# Supplementary material for: Cell-type specialization is encoded by specific chromatin topologies
Source: Nature. 2021 Nov 17;599(7886):684–91. doi: 10.1038/s41586-021-04081-2 (PMC8612935; doi:10.1038/s41586-021-04081-2)
Supplement: Supplementary file 8 — Supplementary Table 4 Insulation scores. List of insulation scores (range 100–1,000 kb) for each cell type and replicate. [file 41586_2021_4081_MOESM8_ESM.xlsx]

## Sheet: Legend
Supplemental table 4. Insulation scores called from GAM datasets.
Full lists of insulation scores for distance range 100-1000kb, in 100kb intervals. Scores were determined using Crane et al. 2015.
mESCs_insulation_scores	Insulation scores for mESCs; range 100 to 1000kb
OLG_insulation_scores	Insulation scores for OLGs; range 100 to 1000kb
PGN_R1_insulation_scores	Insulation scores for PGNs R1; range 100 to 1000kb
PGN_R2_insulation_scores	Insulation scores for PGNs R2; range 100 to 1000kb
DN_R1_insulation_scores	Insulation scores for DNs R1; range 100 to 1000kb
DN_r2_insulation_scores	Insulation scores for DNs R2; range 100 to 1000kb

## Sheet: mESCs_insulation_scores
chrom	start	stop	mESC_is100	mESC_is200	mESC_is300	mESC_is400	mESC_is500	mESC_is600	mESC_is700	mESC_is800	mESC_is900	mESC_is1000
chr1	0	50000	NA	NA	NA	NA	NA	NA	NA	NA	NA	NA
chr1	50000	100000	NA	NA	NA	NA	NA	NA	NA	NA	NA	NA
chr1	100000	150000	NA	NA	NA	NA	NA	NA	NA	NA	NA	NA
chr1	150000	200000	NA	NA	NA	NA	NA	NA	NA	NA	NA	NA
chr1	200000	250000	NA	NA	NA	NA	NA	NA	NA	NA	NA	NA
chr1	250000	300000	NA	NA	NA	NA	NA	NA	NA	NA	NA	NA
chr1	300000	350000	NA	NA	NA	NA	NA	NA	NA	NA	NA	NA
chr1	350000	400000	NA	NA	NA	NA	NA	NA	NA	NA	NA	NA
chr1	400000	450000	NA	NA	NA	NA	NA	NA	NA	NA	NA	NA
chr1	450000	500000	NA	NA	NA	NA	NA	NA	NA	NA	NA	NA
chr1	500000	550000	NA	NA	NA	NA	NA	NA	NA	NA	NA	NA
chr1	550000	600000	NA	NA	NA	NA	NA	NA	NA	NA	NA	NA
chr1	600000	650000	NA	NA	NA	NA	NA	NA	NA	NA	NA	NA
chr1	650000	700000	NA	NA	NA	NA	NA	NA	NA	NA	NA	NA
chr1	700000	750000	NA	NA	NA	NA	NA	NA	NA	NA	NA	NA
chr1	750000	800000	NA	NA	NA	NA	NA	NA	NA	NA	NA	NA
chr1	800000	850000	NA	NA	NA	NA	NA	NA	NA	NA	NA	NA
chr1	850000	900000	NA	NA	NA	NA	NA	NA	NA	NA	NA	NA
chr1	900000	950000	NA	NA	NA	NA	NA	NA	NA	NA	NA	NA
chr1	950000	1000000	NA	NA	NA	NA	NA	NA	NA	NA	NA	NA
chr1	1000000	1050000	NA	NA	NA	NA	NA	NA	NA	NA	NA	NA
chr1	1050000	1100000	NA	NA	NA	NA	NA	NA	NA	NA	NA	NA
chr1	1100000	1150000	NA	NA	NA	NA	NA	NA	NA	NA	NA	NA
chr1	1150000	1200000	NA	NA	NA	NA	NA	NA	NA	NA	NA	NA
chr1	1200000	1250000	NA	NA	NA	NA	NA	NA	NA	NA	NA	NA
chr1	1250000	1300000	NA	NA	NA	NA	NA	NA	NA	NA	NA	NA
chr1	1300000	1350000	NA	NA	NA	NA	NA	NA	NA	NA	NA	NA
chr1	1350000	1400000	NA	NA	NA	NA	NA	NA	NA	NA	NA	NA
chr1	1400000	1450000	NA	NA	NA	NA	NA	NA	NA	NA	NA	NA
chr1	1450000	1500000	NA	NA	NA	NA	NA	NA	NA	NA	NA	NA
chr1	1500000	1550000	NA	NA	NA	NA	NA	NA	NA	NA	NA	NA
chr1	1550000	1600000	NA	NA	NA	NA	NA	NA	NA	NA	NA	NA
chr1	1600000	1650000	NA	NA	NA	NA	NA	NA	NA	NA	NA	NA
chr1	1650000	1700000	NA	NA	NA	NA	NA	NA	NA	NA	NA	NA
chr1	1700000	1750000	NA	NA	NA	NA	NA	NA	NA	NA	NA	NA
chr1	1750000	1800000	NA	NA	NA	NA	NA	NA	NA	NA	NA	NA
chr1	1800000	1850000	NA	NA	NA	NA	NA	NA	NA	NA	NA	NA
chr1	1850000	1900000	NA	NA	NA	NA	NA	NA	NA	NA	NA	NA
chr1	1900000	1950000	NA	NA	NA	NA	NA	NA	NA	NA	NA	NA
chr1	1950000	2000000	NA	NA	NA	NA	NA	NA	NA	NA	NA	NA
chr1	2000000	2050000	NA	NA	NA	NA	NA	NA	NA	NA	NA	NA
chr1	2050000	2100000	NA	NA	NA	NA	NA	NA	NA	NA	NA	NA
chr1	2100000	2150000	NA	NA	NA	NA	NA	NA	NA	NA	NA	NA
chr1	2150000	2200000	NA	NA	NA	NA	NA	NA	NA	NA	NA	NA
chr1	2200000	2250000	NA	NA	NA	NA	NA	NA	NA	NA	NA	NA
chr1	2250000	2300000	NA	NA	NA	NA	NA	NA	NA	NA	NA	NA
chr1	2300000	2350000	NA	NA	NA	NA	NA	NA	NA	NA	NA	NA
chr1	2350000	2400000	NA	NA	NA	NA	NA	NA	NA	NA	NA	NA
chr1	2400000	2450000	NA	NA	NA	NA	NA	NA	NA	NA	NA	NA
chr1	2450000	2500000	NA	NA	NA	NA	NA	NA	NA	NA	NA	NA
chr1	2500000	2550000	NA	NA	NA	NA	NA	NA	NA	NA	NA	NA
chr1	2550000	2600000	NA	NA	NA	NA	NA	NA	NA	NA	NA	NA
chr1	2600000	2650000	NA	NA	NA	NA	NA	NA	NA	NA	NA	NA
chr1	2650000	2700000	NA	NA	NA	NA	NA	NA	NA	NA	NA	NA
chr1	2700000	2750000	NA	NA	NA	NA	NA	NA	NA	NA	NA	NA
chr1	2750000	2800000	NA	NA	NA	NA	NA	NA	NA	NA	NA	NA
chr1	2800000	2850000	NA	NA	NA	NA	NA	NA	NA	NA	NA	NA
chr1	2850000	2900000	NA	NA	NA	NA	NA	NA	NA	NA	NA	NA
chr1	2900000	2950000	NA	NA	NA	NA	NA	NA	NA	NA	NA	NA
chr1	2950000	3000000	NA	NA	NA	NA	NA	NA	NA	NA	NA	NA
chr1	3000000	3050000	NA	NA	NA	NA	NA	NA	NA	NA	NA	NA
chr1	3050000	3100000	0.0989512	NA	NA	NA	NA	NA	NA	NA	NA	NA
chr1	3100000	3150000	0.0446652	0.18959	NA	NA	NA	NA	NA	NA	NA	NA
chr1	3150000	3200000	0.212339	0.143498	0.182135	NA	NA	NA	NA	NA	NA	NA
chr1	3200000	3250000	0.165761	0.0736261	0.149021	0.183725	NA	NA	NA	NA	NA	NA
chr1	3250000	3300000	-0.0824668	0.0505217	0.0933657	0.127968	0.205169	NA	NA	NA	NA	NA
chr1	3300000	3350000	0.00956722	0.0447408	0.0774246	0.128929	0.215947	0.256056	NA	NA	NA	NA
chr1	3350000	3400000	0.204423	0.129365	0.109537	0.190355	0.245529	0.263535	0.313781	NA	NA	NA
chr1	3400000	3450000	0.149423	0.110416	0.110202	0.191629	0.226789	0.260872	0.306318	0.346757	NA	NA
chr1	3450000	3500000	0.161923	0.117246	0.153739	0.191128	0.199667	0.254696	0.290938	0.331214	0.364918	NA
chr1	3500000	3550000	0.30254	0.194755	0.22357	0.194895	0.221339	0.268729	0.316016	0.344291	0.374066	0.385709
chr1	3550000	3600000	0.144183	0.19141	0.211798	0.183883	0.23323	0.26143	0.307523	0.344087	0.355668	0.359617
chr1	3600000	3650000	0.104485	0.236597	0.194188	0.219549	0.228307	0.273378	0.302078	0.332018	0.343893	0.341896
chr1	3650000	3700000	0.0734912	0.192489	0.160424	0.221771	0.232965	0.275286	0.301259	0.312966	0.318856	0.33265
chr1	3700000	3750000	-0.0474123	0.102749	0.176407	0.189301	0.238008	0.250073	0.277927	0.294227	0.293842	0.323846
chr1	3750000	3800000	-0.141924	-0.00887507	0.134417	0.159014	0.220168	0.23768	0.253067	0.255229	0.271191	0.297032
chr1	3800000	3850000	-0.121212	0.0495805	0.103198	0.190792	0.211044	0.227454	0.239553	0.234084	0.268781	0.279339
chr1	3850000	3900000	-0.14102	0.0143189	0.101458	0.188413	0.207758	0.227966	0.210858	0.225802	0.245487	0.244494
chr1	3900000	3950000	0.00712428	0.0996816	0.165838	0.183586	0.221129	0.227566	0.204673	0.230158	0.229504	0.232071
chr1	3950000	4000000	-0.081311	0.123504	0.154602	0.191709	0.226627	0.188868	0.203909	0.207316	0.200715	0.201081
chr1	4000000	4050000	-0.0881148	0.110297	0.134267	0.163669	0.166798	0.154585	0.183127	0.180575	0.16673	0.16137
chr1	4050000	4100000	0.0290302	0.156505	0.153179	0.168882	0.139978	0.167304	0.164186	0.158213	0.136696	0.138007
chr1	4100000	4150000	-0.0803004	0.0317967	0.0757516	0.0929379	0.0841185	0.119663	0.132137	0.121823	0.111129	0.11326
chr1	4150000	4200000	-0.0452979	0.0474295	0.0236024	0.00345038	0.0492421	0.0893925	0.0973209	0.0759263	0.0863933	0.0921944
chr1	4200000	4250000	-0.108132	-0.0156241	-0.0895018	-0.100992	-0.00304763	0.0448627	0.0381484	0.0325207	0.0493901	0.0790702
chr1	4250000	4300000	-0.0293981	-0.0830976	-0.147947	-0.131335	-0.0487399	-0.0160917	-0.00142352	0.0096285	0.0250891	0.06904
chr1	4300000	4350000	-0.0484001	-0.183181	-0.246888	-0.154872	-0.113371	-0.0753321	-0.0415532	-0.0294565	0.00598907	0.0333028
chr1	4350000	4400000	-0.348004	-0.301905	-0.292158	-0.183589	-0.174507	-0.139592	-0.104026	-0.054534	-0.0194016	-0.0222454
chr1	4400000	4450000	-0.291778	-0.382558	-0.225114	-0.205731	-0.200544	-0.195852	-0.14263	-0.0651502	-0.0504107	-0.0325823
chr1	4450000	4500000	-0.148037	-0.216139	-0.177276	-0.185918	-0.171586	-0.177675	-0.130209	-0.0803237	-0.0635153	-0.0272708
chr1	4500000	4550000	-0.239594	-0.0929464	-0.169387	-0.147315	-0.15158	-0.15386	-0.115317	-0.0901814	-0.0493239	-0.0435455
chr1	4550000	4600000	0.0358372	-0.031001	-0.106532	-0.107433	-0.131978	-0.103828	-0.0913915	-0.0924461	-0.0508848	-0.0417988
chr1	4600000	4650000	0.0704394	-0.0300621	-0.0452309	-0.0887589	-0.104663	-0.0682597	-0.081931	-0.0808028	-0.0665327	-0.0319668
chr1	4650000	4700000	-0.131718	-0.114658	-0.0640471	-0.0965164	-0.08827	-0.083481	-0.0942497	-0.0829254	-0.0791992	-0.0568107
chr1	4700000	4750000	-0.107838	-0.0612384	-0.032465	-0.0913256	-0.0886294	-0.0972396	-0.0906519	-0.103801	-0.0903448	-0.0713287
chr1	4750000	4800000	-0.116173	-0.03226	-0.0275382	-0.0209228	-0.0587613	-0.0896788	-0.0809104	-0.0766955	-0.0811475	-0.0626309
chr1	4800000	4850000	0.0313028	0.0290065	-0.0133902	0.0298427	-0.0129003	-0.0650432	-0.0748173	-0.0585817	-0.0676833	-0.0456278
chr1	4850000	4900000	-0.137262	-0.0191782	0.0102951	0.012489	-0.0151515	-0.055803	-0.0716365	-0.0779258	-0.0501399	-0.0307653
chr1	4900000	4950000	-0.0977966	-0.066215	0.00596979	-0.0219858	-0.0244727	-0.0514975	-0.0766944	-0.0758529	-0.04479	-0.0259344
chr1	4950000	5000000	-0.0310012	-0.0349133	0.00523758	-0.0199538	-0.0198443	-0.0168396	-0.0554053	-0.0457317	-0.027489	0.00234099
chr1	5000000	5050000	0.0506743	0.0100897	0.0153522	-0.0250964	-0.0389839	-0.000340558	-0.0127546	-0.0272582	-0.00138096	0.00874496
chr1	5050000	5100000	0.00562933	0.0113123	-0.069046	-0.0371709	-0.0204744	-0.00372465	0.0258113	0.00711032	0.0155851	0.0163624
chr1	5100000	5150000	0.0962082	0.0714758	-0.0745357	-0.0407979	-0.00294158	0.0121225	0.0534605	0.059286	0.0294405	0.0341464
chr1	5150000	5200000	0.104041	-0.0320721	-0.0210215	-0.0371447	0.00787953	0.0574381	0.0806838	0.0940229	0.066824	0.0617099
chr1	5200000	5250000	0.0520575	0.00676316	0.0123801	-0.013844	0.035607	0.0848235	0.105431	0.112894	0.101297	0.0878503
chr1	5250000	5300000	0.0948028	0.117822	0.0605908	0.0535966	0.0796768	0.109953	0.133436	0.139362	0.142897	0.118896
chr1	5300000	5350000	0.0288964	0.127969	0.0869902	0.105306	0.100442	0.133735	0.14957	0.15222	0.16754	0.144069
chr1	5350000	5400000	0.0434073	0.115109	0.131839	0.156523	0.161548	0.15242	0.170958	0.184264	0.189814	0.171794
chr1	5400000	5450000	-0.0634416	0.0492963	0.164527	0.178579	0.203643	0.174092	0.184387	0.213669	0.202	0.187509
chr1	5450000	5500000	-0.000570843	0.0430644	0.129572	0.206121	0.210431	0.208426	0.204305	0.221717	0.216049	0.200147
chr1	5500000	5550000	0.00467719	0.100985	0.150151	0.239311	0.228864	0.226505	0.230168	0.220202	0.220318	0.211862
chr1	5550000	5600000	-0.0275186	0.0984114	0.134772	0.182609	0.216059	0.220401	0.230937	0.205717	0.204573	0.198757
chr1	5600000	5650000	0.0901938	0.121832	0.179953	0.19221	0.231346	0.253278	0.226972	0.202136	0.202832	0.19649
chr1	5650000	5700000	0.252139	0.116432	0.178387	0.186673	0.226222	0.257569	0.220127	0.20777	0.191806	0.193907
chr1	5700000	5750000	0.0572491	0.106835	0.145186	0.182006	0.232416	0.226829	0.196041	0.189024	0.170936	0.172295
chr1	5750000	5800000	-0.00858184	0.09769	0.0838195	0.181384	0.200482	0.190845	0.182015	0.159304	0.161995	0.155852
chr1	5800000	5850000	0.00515333	0.0688139	0.123742	0.173705	0.156264	0.149619	0.160175	0.134915	0.13965	0.14024
chr1	5850000	5900000	-0.102186	0.0562972	0.122789	0.0937663	0.112644	0.10372	0.10385	0.116393	0.114427	0.119701
chr1	5900000	5950000	-0.104239	0.0165016	0.0832972	0.0245435	0.0370752	0.0596913	0.0631054	0.0871253	0.0875402	0.0875205
chr1	5950000	6000000	0.0905143	0.0881229	0.0761618	0.0609959	0.0374046	0.0526075	0.0676898	0.0838758	0.0964021	0.0767918
chr1	6000000	6050000	0.204482	0.106904	0.0313573	0.0293973	0.00663625	0.000142589	0.0369617	0.0573314	0.0680109	0.0496143
chr1	6050000	6100000	0.11303	0.0747263	-0.0246412	-0.0354054	-0.0454347	-0.0410596	-0.00483912	0.0176955	0.023795	0.0334834
chr1	6100000	6150000	-0.0910925	-0.0241985	-0.0494041	-0.0977733	-0.120709	-0.0953898	-0.0661638	-0.0313894	-0.017997	0.00488988
chr1	6150000	6200000	-0.205589	-0.186107	-0.0944606	-0.179169	-0.151363	-0.128025	-0.109504	-0.0885092	-0.0626373	-0.0356911
chr1	6200000	6250000	-0.252139	-0.192773	-0.14035	-0.177521	-0.152335	-0.151036	-0.14146	-0.127233	-0.0829408	-0.0510263
chr1	6250000	6300000	-0.0448049	-0.0857681	-0.177667	-0.101501	-0.119381	-0.107942	-0.116287	-0.113223	-0.0732412	-0.0593426
chr1	6300000	6350000	-0.00734648	-0.0472842	-0.148369	-0.0841969	-0.0864963	-0.0877549	-0.109215	-0.094589	-0.0699974	-0.0482864
chr1	6350000	6400000	-0.127089	-0.095478	-0.128891	-0.134764	-0.0669491	-0.0840244	-0.0952156	-0.0810526	-0.0887407	-0.0598437
chr1	6400000	6450000	-0.261681	-0.163878	-0.124567	-0.111975	-0.0719466	-0.0636334	-0.0703235	-0.0711664	-0.0678165	-0.0639838
chr1	6450000	6500000	-0.216967	-0.197593	-0.0649695	-0.0504792	-0.0534939	-0.0332773	-0.032841	-0.0476543	-0.0435601	-0.072933
chr1	6500000	6550000	-0.255557	-0.17606	-0.0508187	0.0034147	-0.0171781	-0.0151174	0.0108627	-0.00512949	-0.0339151	-0.0691273
chr1	6550000	6600000	-0.0683713	-0.0495847	0.0285452	0.0818396	0.0224773	0.010249	0.0242416	0.0144223	-0.0229923	-0.050928
chr1	6600000	6650000	-0.042624	-0.000740431	0.0644001	0.0761566	0.0388709	0.0417101	0.0507633	0.0326907	-0.0131265	-0.0355037
chr1	6650000	6700000	-0.0342126	0.0291146	0.0924835	0.0651185	0.0714248	0.0618182	0.0521777	0.0220881	-0.0058216	-0.0294061
chr1	6700000	6750000	0.179929	0.077203	0.107844	0.0948574	0.112843	0.108195	0.0712847	0.0341161	0.0331672	0.00112742
chr1	6750000	6800000	0.16296	0.111608	0.0409716	0.0823947	0.109711	0.121386	0.0679369	0.0370539	0.0200381	0.00104971
chr1	6800000	6850000	0.164909	0.129482	0.0158398	0.0875581	0.127812	0.103968	0.0513104	0.0468516	0.0259041	0.00939031
chr1	6850000	6900000	0.124158	0.0722454	0.0110505	0.0544479	0.114502	0.0654173	0.059128	0.0333455	0.0142728	-0.0100758
chr1	6900000	6950000	0.0158591	-0.0480823	0.0690899	0.0807773	0.078426	0.0619505	0.0723257	0.0430082	0.0214776	0.00838652
chr1	6950000	7000000	-0.0513676	-0.0350075	0.0737646	0.104721	0.0498062	0.0724364	0.067679	0.0716736	0.0420837	0.036039
chr1	7000000	7050000	-0.0814554	0.0765058	0.0980852	0.107346	0.0563154	0.0910526	0.102127	0.0891447	0.0620355	0.0680354
chr1	7050000	7100000	0.0736209	0.143498	0.125463	0.0956896	0.0858181	0.0801375	0.108167	0.0944529	0.102134	0.0851822
chr1	7100000	7150000	0.100544	0.144596	0.113531	0.0746729	0.122224	0.103369	0.112538	0.120526	0.135214	0.105281
chr1	7150000	7200000	-0.0675127	0.0508412	0.0616435	0.066251	0.0979334	0.110188	0.109401	0.139246	0.14006	0.130698
chr1	7200000	7250000	-0.0432568	-0.0376092	0.0241808	0.0856143	0.0947271	0.114117	0.113699	0.147581	0.150771	0.126389
chr1	7250000	7300000	0.0588881	-0.022797	0.0428868	0.118142	0.119187	0.127392	0.152336	0.161748	0.168691	0.143894
chr1	7300000	7350000	-0.0252941	0.00648866	0.0851653	0.152258	0.142993	0.138396	0.179044	0.170003	0.154599	0.15536
chr1	7350000	7400000	-0.138464	0.048621	0.121287	0.131515	0.16003	0.16215	0.182172	0.184297	0.163911	0.174305
chr1	7400000	7450000	0.0200385	0.140282	0.184731	0.17566	0.200295	0.219847	0.210232	0.195703	0.183169	0.195316
chr1	7450000	7500000	-0.0957529	0.037146	0.168372	0.162442	0.18286	0.22532	0.205098	0.187957	0.188315	0.191965
chr1	7500000	7550000	-0.245974	-0.0336519	0.120564	0.139857	0.178167	0.215385	0.192475	0.18133	0.196296	0.198187
chr1	7550000	7600000	0.00161247	-0.0156613	0.0526333	0.151564	0.177699	0.188024	0.196178	0.176912	0.190753	0.186101
chr1	7600000	7650000	0.161618	0.00331892	0.0642926	0.167273	0.184195	0.170439	0.194023	0.198511	0.202488	0.195873
chr1	7650000	7700000	0.143627	0.0288444	0.0929295	0.144482	0.188486	0.183211	0.178651	0.215034	0.198776	0.213995
chr1	7700000	7750000	0.0226612	0.070198	0.102901	0.148617	0.159556	0.16047	0.175999	0.212947	0.20273	0.213709
chr1	7750000	7800000	-0.0271012	0.166105	0.142791	0.14548	0.139745	0.157748	0.182699	0.18722	0.216979	0.20922
chr1	7800000	7850000	-0.00357831	0.146424	0.165245	0.114339	0.113155	0.160426	0.171586	0.172034	0.213889	0.211821
chr1	7850000	7900000	-0.111225	0.0755989	0.178326	0.140112	0.10421	0.132515	0.156738	0.180047	0.196709	0.221167
chr1	7900000	7950000	-0.0632277	-0.00944862	0.0676796	0.112488	0.113408	0.10804	0.130241	0.157954	0.166827	0.208342
chr1	7950000	8000000	-0.0425537	0.0367517	0.0442628	0.102477	0.110995	0.0723333	0.100073	0.141684	0.16286	0.174964
chr1	8000000	8050000	0.0672508	-0.0587469	-0.0166233	0.0643125	0.0912476	0.0596038	0.078485	0.119198	0.151488	0.163895
chr1	8050000	8100000	0.0962082	0.00665336	0.0234748	0.0659289	0.0956124	0.0900989	0.0910567	0.124272	0.15007	0.179149
chr1	8100000	8150000	-0.202208	-0.0924562	-0.0136521	0.0243626	0.0406478	0.0687655	0.0742201	0.0965037	0.13395	0.168246
chr1	8150000	8200000	-0.251407	-0.0814433	-0.0265337	-0.0362172	-0.0084016	0.0630362	0.0721258	0.0703697	0.11485	0.159146
chr1	8200000	8250000	0.067837	0.0536072	0.0360375	-0.0263445	0.0240193	0.0702946	0.0980909	0.100521	0.123933	0.165743
chr1	8250000	8300000	-0.0949508	-0.111497	-0.0612203	-0.0706237	-0.0244067	0.0228834	0.0657114	0.0796634	0.0982347	0.144374
chr1	8300000	8350000	-0.114473	-0.145826	-0.12601	-0.057597	-0.054855	0.0133783	0.0601148	0.0871687	0.102464	0.132713
chr1	8350000	8400000	-0.116765	-0.24167	-0.203245	-0.0688596	-0.0509168	-0.0141762	0.039104	0.0936512	0.115572	0.109961
chr1	8400000	8450000	-0.131718	-0.308561	-0.198047	-0.114158	-0.0301892	-0.0141787	0.040674	0.0871603	0.118432	0.100882
chr1	8450000	8500000	-0.155011	-0.11253	-0.109347	-0.0644829	0.00434391	0.012687	0.0478323	0.0962592	0.110707	0.108204
chr1	8500000	8550000	0.0327714	-0.00420265	-0.0760208	-0.0256787	0.0148573	0.0549797	0.0645167	0.106988	0.10731	0.116458
chr1	8550000	8600000	0.0128181	0.0566154	0.0823664	0.0232068	0.0314876	0.0814682	0.0931659	0.083681	0.106354	0.133163
chr1	8600000	8650000	-0.199933	-0.0112818	0.0368638	0.0144225	0.038482	0.0543318	0.0876732	0.0683437	0.0884721	0.122471
chr1	8650000	8700000	-0.277726	-0.0565274	0.00893788	0.0479196	0.0298465	0.0369129	0.0585442	0.0599973	0.0695984	0.10547
chr1	8700000	8750000	-0.25027	-0.138866	-0.0179361	0.0539214	0.0379035	0.0503955	0.0428892	0.0495727	0.0654673	0.0912969
chr1	8750000	8800000	-0.144864	-0.119244	-0.0370094	0.0386981	0.0705831	0.0287619	0.026613	0.0549939	0.0646176	0.0577271
chr1	8800000	8850000	-0.0905836	-0.0458601	-0.0617076	-0.00202875	0.0744855	0.0420501	0.0243339	0.0453379	0.0541763	0.0410591
chr1	8850000	8900000	-0.185424	-0.0719237	-0.0592817	0.00094063	0.0305286	0.0559119	0.0299385	0.0337896	0.0391723	0.0190741
chr1	8900000	8950000	-0.0145677	0.00784237	0.00947922	0.0148928	0.0490078	0.0719675	0.0536503	0.0398976	0.0278652	0.0133285
chr1	8950000	9000000	-0.0627286	-0.00796895	0.0498458	0.00158379	0.0454791	0.0553475	0.0728218	0.0317667	-0.00097012	-0.00192462
chr1	9000000	9050000	-0.120025	0.000895705	0.043189	0.0447532	0.0101425	0.0356558	0.0467644	0.00149542	-0.0268757	-0.0420868
chr1	9050000	9100000	0.149362	0.0820221	0.0791037	0.0769802	0.0313372	0.049243	0.0276573	0.0103588	-0.0198362	-0.0560502
chr1	9100000	9150000	0.184381	0.104666	0.120794	0.0667779	0.0557867	0.018578	0.00558918	0.0043952	-0.033713	-0.0673441
chr1	9150000	9200000	0.193362	0.0695499	0.0983276	0.0688884	0.0618046	-0.006198	-0.0143725	-0.0178259	-0.0350722	-0.0835489
chr1	9200000	9250000	0.0428111	0.0883477	0.0574862	0.0790033	0.0134306	-0.0299315	-0.058236	-0.0575193	-0.0696632	-0.113178
chr1	9250000	9300000	-0.230517	-0.0337649	-0.016842	0.0130156	-0.0374169	-0.0803504	-0.114169	-0.110191	-0.135971	-0.12352
chr1	9300000	9350000	-0.246541	-0.171912	-0.0149534	-0.0652257	-0.0787523	-0.125321	-0.137807	-0.16706	-0.174446	-0.148086
chr1	9350000	9400000	-0.15008	-0.178971	-0.021908	-0.0714287	-0.0999167	-0.12677	-0.15725	-0.219286	-0.187144	-0.164035
chr1	9400000	9450000	-0.173751	-0.179263	-0.165192	-0.113417	-0.17014	-0.162155	-0.213046	-0.242207	-0.233869	-0.200201
chr1	9450000	9500000	-0.315789	-0.170484	-0.220754	-0.182342	-0.186575	-0.214724	-0.258838	-0.248043	-0.256106	-0.227442
chr1	9500000	9550000	-0.0491767	-0.162869	-0.195421	-0.209814	-0.157409	-0.238291	-0.253984	-0.246326	-0.233582	-0.250177
chr1	9550000	9600000	-0.116173	-0.174877	-0.227633	-0.235953	-0.209869	-0.265952	-0.2566	-0.243205	-0.246623	-0.284072
chr1	9600000	9650000	0.155809	-0.066677	-0.142324	-0.18647	-0.243716	-0.222851	-0.247805	-0.240563	-0.257636	-0.25883
chr1	9650000	9700000	0.0451283	-0.0969126	-0.144798	-0.212742	-0.29078	-0.226036	-0.223421	-0.239332	-0.263999	-0.277181
chr1	9700000	9750000	-0.0693019	-0.0494896	-0.0899067	-0.151219	-0.192665	-0.192124	-0.159711	-0.209283	-0.223346	-0.25031
chr1	9750000	9800000	-0.1466	-0.0778685	-0.0785937	-0.158978	-0.171155	-0.184057	-0.166785	-0.199305	-0.225284	-0.242516
chr1	9800000	9850000	-0.21451	-0.0568142	-0.0243421	-0.0722771	-0.108916	-0.128381	-0.169102	-0.154234	-0.206012	-0.228268
chr1	9850000	9900000	0.0242058	0.0366263	0.0242148	-0.00587604	-0.0323174	-0.0980044	-0.158343	-0.152475	-0.177493	-0.187801
chr1	9900000	9950000	0.00358826	-0.0436035	0.015181	0.0202326	-0.0228034	-0.108301	-0.122446	-0.163921	-0.158476	-0.18108
chr1	9950000	10000000	-0.102699	-0.0762007	0.0213802	0.0442727	-0.0151687	-0.0798058	-0.129669	-0.166657	-0.143554	-0.164242
chr1	10000000	10050000	-0.0575341	-0.119823	-0.00194047	0.0266514	-0.0171712	-0.0400278	-0.109454	-0.133255	-0.143395	-0.139529
chr1	10050000	10100000	-0.157597	-0.120642	-0.0279878	-0.01119	-0.0304926	-0.0584572	-0.0919315	-0.119155	-0.152524	-0.127688
chr1	10100000	10150000	-0.0629425	-0.00752535	-0.0668795	-0.0720462	-0.017852	-0.053187	-0.0648205	-0.0975328	-0.122132	-0.123979
chr1	10150000	10200000	-0.00693493	-0.0283549	-0.087433	-0.0980357	-0.0455017	-0.0429172	-0.0416073	-0.0718221	-0.0938544	-0.107261
chr1	10200000	10250000	-0.0690155	-0.152472	-0.136362	-0.104376	-0.0910965	-0.0371645	-0.0400802	-0.0596837	-0.0775486	-0.0858013
chr1	10250000	10300000	0.0124121	-0.166393	-0.211953	-0.161702	-0.124225	-0.050785	-0.0533688	-0.0503576	-0.0574968	-0.0827882
chr1	10300000	10350000	-0.11403	-0.157261	-0.19358	-0.169886	-0.112034	-0.0729604	-0.0382424	-0.0363412	-0.046845	-0.0669368
chr1	10350000	10400000	-0.047765	-0.152799	-0.165599	-0.165198	-0.110607	-0.0740964	-0.0264999	-0.0219	-0.0349804	-0.0532442
chr1	10400000	10450000	0.0231987	-0.058632	-0.0878374	-0.0898568	-0.0775197	-0.0396401	-0.00775894	0.00755076	-0.00729715	-0.0391697
chr1	10450000	10500000	-9.29595e-05	-0.068488	-0.0623395	-0.0539276	-0.0855323	-0.0479665	-0.0108605	0.0063503	-0.0102625	-0.0192095
chr1	10500000	10550000	-0.0126385	-0.0352524	0.00697704	-0.0318546	-0.0463793	-0.0183042	0.0108218	0.0192442	0.0134716	0.0188059
chr1	10550000	10600000	0.026687	0.00458399	0.0450426	-0.00517344	-0.0130622	-0.0219084	-0.00730427	0.0115456	0.0299815	0.0170164
chr1	10600000	10650000	-0.0323965	0.0243322	-0.0102775	-0.0169628	-0.0275526	-0.0495141	-0.0295597	-0.0102476	0.0198971	0.0166959
chr1	10650000	10700000	-0.137112	0.00399743	-0.0368409	-0.0163788	-0.0317764	-0.0513902	-0.0473151	-0.013171	0.00496851	0.0212493
chr1	10700000	10750000	-0.0280056	-0.103593	-0.0721337	-0.0574588	-0.0587329	-0.0701112	-0.0683839	-0.021425	-0.00424554	0.0156522
chr1	10750000	10800000	-0.228916	-0.189918	-0.0975477	-0.115895	-0.10369	-0.0861134	-0.0617125	-0.0570602	-0.0285434	-0.00134827
chr1	10800000	10850000	-0.0743235	-0.115713	-0.127625	-0.101978	-0.113796	-0.0930401	-0.0631863	-0.0577883	-0.0233172	-0.00297174
chr1	10850000	10900000	0.0464507	-0.0370621	-0.0851929	-0.0941749	-0.0940743	-0.0639168	-0.0544189	-0.0369355	-0.0237098	0.00381043
chr1	10900000	10950000	0.137311	0.0937157	0.00553051	-0.0666001	-0.0455968	-0.0257776	-0.020274	-0.00285033	-0.00287745	0.0428132
chr1	10950000	11000000	0.113219	0.120919	0.0141367	-0.0178833	-0.00142685	-0.0118681	0.00280655	0.00604116	0.0203975	0.0553477
chr1	11000000	11050000	-0.00906255	0.033073	0.0318226	0.0111867	-0.00719334	0.00658303	0.0153504	0.00961375	0.0378706	0.0524639
chr1	11050000	11100000	-0.108353	-0.0211917	0.0635645	0.0276742	0.00556876	0.0253559	0.0190891	0.031883	0.0586061	0.0802027
chr1	11100000	11150000	-0.210161	-0.0634075	0.0408455	0.0303931	0.0292344	0.0255327	0.0336469	0.0562217	0.0704555	0.0818603
chr1	11150000	11200000	-0.256127	-0.0679869	0.0390118	0.0675825	0.0568144	0.0364611	0.0538257	0.0801215	0.100089	0.0942868
chr1	11200000	11250000	-0.0787137	-0.0143795	0.0482744	0.0952353	0.0844534	0.0571728	0.0719865	0.0976315	0.103668	0.110681
chr1	11250000	11300000	0.127723	0.0323182	0.0552824	0.103947	0.100525	0.0806084	0.0947626	0.121849	0.115872	0.136874
chr1	11300000	11350000	-0.106735	-0.00734055	0.00697704	0.0282455	0.0465836	0.0821739	0.085195	0.0918737	0.112934	0.124854
chr1	11350000	11400000	-0.171136	-0.113902	-0.0524679	-0.0241505	0.00714592	0.0690709	0.0782059	0.074385	0.111061	0.131145
chr1	11400000	11450000	0.0171412	-0.102626	-0.056806	-0.0503417	-0.0113131	0.0435575	0.0776174	0.083538	0.0991756	0.125788
chr1	11450000	11500000	-0.0448049	-0.131859	-0.119955	-0.0978772	-0.0198201	0.0176749	0.0634969	0.0862468	0.101185	0.134527
chr1	11500000	11550000	-0.160799	-0.189373	-0.23806	-0.142249	-0.054965	-0.0322813	0.0279463	0.078641	0.0935813	0.117173
chr1	11550000	11600000	-0.310701	-0.283596	-0.259897	-0.166195	-0.111013	-0.0537369	0.00238316	0.0692926	0.0960169	0.113967
chr1	11600000	11650000	-0.502354	-0.464229	-0.296251	-0.211949	-0.176342	-0.0928876	-0.0418971	0.0239376	0.081167	0.112031
chr1	11650000	11700000	-0.490607	-0.442755	-0.276886	-0.236982	-0.185988	-0.108192	-0.0339531	0.0181796	0.0840807	0.128203
chr1	11700000	11750000	-0.190088	-0.262624	-0.176591	-0.166401	-0.1276	-0.0835254	-0.00175231	0.0354183	0.0953914	0.141802
chr1	11750000	11800000	-0.0829728	-0.149328	-0.126067	-0.0934498	-0.0840695	-0.0559158	-0.00314535	0.0587912	0.11032	0.148276
chr1	11800000	11850000	-0.0652972	-0.00626921	-0.0795072	-0.0468859	-0.0498173	-0.0264327	0.0018397	0.0700641	0.104304	0.152393
chr1	11850000	11900000	0.0447313	0.0638273	-0.0123955	-0.0201299	-0.00557133	-0.0195304	0.00792043	0.0649237	0.106903	0.149241
chr1	11900000	11950000	-0.0307222	0.0237717	0.0344594	-0.00374877	0.014063	-0.00645795	0.0137359	0.0486581	0.113099	0.144333
chr1	11950000	12000000	0.0341052	-0.0180049	0.0600683	0.056041	0.0301207	0.0494264	0.0546174	0.058573	0.116082	0.155136
chr1	12000000	12050000	0.0705044	0.00919482	0.0360965	0.101834	0.0480736	0.0636849	0.0705592	0.0896934	0.11957	0.14658
chr1	12050000	12100000	-0.0437492	0.0331988	0.0703588	0.0892159	0.0898785	0.0961993	0.101985	0.117012	0.123524	0.135189
chr1	12100000	12150000	0.131217	0.089765	0.115264	0.0666267	0.118983	0.118835	0.140299	0.147153	0.135321	0.142647
chr1	12150000	12200000	0.155135	0.170784	0.150891	0.109545	0.141464	0.147873	0.160711	0.163903	0.136147	0.122184
chr1	12200000	12250000	0.0767954	0.159882	0.143574	0.125083	0.131095	0.179056	0.168984	0.151509	0.142583	0.113116
chr1	12250000	12300000	0.126223	0.12271	0.112835	0.161172	0.140935	0.177446	0.171695	0.139811	0.125734	0.106665
chr1	12300000	12350000	0.134081	0.0974666	0.126937	0.180163	0.173034	0.174625	0.170062	0.138943	0.104332	0.112768
chr1	12350000	12400000	0.0900655	0.0744121	0.128868	0.134543	0.175119	0.157059	0.137765	0.107572	0.0850811	0.0894906
chr1	12400000	12450000	0.0689436	0.131565	0.136944	0.158497	0.183074	0.147041	0.124186	0.0868792	0.076558	0.062479
chr1	12450000	12500000	0.0497515	0.141633	0.151857	0.153619	0.153648	0.139614	0.0918405	0.073757	0.0624589	0.043762
chr1	12500000	12550000	0.0285618	0.149709	0.179701	0.151697	0.125257	0.123924	0.0656576	0.0639151	0.0501212	0.0389932
chr1	12550000	12600000	0.142267	0.0906803	0.149824	0.138048	0.088187	0.0455674	0.0452556	0.0263916	0.0062857	-0.0010905
chr1	12600000	12650000	0.0737506	0.102732	0.123766	0.10132	0.0549719	0.00179048	0.0172117	0.000836375	0.00277778	-0.00957343
chr1	12650000	12700000	-0.0257804	0.0456494	0.0572369	0.0515276	-0.00106807	-0.0429222	-0.0460783	-0.043827	-0.0543913	-0.054646
chr1	12700000	12750000	0.149854	0.0641439	0.0322878	0.0440993	-0.0218776	-0.0552139	-0.0730335	-0.0533327	-0.0610826	-0.0496385
chr1	12750000	12800000	0.0993972	0.063106	0.0119256	-0.0176453	-0.0338055	-0.0621453	-0.112522	-0.114985	-0.0866869	-0.0793662
chr1	12800000	12850000	-0.0259194	-0.0711702	-0.0405272	-0.0815293	-0.0739145	-0.104501	-0.121712	-0.13608	-0.111537	-0.0954947
chr1	12850000	12900000	-0.0437492	-0.0723489	-0.0852571	-0.119781	-0.0853512	-0.106458	-0.126804	-0.157218	-0.139026	-0.101273
chr1	12900000	12950000	0.138428	-0.00835722	-0.0836067	-0.0779982	-0.0794808	-0.0672625	-0.102012	-0.131401	-0.12428	-0.0942144
chr1	12950000	13000000	0.0211823	-0.0442668	-0.094636	-0.0652043	-0.105085	-0.0887296	-0.105049	-0.115577	-0.130612	-0.115619
chr1	13000000	13050000	-0.00913123	-0.0683338	-0.0620687	-0.0591876	-0.0596364	-0.0664518	-0.0726723	-0.0847423	-0.100932	-0.0999605
chr1	13050000	13100000	0.0219892	-0.00968921	0.0144278	-0.0480211	-0.0479985	-0.0669423	-0.0618692	-0.0625679	-0.0745565	-0.0993566
chr1	13100000	13150000	-0.0468482	-0.0565082	-0.0244564	-0.0269847	-0.0317624	-0.048048	-0.0643024	-0.0595103	-0.0758233	-0.0836452
chr1	13150000	13200000	-0.0229344	-0.00562309	-0.0501202	0.0140481	0.0127675	-0.00549267	-0.0359297	-0.0397486	-0.0501185	-0.0339466
chr1	13200000	13250000	0.0786063	-0.0393841	0.0137341	0.0688592	0.0362231	-0.000636441	-0.0180526	-0.0372723	-0.0206319	-0.00636214
chr1	13250000	13300000	-0.126344	-0.0873494	-0.000131797	0.0469605	0.0274468	-0.0144326	-0.0215936	-0.0440199	-0.0167776	0.00117687
chr1	13300000	13350000	-0.202915	-0.0250213	0.0170538	0.0130156	-0.00559189	-0.0486266	-0.046716	-0.0328355	-0.0185563	-0.00632054
chr1	13350000	13400000	-0.0989657	0.0441703	0.0419127	0.0125295	-0.0242018	-0.0485527	-0.0696773	-0.0294323	-0.0180093	-0.0172845
chr1	13400000	13450000	0.0749175	0.0414218	0.0295029	-0.0568794	-0.0701605	-0.0692834	-0.0710331	-0.0361919	-0.0201223	-0.0165681
chr1	13450000	13500000	0.00501731	0.0139184	-0.0659016	-0.112743	-0.0999606	-0.0936738	-0.0645006	-0.0552686	-0.0377932	-0.0289361
chr1	13500000	13550000	-0.114694	-0.172513	-0.255555	-0.244219	-0.213989	-0.144553	-0.103652	-0.105513	-0.0824086	-0.0599995
chr1	13550000	13600000	-0.123962	-0.209619	-0.29038	-0.295778	-0.262665	-0.162461	-0.112005	-0.108457	-0.0964064	-0.0694177
chr1	13600000	13650000	-0.280542	-0.435353	-0.472035	-0.40148	-0.316336	-0.242665	-0.166284	-0.143589	-0.133917	-0.119355
chr1	13650000	13700000	-0.414312	-0.432844	-0.484819	-0.432695	-0.327015	-0.273184	-0.202987	-0.155665	-0.142308	-0.129876
chr1	13700000	13750000	-0.499553	-0.511039	-0.484758	-0.433226	-0.330905	-0.285019	-0.247007	-0.174034	-0.15882	-0.139338
chr1	13750000	13800000	-0.413493	-0.467606	-0.408479	-0.376182	-0.327191	-0.289426	-0.254783	-0.194206	-0.14545	-0.133195
chr1	13800000	13850000	-0.170982	-0.271761	-0.295317	-0.26539	-0.255861	-0.235441	-0.194862	-0.17703	-0.114199	-0.107403
chr1	13850000	13900000	-0.0855053	-0.182848	-0.201543	-0.185645	-0.218534	-0.203708	-0.172764	-0.148669	-0.11409	-0.0908287
chr1	13900000	13950000	-0.0594532	-0.0824941	-0.103742	-0.146128	-0.183036	-0.165739	-0.161792	-0.12094	-0.117668	-0.0903404
chr1	13950000	14000000	-0.190322	-0.0788973	-0.0867257	-0.155765	-0.148557	-0.160878	-0.140396	-0.125509	-0.124023	-0.110904
chr1	14000000	14050000	-0.0991119	-0.0279237	-0.0376129	-0.110872	-0.103844	-0.126582	-0.0951455	-0.106916	-0.105131	-0.118737
chr1	14050000	14100000	0.0189611	-0.00992984	0.00336661	-0.070334	-0.0876712	-0.0627295	-0.0848242	-0.0807871	-0.0958071	-0.120259
chr1	14100000	14150000	0.0572491	0.0225595	-0.0165271	-0.0428805	-0.0511361	-0.0249423	-0.0652937	-0.0798212	-0.108578	-0.132847
chr1	14150000	14200000	0.161191	0.0802495	-0.0315985	0.00859901	-0.00459831	-0.0294131	-0.031116	-0.076965	-0.103859	-0.130802
chr1	14200000	14250000	0.162594	0.0524553	-0.026111	0.0111512	0.0385618	0.00931625	-0.0186685	-0.0744945	-0.107737	-0.132037
chr1	14250000	14300000	0.0924361	0.0224147	0.0213887	0.00661194	0.0473437	0.0289987	-0.024141	-0.0643624	-0.109599	-0.131088
chr1	14300000	14350000	0.2046	0.027925	0.0659871	0.0745953	0.072672	0.0568956	-0.00338612	-0.0494473	-0.0975669	-0.13142
chr1	14350000	14400000	0.116623	0.0396522	0.00569418	0.0674704	0.0524292	0.0526265	-0.00857241	-0.0532556	-0.091592	-0.135672
chr1	14400000	14450000	-0.0631564	0.0121147	0.0543166	0.0820906	0.0586512	0.0217014	0.00109163	-0.0357777	-0.0840288	-0.112754
chr1	14450000	14500000	-0.0516506	-0.0787225	0.0268316	0.0412821	0.0447246	-0.0111947	-0.00212817	-0.0461887	-0.0864928	-0.0882054
chr1	14500000	14550000	-0.141547	-0.0560686	0.014188	0.0532126	0.0128826	-0.0232504	-0.0382077	-0.0520308	-0.0681897	-0.0834794
chr1	14550000	14600000	-0.221337	-0.118126	-0.0573638	-0.0300226	-0.066284	-0.0667383	-0.101045	-0.0719704	-0.0746968	-0.0936043
chr1	14600000	14650000	-0.0108494	-0.109472	-0.0499143	-0.0640449	-0.0658266	-0.0973477	-0.130857	-0.104334	-0.0772841	-0.0833841
chr1	14650000	14700000	0.075371	-0.0284486	-0.0452577	-0.0793254	-0.074619	-0.129882	-0.12342	-0.118198	-0.079743	-0.0845114
chr1	14700000	14750000	-0.0761211	-0.0481203	-0.117364	-0.134136	-0.145072	-0.154253	-0.137344	-0.140331	-0.112916	-0.0954084
chr1	14750000	14800000	0.113219	0.076035	-0.100122	-0.119937	-0.172824	-0.139377	-0.130857	-0.113062	-0.109659	-0.0917572
chr1	14800000	14850000	0.112399	0.037952	-0.10779	-0.166539	-0.203576	-0.158244	-0.115789	-0.0977919	-0.11144	-0.109351
chr1	14850000	14900000	0.0470454	-0.0539677	-0.139473	-0.238337	-0.205177	-0.169114	-0.109077	-0.102205	-0.117371	-0.118291
chr1	14900000	14950000	-0.0156713	-0.0932797	-0.16589	-0.246817	-0.223433	-0.171496	-0.11486	-0.0984677	-0.0998477	-0.107151
chr1	14950000	15000000	-0.268735	-0.223118	-0.199764	-0.250344	-0.221668	-0.133152	-0.111395	-0.101246	-0.0961048	-0.115181
chr1	15000000	15050000	-0.402265	-0.32038	-0.241337	-0.230776	-0.19918	-0.135977	-0.128514	-0.107568	-0.0858205	-0.0955163
chr1	15050000	15100000	-0.298813	-0.283036	-0.2004	-0.158043	-0.133329	-0.105789	-0.100758	-0.0881397	-0.0817433	-0.0690309
chr1	15100000	15150000	-0.256943	-0.29921	-0.190784	-0.119443	-0.083194	-0.0928324	-0.0884513	-0.0809898	-0.0780688	-0.0561364
chr1	15150000	15200000	-0.239675	-0.264191	-0.148398	-0.0648035	-0.0345886	-0.0819044	-0.0706388	-0.0740909	-0.0633546	-0.0414859
chr1	15200000	15250000	-0.204802	-0.163096	-0.110616	-0.0431595	-0.0344348	-0.0476964	-0.0491295	-0.0667363	-0.0638127	-0.0450598
chr1	15250000	15300000	-0.430962	-0.200252	-0.11473	-0.0466379	-0.0682586	-0.053609	-0.078675	-0.0617335	-0.0533694	-0.055581
chr1	15300000	15350000	-0.462779	-0.29555	-0.100938	-0.084159	-0.088143	-0.0530514	-0.085079	-0.0724717	-0.0688475	-0.0752583
chr1	15350000	15400000	-0.378646	-0.237481	-0.0620055	-0.0693259	-0.0693686	-0.0820949	-0.058707	-0.0591249	-0.0668003	-0.066281
chr1	15400000	15450000	0.00168065	-0.11422	-0.0702077	-0.0513683	-0.0750864	-0.0876894	-0.0596338	-0.0689099	-0.0701322	-0.069794
chr1	15450000	15500000	0.0837034	0.087206	-0.0513832	-0.0492523	-0.086036	-0.080353	-0.0726012	-0.074701	-0.0706776	-0.0698459
chr1	15500000	15550000	0.229788	0.0951966	-0.0515983	-0.0593899	-0.0704437	-0.0944789	-0.0970231	-0.083163	-0.086048	-0.081207
chr1	15550000	15600000	-0.00686635	-0.0808792	-0.0936022	-0.148079	-0.115252	-0.141431	-0.155021	-0.125176	-0.110902	-0.111027
chr1	15600000	15650000	-0.182323	-0.18709	-0.139083	-0.164562	-0.144445	-0.151102	-0.179552	-0.158804	-0.134449	-0.13031
chr1	15650000	15700000	-0.155543	-0.19675	-0.169542	-0.134085	-0.153473	-0.172788	-0.187655	-0.172213	-0.157489	-0.138983
chr1	15700000	15750000	-0.0492474	-0.0820269	-0.0852755	-0.0677937	-0.136801	-0.153745	-0.140429	-0.157979	-0.152238	-0.125521
chr1	15750000	15800000	0.0355043	0.0301593	-0.034917	-0.0770979	-0.135721	-0.135839	-0.120888	-0.162289	-0.165263	-0.133665
chr1	15800000	15850000	-0.000912285	0.0836365	-0.0206968	-0.0924254	-0.0977595	-0.109691	-0.108743	-0.129931	-0.152332	-0.144694
chr1	15850000	15900000	-0.0906563	-0.0080429	-0.0493593	-0.160377	-0.128347	-0.116508	-0.127827	-0.138063	-0.165741	-0.155854
chr1	15900000	15950000	0.0156565	-0.0835067	-0.119542	-0.172872	-0.133539	-0.10266	-0.128305	-0.131271	-0.148103	-0.15998
chr1	15950000	16000000	-0.0251552	-0.117787	-0.201185	-0.148011	-0.130584	-0.119263	-0.126718	-0.117225	-0.119709	-0.150211
chr1	16000000	16050000	-0.0375012	-0.252492	-0.207153	-0.142531	-0.128447	-0.121567	-0.112821	-0.129337	-0.122329	-0.136439
chr1	16050000	16100000	-0.0687291	-0.180033	-0.122551	-0.112594	-0.122949	-0.123577	-0.107327	-0.110051	-0.105891	-0.113068
chr1	16100000	16150000	-0.0180191	-0.0522891	-0.0906708	-0.0742175	-0.0955436	-0.111357	-0.102312	-0.10258	-0.111357	-0.111069
chr1	16150000	16200000	-0.0753299	-0.00103476	-0.0315013	-0.0666322	-0.0822359	-0.101219	-0.0916615	-0.0883244	-0.0916669	-0.105727
chr1	16200000	16250000	-0.0333741	0.0148103	0.0117455	-0.0289328	-0.0399453	-0.060142	-0.0745624	-0.0643702	-0.0691359	-0.100824
chr1	16250000	16300000	0.0726477	-0.0219754	-0.0201618	-0.00620438	-0.023761	-0.0400202	-0.0530825	-0.0518768	-0.0626259	-0.070655
chr1	16300000	16350000	0.0129534	-0.0516602	-0.079562	-0.0497757	-0.0504819	-0.061232	-0.0630843	-0.0735531	-0.0843112	-0.0710931
chr1	16350000	16400000	-0.138764	-0.233152	-0.160873	-0.110546	-0.100517	-0.0869221	-0.0863516	-0.102776	-0.107269	-0.0903081
chr1	16400000	16450000	-0.196175	-0.257846	-0.165958	-0.119254	-0.115344	-0.0904187	-0.0924277	-0.10697	-0.105101	-0.0972558
chr1	16450000	16500000	-0.197896	-0.303923	-0.184392	-0.141296	-0.111791	-0.0937948	-0.0924177	-0.110933	-0.107612	-0.117645
chr1	16500000	16550000	-0.242014	-0.231749	-0.172512	-0.129378	-0.0948981	-0.0964382	-0.104679	-0.110584	-0.108107	-0.135893
chr1	16550000	16600000	-0.0829005	-0.0875056	-0.112896	-0.0829572	-0.0637233	-0.0639478	-0.0908438	-0.0843516	-0.0983082	-0.113991
chr1	16600000	16650000	0.105247	-0.000538111	-0.0455879	-0.0444076	-0.0295828	-0.0513698	-0.0705718	-0.0739346	-0.100447	-0.096638
chr1	16650000	16700000	0.0588881	0.0528276	0.0371083	-0.0076777	0.00123629	-0.0403243	-0.0410549	-0.0677184	-0.0746203	-0.0662588
chr1	16700000	16750000	-0.111152	0.0286822	0.0276802	0.0205449	-0.00962807	-0.027794	-0.0320579	-0.0724795	-0.0690203	-0.0580551
chr1	16750000	16800000	-0.207636	0.0104912	0.0345185	0.0445353	-0.0233723	-0.0201827	-0.0502795	-0.0556885	-0.0532224	-0.0556954
chr1	16800000	16850000	-0.111594	0.0112394	0.10228	0.0282555	0.00723085	-0.00263278	-0.0500929	-0.0377816	-0.0283829	-0.0401113
chr1	16850000	16900000	-0.0481884	0.0361243	0.101571	0.0245234	0.0259386	-0.018896	-0.0257698	-0.0204664	-0.0192765	-0.0294731
chr1	16900000	16950000	0.106135	0.0900241	0.0556652	0.0460948	0.0205735	-0.00939987	-0.00552471	-0.00665392	-0.00467311	-0.0178703
chr1	16950000	17000000	0.0256146	0.0602347	0.000819227	0.0348882	-0.00884809	0.0010616	0.00247497	-0.00533226	-0.0144383	-0.0131741
chr1	17000000	17050000	0.0404902	-0.0491852	-0.0405717	0.00342999	-0.0182841	-0.0167873	0.0027541	-0.0081232	-0.0221301	0.000502587
chr1	17050000	17100000	0.0616375	-0.0714213	-0.0830753	-0.0745349	-0.0250249	-0.00982418	0.0104063	-0.00587062	-0.00675566	0.00376711
chr1	17100000	17150000	-0.0901477	-0.154005	-0.127181	-0.123739	-0.0551991	-0.0189259	-0.0131845	-0.00325972	0.00893452	0.0186793
chr1	17150000	17200000	-0.124185	-0.118525	-0.151641	-0.0897861	-0.0380688	-0.000256735	-0.0039694	0.0243788	0.0277334	0.0297286
chr1	17200000	17250000	0.0809313	0.0176826	-0.0717883	-0.0214983	0.0173928	0.0434834	0.0565659	0.0738008	0.0901385	0.0704489
chr1	17250000	17300000	0.0926282	0.00923135	0.0140339	0.0264558	0.0567028	0.0586456	0.0907571	0.100691	0.109651	0.0855734
chr1	17300000	17350000	0.0741397	0.0562795	0.0772033	0.0389169	0.0614971	0.0838285	0.115133	0.135595	0.109122	0.0910399
chr1	17350000	17400000	-0.0445233	0.0972432	0.149021	0.109081	0.0849718	0.114338	0.129446	0.136957	0.10653	0.0798139
chr1	17400000	17450000	-0.0140162	0.0705307	0.1456	0.124708	0.0937868	0.131372	0.146345	0.123676	0.100475	0.0562951
chr1	17450000	17500000	0.166552	0.216564	0.22873	0.177658	0.170982	0.175593	0.171758	0.138864	0.108811	0.0607806
chr1	17500000	17550000	-0.00145876	0.0372535	0.0841296	0.128989	0.164234	0.150749	0.133622	0.107823	0.0645898	0.0458661
chr1	17550000	17600000	-0.0310012	0.00363071	0.0463831	0.14835	0.161029	0.138118	0.103081	0.0714333	0.0286157	0.0141378
chr1	17600000	17650000	0.137932	-0.0105038	0.0344425	0.123836	0.147811	0.116265	0.0716062	0.0400594	0.0196296	-0.0121684
chr1	17650000	17700000	0.101244	-0.0756581	0.037201	0.0902913	0.1142	0.0649061	0.0244834	-0.00540085	-0.01823	-0.0409143
chr1	17700000	17750000	-0.00741508	0.0967447	0.122869	0.0996667	0.0702156	0.0449607	0.0126703	-0.0074929	-0.0268819	-0.0373008
chr1	17750000	17800000	-0.0624435	0.101568	0.0789728	0.0570726	0.00253876	-0.00281305	-0.037647	-0.055389	-0.0601834	-0.0700007
chr1	17800000	17850000	-0.00954341	0.165827	0.136661	0.0455603	-0.0312669	-0.045357	-0.0520587	-0.0695146	-0.0663247	-0.0753817
chr1	17850000	17900000	0.0112613	0.0943874	0.093043	-0.0276928	-0.0638982	-0.0983184	-0.0869216	-0.0914612	-0.101111	-0.0885533
chr1	17900000	17950000	-0.137637	0.00864668	0.0166778	-0.070393	-0.105125	-0.142035	-0.14439	-0.134579	-0.132094	-0.115733
chr1	17950000	18000000	-0.195315	-0.0606055	-0.110896	-0.125015	-0.203808	-0.21258	-0.215971	-0.203666	-0.179941	-0.1795
chr1	18000000	18050000	-0.159655	-0.0974829	-0.167132	-0.165484	-0.222424	-0.259579	-0.266664	-0.256379	-0.228316	-0.215908
chr1	18050000	18100000	0.0743342	-0.120542	-0.170107	-0.192885	-0.227236	-0.297961	-0.306367	-0.279559	-0.265622	-0.243675
chr1	18100000	18150000	-0.144411	-0.214453	-0.225104	-0.227476	-0.257497	-0.300521	-0.334006	-0.312859	-0.298002	-0.265374
chr1	18150000	18200000	-0.276155	-0.241953	-0.310048	-0.271741	-0.256053	-0.313484	-0.342048	-0.338858	-0.308922	-0.276327
chr1	18200000	18250000	-0.12776	-0.184142	-0.298696	-0.27366	-0.240368	-0.283297	-0.306518	-0.316989	-0.288566	-0.262821
chr1	18250000	18300000	-0.0404463	-0.151124	-0.238202	-0.27926	-0.24823	-0.223766	-0.269865	-0.293685	-0.271608	-0.261957
chr1	18300000	18350000	-0.109163	-0.222174	-0.229122	-0.272185	-0.26095	-0.211852	-0.221299	-0.245209	-0.24572	-0.2486
chr1	18350000	18400000	-0.216174	-0.145948	-0.148158	-0.231105	-0.239296	-0.185718	-0.166263	-0.19968	-0.23889	-0.241744
chr1	18400000	18450000	-0.0342126	-0.0651375	-0.0713157	-0.170432	-0.187395	-0.131439	-0.125086	-0.158292	-0.202467	-0.224673
chr1	18450000	18500000	0.15538	0.104289	0.0431806	-0.0320845	-0.0719502	-0.0672909	-0.069122	-0.108284	-0.161449	-0.187816
chr1	18500000	18550000	0.058626	0.138596	0.0551991	0.0219243	-0.00775959	-0.0464537	-0.0620279	-0.104558	-0.155494	-0.17671
chr1	18550000	18600000	0.121588	0.176619	0.126232	0.0852628	0.0520769	-0.0115475	-0.0637589	-0.091409	-0.113134	-0.145676
chr1	18600000	18650000	0.15305	0.113716	0.115336	0.119827	0.0632496	-0.0128899	-0.0617693	-0.0920422	-0.105716	-0.129665
chr1	18650000	18700000	0.0392952	0.0278529	0.0825461	0.125256	0.070401	-0.00248215	-0.0574799	-0.0816971	-0.0854568	-0.102841
chr1	18700000	18750000	0.0139676	-0.0202405	0.0695432	0.109261	0.054985	-0.00188969	-0.0634157	-0.0728201	-0.0741345	-0.0971986
chr1	18750000	18800000	0.0451283	-0.0170372	0.0438183	0.0855614	0.0579889	-0.00652233	-0.0298145	-0.0491475	-0.0608641	-0.0752115
chr1	18800000	18850000	0.12691	0.0772205	0.0827584	0.0602072	0.0376574	-0.0189309	-0.0215136	-0.04368	-0.0596205	-0.0664206
chr1	18850000	18900000	0.040623	0.110944	0.0523582	0.0104616	-0.00974493	-0.00402123	-0.0281734	-0.0352904	-0.0572019	-0.0758703
chr1	18900000	18950000	0.111009	0.0809101	0.0585329	0.0252314	-0.0221584	-0.0110035	-0.0215593	-0.0386908	-0.0509575	-0.064703
chr1	18950000	19000000	0.0282272	0.00881114	0.00559942	-0.0344789	-0.0184397	-0.0181944	-0.019007	-0.0476144	-0.050521	-0.070864
chr1	19000000	19050000	-0.173828	-0.146294	-0.127115	-0.127384	-0.0536037	-0.0575437	-0.0801186	-0.081367	-0.0961372	-0.111014
chr1	19050000	19100000	-0.106588	-0.104107	-0.141113	-0.101112	-0.0728512	-0.0629381	-0.0737977	-0.0724327	-0.110673	-0.11177
chr1	19100000	19150000	0.0622913	-0.117547	-0.159144	-0.104536	-0.096799	-0.0612835	-0.0542084	-0.0844713	-0.107468	-0.111559
chr1	19150000	19200000	-0.00214215	-0.066215	-0.109981	-0.107582	-0.104395	-0.0755372	-0.0547697	-0.0746368	-0.0875294	-0.092611
chr1	19200000	19250000	0.22565	0.042529	-0.0637579	-0.0711925	-0.0879289	-0.0569026	-0.0276319	-0.0365728	-0.0652728	-0.0514188
chr1	19250000	19300000	0.239765	0.0319046	-0.0926982	-0.0953152	-0.0918349	-0.0589938	-0.0531799	-0.0415073	-0.0396827	-0.0363435
chr1	19300000	19350000	-0.0344223	-0.0108187	-0.031572	-0.103679	-0.0684376	-0.0518373	-0.0446219	-0.0214778	0.00768479	0.00211308
chr1	19350000	19400000	0.0320373	-0.0645414	-0.0594439	-0.0966857	-0.0617051	-0.0540542	-0.0259418	-0.00284288	0.0195818	0.0342697
chr1	19400000	19450000	-0.0908744	-0.0319593	-0.0344298	-0.0316614	-0.0527252	-0.0267013	-0.0128777	0.0218803	0.0549972	0.0645029
chr1	19450000	19500000	-0.120693	-0.0428268	-0.0368586	-0.0462158	-0.0846378	-0.041846	-0.0205177	0.00560765	0.0349187	0.0361257
chr1	19500000	19550000	0.125159	0.0160836	0.016541	0.0124535	-0.00459146	-0.0196329	0.0276462	0.0410445	0.0462482	0.0538851
chr1	19550000	19600000	0.0835746	0.0237536	0.0487343	0.0451841	0.058425	0.0289914	0.0586865	0.0747024	0.0577396	0.0626908
chr1	19600000	19650000	-0.0878971	-0.0104483	0.00222732	0.0159643	0.054127	0.077019	0.0781384	0.0895943	0.065318	0.0630215
chr1	19650000	19700000	-0.116469	0.0885034	0.041291	0.0896481	0.101759	0.133886	0.115325	0.105688	0.0933679	0.0738268
chr1	19700000	19750000	-0.0655115	0.03668	0.00397041	0.0461987	0.0993108	0.149681	0.137755	0.0967344	0.0941815	0.0671237
chr1	19750000	19800000	-0.207794	-0.0589192	0.0219765	0.019144	0.102259	0.132328	0.115968	0.0785622	0.0661394	0.052162
chr1	19800000	19850000	-0.160951	-0.079577	0.00884334	0.0420266	0.110065	0.115556	0.113768	0.0873057	0.0552058	0.0483989
chr1	19850000	19900000	0.00454111	-0.117108	-0.0116804	0.0845403	0.0976654	0.109041	0.0950877	0.0836024	0.0484969	0.0199868
chr1	19900000	19950000	-0.0559722	-0.052251	0.0330993	0.107925	0.0959957	0.0891886	0.0727273	0.0725808	0.0454165	0.00497141
chr1	19950000	20000000	0.170499	0.15173	0.0830687	0.12461	0.124311	0.0846864	0.0875902	0.0730285	0.0341597	0.0192455
chr1	20000000	20050000	0.291262	0.17315	0.123234	0.113579	0.102485	0.0681567	0.0619264	0.0291967	0.00556332	-0.00810806
chr1	20050000	20100000	0.193661	0.22406	0.14348	0.0453672	0.0544131	0.0530661	0.0207457	-0.0193593	-0.0213446	-0.0535115
chr1	20100000	20150000	0.150469	0.119769	0.115152	0.0112983	0.0177098	0.0155599	-0.0285984	-0.0579089	-0.0773531	-0.0916044
chr1	20150000	20200000	0.146837	0.0187899	0.0295538	-0.0134726	-0.0387104	-0.041468	-0.0816391	-0.0908457	-0.132083	-0.142388
chr1	20200000	20250000	0.0632062	-0.0237499	-0.0417551	-0.0211612	-0.0634772	-0.104538	-0.126421	-0.150127	-0.168877	-0.194232
chr1	20250000	20300000	0.0539655	-0.0157356	-0.118086	-0.0437334	-0.0858403	-0.173444	-0.155021	-0.192901	-0.211859	-0.230185
chr1	20300000	20350000	0.0737506	-0.0667155	-0.103119	-0.0985444	-0.158807	-0.204029	-0.221542	-0.236219	-0.266972	-0.258599
chr1	20350000	20400000	-0.105707	-0.0204642	-0.0401804	-0.154331	-0.198126	-0.178121	-0.258793	-0.265194	-0.285768	-0.281477
chr1	20400000	20450000	0.0455913	0.0137181	-0.0688011	-0.203935	-0.220936	-0.227256	-0.25816	-0.300373	-0.297656	-0.312354
chr1	20450000	20500000	-0.0790021	-0.0185262	-0.125916	-0.242931	-0.230529	-0.257061	-0.261836	-0.320016	-0.307682	-0.305697
chr1	20500000	20550000	-0.140042	-0.136499	-0.259069	-0.264579	-0.269501	-0.266355	-0.299153	-0.307758	-0.330198	-0.304389
chr1	20550000	20600000	-0.256372	-0.346019	-0.373878	-0.255573	-0.296765	-0.315697	-0.319001	-0.302905	-0.331657	-0.311155
chr1	20600000	20650000	-0.421607	-0.499246	-0.386846	-0.312951	-0.303613	-0.341871	-0.322012	-0.328874	-0.306428	-0.325241
chr1	20650000	20700000	-0.283696	-0.421374	-0.263599	-0.291851	-0.259723	-0.309404	-0.304583	-0.288532	-0.285951	-0.302111
chr1	20700000	20750000	-0.163089	-0.162046	-0.152689	-0.175281	-0.196087	-0.212232	-0.240738	-0.219504	-0.249294	-0.244233
chr1	20750000	20800000	0.0304343	0.0389903	-0.0878649	-0.115552	-0.164558	-0.149294	-0.182658	-0.204265	-0.210256	-0.226015
chr1	20800000	20850000	0.149423	0.108456	0.0332599	-0.0302364	-0.0809028	-0.104636	-0.115795	-0.171055	-0.175426	-0.204275
chr1	20850000	20900000	0.0874341	-0.00261784	0.0434407	-0.0182557	-0.0458365	-0.0850567	-0.0971054	-0.141654	-0.172792	-0.174282
chr1	20900000	20950000	0.0110581	-0.0150852	0.077654	0.0322977	-0.0273646	-0.0558876	-0.103735	-0.132754	-0.168933	-0.168456
chr1	20950000	21000000	-0.0281448	0.037128	0.062654	0.0629046	-0.0203844	-0.0628608	-0.0980673	-0.133019	-0.15183	-0.156949
chr1	21000000	21050000	0.0958251	0.106033	0.0449923	0.0743963	0.0165661	-0.0465606	-0.0851944	-0.124866	-0.127348	-0.149156
chr1	21050000	21100000	0.0870486	0.116042	0.0769901	0.0167473	-0.0201836	-0.0565155	-0.111835	-0.114821	-0.111327	-0.159551
chr1	21100000	21150000	-0.0785696	0.000123827	-0.0254771	-0.0843919	-0.0728655	-0.105654	-0.141375	-0.124024	-0.144901	-0.175294
chr1	21150000	21200000	-0.114547	-0.10474	-0.0947007	-0.154496	-0.135563	-0.159485	-0.136931	-0.127614	-0.167771	-0.173463
chr1	21200000	21250000	0.0513332	-0.11667	-0.11879	-0.141539	-0.205701	-0.176856	-0.132613	-0.14975	-0.168398	-0.173855
chr1	21250000	21300000	0.11183	-0.127856	-0.208241	-0.165748	-0.253206	-0.199411	-0.146451	-0.172362	-0.171983	-0.14158
chr1	21300000	21350000	0.0732317	-0.147169	-0.250886	-0.221358	-0.240469	-0.232968	-0.202072	-0.197616	-0.190139	-0.142519
chr1	21350000	21400000	-0.240481	-0.300161	-0.272554	-0.323167	-0.263496	-0.268212	-0.282387	-0.243863	-0.183948	-0.16071
chr1	21400000	21450000	-0.328246	-0.349763	-0.285281	-0.31511	-0.241643	-0.260361	-0.310834	-0.25344	-0.172871	-0.155873
chr1	21450000	21500000	-0.337272	-0.286754	-0.289894	-0.253629	-0.228044	-0.260054	-0.292498	-0.213826	-0.163947	-0.122853
chr1	21500000	21550000	-0.127536	-0.189877	-0.20223	-0.172302	-0.20305	-0.221858	-0.237026	-0.198459	-0.152182	-0.0952789
chr1	21550000	21600000	-0.0448753	-0.0963229	-0.148455	-0.104981	-0.158632	-0.197835	-0.158894	-0.161768	-0.111737	-0.0735121
chr1	21600000	21650000	-0.126716	-0.110524	-0.122146	-0.112815	-0.149939	-0.188623	-0.137049	-0.140465	-0.126372	-0.0920349
chr1	21650000	21700000	-0.262663	-0.101797	-0.0825716	-0.139258	-0.164872	-0.142639	-0.130185	-0.112001	-0.120264	-0.104169
chr1	21700000	21750000	-0.218713	-0.153903	-0.0604265	-0.131973	-0.1456	-0.104424	-0.11041	-0.0859148	-0.0972767	-0.117971
chr1	21750000	21800000	-0.274338	-0.164599	-0.0939344	-0.131956	-0.124679	-0.0895136	-0.0749814	-0.0695801	-0.073101	-0.0903296
chr1	21800000	21850000	-0.0673697	-0.110266	-0.129468	-0.128283	-0.0974673	-0.073256	-0.0604908	-0.0689021	-0.0722465	-0.0669738
chr1	21850000	21900000	-0.0627999	-0.111238	-0.176787	-0.127351	-0.0746118	-0.0667848	-0.0578022	-0.0631265	-0.0654653	-0.0590943
chr1	21900000	21950000	-0.0715953	-0.125026	-0.200927	-0.133026	-0.0746729	-0.068438	-0.0556238	-0.0649202	-0.0583855	-0.0640482
chr1	21950000	22000000	-0.184648	-0.158389	-0.136248	-0.128132	-0.0864999	-0.0730952	-0.0719797	-0.0617707	-0.0557928	-0.0667347
chr1	22000000	22050000	-0.0503071	-0.108897	-0.0838541	-0.120026	-0.10402	-0.0731626	-0.0797258	-0.044265	-0.0547787	-0.055413
chr1	22050000	22100000	-0.0067292	0.0192617	-0.0144467	-0.0663861	-0.122262	-0.0942842	-0.0660695	-0.0544291	-0.0505787	-0.0371132
chr1	22100000	22150000	-0.147432	-0.0516983	-0.0730613	-0.0926052	-0.140447	-0.14092	-0.0838611	-0.0809348	-0.0553762	-0.0438109
chr1	22150000	22200000	-0.12359	-0.0934759	-0.0648881	-0.11682	-0.143679	-0.153057	-0.116149	-0.0738064	-0.0592078	-0.0546135
chr1	22200000	22250000	-0.107544	-0.205288	-0.129185	-0.168984	-0.167523	-0.156608	-0.144504	-0.0889168	-0.0672201	-0.0693414
chr1	22250000	22300000	-0.137487	-0.267263	-0.238498	-0.236783	-0.22968	-0.213083	-0.193543	-0.145468	-0.112716	-0.12955
chr1	22300000	22350000	-0.173366	-0.205797	-0.271155	-0.232575	-0.211734	-0.206922	-0.173775	-0.148587	-0.132742	-0.141886
chr1	22350000	22400000	-0.0261974	-0.166166	-0.246981	-0.222943	-0.199399	-0.200594	-0.173041	-0.169188	-0.175942	-0.147617
chr1	22400000	22450000	0.106642	-0.0850659	-0.143012	-0.166556	-0.160061	-0.166948	-0.154227	-0.161472	-0.184735	-0.154794
chr1	22450000	22500000	-0.0744672	-0.106579	-0.198087	-0.204518	-0.183854	-0.187466	-0.193041	-0.208838	-0.206476	-0.191558
chr1	22500000	22550000	-0.118987	-0.148187	-0.141532	-0.184976	-0.17757	-0.160099	-0.192222	-0.209218	-0.192417	-0.20758
chr1	22550000	22600000	-0.28844	-0.267595	-0.146195	-0.198162	-0.190649	-0.173702	-0.209574	-0.205159	-0.190595	-0.217285
chr1	22600000	22650000	-0.33142	-0.253259	-0.206205	-0.165421	-0.149753	-0.181226	-0.180217	-0.185001	-0.189593	-0.204847
chr1	22650000	22700000	-0.146449	-0.133754	-0.172668	-0.0975382	-0.125141	-0.17291	-0.145226	-0.148868	-0.176652	-0.175333
chr1	22700000	22750000	0.0760834	-0.129524	-0.133599	-0.102088	-0.122641	-0.132439	-0.13207	-0.125375	-0.158736	-0.151005
chr1	22750000	22800000	0.0362367	-0.0612	-0.0675681	-0.0869942	-0.106915	-0.103327	-0.10738	-0.114253	-0.126646	-0.148998
chr1	22800000	22850000	-0.19149	-0.127494	-0.109692	-0.133435	-0.136238	-0.125097	-0.120716	-0.141767	-0.12193	-0.151666
chr1	22850000	22900000	-0.264548	-0.0989392	-0.047383	-0.1086	-0.0932036	-0.087074	-0.110179	-0.122582	-0.121968	-0.129831
chr1	22900000	22950000	0.0392288	-0.0239929	-0.034669	-0.0887698	-0.081441	-0.0895739	-0.10717	-0.111484	-0.12778	-0.121491
chr1	22950000	23000000	-0.126195	-0.101462	-0.136143	-0.100882	-0.0925155	-0.104766	-0.116983	-0.133149	-0.145573	-0.141236
chr1	23000000	23050000	-0.219031	-0.213877	-0.213376	-0.128668	-0.126653	-0.143586	-0.147336	-0.145355	-0.153883	-0.161387
chr1	23050000	23100000	-0.279796	-0.350841	-0.265656	-0.166619	-0.141203	-0.149531	-0.15017	-0.144939	-0.15838	-0.159626
chr1	23100000	23150000	-0.135537	-0.254289	-0.209801	-0.194013	-0.16071	-0.160184	-0.150047	-0.146429	-0.147699	-0.13568
chr1	23150000	23200000	0.031837	-0.13656	-0.203663	-0.209017	-0.176632	-0.149873	-0.147052	-0.146798	-0.129881	-0.117701
chr1	23200000	23250000	-0.0842023	-0.100811	-0.161163	-0.203947	-0.196001	-0.148179	-0.155551	-0.147448	-0.113538	-0.0863395
chr1	23250000	23300000	-0.251001	-0.162807	-0.19031	-0.249949	-0.224178	-0.184051	-0.166185	-0.139475	-0.104863	-0.0802949
chr1	23300000	23350000	-0.206455	-0.120922	-0.152227	-0.202706	-0.202975	-0.183262	-0.14905	-0.130092	-0.0853399	-0.0800173
chr1	23350000	23400000	0.18023	0.0162108	-0.0695723	-0.110921	-0.165722	-0.16116	-0.112938	-0.0802609	-0.0593227	-0.0697664
chr1	23400000	23450000	0.304918	0.0889356	-0.0505411	-0.0659742	-0.11164	-0.132917	-0.0858297	-0.0347943	-0.0565746	-0.0545904
chr1	23450000	23500000	0.14406	0.112628	-0.0449097	-0.0801407	-0.0979861	-0.101943	-0.0651248	-0.0259387	-0.0419847	-0.0550972
chr1	23500000	23550000	-0.0177427	0.00478556	-0.0637669	-0.0980303	-0.078709	-0.0734557	-0.050192	-0.0353605	-0.0324752	-0.0782131
chr1	23550000	23600000	-0.104385	-0.0692401	-0.0347044	-0.0875695	-0.0675822	-0.0451789	-0.0395496	-0.0417611	-0.0432045	-0.0687036
chr1	23600000	23650000	-0.101014	-0.0798879	-0.00278068	-0.0619102	-0.0348929	-0.00245993	-0.0181078	-0.0326927	-0.0486624	-0.0779551
chr1	23650000	23700000	-0.0102306	-0.0482344	-0.00410694	0.0126308	0.0103459	0.0153551	-0.00584125	-0.0316658	-0.0495833	-0.0725676
chr1	23700000	23750000	-0.0342126	0.0264276	0.00228776	0.0614023	0.0628509	0.0285613	0.0130256	-0.0348232	-0.0778719	-0.0631078
chr1	23750000	23800000	0.0944832	0.0778825	0.0404924	0.104103	0.101145	0.0435384	-0.00354039	-0.0349388	-0.0750578	-0.055008
chr1	23800000	23850000	0.12234	0.0616446	0.080143	0.108266	0.0975314	0.0422775	-0.0284261	-0.0703504	-0.0661701	-0.0476902
chr1	23850000	23900000	0.0429436	0.112747	0.154726	0.119577	0.107919	0.0468517	-0.0270409	-0.0718658	-0.0496084	-0.0484504
chr1	23900000	23950000	0.0668599	0.147769	0.171493	0.104831	0.0556947	-0.00126293	-0.0821674	-0.0970068	-0.0629927	-0.0643217
chr1	23950000	24000000	0.107466	0.211746	0.187293	0.111481	0.015435	-0.0133276	-0.0858954	-0.0902699	-0.0801141	-0.0631257
chr1	24000000	24050000	0.141154	0.205318	0.136621	0.0540838	-0.0293458	-0.102809	-0.114065	-0.0968336	-0.109816	-0.08602
chr1	24050000	24100000	-0.00439962	0.0553598	0.0251924	-0.0591131	-0.0969998	-0.176647	-0.136405	-0.132097	-0.13963	-0.123148
chr1	24100000	24150000	0.0221908	-0.055075	-0.100493	-0.155327	-0.232184	-0.228667	-0.180476	-0.170768	-0.160816	-0.163333
chr1	24150000	24200000	-0.00344147	-0.200717	-0.268018	-0.244322	-0.313422	-0.262923	-0.235527	-0.197193	-0.178139	-0.192181
chr1	24200000	24250000	-0.191724	-0.29817	-0.382837	-0.425644	-0.378524	-0.311292	-0.271454	-0.230883	-0.214139	-0.208316
chr1	24250000	24300000	-0.166073	-0.345505	-0.42342	-0.500128	-0.39372	-0.331087	-0.277524	-0.2287	-0.211057	-0.217007
chr1	24300000	24350000	-0.176834	-0.372717	-0.521588	-0.473383	-0.364364	-0.284482	-0.24413	-0.218962	-0.198539	-0.199126
chr1	24350000	24400000	-0.334515	-0.351169	-0.460185	-0.395473	-0.336106	-0.256155	-0.202	-0.195782	-0.188654	-0.175084
chr1	24400000	24450000	-0.222611	-0.454296	-0.382341	-0.294449	-0.238841	-0.206911	-0.156691	-0.15034	-0.15802	-0.163346
chr1	24450000	24500000	-0.062586	-0.250894	-0.253151	-0.208473	-0.179811	-0.151764	-0.132732	-0.123571	-0.132135	-0.163705
chr1	24500000	24550000	-0.402806	-0.221788	-0.14543	-0.144749	-0.135435	-0.122315	-0.10762	-0.105775	-0.131977	-0.153261
chr1	24550000	24600000	-0.604192	-0.370956	-0.1977	-0.140772	-0.102084	-0.122989	-0.126763	-0.114031	-0.148731	-0.147832
chr1	24600000	24650000	-0.0682281	-0.132987	-0.0434563	0.0020175	-0.00461886	-0.017835	-0.0509617	-0.0675471	-0.0757825	-0.0768127
chr1	24650000	24700000	-0.632375	-0.446132	-0.282838	-0.142807	-0.109391	-0.0951475	-0.126169	-0.155473	-0.131472	-0.134335
chr1	24700000	24750000	-0.487255	-0.359967	-0.276278	-0.14619	-0.0713904	-0.0919626	-0.105699	-0.114786	-0.099714	-0.105876
chr1	24750000	24800000	-0.00775815	-0.287248	-0.236592	-0.169007	-0.0864093	-0.0826664	-0.0917135	-0.103608	-0.115612	-0.112502
chr1	24800000	24850000	-0.0723128	-0.326776	-0.199149	-0.200872	-0.136508	-0.0866159	-0.0825032	-0.0798196	-0.105371	-0.124759
chr1	24850000	24900000	-0.11366	-0.0261816	-0.190103	-0.17995	-0.148065	-0.0950106	-0.0718791	-0.0723952	-0.107346	-0.13159
chr1	24900000	24950000	-0.00467349	-0.0412558	-0.151776	-0.13138	-0.149969	-0.0880221	-0.0459001	-0.0707982	-0.10328	-0.11463
chr1	24950000	25000000	0.167282	0.0287002	0.0429204	-0.0633668	-0.104285	-0.0938948	-0.0556569	-0.0681622	-0.0806826	-0.103039
chr1	25000000	25050000	-0.0319778	0.000123827	0.0342061	-0.0624916	-0.0765114	-0.0892225	-0.078784	-0.0706843	-0.0818945	-0.0923192
chr1	25050000	25100000	-0.332795	-0.0942018	-0.00170669	0.00258368	-0.0800978	-0.106601	-0.12129	-0.0971037	-0.104504	-0.0989163
chr1	25100000	25150000	-0.148944	-0.0757937	-0.0080235	0.033596	-0.0274273	-0.0764882	-0.117905	-0.109728	-0.0943895	-0.0958757
chr1	25150000	25200000	-0.167912	-0.138421	-0.0437594	0.0100203	0.0320286	-0.0738084	-0.121649	-0.141599	-0.11111	-0.112955
chr1	25200000	25250000	-0.337444	-0.170836	-0.0888487	-0.00239203	-0.00285947	-0.0890416	-0.11998	-0.15258	-0.12668	-0.124918
chr1	25250000	25300000	-0.0790021	-0.114877	-0.0985658	-0.0199123	-0.0299104	-0.0202477	-0.0988127	-0.134618	-0.142362	-0.117671
chr1	25300000	25350000	-0.218475	-0.173052	-0.115198	-0.0854106	-0.0588075	-0.0570077	-0.107819	-0.116944	-0.161277	-0.134794
chr1	25350000	25400000	-0.277313	-0.19332	-0.163651	-0.137329	-0.0737887	-0.0850881	-0.0675792	-0.122683	-0.15243	-0.15127
chr1	25400000	25450000	-0.0613748	-0.0903604	-0.154131	-0.122437	-0.078399	-0.0645018	-0.064956	-0.122717	-0.132504	-0.143023
chr1	25450000	25500000	-0.14102	-0.162067	-0.204161	-0.180946	-0.135368	-0.0907783	-0.0998321	-0.0972436	-0.14394	-0.158321
chr1	25500000	25550000	-0.264794	-0.150205	-0.185582	-0.216637	-0.179645	-0.118543	-0.132082	-0.137334	-0.159452	-0.163001
chr1	25550000	25600000	-0.0515798	-0.239237	-0.217392	-0.200209	-0.190614	-0.163769	-0.14186	-0.150187	-0.137305	-0.168484
chr1	25600000	25650000	-0.190633	-0.309358	-0.302306	-0.192581	-0.186447	-0.212526	-0.159822	-0.146043	-0.157732	-0.171076
chr1	25650000	25700000	-0.315449	-0.283752	-0.344264	-0.248607	-0.195516	-0.208915	-0.188047	-0.152445	-0.159864	-0.118716
chr1	25700000	25750000	-0.203779	-0.267241	-0.330323	-0.241783	-0.199031	-0.207335	-0.209821	-0.1534	-0.139298	-0.109145
chr1	25750000	25800000	-0.0623722	-0.20133	-0.231486	-0.241861	-0.196439	-0.183642	-0.18912	-0.167382	-0.107527	-0.0818355
chr1	25800000	25850000	-0.153948	-0.193404	-0.179997	-0.232287	-0.198619	-0.171693	-0.178211	-0.174025	-0.0844807	-0.0543408
chr1	25850000	25900000	-0.19594	-0.152492	-0.170437	-0.197172	-0.203415	-0.178464	-0.156716	-0.132731	-0.0805686	-0.045609
chr1	25900000	25950000	-0.0837682	-0.101718	-0.156818	-0.153553	-0.17966	-0.166801	-0.137935	-0.105128	-0.0849173	-0.0428191
chr1	25950000	26000000	-0.10138	-0.0822799	-0.127105	-0.142959	-0.156663	-0.163584	-0.109543	-0.069842	-0.0641101	-0.0292308
chr1	26000000	26050000	0.0414854	-0.0893039	-0.125604	-0.15502	-0.131141	-0.143091	-0.0889722	-0.0544754	-0.0634482	-0.0326867
chr1	26050000	26100000	0.058626	-0.114618	-0.139673	-0.153519	-0.122485	-0.0829353	-0.0561232	-0.0312452	-0.0125865	-0.0145772
chr1	26100000	26150000	0.0323042	-0.0907911	-0.169144	-0.126715	-0.108107	-0.0322258	-0.0262839	-0.0217733	0.012149	-0.0192709
chr1	26150000	26200000	-0.0935665	-0.116909	-0.188131	-0.134713	-0.0747988	-0.0134819	0.00771884	0.0123397	0.0170446	-0.0233926
chr1	26200000	26250000	-0.0576051	-0.0362701	-0.129298	-0.155719	-0.0262204	0.0112423	0.0259422	0.0375374	0.0159923	-0.0110281
chr1	26250000	26300000	-0.173751	-0.165362	-0.181536	-0.117125	-0.0260639	0.0131536	0.0469552	0.0543431	-0.0101833	-0.0314051
chr1	26300000	26350000	-0.20158	-0.174047	-0.148427	-0.0589588	-0.033816	0.0148965	0.0589946	0.0539468	-0.00169007	-0.0269816
chr1	26350000	26400000	-0.165154	-0.205479	-0.130746	-0.0548295	-0.0239553	0.0243843	0.0573471	0.0148385	-0.00522233	-0.0269137
chr1	26400000	26450000	-0.119135	-0.165877	-0.112578	-0.0534451	-0.0317799	0.0153356	0.0374464	0.00528946	-0.00562465	-0.0415992
chr1	26450000	26500000	-0.146223	-0.131597	-0.100308	-0.0578682	-0.0198547	0.019264	-0.0116455	-0.0107384	-0.0122738	-0.029639
chr1	26500000	26550000	-0.155391	-0.103238	-0.0815829	-0.0718421	-0.0178347	0.00170431	-0.0255998	-0.0179086	-0.0345475	-0.0267202
chr1	26550000	26600000	-0.044453	-0.0794799	-0.0435989	-0.0617769	-0.038535	-0.0592326	-0.0500463	-0.03303	-0.0372252	-0.0298916
chr1	26600000	26650000	-0.185346	-0.0844225	-0.103853	-0.0862185	-0.0831506	-0.0912508	-0.0704003	-0.0713693	-0.0515196	-0.0519066
chr1	26650000	26700000	-0.139666	-0.0429404	-0.0655124	-0.070672	-0.14236	-0.140323	-0.0925017	-0.0809709	-0.0700317	-0.0801966
chr1	26700000	26750000	-0.161638	-0.197425	-0.0534727	-0.0774267	-0.153025	-0.154445	-0.144483	-0.103745	-0.107851	-0.103681
chr1	26750000	26800000	-0.0301646	-0.0968536	-0.020153	-0.0925997	-0.141019	-0.153841	-0.145945	-0.113538	-0.120915	-0.116724
chr1	26800000	26850000	-0.172674	-0.0211917	-0.0669339	-0.116709	-0.147233	-0.183161	-0.168117	-0.158184	-0.145408	-0.127813
chr1	26850000	26900000	-0.21103	-0.0539867	-0.138102	-0.166063	-0.170851	-0.178355	-0.184657	-0.187499	-0.169405	-0.144369
chr1	26900000	26950000	-0.00282585	-0.027905	-0.0781007	-0.125912	-0.145136	-0.139513	-0.159868	-0.175273	-0.154023	-0.122267
chr1	26950000	27000000	-0.116395	-0.254793	-0.209021	-0.18747	-0.186843	-0.159121	-0.17299	-0.213502	-0.186719	-0.136367
chr1	27000000	27050000	-0.266517	-0.231533	-0.251709	-0.248067	-0.180318	-0.160917	-0.173697	-0.194478	-0.173726	-0.13626
chr1	27050000	27100000	-0.379089	-0.319027	-0.320873	-0.261189	-0.171466	-0.181024	-0.184453	-0.186982	-0.175533	-0.143479
chr1	27100000	27150000	-0.469095	-0.330124	-0.32257	-0.226621	-0.181877	-0.175945	-0.160313	-0.152648	-0.155893	-0.146899
chr1	27150000	27200000	-0.157217	-0.148268	-0.174619	-0.116493	-0.111559	-0.123537	-0.138439	-0.106839	-0.105066	-0.119121
chr1	27200000	27250000	-0.286107	-0.286082	-0.179683	-0.149014	-0.149878	-0.155032	-0.152534	-0.117545	-0.117438	-0.121789
chr1	27250000	27300000	-0.174676	-0.14888	-0.0610849	-0.0835472	-0.108475	-0.129224	-0.111901	-0.104816	-0.0924929	-0.1058
chr1	27300000	27350000	-0.171905	-0.0975616	-0.0827547	-0.0880419	-0.084189	-0.0991683	-0.0969388	-0.0972404	-0.0716737	-0.11144
chr1	27350000	27400000	-0.0400954	-0.0576558	-0.04204	-0.0551639	-0.0860396	-0.0789777	-0.0704595	-0.0730326	-0.0816716	-0.0995373
chr1	27400000	27450000	0.121086	0.103229	-0.0100337	-0.0386762	-0.0565157	-0.0446525	-0.0486228	-0.0443477	-0.0878962	-0.0769522
chr1	27450000	27500000	0.103532	0.0766976	-0.0496457	-0.0860395	-0.0779449	-0.0718667	-0.0736773	-0.0661934	-0.0939513	-0.0926218
chr1	27500000	27550000	-0.0298161	-0.0172419	0.00501354	-0.106531	-0.118639	-0.104554	-0.0583884	-0.0821515	-0.086948	-0.0995038
chr1	27550000	27600000	-0.0344223	-0.0299307	-0.0377993	-0.120453	-0.131724	-0.108622	-0.0904521	-0.103032	-0.0785674	-0.0986719
chr1	27600000	27650000	0.00861768	0.020114	-0.0431623	-0.0665359	-0.132162	-0.103725	-0.120369	-0.0832842	-0.0675272	-0.0969209
chr1	27650000	27700000	0.00515333	-0.0275489	-0.0790961	-0.0991681	-0.146734	-0.152726	-0.137575	-0.101082	-0.097366	-0.098021
chr1	27700000	27750000	0.0289633	0.00542675	-0.0490999	-0.106789	-0.0868479	-0.158164	-0.139881	-0.113523	-0.0933957	-0.0847459
chr1	27750000	27800000	0.000862332	-0.0892256	-0.103667	-0.146603	-0.158315	-0.192206	-0.171286	-0.150327	-0.126065	-0.113875
chr1	27800000	27850000	-0.198679	-0.20207	-0.212854	-0.140609	-0.210188	-0.179647	-0.194095	-0.17922	-0.14872	-0.125389
chr1	27850000	27900000	-0.301334	-0.318935	-0.246929	-0.190254	-0.226197	-0.182263	-0.204768	-0.188737	-0.15571	-0.1454
chr1	27900000	27950000	-0.365748	-0.387046	-0.245617	-0.256983	-0.200513	-0.205256	-0.197584	-0.203919	-0.190859	-0.187364
chr1	27950000	28000000	-0.205274	-0.220737	-0.25032	-0.21618	-0.149821	-0.200504	-0.18262	-0.193725	-0.203022	-0.204974
chr1	28000000	28050000	-0.0127762	-0.103534	-0.189857	-0.140221	-0.12398	-0.140127	-0.148187	-0.159206	-0.204643	-0.195681
chr1	28050000	28100000	0.0313696	-0.0351205	-0.0621228	-0.0949605	-0.11157	-0.104154	-0.145214	-0.164292	-0.2114	-0.174674
chr1	28100000	28150000	-0.0977966	-0.0269494	-0.0613556	-0.0969316	-0.0979495	-0.0846646	-0.125149	-0.171912	-0.186642	-0.162819
chr1	28150000	28200000	-0.139591	0.0330011	-0.0254067	-0.0574747	-0.0910674	-0.0741224	-0.107495	-0.191606	-0.161931	-0.148183
chr1	28200000	28250000	-0.135612	-0.0622553	0.00634867	-0.0646699	-0.0876495	-0.109654	-0.143529	-0.18842	-0.164266	-0.140945
chr1	28250000	28300000	0.0649689	0.0769765	0.0365435	-0.0373125	-0.0307472	-0.0889446	-0.132037	-0.121086	-0.128339	-0.12024
chr1	28300000	28350000	0.0751767	0.0776909	-0.023542	-0.00546572	-0.0598072	-0.130986	-0.154218	-0.119729	-0.115993	-0.119593
chr1	28350000	28400000	-0.0686575	0.00762294	-0.0159499	0.00322101	-0.0661161	-0.140339	-0.140971	-0.106722	-0.106157	-0.115371
chr1	28400000	28450000	0.0665992	0.0173738	0.0295538	-0.018116	-0.0662126	-0.147138	-0.144896	-0.106388	-0.100645	-0.0914193
chr1	28450000	28500000	0.0826081	0.0634755	0.0263816	-0.0362905	-0.106268	-0.125694	-0.128208	-0.125676	-0.0974878	-0.071904
chr1	28500000	28550000	0.0471115	0.12519	0.00373755	-0.0768716	-0.136313	-0.093119	-0.102552	-0.109061	-0.0707094	-0.0588975
chr1	28550000	28600000	0.0301001	0.0493851	-0.0259525	-0.116305	-0.126102	-0.0804859	-0.0928359	-0.0928056	-0.0592356	-0.0544048
chr1	28600000	28650000	-0.0537744	-0.0244603	-0.0218026	-0.110805	-0.0874318	-0.0539084	-0.0467877	-0.0583311	-0.0494868	-0.0506863
chr1	28650000	28700000	0.0219892	-0.0264063	-0.0882694	-0.115137	-0.0799066	-0.0839016	-0.0575991	-0.0506576	-0.0652005	-0.0457352
chr1	28700000	28750000	-0.0901477	-0.0730062	-0.10053	-0.0819943	-0.0633202	-0.077908	-0.0502076	-0.0315048	-0.0744303	-0.0367951
chr1	28750000	28800000	-0.101014	-0.0529756	-0.0617166	-0.0595922	-0.0996935	-0.0990891	-0.055536	-0.0426208	-0.0476295	-0.0347524
chr1	28800000	28850000	-0.150989	-0.179034	-0.0662184	-0.0225773	-0.0547557	-0.0529261	-0.0316051	-0.0322657	0.00501678	-0.0122438
chr1	28850000	28900000	-0.236776	-0.172803	-0.0432425	-0.0290318	-0.0761046	-0.0667306	-0.0621905	-0.0273657	0.00642555	0.00524617
chr1	28900000	28950000	-0.360042	-0.193509	-0.0907537	-0.0598265	-0.0509416	-0.0384726	-0.0598196	-0.007929	0.0109693	0.0330392
chr1	28950000	29000000	-0.25157	-0.18504	-0.0889315	-0.0974508	-0.0411146	-0.0586061	-0.0570015	-0.0224069	0.0142692	0.0362911
chr1	29000000	29050000	-0.0526413	-0.0942018	-0.0797905	-0.0870648	-0.0264394	-0.03699	0.0037896	-1.90514e-05	0.0237402	0.0397155
chr1	29050000	29100000	-0.130148	-0.173072	-0.150854	-0.0829572	-0.083364	-0.0318251	-0.00796839	-0.0182968	-0.00272336	0.0152356
chr1	29100000	29150000	-0.122252	-0.168106	-0.173204	-0.044397	-0.0851194	-0.0132132	0.00614618	0.0152178	0.00216972	0.0100534
chr1	29150000	29200000	-0.0270317	-0.139433	-0.0921726	-0.0480475	-0.0390015	-0.018117	0.0166775	0.016405	-0.0144163	0.00481137
chr1	29200000	29250000	-0.244922	-0.14079	-0.0382876	-0.134842	-0.033809	-0.0307017	-0.00591475	0.00437299	0.0027113	0.0215737
chr1	29250000	29300000	-0.237018	0.0528276	0.000430247	-0.0693688	-0.00197375	0.0134467	-0.00226162	0.0178569	0.0305257	0.0349008
chr1	29300000	29350000	-0.0844194	0.0419041	-0.0155127	-0.00915766	-0.0226508	0.0117705	-0.00219771	0.00690483	0.0445644	0.0684295
chr1	29350000	29400000	0.0124798	-0.0527849	0.0212439	0.047796	0.0113828	0.016106	0.0144588	0.0101198	0.0595406	0.0781587
chr1	29400000	29450000	0.0378997	-0.0955959	-0.0135735	0.041699	0.00214337	-0.0108768	0.000909711	0.0190536	0.0609575	0.0775951
chr1	29450000	29500000	-0.107691	-0.144057	-0.0334294	0.0228146	0.00170696	-0.0336052	-0.00709491	0.0247921	0.0376795	0.0710653
chr1	29500000	29550000	-0.413584	-0.114778	-0.0780459	-0.0301269	-0.0102297	-0.0435216	-0.00441361	0.0336096	0.0384603	0.0584218
chr1	29550000	29600000	-0.180156	-0.0681025	-0.049252	0.00716107	0.0233375	0.022796	0.0330289	0.05735	0.062496	0.0665895
chr1	29600000	29650000	0.0113967	-0.0583065	-0.0203284	0.0167523	0.0529295	0.0903305	0.090424	0.0820104	0.0815893	0.0983946
chr1	29650000	29700000	-0.28461	-0.163054	-0.0806773	-0.0277084	0.0411157	0.100523	0.0953442	0.0691256	0.076883	0.0939159
chr1	29700000	29750000	-0.227956	-0.169098	-0.0831944	-0.0343952	0.0428997	0.10878	0.107391	0.0659019	0.0799932	0.0770073
chr1	29750000	29800000	-0.153416	-0.143874	-0.0525307	-0.00188039	0.0582644	0.10173	0.113699	0.085792	0.0701048	0.0632603
chr1	29800000	29850000	-0.150838	-0.119963	-0.0590745	0.0338506	0.0719544	0.0828816	0.0924356	0.112724	0.0661256	0.0470719
chr1	29850000	29900000	-0.1824	-0.148635	-0.0630259	0.0321279	0.0662396	0.0669265	0.0850022	0.103498	0.0618151	0.035638
chr1	29900000	29950000	-0.120693	-0.142372	-0.0724701	0.0201772	0.0739148	0.0665594	0.0965576	0.095478	0.0732021	0.0445534
chr1	29950000	30000000	-0.0211325	-0.154619	-0.0474366	-0.00414323	0.0515763	0.0740623	0.0798405	0.063436	0.0713685	0.0530812
chr1	30000000	30050000	0.1352	-0.0270243	-0.0197848	-0.00456343	0.0402461	0.103513	0.0818758	0.0502902	0.064804	0.0536818
chr1	30050000	30100000	0.0611142	0.0631412	-0.00369073	0.00603717	0.0250094	0.0601902	0.0582865	0.0408279	0.0433123	0.0455843
chr1	30100000	30150000	-0.00145876	0.0449368	0.0260589	-0.0123283	0.0110135	0.0143036	0.0113879	0.0118418	-0.00620586	0.0147128
chr1	30150000	30200000	0.000384765	0.067832	0.0883329	0.0177115	-0.00737863	-0.0358271	-0.0343221	-0.00749439	-0.0283186	-0.015014
chr1	30200000	30250000	-0.0181574	-0.0499082	0.0324822	0.0384842	-0.0535293	-0.115001	-0.0939752	-0.0742379	-0.0625564	-0.0600342
chr1	30250000	30300000	-0.10116	-0.0324669	0.0155832	0.00161951	-0.0981505	-0.152443	-0.141346	-0.139061	-0.0914449	-0.092933
chr1	30300000	30350000	0.0630755	-0.00957816	0.0122258	-0.0312124	-0.108997	-0.153556	-0.181519	-0.156465	-0.115128	-0.112185
chr1	30350000	30400000	0.0213841	-0.0259382	-0.0512398	-0.0818159	-0.133146	-0.166323	-0.210227	-0.186033	-0.168717	-0.141664
chr1	30400000	30450000	-0.0994775	0.0192435	-0.0884349	-0.190172	-0.174962	-0.208001	-0.225021	-0.220601	-0.207236	-0.173142
chr1	30450000	30500000	-0.0383421	-0.079849	-0.177677	-0.231261	-0.208917	-0.240986	-0.242513	-0.252567	-0.246069	-0.229786
chr1	30500000	30550000	-0.151671	-0.183348	-0.228676	-0.219394	-0.281206	-0.265869	-0.245729	-0.257325	-0.262264	-0.266429
chr1	30550000	30600000	-0.324993	-0.304468	-0.278951	-0.260773	-0.323158	-0.294843	-0.27823	-0.276534	-0.303034	-0.307082
chr1	30600000	30650000	-0.408774	-0.345295	-0.319869	-0.31898	-0.320388	-0.330412	-0.307272	-0.294931	-0.3429	-0.344738
chr1	30650000	30700000	-0.36013	-0.377653	-0.309147	-0.325322	-0.301407	-0.329959	-0.308422	-0.318956	-0.350474	-0.344472
chr1	30700000	30750000	-0.591897	-0.426603	-0.345176	-0.362482	-0.298771	-0.302398	-0.320242	-0.342117	-0.333742	-0.351616
chr1	30750000	30800000	-0.402625	-0.299346	-0.374753	-0.322304	-0.303175	-0.286005	-0.321632	-0.348067	-0.321965	-0.343114
chr1	30800000	30850000	-0.014223	-0.18799	-0.260446	-0.215373	-0.246402	-0.249288	-0.290738	-0.307251	-0.293884	-0.321543
chr1	30850000	30900000	0.155993	-0.111397	-0.145975	-0.217908	-0.23959	-0.269736	-0.303937	-0.285674	-0.305602	-0.320215
chr1	30900000	30950000	-0.021271	-0.0600687	-0.123267	-0.221567	-0.267062	-0.317422	-0.318877	-0.309851	-0.347405	-0.322041
chr1	30950000	31000000	-0.156304	0.0149377	-0.141609	-0.239175	-0.307685	-0.359156	-0.321461	-0.331435	-0.333964	-0.341439
chr1	31000000	31050000	-0.107912	-0.0735865	-0.147899	-0.234966	-0.321966	-0.342275	-0.322015	-0.35532	-0.324973	-0.341014
chr1	31050000	31100000	-0.129924	-0.157712	-0.129601	-0.21827	-0.322786	-0.304296	-0.317805	-0.314918	-0.314825	-0.317809
chr1	31100000	31150000	-0.298142	-0.218083	-0.266706	-0.30224	-0.31467	-0.317886	-0.355038	-0.317019	-0.327149	-0.335557
chr1	31150000	31200000	-0.458646	-0.253171	-0.325937	-0.350929	-0.326407	-0.362952	-0.348242	-0.34165	-0.335696	-0.34079
chr1	31200000	31250000	-0.256209	-0.180012	-0.279486	-0.332394	-0.302013	-0.316734	-0.30769	-0.320007	-0.318349	-0.322987
chr1	31250000	31300000	-0.0595954	-0.221445	-0.199228	-0.232389	-0.248656	-0.249092	-0.268784	-0.275565	-0.283823	-0.276461
chr1	31300000	31350000	-0.168372	-0.150369	-0.140703	-0.190114	-0.249305	-0.230838	-0.225785	-0.255392	-0.273453	-0.251193
chr1	31350000	31400000	-0.131419	-0.0977583	-0.107836	-0.155566	-0.181273	-0.191266	-0.20986	-0.235622	-0.242651	-0.229184
chr1	31400000	31450000	-0.01719	-0.0461828	-0.0528446	-0.0885525	-0.133565	-0.159702	-0.180368	-0.199581	-0.198236	-0.202536
chr1	31450000	31500000	-0.00549542	-0.00521711	-0.0181375	-0.0571664	-0.0784567	-0.121417	-0.140041	-0.162845	-0.168521	-0.175296
chr1	31500000	31550000	-0.12985	-0.12635	-0.0656572	-0.0654449	-0.0461643	-0.101438	-0.147939	-0.143754	-0.139629	-0.159068
chr1	31550000	31600000	-0.103872	-0.118724	-0.0936668	-0.0332289	-0.0496618	-0.0711155	-0.0986077	-0.0993602	-0.11415	-0.136107
chr1	31600000	31650000	-0.057321	-0.115136	-0.0836708	-0.0321315	-0.043164	-0.0596821	-0.0779478	-0.0977919	-0.116385	-0.121457
chr1	31650000	31700000	-0.196331	-0.163775	-0.112157	-0.100203	-0.05593	-0.0738551	-0.0681969	-0.0893419	-0.109897	-0.11084
chr1	31700000	31750000	-0.108942	-0.0432246	-0.0557899	-0.0596135	-0.0571087	-0.0408441	-0.027018	-0.0616374	-0.0971717	-0.0893418
chr1	31750000	31800000	-0.0167757	-0.0459171	-0.0978068	-0.100175	-0.104677	-0.044467	-0.0415262	-0.0566955	-0.0711597	-0.0672891
chr1	31800000	31850000	-0.196487	-0.0614686	-0.0962714	-0.128909	-0.121526	-0.0593379	-0.0533785	-0.0613475	-0.0613593	-0.0680597
chr1	31850000	31900000	-0.110562	-0.0932601	-0.123615	-0.150397	-0.130883	-0.0801992	-0.0512904	-0.0555572	-0.0459009	-0.042429
chr1	31900000	31950000	0.214517	-0.0532235	-0.0988158	-0.121576	-0.105625	-0.0860428	-0.0598177	-0.0286411	-0.0180534	-0.00973001
chr1	31950000	32000000	0.0993335	-0.088424	-0.157532	-0.185087	-0.145053	-0.142574	-0.0827099	-0.0261324	-0.0170299	-0.011253
chr1	32000000	32050000	-0.261027	-0.182555	-0.228079	-0.182075	-0.15973	-0.152616	-0.0982099	-0.046382	-0.00675809	-0.00747949
chr1	32050000	32100000	-0.0360309	-0.158635	-0.170905	-0.137504	-0.152232	-0.0999104	-0.0739182	-0.0141263	0.0251843	0.0305317
chr1	32100000	32150000	-0.0890583	-0.15843	-0.150335	-0.156283	-0.138465	-0.0910329	-0.0716956	-0.0256045	0.00111015	0.0494318
chr1	32150000	32200000	-0.17614	-0.222238	-0.163602	-0.150816	-0.101714	-0.096968	-0.0635549	-0.0457302	0.00287083	0.0619208
chr1	32200000	32250000	-0.280874	-0.263462	-0.20434	-0.122382	-0.109402	-0.0855902	-0.044651	-0.0423102	0.013967	0.0454296
chr1	32250000	32300000	-0.337444	-0.297673	-0.118668	-0.0490144	-0.0713474	-0.0468814	-0.0453441	-0.0162311	0.0202649	0.038173
chr1	32300000	32350000	-0.180156	-0.206815	-0.124247	-0.0730186	-0.0490718	-0.0405195	-0.0312943	0.00551886	0.0184106	0.0308205
chr1	32350000	32400000	-0.0896392	-0.0596471	-0.0495204	-0.00775988	0.013948	-0.0108718	0.0189205	0.0247015	0.0162163	0.0278316
chr1	32400000	32450000	-0.242579	-0.0349887	-0.0947838	-0.0679115	-0.0219365	-0.0147439	0.00637042	0.0126254	-0.00330461	-0.00508752
chr1	32450000	32500000	-0.141321	-0.033746	-0.0772702	-0.0960576	-0.0154413	0.0309397	0.017373	-0.00253034	-0.00930915	-0.00240812
chr1	32500000	32550000	0.149239	0.000767088	-0.058399	-0.0620542	-0.0236569	0.0255883	0.0274916	-0.00663303	-0.00967727	0.00794061
chr1	32550000	32600000	0.0676416	-0.0802183	-0.0784111	-0.0685971	-0.0600705	0.00437306	0.00410216	-0.0109136	-0.0107627	0.00839556
chr1	32600000	32650000	-0.0515798	-0.0758712	-0.128617	-0.106635	-0.0673676	-0.0414325	-0.0351872	-0.0338723	-0.0191427	0.00233292
chr1	32650000	32700000	0.0775718	-0.00667548	-0.0733888	-0.0521097	-0.0516739	-0.0998576	-0.0444322	-0.0195731	-0.00629342	-0.00662795
chr1	32700000	32750000	0.0418169	0.00517031	-0.039247	-0.0305286	-0.0569169	-0.0832094	-0.062218	-0.0158886	0.00642796	-0.0180482
chr1	32750000	32800000	0.0620952	0.0336658	0.00121674	-0.0491783	-0.0802241	-0.0784909	-0.0887706	-0.015378	0.00731256	-0.0319027
chr1	32800000	32850000	-0.0159473	0.0389187	0.029774	-0.0200574	-0.0687562	-0.0844869	-0.0651072	-0.0153449	-0.0110274	-0.0329243
chr1	32850000	32900000	0.0413527	0.0422969	0.0315942	-0.0561196	-0.101414	-0.0927772	-0.0628922	-0.0661141	-0.0550051	-0.0485381
chr1	32900000	32950000	0.106705	0.0989608	0.0852223	-0.0195705	-0.0666773	-0.0532509	-0.0366938	-0.0606471	-0.0663108	-0.0593647
chr1	32950000	33000000	0.0605907	0.117788	0.039584	-0.00225387	-0.0421688	-0.0464842	-0.0457218	-0.0764433	-0.0983769	-0.0616292
chr1	33000000	33050000	0.165944	0.127464	0.0610799	0.0407011	0.0202605	0.00721348	-0.0250669	-0.0690782	-0.0930004	-0.0712035
chr1	33050000	33100000	0.113409	0.0908702	0.0360965	0.0361194	0.0394689	-0.00242783	-0.0683091	-0.0895047	-0.0922941	-0.116743
chr1	33100000	33150000	0.0793817	0.0828382	0.059612	0.0668901	0.0846853	0.0218883	-0.0410183	-0.073736	-0.0883132	-0.115793
chr1	33150000	33200000	-0.0291892	0.0391692	0.102353	0.086524	0.0842828	0.0261186	-0.0240361	-0.0662976	-0.0934396	-0.117216
chr1	33200000	33250000	0.0252793	0.0993041	0.155308	0.143687	0.108143	0.0670371	0.00931402	-0.0256045	-0.0723458	-0.104395
chr1	33250000	33300000	0.133459	0.15216	0.175526	0.17462	0.0928811	0.0680979	0.032728	-0.0239678	-0.0933699	-0.108946
chr1	33300000	33350000	-0.084347	0.0792405	0.115568	0.12805	0.0807361	0.0551411	0.0290466	-0.0350499	-0.0858423	-0.111908
chr1	33350000	33400000	-0.106882	0.00509703	0.0700623	0.064718	0.0774006	0.0420549	-0.000124102	-0.0610406	-0.0954474	-0.141341
chr1	33400000	33450000	-0.0059751	-0.0451581	0.0551076	0.0467825	0.0607051	0.0492216	0.0020721	-0.0381659	-0.0759918	-0.114596
chr1	33450000	33500000	-0.0456501	-0.104384	-0.0672238	-0.00295505	0.0218889	0.018174	-0.042212	-0.0698374	-0.112417	-0.127383
chr1	33500000	33550000	-0.0709499	-0.0501176	-0.137741	-0.0467751	-0.0277509	-0.0386954	-0.0560744	-0.0821861	-0.119426	-0.141344
chr1	33550000	33600000	-0.0519336	-0.0885804	-0.131551	-0.0926978	-0.0863549	-0.0961326	-0.0818158	-0.116988	-0.136047	-0.16726
chr1	33600000	33650000	-0.0617309	-0.109909	-0.0904775	-0.125934	-0.115085	-0.102906	-0.0910377	-0.109883	-0.131766	-0.161949
chr1	33650000	33700000	-0.105413	-0.0873689	-0.046704	-0.100082	-0.125521	-0.10234	-0.103104	-0.0951125	-0.119904	-0.147241
chr1	33700000	33750000	0.0664689	0.0621554	-0.0249491	-0.0502835	-0.108662	-0.0935081	-0.10177	-0.0981163	-0.104847	-0.111531
chr1	33750000	33800000	0.150961	0.120361	0.0207751	-0.0249092	-0.0577802	-0.086485	-0.0916515	-0.0968797	-0.0845513	-0.0862934
chr1	33800000	33850000	-0.00255233	0.0834283	0.0300281	-0.0386447	-0.0388191	-0.100595	-0.108047	-0.119305	-0.0888064	-0.098594
chr1	33850000	33900000	-0.00741508	0.0770985	0.0532669	-0.000862755	-0.0252264	-0.0671643	-0.107095	-0.109604	-0.0945899	-0.0929201
chr1	33900000	33950000	0.237625	0.0596527	0.0643918	0.0564046	-0.00541025	-0.0381537	-0.104112	-0.085609	-0.108416	-0.0892827
chr1	33950000	34000000	0.0934601	-0.00974473	0.0164298	0.0523654	-0.00245587	-0.0433413	-0.0742383	-0.0925648	-0.107865	-0.117441
chr1	34000000	34050000	-0.113439	-0.0556672	-0.0130934	0.0439605	0.0104341	-0.0498406	-0.0388322	-0.106287	-0.100967	-0.133985
chr1	34050000	34100000	0.00188516	0.0417612	0.0346452	0.060555	0.0574116	0.0183005	-0.000448846	-0.0480121	-0.0917353	-0.121429
chr1	34100000	34150000	0.115993	0.076837	0.0903731	0.0705873	0.0577462	0.0464604	-0.0179462	-0.0311116	-0.108494	-0.124032
chr1	34150000	34200000	0.0244071	0.154144	0.119712	0.0641708	0.072042	0.0693881	0.00608638	-0.0317554	-0.0944904	-0.130489
chr1	34200000	34250000	0.0835102	0.152789	0.0838603	0.068489	0.0651729	0.0345805	0.00739212	-0.0615304	-0.0911366	-0.148149
chr1	34250000	34300000	0.112336	0.104631	0.125424	0.0953597	0.0668167	0.0413101	0.0095676	-0.0565812	-0.0802716	-0.118458
chr1	34300000	34350000	0.069464	0.0359809	0.0477641	0.0468517	0.0231628	-0.00177616	-0.0518311	-0.0818731	-0.111705	-0.1254
chr1	34350000	34400000	-0.0358909	0.02303	-0.00851056	0.0200159	0.000830312	-0.049708	-0.0893335	-0.0872556	-0.11335	-0.122547
chr1	34400000	34450000	-0.0548374	0.0150105	-0.00677182	-0.0471182	-0.0469964	-0.0908019	-0.113023	-0.114874	-0.121274	-0.140237
chr1	34450000	34500000	-0.0117437	-0.0433951	-0.0264368	-0.0863052	-0.0877873	-0.118251	-0.124991	-0.123205	-0.106656	-0.124592
chr1	34500000	34550000	0.0672508	0.0124793	-0.0343501	-0.0716649	-0.137293	-0.132187	-0.111875	-0.123859	-0.119317	-0.114766
chr1	34550000	34600000	0.195092	0.0946457	-0.0245092	-0.0517178	-0.133577	-0.111232	-0.0990479	-0.0908678	-0.100044	-0.0868103
chr1	34600000	34650000	0.264124	0.0908875	-0.000529684	-0.0751052	-0.0967625	-0.10549	-0.0893854	-0.0669604	-0.0792964	-0.0793672
chr1	34650000	34700000	0.215399	0.133661	0.0241127	-0.0917937	-0.0730379	-0.0923593	-0.0560237	-0.0606223	-0.062105	-0.0811889
chr1	34700000	34750000	-0.0498831	0.0704781	-0.0266218	-0.067617	-0.0789218	-0.0663305	-0.064899	-0.0630536	-0.0514105	-0.0939923
chr1	34750000	34800000	0.177215	0.115075	0.0103381	-0.0103252	-0.0415186	-0.00182058	-0.0272609	-0.0188415	-0.0372128	-0.0782173
chr1	34800000	34850000	0.315706	0.115482	0.0782931	0.0306032	0.0309764	0.0369633	0.0273258	0.011099	-0.0308129	-0.0512387
chr1	34850000	34900000	0.0546228	-0.00423953	0.00921287	0.0052891	0.0502679	0.024726	0.0331811	0.00577189	-0.0288053	-0.0553511
chr1	34900000	34950000	-0.0626573	0.00434573	-0.0253187	0.0514685	0.0776012	0.0680203	0.0601724	0.025862	-0.0128467	-0.058441
chr1	34950000	35000000	0.0798984	0.0473584	0.00495321	0.0924971	0.122657	0.111972	0.0765481	0.0525265	0.0133168	-0.0203665
chr1	35000000	35050000	0.0503448	0.0205491	0.0755219	0.115787	0.168566	0.150441	0.109523	0.0795903	0.0393302	-0.00319037
chr1	35050000	35100000	0.0759539	0.0852491	0.109264	0.153779	0.164743	0.156542	0.121161	0.0751636	0.0546498	0.00566373
chr1	35100000	35150000	0.115552	0.152474	0.134898	0.173406	0.159419	0.152422	0.122796	0.0803141	0.0438316	0.0249091
chr1	35150000	35200000	0.0434736	0.122187	0.19054	0.147492	0.147845	0.131176	0.1125	0.0871575	0.0336736	0.026793
chr1	35200000	35250000	0.0817699	0.147089	0.214483	0.166203	0.146167	0.133596	0.116518	0.0813759	0.0582072	0.0274056
chr1	35250000	35300000	0.269117	0.245309	0.205324	0.196778	0.142006	0.136377	0.114051	0.0728859	0.0629887	0.025316
chr1	35300000	35350000	0.206849	0.223587	0.141114	0.147054	0.138173	0.10987	0.0735515	0.0596267	0.034557	0.0213558
chr1	35350000	35400000	0.160763	0.185619	0.140479	0.114575	0.117977	0.0881409	0.0453865	0.0341727	0.00731858	0.00116577
chr1	35400000	35450000	0.196284	0.129197	0.0968809	0.0969799	0.103629	0.0659425	0.0510803	0.00991623	0.00530154	0.00502979
chr1	35450000	35500000	0.153541	0.096332	0.0732304	0.0853158	0.074693	0.0334273	0.0246476	-0.00691512	-0.0234304	-0.0252631
chr1	35500000	35550000	0.0983137	0.11789	0.0917127	0.0764134	0.0430058	0.0462981	0.00084594	-0.00828306	-0.0231055	-0.0523946
chr1	35550000	35600000	0.251566	0.121646	0.0846353	0.0749785	0.0338439	0.0373957	-0.000959573	-0.012092	-0.0224535	-0.0616651
chr1	35600000	35650000	0.147576	0.143232	0.0866156	0.0261548	0.0358102	0.00261741	0.00572004	-0.00676437	-0.0432956	-0.0697887
chr1	35650000	35700000	0.0240044	0.0638625	0.0438099	-0.0445235	0.00415669	-0.0141488	-0.017703	-0.0294429	-0.0609929	-0.10469
chr1	35700000	35750000	-0.0783534	-0.0174652	-0.0651685	-0.034233	-0.0671601	-0.0380424	-0.0273833	-0.0532479	-0.0735419	-0.131761
chr1	35750000	35800000	-0.119061	-0.0848319	-0.104299	-0.0753367	-0.0986732	-0.0540875	-0.0551928	-0.0879202	-0.124358	-0.166521
chr1	35800000	35850000	-0.18031	-0.144037	-0.0785572	-0.133654	-0.0965727	-0.088009	-0.108703	-0.110334	-0.153779	-0.189135
chr1	35850000	35900000	0.0925642	-0.0577515	-0.064237	-0.0591025	-0.0626212	-0.1023	-0.10364	-0.138075	-0.178082	-0.209209
chr1	35900000	35950000	0.0621606	0.022288	-0.0471418	-0.0280626	-0.0740726	-0.126068	-0.139534	-0.18248	-0.201228	-0.245743
chr1	35950000	36000000	0.00753172	0.0454713	-0.00790176	-0.0269118	-0.0976463	-0.153583	-0.219535	-0.227178	-0.252158	-0.291575
chr1	36000000	36050000	-0.0571079	0.0159745	0.0364423	-0.0188664	-0.102784	-0.158739	-0.242047	-0.263702	-0.296682	-0.32146
chr1	36050000	36100000	-0.0794347	-0.0657724	0.0152923	-0.0745887	-0.168125	-0.243756	-0.291372	-0.335247	-0.341874	-0.368884
chr1	36100000	36150000	-0.181007	-0.0951441	-0.0878006	-0.164848	-0.244156	-0.324779	-0.355036	-0.419399	-0.44179	-0.436457
chr1	36150000	36200000	-0.0959717	-0.142859	-0.196283	-0.212848	-0.305629	-0.372372	-0.403511	-0.448713	-0.495536	-0.471709
chr1	36200000	36250000	-0.0349117	-0.240193	-0.311335	-0.282569	-0.369621	-0.41442	-0.458627	-0.483063	-0.514608	-0.509911
chr1	36250000	36300000	-0.290275	-0.332946	-0.406552	-0.442381	-0.451349	-0.490641	-0.539832	-0.551539	-0.55057	-0.56572
chr1	36300000	36350000	-0.20056	-0.302675	-0.435767	-0.53111	-0.490643	-0.536539	-0.59374	-0.587006	-0.566636	-0.55578
chr1	36350000	36400000	-0.0423428	-0.303265	-0.384529	-0.496116	-0.537128	-0.565793	-0.602755	-0.594995	-0.57948	-0.528494
chr1	36400000	36450000	-0.00666063	-0.167425	-0.345165	-0.45156	-0.54428	-0.571229	-0.580172	-0.577833	-0.53201	-0.493423
chr1	36450000	36500000	-0.00303103	-0.147474	-0.306011	-0.397868	-0.528667	-0.593613	-0.560844	-0.558777	-0.506165	-0.45995
chr1	36500000	36550000	0.104993	-0.0764333	-0.207782	-0.357603	-0.487327	-0.53486	-0.504307	-0.468336	-0.443377	-0.40942
chr1	36550000	36600000	-0.00796403	-0.083721	-0.170973	-0.31276	-0.432801	-0.455417	-0.477699	-0.419059	-0.38851	-0.373143
chr1	36600000	36650000	-0.0241138	-0.106599	-0.178215	-0.279862	-0.367876	-0.389577	-0.391769	-0.358662	-0.332817	-0.31802
chr1	36650000	36700000	-0.051014	-0.0539104	-0.153227	-0.223737	-0.259858	-0.304987	-0.29862	-0.300453	-0.276229	-0.245818
chr1	36700000	36750000	-0.148869	-0.120642	-0.166754	-0.180865	-0.202319	-0.224243	-0.233661	-0.246772	-0.232746	-0.200425
chr1	36750000	36800000	-0.294287	-0.153269	-0.145784	-0.151287	-0.14216	-0.148608	-0.182571	-0.195899	-0.198125	-0.178327
chr1	36800000	36850000	-0.149323	-0.135328	-0.0637759	-0.0505004	-0.0424325	-0.0775022	-0.108591	-0.131344	-0.136045	-0.118892
chr1	36850000	36900000	-0.0100932	-0.0925543	0.0012945	0.0442826	0.0215223	0.000216526	-0.0246469	-0.0471492	-0.0709346	-0.0738565
chr1	36900000	36950000	-0.00652349	0.0317608	0.0731646	0.0932109	0.0736585	0.0638712	0.0248247	0.0153648	-0.00874741	-0.0239747
chr1	36950000	37000000	0.112146	0.132504	0.119426	0.115476	0.0960916	0.0859619	0.0880617	0.0534945	0.0310141	0.00524717
chr1	37000000	37050000	0.0242058	0.120345	0.10924	0.0915241	0.0926635	0.0866747	0.105602	0.0763321	0.0592048	0.0189674
chr1	37050000	37100000	-0.0979427	0.0302853	0.0643505	0.0465549	0.0826749	0.0886092	0.0856461	0.0964218	0.0681426	0.0240899
chr1	37100000	37150000	-0.090293	-0.141763	-0.0153729	0.0282905	0.0380099	0.0807599	0.0881447	0.108609	0.0704301	0.030239
chr1	37150000	37200000	0.0704394	-0.0927307	-0.0488583	0.0350079	0.0297863	0.0681261	0.0797553	0.0924214	0.0815859	0.0423386
chr1	37200000	37250000	-0.00961212	-0.131859	-0.120698	-0.0282553	0.0249927	0.0220874	0.0592252	0.0640699	0.0570833	0.0232831
chr1	37250000	37300000	-0.135237	-0.0676978	-0.0896674	-0.0615796	0.0136133	-0.00445138	0.0427034	0.0378022	0.0396	0.0383501
chr1	37300000	37350000	0.0679672	0.0277266	0.0220532	0.0144629	0.0528506	0.056258	0.0389652	0.0361588	0.036693	0.0323678
chr1	37350000	37400000	0.21769	0.127683	0.107018	0.04286	0.0390171	0.0781705	0.026355	0.0390072	0.0333352	0.0169615
chr1	37400000	37450000	0.152865	0.215487	0.155767	0.111868	0.0702774	0.0742192	0.0448809	0.0143164	0.013636	0.0103312
chr1	37450000	37500000	0.22454	0.269044	0.155518	0.141201	0.0833711	0.0444589	0.0456484	0.0042782	0.00201132	-0.00738508
chr1	37500000	37550000	0.362432	0.289991	0.244685	0.179116	0.106958	0.0549679	0.0314009	0.0060308	-0.0173964	-0.0126839
chr1	37550000	37600000	0.258372	0.20484	0.216874	0.14621	0.087779	0.0262396	0.000491397	-0.0120471	-0.0422553	-0.0228815
chr1	37600000	37650000	0.103215	0.133326	0.168842	0.111778	0.0505086	-0.0108644	-0.0356354	-0.0334329	-0.0448599	-0.0422729
chr1	37650000	37700000	0.0922441	0.183953	0.138924	0.0747457	0.0243349	-0.00779805	-0.0453538	-0.0535747	-0.0497913	-0.0510765
chr1	37700000	37750000	0.257687	0.175073	0.102345	0.0499986	-0.00502992	-0.037468	-0.0565467	-0.0652434	-0.0515334	-0.0403741
chr1	37750000	37800000	0.277926	0.199902	0.0917533	0.0523556	0.00880959	-0.0233406	-0.0353603	-0.0497025	-0.0340552	-0.0143702
chr1	37800000	37850000	0.0944832	0.087206	0.00315953	-0.0313481	-0.0532884	-0.0550397	-0.0734166	-0.0722546	-0.0448937	-0.0230015
chr1	37850000	37900000	-0.0122943	0.03442	0.0213887	-0.0289067	-0.0473915	-0.050545	-0.0692834	-0.0531077	-0.029302	-0.0177926
chr1	37900000	37950000	0.109175	0.0482121	0.0193594	-0.047831	-0.044188	-0.0678566	-0.0683484	-0.0457455	-0.0311605	-0.0195115
chr1	37950000	38000000	0.0729073	0.0396522	0.0261354	-0.00663031	-0.0300568	-0.060507	-0.0448445	-0.028632	-0.0192176	-0.0165763
chr1	38000000	38050000	-0.0730305	0.00407076	-0.0221363	-0.0112157	-0.0640981	-0.0649762	-0.0333288	-0.0155206	-0.0162092	-0.0322311
chr1	38050000	38100000	0.0650342	0.021944	0.0384056	0.00538072	-0.0572011	-0.0230926	-0.00357049	0.011099	0.00647256	-0.022508
chr1	38100000	38150000	-0.013465	-0.0562788	-0.0206354	-0.0619902	-0.0716129	-0.0229148	-0.00147612	0.00651299	-0.00516764	-0.0233967
chr1	38150000	38200000	-0.0588843	0.00557326	-0.0635952	-0.0996224	-0.0465662	-0.0267641	0.0118571	0.0208074	0.00109926	-0.0118792
chr1	38200000	38250000	0.140968	0.0260846	-0.064246	-0.0476144	0.0111931	0.0220923	0.035406	0.0333484	0.0299874	0.00455365
chr1	38250000	38300000	0.14659	0.020676	-0.0681845	-0.0275417	0.0164176	0.0464842	0.0337624	0.0299244	0.0369668	0.0186783
chr1	38300000	38350000	0.162472	0.0976556	0.00841353	0.0373844	0.0707684	0.0739242	0.0499785	0.0447865	0.0417509	0.0322365
chr1	38350000	38400000	0.212751	0.133192	0.0825379	0.0688592	0.0699197	0.0534367	0.0340264	0.0307172	0.0331967	0.0328507
chr1	38400000	38450000	0.0395608	0.0830639	0.158349	0.120226	0.07731	0.0543864	0.0366214	0.0271469	0.0207628	0.0196501
chr1	38450000	38500000	0.00202148	0.128491	0.183034	0.139811	0.0793182	0.0376071	0.03206	0.0247307	0.0109261	0.0161227
chr1	38500000	38550000	0.174678	0.183321	0.222458	0.178688	0.118713	0.0677734	0.0604478	0.0431149	0.0277999	0.0339077
chr1	38550000	38600000	0.0455251	0.0540323	0.128686	0.123184	0.085152	0.0581556	0.028916	0.0139487	0.0137991	0.0116593
chr1	38600000	38650000	-0.152354	0.0223785	0.0439441	0.0747602	0.0763907	0.0638146	0.0197205	0.00378934	0.00826765	0.00497645
chr1	38650000	38700000	-0.0881148	-0.0441341	-0.00511329	0.0249302	0.0483939	0.0387089	0.00567517	-0.0270145	-0.0308958	-0.0259591
chr1	38700000	38750000	0.116245	-0.020744	0.0215421	-0.0014712	0.0268035	0.0335694	0.000538299	-0.0332322	-0.0487601	-0.0477497
chr1	38750000	38800000	0.0971019	0.00375907	0.0032717	-0.000658292	0.00987129	0.00941176	-0.00955447	-0.044216	-0.077371	-0.0693361
chr1	38800000	38850000	0.067837	0.0499357	0.0038238	0.0286512	0.0118434	-0.000994049	0.0108925	-0.030931	-0.0742964	-0.0727705
chr1	38850000	38900000	0.230894	0.0757908	0.0527667	0.0342048	0.0189705	0.00977169	-0.00393365	-0.0375422	-0.0704831	-0.0953685
chr1	38900000	38950000	0.186122	0.127212	0.0436421	0.0153832	0.033954	0.0257361	-0.00896516	-0.0204091	-0.0487752	-0.0856931
chr1	38950000	39000000	0.159419	0.128911	0.0460732	0.0451444	0.0441122	0.0226189	-0.007425	-0.0196514	-0.0511394	-0.0743413
chr1	39000000	39050000	0.145603	0.0751627	0.0807074	0.0679676	0.0650979	0.0479251	0.0101361	-0.0108702	-0.0265994	-0.0552409
chr1	39050000	39100000	0.169953	0.0881921	0.139356	0.10597	0.0775527	0.0427944	0.0199722	-0.0112833	-0.0228927	-0.0538889
chr1	39100000	39150000	0.0944193	0.139948	0.155138	0.139036	0.0784486	0.0509786	0.0310465	-0.0130121	-0.020584	-0.0358319
chr1	39150000	39200000	-0.0831174	0.157214	0.158039	0.132652	0.0681101	0.0432275	0.00153227	-0.0138743	-0.0348142	-0.0453974
chr1	39200000	39250000	0.0956973	0.164663	0.204979	0.143983	0.112865	0.0431796	0.00450446	0.00475653	-0.0286336	-0.0330297
chr1	39250000	39300000	0.239938	0.131498	0.18247	0.134124	0.103302	0.0299188	0.00520962	-0.0102656	-0.0315145	-0.0340624
chr1	39300000	39350000	0.0205769	0.0578523	0.0778015	0.110719	0.0495786	0.0103836	-0.0138153	-0.0296324	-0.0324306	-0.0407595
chr1	39350000	39400000	-0.0690155	-0.00497726	0.0181473	0.0593445	-0.00507103	-0.0121763	-0.0321615	-0.0544307	-0.0486111	-0.0357749
chr1	39400000	39450000	-0.0318382	-0.0977583	-0.000841151	-0.0127663	-0.0413324	-0.0414832	-0.0558657	-0.0792059	-0.0659634	-0.0500755
chr1	39450000	39500000	-0.103138	-0.0658108	-0.0378881	-0.0760689	-0.0552345	-0.0753165	-0.095749	-0.0894351	-0.0747593	-0.0850726
chr1	39500000	39550000	-0.0283536	-0.0631194	-0.110588	-0.100362	-0.0807981	-0.0936923	-0.117359	-0.104879	-0.0998905	-0.11325
chr1	39550000	39600000	-0.0290499	-0.0696259	-0.113167	-0.0848578	-0.0948653	-0.104739	-0.104697	-0.0901102	-0.103184	-0.115178
chr1	39600000	39650000	0.0826725	-0.0902821	-0.137123	-0.122754	-0.107617	-0.106609	-0.0981075	-0.0989847	-0.119198	-0.139353
chr1	39650000	39700000	0.1352	-0.0356104	-0.114496	-0.108187	-0.101308	-0.0883601	-0.0674435	-0.093961	-0.115563	-0.119907
chr1	39700000	39750000	0.0485641	-0.0683145	-0.126926	-0.110535	-0.112189	-0.0961036	-0.0733218	-0.100905	-0.131718	-0.137901
chr1	39750000	39800000	-0.169216	-0.065099	-0.111139	-0.116349	-0.0877112	-0.0628686	-0.0796941	-0.0982514	-0.124921	-0.142106
chr1	39800000	39850000	-0.0950966	-0.0152524	-0.0372401	-0.0690043	-0.0527642	-0.0391816	-0.0683898	-0.0863832	-0.106503	-0.143099
chr1	39850000	39900000	-0.0759053	-0.0372696	-0.0255739	-0.0148914	-0.0101299	-0.0248394	-0.0562032	-0.0809882	-0.0994961	-0.141767
chr1	39900000	39950000	-0.297051	-0.136964	-0.0532035	-0.0137202	-0.0167532	-0.0455325	-0.0772408	-0.112645	-0.128424	-0.150685
chr1	39950000	40000000	-0.184493	-0.127474	-0.0603904	-0.00254556	-0.00643183	-0.0467235	-0.0756557	-0.12096	-0.151155	-0.172696
chr1	40000000	40050000	-0.161485	-0.158779	-0.0469899	0.00220115	-0.00210367	-0.0455223	-0.0941956	-0.126028	-0.158536	-0.159749
chr1	40050000	40100000	-0.240723	-0.171415	-0.0685925	-0.033893	-0.0298755	-0.0336431	-0.0937288	-0.125129	-0.164722	-0.166973
chr1	40100000	40150000	-0.166762	-0.125929	-0.0801561	-0.03484	-0.0254904	-0.051168	-0.0965133	-0.139121	-0.151695	-0.174091
chr1	40150000	40200000	0.138118	-0.0100594	-0.00360403	0.0159441	0.0065241	-0.0369748	-0.0554151	-0.114559	-0.13307	-0.136366
chr1	40200000	40250000	0.134329	0.0853184	0.0623062	0.0360048	-0.0118431	-0.0317697	-0.0533201	-0.104117	-0.140928	-0.112036
chr1	40250000	40300000	0.0947389	0.129062	0.111307	0.0560508	-0.0248582	-0.046642	-0.083016	-0.101163	-0.133558	-0.104917
chr1	40300000	40350000	0.064251	0.182463	0.163107	0.0556429	-0.0314065	-0.058945	-0.0806007	-0.100204	-0.1141	-0.111275
chr1	40350000	40400000	-0.103358	0.0988578	0.120436	0.0491348	-0.0359146	-0.0916684	-0.106612	-0.116811	-0.0950193	-0.115823
chr1	40400000	40450000	-0.0304434	0.0650053	0.0561227	0.0231766	-0.024747	-0.101092	-0.117993	-0.101131	-0.082583	-0.10157
chr1	40450000	40500000	0.0426786	0.0328214	-0.0173408	0.00180831	-0.0276604	-0.0902534	-0.11492	-0.0835203	-0.080917	-0.081549
chr1	40500000	40550000	0.0118707	-0.0644068	-0.0636132	-0.0233196	-0.056782	-0.100196	-0.130277	-0.0928421	-0.0745986	-0.0780308
chr1	40550000	40600000	-0.0474829	-0.109909	-0.131096	-0.135213	-0.105213	-0.113139	-0.119782	-0.107873	-0.0803215	-0.0996131
chr1	40600000	40650000	-0.135837	-0.0912611	-0.0814182	-0.116676	-0.11547	-0.125036	-0.10502	-0.102024	-0.0809823	-0.0828909
chr1	40650000	40700000	-0.0491767	-0.14778	-0.129535	-0.136728	-0.151913	-0.136199	-0.103289	-0.0952903	-0.109629	-0.0854005
chr1	40700000	40750000	-0.125897	-0.072001	-0.112185	-0.123973	-0.119299	-0.102824	-0.0761957	-0.0743224	-0.0949067	-0.0711207
chr1	40750000	40800000	-0.185191	-0.120942	-0.14035	-0.129758	-0.108048	-0.0910644	-0.0764609	-0.0779415	-0.074248	-0.0678511
chr1	40800000	40850000	-0.0821055	-0.141905	-0.113092	-0.128127	-0.0932036	-0.0652057	-0.0740526	-0.0856515	-0.0723064	-0.0686464
chr1	40850000	40900000	-0.0547665	-0.0647913	-0.0891154	-0.0775615	-0.0478996	-0.0439587	-0.0730296	-0.0764245	-0.0497136	-0.0388387
chr1	40900000	40950000	0.0242058	0.0110752	-0.0474545	-0.0576395	-0.0503016	-0.0567693	-0.0654508	-0.0606099	-0.0470877	-0.0253957
chr1	40950000	41000000	0.0851196	0.0709158	0.0466259	-0.0126065	-0.0202875	-0.040152	-0.0429408	-0.0357914	-0.0334292	-0.0104857
chr1	41000000	41050000	-0.00748369	0.0877424	0.0099946	-0.0253667	-0.0366988	-0.0354633	-0.0241506	-0.0149471	-0.0132573	-0.00516658
chr1	41050000	41100000	-0.00700351	0.0293308	0.00140682	0.0154539	-0.0197232	-0.0140468	-0.00614278	0.00031813	-0.0083162	-0.0139887
chr1	41100000	41150000	0.058757	-0.0223675	-0.0211355	-0.00554777	-0.0160833	-0.0105118	0.00303692	0.00741037	0.00852288	-0.0164384
chr1	41150000	41200000	-0.0688007	-0.0534334	-0.0355817	-0.0319904	0.00321681	0.00514694	0.0196224	0.00558989	0.00235833	-0.0146191
chr1	41200000	41250000	-0.195627	-0.123904	-0.0468201	-0.0151805	0.00781162	0.0116458	0.0205663	0.0240369	0.00149609	0.00197793
chr1	41250000	41300000	-0.131045	-0.0965391	-0.0347133	0.00422996	0.0214416	0.052952	0.0382325	0.041733	0.0208224	0.012064
chr1	41300000	41350000	-0.0846365	-0.0683338	-0.001724	0.0287413	0.0671459	0.0761354	0.0632509	0.0457481	0.0506007	0.0360774
chr1	41350000	41400000	-0.0144988	-0.000869194	0.00465155	0.0501615	0.0942122	0.083675	0.0935758	0.0707135	0.0646558	0.0515793
chr1	41400000	41450000	0.0819634	0.0726999	0.0422487	0.074993	0.0965738	0.11541	0.102885	0.0933212	0.0779847	0.0678119
chr1	41450000	41500000	-0.142526	0.0107467	0.0694196	0.0791968	0.0839575	0.101932	0.0930041	0.0962703	0.0829756	0.072232
chr1	41500000	41550000	-0.0314196	0.0499713	0.0976731	0.11218	0.104347	0.0999346	0.111765	0.118539	0.103535	0.0953054
chr1	41550000	41600000	-0.0272403	0.0349225	0.0532419	0.0956035	0.0995849	0.0807902	0.0820798	0.0969941	0.0978602	0.104901
chr1	41600000	41650000	-0.0838405	0.0471449	0.0482576	0.0992614	0.115133	0.0774722	0.0804228	0.0971288	0.110321	0.129641
chr1	41650000	41700000	0.0410211	0.0592999	0.0479649	0.0997954	0.133597	0.0979276	0.0868005	0.0894743	0.12651	0.149524
chr1	41700000	41750000	0.0544256	0.0210565	0.0578435	0.0808642	0.111785	0.129458	0.100116	0.102481	0.152893	0.174855
chr1	41750000	41800000	-0.0765529	0.038686	0.0728769	0.0519416	0.0715613	0.126358	0.0984047	0.115362	0.145865	0.18831
chr1	41800000	41850000	0.057577	0.0874656	0.0627037	0.0545857	0.0803841	0.124304	0.130082	0.148176	0.166511	0.200569
chr1	41850000	41900000	0.148069	0.160063	0.132951	0.0927223	0.0863809	0.0936791	0.162342	0.170109	0.196763	0.202391
chr1	41900000	41950000	0.231126	0.152061	0.130101	0.104826	0.11349	0.118526	0.184306	0.213431	0.214043	0.207972
chr1	41950000	42000000	0.246282	0.16982	0.149761	0.157833	0.107668	0.137594	0.173701	0.24696	0.23011	0.207008
chr1	42000000	42050000	0.125722	0.0916468	0.0881621	0.148631	0.114685	0.159643	0.188534	0.23001	0.229264	0.201036
chr1	42050000	42100000	0.125785	0.0407428	0.0741836	0.101715	0.155421	0.156303	0.198586	0.208649	0.2259	0.201523
chr1	42100000	42150000	0.19384	0.0528276	0.102095	0.122129	0.202872	0.197324	0.222253	0.215844	0.215267	0.203123
chr1	42150000	42200000	-0.0387627	-0.0640608	-0.000192338	0.106573	0.181347	0.236335	0.210622	0.193626	0.187892	0.187064
chr1	42200000	42250000	-0.185734	0.00429074	0.0173017	0.14389	0.21095	0.259058	0.219437	0.202321	0.191467	0.181302
chr1	42250000	42300000	-0.172443	-0.139088	0.0061248	0.127517	0.221173	0.234469	0.22045	0.183865	0.164099	0.158898
chr1	42300000	42350000	-0.0718822	-0.0239555	0.0790546	0.181276	0.237539	0.229298	0.213868	0.172436	0.157624	0.141819
chr1	42350000	42400000	-0.188921	-0.00136596	0.086469	0.19365	0.203011	0.202943	0.183377	0.163115	0.143163	0.129884
chr1	42400000	42450000	-0.12873	0.0294569	0.130883	0.187427	0.179705	0.167262	0.152707	0.147011	0.111249	0.0950378
chr1	42450000	42500000	0.0758891	0.137477	0.199326	0.18836	0.179711	0.169081	0.157543	0.157382	0.143285	0.0891431
chr1	42500000	42550000	0.11303	0.103177	0.1412	0.133775	0.129283	0.122945	0.117605	0.107787	0.0950956	0.0485493
chr1	42550000	42600000	0.0371017	0.111914	0.0893331	0.0873129	0.0784551	0.0766264	0.0968928	0.0905964	0.0500569	0.0435239
chr1	42600000	42650000	0.213222	0.0892985	0.0439861	0.044986	0.0518859	0.0551695	0.0547963	0.0357169	0.0095698	0.0169774
chr1	42650000	42700000	0.18354	0.0248563	0.00634006	-0.00464543	0.00776747	0.02332	0.0257209	-0.00580052	-0.00493433	-0.014109
chr1	42700000	42750000	-0.0154643	-0.0384398	-0.0227599	-0.0429068	-0.0453608	-0.0271031	-0.0375468	-0.0599671	-0.0568807	-0.0533815
chr1	42750000	42800000	-0.098381	-0.0870759	-0.0666712	-0.0601035	-0.0528704	-0.0404688	-0.0874001	-0.0797364	-0.0797609	-0.079617
chr1	42800000	42850000	-0.18031	-0.179658	-0.11941	-0.112141	-0.100359	-0.112516	-0.134276	-0.128403	-0.118274	-0.129427
chr1	42850000	42900000	-0.172366	-0.114738	-0.120604	-0.115995	-0.0903221	-0.121205	-0.130585	-0.137823	-0.135737	-0.137206
chr1	42900000	42950000	-0.0347718	-0.118724	-0.154747	-0.119165	-0.0997703	-0.122291	-0.135778	-0.128866	-0.144154	-0.16329
chr1	42950000	43000000	0.1836	-0.1086	-0.0885084	-0.0597094	-0.103118	-0.101528	-0.101476	-0.12126	-0.132612	-0.152543
chr1	43000000	43050000	0.198249	0.0190621	-0.070135	-0.0844081	-0.10658	-0.0851247	-0.0768864	-0.109849	-0.123117	-0.14768
chr1	43050000	43100000	-0.063727	0.0177371	-0.0734525	-0.0921912	-0.0724347	-0.0901668	-0.0999789	-0.0837847	-0.114624	-0.139261
chr1	43100000	43150000	-0.157597	-0.0132472	-0.0411499	-0.105101	-0.0779953	-0.0810907	-0.0923096	-0.089805	-0.121136	-0.126573
chr1	43150000	43200000	-0.0313499	0.0674285	0.0654748	-0.00890576	-0.0262864	-0.0428207	-0.0515023	-0.0745132	-0.0744035	-0.0983648
chr1	43200000	43250000	0.159297	0.0825952	0.0801512	0.0641806	0.00784897	-0.0206627	-0.0323611	-0.0427019	-0.0491685	-0.0734335
chr1	43250000	43300000	0.0780245	0.0685685	0.120341	0.0951779	0.0237137	0.0126431	-0.0132299	-0.0281063	-0.054214	-0.0644041
chr1	43300000	43350000	-0.0559722	0.0030988	0.0768999	0.101654	0.0604367	0.0105647	-0.0170002	-0.0263789	-0.0280902	-0.0589291
chr1	43350000	43400000	0.0672508	0.0407428	0.101757	0.140752	0.11302	0.0429332	0.023097	-0.00625401	-0.0249968	-0.0439744
chr1	43400000	43450000	0.0304343	0.074447	0.125138	0.140858	0.143472	0.0938107	0.0499169	0.0261946	-0.0046646	0.000389503
chr1	43450000	43500000	0.217631	0.142199	0.154081	0.15489	0.148612	0.134912	0.0733553	0.0388785	0.0256079	0.0209935
chr1	43500000	43550000	0.180291	0.170016	0.126834	0.149014	0.133105	0.13497	0.104979	0.043644	0.0318933	0.0267206
chr1	43550000	43600000	-0.00659206	0.0489409	0.0894469	0.0977296	0.115971	0.111642	0.0825141	0.0348007	0.0279745	0.0258082
chr1	43600000	43650000	0.0215858	-0.0175396	0.0548329	0.0640046	0.113922	0.109311	0.0803714	0.0571044	0.0341313	0.0320972
chr1	43650000	43700000	0.060067	-0.0199422	-0.0156089	0.0449464	0.0818526	0.0694774	0.0650334	0.0647817	0.0311552	0.0329159
chr1	43700000	43750000	-0.195158	-0.145988	-0.111242	-0.00124109	0.0306957	0.0248326	0.0214227	0.0328344	0.0287297	0.0172399
chr1	43750000	43800000	-0.123813	-0.136641	-0.0576967	-0.000540739	-0.0176861	-0.0169643	-0.00345573	0.0172874	0.0323622	0.00767742
chr1	43800000	43850000	-0.0445233	-0.119683	-0.0412923	-0.0266724	-0.0576239	-0.0703674	-0.0395978	-0.0162311	0.0119376	-0.00441569
chr1	43850000	43900000	-0.0504485	0.0393123	0.000438893	-0.0741745	-0.0883644	-0.0836221	-0.0621807	-0.0292746	-0.00118825	-0.0116419
chr1	43900000	43950000	0.0382986	0.115346	-0.00585115	-0.0835093	-0.110581	-0.0911904	-0.0748173	-0.0332885	-0.0199909	-0.000328589
chr1	43950000	44000000	0.166187	0.122525	-0.0160198	-0.0833685	-0.129358	-0.098073	-0.0775754	-0.0580063	-0.0475769	-0.00969849
chr1	44000000	44050000	0.0523208	0.0529339	-0.104206	-0.187651	-0.184614	-0.166384	-0.125016	-0.11655	-0.0746943	-0.0516564
chr1	44050000	44100000	-0.110562	-0.0826887	-0.162624	-0.231723	-0.220295	-0.219609	-0.174849	-0.156827	-0.11721	-0.0833638
chr1	44100000	44150000	0.0242058	-0.215285	-0.19767	-0.263358	-0.266056	-0.225275	-0.211596	-0.163424	-0.138034	-0.0897147
chr1	44150000	44200000	-0.22556	-0.32231	-0.214459	-0.236542	-0.255299	-0.226448	-0.242289	-0.187924	-0.143498	-0.0972731
chr1	44200000	44250000	-0.205274	-0.229376	-0.246324	-0.18543	-0.217649	-0.227763	-0.196884	-0.185557	-0.13693	-0.0916334
chr1	44250000	44300000	0.00562933	-0.0830392	-0.157754	-0.109901	-0.123366	-0.161774	-0.13887	-0.139115	-0.0968466	-0.0496259
chr1	44300000	44350000	0.0257487	0.00906694	-0.0434029	-0.0634415	-0.0554829	-0.0924355	-0.106686	-0.0830638	-0.0675373	-0.0360058
chr1	44350000	44400000	-0.0470597	0.00747663	0.00881756	-0.0329257	-0.0454136	-0.0633784	-0.0704674	-0.0529351	-0.0460859	-0.0407179
chr1	44400000	44450000	-0.277561	-0.0440962	0.0233982	-0.00315984	-0.0353162	-0.0243931	-0.0414508	-0.0327869	-0.0206295	-0.0470953
chr1	44450000	44500000	-0.157674	-0.00444237	0.0780555	0.0395434	0.00684693	0.0269728	0.0239758	0.0230066	0.0147055	-0.0120228
chr1	44500000	44550000	0.129221	0.0435104	0.0944611	0.101877	0.0809039	0.0574784	0.0878516	0.0652177	0.0319406	0.0398934
chr1	44550000	44600000	0.124095	0.147122	0.0879261	0.125359	0.119429	0.0955743	0.120553	0.103788	0.0698037	0.0789726
chr1	44600000	44650000	0.0654256	0.0939224	0.0688921	0.0974097	0.112078	0.122175	0.116099	0.111299	0.0901624	0.0853383
chr1	44650000	44700000	0.166552	0.0895577	0.116198	0.0956705	0.126499	0.149308	0.138742	0.141636	0.139477	0.125053
chr1	44700000	44750000	-0.0721692	-0.0182469	0.113651	0.0768591	0.104655	0.150885	0.147967	0.144578	0.165913	0.151018
chr1	44750000	44800000	-0.116839	-0.0452719	0.0535252	0.0931965	0.103426	0.159175	0.167719	0.175221	0.196854	0.184305
chr1	44800000	44850000	0.0670554	0.100402	0.0793984	0.15411	0.171085	0.183046	0.207779	0.229901	0.226161	0.216398
chr1	44850000	44900000	0.120835	0.0813272	0.0886176	0.151067	0.212085	0.201233	0.239444	0.267137	0.256295	0.223696
chr1	44900000	44950000	0.0240715	0.115245	0.135142	0.169318	0.205743	0.212875	0.253416	0.280171	0.264075	0.219268
chr1	44950000	45000000	0.0422147	0.123554	0.170671	0.211638	0.211658	0.248628	0.276868	0.295232	0.257879	0.227334
chr1	45000000	45050000	0.0850553	0.167121	0.232128	0.214925	0.20984	0.268641	0.284343	0.280184	0.25074	0.232557
chr1	45050000	45100000	0.16643	0.20452	0.253112	0.204477	0.234893	0.281768	0.293443	0.251197	0.24358	0.222757
chr1	45100000	45150000	0.109808	0.203962	0.149792	0.18595	0.255754	0.282227	0.282301	0.233784	0.227059	0.204032
chr1	45150000	45200000	0.118636	0.121714	0.0894143	0.18775	0.262965	0.275152	0.242175	0.230072	0.203997	0.185682
chr1	45200000	45250000	0.168497	0.0611865	0.0738796	0.170063	0.256992	0.257925	0.226222	0.230962	0.187925	0.172296
chr1	45250000	45300000	0.229439	0.0617503	0.0693125	0.160692	0.227024	0.206613	0.20578	0.200069	0.174163	0.144892
chr1	45300000	45350000	0.0887825	0.0820395	0.115895	0.162163	0.178987	0.170814	0.182332	0.164844	0.1572	0.127538
chr1	45350000	45400000	-0.100648	0.049012	0.13101	0.147834	0.112704	0.139079	0.142221	0.133345	0.12725	0.112862
chr1	45400000	45450000	0.0611796	0.145594	0.187984	0.16251	0.122252	0.133758	0.1296	0.122182	0.122148	0.109462
chr1	45450000	45500000	-0.012914	0.140666	0.180296	0.119276	0.0987753	0.0871922	0.0910196	0.0772209	0.0814657	0.0760945
chr1	45500000	45550000	0.230894	0.191571	0.168188	0.144648	0.114521	0.0814519	0.0711596	0.0742284	0.0543104	0.0713268
chr1	45550000	45600000	0.282366	0.21873	0.124964	0.133896	0.0922023	0.0590716	0.0317535	0.0321765	0.0248285	0.0536467
chr1	45600000	45650000	0.232812	0.0718431	0.0643587	0.0554217	0.0455221	0.0217135	0.00233257	-0.0368669	-0.0129347	0.0216473
chr1	45650000	45700000	0.097676	0.0120053	-0.00360403	0.00474435	0.00104867	-0.0278995	-0.0572339	-0.0797694	-0.0513941	-0.0176556
chr1	45700000	45750000	-0.0845641	-0.131114	-0.0751278	-0.0584426	-0.0637233	-0.0574078	-0.112526	-0.109043	-0.0929772	-0.0658506
chr1	45750000	45800000	-0.214431	-0.151348	-0.0810431	-0.119548	-0.0973541	-0.109872	-0.133922	-0.126349	-0.104544	-0.090048
chr1	45800000	45850000	-0.0445233	-0.0595513	-0.096105	-0.0813239	-0.082836	-0.154963	-0.130861	-0.119694	-0.112851	-0.102031
chr1	45850000	45900000	0.0969104	-0.0124311	-0.0551788	-0.0182971	-0.0895227	-0.11801	-0.10982	-0.0978189	-0.101657	-0.0840092
chr1	45900000	45950000	0.0900014	-0.00178927	-0.0544692	-0.0623209	-0.128391	-0.128187	-0.143158	-0.12304	-0.106806	-0.0950675
chr1	45950000	46000000	-0.098381	0.000785462	-0.062186	-0.0915324	-0.0996716	-0.142321	-0.132442	-0.138091	-0.113603	-0.101355
chr1	46000000	46050000	0.00133974	0.0514445	-0.0289404	-0.123211	-0.112773	-0.136527	-0.132236	-0.138879	-0.116064	-0.099756
chr1	46050000	46100000	-0.0681566	-0.00267309	-0.000252882	-0.0822864	-0.102531	-0.0907284	-0.150291	-0.120281	-0.1136	-0.0946705
chr1	46100000	46150000	-0.0257109	0.00981579	-0.0295758	-0.0676491	-0.119021	-0.11005	-0.129542	-0.114435	-0.11896	-0.0964047
chr1	46150000	46200000	0.0167364	0.0585763	-0.0389538	-0.044513	-0.0850144	-0.111096	-0.0821694	-0.12433	-0.0965954	-0.0882741
chr1	46200000	46250000	0.0573147	-0.0280737	-0.0275117	-0.0700283	-0.0959741	-0.114993	-0.103344	-0.12608	-0.104838	-0.0907103
chr1	46250000	46300000	-0.00392046	-0.0749414	-0.0546667	-0.104058	-0.0898315	-0.0957479	-0.11011	-0.0782442	-0.109356	-0.0709838
chr1	46300000	46350000	-0.235651	-0.115554	-0.143938	-0.0974289	-0.0833279	-0.101282	-0.114477	-0.0875666	-0.0859541	-0.0520228
chr1	46350000	46400000	-0.186278	-0.136621	-0.125095	-0.0863866	-0.0868769	-0.0780667	-0.0652976	-0.0698031	-0.0305655	-0.0294906
chr1	46400000	46450000	0.00515333	-0.0929464	-0.0943129	-0.0559072	-0.0435721	-0.0514924	-0.045319	-0.0290321	0.0062435	0.00521296
chr1	46450000	46500000	-0.163166	-0.0781013	-0.0793701	-0.0573099	-0.0334072	-0.0276834	-0.0192428	0.00174323	0.0257744	0.0435993
chr1	46500000	46550000	-0.0576761	-0.0329934	-0.0194429	-0.0256631	-0.0251882	-0.00809547	0.012166	0.0360458	0.043183	0.051131
chr1	46550000	46600000	0.0824792	0.00284194	0.0216188	0.0432269	0.0341707	0.0438349	0.0409386	0.0760461	0.0790329	0.0771614
chr1	46600000	46650000	0.189776	0.0742898	0.0639038	0.0742411	0.0615527	0.0823648	0.100514	0.103488	0.094667	0.0912115
chr1	46650000	46700000	0.032371	0.0997502	0.127657	0.126717	0.1099	0.111112	0.139996	0.121289	0.12417	0.112711
chr1	46700000	46750000	0.160336	0.0964008	0.122575	0.124169	0.143901	0.137746	0.145982	0.132128	0.125939	0.124258
chr1	46750000	46800000	0.00800693	0.139481	0.152098	0.14303	0.164984	0.156701	0.151451	0.154627	0.124666	0.139213
chr1	46800000	46850000	-0.13914	0.0578346	0.0789073	0.133966	0.159125	0.15684	0.132572	0.135801	0.127437	0.140634
chr1	46850000	46900000	0.0769249	0.0771333	0.0869983	0.163104	0.164079	0.168932	0.150409	0.138735	0.155526	0.150407
chr1	46900000	46950000	0.136318	0.0341866	0.101362	0.158891	0.166779	0.158614	0.155231	0.140528	0.16673	0.171565
chr1	46950000	47000000	0.0496855	0.00917655	0.0812551	0.113404	0.138198	0.138508	0.138055	0.134128	0.155439	0.164933
chr1	47000000	47050000	0.00854983	0.0427075	0.101233	0.111722	0.129139	0.139612	0.146883	0.169673	0.175603	0.170634
chr1	47050000	47100000	-0.0337933	0.0799886	0.0753249	0.0859176	0.109986	0.125152	0.139184	0.166988	0.156591	0.157837
chr1	47100000	47150000	0.0373012	0.135587	0.118948	0.0997573	0.107053	0.131403	0.160493	0.182503	0.176646	0.17674
chr1	47150000	47200000	-0.0348417	0.0771159	0.0548246	0.0665242	0.0721655	0.112741	0.148474	0.155574	0.166801	0.163197
chr1	47200000	47250000	-0.119951	0.000564951	0.0504889	0.0540149	0.0538475	0.110674	0.138434	0.146023	0.168005	0.169061
chr1	47250000	47300000	0.107719	0.0233918	0.0624304	0.0310682	0.061605	0.0957703	0.120139	0.146512	0.156048	0.159645
chr1	47300000	47350000	0.103024	-0.0179863	0.00248633	0.0310582	0.0883283	0.0869625	0.112892	0.136948	0.145093	0.158405
chr1	47350000	47400000	0.0841542	0.0671653	0.000361085	0.0550824	0.0871075	0.0956504	0.108604	0.134567	0.150084	0.166954
chr1	47400000	47450000	0.11851	0.0431893	0.0109476	0.0767477	0.10462	0.125572	0.108904	0.130464	0.143876	0.184785
chr1	47450000	47500000	-0.073605	-0.0136926	0.0348731	0.074474	0.107614	0.12316	0.118893	0.124811	0.158947	0.208209
chr1	47500000	47550000	0.0424135	0.0462015	0.105965	0.126118	0.136792	0.134896	0.155455	0.14315	0.192856	0.222807
chr1	47550000	47600000	0.0794463	0.0654973	0.112875	0.130848	0.129411	0.143839	0.149367	0.157741	0.197977	0.216849
chr1	47600000	47650000	-0.0741798	0.100196	0.139961	0.142845	0.144155	0.157885	0.155087	0.204784	0.208677	0.226534
chr1	47650000	47700000	-0.0699466	0.0628068	0.128726	0.140038	0.167427	0.159124	0.178422	0.215123	0.207743	0.231583
chr1	47700000	47750000	0.0494217	0.0565094	0.135378	0.150276	0.169134	0.15878	0.187132	0.207173	0.224463	0.233517
chr1	47750000	47800000	-0.0338632	0.0100897	0.0717418	0.144034	0.14936	0.160514	0.185904	0.198961	0.222012	0.229395
chr1	47800000	47850000	0.13607	0.0711258	0.0647143	0.160729	0.143524	0.163585	0.180598	0.189919	0.214987	0.237219
chr1	47850000	47900000	0.201933	0.100488	0.0959426	0.123874	0.14807	0.181403	0.186106	0.206751	0.232383	0.242077
chr1	47900000	47950000	0.174496	0.109803	0.0996276	0.0976389	0.158881	0.186622	0.18685	0.208158	0.223089	0.25244
chr1	47950000	48000000	0.209449	0.113274	0.0629686	0.0870868	0.151934	0.177512	0.202532	0.221665	0.224913	0.26844
chr1	48000000	48050000	0.02434	0.0659013	0.0500797	0.0656507	0.121753	0.169449	0.18641	0.201171	0.228513	0.262967
chr1	48050000	48100000	-0.100209	-0.0436414	-0.00192315	0.0448671	0.093454	0.152817	0.184748	0.192593	0.241732	0.266477
chr1	48100000	48150000	-0.0849984	-0.102665	0.00952218	0.0615002	0.081033	0.120904	0.170194	0.199172	0.241676	0.266714
chr1	48150000	48200000	-0.0403761	-0.123583	0.00662415	0.0553873	0.0770123	0.116154	0.140917	0.207478	0.242611	0.276301
chr1	48200000	48250000	-0.0196096	-0.117807	-0.0378614	0.0476724	0.0653426	0.0823904	0.139776	0.214206	0.245028	0.270942
chr1	48250000	48300000	-0.130223	-0.0905757	-0.0517058	0.0483346	0.0915488	0.0884794	0.16967	0.219763	0.271351	0.283851
chr1	48300000	48350000	-0.114694	-0.0967946	-0.0484826	0.0192751	0.0604891	0.10369	0.167722	0.215277	0.267848	0.276802
chr1	48350000	48400000	-0.117135	-0.12649	-0.0384208	0.00524329	0.0322423	0.121411	0.166732	0.22702	0.251405	0.273895
chr1	48400000	48450000	-0.205746	-0.115196	-0.0351297	-0.0372548	0.0342974	0.127521	0.170364	0.213443	0.238396	0.25983
chr1	48450000	48500000	-0.240884	-0.160258	-0.0390693	-0.049358	0.0537027	0.125053	0.190371	0.217718	0.241956	0.241696
chr1	48500000	48550000	-0.157521	-0.125648	-0.0577418	0.0104768	0.0736293	0.129861	0.199547	0.215531	0.219995	0.24081
chr1	48550000	48600000	-0.0271708	-0.0379489	-0.0503172	0.0779873	0.102685	0.155292	0.207059	0.226767	0.217386	0.24804
chr1	48600000	48650000	-0.01719	0.00643375	0.013023	0.0810768	0.123644	0.153433	0.188205	0.205947	0.213141	0.233612
chr1	48650000	48700000	0.180953	0.049012	0.105499	0.104175	0.169754	0.181282	0.196594	0.202193	0.222595	0.240986
chr1	48700000	48750000	-0.0512969	0.0298712	0.101378	0.116499	0.146877	0.180301	0.16468	0.184565	0.217425	0.230778
chr1	48750000	48800000	-0.192582	0.00196095	0.0887233	0.125397	0.124794	0.179302	0.16286	0.174729	0.2089	0.223878
chr1	48800000	48850000	-0.0515091	0.0139002	0.043533	0.101215	0.126055	0.145888	0.176777	0.179833	0.203945	0.218529
chr1	48850000	48900000	-0.14955	0.00361237	0.045981	0.0706505	0.131008	0.131914	0.176681	0.190781	0.191318	0.204614
chr1	48900000	48950000	-0.0836235	-0.057675	0.00488427	0.0252866	0.0816332	0.128719	0.149364	0.178544	0.169338	0.173417
chr1	48950000	49000000	0.0394944	0.00480388	0.0171991	0.0665925	0.0789174	0.135897	0.147576	0.174825	0.171602	0.170283
chr1	49000000	49050000	0.13184	0.0236451	0.0587404	0.0614072	0.0898304	0.120858	0.155037	0.157862	0.165425	0.160033
chr1	49050000	49100000	0.0637287	0.045881	0.0539418	0.0382454	0.081104	0.10386	0.148841	0.144472	0.16221	0.168526
chr1	49100000	49150000	0.0390295	0.0846251	0.0608395	0.094757	0.10699	0.125019	0.140705	0.150803	0.15483	0.176192
chr1	49150000	49200000	-0.0307222	0.0443664	0.0605908	0.101982	0.111371	0.126697	0.123819	0.152334	0.157511	0.174085
chr1	49200000	49250000	0.0607216	0.0504152	0.0711904	0.0995665	0.14488	0.135161	0.13512	0.148756	0.168796	0.16986
chr1	49250000	49300000	0.0901938	0.0524199	0.0731153	0.137026	0.153525	0.13858	0.150036	0.164249	0.180953	0.181079
chr1	49300000	49350000	-0.0856501	-0.00595534	0.0609639	0.131799	0.126768	0.147582	0.155362	0.171823	0.174857	0.190777
chr1	49350000	49400000	-0.0448753	-0.0225729	0.103182	0.127358	0.13809	0.160433	0.173811	0.179072	0.181762	0.19973
chr1	49400000	49450000	0.0645774	0.100333	0.118518	0.13478	0.169836	0.163528	0.191405	0.187989	0.194245	0.190088
chr1	49450000	49500000	0.130095	0.11611	0.137722	0.147898	0.177826	0.194869	0.18966	0.191573	0.201205	0.178908
chr1	49500000	49550000	-0.0372911	0.121207	0.137117	0.136255	0.159367	0.194154	0.165916	0.189523	0.182142	0.169313
chr1	49550000	49600000	0.124909	0.141183	0.146624	0.172581	0.179473	0.185296	0.185486	0.187276	0.175407	0.189635
chr1	49600000	49650000	0.0703744	0.100728	0.105362	0.140974	0.146831	0.155185	0.188132	0.163504	0.175043	0.19096
chr1	49650000	49700000	0.0503448	0.0427789	0.101329	0.12862	0.135711	0.137493	0.160493	0.155864	0.168563	0.174695
chr1	49700000	49750000	0.0263519	0.0549351	0.0879017	0.103737	0.12282	0.148416	0.15477	0.170784	0.172058	0.184524
chr1	49750000	49800000	0.0901297	0.0634931	0.0984972	0.0973667	0.115703	0.157521	0.158431	0.176047	0.186689	0.189958
chr1	49800000	49850000	0.112462	0.111914	0.120874	0.0937807	0.119712	0.133807	0.15048	0.182283	0.19713	0.203514
chr1	49850000	49900000	0.0643163	0.10593	0.0963067	0.0881686	0.0883058	0.109596	0.146859	0.163455	0.178427	0.209435
chr1	49900000	49950000	-0.128431	-0.0185635	0.0683313	0.101506	0.0864291	0.0975015	0.129375	0.144985	0.184757	0.213019
chr1	49950000	50000000	0.0584294	0.0221613	0.10145	0.109441	0.106702	0.111384	0.125909	0.152267	0.190915	0.21321
chr1	50000000	50050000	0.0496855	-0.0321661	0.0353879	0.0847716	0.106955	0.1192	0.124191	0.166257	0.190855	0.221884
chr1	50050000	50100000	0.00875337	-0.0193831	0.0130059	0.0794869	0.106334	0.121724	0.130036	0.170923	0.197095	0.208046
chr1	50100000	50150000	-0.0341427	0.0368234	0.030079	0.0720023	0.116397	0.144347	0.178936	0.194308	0.219935	0.222763
chr1	50150000	50200000	0.0088212	0.0491541	0.0603834	0.0654505	0.120664	0.150241	0.197063	0.215678	0.216635	0.246248
chr1	50200000	50250000	0.198487	0.166974	0.124147	0.107346	0.1343	0.177148	0.218061	0.251549	0.240023	0.2592
chr1	50250000	50300000	0.0458558	0.0758954	0.0863957	0.104398	0.100212	0.174599	0.21002	0.233036	0.252662	0.251926
chr1	50300000	50350000	0.0469793	0.0356939	0.100273	0.130456	0.126274	0.170367	0.220879	0.235486	0.266013	0.263059
chr1	50350000	50400000	-0.0250857	0.0338275	0.11972	0.130488	0.159651	0.178965	0.221949	0.25445	0.27546	0.280672
chr1	50400000	50450000	0.0333717	0.0730845	0.125788	0.146154	0.179035	0.190042	0.216788	0.263601	0.283114	0.295489
chr1	50450000	50500000	0.00759962	0.15662	0.115879	0.157183	0.186423	0.194904	0.223922	0.268337	0.281375	0.28959
chr1	50500000	50550000	-0.0850708	0.120175	0.119712	0.139727	0.194501	0.210894	0.234156	0.260801	0.285019	0.294646
chr1	50550000	50600000	0.08936	0.0952826	0.154073	0.141614	0.19167	0.237512	0.251261	0.255398	0.28006	0.299833
chr1	50600000	50650000	0.130157	0.0989951	0.143018	0.16464	0.191732	0.257764	0.262827	0.262851	0.280494	0.294748
chr1	50650000	50700000	0.184621	0.17644	0.16428	0.212613	0.225469	0.274695	0.283882	0.275339	0.28642	0.292919
chr1	50700000	50750000	0.144739	0.140249	0.168957	0.200939	0.229723	0.240067	0.276959	0.281957	0.268121	0.274599
chr1	50750000	50800000	0.00943161	0.152077	0.183795	0.213159	0.25184	0.230222	0.263762	0.284942	0.264118	0.256408
chr1	50800000	50850000	-0.0205093	0.0812577	0.170687	0.223391	0.238616	0.230649	0.245249	0.266537	0.257402	0.239339
chr1	50850000	50900000	-0.0203016	0.0423326	0.176292	0.235232	0.238469	0.245498	0.234796	0.251601	0.247081	0.238145
chr1	50900000	50950000	0.0782831	0.0868944	0.168057	0.227909	0.236804	0.247623	0.232011	0.226084	0.239103	0.245442
chr1	50950000	51000000	0.00352017	0.122086	0.144709	0.215088	0.241853	0.254425	0.239715	0.205741	0.229118	0.242998
chr1	51000000	51050000	-0.00303103	0.124314	0.12757	0.186031	0.226674	0.226201	0.212145	0.193769	0.207135	0.231315
chr1	51050000	51100000	0.09876	0.136842	0.168111	0.169963	0.226344	0.222566	0.201085	0.206471	0.202814	0.229785
chr1	51100000	51150000	0.161496	0.168692	0.171055	0.167168	0.208142	0.196535	0.168343	0.185991	0.199346	0.201248
chr1	51150000	51200000	0.292154	0.199838	0.181334	0.195565	0.165672	0.165635	0.154744	0.175495	0.198751	0.16387
chr1	51200000	51250000	0.140225	0.188041	0.187787	0.180699	0.11623	0.112433	0.123247	0.134581	0.146884	0.128352
chr1	51250000	51300000	-0.00323624	0.129617	0.201825	0.150975	0.0877308	0.0730012	0.11493	0.126791	0.110739	0.119331
chr1	51300000	51350000	0.121462	0.170425	0.208284	0.129629	0.0640075	0.0489548	0.0985975	0.102214	0.0794948	0.0801913
chr1	51350000	51400000	0.0553455	0.194466	0.122456	0.0597269	0.0317681	0.0476676	0.0620109	0.0649195	0.0609958	0.0535533
chr1	51400000	51450000	-0.00337306	0.144696	0.0517242	0.0094418	0.0139277	0.0391552	0.0252637	0.0338462	0.0261336	0.0201631
chr1	51450000	51500000	0.0881406	0.0839141	5.84578e-05	-0.031014	0.0268872	0.0444971	0.0157125	0.0111506	0.0202614	0.0141668
chr1	51500000	51550000	0.209567	0.0407071	-0.0292315	-0.0332551	0.0240461	0.0268663	0.000859069	-0.0274823	-0.0057985	0.0025497
chr1	51550000	51600000	-0.0186413	-0.0313016	-0.0913432	-0.0546385	-0.020987	-0.0244934	-0.0275267	-0.0518213	-0.0551561	-0.0263262
chr1	51600000	51650000	-0.158969	-0.129062	-0.0643093	-0.0004743	-0.0106286	-0.030012	-0.055419	-0.0661654	-0.0712004	-0.0615839
chr1	51650000	51700000	-0.174907	-0.123283	0.0249374	0.059016	-0.00133117	-0.0101096	-0.027345	-0.0492459	-0.0564764	-0.0755435
chr1	51700000	51750000	-0.0323965	0.0170286	0.116956	0.122138	0.0845694	0.0209582	0.00252555	-0.0144354	-0.0488203	-0.0747178
chr1	51750000	51800000	0.109808	0.176245	0.162249	0.152571	0.121744	0.0478297	0.0150458	0.00389009	-0.0398843	-0.0772367
chr1	51800000	51850000	0.291819	0.258355	0.205564	0.187167	0.136196	0.0950736	0.0528762	0.0171774	-0.0174993	-0.0622333
chr1	51850000	51900000	0.222845	0.200766	0.162836	0.148484	0.126274	0.0897446	0.0314101	-0.00917082	-0.0376888	-0.0635183
chr1	51900000	51950000	0.0259498	0.075058	0.108093	0.0896097	0.0853966	0.0681708	0.022722	-0.0242367	-0.0507807	-0.0690966
chr1	51950000	52000000	0.0398928	-0.0180235	0.0564637	0.0735373	0.060476	0.0407783	-0.00107977	-0.0583466	-0.0614794	-0.0796661
chr1	52000000	52050000	0.0959528	0.00135496	0.0336486	0.0684354	0.0500173	0.0205136	-0.0208546	-0.0536195	-0.0719219	-0.0822984
chr1	52050000	52100000	0.135138	0.0866521	0.0331754	0.049668	0.0281802	-0.0174008	-0.0514615	-0.0471692	-0.0843523	-0.09403
chr1	52100000	52150000	0.133396	0.0737834	-0.00598139	0.0285059	0.00732256	-0.0461228	-0.0641022	-0.0794523	-0.0858834	-0.104008
chr1	52150000	52200000	0.0139676	0.00482221	0.0359025	0.0112678	-0.0290636	-0.0736761	-0.0690314	-0.0855113	-0.0905008	-0.120659
chr1	52200000	52250000	-0.0323965	-0.0562597	0.0263731	-0.032931	-0.0531892	-0.0692239	-0.0941475	-0.0902494	-0.111787	-0.130943
chr1	52250000	52300000	-0.0541995	-0.0193458	-0.0288874	-0.0418073	-0.0984173	-0.0926353	-0.123239	-0.132713	-0.148891	-0.154302
chr1	52300000	52350000	-0.0684428	0.0262832	-0.0474635	-0.0564224	-0.11631	-0.125006	-0.123263	-0.149045	-0.166324	-0.191896
chr1	52350000	52400000	0.0298995	0.0160472	-0.0472132	-0.108132	-0.0902131	-0.13731	-0.153815	-0.1788	-0.195252	-0.21304
chr1	52400000	52450000	0.149054	0.0433142	-0.0306265	-0.0675741	-0.0772892	-0.11584	-0.140105	-0.170942	-0.20351	-0.192861
chr1	52450000	52500000	0.148869	0.0364112	-0.10669	-0.0781708	-0.0901549	-0.114809	-0.167801	-0.195015	-0.220961	-0.207159
chr1	52500000	52550000	0.0105839	0.00555495	-0.107156	-0.0813996	-0.0752303	-0.119198	-0.187025	-0.222369	-0.216852	-0.201001
chr1	52550000	52600000	-0.0278664	-0.0832924	-0.085147	-0.0863324	-0.0877547	-0.137324	-0.173418	-0.227282	-0.212789	-0.208618
chr1	52600000	52650000	-0.0627999	-0.0695295	-0.0205828	-0.0528514	-0.0778584	-0.126305	-0.180272	-0.204707	-0.191547	-0.201246
chr1	52650000	52700000	-0.0476945	-0.0445323	-0.00516536	-0.0281251	-0.0899587	-0.122664	-0.17184	-0.177665	-0.194357	-0.186616
chr1	52700000	52750000	-0.0748266	0.0252899	0.0474378	0.00958898	-0.071064	-0.122992	-0.138749	-0.151862	-0.175771	-0.169848
chr1	52750000	52800000	0.121839	0.0507347	0.0429875	0.0146602	-0.0429881	-0.0993558	-0.117815	-0.137736	-0.14072	-0.147976
chr1	52800000	52850000	-0.0707349	0.0624547	-0.0249227	-0.0300226	-0.0802169	-0.110806	-0.119919	-0.139205	-0.151182	-0.1487
chr1	52850000	52900000	-0.172674	-0.0491852	-0.0822877	-0.0683935	-0.0755109	-0.101256	-0.124263	-0.130823	-0.140278	-0.129933
chr1	52900000	52950000	0.0440695	-0.11661	-0.079224	-0.125455	-0.106635	-0.0989676	-0.122258	-0.122908	-0.124242	-0.117223
chr1	52950000	53000000	-0.25401	-0.229764	-0.181222	-0.178897	-0.154206	-0.119779	-0.103066	-0.107512	-0.105801	-0.108668
chr1	53000000	53050000	-0.553126	-0.270608	-0.292529	-0.223701	-0.217391	-0.172749	-0.130226	-0.128165	-0.116023	-0.129374
chr1	53050000	53100000	-0.525157	-0.299821	-0.246519	-0.235778	-0.221369	-0.168748	-0.109377	-0.0904091	-0.0874715	-0.116027
chr1	53100000	53150000	-0.190711	-0.265251	-0.156096	-0.205631	-0.172266	-0.146838	-0.107624	-0.0640844	-0.0759395	-0.0976092
chr1	53150000	53200000	-0.0603781	-0.161902	-0.160023	-0.172935	-0.138638	-0.11627	-0.0871608	-0.0434181	-0.0562548	-0.0835072
chr1	53200000	53250000	-0.188843	-0.14422	-0.149903	-0.141054	-0.154054	-0.12329	-0.0945462	-0.0842839	-0.0633571	-0.0745881
chr1	53250000	53300000	-0.145392	-0.171063	-0.173653	-0.122727	-0.143555	-0.126152	-0.104901	-0.107469	-0.0859451	-0.0683848
chr1	53300000	53350000	-0.328503	-0.159765	-0.102116	-0.0918591	-0.122901	-0.120832	-0.0977158	-0.098579	-0.0867499	-0.0536268
chr1	53350000	53400000	-0.373154	-0.241953	-0.0818758	-0.130323	-0.131245	-0.119999	-0.126277	-0.127954	-0.101203	-0.0671293
chr1	53400000	53450000	-0.0404463	-0.0859828	-0.0450525	-0.0864029	-0.0990096	-0.0970998	-0.119448	-0.103376	-0.0997569	-0.0834879
chr1	53450000	53500000	0.0780892	0.0172285	-0.0599847	-0.0681364	-0.0711537	-0.0819957	-0.1125	-0.0990006	-0.0939475	-0.0761311
chr1	53500000	53550000	-0.0710216	-0.0711509	-0.122956	-0.0911569	-0.0651335	-0.0917971	-0.0849277	-0.0992202	-0.0835501	-0.0731848
chr1	53550000	53600000	0.12422	0.0265178	-0.0557899	-0.0496118	-0.0298999	-0.0724549	-0.0588262	-0.0669946	-0.0700889	-0.0556429
chr1	53600000	53650000	0.0323042	-0.0888541	-0.0445529	-0.0590226	-0.0535222	-0.0525861	-0.0869356	-0.0660721	-0.0744456	-0.0508307
chr1	53650000	53700000	-0.317744	-0.233693	-0.0907721	-0.0911405	-0.127981	-0.0943447	-0.107081	-0.09849	-0.0831781	-0.0684462
chr1	53700000	53750000	-0.605333	-0.155172	-0.102386	-0.0863215	-0.109355	-0.111767	-0.0849854	-0.095111	-0.0616993	-0.0678426
chr1	53750000	53800000	-0.170291	-0.087408	-0.0676134	-0.0912004	-0.0661446	-0.0825959	-0.0705541	-0.0730248	-0.0512649	-0.0611939
chr1	53800000	53850000	0.0703094	-0.0462777	-0.049422	-0.0485652	-0.0680116	-0.0545533	-0.0446297	-0.028332	-0.0373532	-0.0317004
chr1	53850000	53900000	-0.155467	-0.0826693	-0.171869	-0.0883189	-0.0718246	-0.0433845	-0.0436022	-0.0223148	-0.0435651	-0.0427722
chr1	53900000	53950000	-0.106882	-0.147108	-0.150825	-0.172204	-0.0850035	-0.0549015	-0.0498753	-0.0370239	-0.0365085	-0.0506675
chr1	53950000	54000000	-0.234847	-0.163425	-0.160777	-0.19692	-0.110419	-0.0699922	-0.0421154	-0.054005	-0.0510792	-0.0591101
chr1	54000000	54050000	-0.179537	-0.115654	-0.127228	-0.114324	-0.101755	-0.0629896	-0.0355392	-0.0429299	-0.0412207	-0.0501696
chr1	54050000	54100000	-0.11403	-0.0400644	-0.0396381	-0.0415759	-0.0947413	-0.0585856	-0.0473306	-0.0356041	-0.0383738	-0.0683594
chr1	54100000	54150000	-0.0328154	-0.0253955	-0.00447123	-0.0219702	-0.0724742	-0.0625442	-0.0482424	-0.0363473	-0.0531972	-0.08069
chr1	54150000	54200000	-0.0536327	-0.00307836	-0.0150058	-0.0276146	-0.0365447	-0.0698421	-0.0563164	-0.0400342	-0.063576	-0.0839407
chr1	54200000	54250000	-0.217126	-0.106322	-0.0629085	-0.055578	-0.0197474	-0.0666428	-0.070022	-0.0772659	-0.0885746	-0.0998934
chr1	54250000	54300000	-0.203701	-0.209045	-0.0887291	-0.0460576	-0.019083	-0.0341453	-0.0637864	-0.102614	-0.102299	-0.105407
chr1	54300000	54350000	-0.135986	-0.137996	-0.102961	-0.0090497	-0.0144547	-0.000525478	-0.0644712	-0.0953522	-0.0975733	-0.0997148
chr1	54350000	54400000	-0.124483	-0.104206	-0.0801195	-0.027948	-0.0421231	-0.03081	-0.0911036	-0.133239	-0.153478	-0.139656
chr1	54400000	54450000	-0.0934936	-0.096146	-0.0507918	-0.0616862	-0.0543657	-0.0769171	-0.0950092	-0.143522	-0.165589	-0.156908
chr1	54450000	54500000	-0.0908017	-0.117707	-0.0570039	-0.0566243	-0.0607256	-0.122903	-0.131529	-0.169761	-0.194505	-0.20114
chr1	54500000	54550000	-0.106662	-0.138137	-0.0768506	-0.0749922	-0.101883	-0.132625	-0.156156	-0.173871	-0.203937	-0.227494
chr1	54550000	54600000	0.0473757	-0.120902	-0.106858	-0.0631586	-0.12026	-0.145	-0.203169	-0.200168	-0.218477	-0.23895
chr1	54600000	54650000	0.0734912	-0.0599729	-0.0698808	-0.0422333	-0.112813	-0.16167	-0.201942	-0.213566	-0.223667	-0.235459
chr1	54650000	54700000	-0.133963	-0.0514315	-0.0228741	-0.115923	-0.148114	-0.199592	-0.216974	-0.249699	-0.244959	-0.22332
chr1	54700000	54750000	0.0660777	0.117636	0.0384898	-0.0829788	-0.110876	-0.179982	-0.222221	-0.246636	-0.241286	-0.20218
chr1	54750000	54800000	0.195331	0.193454	0.0537085	-0.0648623	-0.151993	-0.180826	-0.225515	-0.237726	-0.228354	-0.217983
chr1	54800000	54850000	0.131404	0.135169	0.0279431	-0.0748631	-0.16273	-0.179765	-0.231174	-0.248139	-0.226276	-0.222423
chr1	54850000	54900000	0.149116	0.0680249	0.000352439	-0.0734217	-0.144045	-0.22093	-0.225295	-0.208984	-0.223995	-0.221652
chr1	54900000	54950000	-0.00556394	-0.0789167	-0.0524769	-0.101836	-0.154651	-0.224422	-0.211815	-0.204462	-0.222242	-0.22687
chr1	54950000	55000000	-0.0958988	-0.087115	-0.09244	-0.12212	-0.159882	-0.213603	-0.208554	-0.216628	-0.20324	-0.220029
chr1	55000000	55050000	-0.0979427	-0.0264063	-0.122363	-0.0858334	-0.11503	-0.157353	-0.162834	-0.163382	-0.17968	-0.213206
chr1	55050000	55100000	-0.0211325	-0.0628121	-0.0947653	-0.115358	-0.116802	-0.0900854	-0.144193	-0.166433	-0.180706	-0.199138
chr1	55100000	55150000	-0.0115373	-0.0793245	-0.0544422	-0.116565	-0.090522	-0.0465529	-0.0973082	-0.148009	-0.171219	-0.200326
chr1	55150000	55200000	-0.0753299	-0.0743606	-0.0933254	-0.123138	-0.0641016	-0.060399	-0.0701146	-0.138456	-0.186555	-0.198832
chr1	55200000	55250000	-0.034632	-0.0520413	-0.0707616	-0.071375	-0.0532671	-0.048749	-0.0637766	-0.139494	-0.186372	-0.183343
chr1	55250000	55300000	0.179688	0.031383	-0.03381	-0.0125138	-0.0282696	-0.0396123	-0.0802257	-0.119213	-0.160268	-0.176276
chr1	55300000	55350000	0.20608	0.0619793	0.00767396	0.0667876	0.0197588	-0.0456698	-0.0877152	-0.109976	-0.140879	-0.15749
chr1	55350000	55400000	0.0940996	0.0386323	0.0553656	0.0493718	-0.0139651	-0.0842491	-0.104627	-0.133842	-0.136086	-0.154322
chr1	55400000	55450000	0.0623567	0.0574637	0.0935861	0.0343795	-0.0181873	-0.0852607	-0.134894	-0.140779	-0.128346	-0.147798
chr1	55450000	55500000	0.0871771	0.165958	0.1374	0.0670413	-0.0172299	-0.0739745	-0.119515	-0.106516	-0.12297	-0.126971
chr1	55500000	55550000	0.150531	0.182949	0.151755	0.0489619	-0.0599353	-0.100706	-0.115634	-0.135044	-0.147164	-0.133345
chr1	55550000	55600000	0.117567	0.195446	0.128971	0.017661	-0.0677289	-0.119346	-0.123535	-0.147724	-0.141246	-0.138779
chr1	55600000	55650000	0.129658	0.143015	0.0752018	-0.00831472	-0.108324	-0.145755	-0.147324	-0.15982	-0.168242	-0.169978
chr1	55650000	55700000	0.0862131	0.0217991	-0.00930237	-0.0977077	-0.149582	-0.157419	-0.174589	-0.1964	-0.189604	-0.176172
chr1	55700000	55750000	-0.072887	-0.0511839	-0.117448	-0.171933	-0.155978	-0.190245	-0.216631	-0.208016	-0.198835	-0.18569
chr1	55750000	55800000	-0.0656543	-0.136257	-0.243209	-0.198783	-0.18125	-0.182926	-0.215877	-0.195525	-0.194022	-0.172754
chr1	55800000	55850000	-0.273018	-0.290415	-0.324312	-0.241982	-0.210342	-0.202184	-0.2127	-0.218143	-0.184561	-0.161161
chr1	55850000	55900000	-0.369623	-0.308538	-0.278605	-0.247102	-0.190142	-0.212977	-0.18053	-0.192859	-0.15575	-0.141975
chr1	55900000	55950000	-0.115951	-0.313304	-0.151113	-0.193896	-0.192899	-0.167001	-0.162082	-0.145448	-0.132237	-0.0968464
chr1	55950000	56000000	0.00854983	-0.125207	-0.0470792	-0.0841807	-0.162176	-0.110545	-0.121672	-0.0815917	-0.08417	-0.0390597
chr1	56000000	56050000	0.107276	0.0353352	-0.00628535	-0.0217628	-0.0795421	-0.10078	-0.0634588	-0.0480351	-0.0324913	-0.020302
chr1	56050000	56100000	0.11183	0.0462193	0.0226237	0.00472907	-0.0182461	-0.067637	-0.019941	-0.023163	0.0228441	-0.003077
chr1	56100000	56150000	0.0588881	0.0434569	0.0315096	0.0435839	0.0321722	0.00258542	0.0041976	0.0351023	0.0538509	0.0406997
chr1	56150000	56200000	0.0322375	0.0306993	0.021278	0.0716961	0.0649412	0.0551767	0.0253356	0.0746474	0.0611792	0.0778133
chr1	56200000	56250000	-0.0318382	0.0118777	0.042509	0.0709959	0.0719284	0.0722746	0.0532959	0.0675869	0.0796758	0.0960464
chr1	56250000	56300000	-0.0376413	0.0259582	0.060201	0.0828578	0.0923144	0.0946882	0.0962943	0.0648925	0.0962582	0.105266
chr1	56300000	56350000	-0.120099	0.0173193	0.0441035	0.0729448	0.0973048	0.100555	0.10643	0.0909925	0.10951	0.11749
chr1	56350000	56400000	-0.19727	-0.0733544	0.0161135	0.0684646	0.100075	0.11316	0.108994	0.117582	0.110481	0.116058
chr1	56400000	56450000	-0.0517921	-0.0522701	0.00894648	0.0705775	0.0985266	0.12928	0.125307	0.144539	0.131179	0.114315
chr1	56450000	56500000	0.0149137	-0.0926327	-0.0271416	0.0531732	0.0839221	0.112223	0.137419	0.157765	0.14315	0.112761
chr1	56500000	56550000	0.0217203	-0.0493374	-0.0559966	0.0258036	0.0685139	0.101564	0.159107	0.157736	0.135079	0.10747
chr1	56550000	56600000	-0.0116749	-0.0642915	-0.0525576	0.000603625	0.0381894	0.100029	0.160058	0.1508	0.137079	0.114855
chr1	56600000	56650000	-0.0587421	-0.0626969	-0.0217587	-0.0104745	0.0383224	0.113714	0.150171	0.154482	0.135904	0.119834
chr1	56650000	56700000	0.0406893	-0.0389685	-0.0320052	-0.0374436	0.0439102	0.12031	0.131025	0.147354	0.134605	0.124306
chr1	56700000	56750000	-0.153568	-0.110841	-0.0831577	-0.0155936	0.0488824	0.0973264	0.0945517	0.101659	0.114176	0.110592
chr1	56750000	56800000	-0.223327	-0.0928091	-0.056725	0.00766934	0.0480142	0.0705622	0.0832725	0.082841	0.0977482	0.101996
chr1	56800000	56850000	0.105818	-0.0778103	-0.0243597	0.0424037	0.0824525	0.0679897	0.0629958	0.0597465	0.084236	0.112011
chr1	56850000	56900000	0.0804149	-0.0182469	0.0324992	0.0800187	0.0822783	0.0702054	0.0529051	0.0611796	0.0840933	0.0991868
chr1	56900000	56950000	-0.00159541	-0.0663882	-0.00715417	0.0899457	0.0571721	0.0450372	0.0257209	0.0403065	0.0584387	0.0756547
chr1	56950000	57000000	-0.310362	-0.132745	-0.063297	0.0181757	0.0215392	0.00946808	0.00464477	0.015569	0.0390367	0.0529342
chr1	57000000	57050000	-0.0889857	-0.0108928	0.00622813	-0.00126665	0.0242845	0.00496763	0.0202276	0.0302095	0.0396212	0.0393352
chr1	57050000	57100000	0.152804	0.0354787	0.0441538	-0.00523496	0.0169947	0.0130779	0.0226518	0.0334456	0.0343146	0.051552
chr1	57100000	57150000	0.182518	0.0598114	0.00735566	-0.0114114	-0.0345607	-0.00423876	0.0046878	0.0220032	0.0166556	0.0309747
chr1	57150000	57200000	-0.0107119	0.0411538	-0.0278203	-0.0338721	-0.0569347	-0.0324073	-0.0195186	-0.01121	-0.000443108	0.00370566
chr1	57200000	57250000	0.0733615	-0.0540631	-0.0792788	-0.103245	-0.0677897	-0.0712295	-0.0487723	-0.0496502	-0.0130752	0.000834722
chr1	57250000	57300000	-0.0120878	-0.0292176	-0.0790961	-0.101627	-0.0949564	-0.0944236	-0.0731658	-0.0515457	-0.0333647	0.00013907
chr1	57300000	57350000	-0.0632277	-0.129504	-0.154208	-0.130026	-0.131342	-0.0965858	-0.102324	-0.0677573	-0.0432095	-0.000249794
chr1	57350000	57400000	-0.1085	-0.138927	-0.11787	-0.134999	-0.123384	-0.100611	-0.0891958	-0.0672732	-0.0208224	-0.0135665
chr1	57400000	57450000	-0.174444	-0.150205	-0.124784	-0.130267	-0.0966749	-0.100436	-0.0571187	-0.0438545	-0.00492339	-0.00552038
chr1	57450000	57500000	-0.0344223	-0.0214529	-0.0800647	-0.0962706	-0.0632203	-0.0501545	-0.0353738	-0.0128038	-0.00921409	0.00108302
chr1	57500000	57550000	0.0871129	0.0721055	0.0337922	-0.00680995	-0.0313367	-0.00522794	0.0128898	0.0361545	0.0190991	0.0124576
chr1	57550000	57600000	0.168436	0.13294	0.0550244	0.0152922	-0.000388323	0.0308987	0.0446516	0.0301368	0.0147679	-0.00388189
chr1	57600000	57650000	0.109998	0.161379	0.1066	0.0730225	0.0565025	0.0551245	0.0657096	0.0551869	0.0315047	-0.0134075
chr1	57650000	57700000	0.126848	0.101568	0.122805	0.10981	0.0728051	0.0626799	0.0625645	0.042554	0.00716315	-0.0268231
chr1	57700000	57750000	0.305857	0.16717	0.16303	0.15528	0.115864	0.0871875	0.0701624	0.0383115	-0.000846527	-0.0113222
chr1	57750000	57800000	0.22343	0.154722	0.163068	0.151035	0.129742	0.0872595	0.0602876	0.0329942	-0.00828453	-0.024664
chr1	57800000	57850000	0.186062	0.151382	0.160068	0.14506	0.126765	0.10215	0.0447917	-0.0113567	-0.0184532	-0.0294617
chr1	57850000	57900000	0.189896	0.201678	0.140698	0.12962	0.118697	0.0936583	0.0299715	-0.0192795	-0.0183257	-0.0387972
chr1	57900000	57950000	-0.00296264	0.109445	0.0734276	0.0664705	0.0761608	0.0385385	-0.0288224	-0.0476052	-0.0595675	-0.0798465
chr1	57950000	58000000	-0.0478356	0.0822479	0.0577188	0.0322478	0.0243919	-0.00631931	-0.0546644	-0.0700947	-0.0798402	-0.0812818
chr1	58000000	58050000	0.0410874	0.00339229	0.0340625	-0.00697422	-0.0579792	-0.0886929	-0.0896411	-0.0949729	-0.113377	-0.117756
chr1	58050000	58100000	-0.00481045	-0.0724069	-0.0341199	-0.0844515	-0.123377	-0.16054	-0.137099	-0.11765	-0.124385	-0.134059
chr1	58100000	58150000	0.0744638	-0.0421073	-0.0710432	-0.13011	-0.189103	-0.205403	-0.156246	-0.147655	-0.152082	-0.150171
chr1	58150000	58200000	0.0131563	-0.0615837	-0.153631	-0.183125	-0.235002	-0.213457	-0.168579	-0.146873	-0.149727	-0.145999
chr1	58200000	58250000	0.0878195	-0.0599154	-0.201146	-0.246114	-0.240675	-0.202196	-0.200688	-0.173457	-0.158868	-0.162372
chr1	58250000	58300000	-0.0115373	-0.12623	-0.229274	-0.304042	-0.260774	-0.210696	-0.189775	-0.181875	-0.162096	-0.185989
chr1	58300000	58350000	-0.252139	-0.257164	-0.303234	-0.308926	-0.259208	-0.239155	-0.212378	-0.2054	-0.186057	-0.196517
chr1	58350000	58400000	-0.0354012	-0.218169	-0.259287	-0.257191	-0.244108	-0.212206	-0.197489	-0.176063	-0.194695	-0.207809
chr1	58400000	58450000	-0.160188	-0.244695	-0.195243	-0.193738	-0.230113	-0.200937	-0.186356	-0.178961	-0.205599	-0.212369
chr1	58450000	58500000	-0.132316	-0.218361	-0.178303	-0.161393	-0.156141	-0.179134	-0.150904	-0.169162	-0.19344	-0.195706
chr1	58500000	58550000	-0.179769	-0.0910652	-0.0900172	-0.101737	-0.0811412	-0.115199	-0.114443	-0.13912	-0.166903	-0.174608
chr1	58550000	58600000	-0.0250163	-0.0476072	-0.0431444	-0.0499872	-0.0611992	-0.059772	-0.116932	-0.145706	-0.154105	-0.163002
chr1	58600000	58650000	0.112588	0.0610456	0.000992073	0.0129802	0.0017206	-0.00501274	-0.0769497	-0.120448	-0.117135	-0.130643
chr1	58650000	58700000	-0.11403	-0.0519651	-0.0366102	-0.0185973	-0.0247748	-0.0496238	-0.0976094	-0.146313	-0.145308	-0.127726
chr1	58700000	58750000	-0.143506	-0.124164	-0.0367876	1.62298e-05	-0.00191221	-0.0451993	-0.096411	-0.128261	-0.141891	-0.137667
chr1	58750000	58800000	-0.0665832	-0.129403	-0.0475439	-0.0105002	-0.00144394	-0.0585702	-0.102745	-0.114649	-0.133534	-0.155313
chr1	58800000	58850000	-0.0223104	-0.0434519	0.000378376	0.036503	0.0124223	-0.0418536	-0.064901	-0.0884255	-0.132979	-0.148477
chr1	58850000	58900000	-0.0143609	0.0444199	-0.00100556	-0.00228457	-0.018208	-0.0381714	-0.0661756	-0.0792294	-0.130292	-0.15192
chr1	58900000	58950000	0.00535735	0.0800234	0.0234833	-0.0180747	-0.0396225	-0.0301026	-0.0395207	-0.0812884	-0.112284	-0.144277
chr1	58950000	59000000	-0.111152	0.0125157	-0.0113579	-0.0892153	-0.106139	-0.0776843	-0.0504039	-0.122207	-0.135625	-0.161054
chr1	59000000	59050000	0.0752414	-0.0138411	-0.0278467	-0.112738	-0.113836	-0.0840923	-0.0908638	-0.109979	-0.128841	-0.153945
chr1	59050000	59100000	0.212633	-0.049775	-0.0918685	-0.125377	-0.128675	-0.0967123	-0.123519	-0.11322	-0.145004	-0.163092
chr1	59100000	59150000	0.0412864	-0.15143	-0.211222	-0.159486	-0.139766	-0.155194	-0.153193	-0.138376	-0.146315	-0.160655
chr1	59150000	59200000	-0.117283	-0.15595	-0.270216	-0.177602	-0.104868	-0.151761	-0.153928	-0.143227	-0.145024	-0.159043
chr1	59200000	59250000	-0.116025	-0.24537	-0.238284	-0.167755	-0.130584	-0.140236	-0.152824	-0.154077	-0.141017	-0.141791
chr1	59250000	59300000	-0.0328154	-0.155458	-0.125416	-0.0832657	-0.0965435	-0.0960035	-0.122008	-0.142748	-0.126571	-0.128811
chr1	59300000	59350000	0.106578	0.0135906	0.0370577	-0.0177281	-0.0479067	-0.0598748	-0.094458	-0.11643	-0.116928	-0.13306
chr1	59350000	59400000	0.128909	0.120547	0.148287	0.0346189	-0.0385175	-0.0537651	-0.0806742	-0.104174	-0.118531	-0.144972
chr1	59400000	59450000	0.148562	0.246208	0.154749	0.0638189	-0.0164562	-0.057318	-0.0710942	-0.089511	-0.129165	-0.14396
chr1	59450000	59500000	0.177939	0.228821	0.0897476	0.0557658	-0.0171954	-0.082074	-0.0830299	-0.0931368	-0.147015	-0.170354
chr1	59500000	59550000	0.0774425	0.0106007	-0.0145253	-0.0209539	-0.0805237	-0.117852	-0.117573	-0.139486	-0.16231	-0.199772
chr1	59550000	59600000	0.0290971	-0.154251	-0.134804	-0.147808	-0.136951	-0.139391	-0.163067	-0.184897	-0.198531	-0.228858
chr1	59600000	59650000	-0.0730305	-0.203975	-0.258955	-0.286103	-0.207742	-0.188463	-0.214324	-0.219633	-0.239594	-0.253748
chr1	59650000	59700000	-0.338652	-0.285387	-0.372098	-0.380977	-0.306241	-0.239143	-0.258447	-0.277433	-0.276316	-0.285965
chr1	59700000	59750000	-0.129551	-0.206391	-0.327998	-0.360572	-0.295734	-0.232783	-0.240257	-0.263824	-0.265751	-0.267656
chr1	59750000	59800000	-0.0532785	-0.212065	-0.260384	-0.294199	-0.273729	-0.252943	-0.228949	-0.237581	-0.265122	-0.257966
chr1	59800000	59850000	-0.160417	-0.191555	-0.219817	-0.231921	-0.267235	-0.261859	-0.241228	-0.248664	-0.259096	-0.264254
chr1	59850000	59900000	-0.00433116	-0.0257511	-0.0992512	-0.13292	-0.21026	-0.239929	-0.225131	-0.215757	-0.221489	-0.241679
chr1	59900000	59950000	0.0937159	0.0613275	0.0170795	-0.0640449	-0.141934	-0.207949	-0.201428	-0.193285	-0.210748	-0.220281
chr1	59950000	60000000	0.176913	0.126589	0.103343	-0.018913	-0.102183	-0.158659	-0.184854	-0.182878	-0.181597	-0.198593
chr1	60000000	60050000	0.0683578	0.104153	0.0649541	-0.00599916	-0.103745	-0.143624	-0.1805	-0.175442	-0.181367	-0.201019
chr1	60050000	60100000	0.100734	0.0198421	0.0166692	-0.0147417	-0.0897806	-0.135893	-0.158967	-0.171887	-0.181198	-0.173626
chr1	60100000	60150000	-0.00262071	-0.0520223	-0.0262783	-0.0521786	-0.0866268	-0.130897	-0.137425	-0.168807	-0.160355	-0.145776
chr1	60150000	60200000	0.0915396	-0.0307944	-0.0761758	-0.0826813	-0.0881575	-0.121436	-0.133988	-0.147018	-0.146629	-0.14045
chr1	60200000	60250000	0.0777658	-0.04277	-0.108927	-0.108749	-0.101264	-0.105893	-0.138251	-0.13064	-0.133994	-0.136494
chr1	60250000	60300000	-0.106441	-0.102922	-0.139445	-0.157753	-0.122797	-0.112225	-0.12932	-0.123259	-0.120496	-0.118913
chr1	60300000	60350000	-0.242175	-0.119343	-0.161086	-0.173217	-0.106496	-0.101515	-0.0958132	-0.102906	-0.102211	-0.0890958
chr1	60350000	60400000	0.0234001	-0.0665615	-0.104764	-0.133917	-0.103283	-0.0596821	-0.0543292	-0.0677215	-0.0619799	-0.0522605
chr1	60400000	60450000	-0.0019371	-0.0948103	-0.0974551	-0.0801569	-0.0899405	-0.0285128	-0.018562	-0.0433676	-0.0356269	-0.0404447
chr1	60450000	60500000	-0.053491	-0.0462967	-0.0564462	-0.0189337	-0.038749	-0.0199852	0.00416766	-0.00349498	-0.00655737	-0.0241483
chr1	60500000	60550000	-0.0447345	-0.00326261	0.0151297	0.0221305	0.0242006	0.00632292	0.0225723	0.0468056	0.0218486	2.72679e-06
chr1	60550000	60600000	-0.0547665	0.0164108	0.0887883	0.0652308	0.0652904	0.0338969	0.0304531	0.0594913	0.0339929	0.0197039
chr1	60600000	60650000	-0.0378515	0.122609	0.139914	0.113357	0.0921479	0.0649697	0.0635616	0.0719492	0.0708567	0.0369873
chr1	60650000	60700000	-0.0657972	0.0932332	0.124924	0.123555	0.0836547	0.0858295	0.0715526	0.0576541	0.0755494	0.0430034
chr1	60700000	60750000	-0.0086505	0.098274	0.147452	0.12833	0.0941994	0.104392	0.0905562	0.0750268	0.0733955	0.0580211
chr1	60750000	60800000	0.190973	0.144546	0.121144	0.0810574	0.0896219	0.0813098	0.0880035	0.0784722	0.0562543	0.0600193
chr1	60800000	60850000	0.211631	0.133259	0.055066	0.0450405	0.0709601	0.0662204	0.0742665	0.0691185	0.0399416	0.0585672
chr1	60850000	60900000	0.0231315	0.0194793	-0.0392826	-0.0197518	-0.0033111	0.0254285	0.0311989	0.0365847	0.0290691	0.0398
chr1	60900000	60950000	0.0280934	-0.0670622	-0.0553315	-0.0304399	-0.0180801	0.0121445	0.0158665	0.0143797	0.0486386	0.0393657
chr1	60950000	61000000	-0.020094	-0.0737026	-0.0756016	-0.0495642	-0.0352287	-0.0278945	-0.00762875	-0.00112176	0.0374318	0.0467434
chr1	61000000	61050000	0.000180045	-0.0462398	-0.0322616	-0.0229613	-0.0243754	-0.0423307	-0.0128871	0.0295533	0.0336606	0.0617854
chr1	61050000	61100000	0.156605	0.0786313	0.0379003	0.0320229	0.00164216	-0.0164905	0.0023232	0.043853	0.0520743	0.0690217
chr1	61100000	61150000	0.0755006	0.142299	0.100709	0.0839186	0.0412882	0.0211671	0.0522827	0.0685378	0.0850434	0.0824929
chr1	61150000	61200000	0.14443	0.16622	0.143363	0.102634	0.0668851	0.0551482	0.0703251	0.0834132	0.0933339	0.0835151
chr1	61200000	61250000	0.139296	0.219819	0.196952	0.130171	0.0935724	0.118565	0.103647	0.104813	0.112407	0.107318
chr1	61250000	61300000	0.228099	0.207899	0.209361	0.155826	0.138279	0.146451	0.135834	0.121145	0.11414	0.108151
chr1	61300000	61350000	0.189836	0.217876	0.202599	0.174914	0.184069	0.163323	0.160405	0.136849	0.119313	0.121521
chr1	61350000	61400000	0.287352	0.237393	0.199213	0.225975	0.223675	0.204587	0.190292	0.167774	0.1362	0.137936
chr1	61400000	61450000	0.26128	0.184357	0.19591	0.252408	0.244948	0.232878	0.208945	0.190762	0.163118	0.159694
chr1	61450000	61500000	0.285449	0.245712	0.257127	0.272722	0.2888	0.2744	0.244878	0.215492	0.197181	0.193846
chr1	61500000	61550000	0.106705	0.226324	0.25052	0.247528	0.291031	0.28175	0.264224	0.232082	0.228142	0.225732
chr1	61550000	61600000	0.036636	0.253259	0.271799	0.292225	0.309221	0.321117	0.301931	0.270894	0.268917	0.266559
chr1	61600000	61650000	0.133334	0.299254	0.306442	0.313351	0.323915	0.350764	0.331342	0.315888	0.301761	0.304441
chr1	61650000	61700000	0.166126	0.217228	0.266402	0.279431	0.314449	0.333079	0.329987	0.324781	0.312003	0.297972
chr1	61700000	61750000	0.133645	0.176603	0.243911	0.258588	0.292063	0.309918	0.341443	0.337482	0.334661	0.306699
chr1	61750000	61800000	0.137125	0.0781786	0.162218	0.232326	0.270035	0.299754	0.328414	0.339489	0.328991	0.311354
chr1	61800000	61850000	0.00243037	0.0256873	0.102272	0.207135	0.237027	0.280545	0.307736	0.343816	0.326475	0.316548
chr1	61850000	61900000	0.0905784	0.105862	0.0853853	0.182001	0.23596	0.27411	0.303341	0.332266	0.33652	0.327732
chr1	61900000	61950000	-0.010987	0.0434034	0.0503469	0.161647	0.241657	0.260936	0.298578	0.315408	0.339934	0.330803
chr1	61950000	62000000	0.0211151	0.0978446	0.101434	0.14746	0.230826	0.251956	0.28335	0.304893	0.331335	0.34066
chr1	62000000	62050000	0.112462	0.0988749	0.135449	0.166294	0.22796	0.269116	0.27529	0.302378	0.32145	0.34729
chr1	62050000	62100000	0.0093638	0.0966243	0.158861	0.201744	0.204179	0.259369	0.276786	0.304628	0.326746	0.350134
chr1	62100000	62150000	0.0363698	0.119329	0.178884	0.211682	0.21197	0.248414	0.285436	0.295922	0.322694	0.325725
chr1	62150000	62200000	0.127348	0.173313	0.192698	0.214313	0.226554	0.228972	0.278336	0.300582	0.326845	0.303282
chr1	62200000	62250000	0.159664	0.178602	0.1991	0.246667	0.249096	0.253424	0.27982	0.316927	0.31276	0.280896
chr1	62250000	62300000	0.15636	0.131833	0.183125	0.22476	0.254593	0.270067	0.273527	0.314031	0.285763	0.264271
chr1	62300000	62350000	0.0807377	0.12141	0.163508	0.224774	0.270516	0.270412	0.281585	0.287555	0.261223	0.247647
chr1	62350000	62400000	0.0695291	0.104871	0.132407	0.228589	0.253611	0.286073	0.293702	0.242027	0.227186	0.205
chr1	62400000	62450000	0.0547542	0.0494917	0.173879	0.237167	0.264881	0.307066	0.27688	0.217295	0.204788	0.189474
chr1	62450000	62500000	0.135821	0.142732	0.203801	0.236911	0.289831	0.309445	0.257581	0.208707	0.163159	0.158326
chr1	62500000	62550000	0.107022	0.140682	0.177011	0.234003	0.292674	0.280454	0.223961	0.185404	0.144541	0.131017
chr1	62550000	62600000	0.0280934	0.112832	0.145772	0.234043	0.282324	0.235005	0.190369	0.15663	0.123898	0.099249
chr1	62600000	62650000	0.0298327	0.0545811	0.136968	0.240137	0.241738	0.190227	0.172253	0.142398	0.108576	0.0842174
chr1	62650000	62700000	0.0949946	0.0129895	0.166308	0.226285	0.171886	0.146166	0.131827	0.110542	0.0929002	0.0667477
chr1	62700000	62750000	0.0146434	0.0649877	0.146484	0.155977	0.097391	0.0954589	0.0912346	0.0736131	0.0597986	0.0317297
chr1	62750000	62800000	0.0442019	0.127683	0.195352	0.12141	0.0669047	0.0531896	0.0492677	0.0437391	0.0342484	0.0225097
chr1	62800000	62850000	0.0427449	0.131129	0.16119	0.058859	0.0381396	0.0254866	0.00736411	0.00791868	-0.00476787	-0.00862413
chr1	62850000	62900000	0.235307	0.259323	0.154819	0.0605942	0.0261733	0.00169939	-0.0245132	-0.0240735	-0.0155971	-0.0221736
chr1	62900000	62950000	0.2267	0.196441	0.06137	0.013127	-0.0256399	-0.0557031	-0.0741217	-0.0756791	-0.0658189	-0.0747476
chr1	62950000	63000000	0.045988	0.00487718	-0.025882	-0.0485599	-0.0826769	-0.123708	-0.131613	-0.122932	-0.124687	-0.124807
chr1	63000000	63050000	0.013021	-0.127976	-0.0917118	-0.104557	-0.137781	-0.186192	-0.192213	-0.177082	-0.174748	-0.158401
chr1	63050000	63100000	-0.279216	-0.255298	-0.211322	-0.173206	-0.197292	-0.225687	-0.226393	-0.219755	-0.224998	-0.214153
chr1	63100000	63150000	-0.252952	-0.205373	-0.16462	-0.157092	-0.205532	-0.217914	-0.227017	-0.234856	-0.210237	-0.202925
chr1	63150000	63200000	-0.194533	-0.127936	-0.114796	-0.160833	-0.198956	-0.189559	-0.208726	-0.234397	-0.220321	-0.198967
chr1	63200000	63250000	-0.0932024	-0.0633499	-0.0768141	-0.154627	-0.192754	-0.209582	-0.210045	-0.206294	-0.213721	-0.187997
chr1	63250000	63300000	-0.0910198	-0.0299495	-0.0899067	-0.151616	-0.170363	-0.201212	-0.206381	-0.215219	-0.20469	-0.190093
chr1	63300000	63350000	0.0833813	-0.0179491	-0.0525576	-0.126363	-0.162012	-0.172871	-0.186408	-0.196652	-0.188348	-0.181927
chr1	63350000	63400000	0.132089	-0.027399	-0.0669882	-0.106256	-0.161512	-0.179089	-0.200423	-0.181346	-0.190505	-0.172592
chr1	63400000	63450000	0.101753	0.00820802	-0.0781828	-0.11589	-0.1497	-0.165701	-0.193374	-0.194236	-0.180908	-0.177795
chr1	63450000	63500000	0.0357707	-0.0245725	-0.0777721	-0.124847	-0.155141	-0.196239	-0.179696	-0.193983	-0.16376	-0.162688
chr1	63500000	63550000	-0.0558303	-0.11257	-0.119025	-0.13334	-0.14187	-0.189657	-0.177867	-0.168557	-0.174734	-0.158311
chr1	63550000	63600000	-0.313667	-0.203784	-0.170749	-0.138679	-0.176072	-0.171277	-0.192044	-0.154697	-0.152491	-0.142916
chr1	63600000	63650000	-0.290191	-0.25644	-0.198037	-0.136419	-0.178242	-0.165584	-0.160766	-0.14875	-0.127688	-0.134007
chr1	63650000	63700000	-0.0720257	-0.130953	-0.12387	-0.137211	-0.110784	-0.13779	-0.122952	-0.111896	-0.0926957	-0.114349
chr1	63700000	63750000	0.167646	0.0076778	-0.0179886	-0.104261	-0.0680044	-0.0718174	-0.0737898	-0.0517058	-0.0457784	-0.048606
chr1	63750000	63800000	0.218511	0.114209	-0.0240079	-0.0259856	-0.0435053	-0.0134421	0.00142165	-0.00414588	-0.0294466	-0.0164343
chr1	63800000	63850000	0.121086	0.156719	0.0305024	0.0260997	-0.00704581	0.023109	0.0572425	0.0366788	0.0242463	0.0171072
chr1	63850000	63900000	-0.0199555	0.0528807	0.0590974	0.00321591	0.00865688	0.0651252	0.0979944	0.0624021	0.041492	0.0211916
chr1	63900000	63950000	0.0214513	0.0702855	0.128354	0.0750949	0.0723311	0.106394	0.122551	0.103607	0.0702017	0.0536896
chr1	63950000	64000000	-0.00686635	0.076035	0.122344	0.112969	0.1453	0.157691	0.136796	0.131608	0.0982223	0.0789229
chr1	64000000	64050000	-0.113808	0.0585939	0.102264	0.165465	0.201192	0.182405	0.142411	0.134236	0.114826	0.0892837
chr1	64050000	64100000	0.0991423	0.0943186	0.13277	0.267605	0.27733	0.22127	0.189277	0.163101	0.15817	0.130391
chr1	64100000	64150000	0.117315	0.082491	0.139702	0.260632	0.282181	0.22681	0.198828	0.155121	0.147287	0.123723
chr1	64150000	64200000	0.0331049	0.0601818	0.171017	0.21679	0.257672	0.238206	0.197868	0.173541	0.145145	0.120655
chr1	64200000	64250000	0.0955057	0.10564	0.172936	0.19217	0.212309	0.240641	0.197235	0.17638	0.13163	0.107223
chr1	64250000	64300000	0.275334	0.177237	0.180174	0.18665	0.215174	0.246497	0.226294	0.189806	0.152925	0.124738
chr1	64300000	64350000	0.0864702	0.12775	0.0799631	0.0875196	0.137277	0.165635	0.187139	0.152189	0.128381	0.102376
chr1	64350000	64400000	-0.0484707	0.0556782	0.0186255	0.0661827	0.101712	0.132177	0.159518	0.13875	0.117412	0.100073
chr1	64400000	64450000	0.00481324	-0.0328618	-0.0246676	0.0121395	0.0191222	0.0614025	0.0866609	0.0978106	0.095958	0.0914741
chr1	64450000	64500000	-0.131494	-0.113842	-0.0516251	-0.0236571	-0.00243535	0.0150892	0.0284174	0.0554957	0.0628937	0.0623833
chr1	64500000	64550000	-0.0252941	-0.0742057	-0.0415237	-0.02775	-0.0332988	-0.0499325	-0.0283399	0.00901007	0.0389413	0.032825
chr1	64550000	64600000	0.0808667	0.0271494	-0.00597271	0.00392938	-0.0105288	-0.0430518	-0.0375372	-0.0127243	0.019062	0.0166081
chr1	64600000	64650000	0.0932041	0.0847811	0.0287995	0.027173	0.00298856	-0.0517964	-0.0634804	-0.0347319	-0.0181466	-0.00799228
chr1	64650000	64700000	0.0448637	0.0841569	0.0586242	0.0239306	-0.00455036	-0.0434759	-0.0592153	-0.046155	-0.0384348	-0.0244605
chr1	64700000	64750000	0.124909	0.0884688	0.0862409	0.0489767	0.00301241	-0.0140667	-0.0500152	-0.076614	-0.0606077	-0.0506894
chr1	64750000	64800000	0.0641858	0.0670249	0.0583585	0.030238	-0.0225918	-0.0336986	-0.0650561	-0.0809395	-0.0794986	-0.072881
chr1	64800000	64850000	0.0173435	0.0592999	0.0393148	-0.00680995	-0.0290288	-0.0404359	-0.0641807	-0.0971069	-0.113043	-0.0996834
chr1	64850000	64900000	0.137001	0.104512	0.0541334	-0.0242233	-0.0368004	-0.0547939	-0.0653153	-0.0980542	-0.105374	-0.105819
chr1	64900000	64950000	0.166065	0.136474	0.0192997	-0.0124004	-0.0285273	-0.0464129	-0.0546781	-0.0665418	-0.0943236	-0.104508
chr1	64950000	65000000	0.0288964	0.0288444	-0.07969	-0.0588736	-0.0874645	-0.0960667	-0.0976274	-0.0960586	-0.119334	-0.119447
chr1	65000000	65050000	0.00358826	-0.0306629	-0.0780642	-0.0889002	-0.105415	-0.105047	-0.10563	-0.109973	-0.103534	-0.108757
chr1	65050000	65100000	0.17643	-0.07146	-0.094673	-0.122682	-0.118358	-0.120455	-0.130709	-0.122316	-0.107709	-0.11791
chr1	65100000	65150000	0.0759539	-0.096205	-0.119401	-0.1319	-0.116869	-0.119388	-0.124623	-0.10724	-0.0914411	-0.08091
chr1	65150000	65200000	-0.224523	-0.16073	-0.196203	-0.180888	-0.149041	-0.140149	-0.127298	-0.125344	-0.115148	-0.0879145
chr1	65200000	65250000	-0.299569	-0.20317	-0.215623	-0.141905	-0.124925	-0.120607	-0.100892	-0.0897228	-0.0786914	-0.0632471
chr1	65250000	65300000	-0.121138	-0.109492	-0.112419	-0.0932536	-0.0951534	-0.0699741	-0.0617282	-0.0622468	-0.0547485	-0.0422022
chr1	65300000	65350000	0.0835746	-0.00112676	-0.0250459	-0.0807349	-0.0469012	-0.0229299	-0.0189233	-0.0195445	-0.00878152	-0.003243
chr1	65350000	65400000	0.213634	0.124853	0.0666561	0.00579803	0.00504832	0.0184879	0.0135258	0.0260648	0.0319146	0.0238604
chr1	65400000	65450000	0.134392	0.21173	0.0934727	0.0678311	0.0364728	0.0546404	0.0668049	0.072058	0.0607323	0.0454502
chr1	65450000	65500000	0.119202	0.155878	0.128694	0.10378	0.0895577	0.0608568	0.085034	0.0892634	0.083035	0.0757955
chr1	65500000	65550000	0.114607	0.139865	0.157659	0.11219	0.0892817	0.0793212	0.120674	0.117479	0.101876	0.106213
chr1	65550000	65600000	0.102261	0.0645834	0.131673	0.156725	0.110286	0.125701	0.134568	0.137659	0.123387	0.124733
chr1	65600000	65650000	0.0100418	0.0530048	0.120476	0.140117	0.139405	0.154501	0.135607	0.141824	0.151902	0.156898
chr1	65650000	65700000	0.0136296	0.0574284	0.130433	0.163418	0.184537	0.185657	0.169382	0.157954	0.176221	0.169915
chr1	65700000	65750000	0.163264	0.164761	0.147007	0.201459	0.230512	0.206391	0.17815	0.175929	0.211225	0.188747
chr1	65750000	65800000	0.201636	0.232393	0.196899	0.190613	0.243221	0.228559	0.197994	0.201228	0.203494	0.19523
chr1	65800000	65850000	0.134329	0.177611	0.197314	0.20756	0.225442	0.220534	0.20825	0.219963	0.183202	0.197831
chr1	65850000	65900000	0.242767	0.204919	0.196295	0.230498	0.216881	0.237148	0.235295	0.219365	0.195405	0.191446
chr1	65900000	65950000	0.125973	0.160507	0.175848	0.196425	0.197609	0.229361	0.260113	0.207546	0.19361	0.18484
chr1	65950000	66000000	0.0598706	0.112696	0.0988283	0.138767	0.173403	0.204159	0.243584	0.211708	0.19231	0.195999
chr1	66000000	66050000	0.0521233	0.114243	0.0830197	0.0983836	0.160681	0.230693	0.223176	0.222666	0.208049	0.20323
chr1	66050000	66100000	-0.108574	0.038149	0.0528668	0.0475637	0.141334	0.207327	0.193588	0.218138	0.219038	0.202816
chr1	66100000	66150000	0.0441357	0.0177007	0.0417111	0.0669144	0.152736	0.174256	0.190045	0.21502	0.225722	0.202219
chr1	66150000	66200000	0.207972	0.0921471	0.0847739	0.112988	0.146146	0.163594	0.202625	0.221391	0.237771	0.213892
chr1	66200000	66250000	0.17498	0.0789446	0.102675	0.130246	0.102087	0.121003	0.18242	0.206413	0.216088	0.19661
chr1	66250000	66300000	0.110503	0.103982	0.102023	0.14179	0.0997665	0.119956	0.176047	0.199948	0.19549	0.176498
chr1	66300000	66350000	0.0636634	0.0738707	0.136566	0.135511	0.10483	0.127024	0.161159	0.195673	0.184485	0.159342
chr1	66350000	66400000	-0.0103681	-0.0215089	0.103577	0.0795014	0.111586	0.132506	0.146488	0.170249	0.153066	0.133879
chr1	66400000	66450000	0.0560678	0.0747089	0.0741096	0.0748136	0.128381	0.141134	0.145317	0.147208	0.132291	0.117767
chr1	66450000	66500000	0.0823502	0.0470737	-0.0105911	0.0668218	0.0897951	0.121081	0.127909	0.10107	0.0879857	0.0964942
chr1	66500000	66550000	0.103024	-0.0296116	-0.00239949	0.047964	0.0607313	0.117924	0.121478	0.0793063	0.0640919	0.087242
chr1	66550000	66600000	0.0510038	-0.0791497	0.00082787	0.00525856	0.0694838	0.0980451	0.0836976	0.0528574	0.0592141	0.0705662
chr1	66600000	66650000	-0.259392	-0.131476	-0.0702167	-0.0375956	0.0370419	0.0485973	0.0310116	0.0200722	0.0320662	0.0213379
chr1	66650000	66700000	-0.1466	0.00601272	-0.0621589	-0.00842777	0.0257843	0.0186437	-0.0064161	0.0072064	0.0188158	-0.00185079
chr1	66700000	66750000	-0.0529953	0.052349	-0.0242102	0.0265762	0.0428235	0.003134	-0.0161137	0.0154956	0.0119845	-0.0200091
chr1	66750000	66800000	0.0207114	0.0466288	0.0555404	0.0299828	0.00167286	-0.0401672	-0.0205957	-0.000675817	-0.0195882	-0.0369495
chr1	66800000	66850000	0.0908348	0.0924402	0.0423831	0.0128131	-0.0395207	-0.0573308	-0.0339935	-0.0382239	-0.0524787	-0.0585735
chr1	66850000	66900000	0.0455251	0.0565978	0.0249289	-0.0181626	-0.0965216	-0.0756256	-0.0679431	-0.0720672	-0.0827561	-0.0858581
chr1	66900000	66950000	0.153847	0.0794493	0.0270268	-0.0640609	-0.10391	-0.0924828	-0.0938971	-0.103545	-0.116066	-0.103283
chr1	66950000	67000000	0.126973	0.127784	-0.0389538	-0.119115	-0.0870691	-0.112025	-0.121939	-0.135806	-0.131034	-0.129017
chr1	67000000	67050000	-0.161638	-0.0061215	-0.180918	-0.195351	-0.149139	-0.164656	-0.181496	-0.179018	-0.155606	-0.158856
chr1	67050000	67100000	-0.108353	-0.153412	-0.15215	-0.166745	-0.168305	-0.167455	-0.202985	-0.193213	-0.188545	-0.159672
chr1	67100000	67150000	0.0315699	-0.24897	-0.17936	-0.198643	-0.208976	-0.216774	-0.237745	-0.229865	-0.220817	-0.191329
chr1	67150000	67200000	-0.129178	-0.21849	-0.191663	-0.175229	-0.189519	-0.2373	-0.232783	-0.24956	-0.218388	-0.218321
chr1	67200000	67250000	-0.107176	-0.143976	-0.162073	-0.174232	-0.188503	-0.23161	-0.221625	-0.228632	-0.225975	-0.209275
chr1	67250000	67300000	0.110503	-0.0722329	-0.0734616	-0.102472	-0.142307	-0.168155	-0.195708	-0.167382	-0.192204	-0.165192
chr1	67300000	67350000	0.068488	-0.0220501	-0.0849085	-0.0926106	-0.140356	-0.159295	-0.170842	-0.161832	-0.167197	-0.176516
chr1	67350000	67400000	-0.0795789	-0.0409531	-0.0883062	-0.111385	-0.138217	-0.158681	-0.144774	-0.162118	-0.138451	-0.161007
chr1	67400000	67450000	0.0345717	-0.0947907	-0.0519658	-0.105981	-0.136234	-0.142459	-0.132444	-0.129159	-0.13426	-0.134481
chr1	67450000	67500000	-0.022865	-0.106342	-0.115151	-0.127395	-0.133198	-0.128459	-0.123936	-0.109569	-0.13389	-0.124547
chr1	67500000	67550000	-0.348091	-0.176975	-0.198186	-0.171985	-0.152885	-0.147725	-0.134655	-0.133469	-0.124823	-0.131892
chr1	67550000	67600000	-0.302176	-0.19869	-0.220703	-0.194042	-0.160145	-0.147578	-0.138106	-0.133819	-0.116128	-0.137423
chr1	67600000	67650000	-0.10725	-0.200273	-0.237111	-0.202706	-0.141139	-0.125568	-0.133885	-0.112959	-0.1076	-0.114754
chr1	67650000	67700000	-0.248729	-0.329846	-0.284481	-0.256818	-0.189418	-0.162842	-0.153442	-0.13641	-0.130835	-0.118306
chr1	67700000	67750000	-0.439915	-0.423493	-0.331455	-0.280687	-0.237669	-0.171216	-0.13364	-0.12766	-0.122858	-0.101532
chr1	67750000	67800000	-0.212452	-0.320266	-0.303	-0.244552	-0.233424	-0.160157	-0.112662	-0.119088	-0.107017	-0.0903963
chr1	67800000	67850000	-0.204173	-0.214773	-0.251452	-0.254305	-0.213981	-0.173441	-0.106804	-0.104951	-0.087662	-0.0823208
chr1	67850000	67900000	0.00420088	-0.0649067	-0.195114	-0.20668	-0.174553	-0.150828	-0.118231	-0.0854908	-0.0720518	-0.0678194
chr1	67900000	67950000	-0.00823858	-0.0346685	-0.142067	-0.1632	-0.16514	-0.126071	-0.125864	-0.0614529	-0.0487075	-0.0451463
chr1	67950000	68000000	-0.218713	-0.146273	-0.122984	-0.179556	-0.163395	-0.151882	-0.134892	-0.0794319	-0.0435277	-0.0506319
chr1	68000000	68050000	-0.366363	-0.170898	-0.194678	-0.21833	-0.186105	-0.180022	-0.136942	-0.110433	-0.057076	-0.0501309
chr1	68050000	68100000	-0.180233	-0.106302	-0.150518	-0.150754	-0.184556	-0.153348	-0.1209	-0.10069	-0.0686037	-0.0473082
chr1	68100000	68150000	0.0159941	-0.160545	-0.156587	-0.172233	-0.171536	-0.118422	-0.0955024	-0.0651751	-0.0634014	-0.024516
chr1	68150000	68200000	-0.0431162	-0.125086	-0.137227	-0.139179	-0.0990973	-0.0834131	-0.0480949	-0.0317463	-0.0386437	-0.00857332
chr1	68200000	68250000	-0.128058	-0.127976	-0.158719	-0.117119	-0.0852172	-0.0419678	-0.000308052	-0.00191736	0.010997	0.00370667
chr1	68250000	68300000	-0.0219639	0.00711079	-0.101727	-0.0633241	-0.0397909	0.0271712	0.030567	0.0272023	0.0351421	0.0208472
chr1	68300000	68350000	-0.206927	-0.0480063	-0.0809151	-0.0460945	0.0235592	0.0440238	0.0469388	0.0678562	0.0424071	0.0228905
chr1	68350000	68400000	-0.0913833	-0.0949085	-0.00425438	0.00727291	0.0702384	0.0718878	0.0832441	0.0802115	0.0587282	0.0383294
chr1	68400000	68450000	0.110124	-0.0576176	0.0671102	0.112568	0.108751	0.124662	0.130324	0.101749	0.0789905	0.057501
chr1	68450000	68500000	-0.166992	-0.147209	0.00909257	0.117709	0.0917347	0.113254	0.11209	0.0949454	0.0644729	0.0464598
chr1	68500000	68550000	-0.178378	-0.085612	0.00229639	0.105989	0.118084	0.140037	0.125319	0.0907554	0.076535	0.06092
chr1	68550000	68600000	-0.0901477	-0.0456134	0.0194362	0.0691514	0.126014	0.127356	0.120166	0.0894058	0.0841184	0.0724549
chr1	68600000	68650000	-0.123664	-0.0905366	-0.0501829	0.0194414	0.119244	0.106999	0.0897011	0.0804981	0.0660978	0.0622933
chr1	68650000	68700000	-0.125599	-0.0530328	-0.0537599	0.00563519	0.0721395	0.0867095	0.0703323	0.0727983	0.0581642	0.0469487
chr1	68700000	68750000	-0.0761931	-0.110583	-0.0620867	0.0272832	0.0147999	0.0348235	0.0535364	0.0584931	0.0496077	0.0376329
chr1	68750000	68800000	0.0082784	-0.0254142	0.00825017	0.0314732	-0.0169777	-0.00304769	0.0381996	0.0555644	0.0418991	0.0322957
chr1	68800000	68850000	0.0806731	0.0699353	0.0511568	-0.0030472	-0.0509557	-0.0585599	-0.0046207	0.0269764	0.0248749	0.0111553
chr1	68850000	68900000	0.0563961	0.0563503	0.0733126	-0.00676889	-0.07788	-0.0881531	-0.0353084	-0.008298	0.00714628	0.0147568
chr1	68900000	68950000	0.0650994	0.081362	0.046944	-0.0488611	-0.083223	-0.0921517	-0.0644712	-0.0351063	-0.00997353	0.0271073
chr1	68950000	69000000	-0.0398849	0.00462064	-0.0341642	-0.0719119	-0.0828686	-0.116676	-0.112735	-0.0793456	-0.0295529	0.0111984
chr1	69000000	69050000	-0.185113	-0.102725	-0.103602	-0.109912	-0.13388	-0.13165	-0.144052	-0.128204	-0.043489	-0.00767443
chr1	69050000	69100000	-0.0853604	-0.196813	-0.170252	-0.128026	-0.136017	-0.125802	-0.17028	-0.136041	-0.0634836	-0.0307385
chr1	69100000	69150000	-0.325506	-0.307059	-0.241194	-0.20894	-0.175679	-0.197442	-0.203376	-0.149283	-0.115925	-0.0779252
chr1	69150000	69200000	-0.378557	-0.318201	-0.268726	-0.220167	-0.158704	-0.194627	-0.15925	-0.147222	-0.115303	-0.0738895
chr1	69200000	69250000	-0.141698	-0.290482	-0.275283	-0.18414	-0.165936	-0.18432	-0.145646	-0.118624	-0.108225	-0.0870367
chr1	69250000	69300000	0.0362367	-0.138158	-0.161308	-0.133048	-0.121931	-0.102541	-0.0825132	-0.0519183	-0.0636304	-0.0721481
chr1	69300000	69350000	0.254144	0.0570396	-0.0250547	-0.0344894	-0.0460867	-0.0368863	-0.0121185	-0.0202675	-0.0103101	-0.0320711
chr1	69350000	69400000	0.240054	0.0985831	0.0291131	0.0425277	-0.00462228	0.00218431	0.0325115	0.0320704	0.0174885	-0.00962833
chr1	69400000	69450000	0.134827	0.247912	0.180296	0.122476	0.0786556	0.0824766	0.055266	0.069505	0.0447828	0.0191608
chr1	69450000	69500000	0.298772	0.289796	0.265669	0.160153	0.130347	0.109583	0.0939117	0.0867043	0.0743458	0.0540535
chr1	69500000	69550000	0.180291	0.29523	0.31332	0.223142	0.18773	0.136263	0.126883	0.0984185	0.0832054	0.0747449
chr1	69550000	69600000	0.132961	0.280653	0.259108	0.220746	0.195616	0.171668	0.129411	0.11047	0.103405	0.104858
chr1	69600000	69650000	0.15636	0.181993	0.198106	0.246215	0.192163	0.183076	0.156701	0.120625	0.110661	0.120633
chr1	69650000	69700000	0.144924	0.0950072	0.13659	0.185838	0.20569	0.179553	0.174024	0.143041	0.132891	0.13101
chr1	69700000	69750000	0.0495536	0.0444734	0.0848636	0.108238	0.203717	0.20881	0.168191	0.162716	0.155777	0.14191
chr1	69750000	69800000	-0.0588132	-0.026088	0.0314588	0.0950105	0.164161	0.219083	0.193427	0.195581	0.177027	0.167621
chr1	69800000	69850000	-0.0445233	0.0402423	0.0273323	0.106772	0.185093	0.228959	0.239458	0.229414	0.21325	0.188435
chr1	69850000	69900000	0.082737	0.0683932	0.0964604	0.127788	0.209309	0.253881	0.281946	0.252153	0.241639	0.204847
chr1	69900000	69950000	0.0153189	0.065304	0.115631	0.14906	0.173984	0.233121	0.29413	0.27239	0.233643	0.208127
chr1	69950000	70000000	0.116119	0.0851277	0.10656	0.165852	0.191027	0.249082	0.282426	0.287752	0.234935	0.214377
chr1	70000000	70050000	-0.131045	0.00361237	0.0925889	0.109067	0.16611	0.227412	0.250171	0.265902	0.233832	0.20711
chr1	70050000	70100000	-0.0588132	-0.109095	0.0659871	0.144103	0.200301	0.220769	0.252418	0.256696	0.257839	0.221425
chr1	70100000	70150000	-0.0222411	-0.035177	0.0264835	0.143719	0.182565	0.21461	0.233465	0.242718	0.270711	0.247822
chr1	70150000	70200000	-0.0824668	-0.0749414	-0.0202232	0.0902769	0.140873	0.181632	0.193002	0.222874	0.238262	0.247444
chr1	70200000	70250000	-0.0934936	-0.0664267	0.00758794	0.0586776	0.142278	0.15955	0.17733	0.214052	0.227701	0.259878
chr1	70250000	70300000	0.0151163	-0.0477782	0.0527251	0.0576962	0.135832	0.168759	0.194361	0.206497	0.236435	0.245943
chr1	70300000	70350000	-0.0041258	0.0264456	0.0753659	0.100877	0.108223	0.15713	0.185937	0.196695	0.227349	0.235279
chr1	70350000	70400000	0.21116	0.190798	0.126549	0.157109	0.117926	0.172617	0.199636	0.210482	0.214873	0.253495
chr1	70400000	70450000	0.328536	0.273112	0.222191	0.19477	0.164134	0.181327	0.217525	0.234045	0.229914	0.254378
chr1	70450000	70500000	0.218511	0.228554	0.220745	0.162962	0.184018	0.150165	0.195687	0.208	0.223564	0.231832
chr1	70500000	70550000	-0.0845641	0.131061	0.129042	0.142169	0.175373	0.160426	0.183212	0.201378	0.213087	0.222366
chr1	70550000	70600000	-0.135087	0.0349405	0.0987799	0.170259	0.167156	0.184107	0.151809	0.190255	0.201922	0.194889
chr1	70600000	70650000	-0.028841	0.0214731	0.103818	0.138187	0.161612	0.195685	0.164767	0.170942	0.195291	0.192802
chr1	70650000	70700000	-0.0250163	0.00205275	0.0835911	0.123555	0.174844	0.17216	0.183793	0.155933	0.164649	0.180795
chr1	70700000	70750000	-0.139817	-0.0308132	0.0350081	0.0972091	0.152877	0.155595	0.167172	0.160023	0.147433	0.158784
chr1	70750000	70800000	-0.0684428	0.000711962	0.050731	0.109403	0.1504	0.184268	0.175851	0.162376	0.140968	0.146196
chr1	70800000	70850000	0.196999	0.0933022	0.0927349	0.140599	0.171192	0.184016	0.200265	0.187252	0.158161	0.146477
chr1	70850000	70900000	0.284441	0.189815	0.149543	0.164832	0.190674	0.206455	0.207288	0.192339	0.166588	0.155317
chr1	70900000	70950000	0.230428	0.217513	0.175343	0.152392	0.153252	0.192302	0.181392	0.170769	0.15738	0.139431
chr1	70950000	71000000	0.121148	0.199086	0.162164	0.16654	0.16439	0.144416	0.146805	0.146885	0.149286	0.127038
chr1	71000000	71050000	0.0761481	0.201358	0.214759	0.18332	0.176654	0.128536	0.131246	0.128023	0.125648	0.133857
chr1	71050000	71100000	0.0261509	0.101413	0.210767	0.212216	0.143911	0.109153	0.0908487	0.108266	0.109898	0.127596
chr1	71100000	71150000	0.0789941	0.173281	0.17776	0.221316	0.128474	0.0919549	0.0541891	0.0738855	0.099075	0.112125
chr1	71150000	71200000	0.0667296	0.165614	0.157853	0.144782	0.100961	0.0701702	0.0532615	0.0425064	0.0754586	0.0934
chr1	71200000	71250000	0.175222	0.133779	0.180174	0.0927319	0.0869178	0.0384185	0.0210435	0.0150267	0.0510028	0.0747276
chr1	71250000	71300000	0.199498	0.136842	0.124734	0.0569548	0.0584906	0.0483494	0.0299807	0.0372928	0.045501	0.0687049
chr1	71300000	71350000	0.126723	0.185974	0.0725562	0.031878	0.0076588	0.0134809	0.0141039	0.0258226	0.0193201	0.0384612
chr1	71350000	71400000	0.139791	0.0907149	-0.000633499	-0.0278438	-0.0412973	-0.0258554	-0.00747782	0.00335812	0.00775586	0.00471372
chr1	71400000	71450000	0.0254134	0.0336658	-0.0488941	-0.0638794	-0.0682335	-0.0400506	-0.00414067	0.00558249	-0.00504247	-0.0197295
chr1	71450000	71500000	-0.0884776	-0.192479	-0.134747	-0.0893567	-0.0999716	-0.0626163	-0.0314401	-0.0123018	-0.0164272	-0.0263417
chr1	71500000	71550000	-0.233483	-0.246046	-0.186802	-0.123561	-0.0987097	-0.0631647	-0.0309568	-0.0206743	-0.0286212	-0.0504436
chr1	71550000	71600000	-0.213006	-0.188514	-0.171976	-0.106322	-0.0468553	-0.0526628	-0.0228935	-0.0129117	-0.0151479	-0.0370832
chr1	71600000	71650000	0.00848198	-0.0573115	-0.0849269	-0.0424385	0.000219416	-0.00224761	-0.0133644	-0.00231755	-0.00206231	-0.0145303
chr1	71650000	71700000	0.202704	0.0510719	0.00366854	0.0187759	0.0375143	0.0408693	0.0108609	0.0125105	0.00779681	0.0129542
chr1	71700000	71750000	0.104802	0.0821784	0.0220873	0.0505858	0.0690868	0.0414922	0.0202425	-0.00161691	0.00997874	0.0306712
chr1	71750000	71800000	0.0775071	0.0712833	0.0478394	0.0646838	0.0566502	0.0401312	0.0337569	-0.00858938	0.00992702	0.0218652
chr1	71800000	71850000	0.106325	0.072053	0.0934645	0.0881301	0.055169	0.0407016	0.0232687	0.0106965	0.0159049	0.0275275
chr1	71850000	71900000	0.140906	0.101825	0.0987234	0.053508	0.0256267	0.0102833	-0.00726843	0.0071044	-0.00819563	-0.00540683
chr1	71900000	71950000	0.199379	0.178765	0.0880075	0.00916262	-0.0120876	-0.0158524	-0.0113106	0.00893921	0.00508436	-0.00212083
chr1	71950000	72000000	0.281299	0.147304	0.0684633	-0.00158883	-0.0300219	-0.0330705	-0.025405	-0.0139718	-0.00719371	-0.0259622
chr1	72000000	72050000	0.254544	0.0636866	-0.0294345	-0.0720086	-0.0846197	-0.0609337	-0.0444129	-0.0417122	-0.0284607	-0.0448681
chr1	72050000	72100000	0.106325	0.0337915	-0.102924	-0.138296	-0.129037	-0.111794	-0.0935326	-0.087213	-0.0783193	-0.0646523
chr1	72100000	72150000	-0.0904383	-0.154824	-0.206125	-0.225295	-0.179981	-0.144564	-0.133788	-0.112707	-0.120214	-0.0995493
chr1	72150000	72200000	0.0816409	-0.158738	-0.180026	-0.228416	-0.21071	-0.17063	-0.153853	-0.144885	-0.136679	-0.11831
chr1	72200000	72250000	-0.17776	-0.216566	-0.258304	-0.23017	-0.220001	-0.20529	-0.159101	-0.171427	-0.158678	-0.148698
chr1	72250000	72300000	-0.198601	-0.261918	-0.257921	-0.19033	-0.212556	-0.194221	-0.169668	-0.163224	-0.162181	-0.151244
chr1	72300000	72350000	-0.0906563	-0.14485	-0.086083	-0.112119	-0.134513	-0.118117	-0.141804	-0.135804	-0.142967	-0.127813
chr1	72350000	72400000	-0.0126385	-0.0220314	-0.0122036	-0.0731691	-0.0617728	-0.0961536	-0.116439	-0.125116	-0.126602	-0.121668
chr1	72400000	72450000	0.0752414	0.127565	0.0713057	0.00599138	-0.0305693	-0.0699352	-0.101208	-0.125143	-0.112953	-0.104625
chr1	72450000	72500000	0.0613758	0.141949	0.115336	0.0608391	-0.0068091	-0.0240923	-0.0872924	-0.111471	-0.103589	-0.0991824
chr1	72500000	72550000	0.131217	0.139231	0.154438	0.0868223	0.0171296	-0.0338348	-0.0824953	-0.106669	-0.0924323	-0.0818622
chr1	72550000	72600000	0.0902579	0.0818832	0.103633	0.0745079	0.0158572	-0.0495676	-0.0631039	-0.0893293	-0.0865558	-0.0591111
chr1	72600000	72650000	0.0801567	0.0573754	0.0393652	0.047539	0.00202746	-0.0639091	-0.0892676	-0.0727404	-0.0819612	-0.0600784
chr1	72650000	72700000	0.00569731	0.0150287	-0.01819	-0.0147159	-0.0365167	-0.0770861	-0.0873482	-0.0649357	-0.0581232	-0.0630835
chr1	72700000	72750000	-0.033444	-0.0499272	-0.0693998	-0.0941859	-0.106687	-0.0999051	-0.0811943	-0.0770026	-0.0515121	-0.0837255
chr1	72750000	72800000	-0.0344223	-0.0519841	-0.148906	-0.160451	-0.127216	-0.0900015	-0.0812717	-0.0506223	-0.0366252	-0.0641855
chr1	72800000	72850000	-0.1756	-0.205606	-0.195926	-0.222937	-0.174989	-0.108851	-0.0843127	-0.0402159	-0.0578232	-0.041491
chr1	72850000	72900000	-0.329875	-0.3301	-0.281188	-0.231435	-0.197264	-0.134502	-0.0684567	-0.050493	-0.0526332	-0.0118883
chr1	72900000	72950000	-0.017121	-0.157815	-0.235461	-0.162994	-0.134311	-0.0912167	-0.0163016	-0.0248502	-0.0028362	0.0156882
chr1	72950000	73000000	0.122089	-0.0597621	-0.0897135	-0.10262	-0.0891232	-0.0439841	0.00487672	0.0203403	0.0494462	0.0582588
chr1	73000000	73050000	0.0415517	0.0106737	-0.0244652	-0.0421649	-0.0367794	-0.00130487	0.00740519	0.0459252	0.0713685	0.0842622
chr1	73050000	73100000	0.0181525	0.137661	0.063639	0.0245585	0.0173253	0.0350039	0.0406923	0.0854812	0.107546	0.109848
chr1	73100000	73150000	-0.0977236	0.0667968	0.118526	0.0601974	0.0570802	0.052472	0.0643336	0.0896264	0.121425	0.131483
chr1	73150000	73200000	-0.164007	0.0203497	0.124147	0.0845499	0.0863841	0.0696418	0.0961011	0.107269	0.126337	0.158234
chr1	73200000	73250000	-0.0245997	0.0585056	0.0806583	0.109124	0.093694	0.0875379	0.11367	0.119883	0.12698	0.166849
chr1	73250000	73300000	-0.0151194	-0.0033916	0.0225556	0.107768	0.0899427	0.0985908	0.0966734	0.102696	0.121094	0.133727
chr1	73300000	73350000	0.0738803	-0.0193458	0.0343327	0.0678798	0.0959926	0.111179	0.10749	0.11886	0.133742	0.109404
chr1	73350000	73400000	0.143813	0.0193342	0.0336993	0.0565618	0.122544	0.117531	0.111748	0.119105	0.118995	0.0996667
chr1	73400000	73450000	0.141092	0.06962	0.00469465	0.0574065	0.0907668	0.106252	0.105729	0.121135	0.100569	0.0725778
chr1	73450000	73500000	0.165092	0.108354	0.0422319	0.0536753	0.0817558	0.112454	0.117451	0.113275	0.0937674	0.0469898
chr1	73500000	73550000	0.129845	0.0653216	0.0645737	0.0532766	0.0635992	0.0760746	0.105585	0.0737076	0.054448	0.0289834
chr1	73550000	73600000	-0.0700182	0.021292	0.0881946	0.0314632	0.0321521	0.0495479	0.0771958	0.0561274	0.00592636	-0.00337764
chr1	73600000	73650000	-0.109236	0.0325518	0.0793739	0.0378025	0.0208764	0.0450515	0.0201703	0.0110754	-0.0156228	-0.0238228
chr1	73650000	73700000	0.0638593	0.100693	0.0815657	0.0538132	0.0200888	0.00733365	-0.0123438	-0.0457532	-0.0512787	-0.0558655
chr1	73700000	73750000	0.101498	0.0782482	0.0750704	0.0682746	0.0561742	-0.0195105	-0.0476429	-0.0653212	-0.0614288	-0.0644009
chr1	73750000	73800000	-0.0831174	0.0471983	-0.000166392	0.0320779	0.0164783	-0.0453391	-0.11718	-0.126602	-0.110263	-0.114774
chr1	73800000	73850000	-0.128282	-0.0122456	-0.00931978	0.00414336	-0.0587613	-0.0903846	-0.144736	-0.1606	-0.147837	-0.152521
chr1	73850000	73900000	-0.0549792	-0.0675437	-0.0125525	-0.0651723	-0.0889743	-0.156141	-0.18171	-0.192268	-0.207063	-0.201633
chr1	73900000	73950000	-0.0272403	-0.0756	-0.0350322	-0.0796061	-0.136602	-0.169438	-0.180002	-0.207162	-0.240041	-0.220735
chr1	73950000	74000000	0.0778952	0.0469847	-0.00434112	-0.0511831	-0.156906	-0.149291	-0.151377	-0.196744	-0.224648	-0.223292
chr1	74000000	74050000	0.241498	0.1175	-0.0106172	-0.0603218	-0.0914275	-0.133266	-0.142995	-0.183965	-0.204915	-0.228103
chr1	74050000	74100000	0.242825	0.158581	0.0549078	-0.0443128	-0.0714801	-0.108396	-0.13648	-0.161219	-0.192755	-0.224289
chr1	74100000	74150000	0.125722	0.134298	0.0423663	-0.0350232	-0.0678148	-0.0734194	-0.150651	-0.159438	-0.19121	-0.226763
chr1	74150000	74200000	0.120772	0.102869	0.0706388	0.000915102	-0.0257719	-0.0721128	-0.136655	-0.153441	-0.185978	-0.220419
chr1	74200000	74250000	0.0634021	0.0949212	0.137164	0.0368168	-0.0105495	-0.061605	-0.0774289	-0.154067	-0.200904	-0.222088
chr1	74250000	74300000	0.180351	0.117805	0.113299	0.10417	0.021408	-0.0257349	-0.0556842	-0.152202	-0.1898	-0.187158
chr1	74300000	74350000	0.0813829	0.138563	0.113571	0.150372	0.0433007	0.000214061	-0.0373408	-0.111319	-0.16572	-0.17271
chr1	74350000	74400000	0.0370352	0.0529162	0.0656731	0.0599229	0.0351973	-0.0068393	-0.0747066	-0.116806	-0.162781	-0.194713
chr1	74400000	74450000	0.0645774	0.0214188	0.0563306	0.0269323	0.0687809	0.000243635	-0.0897289	-0.0956077	-0.11612	-0.181445
chr1	74450000	74500000	0.121399	-0.0241237	0.00349602	0.0195271	0.038831	-0.0137929	-0.0628079	-0.0738517	-0.108818	-0.179678
chr1	74500000	74550000	0.0176806	-0.00656467	-0.0188996	0.0106341	-0.00267134	-0.0318806	-0.0596084	-0.0915768	-0.120039	-0.152596
chr1	74550000	74600000	0.0490919	0.0330371	-0.00209635	-0.00452243	-0.0575706	-0.0497054	-0.0396711	-0.088266	-0.135849	-0.151147
chr1	74600000	74650000	0.170802	0.112832	0.0631259	0.00785736	-0.0616766	-0.0370102	-0.0130841	-0.0716691	-0.117919	-0.127724
chr1	74650000	74700000	0.167525	0.151233	0.129192	-0.0199952	-0.05466	-0.0307949	-0.0430026	-0.0788732	-0.11289	-0.133223
chr1	74700000	74750000	0.12303	0.196184	0.11536	-0.044397	-0.0469188	-0.0452908	-0.0675222	-0.0709386	-0.106402	-0.151289
chr1	74750000	74800000	0.130219	0.184568	0.0572618	-0.0138904	-0.0198651	-0.0663382	-0.0945342	-0.0899679	-0.0992003	-0.141071
chr1	74800000	74850000	0.31406	0.222564	0.0672422	0.0422796	0.000690409	-0.0581261	-0.0880942	-0.0825415	-0.100067	-0.151038
chr1	74850000	74900000	0.19926	0.0807537	0.0421899	0.0506696	-0.0233758	-0.0899306	-0.114668	-0.11781	-0.129044	-0.158771
chr1	74900000	74950000	0.0983137	0.00484053	0.0384898	0.0490014	-0.0408687	-0.107485	-0.117728	-0.15419	-0.175693	-0.165477
chr1	74950000	75000000	-0.0437492	0.0195156	0.0881458	0.0348433	-0.0440085	-0.106622	-0.129218	-0.159951	-0.179721	-0.184029
chr1	75000000	75050000	0.0527157	0.100916	0.112363	0.0158936	-0.0281025	-0.065786	-0.134624	-0.174074	-0.175696	-0.190096
chr1	75050000	75100000	0.129096	0.238001	0.130907	0.0451147	-0.000586406	-0.0325384	-0.10605	-0.147017	-0.164534	-0.179549
chr1	75100000	75150000	-0.0403761	0.134984	0.0658053	-0.0174643	-0.0307053	-0.0600958	-0.137563	-0.16513	-0.185967	-0.18891
chr1	75150000	75200000	0.0502789	0.0682178	0.0322455	-0.0576555	-0.0689138	-0.0993663	-0.134871	-0.187983	-0.217019	-0.21314
chr1	75200000	75250000	0.121211	-0.00473746	-0.0495741	-0.0738088	-0.138217	-0.174868	-0.149323	-0.206133	-0.237685	-0.241601
chr1	75250000	75300000	-0.138238	-0.21849	-0.194896	-0.161976	-0.228832	-0.229597	-0.224986	-0.243096	-0.274009	-0.282229
chr1	75300000	75350000	-0.284693	-0.265847	-0.212494	-0.2049	-0.249264	-0.24156	-0.251471	-0.235416	-0.270156	-0.302056
chr1	75350000	75400000	-0.00104888	-0.167445	-0.212033	-0.232191	-0.203238	-0.236806	-0.238723	-0.235337	-0.244013	-0.298702
chr1	75400000	75450000	-0.0360309	-0.0932209	-0.180291	-0.245091	-0.196767	-0.215059	-0.242193	-0.253069	-0.246394	-0.288738
chr1	75450000	75500000	-0.0156713	-0.0947907	-0.20046	-0.237849	-0.236172	-0.214435	-0.254875	-0.252241	-0.275895	-0.296868
chr1	75500000	75550000	0.0797693	-0.0844615	-0.170068	-0.168944	-0.197511	-0.197951	-0.227408	-0.259091	-0.278062	-0.295896
chr1	75550000	75600000	-0.18589	-0.279662	-0.182576	-0.215788	-0.248429	-0.264208	-0.249702	-0.308176	-0.319911	-0.334393
chr1	75600000	75650000	-0.412675	-0.337561	-0.216045	-0.218122	-0.265531	-0.284422	-0.283394	-0.319284	-0.369808	-0.384416
chr1	75650000	75700000	-0.0792905	-0.12868	-0.14455	-0.136251	-0.20415	-0.250634	-0.293484	-0.304218	-0.352256	-0.341873
chr1	75700000	75750000	0.0288295	-0.0409909	-0.0600929	-0.116975	-0.148613	-0.208593	-0.240487	-0.279584	-0.323888	-0.319202
chr1	75750000	75800000	0.116686	0.148466	0.0314588	-0.0574907	-0.082883	-0.154971	-0.214757	-0.261608	-0.256339	-0.267201
chr1	75800000	75850000	0.192586	0.23452	0.0486507	-0.00559393	-0.0549401	-0.0981416	-0.177345	-0.228462	-0.218572	-0.211639
chr1	75850000	75900000	0.067837	0.178813	0.103182	-0.0116998	-0.0671744	-0.0905	-0.154515	-0.202867	-0.217488	-0.200081
chr1	75900000	75950000	0.134392	0.111897	0.10083	-0.00671243	-0.0478679	-0.095503	-0.147328	-0.176488	-0.186233	-0.181904
chr1	75950000	76000000	0.0194325	0.0741501	0.0621985	0.0263003	-0.0362366	-0.0687585	-0.0869774	-0.118803	-0.160693	-0.157095
chr1	76000000	76050000	-0.0464252	-0.0096707	0.0429036	0.0549103	-0.0150066	-0.0575078	-0.0708832	-0.0801164	-0.116166	-0.112513
chr1	76050000	76100000	0.100671	-0.00639846	0.0495283	0.0952927	0.0712331	0.00693386	-0.0207366	-0.0362148	-0.0518322	-0.0804775
chr1	76100000	76150000	-0.0395341	0.0649701	0.056131	0.116367	0.121402	0.058229	0.0283457	0.00960342	0.0123747	-0.0316911
chr1	76150000	76200000	-0.0924017	0.0559436	0.0682653	0.122058	0.143799	0.112743	0.0498335	0.0409333	0.0416862	0.00709361
chr1	76200000	76250000	0.111451	0.145195	0.151942	0.130241	0.152576	0.16283	0.106749	0.0976662	0.068825	0.0451311
chr1	76250000	76300000	-0.0517921	0.0918539	0.145569	0.135543	0.139823	0.162487	0.160891	0.118199	0.0838556	0.0808618
chr1	76300000	76350000	0.0286957	0.0666914	0.13097	0.139667	0.1217	0.153156	0.190856	0.140212	0.105446	0.112945
chr1	76350000	76400000	0.237972	0.173281	0.154361	0.156857	0.157363	0.182494	0.208003	0.19111	0.157243	0.14772
chr1	76400000	76450000	0.328156	0.16077	0.136236	0.139431	0.173679	0.178832	0.188253	0.189871	0.186451	0.166009
chr1	76450000	76500000	0.24703	0.184276	0.118837	0.118886	0.168955	0.181919	0.175959	0.205915	0.218888	0.177323
chr1	76500000	76550000	0.19926	0.140516	0.0718488	0.111561	0.157173	0.161782	0.148949	0.204637	0.217764	0.188995
chr1	76550000	76600000	0.0872414	0.0427432	0.0482911	0.112062	0.138335	0.143812	0.181473	0.201312	0.194633	0.21884
chr1	76600000	76650000	0.00698843	-0.00435016	0.0562641	0.108806	0.113622	0.130631	0.192363	0.185244	0.188794	0.235338
chr1	76650000	76700000	-0.013465	-0.00695256	0.0935132	0.123766	0.109856	0.167218	0.197117	0.18216	0.204193	0.234037
chr1	76700000	76750000	0.0539655	0.068288	0.128132	0.09929	0.0992311	0.175996	0.185108	0.183568	0.213601	0.239362
chr1	76750000	76800000	0.0254805	0.130407	0.111731	0.0830749	0.149326	0.175217	0.165883	0.199542	0.23024	0.249654
chr1	76800000	76850000	0.0137648	0.113954	0.0966707	0.0797431	0.162436	0.160499	0.16063	0.204949	0.229897	0.24251
chr1	76850000	76900000	0.105754	0.0700229	0.0758747	0.117884	0.151467	0.1421	0.168268	0.195641	0.231029	0.249387
chr1	76900000	76950000	0.130469	0.0194431	0.0444306	0.13632	0.113373	0.125857	0.163944	0.182095	0.204746	0.228218
chr1	76950000	77000000	0.0474417	-0.00447925	0.0509147	0.116089	0.0794409	0.119409	0.154266	0.17314	0.189635	0.208415
chr1	77000000	77050000	-0.0874619	-0.0224795	0.085532	0.0908527	0.0901961	0.111845	0.150029	0.15868	0.174019	0.190817
chr1	77050000	77100000	0.0080748	0.0691469	0.122193	0.0904161	0.122337	0.139544	0.166025	0.179279	0.177063	0.182677
chr1	77100000	77150000	-0.0118125	0.102835	0.0727453	0.102277	0.126615	0.147649	0.147681	0.167008	0.161567	0.151694
chr1	77150000	77200000	-0.140569	0.00722055	0.0360881	0.0747068	0.105899	0.120083	0.131607	0.135789	0.135414	0.117848
chr1	77200000	77250000	-0.153037	-0.051946	0.0365013	0.0527053	0.0956507	0.110156	0.127109	0.109594	0.113064	0.0998033
chr1	77250000	77300000	0.0432086	-0.036798	0.0206217	0.059673	0.0715093	0.0953712	0.0800181	0.0759094	0.0691033	0.0593128
chr1	77300000	77350000	-0.0750423	-0.000151944	-0.0144904	0.0331218	0.0329899	0.0585273	0.0481391	0.0451824	0.0291605	0.0321407
chr1	77350000	77400000	-0.211504	-0.0142866	-0.0741533	0.0137597	0.022568	0.0131463	0.0210269	-0.00173292	-0.00763676	-0.0129804
chr1	77400000	77450000	-0.101746	-0.0144537	-0.0513473	-0.0401936	0.00296812	-0.0151922	-0.0212184	-0.0331608	-0.0329583	-0.0480849
chr1	77450000	77500000	-0.238225	-0.0817351	-0.070916	-0.134321	-0.0583844	-0.0638421	-0.0797774	-0.0698046	-0.0908013	-0.0910804
chr1	77500000	77550000	-0.379533	-0.256835	-0.215091	-0.198871	-0.164153	-0.131029	-0.140343	-0.145143	-0.152753	-0.141861
chr1	77550000	77600000	-0.440841	-0.336633	-0.247114	-0.225551	-0.256546	-0.179848	-0.18016	-0.204388	-0.192415	-0.192592
chr1	77600000	77650000	-0.132167	-0.288572	-0.245473	-0.244849	-0.256073	-0.230074	-0.201446	-0.229599	-0.229514	-0.237172
chr1	77650000	77700000	0.118322	-0.0971682	-0.211532	-0.226938	-0.256693	-0.277334	-0.235439	-0.250162	-0.25524	-0.254247
chr1	77700000	77750000	0.157156	0.0260665	-0.173779	-0.245902	-0.258812	-0.276566	-0.271112	-0.24634	-0.283984	-0.276559
chr1	77750000	77800000	0.0714141	-0.00634307	-0.180114	-0.276857	-0.271275	-0.312819	-0.338712	-0.283992	-0.305771	-0.316227
chr1	77800000	77850000	0.00576529	-0.109532	-0.205537	-0.26212	-0.299309	-0.323736	-0.335585	-0.330519	-0.296473	-0.322802
chr1	77850000	77900000	-0.12047	-0.191807	-0.269414	-0.280191	-0.332159	-0.341328	-0.355871	-0.375872	-0.33021	-0.317543
chr1	77900000	77950000	-0.378912	-0.32185	-0.244633	-0.26719	-0.324004	-0.36294	-0.368214	-0.354639	-0.344795	-0.296993
chr1	77950000	78000000	-0.0679419	-0.204885	-0.169319	-0.245133	-0.279187	-0.319645	-0.326213	-0.3355	-0.333859	-0.28096
chr1	78000000	78050000	-0.0834789	-0.0632154	-0.102432	-0.166098	-0.225698	-0.273667	-0.304574	-0.319553	-0.299994	-0.286753
chr1	78050000	78100000	0.0440695	0.0363753	-0.070253	-0.12281	-0.212426	-0.24144	-0.289891	-0.27914	-0.267064	-0.294079
chr1	78100000	78150000	-0.0322569	0.00809834	-0.0404827	-0.113367	-0.185693	-0.216018	-0.261494	-0.272935	-0.263425	-0.263399
chr1	78150000	78200000	-0.11536	-0.0137297	-0.0261902	-0.102357	-0.174465	-0.238399	-0.235414	-0.239161	-0.251581	-0.247516
chr1	78200000	78250000	-0.15243	-0.0622553	-0.0875892	-0.125856	-0.173798	-0.236879	-0.228669	-0.233193	-0.2585	-0.254998
chr1	78250000	78300000	0.0380327	-0.0294052	-0.0826174	-0.125249	-0.166392	-0.194906	-0.207535	-0.21767	-0.227711	-0.237035
chr1	78300000	78350000	0.0969742	0.0246756	-0.0684565	-0.112506	-0.145483	-0.160895	-0.19214	-0.199059	-0.210737	-0.227096
chr1	78350000	78400000	0.178301	0.0182454	-0.0981214	-0.175639	-0.126415	-0.115912	-0.168368	-0.194099	-0.190448	-0.195753
chr1	78400000	78450000	-0.229076	-0.113902	-0.119297	-0.204382	-0.176639	-0.150924	-0.184675	-0.22035	-0.214748	-0.203597
chr1	78450000	78500000	-0.240561	-0.157364	-0.184451	-0.179551	-0.161118	-0.143899	-0.156467	-0.194065	-0.220125	-0.192999
chr1	78500000	78550000	-0.0866645	-0.137086	-0.169892	-0.145755	-0.144098	-0.151033	-0.153483	-0.181045	-0.205889	-0.19336
chr1	78550000	78600000	-0.00871917	-0.161902	-0.11399	-0.0815618	-0.121233	-0.12754	-0.1058	-0.131664	-0.158242	-0.178515
chr1	78600000	78650000	0.149423	-0.0469423	-0.0742717	-0.0494584	-0.0871308	-0.0948474	-0.0924737	-0.101381	-0.126039	-0.152024
chr1	78650000	78700000	-0.186744	-0.0880918	-0.0814274	-0.0577459	-0.0693471	-0.0818001	-0.0831512	-0.0648549	-0.0844345	-0.105617
chr1	78700000	78750000	-0.34159	-0.0769762	-0.0662275	-0.0797681	-0.076389	-0.0890757	-0.0742916	-0.0703582	-0.0785111	-0.0907136
chr1	78750000	78800000	-0.147205	-0.0113189	0.00868003	-0.0258139	-0.0112959	-0.0262268	-0.028294	-0.0231041	-0.0018489	-0.0225101
chr1	78800000	78850000	-0.0153263	0.0142461	0.0639286	0.020842	-0.0073855	-0.0129048	-0.0193588	-0.00583184	0.00754025	0.000839769
chr1	78850000	78900000	0.0629448	0.0132081	0.0641768	0.0300979	-0.001984	-0.00307486	-0.00140849	0.0176001	0.0214299	0.0230476
chr1	78900000	78950000	0.0965274	0.0903868	0.0840154	0.0939099	0.0462166	0.0277637	0.0316764	0.0408582	0.0513908	0.0448727
chr1	78950000	79000000	0.0954418	0.10352	0.0856054	0.107972	0.0875734	0.0594832	0.0777668	0.0656578	0.0557919	0.060216
chr1	79000000	79050000	0.224657	0.161757	0.14603	0.121777	0.136755	0.112821	0.106648	0.0988291	0.0830899	0.0811674
chr1	79050000	79100000	0.0436722	0.129718	0.107114	0.109441	0.148325	0.16045	0.11893	0.103384	0.100853	0.0799715
chr1	79100000	79150000	-0.0536327	0.0854223	0.0962824	0.115249	0.150191	0.178028	0.15675	0.126184	0.108657	0.0753211
chr1	79150000	79200000	0.0617029	0.088244	0.124258	0.154583	0.205056	0.19703	0.177803	0.156626	0.125542	0.0992519
chr1	79200000	79250000	0.2215	0.0553421	0.124908	0.18762	0.21427	0.216637	0.210884	0.182792	0.129408	0.110557
chr1	79250000	79300000	0.0743342	0.0765581	0.151934	0.21864	0.21044	0.215391	0.22408	0.189499	0.141258	0.117708
chr1	79300000	79350000	-0.0293981	0.0437245	0.10274	0.181668	0.204905	0.212737	0.203184	0.178787	0.154217	0.119546
chr1	79350000	79400000	0.0024985	0.0828903	0.173687	0.185114	0.190841	0.210792	0.196729	0.178946	0.159515	0.121031
chr1	79400000	79450000	-0.00796403	0.027943	0.15972	0.17991	0.192405	0.188061	0.18286	0.168374	0.161667	0.143763
chr1	79450000	79500000	-0.0621584	0.063018	0.096986	0.127966	0.157828	0.151535	0.152955	0.150381	0.135474	0.134796
chr1	79500000	79550000	-0.0847089	-0.00484813	0.0145134	0.0857732	0.10272	0.0921954	0.0985029	0.118907	0.113055	0.112088
chr1	79550000	79600000	-0.0210632	-0.0820853	-0.0572648	0.0135016	0.0415271	0.0602541	0.0689427	0.0732107	0.0951738	0.0915926
chr1	79600000	79650000	0.0701794	-0.072001	-0.0279437	-0.0143857	0.0236599	0.0503051	0.0542289	0.0591049	0.0815573	0.0814671
chr1	79650000	79700000	-0.0584577	-0.128077	-0.12177	-0.104272	-0.0425028	-0.00418684	0.00075403	0.0311068	0.0448861	0.0293585
chr1	79700000	79750000	-0.00528989	0.00269515	-0.106886	-0.0964345	-0.0501637	-0.00185514	0.0270404	0.0268247	0.034058	0.0173248
chr1	79750000	79800000	-0.0491767	-0.0220128	-0.0765679	-0.0588896	-0.0493544	-0.0316689	0.0250128	0.0389306	0.0227786	-0.00356899
chr1	79800000	79850000	-0.00152708	0.00344731	0.0134429	-0.0414865	-0.026196	-0.0173435	0.0201573	0.0405029	-0.0100784	-0.045263
chr1	79850000	79900000	0.141525	0.124465	0.102313	0.0260846	-0.0036944	0.0182932	0.0276959	0.0245803	-0.0164872	-0.0482227
chr1	79900000	79950000	0.0100418	0.0618912	0.0632004	0.0496087	-0.00682969	-0.00899057	-0.00743254	-0.0330027	-0.0588698	-0.107107
chr1	79950000	80000000	0.0630755	0.0441525	0.0771705	0.0519959	0.0386981	0.011751	-0.025831	-0.0681155	-0.0821509	-0.118243
chr1	80000000	80050000	-0.0405867	-0.028955	0.0219169	0.048305	0.0506833	0.00836818	-0.0652191	-0.111214	-0.130665	-0.137588
chr1	80050000	80100000	-0.0129828	-0.0837404	-0.0248171	0.0811347	0.0733828	-0.00255129	-0.0782945	-0.122865	-0.1481	-0.145071
chr1	80100000	80150000	0.112588	0.00806177	0.016635	0.0764231	0.0803744	-0.00114945	-0.0902643	-0.149351	-0.166229	-0.148568
chr1	80150000	80200000	0.036769	-0.00444237	0.0367542	0.0647473	0.0534758	-0.0235786	-0.10661	-0.16636	-0.179655	-0.174484
chr1	80200000	80250000	0.118762	0.094353	0.108542	0.0647864	0.0204995	-0.0378576	-0.106781	-0.155013	-0.164108	-0.166853
chr1	80250000	80300000	0.146775	0.183661	0.148989	0.0530501	0.000901964	-0.0185764	-0.0796524	-0.129185	-0.153238	-0.143994
chr1	80300000	80350000	0.127723	0.150538	0.154003	0.0492977	-0.027135	-0.081122	-0.102485	-0.115299	-0.15016	-0.155147
chr1	80350000	80400000	0.00488127	0.121342	0.118239	0.0412572	-0.0498597	-0.107995	-0.0917355	-0.104666	-0.127081	-0.161817
chr1	80400000	80450000	0.014711	0.0569159	0.0532169	0.0198497	-0.0935861	-0.116265	-0.111301	-0.12075	-0.129436	-0.18396
chr1	80450000	80500000	-0.0402358	-0.0443996	0.00963385	-0.0458941	-0.128033	-0.138984	-0.151074	-0.11683	-0.147825	-0.197441
chr1	80500000	80550000	-0.0456501	-0.116889	-0.0680666	-0.12599	-0.146987	-0.154585	-0.143718	-0.143224	-0.184799	-0.194738
chr1	80550000	80600000	-0.124855	-0.129162	-0.133836	-0.144546	-0.153302	-0.154445	-0.130532	-0.168373	-0.183794	-0.186695
chr1	80600000	80650000	-0.00714069	-0.135308	-0.211412	-0.196627	-0.159791	-0.140654	-0.136566	-0.165673	-0.189371	-0.185873
chr1	80650000	80700000	0.0412201	-0.143224	-0.198444	-0.21408	-0.135169	-0.117096	-0.147166	-0.164028	-0.172183	-0.168982
chr1	80700000	80750000	-0.0169138	-0.156503	-0.202498	-0.180118	-0.122199	-0.105423	-0.142222	-0.153312	-0.130284	-0.141083
chr1	80750000	80800000	-0.0178809	-0.123744	-0.140483	-0.117058	-0.0975148	-0.0962116	-0.130569	-0.134364	-0.121092	-0.115089
chr1	80800000	80850000	-0.16393	-0.104562	-0.0931501	-0.0934226	-0.0936407	-0.114291	-0.120831	-0.107298	-0.0949934	-0.0723287
chr1	80850000	80900000	0.00501731	0.11828	0.0507811	0.0211089	-0.050931	-0.0813645	-0.0725144	-0.0687214	-0.0602756	-0.043305
chr1	80900000	80950000	0.225066	0.157197	0.114873	0.0667632	-0.0253619	-0.0708644	-0.0527516	-0.0280638	-0.015695	-0.0102151
chr1	80950000	81000000	0.110693	0.132018	0.169326	0.0681381	-0.0135377	-0.0673709	-0.0539512	-0.0176018	-0.00521625	-0.00858653
chr1	81000000	81050000	0.0679672	0.152623	0.149582	0.0588639	-0.0134964	-0.0426633	-0.0335669	-0.0130181	0.00024959	-0.000185144
chr1	81050000	81100000	0.123782	0.120142	0.108382	0.0500282	-0.0277405	-0.0389816	-0.0313212	-0.021327	0.000601866	-0.000875225
chr1	81100000	81150000	0.25483	0.153053	0.0663175	0.0340851	-0.0143133	-0.0172187	-0.0207652	-0.0192464	-0.010953	-0.00464365
chr1	81150000	81200000	0.210629	0.0292047	-0.0624659	-0.040698	-0.0330753	-0.0455503	-0.0473694	-0.0400403	-0.0422378	-0.00672029
chr1	81200000	81250000	-0.0998432	-0.21725	-0.190103	-0.121487	-0.085583	-0.0879382	-0.0795473	-0.070781	-0.0717807	-0.02294
chr1	81250000	81300000	-0.409318	-0.382438	-0.273882	-0.206114	-0.134989	-0.111149	-0.114006	-0.107906	-0.0775051	-0.0401726
chr1	81300000	81350000	-0.424902	-0.478579	-0.317486	-0.250964	-0.176099	-0.134523	-0.126156	-0.119986	-0.0639848	-0.0366853
chr1	81350000	81400000	-0.21919	-0.309699	-0.264803	-0.197014	-0.172289	-0.122769	-0.0978102	-0.076069	-0.0324938	-0.00556195
chr1	81400000	81450000	-0.0115373	-0.188766	-0.233508	-0.177695	-0.156389	-0.105004	-0.0885411	-0.0339225	-0.00633356	0.0139628
chr1	81450000	81500000	-0.0873894	-0.119343	-0.170759	-0.174341	-0.13415	-0.0975033	-0.06193	-0.00182067	0.0079341	0.0164154
chr1	81500000	81550000	-0.192738	-0.125507	-0.162615	-0.169466	-0.120646	-0.105829	-0.0238472	0.014715	0.0253664	0.030948
chr1	81550000	81600000	-0.152657	-0.088639	-0.0856333	-0.121931	-0.102579	-0.0648576	0.00635921	0.0302983	0.0466774	0.045413
chr1	81600000	81650000	-0.0623722	-0.0384964	-0.0012652	-0.0642799	-0.0901767	-0.0275427	0.019428	0.0508912	0.0587793	0.0625825
chr1	81650000	81700000	0.0370352	0.00641545	-0.0131109	-0.02493	-0.0504925	-0.00445138	0.0328656	0.0524277	0.0582538	0.0787384
chr1	81700000	81750000	-0.0273099	0.077325	0.0453359	0.0102486	0.0177334	0.0387905	0.0595836	0.0635967	0.0818033	0.0886199
chr1	81750000	81800000	0.00949942	0.0128984	0.0376981	0.0164493	0.0550442	0.0543081	0.0603668	0.0684315	0.0859895	0.0919082
chr1	81800000	81850000	0.0039967	0.0460591	0.03035	0.0535424	0.0986286	0.095535	0.0833858	0.0926165	0.0942825	0.0885135
chr1	81850000	81900000	0.0563304	0.0167561	0.0480235	0.0957661	0.0896989	0.116631	0.0962908	0.0983921	0.102497	0.0872505
chr1	81900000	81950000	-0.0761931	-0.0169442	0.0439357	0.0872696	0.0980993	0.118177	0.114096	0.100008	0.0893249	0.0824166
chr1	81950000	82000000	-0.0972854	-0.00105316	0.0654087	0.0987653	0.130849	0.107028	0.122784	0.113706	0.0848847	0.077996
chr1	82000000	82050000	0.0130886	0.0585056	0.0634073	0.0899553	0.129598	0.109948	0.12173	0.112324	0.0856129	0.0724712
chr1	82050000	82100000	0.143874	0.107296	0.109432	0.135943	0.141189	0.147493	0.12477	0.11099	0.0884687	0.0574583
chr1	82100000	82150000	-0.0934208	0.076314	0.0663588	0.105643	0.115615	0.139535	0.0985484	0.0898247	0.0833151	0.0501724
chr1	82150000	82200000	0.0460541	0.0856822	0.0761783	0.0845066	0.116784	0.121198	0.0965857	0.0652503	0.0560458	0.0351935
chr1	82200000	82250000	0.0302338	0.119143	0.0919967	0.0923629	0.113969	0.0836726	0.0859361	0.0456373	0.0253914	0.0337607
chr1	82250000	82300000	0.000384765	0.0323182	0.0461151	0.0747893	0.0710576	0.0413197	0.0327243	0.0016082	-0.0284458	0.00124348
chr1	82300000	82350000	-0.114325	0.029583	0.076006	0.0715016	0.0331801	0.0202973	-0.0084648	-0.0297628	-0.0484082	-0.035924
chr1	82350000	82400000	-0.00659206	0.0214188	0.0839175	0.0442925	0.00173083	-0.0212479	-0.0491664	-0.0737485	-0.0546806	-0.056901
chr1	82400000	82450000	0.00229408	0.0204403	0.0620494	-0.0191718	-0.0249763	-0.0460362	-0.0871509	-0.0941053	-0.0827407	-0.0768329
chr1	82450000	82500000	-0.16416	-0.0124496	-0.0115322	-0.0651081	-0.0812351	-0.0997387	-0.151079	-0.115936	-0.120456	-0.10525
chr1	82500000	82550000	-0.16286	-0.0954977	-0.121836	-0.081178	-0.130053	-0.162679	-0.161125	-0.15359	-0.136791	-0.124982
chr1	82550000	82600000	0.0660777	-0.0589575	-0.125067	-0.141336	-0.151587	-0.201733	-0.162836	-0.17046	-0.149224	-0.146053
chr1	82600000	82650000	0.0876911	-0.149206	-0.110243	-0.168553	-0.182579	-0.217802	-0.192887	-0.159161	-0.164097	-0.144589
chr1	82650000	82700000	-0.112774	-0.240345	-0.191979	-0.191053	-0.25833	-0.229022	-0.217268	-0.188557	-0.187497	-0.129392
chr1	82700000	82750000	-0.375012	-0.210533	-0.209951	-0.174531	-0.242414	-0.221784	-0.201258	-0.200366	-0.16984	-0.118476
chr1	82750000	82800000	-0.184105	-0.123343	-0.155065	-0.167388	-0.189924	-0.230158	-0.194187	-0.194235	-0.13852	-0.11177
chr1	82800000	82850000	0.18354	0.0298171	0.016806	-0.0687685	-0.103191	-0.124004	-0.137429	-0.13022	-0.0851022	-0.0709149
chr1	82850000	82900000	0.272059	0.131666	0.059363	-0.0327324	-0.0766734	-0.0835019	-0.120243	-0.0761896	-0.0646191	-0.0455663
chr1	82900000	82950000	0.223664	0.175496	0.0396093	-0.0226966	-0.0353861	-0.0653733	-0.0843824	-0.054497	-0.0584548	-0.0399846
chr1	82950000	83000000	0.182878	0.118263	0.000438893	-0.0406507	-0.0463264	-0.056941	-0.038599	-0.0588881	-0.0399391	-0.0421232
chr1	83000000	83050000	0.0765366	0.000289264	-0.044116	-0.0372391	-0.0490683	-0.0350617	-0.013283	-0.040578	-0.0326028	-0.0320731
chr1	83050000	83100000	0.0579049	-0.0350452	-0.0523782	-0.0794766	-0.0415116	-0.0105565	-0.0189689	-0.0235782	-0.0386226	-0.0153253
chr1	83100000	83150000	-0.0316987	-0.0756775	-0.0748636	-0.0905747	-0.055341	-0.00595048	-0.0178132	-0.0117955	-0.0178609	-0.00242937
chr1	83150000	83200000	-0.000912285	-0.0414639	-0.0745904	-0.0273699	-0.0216246	-0.00976214	-0.000418809	0.00211708	0.0124839	0.0186295
chr1	83200000	83250000	0.0338385	-0.00331789	-0.0369207	-0.0108965	-0.0021447	-0.0156331	0.00898767	0.022132	0.0382044	0.0471276
chr1	83250000	83300000	-0.0975775	-0.022741	-0.0256619	-0.0266984	-0.0474374	-0.0317798	-0.000794318	0.0313016	0.0518512	0.0571448
chr1	83300000	83350000	-0.0180191	0.0283938	0.0288928	0.00728308	-0.0397102	-0.0209128	0.00828435	0.0516998	0.0767027	0.0890596
chr1	83350000	83400000	0.152558	0.0895577	0.0930106	0.0146147	-0.0214478	-0.00597523	0.0306258	0.0697428	0.0903581	0.118141
chr1	83400000	83450000	0.16003	0.116381	0.0979721	0.00424014	-0.0328901	-0.0230952	0.0214633	0.0481769	0.0835151	0.107671
chr1	83450000	83500000	0.202704	0.183273	0.0703753	0.0270727	0.00658867	0.00966397	0.0373403	0.0621674	0.111406	0.127591
chr1	83500000	83550000	0.27398	0.150819	0.0556735	0.0324975	0.0117079	0.0269172	0.0311181	0.0651197	0.0997678	0.128464
chr1	83550000	83600000	0.104294	0.0100166	-0.00680658	-0.00448143	0.00466043	0.019833	0.00702985	0.0506072	0.0826154	0.120994
chr1	83600000	83650000	0.0764071	0.0357657	-0.0407318	-0.024852	0.0245732	0.0106748	0.0200703	0.0440533	0.0793779	0.124569
chr1	83650000	83700000	-0.0216867	-0.0541394	-0.0812718	-0.0462475	0.00828014	0.00966152	0.0413854	0.0418081	0.0802395	0.124124
chr1	83700000	83750000	-0.15152	-0.0886586	-0.0879293	-0.0470548	-0.0130588	0.0103714	0.0342371	0.0505384	0.0952531	0.126111
chr1	83750000	83800000	-0.0495299	-0.00118195	-0.0701078	-0.0281824	0.00646972	0.0483685	0.0762829	0.114494	0.132651	0.155521
chr1	83800000	83850000	0.02662	-0.0183028	-0.0202495	-0.00233574	0.0111999	0.0653561	0.0957201	0.142957	0.160068	0.173396
chr1	83850000	83900000	0.0447313	0.0337915	0.0142994	-0.0128591	0.0290437	0.0780701	0.125379	0.163536	0.184509	0.187157
chr1	83900000	83950000	0.108162	0.11611	0.0500379	0.0156409	0.072357	0.0964552	0.154863	0.184782	0.193438	0.197764
chr1	83950000	84000000	0.0611142	0.0123152	0.0424334	0.0387826	0.0512567	0.105357	0.157984	0.184707	0.198856	0.195251
chr1	84000000	84050000	0.0408884	0.0554129	0.0859639	0.0973763	0.104439	0.160095	0.191622	0.203359	0.209357	0.19867
chr1	84050000	84100000	0.174073	0.0776386	0.0956189	0.118415	0.142758	0.160975	0.191226	0.210158	0.198437	0.184679
chr1	84100000	84150000	0.150469	0.127717	0.126216	0.159792	0.178381	0.196105	0.211059	0.209855	0.192831	0.176074
chr1	84150000	84200000	0.0772484	0.18175	0.109793	0.159042	0.19648	0.220858	0.218648	0.202986	0.189183	0.18305
chr1	84200000	84250000	0.102007	0.119211	0.130915	0.154436	0.214718	0.218845	0.220813	0.20702	0.181936	0.181356
chr1	84250000	84300000	-0.028841	0.0561558	0.12757	0.139403	0.185006	0.21932	0.205704	0.17695	0.171859	0.164915
chr1	84300000	84350000	0.0469793	0.0547405	0.120898	0.14585	0.168266	0.21403	0.193857	0.173299	0.18044	0.159197
chr1	84350000	84400000	0.103596	0.0815184	0.148194	0.152134	0.175784	0.174134	0.17121	0.167263	0.152574	0.16486
chr1	84400000	84450000	0.197059	0.116331	0.148279	0.151909	0.174084	0.1536	0.151849	0.160235	0.152028	0.143874
chr1	84450000	84500000	0.0660125	0.1318	0.133448	0.166025	0.142924	0.120103	0.123359	0.130138	0.151122	0.114875
chr1	84500000	84550000	0.051399	0.137193	0.118956	0.147871	0.106226	0.0853208	0.0989936	0.101014	0.0978819	0.0969776
chr1	84550000	84600000	0.155442	0.123892	0.166447	0.126797	0.0833679	0.0777525	0.0666526	0.0943406	0.0713725	0.078664
chr1	84600000	84650000	0.132525	0.11833	0.180083	0.118933	0.0647421	0.060878	0.0471314	0.0404948	0.0401046	0.0583915
chr1	84650000	84700000	0.128847	0.164384	0.141545	0.0874956	0.0445624	0.0176652	0.0446835	0.00203273	0.00849972	0.0165731
chr1	84700000	84750000	0.150162	0.190122	0.0966383	0.0562572	0.038236	0.00119952	-0.0280654	-0.0301508	-0.0151254	-0.0335049
chr1	84750000	84800000	0.243459	0.107586	0.0547496	0.031823	-0.00423873	-0.010048	-0.0698037	-0.0537279	-0.0594346	-0.0816978
chr1	84800000	84850000	0.260539	0.0612923	0.0233386	0.00516184	-0.0287466	-0.0846066	-0.0903393	-0.0729253	-0.09554	-0.1181
chr1	84850000	84900000	-0.112405	-0.146131	-0.112802	-0.115901	-0.091575	-0.163847	-0.157223	-0.154295	-0.157403	-0.17438
chr1	84900000	84950000	-0.191802	-0.191828	-0.148522	-0.139511	-0.212462	-0.196435	-0.177025	-0.186282	-0.198048	-0.200154
chr1	84950000	85000000	-0.128133	-0.139291	-0.16156	-0.118308	-0.213583	-0.198736	-0.199257	-0.209629	-0.209952	-0.204401
chr1	85000000	85050000	-0.0208555	-0.0515649	-0.0999554	-0.222504	-0.188186	-0.153321	-0.179364	-0.203262	-0.195541	-0.213566
chr1	85050000	85100000	0.137063	0.0508589	0.00739696	-0.164134	-0.143727	-0.138653	-0.159591	-0.167995	-0.184001	-0.219748
chr1	85100000	85150000	0.249386	0.231204	-0.0530509	-0.0727445	-0.0472512	-0.0877894	-0.12296	-0.140127	-0.182473	-0.18867
chr1	85150000	85200000	0.353218	0.356501	0.0441941	0.00641941	-0.0328828	-0.0790373	-0.103534	-0.141277	-0.183882	-0.184989
chr1	85200000	85250000	0.291373	0.0446041	0.0910975	0.107462	0.00230321	-0.0691047	-0.101381	-0.144676	-0.160587	-0.178038
chr1	85250000	85300000	0.291819	0.029577	0.171673	0.117594	0.0126321	-0.054608	-0.112307	-0.149196	-0.153267	-0.174883
chr1	85300000	85350000	-1.70306	-0.16768	0.183847	0.0911987	-0.00409264	-0.0837999	-0.15428	-0.160555	-0.168929	-0.185715
chr1	85350000	85400000	-0.40814	0.0521007	0.164828	0.138633	0.0455882	-0.0581133	-0.117936	-0.130644	-0.144294	-0.168127
chr1	85400000	85450000	0.184921	0.364349	0.250691	0.210851	0.127548	0.0238865	-0.0370808	-0.0788427	-0.10344	-0.143146
chr1	85450000	85500000	-1.30445	-0.0580705	0.0236177	0.0242873	0.00627446	-0.0365826	-0.0861173	-0.130102	-0.154362	-0.178063
chr1	85500000	85550000	-0.325763	-0.0292426	-0.00278761	-0.0369021	-0.0283067	-0.0244791	-0.0660856	-0.118838	-0.166394	-0.184454
chr1	85550000	85600000	0.148315	-0.0267433	-0.0694761	-0.124628	-0.105098	-0.0679768	-0.087403	-0.142754	-0.18864	-0.216964
chr1	85600000	85650000	0.00386057	-0.100003	-0.170897	-0.246262	-0.194753	-0.164983	-0.152814	-0.187265	-0.230194	-0.24937
chr1	85650000	85700000	-0.256698	-0.114837	-0.240824	-0.263022	-0.230396	-0.219537	-0.19622	-0.195878	-0.238045	-0.2487
chr1	85700000	85750000	-0.182245	-0.220588	-0.28467	-0.242534	-0.264165	-0.237459	-0.232466	-0.223078	-0.227053	-0.24059
chr1	85750000	85800000	-0.00604364	-0.256286	-0.226641	-0.228805	-0.259648	-0.254074	-0.261456	-0.246215	-0.218404	-0.228105
chr1	85800000	85850000	-0.0605916	-0.232504	-0.227015	-0.255403	-0.262981	-0.291711	-0.275616	-0.256852	-0.23657	-0.234371
chr1	85850000	85900000	-0.0398849	-0.071885	-0.149769	-0.197312	-0.221125	-0.256501	-0.260765	-0.245342	-0.227079	-0.222243
chr1	85900000	85950000	0.0956973	0.0499357	-0.085514	-0.166722	-0.196122	-0.22378	-0.237495	-0.21853	-0.224732	-0.209558
chr1	85950000	86000000	0.162289	0.136206	-0.0232256	-0.125884	-0.186816	-0.207067	-0.207484	-0.199974	-0.215391	-0.192174
chr1	86000000	86050000	0.117126	0.108712	-0.0382699	-0.115547	-0.206709	-0.215198	-0.208752	-0.22929	-0.206528	-0.196829
chr1	86050000	86100000	0.0557395	0.0216362	-0.0340845	-0.1477	-0.211251	-0.199199	-0.203809	-0.223736	-0.198853	-0.187429
chr1	86100000	86150000	0.0846048	-0.0310949	-0.00704119	-0.161508	-0.188336	-0.197912	-0.224158	-0.204916	-0.203747	-0.182089
chr1	86150000	86200000	-0.0984541	-0.0245538	-0.111718	-0.18251	-0.171493	-0.191148	-0.211068	-0.199004	-0.192829	-0.181054
chr1	86200000	86250000	0.119264	0.0956612	-0.0876811	-0.0821457	-0.119963	-0.167247	-0.173308	-0.188207	-0.167851	-0.180857
chr1	86250000	86300000	0.210334	0.0261568	-0.0703257	-0.0414497	-0.089886	-0.133439	-0.156032	-0.160166	-0.154782	-0.166824
chr1	86300000	86350000	-0.121212	-0.086334	-0.0475886	-0.069846	-0.104127	-0.12502	-0.162433	-0.166085	-0.174803	-0.171973
chr1	86350000	86400000	-0.199306	-0.0727742	-0.0362821	-0.0621235	-0.0909801	-0.132998	-0.139726	-0.145231	-0.154732	-0.166663
chr1	86400000	86450000	-0.0249469	-0.0257698	-0.0373999	-0.0582937	-0.0787235	-0.121344	-0.123678	-0.139079	-0.160778	-0.191568
chr1	86450000	86500000	0.139729	0.0501666	0.0126973	-0.016875	-0.0514121	-0.0559516	-0.071812	-0.0846178	-0.117822	-0.158355
chr1	86500000	86550000	0.110756	0.0450081	-0.0527639	-0.0452877	-0.0566932	-0.0431102	-0.0513487	-0.080762	-0.131817	-0.16983
chr1	86550000	86600000	-0.0386926	-0.0897734	-0.117298	-0.133261	-0.0781863	-0.0405018	-0.0406283	-0.0799657	-0.124853	-0.161577
chr1	86600000	86650000	0.0159266	-0.116012	-0.109776	-0.132539	-0.077617	-0.0352714	-0.0536414	-0.0994796	-0.134041	-0.158318
chr1	86650000	86700000	0.00821054	-0.152124	-0.134614	-0.0768877	-0.0453114	-0.0277412	-0.051059	-0.0916765	-0.128952	-0.129932
chr1	86700000	86750000	0.104104	-0.0353278	-0.0280142	0.0129194	0.00756032	-0.0259332	-0.0561134	-0.0845737	-0.102744	-0.101064
chr1	86750000	86800000	0.0769249	0.0699528	0.0366278	0.0494853	0.0232031	-0.0220811	-0.0614011	-0.0971149	-0.0906981	-0.0995557
chr1	86800000	86850000	0.14202	0.138162	0.119903	0.0995999	0.0317147	-0.0336481	-0.0745802	-0.0779054	-0.0712602	-0.0812883
chr1	86850000	86900000	0.133707	0.171192	0.168064	0.0892399	0.0391799	-0.0299013	-0.0793054	-0.0712835	-0.0751828	-0.070586
chr1	86900000	86950000	0.103024	0.124364	0.132872	0.0522077	-0.00764632	-0.0533404	-0.0757546	-0.0766736	-0.0714701	-0.0684833
chr1	86950000	87000000	0.0834458	0.0859594	0.0296639	0.00680009	-0.0423376	-0.0659305	-0.0705659	-0.0730295	-0.066468	-0.0656202
chr1	87000000	87050000	0.104993	0.0114765	-0.0851745	-0.0757189	-0.0926356	-0.0870295	-0.0858855	-0.0855822	-0.0813986	-0.0750455
chr1	87050000	87100000	-0.00858184	-0.136924	-0.186645	-0.188646	-0.157534	-0.145278	-0.118119	-0.108358	-0.0972391	-0.0841805
chr1	87100000	87150000	-0.115951	-0.246198	-0.277986	-0.26353	-0.18335	-0.157345	-0.132738	-0.114211	-0.106339	-0.106959
chr1	87150000	87200000	-0.0974314	-0.216352	-0.27079	-0.234395	-0.209888	-0.159554	-0.138664	-0.105786	-0.0941491	-0.099756
chr1	87200000	87250000	-0.0693019	-0.252032	-0.258976	-0.196862	-0.2076	-0.154601	-0.125462	-0.104031	-0.102478	-0.121711
chr1	87250000	87300000	-0.0952424	-0.134339	-0.1722	-0.159692	-0.159577	-0.14452	-0.0956427	-0.0763415	-0.0715834	-0.12854
chr1	87300000	87350000	-0.0775609	-0.119703	-0.0676406	-0.115104	-0.120134	-0.108814	-0.0603988	-0.0508377	-0.0744558	-0.116237
chr1	87350000	87400000	-0.0438196	-0.0692015	-0.0158624	-0.0740131	-0.0861048	-0.0754022	-0.0481221	-0.0203383	-0.0885282	-0.0900566
chr1	87400000	87450000	-0.108279	0.0302313	0.0143764	-0.00298577	-0.0449627	-0.0344734	-0.0268803	-0.0269343	-0.0626626	-0.0470953
chr1	87450000	87500000	-0.0729588	0.0726125	0.0385067	0.0174793	-0.00143369	0.0180036	0.0145016	-0.0581749	-0.0381873	-0.0419932
chr1	87500000	87550000	0.016534	0.0708108	0.069263	0.0384593	0.0397181	0.0235649	-0.00865359	-0.0474148	-0.0148224	-0.0287733
chr1	87550000	87600000	0.131341	0.0568099	0.0482493	0.0488928	0.0635338	0.0482016	-0.0458574	-0.0463528	-0.0439171	-0.0309923
chr1	87600000	87650000	0.0339718	0.0400814	0.0300959	0.048216	0.0474989	-0.00231179	-0.0661363	-0.0385153	-0.0491272	-0.0362399
chr1	87650000	87700000	-0.0949508	-0.102665	-0.0354044	0.0301379	0.0402228	-0.0694049	-0.0765697	-0.0618917	-0.0635532	-0.0697993
chr1	87700000	87750000	-0.182168	-0.121662	-0.0273619	0.0123573	-0.039633	-0.0929507	-0.0772883	-0.100097	-0.0810271	-0.0749412
chr1	87750000	87800000	-0.314176	-0.150736	-0.0487599	0.00236948	-0.108909	-0.106408	-0.109012	-0.124228	-0.113306	-0.0913246
chr1	87800000	87850000	-0.164466	-0.106381	-0.0487152	-0.0886176	-0.134772	-0.118553	-0.141462	-0.145353	-0.132888	-0.0914548
chr1	87850000	87900000	0.129658	0.0516396	0.0252009	-0.161393	-0.132779	-0.130136	-0.157264	-0.164069	-0.141843	-0.0937218
chr1	87900000	87950000	0.112651	0.000987568	-0.139826	-0.209909	-0.165791	-0.185155	-0.197396	-0.184225	-0.159818	-0.114726
chr1	87950000	88000000	-0.0918197	-0.0449874	-0.269476	-0.225898	-0.222994	-0.228739	-0.228847	-0.215916	-0.170285	-0.137072
chr1	88000000	88050000	-0.113808	-0.291269	-0.334581	-0.269528	-0.270497	-0.271496	-0.2511	-0.227614	-0.178389	-0.162853
chr1	88050000	88100000	-0.0125697	-0.409214	-0.329617	-0.311422	-0.292276	-0.310302	-0.284683	-0.228914	-0.208568	-0.176741
chr1	88100000	88150000	-0.302765	-0.434036	-0.331193	-0.316834	-0.340491	-0.310556	-0.282766	-0.232718	-0.228401	-0.199657
chr1	88150000	88200000	-0.725118	-0.51159	-0.406403	-0.358625	-0.384082	-0.345525	-0.307958	-0.28174	-0.250957	-0.235487
chr1	88200000	88250000	-0.519667	-0.354221	-0.29484	-0.291545	-0.242645	-0.254066	-0.217137	-0.216477	-0.204145	-0.192829
chr1	88250000	88300000	-0.569846	-0.438887	-0.371751	-0.320185	-0.247715	-0.246508	-0.219602	-0.218057	-0.210397	-0.187178
chr1	88300000	88350000	-0.958117	-0.595966	-0.517757	-0.366112	-0.298939	-0.232311	-0.261112	-0.252413	-0.236694	-0.207395
chr1	88350000	88400000	-0.506227	-0.519922	-0.527023	-0.390623	-0.286627	-0.223699	-0.250653	-0.234671	-0.230426	-0.212397
chr1	88400000	88450000	-0.138464	-0.500754	-0.394385	-0.34796	-0.238454	-0.215293	-0.19927	-0.208799	-0.188845	-0.171725
chr1	88450000	88500000	0.320961	-0.0858462	-0.17843	-0.240756	-0.169791	-0.147237	-0.120322	-0.135865	-0.125643	-0.113118
chr1	88500000	88550000	0.234205	0.144413	-0.144588	-0.161405	-0.16444	-0.13087	-0.105923	-0.0772894	-0.093835	-0.0841291
chr1	88550000	88600000	0.240863	0.235129	-0.00752792	-0.0780198	-0.137165	-0.0912141	-0.0652446	-0.0452503	-0.0541109	-0.0504122
chr1	88600000	88650000	0.298827	0.195526	0.125162	-0.060194	-0.0707592	-0.0472048	-0.0137092	-0.0162656	-0.00163673	0.000324879
chr1	88650000	88700000	0.061899	-0.0267808	0.109633	-0.0127869	-0.0312739	-0.0482137	-0.028786	-0.0116667	0.00208025	0.0120179
chr1	88700000	88750000	-0.282201	-0.0656761	0.00627118	0.0325175	-0.0491072	-0.030523	-0.0415513	-0.0126224	0.0139322	0.0293872
chr1	88750000	88800000	-0.126195	-0.0145466	-0.0161597	0.0975052	0.0445724	0.0069633	-0.027961	0.000387934	0.0371427	0.0424994
chr1	88800000	88850000	0.104294	0.000748713	0.0869087	0.150584	0.161502	0.0283003	0.0266756	0.0510848	0.0651015	0.0650861
chr1	88850000	88900000	0.0701794	0.0542094	0.152152	0.176167	0.194948	0.106367	0.0797659	0.0700429	0.0743734	0.0888896
chr1	88900000	88950000	-0.0899297	0.0809275	0.135433	0.188046	0.163323	0.153236	0.093312	0.0774716	0.0758057	0.0925468
chr1	88950000	89000000	0.0795755	0.220103	0.212872	0.185204	0.154682	0.189008	0.148888	0.105867	0.0922483	0.105158
chr1	89000000	89050000	0.179748	0.20801	0.276826	0.195185	0.178462	0.218195	0.19054	0.11541	0.112696	0.117051
chr1	89050000	89100000	0.126785	0.194241	0.235504	0.181037	0.160555	0.170385	0.177687	0.144208	0.130948	0.123746
chr1	89100000	89150000	0.0247426	0.124954	0.142439	0.134938	0.128777	0.121117	0.147591	0.151985	0.102516	0.106151
chr1	89150000	89200000	-0.0310012	0.0106555	0.0381361	0.0791726	0.079134	0.0770307	0.0970367	0.139942	0.119701	0.0945772
chr1	89200000	89250000	0.0901938	-0.0918095	0.00293517	0.0630317	0.0563055	0.0515733	0.0771976	0.119328	0.131247	0.0782171
chr1	89250000	89300000	-0.0127074	-0.126932	-0.081345	-0.0141535	0.0152594	0.0234534	0.0622877	0.0841211	0.10139	0.0764011
chr1	89300000	89350000	-0.0377114	-0.0300809	-0.0449276	-0.0203164	0.0112337	0.0315403	0.0515766	0.0777911	0.0949663	0.0969816
chr1	89350000	89400000	0.173347	0.0805277	0.0301128	0.00834506	0.0353705	0.0869996	0.0973086	0.0961897	0.0945978	0.106714
chr1	89400000	89450000	0.145973	0.19567	0.095368	0.0394837	0.0636155	0.104105	0.113	0.0994907	0.100471	0.113808
chr1	89450000	89500000	0.197535	0.262683	0.143058	0.0723424	0.099349	0.125374	0.116818	0.109729	0.106558	0.111858
chr1	89500000	89550000	0.27832	0.231861	0.148467	0.115476	0.100273	0.119244	0.120954	0.11037	0.100838	0.104973
chr1	89550000	89600000	0.288526	0.177139	0.189593	0.178787	0.12654	0.0970084	0.109365	0.107509	0.11141	0.11931
chr1	89600000	89650000	0.151084	0.107262	0.181014	0.176375	0.123227	0.0828676	0.0961556	0.104628	0.10893	0.0989737
chr1	89650000	89700000	0.106642	0.112798	0.216345	0.218025	0.136951	0.102485	0.099549	0.12018	0.135554	0.122175
chr1	89700000	89750000	0.218804	0.212254	0.247595	0.206099	0.158605	0.132346	0.109454	0.130002	0.141882	0.143732
chr1	89750000	89800000	0.175766	0.301658	0.22357	0.167327	0.168551	0.140061	0.118146	0.123279	0.133094	0.155402
chr1	89800000	89850000	0.287464	0.292861	0.209466	0.152093	0.154986	0.138011	0.132537	0.11032	0.130853	0.159626
chr1	89850000	89900000	0.296495	0.200398	0.191328	0.130381	0.122434	0.150616	0.143684	0.115697	0.134005	0.1622
chr1	89900000	89950000	0.0838966	0.00637884	0.0461569	0.051429	0.0503965	0.0837029	0.0868995	0.0890218	0.103885	0.14046
chr1	89950000	90000000	-0.269805	-0.0959692	-0.0914169	-0.0160223	0.0145464	0.0323985	0.058573	0.0836319	0.100485	0.123121
chr1	90000000	90050000	-0.199619	-0.216139	-0.146702	-0.0469968	-0.00835696	0.0134467	0.0411173	0.0855652	0.11675	0.123126
chr1	90050000	90100000	-0.139065	-0.173943	-0.0744538	-0.0194359	0.0378902	0.0413221	0.0745035	0.12829	0.141736	0.146071
chr1	90100000	90150000	0.0218547	0.0270051	0.0018819	0.014468	0.0778633	0.0719651	0.110148	0.156308	0.16469	0.183159
chr1	90150000	90200000	0.0914756	0.111472	0.0771213	0.0740664	0.0678333	0.109251	0.142647	0.164103	0.190863	0.199657
chr1	90200000	90250000	0.132961	0.212111	0.179441	0.127465	0.0807587	0.132308	0.171116	0.182927	0.209886	0.202537
chr1	90250000	90300000	0.0835746	0.220672	0.232077	0.148286	0.132962	0.159204	0.190165	0.197084	0.215019	0.215422
chr1	90300000	90350000	0.132089	0.171551	0.228095	0.174235	0.141381	0.166077	0.190409	0.20753	0.20416	0.216728
chr1	90350000	90400000	0.13321	0.213618	0.212044	0.19684	0.172601	0.179912	0.187236	0.210507	0.198907	0.218585
chr1	90400000	90450000	0.0945472	0.170327	0.139082	0.159234	0.181693	0.15373	0.171191	0.180393	0.190619	0.211239
chr1	90450000	90500000	0.238666	0.146823	0.127555	0.126623	0.156061	0.144693	0.156871	0.146717	0.184907	0.203441
chr1	90500000	90550000	0.119641	0.055466	0.0784159	0.103124	0.123729	0.14275	0.122063	0.138225	0.177413	0.199925
chr1	90550000	90600000	-0.156989	-0.121942	-0.037746	0.0339354	0.0632594	0.0935636	0.0792473	0.114461	0.143935	0.175488
chr1	90600000	90650000	-0.29789	-0.231533	-0.0879752	-0.0182454	0.0263778	0.054263	0.0729432	0.0877265	0.122351	0.158098
chr1	90650000	90700000	-0.110709	-0.0727935	-0.0573998	-0.0180022	0.0278922	0.046952	0.0825247	0.111586	0.12526	0.144145
chr1	90700000	90750000	0.149362	0.0100531	-0.0316162	-0.0191252	0.0165661	0.0596984	0.100349	0.12675	0.128032	0.147778
chr1	90750000	90800000	0.244151	0.0724552	0.00296106	0.00801486	0.00805948	0.0573457	0.108422	0.121714	0.127488	0.148526
chr1	90800000	90850000	0.121211	0.0761047	0.0114967	0.0185893	0.0231863	0.0587663	0.107945	0.133178	0.140749	0.141629
chr1	90850000	90900000	-0.0991119	0.0198602	-0.00185388	-0.00637371	0.019843	0.060098	0.0856779	0.114232	0.140623	0.141117
chr1	90900000	90950000	0.100225	0.10191	0.0482493	0.0138862	0.04621	0.0738235	0.0940471	0.120389	0.146459	0.140099
chr1	90950000	91000000	0.28158	0.171094	0.130204	0.0891679	0.113865	0.0988624	0.105667	0.139154	0.14951	0.154569
chr1	91000000	91050000	0.259171	0.143548	0.146069	0.134296	0.128293	0.120738	0.124412	0.142441	0.140288	0.15215
chr1	91050000	91100000	0.25317	0.211825	0.178326	0.172695	0.144769	0.150183	0.153322	0.148992	0.155156	0.154099
chr1	91100000	91150000	0.103342	0.220119	0.170909	0.177694	0.167457	0.160525	0.162677	0.149086	0.152269	0.151004
chr1	91150000	91200000	0.172984	0.244083	0.221072	0.190304	0.185886	0.189437	0.185842	0.168674	0.160977	0.175515
chr1	91200000	91250000	0.319321	0.251515	0.235298	0.210791	0.198808	0.206633	0.189137	0.176232	0.170212	0.194585
chr1	91250000	91300000	0.230138	0.205174	0.180266	0.184544	0.190692	0.195132	0.187971	0.185572	0.186489	0.194059
chr1	91300000	91350000	0.123343	0.151515	0.155619	0.152056	0.166274	0.172667	0.178555	0.174354	0.193427	0.197501
chr1	91350000	91400000	0.163935	0.0886071	0.11906	0.139959	0.166247	0.176489	0.180482	0.197322	0.208641	0.204805
chr1	91400000	91450000	0.0424798	0.0740978	0.0917777	0.139509	0.145097	0.156146	0.17478	0.210009	0.212978	0.217654
chr1	91450000	91500000	0.0887183	0.0529694	0.0677209	0.130885	0.135183	0.154514	0.195562	0.206802	0.215986	0.230204
chr1	91500000	91550000	0.16174	0.124196	0.122607	0.136157	0.143951	0.168502	0.203613	0.228717	0.24575	0.234921
chr1	91550000	91600000	0.151023	0.181718	0.174554	0.141067	0.162814	0.201945	0.223654	0.255561	0.269753	0.2564
chr1	91600000	91650000	0.345825	0.30218	0.210572	0.155583	0.178499	0.213949	0.243829	0.268794	0.279131	0.271661
chr1	91650000	91700000	0.297662	0.309067	0.202982	0.183815	0.192925	0.218106	0.251009	0.278644	0.287271	0.279473
chr1	91700000	91750000	0.294382	0.252935	0.207752	0.203142	0.201655	0.236318	0.26981	0.286675	0.287763	0.277628
chr1	91750000	91800000	0.182457	0.150372	0.18664	0.203666	0.21837	0.245013	0.279013	0.284697	0.288297	0.273349
chr1	91800000	91850000	0.137559	0.13336	0.181692	0.216043	0.241744	0.264556	0.287807	0.292765	0.283598	0.271939
chr1	91850000	91900000	0.125409	0.177985	0.202366	0.249411	0.268944	0.298446	0.292651	0.298392	0.277287	0.268024
chr1	91900000	91950000	0.114355	0.217971	0.239662	0.276017	0.307804	0.317265	0.311144	0.295741	0.279705	0.275488
chr1	91950000	92000000	0.167464	0.262147	0.310017	0.320393	0.357431	0.332997	0.327955	0.296996	0.27953	0.273861
chr1	92000000	92050000	0.195689	0.259784	0.329322	0.339694	0.362995	0.358679	0.324592	0.297945	0.288237	0.272698
chr1	92050000	92100000	0.17492	0.295065	0.362868	0.391832	0.359005	0.373312	0.328556	0.30107	0.289608	0.256822
chr1	92100000	92150000	0.213281	0.320212	0.34512	0.370157	0.367717	0.357306	0.328698	0.29992	0.270712	0.247575
chr1	92150000	92200000	0.336828	0.370297	0.372258	0.348809	0.366767	0.351135	0.334287	0.298133	0.248429	0.233825
chr1	92200000	92250000	0.274657	0.349106	0.333198	0.331975	0.346608	0.341824	0.329892	0.290409	0.245209	0.217893
chr1	92250000	92300000	0.275165	0.309927	0.28406	0.301743	0.328185	0.330458	0.311869	0.273825	0.234706	0.200775
chr1	92300000	92350000	0.279107	0.246967	0.244284	0.270195	0.28138	0.296829	0.283694	0.253265	0.215941	0.192345
chr1	92350000	92400000	0.194675	0.154177	0.189956	0.237617	0.230747	0.246167	0.227843	0.204687	0.181627	0.149822
chr1	92400000	92450000	0.13849	0.128423	0.180556	0.198729	0.20922	0.203795	0.199659	0.181288	0.167862	0.121456
chr1	92450000	92500000	0.0742045	0.0857862	0.152067	0.172785	0.189624	0.146133	0.146844	0.139038	0.117415	0.0902925
chr1	92500000	92550000	0.207677	0.145111	0.144083	0.1768	0.165057	0.136442	0.112036	0.119882	0.0820721	0.0579076
chr1	92550000	92600000	0.340606	0.205796	0.164265	0.168391	0.135851	0.136099	0.0897804	0.0777601	0.0633353	0.0299808
chr1	92600000	92650000	0.0677068	0.0687087	0.0948175	0.0935988	0.0916514	0.0719862	0.0641685	0.0152398	0.0130541	-0.0135013
chr1	92650000	92700000	0.0537682	0.0931815	0.0697822	0.00534	0.0364095	0.031357	0.0291938	-0.0150837	-0.0359522	-0.031658
chr1	92700000	92750000	0.113156	0.137811	0.0423495	-0.0187939	-0.00821275	0.0157233	-0.0223482	-0.041625	-0.0739981	-0.0535062
chr1	92750000	92800000	0.293769	0.12881	0.0203148	-0.007462	-0.0424466	-0.0222138	-0.037778	-0.0585121	-0.0790866	-0.0813748
chr1	92800000	92850000	0.217161	0.112067	0.0565053	-0.0303617	-0.0549366	-0.0677145	-0.065875	-0.0964746	-0.0852474	-0.0980621
chr1	92850000	92900000	0.0804149	0.0183907	-0.0187419	-0.0844298	-0.105412	-0.130125	-0.122758	-0.11502	-0.10652	-0.136552
chr1	92900000	92950000	-0.0801561	0.0316888	-0.0263928	-0.0535034	-0.126482	-0.165275	-0.162826	-0.123984	-0.127974	-0.153042
chr1	92950000	93000000	-0.0446641	-0.00589996	-0.0177785	-0.0624116	-0.104307	-0.154585	-0.16489	-0.132496	-0.14377	-0.150338
chr1	93000000	93050000	0.0776365	0.0461659	0.0461151	-0.0283543	-0.074166	-0.143831	-0.141497	-0.127301	-0.146254	-0.145288
chr1	93050000	93100000	0.153602	0.0198965	-0.0234629	-0.0413498	-0.0876604	-0.121146	-0.134284	-0.164194	-0.15481	-0.140728
chr1	93100000	93150000	-0.149474	0.0359271	-0.0298582	-0.0644615	-0.090991	-0.0826272	-0.128489	-0.179104	-0.160218	-0.137684
chr1	93150000	93200000	-0.0616597	-0.0714793	-0.0433405	-0.0854811	-0.0736234	-0.083071	-0.146867	-0.177677	-0.170581	-0.144281
chr1	93200000	93250000	0.09218	-0.0281299	-0.0243421	-0.0261728	-0.0144788	-0.052581	-0.114677	-0.150528	-0.151089	-0.140398
chr1	93250000	93300000	0.00113516	-0.0204456	-0.0694634	-0.00988279	-0.021382	-0.0710482	-0.108782	-0.143568	-0.151547	-0.158682
chr1	93300000	93350000	-0.137112	-0.0673318	-0.0604536	0.0196481	0.00419413	-0.0718718	-0.106099	-0.109594	-0.152174	-0.153866
chr1	93350000	93400000	0.101371	-0.0217701	0.0129801	0.024895	0.0116775	-0.0392551	-0.0707413	-0.0906796	-0.130781	-0.128729
chr1	93400000	93450000	0.0400256	-0.00256259	0.07314	0.0480876	0.0108882	-0.012497	-0.0345066	-0.0820555	-0.0884484	-0.101648
chr1	93450000	93500000	-0.138388	0.0143918	0.0610219	0.030293	-0.00603065	-0.00108038	-0.0423473	-0.0836289	-0.0816434	-0.0800984
chr1	93500000	93550000	-0.180001	0.0928368	0.0998213	0.0351525	0.011691	0.0294648	-0.027257	-0.05031	-0.0530578	-0.0435246
chr1	93550000	93600000	0.230603	0.180534	0.148131	0.0792693	0.0485986	0.00787797	-0.00591852	-0.0180365	-0.0109298	-0.0146538
chr1	93600000	93650000	0.225358	0.185069	0.12597	0.0792742	0.0511282	-0.0203127	-0.00784196	-0.00823226	-0.00167674	0.000628787
chr1	93650000	93700000	0.114922	0.0935089	0.0804539	0.0842946	-0.00270212	-0.0364362	-0.0302705	0.0179111	0.0131069	0.00893468
chr1	93700000	93750000	-0.0167066	-0.0359685	0.040526	0.0650745	-0.0283636	-0.0525196	-0.0428712	0.00744879	0.0156869	-0.00278755
chr1	93750000	93800000	0.113472	0.00626901	0.08804	0.0340701	-0.00291421	-0.0328965	-0.00796462	0.017399	0.0428045	0.0254788
chr1	93800000	93850000	-0.147129	-0.012598	0.0246314	-0.0366363	-0.0363732	-0.0427496	-0.0310374	-0.00808734	0.00796301	0.00656084
chr1	93850000	93900000	-0.0792184	0.0538729	-0.00224358	-0.0147263	-0.0179418	0.00709085	-0.0045981	0.00878714	0.0191134	0.0325101
chr1	93900000	93950000	0.153663	0.0438315	-0.0240783	-0.00220782	0.00919976	0.0259201	0.0171857	0.00809744	0.0177373	0.0309658
chr1	93950000	94000000	-0.020994	-0.135227	-0.0949962	-0.0421544	0.0132987	0.00935299	0.00957878	-0.0034235	0.00216609	0.0133295
chr1	94000000	94050000	-0.0347019	-0.148859	-0.128456	-0.038545	0.0107899	0.00673515	0.00180033	-0.00180877	-0.00652087	0.0189824
chr1	94050000	94100000	-0.0709499	-0.168313	-0.14347	-0.0515748	0.00122947	0.0121005	0.0010635	0.00192423	-0.00306311	0.0268406
chr1	94100000	94150000	-0.231237	-0.181804	-0.0950054	-0.0790717	-0.0109553	0.0076181	0.000333794	-0.00471063	0.0097382	0.0285666
chr1	94150000	94200000	-0.0536327	-0.0470943	-0.0187944	-0.0178315	0.0200854	0.0509643	0.0577132	0.0503332	0.0631649	0.0632487
chr1	94200000	94250000	0.130656	0.0381848	0.0262882	0.0605452	0.0313072	0.0796477	0.0797979	0.0797266	0.0886737	0.0780812
chr1	94250000	94300000	0.0591502	0.0989264	0.112219	0.0652015	0.0476542	0.0785557	0.0963469	0.105514	0.0984247	0.0990529
chr1	94300000	94350000	-0.00446808	0.113784	0.137062	0.080613	0.0868857	0.0693552	0.10957	0.118923	0.096743	0.106272
chr1	94350000	94400000	0.08557	0.158565	0.135953	0.13995	0.103464	0.0861453	0.105037	0.120147	0.115448	0.11932
chr1	94400000	94450000	-0.0143609	0.14951	0.128647	0.156857	0.122817	0.105767	0.0917278	0.104353	0.115268	0.130203
chr1	94450000	94500000	-0.0465662	0.0797973	0.114985	0.157082	0.152159	0.109441	0.0720329	0.0839389	0.112517	0.12794
chr1	94500000	94550000	0.168557	0.0495095	0.131886	0.151891	0.146911	0.12263	0.0804725	0.0696919	0.124084	0.149946
chr1	94550000	94600000	0.0341718	0.058541	0.110234	0.105363	0.117857	0.100036	0.0611729	0.0498942	0.0919337	0.140693
chr1	94600000	94650000	-0.138013	0.0517992	0.0466175	0.067168	0.0996645	0.0754268	0.053672	0.0702551	0.0933168	0.149832
chr1	94650000	94700000	0.17153	0.0875002	0.0434827	0.0940248	0.0802033	0.0726872	0.0771852	0.0879823	0.111191	0.160507
chr1	94700000	94750000	0.199379	0.0716682	0.0410052	0.0800767	0.0393759	0.0602872	0.0941544	0.117549	0.141795	0.157224
chr1	94750000	94800000	0.0350381	-0.018638	-0.00556464	0.000220568	0.000635809	0.0115896	0.0634448	0.113937	0.139792	0.155075
chr1	94800000	94850000	0.0483661	0.00234645	0.00299558	-0.0522156	-0.0166185	0.00669835	0.079139	0.125606	0.148547	0.1734
chr1	94850000	94900000	0.0227956	0.00568314	-0.0135211	-0.0648676	-0.0342635	0.0110344	0.0624837	0.12077	0.157725	0.166855
chr1	94900000	94950000	0.0447313	0.0616446	-0.0179711	-0.0315361	0.000840548	0.0657377	0.0919902	0.143666	0.178764	0.189273
chr1	94950000	95000000	-0.056611	0.00579301	-0.0690007	-0.0145818	-0.0111411	0.0470832	0.0971332	0.127477	0.156716	0.194421
chr1	95000000	95050000	-0.187132	-0.128298	-0.0736436	-0.0192805	-0.0126213	0.0436963	0.09536	0.120707	0.158341	0.202482
chr1	95050000	95100000	-0.123144	-0.128901	-0.0702894	-0.0625503	0.0136234	0.0566965	0.100031	0.121328	0.159395	0.199584
chr1	95100000	95150000	-0.206455	-0.149573	-0.0572468	-0.0508814	0.0334504	0.0560281	0.0903728	0.133551	0.169148	0.216829
chr1	95150000	95200000	-0.464756	-0.225566	-0.121779	-0.0438492	0.0275305	0.0840308	0.0833256	0.14683	0.182487	0.199953
chr1	95200000	95250000	-0.368917	-0.153985	-0.122287	-0.00635318	0.0461968	0.0825325	0.101536	0.153787	0.200698	0.179123
chr1	95250000	95300000	-0.354796	-0.214261	-0.114168	-0.0082582	0.0365726	0.0344674	0.117889	0.145707	0.176529	0.171854
chr1	95300000	95350000	-0.138238	-0.180158	-0.0682207	-0.0292612	0.0053919	0.0491739	0.112307	0.145296	0.14265	0.171094
chr1	95350000	95400000	-0.183175	-0.185626	-0.0514997	0.004505	-0.00204896	0.0697263	0.0993458	0.140465	0.137526	0.168824
chr1	95400000	95450000	-0.160341	-0.112868	-0.0284199	0.00230317	-0.00516696	0.0602754	0.1024	0.102747	0.122115	0.160939
chr1	95450000	95500000	0.0343051	0.063106	0.0302314	0.0127321	0.0488956	0.0741513	0.101899	0.0931388	0.131741	0.164825
chr1	95500000	95550000	-0.0094747	0.0272757	0.0220106	-0.000990559	0.0333002	0.0411568	0.0468062	0.074677	0.115753	0.134471
chr1	95550000	95600000	0.101943	0.139064	0.0723999	0.02381	0.0427241	0.0445903	0.0373513	0.0743963	0.107662	0.141488
chr1	95600000	95650000	0.0666644	-0.0220128	0.012903	-0.00967704	-0.0231849	-0.0324149	-0.0303453	0.0268218	0.0624009	0.107102
chr1	95650000	95700000	-0.0597377	-0.0742057	-0.00811046	-0.0144992	-0.0575777	-0.0537216	-0.0332596	0.012914	0.0546917	0.0808828
chr1	95700000	95750000	0.00481324	-0.0859828	-0.0452756	-0.0295845	-0.100158	-0.105111	-0.0466597	-0.0310889	0.028935	0.0620263
chr1	95750000	95800000	-0.0774889	-0.169553	-0.105211	-0.101578	-0.121534	-0.136164	-0.0590686	-0.0322718	-0.00010035	0.0398767
chr1	95800000	95850000	-0.0201632	-0.0872517	-0.106439	-0.154565	-0.130016	-0.118535	-0.101259	-0.0402007	-0.0247898	0.0331765
chr1	95850000	95900000	-0.148793	-0.164434	-0.181349	-0.183496	-0.161111	-0.109672	-0.10902	-0.0580404	-0.0329583	0.0056587
chr1	95900000	95950000	-0.251651	-0.226555	-0.255173	-0.219329	-0.163346	-0.143796	-0.123169	-0.114975	-0.0505837	-0.0286744
chr1	95950000	96000000	-0.0478356	-0.17214	-0.198752	-0.183212	-0.129474	-0.111655	-0.0883276	-0.107961	-0.0466399	-0.00994356
chr1	96000000	96050000	0.0988874	-0.169905	-0.145219	-0.121526	-0.113323	-0.0925748	-0.0816986	-0.0681902	-0.061885	-0.0115788
chr1	96050000	96100000	0.0136296	-0.0890301	-0.0916012	-0.0939841	-0.0742487	-0.0603193	-0.064269	-0.040413	-0.0420682	0.000474317
chr1	96100000	96150000	-0.322004	-0.0539295	-0.0564192	-0.0577831	-0.0407423	-0.0316714	-0.016089	-0.0212441	-0.0111714	-0.00731503
chr1	96150000	96200000	-0.108427	0.0508767	0.0678364	0.0300329	0.0283275	0.0346358	0.040882	0.0345716	0.044508	0.0151566
chr1	96200000	96250000	0.00488127	0.149461	0.183727	0.0705532	0.0775204	0.111188	0.0837046	0.0772758	0.057394	0.0371586
chr1	96250000	96300000	-0.145921	0.0904213	0.125741	0.0703489	0.0649477	0.0823136	0.0676181	0.0654108	0.0282571	0.0186075
chr1	96300000	96350000	-0.056398	0.106511	0.0849941	0.122584	0.0973686	0.0832306	0.0949208	0.0648428	0.0357719	0.011474
chr1	96350000	96400000	0.0910271	-0.000317431	0.0638459	0.110894	0.0872907	0.0589982	0.0738938	0.0364181	0.0160354	-0.0106434
chr1	96400000	96450000	-0.138088	-0.163507	0.00625396	0.0882839	0.0915681	0.0596913	0.038746	0.0323305	-0.000274747	-0.023136
chr1	96450000	96500000	-0.0705915	-0.103356	-0.040972	0.0567338	0.055941	0.058113	0.0178068	0.0111417	-0.0189427	-0.0291133
chr1	96500000	96550000	-0.0698033	-0.0827082	-0.0386162	0.0132688	0.0593428	0.0542915	0.00794843	-0.0109659	-0.0180988	-0.02425
chr1	96550000	96600000	-0.172597	-0.00619535	-0.0111923	-0.0803729	0.0183201	0.00321762	-0.0279763	-0.056799	-0.0487063	-0.0354654
chr1	96600000	96650000	-0.0173973	0.0312391	-0.0447849	-0.0218924	-0.0119051	-0.0129943	-0.0161421	-0.0525437	-0.0492926	-0.0139683
chr1	96650000	96700000	-0.0335138	0.00656186	-0.0364594	-0.011226	-0.0871707	-0.0665524	-0.0624923	-0.0704893	-0.0589	-0.0304269
chr1	96700000	96750000	0.176491	-0.0302874	0.0132629	-0.0314421	-0.08173	-0.0993109	-0.0989896	-0.0624826	-0.0440894	-0.0399877
chr1	96750000	96800000	0.026553	-0.0781402	-0.0623395	-0.08087	-0.119897	-0.187398	-0.152987	-0.0992234	-0.0678572	-0.0646386
chr1	96800000	96850000	-0.13929	-0.0849684	-0.142124	-0.122799	-0.154662	-0.19516	-0.186724	-0.134559	-0.0884342	-0.0777589
chr1	96850000	96900000	-0.0455796	0.0026401	-0.0767138	-0.121553	-0.141478	-0.156114	-0.167421	-0.109946	-0.0837644	-0.0832332
chr1	96900000	96950000	0.149916	-0.0228717	-0.0570668	-0.10217	-0.127216	-0.127613	-0.118938	-0.109559	-0.0923871	-0.0661731
chr1	96950000	97000000	0.00311159	0.00634223	-0.0501381	-0.0761282	-0.140552	-0.111549	-0.0821019	-0.116827	-0.114165	-0.079903
chr1	97000000	97050000	0.050872	0.104204	-0.0521361	-0.0804648	-0.120542	-0.0947921	-0.0819867	-0.102679	-0.120216	-0.112
chr1	97050000	97100000	0.146097	0.0506637	-0.0119507	-0.0663005	-0.0768678	-0.0660776	-0.0758614	-0.0984661	-0.119814	-0.110666
chr1	97100000	97150000	0.328373	0.113291	0.0611711	-0.00467106	-0.00174129	-0.0243305	-0.050056	-0.0605386	-0.0890446	-0.0929944
chr1	97150000	97200000	0.255631	0.0995271	0.0297402	0.0315532	0.054173	0.00910562	-0.0509345	-0.0443829	-0.0557714	-0.0694336
chr1	97200000	97250000	-0.0630851	-0.00280203	0.0114023	0.041838	0.0302177	0.00125863	-0.0449414	-0.0574002	-0.0514807	-0.0552357
chr1	97250000	97300000	0.0341052	0.0323901	0.0697822	0.0855806	0.0654503	0.0142963	-0.0078514	-0.0341339	-0.0129677	-0.0228548
chr1	97300000	97350000	0.0761481	0.0809796	0.112731	0.0781712	0.0560198	-0.00385316	-0.0180641	-0.0290745	-0.0194348	-0.0280358
chr1	97350000	97400000	-0.0216867	0.0717032	0.134291	0.0756525	-0.00359172	-0.0192457	-0.0374987	-0.0101683	-0.0293551	-0.031879
chr1	97400000	97450000	0.0124121	0.0865309	0.0784241	0.0249553	-0.0507294	-0.0431	-0.0452609	-0.0111935	-0.0286632	-0.0427285
chr1	97450000	97500000	-0.153568	-0.0653683	0.0134343	-0.0376218	-0.0766014	-0.0986535	-0.0516852	-0.0374904	-0.0438634	-0.0624727
chr1	97500000	97550000	-0.223168	-0.109452	-0.0893822	-0.127898	-0.152008	-0.141472	-0.0712144	-0.0697719	-0.0583767	-0.0913859
chr1	97550000	97600000	-0.00830723	-0.0765884	-0.186162	-0.162954	-0.161325	-0.106766	-0.0942537	-0.0889405	-0.0762011	-0.0787111
chr1	97600000	97650000	-0.0464252	-0.0506506	-0.199715	-0.248989	-0.194285	-0.139999	-0.139298	-0.109213	-0.124774	-0.0970851
chr1	97650000	97700000	-0.0201632	-0.12645	-0.213646	-0.298861	-0.204489	-0.169895	-0.183421	-0.164524	-0.1464	-0.141801
chr1	97700000	97750000	-0.0796511	-0.132745	-0.231811	-0.218639	-0.182067	-0.172935	-0.186442	-0.20024	-0.147946	-0.1619
chr1	97750000	97800000	-0.251732	-0.306104	-0.225407	-0.179273	-0.216383	-0.228835	-0.216422	-0.204217	-0.200955	-0.188278
chr1	97800000	97850000	-0.282533	-0.259341	-0.124661	-0.127295	-0.15429	-0.193299	-0.214855	-0.205438	-0.229535	-0.197158
chr1	97850000	97900000	-0.123739	-0.123744	-0.0449811	-0.0370713	-0.102477	-0.150513	-0.163315	-0.192344	-0.205821	-0.196701
chr1	97900000	97950000	-0.0829005	0.0028236	-0.000901721	-0.00969761	-0.0798921	-0.127592	-0.151197	-0.200192	-0.217253	-0.209612
chr1	97950000	98000000	0.0523866	0.114243	0.0228876	-0.0473821	-0.0651942	-0.0930506	-0.171666	-0.205861	-0.221934	-0.218101
chr1	98000000	98050000	0.000316529	0.0250731	0.00316816	-0.0685007	-0.0865398	-0.0996014	-0.167457	-0.208864	-0.208846	-0.22418
chr1	98050000	98100000	0.0404239	-0.211576	-0.0860004	-0.102192	-0.118803	-0.134737	-0.16665	-0.216459	-0.224904	-0.241484
chr1	98100000	98150000	-0.280376	-0.240909	-0.195906	-0.19264	-0.170432	-0.195745	-0.214757	-0.207385	-0.242419	-0.259298
chr1	98150000	98200000	-0.387011	-0.366185	-0.311056	-0.199769	-0.209778	-0.215288	-0.222786	-0.219838	-0.259499	-0.270867
chr1	98200000	98250000	-0.102919	-0.283573	-0.300463	-0.207529	-0.232786	-0.240505	-0.213009	-0.231825	-0.247398	-0.26427
chr1	98250000	98300000	-0.214985	-0.27525	-0.25509	-0.27586	-0.21828	-0.232068	-0.224431	-0.237099	-0.242528	-0.258986
chr1	98300000	98350000	-0.590663	-0.455455	-0.314912	-0.347934	-0.275633	-0.237352	-0.254994	-0.256838	-0.249913	-0.246298
chr1	98350000	98400000	-0.36241	-0.357939	-0.317087	-0.280675	-0.264124	-0.210289	-0.222205	-0.232706	-0.22435	-0.241521
chr1	98400000	98450000	-0.416314	-0.392321	-0.356889	-0.302278	-0.255878	-0.223006	-0.227263	-0.237772	-0.222927	-0.249407
chr1	98450000	98500000	-0.226598	-0.257121	-0.335705	-0.250168	-0.206973	-0.214241	-0.202851	-0.203471	-0.219505	-0.217818
chr1	98500000	98550000	-0.0121566	-0.198268	-0.277588	-0.199088	-0.182354	-0.193567	-0.177946	-0.174937	-0.209509	-0.198964
chr1	98550000	98600000	-0.188221	-0.20078	-0.205836	-0.214804	-0.198494	-0.184135	-0.191784	-0.194087	-0.194828	-0.18712
chr1	98600000	98650000	-0.0964825	-0.0982109	-0.132309	-0.166992	-0.160607	-0.152093	-0.161744	-0.172585	-0.167364	-0.174946
chr1	98650000	98700000	-0.0685144	-0.0314143	-0.062168	-0.103289	-0.123046	-0.131925	-0.146844	-0.148103	-0.140778	-0.135623
chr1	98700000	98750000	-0.0340029	-0.00388924	-0.0286139	-0.0675795	-0.104692	-0.127347	-0.140851	-0.136681	-0.121813	-0.110721
chr1	98750000	98800000	-0.000434288	0.0461125	-0.0281024	-0.0251691	-0.0823588	-0.127158	-0.121667	-0.115724	-0.0999126	-0.103136
chr1	98800000	98850000	0.00311159	-0.0349887	0.00935894	-0.0120809	-0.067847	-0.110327	-0.113718	-0.0956839	-0.0797468	-0.0739873
chr1	98850000	98900000	0.0388302	0.0143007	0.045051	-0.0195912	-0.0543232	-0.0708281	-0.0902803	-0.0726623	-0.0662626	-0.0594395
chr1	98900000	98950000	0.228216	0.102921	0.0333698	0.012646	-0.0117812	-0.038303	-0.064216	-0.060489	-0.0467162	-0.0368107
chr1	98950000	99000000	0.141958	0.139481	0.0321525	0.0201872	0.0300806	0.000416136	-0.00940523	-0.0302512	-0.0246087	-0.00722063
chr1	99000000	99050000	0.0447313	0.113325	0.0360206	0.0212347	0.0404121	0.0300806	0.0197483	0.00507187	0.00703904	0.0167049
chr1	99050000	99100000	0.110124	0.0495805	0.0209627	0.0592072	0.0709569	0.0609962	0.0481718	0.0374752	0.0345038	0.0347539
chr1	99100000	99150000	0.0168039	-0.0365529	0.0339865	0.0778856	0.0663179	0.0676158	0.0723882	0.0646354	0.0458729	0.0391701
chr1	99150000	99200000	-0.242094	-0.119723	0.0441287	0.063946	0.0780962	0.0868511	0.0770162	0.0792781	0.0685895	0.0569458
chr1	99200000	99250000	-0.16569	-0.044665	0.0201613	0.038708	0.0809749	0.0974301	0.100759	0.0972205	0.0852009	0.0741329
chr1	99250000	99300000	0.12027	0.0968135	0.0620163	0.10262	0.118342	0.138233	0.151984	0.135567	0.127678	0.113823
chr1	99300000	99350000	0.0475078	-0.00968921	0.0243593	0.084627	0.100486	0.136899	0.138092	0.127199	0.134819	0.113172
chr1	99350000	99400000	-0.00549542	-0.0598771	-0.0129887	0.0399559	0.0787299	0.11607	0.133754	0.147437	0.136994	0.114764
chr1	99400000	99450000	-0.0609475	-0.0406694	-0.0309976	-0.0062403	0.0594607	0.0956642	0.12061	0.140322	0.130106	0.127839
chr1	99450000	99500000	0.0305679	-0.0704558	-0.0266482	-0.0316614	0.0341174	0.0790715	0.109548	0.130182	0.130596	0.114079
chr1	99500000	99550000	0.0706344	0.0223242	0.0305193	-0.0112775	0.0115759	0.0684341	0.109175	0.120441	0.12793	0.112515
chr1	99550000	99600000	0.0638593	0.0225414	-0.0575707	-0.0212286	-0.0118604	0.0317597	0.0782415	0.0932098	0.0989766	0.106613
chr1	99600000	99650000	-0.0206478	0.0290065	-0.0427792	-0.0453668	-0.0221549	0.00980842	0.0487326	0.0886824	0.0944447	0.100637
chr1	99650000	99700000	-0.0797953	-0.0937505	-0.0757565	-0.11027	-0.0757735	-0.042676	-0.00356296	0.0241669	0.0533282	0.0626115
chr1	99700000	99750000	-0.0304434	-0.118126	-0.0923478	-0.0987851	-0.0847718	-0.0696067	-0.0230365	0.00969933	0.0480578	0.0543618
chr1	99750000	99800000	-0.110857	-0.135388	-0.170622	-0.122537	-0.117898	-0.0940947	-0.0572475	-0.0106427	0.018144	0.0208193
chr1	99800000	99850000	-0.0487531	-0.186169	-0.19554	-0.103778	-0.118769	-0.102385	-0.0545299	-0.0195219	-0.00230608	0.0194608
chr1	99850000	99900000	-0.140343	-0.132846	-0.145315	-0.10206	-0.0994887	-0.0944105	-0.0537155	-0.0233532	-0.0130068	0.025584
chr1	99900000	99950000	-0.0811665	-0.130912	-0.0952825	-0.105437	-0.0883244	-0.0598953	-0.0459892	-0.0264379	-0.0167482	0.0224719
[truncated: 52,521 more rows]

## Sheet: OLG_insulation_scores
chrom	start	stop	OLG_is100	OLG_is200	OLG_is300	OLG_is400	OLG_is500	OLG_is600	OLG_is700	OLG_is800	OLG_is900	OLG_is1000
chr1	0	50000	NA	NA	NA	NA	NA	NA	NA	NA	NA	NA
chr1	50000	100000	NA	NA	NA	NA	NA	NA	NA	NA	NA	NA
chr1	100000	150000	NA	NA	NA	NA	NA	NA	NA	NA	NA	NA
chr1	150000	200000	NA	NA	NA	NA	NA	NA	NA	NA	NA	NA
chr1	200000	250000	NA	NA	NA	NA	NA	NA	NA	NA	NA	NA
chr1	250000	300000	NA	NA	NA	NA	NA	NA	NA	NA	NA	NA
chr1	300000	350000	NA	NA	NA	NA	NA	NA	NA	NA	NA	NA
chr1	350000	400000	NA	NA	NA	NA	NA	NA	NA	NA	NA	NA
chr1	400000	450000	NA	NA	NA	NA	NA	NA	NA	NA	NA	NA
chr1	450000	500000	NA	NA	NA	NA	NA	NA	NA	NA	NA	NA
chr1	500000	550000	NA	NA	NA	NA	NA	NA	NA	NA	NA	NA
chr1	550000	600000	NA	NA	NA	NA	NA	NA	NA	NA	NA	NA
chr1	600000	650000	NA	NA	NA	NA	NA	NA	NA	NA	NA	NA
chr1	650000	700000	NA	NA	NA	NA	NA	NA	NA	NA	NA	NA
chr1	700000	750000	NA	NA	NA	NA	NA	NA	NA	NA	NA	NA
chr1	750000	800000	NA	NA	NA	NA	NA	NA	NA	NA	NA	NA
chr1	800000	850000	NA	NA	NA	NA	NA	NA	NA	NA	NA	NA
chr1	850000	900000	NA	NA	NA	NA	NA	NA	NA	NA	NA	NA
chr1	900000	950000	NA	NA	NA	NA	NA	NA	NA	NA	NA	NA
chr1	950000	1000000	NA	NA	NA	NA	NA	NA	NA	NA	NA	NA
chr1	1000000	1050000	NA	NA	NA	NA	NA	NA	NA	NA	NA	NA
chr1	1050000	1100000	NA	NA	NA	NA	NA	NA	NA	NA	NA	NA
chr1	1100000	1150000	NA	NA	NA	NA	NA	NA	NA	NA	NA	NA
chr1	1150000	1200000	NA	NA	NA	NA	NA	NA	NA	NA	NA	NA
chr1	1200000	1250000	NA	NA	NA	NA	NA	NA	NA	NA	NA	NA
chr1	1250000	1300000	NA	NA	NA	NA	NA	NA	NA	NA	NA	NA
chr1	1300000	1350000	NA	NA	NA	NA	NA	NA	NA	NA	NA	NA
chr1	1350000	1400000	NA	NA	NA	NA	NA	NA	NA	NA	NA	NA
chr1	1400000	1450000	NA	NA	NA	NA	NA	NA	NA	NA	NA	NA
chr1	1450000	1500000	NA	NA	NA	NA	NA	NA	NA	NA	NA	NA
chr1	1500000	1550000	NA	NA	NA	NA	NA	NA	NA	NA	NA	NA
chr1	1550000	1600000	NA	NA	NA	NA	NA	NA	NA	NA	NA	NA
chr1	1600000	1650000	NA	NA	NA	NA	NA	NA	NA	NA	NA	NA
chr1	1650000	1700000	NA	NA	NA	NA	NA	NA	NA	NA	NA	NA
chr1	1700000	1750000	NA	NA	NA	NA	NA	NA	NA	NA	NA	NA
chr1	1750000	1800000	NA	NA	NA	NA	NA	NA	NA	NA	NA	NA
chr1	1800000	1850000	NA	NA	NA	NA	NA	NA	NA	NA	NA	NA
chr1	1850000	1900000	NA	NA	NA	NA	NA	NA	NA	NA	NA	NA
chr1	1900000	1950000	NA	NA	NA	NA	NA	NA	NA	NA	NA	NA
chr1	1950000	2000000	NA	NA	NA	NA	NA	NA	NA	NA	NA	NA
chr1	2000000	2050000	NA	NA	NA	NA	NA	NA	NA	NA	NA	NA
chr1	2050000	2100000	NA	NA	NA	NA	NA	NA	NA	NA	NA	NA
chr1	2100000	2150000	NA	NA	NA	NA	NA	NA	NA	NA	NA	NA
chr1	2150000	2200000	NA	NA	NA	NA	NA	NA	NA	NA	NA	NA
chr1	2200000	2250000	NA	NA	NA	NA	NA	NA	NA	NA	NA	NA
chr1	2250000	2300000	NA	NA	NA	NA	NA	NA	NA	NA	NA	NA
chr1	2300000	2350000	NA	NA	NA	NA	NA	NA	NA	NA	NA	NA
chr1	2350000	2400000	NA	NA	NA	NA	NA	NA	NA	NA	NA	NA
chr1	2400000	2450000	NA	NA	NA	NA	NA	NA	NA	NA	NA	NA
chr1	2450000	2500000	NA	NA	NA	NA	NA	NA	NA	NA	NA	NA
chr1	2500000	2550000	NA	NA	NA	NA	NA	NA	NA	NA	NA	NA
chr1	2550000	2600000	NA	NA	NA	NA	NA	NA	NA	NA	NA	NA
chr1	2600000	2650000	NA	NA	NA	NA	NA	NA	NA	NA	NA	NA
chr1	2650000	2700000	NA	NA	NA	NA	NA	NA	NA	NA	NA	NA
chr1	2700000	2750000	NA	NA	NA	NA	NA	NA	NA	NA	NA	NA
chr1	2750000	2800000	NA	NA	NA	NA	NA	NA	NA	NA	NA	NA
chr1	2800000	2850000	NA	NA	NA	NA	NA	NA	NA	NA	NA	NA
chr1	2850000	2900000	NA	NA	NA	NA	NA	NA	NA	NA	NA	NA
chr1	2900000	2950000	NA	NA	NA	NA	NA	NA	NA	NA	NA	NA
chr1	2950000	3000000	NA	NA	NA	NA	NA	NA	NA	NA	NA	NA
chr1	3000000	3050000	NA	NA	NA	NA	NA	NA	NA	NA	NA	NA
chr1	3050000	3100000	-0.0423298	NA	NA	NA	NA	NA	NA	NA	NA	NA
chr1	3100000	3150000	0.15631	0.134123	NA	NA	NA	NA	NA	NA	NA	NA
chr1	3150000	3200000	0.136461	0.00529418	0.0497115	NA	NA	NA	NA	NA	NA	NA
chr1	3200000	3250000	0.200523	-0.016851	0.0932426	0.195913	NA	NA	NA	NA	NA	NA
chr1	3250000	3300000	0.0736503	-0.0287913	0.0828268	0.213006	0.302228	NA	NA	NA	NA	NA
chr1	3300000	3350000	-0.0651329	0.0644353	0.123316	0.238041	0.300348	0.367057	NA	NA	NA	NA
chr1	3350000	3400000	-0.0820379	0.0593158	0.141321	0.246089	0.292075	0.349191	0.390013	NA	NA	NA
chr1	3400000	3450000	0.0977038	0.100782	0.158335	0.217511	0.2853	0.318264	0.353861	0.388137	NA	NA
chr1	3450000	3500000	-0.166601	-0.0193566	0.082894	0.144399	0.251427	0.287777	0.327958	0.347199	0.358064	NA
chr1	3500000	3550000	-0.0941193	-0.052937	-0.0368951	0.105533	0.217457	0.261907	0.293303	0.302986	0.328993	0.334329
chr1	3550000	3600000	0.182676	-0.0543458	0.00177036	0.111521	0.198698	0.267305	0.278746	0.283261	0.30627	0.328077
chr1	3600000	3650000	0.00640111	-0.155076	-0.0583792	0.00506733	0.104255	0.204723	0.21134	0.239684	0.248865	0.289724
chr1	3650000	3700000	-0.0525005	0.0652731	0.0256857	0.0158806	0.0962813	0.16772	0.199126	0.224063	0.251365	0.289149
chr1	3700000	3750000	0.0716579	0.0806608	0.0302093	-0.0139964	0.0476301	0.0911855	0.183798	0.195339	0.240302	0.277122
chr1	3750000	3800000	0.157563	0.207281	0.144377	0.108867	0.0680412	0.0871211	0.171763	0.216806	0.256769	0.282306
chr1	3800000	3850000	0.224525	0.252725	0.195468	0.153426	0.0601181	0.0976993	0.139017	0.220118	0.258147	0.278629
chr1	3850000	3900000	0.113813	0.157666	0.173747	0.106434	0.0474759	0.0597752	0.103169	0.195275	0.227143	0.264349
chr1	3900000	3950000	-0.0298946	0.231778	0.215139	0.0730185	0.0706756	0.0194187	0.0856628	0.15667	0.207232	0.236905
chr1	3950000	4000000	-0.065465	0.112066	0.111943	0.0432989	0.0185972	0.0123334	0.0471326	0.0887131	0.172677	0.202407
chr1	4000000	4050000	0.0931275	0.0715983	0.0816788	0.100892	0.0315844	0.0568951	0.0474694	0.0852632	0.144421	0.184198
chr1	4050000	4100000	-0.0482923	-0.0568638	0.0127995	0.049209	0.0220803	0.0325958	0.0378896	0.083451	0.114899	0.166923
chr1	4100000	4150000	-0.137952	-0.18036	-0.0719317	-0.0663883	-0.0247086	-0.0025737	0.0237488	0.0356352	0.0675443	0.0979076
chr1	4150000	4200000	-0.0247825	-0.0788904	-0.123991	-0.105961	-0.0353663	-0.0262596	0.0318958	0.0567515	0.0843055	0.0698455
chr1	4200000	4250000	-0.115147	-0.144743	-0.187607	-0.122729	-0.0511517	-0.00881916	0.0355572	0.0752219	0.062095	0.0501149
chr1	4250000	4300000	-0.209642	-0.22726	-0.173202	-0.160363	-0.121317	-0.0101618	0.0202246	0.0654206	0.0394518	0.0237297
chr1	4300000	4350000	0.00999988	-0.0596906	-0.120161	-0.084142	-0.0460605	0.0034269	0.0556371	0.0697324	0.0579925	0.0339056
chr1	4350000	4400000	0.076664	-0.0838352	-0.040003	-0.019886	-0.0304118	-0.00119894	0.0671233	0.0410501	0.0425492	0.0487675
chr1	4400000	4450000	-0.00757368	-0.0582586	0.0624751	0.0170277	-0.0505837	-0.0217956	0.0119471	0.0128283	0.0233984	0.0530892
chr1	4450000	4500000	-0.00540508	0.143315	0.0716817	0.0515422	0.0372128	0.00783211	-0.0268773	0.00814713	0.0228088	0.0553844
chr1	4500000	4550000	0.0374199	0.159529	0.133612	0.0930431	0.0416366	-0.0144435	-0.0399097	-0.0115895	0.0290582	0.0762934
chr1	4550000	4600000	0.166417	0.187863	0.201869	0.115952	0.0771757	0.0223133	-0.00849435	-0.0141517	0.0424561	0.0899387
chr1	4600000	4650000	0.173809	0.201734	0.128062	0.0643312	0.0616341	0.00867057	-0.0238895	-0.0115139	0.051041	0.0917505
chr1	4650000	4700000	0.170315	0.155245	0.112257	0.0768991	-0.0136494	0.00850713	0.00653879	-0.0017041	0.0405923	0.0822713
chr1	4700000	4750000	0.146649	0.079962	0.0243975	-0.0356825	-0.0676463	-0.00807428	-0.0289402	-0.00762915	0.0332399	0.0645324
chr1	4750000	4800000	-0.0339194	0.03564	-0.0175844	-0.0905036	-0.0109227	-0.0364905	-0.0112644	0.0368099	0.0419016	0.0444319
chr1	4800000	4850000	0.0281717	-0.0113852	-0.0343242	-0.0703988	-0.0178751	-0.0312967	0.0359957	0.0390347	0.036115	0.0582821
chr1	4850000	4900000	0.0708118	-0.0231754	-0.100977	-0.0266896	-0.0174071	0.0358276	0.048021	0.066875	0.065438	0.0730043
chr1	4900000	4950000	0.0726243	0.0221496	-0.0408101	-0.00120353	0.000200631	0.0890488	0.0855771	0.109676	0.0918346	0.0986648
chr1	4950000	5000000	0.19986	-0.0392767	-0.0164463	-0.00379613	0.0390789	0.10555	0.133603	0.100819	0.113658	0.123539
chr1	5000000	5050000	0.0111345	-0.000910793	0.0159078	0.0301202	0.105515	0.127649	0.169684	0.146324	0.172295	0.144013
chr1	5050000	5100000	-0.0766041	-0.0770767	-0.00844822	0.0556279	0.11749	0.137015	0.153191	0.183986	0.17162	0.142126
chr1	5100000	5150000	-0.0410226	0.0119782	0.0637839	0.148592	0.165741	0.190194	0.197359	0.243874	0.212286	0.204977
chr1	5150000	5200000	0.0844103	0.0862395	0.168825	0.223032	0.205139	0.21774	0.230942	0.257076	0.239985	0.214061
chr1	5200000	5250000	0.19482	0.16573	0.175589	0.217909	0.224307	0.238053	0.247545	0.24457	0.251517	0.205261
chr1	5250000	5300000	0.141362	0.217913	0.211049	0.238908	0.253883	0.253247	0.262194	0.224665	0.235614	0.206429
chr1	5300000	5350000	0.217497	0.193403	0.227735	0.245094	0.286123	0.295604	0.284598	0.255462	0.236054	0.213294
chr1	5350000	5400000	0.29298	0.253504	0.260175	0.23647	0.277921	0.300423	0.256135	0.249945	0.198676	0.177562
chr1	5400000	5450000	0.0820128	0.245946	0.18616	0.199739	0.244728	0.26717	0.254516	0.229846	0.174419	0.14813
chr1	5450000	5500000	0.149228	0.278383	0.177386	0.205109	0.233011	0.217458	0.221296	0.17601	0.149054	0.102359
chr1	5500000	5550000	0.202842	0.197904	0.22456	0.186695	0.209519	0.214761	0.195557	0.159758	0.142343	0.0835325
chr1	5550000	5600000	0.166869	0.149479	0.171385	0.173448	0.160653	0.154078	0.130694	0.121899	0.0954423	0.0635612
chr1	5600000	5650000	0.166813	0.206626	0.1302	0.175712	0.132072	0.112036	0.106911	0.107251	0.0904199	0.0892226
chr1	5650000	5700000	0.0551906	0.16383	0.103713	0.101684	0.063655	0.0434416	0.0514595	0.0558715	0.0615432	0.064785
chr1	5700000	5750000	0.111523	0.10944	0.110474	0.0621923	0.0625167	-0.00446872	0.0170755	0.0259351	0.0468591	0.0622073
chr1	5750000	5800000	0.201462	0.0981835	0.0654783	0.0461506	0.0329001	0.000609036	-0.00155665	0.0091458	0.047374	0.0679203
chr1	5800000	5850000	0.142341	0.0128811	0.00251365	0.0364569	-0.0119061	0.0204077	-0.0399058	0.00597912	0.0471585	0.0609894
chr1	5850000	5900000	0.0194903	0.00877101	0.0295435	0.0512473	0.00427518	0.000179098	-0.023183	0.00484441	0.0374902	0.0517488
chr1	5900000	5950000	0.0246804	0.0911193	0.0511413	0.0637328	0.0591729	-0.00301611	0.0266224	0.00730136	0.0388847	0.0684143
chr1	5950000	6000000	0.169581	0.222118	0.157755	0.117163	0.10754	0.0347616	0.047356	0.0445188	0.0390019	0.0708375
chr1	6000000	6050000	0.161599	0.193614	0.146739	0.0973256	0.069637	0.0590468	0.0366932	0.0453964	0.0292885	0.0494083
chr1	6050000	6100000	0.0371724	0.0980711	0.10854	0.0971292	0.0583954	0.0874198	0.0532844	0.0401578	0.0552151	0.0525383
chr1	6100000	6150000	0.0998977	-0.0525449	0.0546046	0.0602106	0.0447153	0.0783544	0.0621632	0.0541045	0.052212	0.027781
chr1	6150000	6200000	-0.0178229	-0.19809	-0.050305	-0.0288169	0.0462136	0.0621826	0.0546843	0.0539967	0.05089	0.0397486
chr1	6200000	6250000	-0.212067	-0.116024	-0.167348	-0.0837675	0.0227018	0.0151922	0.0722842	0.0657601	0.0480509	0.0244107
chr1	6250000	6300000	-0.0272392	-0.142029	-0.269407	-0.100201	-0.0152757	0.00945062	0.0617645	0.0740392	0.0526806	0.0154316
chr1	6300000	6350000	0.109288	-0.0991219	-0.116411	-0.0993212	-0.0463107	0.0686134	0.0679828	0.0944598	0.0743337	0.0452725
chr1	6350000	6400000	0.225231	-0.0866059	-0.089163	-0.0962654	-0.0288367	0.0650301	0.107117	0.119361	0.101048	0.0778571
chr1	6400000	6450000	0.0737107	-0.0133262	-0.05173	-0.0692912	-0.00140689	0.0461348	0.119905	0.113447	0.124956	0.110394
chr1	6450000	6500000	0.112051	0.188451	0.0221523	0.0270586	0.0589403	0.115768	0.150763	0.159798	0.161707	0.159809
chr1	6500000	6550000	0.219571	0.255664	0.136993	0.155052	0.144923	0.149567	0.164682	0.204904	0.183143	0.201961
chr1	6550000	6600000	0.278028	0.256772	0.265677	0.230557	0.219493	0.189466	0.207921	0.218686	0.216146	0.230027
chr1	6600000	6650000	0.282577	0.314825	0.324619	0.302058	0.27129	0.24028	0.224031	0.207126	0.247609	0.240315
chr1	6650000	6700000	0.177632	0.231749	0.306454	0.358091	0.326902	0.275271	0.23466	0.24124	0.256491	0.25517
chr1	6700000	6750000	0.151402	0.250171	0.341148	0.390654	0.373138	0.323325	0.277839	0.278286	0.264559	0.284944
chr1	6750000	6800000	0.132006	0.261625	0.328375	0.36313	0.390751	0.351656	0.304916	0.280043	0.277083	0.272271
chr1	6800000	6850000	0.0717787	0.213059	0.237733	0.280239	0.347561	0.330187	0.32192	0.302904	0.277599	0.267355
chr1	6850000	6900000	0.123754	0.193178	0.231999	0.232208	0.313011	0.348141	0.352858	0.31301	0.27451	0.276591
chr1	6900000	6950000	0.251338	0.0472771	0.14033	0.182473	0.246385	0.340369	0.349845	0.305761	0.303354	0.246063
chr1	6950000	7000000	0.208788	0.084701	0.0839249	0.176587	0.225049	0.319853	0.346069	0.326873	0.30509	0.245035
chr1	7000000	7050000	0.111758	0.110189	0.0458525	0.144399	0.218833	0.298582	0.321684	0.343738	0.29262	0.272581
chr1	7050000	7100000	0.196151	0.134843	0.116421	0.147851	0.238197	0.257304	0.29149	0.337275	0.304555	0.284002
chr1	7100000	7150000	0.171105	0.19432	0.198066	0.189344	0.270447	0.252762	0.304475	0.320191	0.322269	0.319159
chr1	7150000	7200000	0.162564	0.194485	0.20993	0.238799	0.244376	0.25531	0.268939	0.291407	0.334613	0.31937
chr1	7200000	7250000	0.112463	0.15194	0.232729	0.290875	0.236038	0.283874	0.254596	0.289836	0.353753	0.331684
chr1	7250000	7300000	0.202732	0.179952	0.278756	0.3136	0.301025	0.291634	0.283414	0.301812	0.338512	0.384116
chr1	7300000	7350000	0.237347	0.215977	0.318533	0.336421	0.3671	0.292284	0.306416	0.330176	0.341954	0.405755
chr1	7350000	7400000	0.241489	0.28652	0.31889	0.350163	0.378225	0.328617	0.323837	0.333484	0.363334	0.391406
chr1	7400000	7450000	0.283777	0.339532	0.33345	0.395668	0.382929	0.371814	0.34189	0.339791	0.378108	0.384873
chr1	7450000	7500000	0.286435	0.305164	0.362458	0.386806	0.375797	0.394287	0.349849	0.358058	0.367916	0.367473
chr1	7500000	7550000	0.258574	0.2531	0.347337	0.335812	0.367396	0.394497	0.364857	0.353511	0.347524	0.371855
chr1	7550000	7600000	0.144525	0.215977	0.279289	0.317785	0.368908	0.371835	0.383768	0.346989	0.333097	0.359413
chr1	7600000	7650000	0.237024	0.255679	0.228999	0.325431	0.37096	0.378775	0.400684	0.354602	0.344748	0.329022
chr1	7650000	7700000	0.165001	0.189837	0.177286	0.297519	0.348074	0.382923	0.36419	0.346151	0.342486	0.302124
chr1	7700000	7750000	0.118792	0.135109	0.173359	0.250371	0.318909	0.354737	0.334555	0.370408	0.33281	0.27195
chr1	7750000	7800000	0.0235564	0.0775541	0.131937	0.170494	0.282141	0.294519	0.306991	0.343954	0.307218	0.264864
chr1	7800000	7850000	-0.096154	0.0539629	0.123011	0.154692	0.230021	0.252762	0.305312	0.30061	0.283742	0.266482
chr1	7850000	7900000	-0.0154463	0.0687833	0.0881252	0.180666	0.168634	0.235789	0.300027	0.283255	0.285374	0.2733
chr1	7900000	7950000	-0.0830465	0.0514614	0.013016	0.144101	0.142228	0.228979	0.254832	0.242	0.261052	0.268364
chr1	7950000	8000000	0.0361201	0.0503169	0.093618	0.102285	0.154926	0.19802	0.218541	0.22685	0.247739	0.270025
chr1	8000000	8050000	0.176958	0.0237393	0.108682	0.0522885	0.163252	0.153088	0.154071	0.184951	0.20879	0.252133
chr1	8050000	8100000	-0.0265276	0.0545256	0.0585025	0.077311	0.128956	0.119585	0.098218	0.149232	0.18818	0.215758
chr1	8100000	8150000	-0.101253	0.120736	0.0619636	0.123375	0.0718894	0.0690917	0.0761379	0.113105	0.179208	0.176143
chr1	8150000	8200000	0.285549	0.132117	0.101558	0.163932	0.114961	0.0645857	0.102783	0.114596	0.155568	0.160284
chr1	8200000	8250000	0.0431624	0.0358244	0.0872876	0.0412585	0.0219045	0.00817787	0.0499057	0.0930593	0.0944812	0.122348
chr1	8250000	8300000	-0.319372	-0.100945	-0.0153665	-0.0716579	-0.0562146	-0.00930283	-0.00200875	0.0373184	0.018718	0.0766185
chr1	8300000	8350000	-0.0860763	-0.111172	-0.109559	-0.0943117	-0.102625	-0.0335664	0.00483157	0.00986403	0.0122536	0.0847242
chr1	8350000	8400000	0.0706908	-0.0380059	-0.0758237	-0.0690707	-0.0680874	-0.00331112	0.0420948	0.00426313	0.0507241	0.119447
chr1	8400000	8450000	-0.1314	-0.16693	-0.148813	-0.126373	-0.084619	-0.0137677	-0.00331379	-0.0108916	0.0619811	0.13153
chr1	8450000	8500000	-0.216929	-0.0857122	-0.142976	-0.074315	-0.0456689	-0.0354319	-0.0356957	0.0267671	0.0791245	0.157151
chr1	8500000	8550000	-0.320244	-0.17118	-0.160187	-0.0835448	-0.0332017	-0.0536692	-0.0575581	0.0267766	0.0794246	0.154557
chr1	8550000	8600000	-0.111369	-0.156608	-0.0295097	-0.0372447	-0.000586956	-0.0448502	-0.0229466	0.0687456	0.148965	0.165021
chr1	8600000	8650000	-0.0848636	-0.0817425	0.0267107	0.0594822	0.0481483	0.0158588	0.0621532	0.119028	0.182236	0.172265
chr1	8650000	8700000	-0.34004	-0.147348	-0.000186647	0.0701013	0.0137264	0.043754	0.088924	0.130401	0.170281	0.182866
chr1	8700000	8750000	-0.126955	-0.00471558	0.0674255	0.106944	0.0849487	0.123943	0.144168	0.187805	0.178702	0.199796
chr1	8750000	8800000	-0.0029852	-0.0255171	0.0932768	0.112802	0.158215	0.151894	0.178691	0.188205	0.176476	0.184068
chr1	8800000	8850000	0.104512	0.0684392	0.161891	0.170893	0.202618	0.204615	0.213935	0.188194	0.201199	0.168997
chr1	8850000	8900000	0.0426077	0.0829825	0.0831079	0.156386	0.160536	0.193643	0.165286	0.166141	0.165412	0.116682
chr1	8900000	8950000	0.0702676	0.14302	0.119142	0.168141	0.172263	0.17564	0.160332	0.168096	0.140634	0.106441
chr1	8950000	9000000	-0.0463894	-0.0177727	0.105565	0.107963	0.146385	0.123511	0.143742	0.12697	0.0904759	0.0555408
chr1	9000000	9050000	-0.0937804	-0.0728596	0.0681666	0.0996181	0.127935	0.100162	0.127414	0.0956388	0.0453687	0.0142246
chr1	9050000	9100000	-0.0947972	0.00791683	0.0360293	0.0873148	0.0571518	0.0905593	0.10097	0.0610681	-3.99145e-05	0.00366432
chr1	9100000	9150000	0.133454	0.0900866	0.0186102	0.0229522	0.0158848	0.082398	0.0587452	0.0143475	-0.0250515	-0.0206258
chr1	9150000	9200000	0.154372	0.113448	0.0303915	-0.0252845	0.00862985	0.0289894	0.00649562	-0.0554036	-0.0358796	-0.0550315
chr1	9200000	9250000	0.0591575	0.00512868	-0.0729016	-0.11798	-0.0724054	-0.0677706	-0.0816083	-0.124263	-0.0997647	-0.132469
chr1	9250000	9300000	-0.245099	-0.201682	-0.193183	-0.171022	-0.124243	-0.158438	-0.217287	-0.180351	-0.177889	-0.214491
chr1	9300000	9350000	0.0115125	-0.27478	-0.257964	-0.204244	-0.192499	-0.247717	-0.26121	-0.205651	-0.245303	-0.274434
chr1	9350000	9400000	0.0922939	-0.199234	-0.21676	-0.198748	-0.235006	-0.300316	-0.265604	-0.263951	-0.307294	-0.333335
chr1	9400000	9450000	0.107874	-0.157163	-0.217165	-0.241791	-0.326013	-0.350518	-0.304443	-0.320932	-0.348428	-0.387957
chr1	9450000	9500000	-0.0895853	-0.113828	-0.244491	-0.313942	-0.442827	-0.360601	-0.334941	-0.378782	-0.422643	-0.473959
chr1	9500000	9550000	-0.453971	-0.158294	-0.243504	-0.366833	-0.436091	-0.398859	-0.405854	-0.435024	-0.451369	-0.505608
chr1	9550000	9600000	-0.312338	-0.134578	-0.225834	-0.434336	-0.400849	-0.393055	-0.425101	-0.446397	-0.487669	-0.513169
chr1	9600000	9650000	0.063235	-0.1615	-0.222914	-0.346297	-0.365798	-0.404376	-0.456433	-0.487103	-0.545953	-0.55096
chr1	9650000	9700000	-0.0198815	-0.259211	-0.35538	-0.328253	-0.388998	-0.47869	-0.518512	-0.574254	-0.59013	-0.617396
chr1	9700000	9750000	-0.662672	-0.487831	-0.463743	-0.394957	-0.438889	-0.54572	-0.589781	-0.669199	-0.695014	-0.720365
chr1	9750000	9800000	-0.744135	-0.547254	-0.422753	-0.392886	-0.423423	-0.559615	-0.661099	-0.646109	-0.69873	-0.737773
chr1	9800000	9850000	-0.255749	-0.380437	-0.327263	-0.369533	-0.40417	-0.50871	-0.625253	-0.632363	-0.691134	-0.717347
chr1	9850000	9900000	-0.316602	-0.211238	-0.236462	-0.312981	-0.431922	-0.500619	-0.57186	-0.637579	-0.650999	-0.666403
chr1	9900000	9950000	-0.163966	-0.101351	-0.252903	-0.320331	-0.440212	-0.50537	-0.532737	-0.609474	-0.613689	-0.647998
chr1	9950000	10000000	-0.102821	-0.0809608	-0.163808	-0.367283	-0.423944	-0.465239	-0.470051	-0.54223	-0.577228	-0.564302
chr1	10000000	10050000	-0.360519	-0.183928	-0.190678	-0.447573	-0.529715	-0.537252	-0.542876	-0.560011	-0.595034	-0.603235
chr1	10050000	10100000	-0.595891	-0.274447	-0.352185	-0.532181	-0.648089	-0.605454	-0.650085	-0.629694	-0.657549	-0.688346
chr1	10100000	10150000	-0.501451	-0.386601	-0.391011	-0.511068	-0.644725	-0.667858	-0.680721	-0.659879	-0.666545	-0.68715
chr1	10150000	10200000	-0.280986	-0.544269	-0.435948	-0.505709	-0.580462	-0.713473	-0.688101	-0.691159	-0.666069	-0.693029
chr1	10200000	10250000	-0.195612	-0.429624	-0.444908	-0.429962	-0.491643	-0.640334	-0.681924	-0.693514	-0.664133	-0.641266
chr1	10250000	10300000	-0.0328797	-0.175656	-0.392667	-0.334797	-0.416947	-0.568143	-0.665872	-0.638471	-0.650091	-0.628084
chr1	10300000	10350000	0.164945	-0.00530183	-0.172792	-0.239811	-0.342452	-0.431964	-0.587538	-0.607155	-0.613229	-0.610514
chr1	10350000	10400000	0.219244	0.159421	0.0701873	-0.160139	-0.269337	-0.365332	-0.443234	-0.540902	-0.543728	-0.566625
chr1	10400000	10450000	0.202842	0.228335	0.144443	-0.0429153	-0.172331	-0.313839	-0.343044	-0.457396	-0.521246	-0.51937
chr1	10450000	10500000	0.0860263	0.235738	0.196704	0.0482995	-0.186127	-0.244452	-0.315441	-0.395053	-0.50095	-0.489381
chr1	10500000	10550000	0.104925	0.202332	0.226843	0.102285	-0.10279	-0.145292	-0.250834	-0.341923	-0.411471	-0.457987
chr1	10550000	10600000	0.258946	0.251109	0.223902	0.0444014	-0.001292	-0.113665	-0.217183	-0.320055	-0.382026	-0.455833
chr1	10600000	10650000	0.0568397	0.14827	0.167521	0.0354789	0.0191636	-0.0748499	-0.218519	-0.286999	-0.349336	-0.422165
chr1	10650000	10700000	0.0113865	0.0958219	-0.019576	0.0148081	0.00429107	-0.0556182	-0.197529	-0.278668	-0.348237	-0.400728
chr1	10700000	10750000	0.0196156	0.0207276	-0.0626318	0.0570378	0.0200694	-0.0907132	-0.129352	-0.221266	-0.308409	-0.34568
chr1	10750000	10800000	-0.290351	-0.310985	-0.175183	-0.0589674	-0.0551344	-0.132669	-0.14841	-0.22443	-0.310765	-0.367689
chr1	10800000	10850000	-0.449629	-0.338097	-0.1529	-0.0791394	-0.107649	-0.0923476	-0.122338	-0.182108	-0.251902	-0.335058
chr1	10850000	10900000	-0.383694	-0.244602	-0.121665	-0.0776017	-0.104705	-0.0987634	-0.0985676	-0.133099	-0.20197	-0.279666
chr1	10900000	10950000	-0.558286	-0.171393	-0.106916	-0.185291	-0.0944363	-0.0851744	-0.0987155	-0.11332	-0.173613	-0.237147
chr1	10950000	11000000	-0.24044	0.0442808	0.000371613	-0.103696	-0.0750158	-0.0432545	-0.0458406	-0.0549197	-0.106348	-0.195839
chr1	11000000	11050000	-0.200492	-0.00032633	-0.160323	-0.130444	-0.126768	-0.0814709	-0.0550122	-0.0643194	-0.103278	-0.173691
chr1	11050000	11100000	-0.181718	-0.0788722	-0.139353	-0.171302	-0.121542	-0.0945657	-0.0798771	-0.0757955	-0.124118	-0.17046
chr1	11100000	11150000	-0.0154463	-0.342448	-0.228221	-0.226855	-0.181748	-0.168819	-0.128912	-0.111995	-0.145998	-0.191676
chr1	11150000	11200000	-0.203633	-0.301425	-0.319649	-0.168331	-0.175678	-0.159535	-0.127795	-0.14356	-0.145199	-0.183508
chr1	11200000	11250000	-0.332105	-0.161884	-0.222177	-0.148311	-0.191086	-0.148623	-0.139399	-0.144505	-0.137371	-0.135187
chr1	11250000	11300000	-0.0822396	-0.104987	-0.0826878	-0.0979151	-0.111261	-0.118364	-0.124078	-0.124037	-0.140635	-0.113321
chr1	11300000	11350000	-0.131469	0.0114328	0.0477402	-0.078272	-0.0508611	-0.0917691	-0.0844445	-0.102138	-0.0944946	-0.0573775
chr1	11350000	11400000	-0.685569	-0.113791	-0.0622178	-0.12678	-0.0948516	-0.0852671	-0.121699	-0.145155	-0.123367	-0.0961678
chr1	11400000	11450000	-0.401532	-0.137165	-0.0655586	-0.112384	-0.100836	-0.0875403	-0.125193	-0.13212	-0.128006	-0.130042
chr1	11450000	11500000	-0.177762	-0.171122	-0.082131	-0.098278	-0.0932726	-0.075742	-0.0974276	-0.135423	-0.107371	-0.124315
chr1	11500000	11550000	-0.242092	-0.22519	-0.241963	-0.143824	-0.167595	-0.148761	-0.133455	-0.152365	-0.151535	-0.181169
chr1	11550000	11600000	-0.295563	-0.283956	-0.318851	-0.185177	-0.186954	-0.203903	-0.174755	-0.128056	-0.183742	-0.186802
chr1	11600000	11650000	-0.498577	-0.438376	-0.374669	-0.248827	-0.164819	-0.224214	-0.199164	-0.146771	-0.193427	-0.171646
chr1	11650000	11700000	-0.297669	-0.344366	-0.246131	-0.22184	-0.154381	-0.195259	-0.165087	-0.144973	-0.141405	-0.153394
chr1	11700000	11750000	0.110523	-0.04168	-0.156296	-0.173928	-0.142399	-0.0908405	-0.126393	-0.140264	-0.0891253	-0.118843
chr1	11750000	11800000	-0.0337244	0.0023866	-0.0997194	-0.105	-0.155293	-0.057333	-0.100674	-0.127095	-0.0794491	-0.0745893
chr1	11800000	11850000	-0.0973762	0.0413617	-0.00795997	-0.0703186	-0.107179	-0.0623814	-0.0368148	-0.0763885	-0.0786114	-0.0311093
chr1	11850000	11900000	-0.0693239	-0.0160168	0.0234107	-0.0398735	-0.018185	-0.0701975	-0.0167955	-0.0386314	-0.0608945	-0.0269293
chr1	11900000	11950000	-0.0168589	-0.0535075	0.0300508	0.0356605	-0.0177782	-0.0556421	-0.0147833	0.00205894	-0.0223026	-0.0197462
chr1	11950000	12000000	0.033827	-0.0150789	0.0200552	0.0923401	0.0236995	0.00183147	-0.00462034	0.0432142	0.0237988	-0.0167697
chr1	12000000	12050000	0.181724	-0.0549348	0.0506414	0.0999746	0.101859	0.0542596	0.0250609	0.0702368	0.0867046	0.0246713
chr1	12050000	12100000	0.193266	0.0452802	0.131907	0.131929	0.15474	0.136218	0.116053	0.0968064	0.116338	0.0726697
chr1	12100000	12150000	0.149972	0.109695	0.0928368	0.162743	0.218403	0.208458	0.167965	0.136848	0.135228	0.117926
chr1	12150000	12200000	0.0239936	0.214097	0.164218	0.207852	0.264873	0.271568	0.225534	0.182142	0.149638	0.143923
chr1	12200000	12250000	0.259264	0.299339	0.291915	0.3027	0.319196	0.346326	0.30391	0.22861	0.176927	0.167362
chr1	12250000	12300000	0.368845	0.322265	0.348208	0.363141	0.361085	0.356405	0.321614	0.256619	0.192112	0.17224
chr1	12300000	12350000	0.154201	0.326382	0.358746	0.363438	0.36682	0.352849	0.336832	0.285068	0.211732	0.168859
chr1	12350000	12400000	0.15762	0.236905	0.337842	0.378837	0.374597	0.346597	0.331289	0.282749	0.223844	0.183298
chr1	12400000	12450000	0.21635	0.247423	0.302654	0.397993	0.395682	0.359163	0.341332	0.316404	0.256324	0.212804
chr1	12450000	12500000	0.0790103	0.202989	0.262888	0.344977	0.359821	0.36215	0.318025	0.298239	0.264306	0.207955
chr1	12500000	12550000	0.088656	0.165577	0.219899	0.267129	0.320802	0.336597	0.300587	0.272775	0.274847	0.22702
chr1	12550000	12600000	0.0686337	0.161051	0.199877	0.209918	0.289863	0.289086	0.281329	0.260739	0.255072	0.228425
chr1	12600000	12650000	-0.0265923	0.0894084	0.133361	0.167512	0.222639	0.249212	0.236742	0.236194	0.232628	0.233961
chr1	12650000	12700000	0.206368	0.0947281	0.111314	0.181206	0.17385	0.205932	0.212878	0.224125	0.220444	0.229136
chr1	12700000	12750000	0.275775	0.118475	0.106504	0.161479	0.164166	0.162133	0.204472	0.217054	0.214258	0.222566
chr1	12750000	12800000	-0.0322302	-0.0338486	0.0108895	0.0155263	0.0757485	0.0892131	0.12442	0.146917	0.181989	0.192321
chr1	12800000	12850000	-0.23184	-0.143566	-0.065838	-0.0142037	0.0187987	0.0768529	0.0971292	0.134955	0.166487	0.168567
chr1	12850000	12900000	-0.0608877	-0.0841813	-0.0491409	0.00469613	0.034448	0.0848721	0.0978451	0.141467	0.168183	0.172542
chr1	12900000	12950000	0.164605	0.0179471	0.042431	0.026196	0.0861416	0.11317	0.133332	0.152513	0.172271	0.167015
chr1	12950000	13000000	0.318001	0.21905	0.0967539	0.125846	0.120068	0.122947	0.169646	0.175536	0.172571	0.156389
chr1	13000000	13050000	0.370024	0.265847	0.105316	0.145613	0.142814	0.155142	0.184671	0.182456	0.155875	0.149738
chr1	13050000	13100000	0.305416	0.162786	0.188256	0.140506	0.170035	0.184151	0.190975	0.178255	0.134068	0.124994
chr1	13100000	13150000	0.00513625	-0.0358377	0.134541	0.156557	0.183697	0.204725	0.20079	0.17176	0.136006	0.0997836
chr1	13150000	13200000	-0.277364	-0.0930428	0.104045	0.207278	0.217945	0.238457	0.206046	0.161383	0.126518	0.0719642
chr1	13200000	13250000	-0.0402389	0.110396	0.219037	0.288438	0.289696	0.266522	0.223876	0.179946	0.132378	0.098458
chr1	13250000	13300000	0.277714	0.255995	0.312402	0.365782	0.366303	0.285175	0.24647	0.190239	0.129249	0.0958995
chr1	13300000	13350000	0.24685	0.296768	0.342757	0.38127	0.364209	0.283011	0.240403	0.179261	0.131863	0.102641
chr1	13350000	13400000	-0.00527761	0.244786	0.283875	0.316566	0.290392	0.249493	0.1787	0.140985	0.0912163	0.0765396
chr1	13400000	13450000	0.222948	0.214482	0.259891	0.280754	0.250266	0.233328	0.164102	0.137245	0.096257	0.0763051
chr1	13450000	13500000	0.372969	0.198833	0.226124	0.209526	0.201637	0.182871	0.16395	0.119085	0.11338	0.0896337
chr1	13500000	13550000	0.295879	0.202869	0.121524	0.0990342	0.13459	0.132931	0.142661	0.106269	0.0992665	0.0662672
chr1	13550000	13600000	0.186977	0.143984	-0.00791929	0.020219	0.0496615	0.0726647	0.0869972	0.114008	0.0879423	0.0836819
chr1	13600000	13650000	0.0345091	-0.0129794	-0.103818	-0.0624337	-0.0240569	0.0259026	0.0585454	0.104883	0.0654818	0.0839594
chr1	13650000	13700000	-0.0737277	-0.152515	-0.0755934	-0.099971	-0.0364743	-0.00895799	0.0552265	0.0888158	0.10305	0.106174
chr1	13700000	13750000	-0.00655276	-0.140381	-0.0708095	-0.0759951	-0.0511782	-0.0198078	0.0375335	0.0684029	0.118187	0.131485
chr1	13750000	13800000	0.105574	-0.0119049	-0.0328086	0.00384392	-0.0405379	0.0215613	0.054041	0.103168	0.149181	0.17515
chr1	13800000	13850000	0.0402632	0.0344996	0.0259162	0.0305738	0.0263941	0.036691	0.0633622	0.123649	0.18873	0.215872
chr1	13850000	13900000	0.119961	0.0388383	0.0974952	0.0905832	0.129999	0.0964523	0.130295	0.176827	0.224966	0.23215
chr1	13900000	13950000	0.19892	0.126351	0.148149	0.152799	0.170004	0.157018	0.171929	0.220502	0.251144	0.25811
chr1	13950000	14000000	0.0974664	0.157727	0.178902	0.22892	0.226189	0.243411	0.233485	0.254898	0.259405	0.286629
chr1	14000000	14050000	0.165228	0.232802	0.233094	0.268597	0.263548	0.289532	0.298536	0.278141	0.274775	0.282933
chr1	14050000	14100000	0.248401	0.275887	0.288103	0.312093	0.336365	0.337007	0.351884	0.303865	0.305064	0.273124
chr1	14100000	14150000	0.0410657	0.196915	0.246694	0.291894	0.337329	0.350187	0.347208	0.320498	0.27738	0.24487
chr1	14150000	14200000	-0.0528956	0.144964	0.251277	0.322012	0.38199	0.390157	0.362255	0.360258	0.278666	0.251452
chr1	14200000	14250000	0.106931	0.114353	0.238138	0.302104	0.383689	0.385441	0.369883	0.339609	0.279645	0.241752
chr1	14250000	14300000	0.180044	0.144544	0.231854	0.291948	0.350924	0.389197	0.386763	0.320765	0.298275	0.247294
chr1	14300000	14350000	0.144468	0.188873	0.227355	0.281516	0.311612	0.384538	0.362161	0.31606	0.299109	0.248432
chr1	14350000	14400000	0.246903	0.172028	0.230365	0.266573	0.294196	0.354031	0.340857	0.325467	0.295799	0.270472
chr1	14400000	14450000	0.220825	0.256959	0.272426	0.257894	0.293176	0.295421	0.323182	0.319911	0.290809	0.257769
chr1	14450000	14500000	0.226154	0.272989	0.243534	0.236961	0.270217	0.242902	0.283	0.305179	0.284329	0.252368
chr1	14500000	14550000	0.207744	0.27205	0.260695	0.256012	0.229282	0.222688	0.245959	0.271597	0.251497	0.256656
chr1	14550000	14600000	0.0956255	0.18652	0.219378	0.233261	0.184637	0.205194	0.211211	0.226573	0.248538	0.244369
chr1	14600000	14650000	0.178474	0.147293	0.195121	0.215193	0.193669	0.182425	0.16569	0.156995	0.225599	0.211775
chr1	14650000	14700000	0.164718	0.0981996	0.178266	0.191182	0.195452	0.168866	0.148499	0.158363	0.18947	0.206003
chr1	14700000	14750000	0.200136	0.0841987	0.123308	0.16832	0.188696	0.151768	0.118887	0.151346	0.13906	0.204735
chr1	14750000	14800000	0.0700861	0.0631037	0.0726976	0.131602	0.169448	0.141932	0.125147	0.121872	0.133958	0.197826
chr1	14800000	14850000	0.0464863	0.0296262	0.0341419	0.101012	0.138855	0.135795	0.154852	0.114483	0.160979	0.195431
chr1	14850000	14900000	0.0858469	-0.0908818	-0.00448195	0.0811168	0.119751	0.151844	0.134083	0.118172	0.162469	0.199285
chr1	14900000	14950000	-0.3728	-0.173	-0.043818	0.0173533	0.0516808	0.123773	0.104063	0.148334	0.167348	0.185991
chr1	14950000	15000000	-0.471825	-0.148167	-0.0573348	0.0068031	0.0462321	0.0719954	0.116619	0.167612	0.182581	0.176311
chr1	15000000	15050000	0.0455638	0.0386041	0.0673869	0.0639201	0.0844707	0.0737751	0.165086	0.20306	0.220558	0.201815
chr1	15050000	15100000	0.132643	0.0939395	0.156877	0.104454	0.0701958	0.108828	0.181784	0.232524	0.231102	0.215739
chr1	15100000	15150000	0.200523	0.18121	0.154917	0.145228	0.0957235	0.139383	0.178566	0.222427	0.226284	0.218203
chr1	15150000	15200000	0.245726	0.195896	0.206617	0.156	0.12715	0.143147	0.169914	0.193766	0.221433	0.217622
chr1	15200000	15250000	0.0943175	0.235621	0.243616	0.151325	0.152246	0.163318	0.178465	0.190436	0.202519	0.205535
chr1	15250000	15300000	0.158246	0.259961	0.242617	0.215888	0.17251	0.169312	0.170313	0.180672	0.198754	0.204548
chr1	15300000	15350000	0.0849492	0.216938	0.204933	0.197896	0.15433	0.151966	0.162787	0.158048	0.173137	0.196686
chr1	15350000	15400000	-0.0637385	0.0665043	0.110519	0.123568	0.124675	0.108358	0.12193	0.141427	0.137907	0.16454
chr1	15400000	15450000	-0.0644023	0.010222	0.0755875	0.0639201	0.0955176	0.102698	0.0966549	0.126214	0.14589	0.146488
chr1	15450000	15500000	0.0648143	-0.00595732	0.0566832	0.0206428	0.0351607	0.0836877	0.0926077	0.106951	0.14096	0.128094
chr1	15500000	15550000	0.0811727	0.0390892	0.0562475	0.0299659	0.0329561	0.0667306	0.0918152	0.122091	0.136683	0.154314
chr1	15550000	15600000	0.107344	0.125879	0.0309301	0.0242863	0.0209338	0.0626517	0.0867534	0.12583	0.135769	0.16812
chr1	15600000	15650000	-0.0315162	0.0460793	-0.0327341	-0.0279841	-0.0176265	0.00168906	0.0762909	0.107159	0.136847	0.152699
chr1	15650000	15700000	-0.333625	-0.0554346	-0.0879843	-0.0727422	-0.0185918	-0.0282845	0.0381434	0.0641374	0.099025	0.113443
chr1	15700000	15750000	-0.195321	-0.170696	-0.0765658	-0.0814364	-0.0586232	-0.017797	0.00732239	0.0579125	0.0746446	0.0859939
chr1	15750000	15800000	-0.168098	-0.173872	-0.0923426	-0.0651688	-0.0846663	-0.0168172	-0.0200619	0.0250157	0.0455954	0.0488751
chr1	15800000	15850000	-0.253855	-0.162057	-0.179502	-0.124722	-0.0690938	-0.0467256	-0.0183729	-0.00646316	0.0197756	0.0226378
chr1	15850000	15900000	-0.134742	-0.124222	-0.147629	-0.11338	-0.0499961	-0.0495076	-0.0131109	-0.0108086	-0.00538405	0.0192305
chr1	15900000	15950000	-0.0616164	-0.088724	-0.144782	-0.075673	-0.0273673	-0.0046256	-0.00687844	-0.00787036	-0.0199843	0.00504074
chr1	15950000	16000000	-0.0847289	0.0292895	-0.0828849	-0.0767252	-0.039335	0.0031768	-0.00202595	-0.0117922	-0.0085738	0.0045992
chr1	16000000	16050000	0.138827	0.0759737	-0.028486	-0.0943168	-0.059819	-0.028824	-0.0211441	-0.0465627	-0.040325	-0.0451733
chr1	16050000	16100000	-0.159421	-0.0137425	-0.0387142	-0.120287	-0.100693	-0.0790444	-0.059897	-0.053298	-0.0497998	-0.0575334
chr1	16100000	16150000	-0.426233	-0.217598	-0.107396	-0.112606	-0.12027	-0.112531	-0.119757	-0.0847037	-0.10006	-0.0779032
chr1	16150000	16200000	-0.122939	-0.18075	-0.0684234	-0.0463284	-0.0870146	-0.116256	-0.132878	-0.0950691	-0.0959005	-0.078806
chr1	16200000	16250000	0.277138	0.0432973	0.00499121	0.0314851	0.00548578	-0.0745669	-0.102291	-0.106951	-0.0632725	-0.0373214
chr1	16250000	16300000	0.191488	0.0960631	-0.00548062	0.0417411	0.0388058	-0.0488033	-0.0892293	-0.104696	-0.059084	-0.0188682
chr1	16300000	16350000	0.0767844	0.154397	0.0624751	0.0437808	0.00190825	-0.0524428	-0.111205	-0.105628	-0.0690229	-0.0289623
chr1	16350000	16400000	0.141305	0.136657	0.150943	0.0916636	0.0369673	0.00103655	-0.0678511	-0.0846421	-0.0574454	-0.00918349
chr1	16400000	16450000	0.110111	0.0810345	0.16644	0.0407619	-0.017307	-0.0468777	-0.0603164	-0.0695984	-0.0779962	-0.0202866
chr1	16450000	16500000	-0.0989394	0.0931665	0.157763	0.0631662	0.00159937	-0.0352669	-0.0359485	-0.051048	-0.0513713	0.0018339
chr1	16500000	16550000	-0.154819	0.0288853	0.00788304	0.000988409	-0.0642223	-0.0702796	-0.0501529	-0.0755799	-0.0469557	-0.0150083
chr1	16550000	16600000	0.0217437	-0.0144366	0.0125509	0.0302138	-0.0216502	-0.0466164	-0.0389981	-0.0276728	-0.00259456	0.00406039
chr1	16600000	16650000	0.100905	-0.0764424	-0.0949586	-0.0727573	-0.0363991	-0.0594236	-0.0850214	-0.0270234	0.000460576	0.00789213
chr1	16650000	16700000	0.131252	-0.113215	-0.145489	-0.112378	-0.0571099	-0.0520708	-0.0604714	-0.0145974	0.0140267	0.0274346
chr1	16700000	16750000	-0.0073822	-0.126978	-0.205997	-0.14911	-0.0767195	-0.0585994	-0.0516802	-0.018154	0.0271673	0.0483399
chr1	16750000	16800000	-0.210817	-0.240963	-0.193266	-0.159051	-0.0790279	-0.0369387	-0.0238745	-0.011246	0.0182803	0.0586935
chr1	16800000	16850000	-0.0130095	-0.138791	-0.0946735	-0.0457073	-0.0381233	0.00677957	0.0453254	0.0334813	0.0558894	0.0991848
chr1	16850000	16900000	0.0439017	0.00562513	-0.0473505	0.00836112	-0.0114111	0.0290637	0.0635463	0.0559087	0.0723398	0.0758946
chr1	16900000	16950000	0.00753853	0.0399919	0.0312152	0.059528	0.0578656	0.0660981	0.0859248	0.107363	0.0961612	0.0710015
chr1	16950000	17000000	0.0961008	0.0225726	0.0868991	0.0766999	0.0977717	0.066757	0.0953213	0.121908	0.0935839	0.0763193
chr1	17000000	17050000	-0.0383467	0.000120452	0.0552433	0.10473	0.13438	0.0995701	0.112366	0.12925	0.107504	0.0987161
chr1	17050000	17100000	-0.434533	-0.141916	-0.0589101	0.026604	0.0450274	0.0717634	0.0563824	0.0697337	0.0802723	0.0829508
chr1	17100000	17150000	-0.303926	-0.226979	-0.0844712	-0.0246724	0.0386692	0.0965512	0.0752754	0.0665404	0.0833089	0.110469
chr1	17150000	17200000	-0.241116	-0.227964	-0.0777095	-0.0152602	0.0505206	0.079961	0.0794509	0.0723956	0.0991993	0.146431
chr1	17200000	17250000	-0.147134	-0.19551	-0.128495	-0.0573517	0.0208741	0.0859017	0.0999257	0.092361	0.121015	0.154487
chr1	17250000	17300000	0.0128976	0.0719417	-0.0363474	0.0388899	0.0734112	0.0902699	0.109627	0.130747	0.154656	0.166805
chr1	17300000	17350000	0.237832	0.109998	0.0492658	0.0604212	0.0947864	0.0976456	0.132821	0.184901	0.197247	0.183034
chr1	17350000	17400000	0.168678	0.198773	0.212662	0.103877	0.0981381	0.132344	0.136804	0.189599	0.197558	0.160815
chr1	17400000	17450000	0.116685	0.254152	0.254394	0.150895	0.0978015	0.131544	0.171041	0.208164	0.206218	0.170794
chr1	17450000	17500000	0.135883	0.23775	0.249964	0.198532	0.12788	0.139042	0.204498	0.197441	0.173687	0.159096
chr1	17500000	17550000	0.119026	0.207549	0.258329	0.229885	0.169587	0.191639	0.222487	0.204371	0.17648	0.173313
chr1	17550000	17600000	0.076122	0.149479	0.146125	0.186141	0.208308	0.212463	0.197841	0.179171	0.149735	0.139312
chr1	17600000	17650000	0.0301007	0.139467	0.108622	0.184474	0.261257	0.231183	0.193669	0.164688	0.147768	0.151896
chr1	17650000	17700000	0.141995	0.0691273	0.103269	0.162623	0.254356	0.249266	0.163507	0.133735	0.129762	0.133526
chr1	17700000	17750000	0.219734	0.0818627	0.165452	0.253294	0.285119	0.254186	0.179548	0.154061	0.148138	0.136185
chr1	17750000	17800000	0.0891934	0.116495	0.198954	0.281186	0.257554	0.216648	0.211268	0.156458	0.146263	0.14303
chr1	17800000	17850000	0.0199914	0.169173	0.242529	0.257826	0.217342	0.201682	0.199333	0.175203	0.140103	0.123098
chr1	17850000	17900000	0.107638	0.244424	0.305177	0.27108	0.203396	0.18758	0.187005	0.19697	0.148623	0.106856
chr1	17900000	17950000	0.0697232	0.181877	0.210608	0.167049	0.143989	0.138882	0.177261	0.15011	0.125722	0.082597
chr1	17950000	18000000	-0.137184	0.113957	0.174091	0.121151	0.109628	0.12135	0.12641	0.119381	0.118769	0.0860592
chr1	18000000	18050000	0.216951	0.0450637	0.0223116	0.0342343	0.0516469	0.0862873	0.0565623	0.0824318	0.0780373	0.0889171
chr1	18050000	18100000	0.181836	0.0306527	-0.103001	-0.00181539	0.0193084	0.0234994	0.0327373	0.0299643	0.0522207	0.114341
chr1	18100000	18150000	-0.0871551	-0.129062	-0.281758	-0.143925	-0.0756843	-0.0877285	-0.0485874	-0.0482711	0.0189066	0.0754502
chr1	18150000	18200000	-0.145728	-0.188463	-0.272326	-0.251558	-0.153892	-0.123861	-0.0968982	-0.0563505	0.00881278	0.0325369
chr1	18200000	18250000	-0.137533	-0.321597	-0.282112	-0.286053	-0.222684	-0.151614	-0.113453	-0.0422051	0.00741459	0.0427614
chr1	18250000	18300000	-0.265333	-0.290666	-0.251631	-0.296478	-0.255389	-0.155285	-0.0908004	-0.000156721	0.0240743	0.0438621
chr1	18300000	18350000	0.00930608	-0.146207	-0.152271	-0.219597	-0.218401	-0.121538	-0.0350003	0.0505027	0.0744405	0.06783
chr1	18350000	18400000	-0.0255578	-0.0810698	-0.169284	-0.205141	-0.203643	-0.108162	0.0229589	0.0676157	0.0997725	0.109058
chr1	18400000	18450000	-0.213023	-0.100853	-0.160558	-0.110923	-0.0982195	-0.0597519	0.0608359	0.094153	0.114418	0.131725
chr1	18450000	18500000	-0.0295057	-0.20362	-0.0652115	-0.071116	-0.0382477	0.0102181	0.0561721	0.106115	0.124884	0.15494
chr1	18500000	18550000	0.201241	-0.111618	0.038576	0.040553	0.0827798	0.115454	0.078035	0.109582	0.12749	0.162026
chr1	18550000	18600000	0.292358	0.0452802	0.0919412	0.162231	0.152995	0.147902	0.10651	0.109486	0.150829	0.169162
chr1	18600000	18650000	0.063235	0.0927799	0.12203	0.227163	0.215259	0.183695	0.144372	0.101922	0.140092	0.151931
chr1	18650000	18700000	0.0993643	0.159975	0.186793	0.260886	0.249628	0.195847	0.175764	0.133593	0.136113	0.162053
chr1	18700000	18750000	0.0930084	0.141276	0.176706	0.228194	0.244381	0.188863	0.178413	0.160271	0.121195	0.156624
chr1	18750000	18800000	-0.0251701	0.0127108	0.115159	0.153782	0.183986	0.161049	0.153887	0.15639	0.109318	0.129358
chr1	18800000	18850000	-0.00578754	0.0854948	0.107766	0.0947121	0.111415	0.154152	0.142795	0.147919	0.143273	0.125131
chr1	18850000	18900000	0.257141	0.137391	0.0738512	0.0485719	0.0670524	0.139481	0.145324	0.133001	0.159199	0.136296
chr1	18900000	18950000	0.136865	0.182982	0.0542228	-0.0195423	0.00713322	0.0676087	0.103358	0.108194	0.14369	0.146827
chr1	18950000	19000000	0.0547016	0.11876	-0.008611	-0.0492802	-0.0163426	0.0146436	0.0460997	0.0874023	0.113603	0.151006
chr1	19000000	19050000	0.0891934	0.00103077	-0.0136746	-0.0569194	-0.0596761	-0.0569071	-0.00323842	0.0685954	0.0843193	0.138366
chr1	19050000	19100000	0.0466708	-0.0423523	0.00554747	-0.0605402	-0.0739852	-0.0894231	-0.0232239	0.0445564	0.0854011	0.116406
chr1	19100000	19150000	0.186977	0.0465119	0.0445821	-0.00916834	-0.0568213	-0.0417979	-0.00801586	0.0314203	0.102992	0.121001
chr1	19150000	19200000	0.242724	0.0728241	0.0556404	0.0473756	-0.0266104	0.00823005	0.0246878	0.0592159	0.115723	0.130131
chr1	19200000	19250000	0.0389041	0.0856243	0.0660272	0.0499103	0.035142	0.0404191	0.0494177	0.0799976	0.107747	0.154627
chr1	19250000	19300000	-0.0478327	0.096481	0.0558428	0.0299659	0.0891298	0.0843364	0.0939389	0.104264	0.112623	0.176124
chr1	19300000	19350000	0.0700861	0.0855271	0.130245	0.132251	0.136015	0.151393	0.146423	0.141327	0.158351	0.191506
chr1	19350000	19400000	0.209063	0.102063	0.182799	0.202974	0.185329	0.196213	0.178688	0.163641	0.187989	0.203973
chr1	19400000	19450000	0.145099	0.118047	0.158096	0.225677	0.233648	0.210826	0.200161	0.195134	0.202101	0.224612
chr1	19450000	19500000	0.0466093	0.152481	0.19428	0.284338	0.289109	0.243322	0.218408	0.23032	0.227657	0.249832
chr1	19500000	19550000	0.19809	0.123594	0.214072	0.286544	0.319793	0.287044	0.266744	0.270808	0.266402	0.284065
chr1	19550000	19600000	0.1185	0.163277	0.237397	0.288696	0.343956	0.319726	0.300425	0.29406	0.289188	0.311342
chr1	19600000	19650000	0.24594	0.232714	0.245692	0.313246	0.344197	0.380615	0.348669	0.331982	0.349625	0.348099
chr1	19650000	19700000	0.227836	0.228541	0.2586	0.307674	0.333126	0.392551	0.378543	0.354455	0.388443	0.363078
chr1	19700000	19750000	0.281585	0.284941	0.303021	0.319118	0.377734	0.380551	0.398431	0.394837	0.400026	0.386581
chr1	19750000	19800000	0.231248	0.286252	0.288447	0.301372	0.354345	0.363275	0.395626	0.418507	0.394252	0.382826
chr1	19800000	19850000	0.153858	0.227895	0.299633	0.324169	0.320904	0.350104	0.385709	0.419882	0.396194	0.38125
chr1	19850000	19900000	0.102206	0.219154	0.289136	0.306509	0.299451	0.314302	0.371272	0.403566	0.385218	0.362805
chr1	19900000	19950000	0.255812	0.261797	0.312219	0.31325	0.310391	0.332278	0.368704	0.378135	0.383118	0.360655
chr1	19950000	20000000	0.208348	0.222324	0.310381	0.310026	0.267685	0.315165	0.327757	0.336433	0.352423	0.352017
chr1	20000000	20050000	0.13131	0.262155	0.250216	0.257682	0.266562	0.292256	0.297122	0.303758	0.311651	0.334814
chr1	20050000	20100000	0.0604977	0.228423	0.187262	0.200923	0.255083	0.246995	0.2606	0.255726	0.291205	0.317994
chr1	20100000	20150000	0.148025	0.159175	0.172548	0.196854	0.224695	0.211758	0.234391	0.243543	0.271032	0.2816
chr1	20150000	20200000	0.248027	0.138203	0.131301	0.175166	0.183815	0.181916	0.174378	0.22794	0.243833	0.246854
chr1	20200000	20250000	0.0626272	0.0935369	0.0808758	0.0832143	0.0932839	0.116691	0.116963	0.178428	0.203593	0.188565
chr1	20250000	20300000	0.161486	0.0719253	0.0752726	0.0276396	0.0476178	0.0548132	0.106221	0.14487	0.166554	0.154057
chr1	20300000	20350000	0.135363	0.0634326	0.029044	-0.0305132	-0.0154755	0.00864388	0.0706831	0.10574	0.117767	0.123978
chr1	20350000	20400000	-0.036978	0.019355	-0.103044	-0.109929	-0.122739	-0.0316163	0.0245142	0.0487344	0.0621122	0.0885595
chr1	20400000	20450000	-0.157366	-0.13845	-0.228723	-0.168514	-0.172865	-0.093206	-0.00804927	-0.00206708	0.0201118	0.074545
chr1	20450000	20500000	0.0394602	-0.211974	-0.253163	-0.20895	-0.126991	-0.0882296	-0.0354788	-0.0110356	0.016145	0.0534403
chr1	20500000	20550000	-0.168241	-0.362919	-0.302913	-0.298878	-0.18833	-0.142162	-0.139649	-0.0863331	-0.0312477	-0.00657202
chr1	20550000	20600000	-0.194304	-0.194684	-0.335039	-0.276571	-0.192386	-0.144608	-0.143089	-0.0980634	-0.0541342	-0.0288993
chr1	20600000	20650000	-0.00604256	-0.0704759	-0.200882	-0.20708	-0.144026	-0.127371	-0.126206	-0.0801302	-0.0513306	-0.021157
chr1	20650000	20700000	0.0407571	0.0274699	-0.0490237	-0.110392	-0.081222	-0.0788088	-0.0609347	-0.0588363	-0.037772	0.0127409
chr1	20700000	20750000	0.10811	0.0920062	0.0156197	-0.0145365	-0.0819743	-0.0749981	-0.0232825	-0.0349094	-0.0142394	0.0244374
chr1	20750000	20800000	0.236862	0.203033	0.0805468	0.075291	-0.0192282	-0.00825006	-0.00720182	0.007828	0.0248805	0.0435032
chr1	20800000	20850000	-0.00674412	0.0856567	0.0785866	-0.0168246	-0.0296956	-0.0365471	-0.0423766	0.000356058	0.00832189	0.0278398
chr1	20850000	20900000	-0.190531	0.0360088	0.118397	0.0126276	0.0444402	-0.0128857	0.0070892	0.0327924	0.0539544	0.0454821
chr1	20900000	20950000	0.120429	0.0605356	0.0922676	0.0891116	0.0536819	0.030456	0.0362379	0.042974	0.0725174	0.0487474
chr1	20950000	21000000	0.202401	0.10131	0.0989843	0.125574	0.0564928	0.0726428	0.0577273	0.0680601	0.0594247	0.0534953
chr1	21000000	21050000	0.233356	0.17728	0.122981	0.129652	0.0984925	0.0865992	0.0897131	0.0860031	0.0657194	0.0751213
chr1	21050000	21100000	0.27698	0.157065	0.0972835	0.0899418	0.0834751	0.0981463	0.117439	0.0830713	0.0735953	0.0792851
chr1	21100000	21150000	0.00444011	0.10944	0.11001	0.0341737	0.0678648	0.114761	0.12228	0.0947964	0.0750824	0.0935436
chr1	21150000	21200000	-0.056655	0.00192336	-0.0285273	-0.0507533	0.0256082	0.0867378	0.101679	0.0971696	0.0763419	0.10448
chr1	21200000	21250000	-0.0701236	-0.0893088	-0.0861022	-0.0395643	0.00305084	0.0832839	0.118662	0.108839	0.129957	0.128022
chr1	21250000	21300000	-0.381624	-0.26775	-0.217635	-0.119405	-0.0418337	0.045014	0.0838454	0.113705	0.143876	0.124776
chr1	21300000	21350000	-0.446078	-0.342077	-0.271476	-0.125742	0.000207006	0.0315094	0.0862511	0.161106	0.165568	0.153126
chr1	21350000	21400000	-0.113223	-0.247169	-0.182804	-0.0756328	-0.00592005	0.0187197	0.115251	0.180766	0.193329	0.174525
chr1	21400000	21450000	-0.0507236	-0.0799615	-0.126551	-0.0364462	0.00676517	0.0848829	0.149496	0.199025	0.223423	0.186464
chr1	21450000	21500000	0.117505	0.0438808	-0.0341087	0.00416296	0.0588791	0.127969	0.174118	0.231566	0.237914	0.193093
chr1	21500000	21550000	0.0815328	0.0321154	0.0666299	0.0421075	0.079353	0.166547	0.219771	0.229653	0.223971	0.206856
chr1	21550000	21600000	0.0273619	0.0506156	0.091964	0.0982225	0.11826	0.196331	0.235686	0.220369	0.206366	0.186104
chr1	21600000	21650000	-0.0832483	0.0555345	0.0522967	0.0969194	0.13145	0.163546	0.214886	0.203713	0.180206	0.141922
chr1	21650000	21700000	-0.1255	-0.0351332	0.0736359	0.11172	0.136653	0.160543	0.186863	0.167995	0.131829	0.101194
chr1	21700000	21750000	0.0514579	-0.0413794	0.0634897	0.141588	0.160702	0.167585	0.143123	0.163462	0.112584	0.0771603
chr1	21750000	21800000	-0.00897863	-0.0686728	0.00733573	0.113456	0.180133	0.147873	0.116245	0.110389	0.0752693	0.0420038
chr1	21800000	21850000	-0.155243	-0.0548991	0.00574091	0.0774694	0.147721	0.0932199	0.0805694	0.0278765	0.0250319	-0.00783902
chr1	21850000	21900000	-0.00980948	0.019677	0.0340945	0.0780666	0.0941623	0.0861357	0.0365329	-0.00319428	-0.00722221	-0.050287
chr1	21900000	21950000	-0.0687245	0.0240266	0.0661508	0.0543225	-0.00706977	0.0431805	-0.0322613	-0.0681588	-0.0882175	-0.0767588
chr1	21950000	22000000	-0.32318	-0.0709451	0.0770916	-0.0475469	-0.108182	-0.0899909	-0.0720735	-0.1214	-0.145831	-0.124944
chr1	22000000	22050000	-0.0558627	-0.0596906	0.013986	-0.0891468	-0.110999	-0.166848	-0.14022	-0.174678	-0.168196	-0.162702
chr1	22050000	22100000	0.238209	0.0863366	-0.0158572	-0.114843	-0.180598	-0.190905	-0.190261	-0.182878	-0.190748	-0.195326
chr1	22100000	22150000	0.368992	0.0938268	-0.111638	-0.170684	-0.242473	-0.26111	-0.283322	-0.205203	-0.214049	-0.232511
chr1	22150000	22200000	0.121888	0.0135962	-0.209632	-0.287644	-0.31265	-0.348868	-0.353674	-0.26803	-0.233642	-0.262718
chr1	22200000	22250000	-0.0542136	-0.154521	-0.21082	-0.372398	-0.448777	-0.459073	-0.35593	-0.320611	-0.265677	-0.262007
chr1	22250000	22300000	-0.294473	-0.34738	-0.324848	-0.454846	-0.529545	-0.522661	-0.428755	-0.38435	-0.318632	-0.262627
chr1	22300000	22350000	-0.493652	-0.435073	-0.422179	-0.518902	-0.581334	-0.521591	-0.451476	-0.375429	-0.331926	-0.270404
chr1	22350000	22400000	-0.401448	-0.488337	-0.526728	-0.517978	-0.580876	-0.51949	-0.4562	-0.386979	-0.328634	-0.260973
chr1	22400000	22450000	-0.295018	-0.513822	-0.55099	-0.557911	-0.488553	-0.462219	-0.42069	-0.330429	-0.271059	-0.250535
chr1	22450000	22500000	-0.459461	-0.514362	-0.485578	-0.53375	-0.452022	-0.436639	-0.369705	-0.289989	-0.2413	-0.235912
chr1	22500000	22550000	-0.526567	-0.503749	-0.511815	-0.48784	-0.427988	-0.376047	-0.316875	-0.294447	-0.242567	-0.21975
chr1	22550000	22600000	-0.382948	-0.325188	-0.384807	-0.389254	-0.340053	-0.273098	-0.244082	-0.227609	-0.19784	-0.207283
chr1	22600000	22650000	-0.409269	-0.226878	-0.24737	-0.260654	-0.221278	-0.162646	-0.173514	-0.18528	-0.18442	-0.19255
chr1	22650000	22700000	-0.320006	-0.215821	-0.166712	-0.190905	-0.13992	-0.119992	-0.128799	-0.164448	-0.184436	-0.196655
chr1	22700000	22750000	-0.1539	-0.0282831	-0.0190676	-0.0359272	-0.0420667	-0.0804322	-0.0757626	-0.108131	-0.161564	-0.188273
chr1	22750000	22800000	-0.15496	-0.0630613	0.00778647	0.0182589	-0.0419912	-0.0789254	-0.0818415	-0.0961576	-0.156546	-0.184885
chr1	22800000	22850000	-0.078212	0.055766	0.0916299	0.0819652	0.0122856	-0.0207547	-0.0482275	-0.0565072	-0.0995212	-0.145858
chr1	22850000	22900000	0.170146	0.113877	0.119157	0.0608928	0.00606688	-0.0328957	-0.0484915	-0.0585498	-0.078324	-0.128583
chr1	22900000	22950000	0.17634	0.0967381	0.0787781	0.012992	0.00338167	0.000110113	-0.0422559	-0.0665193	-0.063209	-0.0939239
chr1	22950000	23000000	0.209886	0.156911	0.0929733	0.0207981	-0.0108328	0.0185994	-0.0171441	-0.0445683	-0.045916	-0.0529876
chr1	23000000	23050000	0.234382	0.0924898	0.0389226	0.0185323	-0.00554234	-0.00623919	0.0248133	-0.0205411	-0.0497753	-0.0444468
chr1	23050000	23100000	0.18234	0.16498	0.0660195	0.0213769	-0.0130155	-0.0202462	0.0152994	-0.0227834	-0.0409093	-0.0419781
chr1	23100000	23150000	0.108404	0.0947121	0.0648673	0.0374437	-0.00886504	0.00625987	-0.0164168	-0.0167871	-0.0531267	-0.075724
chr1	23150000	23200000	0.0332686	0.0632352	0.116129	0.0761927	0.0536266	0.004287	-0.0343769	-0.0172976	-0.0542954	-0.0631256
chr1	23200000	23250000	0.0376674	0.0592663	0.121829	0.087881	0.0792534	0.019607	-0.0178752	-0.0462501	-0.0507106	-0.0612295
chr1	23250000	23300000	-0.00572379	0.0897152	0.106174	0.146851	0.0935887	0.0432496	-0.000319354	-0.0476223	-0.0324621	-0.0459902
chr1	23300000	23350000	0.0705095	0.150981	0.145569	0.179436	0.137114	0.0784372	0.016939	0.00618284	-0.00269711	6.01682e-05
chr1	23350000	23400000	0.136403	0.171631	0.204842	0.159668	0.138823	0.0964222	0.0506137	0.0305883	0.0174792	0.0191132
chr1	23400000	23450000	0.138827	0.17655	0.15336	0.0963388	0.0836135	0.0544899	0.0506154	0.0148388	0.0317092	0.0100488
chr1	23450000	23500000	0.0796113	0.186248	0.087813	0.072669	0.0706209	0.0728221	0.0624212	0.0511325	0.0431695	0.0170496
chr1	23500000	23550000	-0.0224589	-0.0209596	0.0189616	0.0213722	0.00716812	0.0427184	0.0409052	0.0615821	0.0339523	0.0432787
chr1	23550000	23600000	-0.0128173	-0.0680962	0.0208848	0.00952854	0.0200066	0.0493764	0.0795866	0.0720262	0.0528032	0.0680543
chr1	23600000	23650000	0.25815	0.075191	0.0175954	0.0171127	0.035646	0.0401798	0.0865146	0.079095	0.0862851	0.049707
chr1	23650000	23700000	0.181444	0.057963	-0.00470111	0.0279394	0.0205661	0.0418496	0.0699002	0.0799335	0.0933203	0.0554399
chr1	23700000	23750000	0.0811727	0.0768048	0.0234903	0.0432016	0.0560482	0.0723869	0.0668278	0.0989208	0.0863338	0.0689591
chr1	23750000	23800000	-0.0317109	0.0283631	0.0518284	0.0555774	0.104181	0.0790491	0.0651704	0.115299	0.10698	0.087443
chr1	23800000	23850000	-0.00885085	-0.0524201	0.0767234	0.100932	0.106116	0.0905269	0.0881954	0.0827333	0.0943143	0.0890994
chr1	23850000	23900000	0.0166685	0.0340634	0.0999963	0.146471	0.1063	0.0948144	0.0958729	0.0746366	0.104305	0.106923
chr1	23900000	23950000	0.0197408	0.0968666	0.160096	0.18161	0.116532	0.0981313	0.0734183	0.0683594	0.0864069	0.107895
chr1	23950000	24000000	0.109817	0.140543	0.182265	0.153091	0.0912652	0.0901619	0.0660745	0.0599176	0.0622631	0.0956751
chr1	24000000	24050000	0.202787	0.192501	0.185506	0.15068	0.113264	0.0718903	0.0493991	0.0598632	0.0694483	0.0693609
chr1	24050000	24100000	0.0991865	0.111175	0.0814112	0.0685767	0.0840467	0.0367807	0.0290344	0.0337001	0.0363093	0.00810822
chr1	24100000	24150000	0.155911	0.0809208	-0.00137671	0.0265008	0.0385947	0.00627361	0.00294642	0.00849598	0.00329267	-0.00556843
chr1	24150000	24200000	0.114634	-0.00993117	-0.0910234	-0.024143	-0.0292238	-0.0180858	-0.0192818	-0.00580935	-0.0308857	-0.0282821
chr1	24200000	24250000	0.162791	-0.0127021	-0.0956328	-0.111212	-0.0985062	-0.055212	-0.0487882	-0.0521568	-0.0638744	-0.080052
chr1	24250000	24300000	-0.177762	-0.159733	-0.11485	-0.203166	-0.163451	-0.124415	-0.0810772	-0.101641	-0.0914797	-0.100703
chr1	24300000	24350000	-0.365419	-0.170928	-0.186916	-0.228281	-0.204502	-0.153964	-0.104508	-0.11453	-0.128571	-0.112666
chr1	24350000	24400000	-0.215749	-0.0664759	-0.156882	-0.163676	-0.20498	-0.146916	-0.12448	-0.100855	-0.111415	-0.107117
chr1	24400000	24450000	0.0397073	-0.0163122	-0.0913423	-0.103558	-0.137519	-0.125985	-0.108112	-0.0977468	-0.0960219	-0.110457
chr1	24450000	24500000	0.303617	0.135265	0.0369207	-0.00683952	-0.0425494	-0.104854	-0.0808756	-0.0699437	-0.0559409	-0.10458
chr1	24500000	24550000	0.133048	0.121147	0.0860685	0.0419684	-0.0132536	-0.0778473	-0.0970385	-0.0759572	-0.0603748	-0.101105
chr1	24550000	24600000	-0.0118567	0.110427	0.0884144	0.0609889	0.0101787	-0.0640321	-0.11284	-0.0894961	-0.11281	-0.126332
chr1	24600000	24650000	-0.0528298	0.130925	0.164507	0.148592	0.0567197	-0.0347085	-0.08296	-0.094216	-0.10221	-0.115092
chr1	24650000	24700000	-0.114459	0.00420381	0.163084	0.113544	0.0375918	-0.0123243	-0.0667516	-0.138551	-0.135139	-0.142389
chr1	24700000	24750000	0.00127158	0.064123	0.185043	0.154049	0.0848255	0.024671	-0.0292848	-0.0929048	-0.127973	-0.130027
chr1	24750000	24800000	0.0799117	0.0550053	0.121041	0.147105	0.0804238	0.0361528	-0.0206934	-0.0875678	-0.126991	-0.117916
chr1	24800000	24850000	0.129164	0.100685	0.0991505	0.120725	0.0853845	0.0693808	0.0138815	-0.0636605	-0.104083	-0.109353
chr1	24850000	24900000	0.114986	0.128082	0.104662	0.0918787	0.108517	0.0662233	0.0105675	-0.0341732	-0.0731257	-0.0789881
chr1	24900000	24950000	0.0556183	0.0986329	0.111156	0.0623158	0.108286	0.0868331	0.0254733	-0.00773694	-0.0365832	-0.038455
chr1	24950000	25000000	0.230003	0.189913	0.189101	0.122858	0.0961531	0.0897686	0.0467263	0.0195865	0.0149009	-0.00768836
chr1	25000000	25050000	0.152088	0.175135	0.166036	0.129141	0.061851	0.0544877	0.0614696	0.0431417	0.0469691	0.0194579
chr1	25050000	25100000	0.0668162	0.134702	0.143	0.133427	0.0417047	0.0397347	0.0740099	0.0785702	0.0717866	0.0508973
chr1	25100000	25150000	0.00450341	0.0619519	0.0945959	0.0882674	0.0130599	0.0198929	0.0770223	0.112091	0.0924438	0.070825
chr1	25150000	25200000	-0.164536	-0.124353	-0.00879823	-0.000491621	0.0192801	0.00233439	0.0647123	0.116907	0.103531	0.0858024
chr1	25200000	25250000	-0.205389	-0.100374	-0.0725356	-0.0580425	0.00622561	0.0268893	0.0730841	0.118608	0.130368	0.100107
chr1	25250000	25300000	-0.0667945	-0.153221	-0.142583	-0.052857	-0.0203659	0.0608074	0.0691485	0.106956	0.138954	0.110676
chr1	25300000	25350000	-0.0273686	-0.106281	-0.166276	-0.112791	-0.02177	0.0505915	0.0611595	0.0926682	0.12406	0.128748
chr1	25350000	25400000	-0.132791	-0.257834	-0.197463	-0.16706	-0.0280043	0.0360048	0.0886625	0.0886663	0.114194	0.143559
chr1	25400000	25450000	-0.237817	-0.363582	-0.217099	-0.130371	-0.0498278	0.0235537	0.0765414	0.0816012	0.107861	0.145197
chr1	25450000	25500000	-0.441414	-0.392318	-0.229738	-0.101876	-0.0537008	0.0316939	0.0803428	0.11389	0.114469	0.130297
chr1	25500000	25550000	-0.570492	-0.241531	-0.158768	-0.0727472	-0.0394955	0.0400143	0.0854436	0.119885	0.129579	0.14479
chr1	25550000	25600000	-0.0200746	0.0396576	0.0295911	0.0206992	0.0547995	0.0933514	0.123987	0.163315	0.174106	0.170058
chr1	25600000	25650000	0.13409	0.115559	0.095202	0.0696281	0.0791025	0.0864823	0.122665	0.159122	0.182154	0.170324
chr1	25650000	25700000	0.0659066	0.087647	0.0512897	0.0968703	0.0895164	0.0813202	0.115212	0.126853	0.175355	0.196352
chr1	25700000	25750000	0.0926512	0.0293232	0.0582383	0.100291	0.102703	0.082828	0.0893844	0.131181	0.151836	0.194957
chr1	25750000	25800000	0.0121422	-0.0734199	0.077153	0.0648745	0.0868982	0.0849349	0.0628064	0.118399	0.144853	0.192217
chr1	25800000	25850000	0.0264271	0.0540457	0.0590152	0.0669411	0.0697403	0.0843776	0.0836111	0.0855459	0.150893	0.181414
chr1	25850000	25900000	0.216678	0.17655	0.0984402	0.0807376	0.0804962	0.0969448	0.112811	0.106602	0.157309	0.191468
chr1	25900000	25950000	0.332142	0.213622	0.171708	0.091565	0.106522	0.137134	0.128938	0.150863	0.159734	0.210865
chr1	25950000	26000000	0.270836	0.265332	0.172929	0.123156	0.135034	0.152128	0.170661	0.188599	0.190717	0.239833
chr1	26000000	26050000	0.23141	0.218002	0.166332	0.178001	0.154078	0.142403	0.187602	0.193111	0.213309	0.239395
chr1	26050000	26100000	0.110523	0.215695	0.245971	0.200183	0.163682	0.179073	0.191482	0.223942	0.249351	0.248829
chr1	26100000	26150000	0.127653	0.170868	0.309225	0.279484	0.220829	0.228245	0.207953	0.240955	0.269988	0.282963
chr1	26150000	26200000	0.052744	0.204093	0.312904	0.304403	0.262459	0.237089	0.254802	0.26449	0.293641	0.309752
chr1	26200000	26250000	0.180828	0.253245	0.342559	0.341239	0.325687	0.282292	0.279144	0.285898	0.316993	0.340909
chr1	26250000	26300000	0.324303	0.26856	0.322149	0.340824	0.357504	0.334324	0.310458	0.319208	0.327892	0.367632
chr1	26300000	26350000	0.00936916	0.152728	0.23224	0.313918	0.334763	0.34225	0.334606	0.327311	0.342611	0.365638
chr1	26350000	26400000	-0.0802915	0.0341976	0.140359	0.247984	0.307176	0.35262	0.341251	0.319396	0.352177	0.361437
chr1	26400000	26450000	-0.161124	-0.0638334	0.120579	0.220133	0.293022	0.34591	0.357357	0.357325	0.352225	0.364378
chr1	26450000	26500000	-0.0298946	-0.0633665	0.113522	0.209332	0.297286	0.336808	0.374196	0.385558	0.368476	0.38824
chr1	26500000	26550000	-0.1539	-0.00970627	0.0462992	0.177849	0.263041	0.315413	0.362765	0.374627	0.375925	0.378191
chr1	26550000	26600000	0.0670587	0.0707315	0.0658494	0.171308	0.251954	0.304386	0.360872	0.395909	0.405086	0.39998
chr1	26600000	26650000	0.0150985	-0.0732934	0.00514441	0.0991144	0.217013	0.284885	0.327832	0.379842	0.400447	0.408646
chr1	26650000	26700000	-0.142291	-0.176199	-0.0197647	0.0733862	0.169346	0.254286	0.309759	0.366399	0.416478	0.424724
chr1	26700000	26750000	-0.158216	-0.24271	-0.0807869	0.0624621	0.136992	0.227408	0.294846	0.352225	0.407669	0.418226
chr1	26750000	26800000	-0.0492118	-0.158793	-0.0923081	0.0732818	0.129151	0.214141	0.290647	0.36451	0.412619	0.435925
chr1	26800000	26850000	0.0731072	0.034399	0.0230683	0.106531	0.169669	0.224767	0.304407	0.368729	0.409383	0.451497
chr1	26850000	26900000	0.0809926	0.0752889	0.0583004	0.107644	0.192844	0.23236	0.310683	0.359412	0.395535	0.448577
chr1	26900000	26950000	0.0878198	0.141416	0.184331	0.182435	0.220867	0.271862	0.314256	0.361967	0.40249	0.449207
chr1	26950000	27000000	0.0106303	0.102671	0.198841	0.173016	0.210506	0.290172	0.302764	0.335548	0.385088	0.426507
chr1	27000000	27050000	0.153402	0.202585	0.249086	0.239887	0.262193	0.302313	0.316588	0.339957	0.393924	0.423344
chr1	27050000	27100000	0.311211	0.252221	0.239036	0.28598	0.297452	0.314026	0.330535	0.350543	0.387431	0.40876
chr1	27100000	27150000	0.0955066	0.133809	0.216365	0.297488	0.310406	0.308471	0.319531	0.344972	0.361691	0.382093
chr1	27150000	27200000	-0.0245887	0.148518	0.226166	0.301484	0.319602	0.285449	0.318783	0.353934	0.353003	0.369558
chr1	27200000	27250000	-0.145799	0.119914	0.235378	0.28879	0.304651	0.291794	0.318384	0.339199	0.335313	0.332243
chr1	27250000	27300000	0.107108	0.227661	0.348736	0.318793	0.286847	0.311419	0.319199	0.338103	0.352497	0.300677
chr1	27300000	27350000	-0.0612189	0.263473	0.305387	0.295353	0.278095	0.312212	0.320882	0.323346	0.321611	0.293403
chr1	27350000	27400000	0.0541513	0.310411	0.267843	0.259506	0.272159	0.279085	0.298905	0.294692	0.258172	0.285132
chr1	27400000	27450000	0.0921152	0.249405	0.252085	0.225779	0.260727	0.279138	0.288747	0.275897	0.254717	0.277295
chr1	27450000	27500000	0.167774	0.16452	0.15087	0.184848	0.226837	0.25536	0.254771	0.20807	0.222934	0.270103
chr1	27500000	27550000	0.145444	0.0813431	0.12509	0.162546	0.190789	0.221489	0.231012	0.198985	0.228016	0.265465
chr1	27550000	27600000	0.0345091	0.0447639	0.0828023	0.137848	0.16476	0.192953	0.159001	0.173284	0.2313	0.253165
chr1	27600000	27650000	0.076664	0.0833069	0.0852908	0.15818	0.166048	0.173815	0.153282	0.210914	0.243148	0.259963
chr1	27650000	27700000	-0.135369	0.132227	0.12119	0.143673	0.177934	0.122814	0.146633	0.225897	0.244554	0.254161
chr1	27700000	27750000	-0.00661654	0.150098	0.183434	0.170621	0.183447	0.152119	0.183561	0.227644	0.260707	0.251841
chr1	27750000	27800000	0.209776	0.203048	0.225058	0.224063	0.160006	0.180819	0.225603	0.248213	0.268234	0.248009
chr1	27800000	27850000	0.117037	0.160713	0.19717	0.200337	0.164831	0.21979	0.249446	0.255263	0.250183	0.255953
chr1	27850000	27900000	0.0645107	0.18735	0.197325	0.17528	0.193845	0.242968	0.276506	0.268401	0.244728	0.262951
chr1	27900000	27950000	0.160009	0.169967	0.197812	0.19535	0.247403	0.256937	0.288015	0.275079	0.248794	0.234389
chr1	27950000	28000000	0.339237	0.307193	0.186388	0.229987	0.304522	0.299145	0.294472	0.28712	0.275804	0.247
chr1	28000000	28050000	0.330325	0.257563	0.215034	0.248406	0.28132	0.29179	0.283582	0.285565	0.259034	0.258289
chr1	28050000	28100000	0.315707	0.178176	0.256068	0.285224	0.289479	0.301297	0.279484	0.287155	0.273862	0.272242
chr1	28100000	28150000	0.303462	0.164152	0.24959	0.284025	0.265496	0.285302	0.279298	0.267826	0.295793	0.289238
chr1	28150000	28200000	-0.0276922	0.139904	0.220934	0.243058	0.240468	0.241059	0.270162	0.258853	0.279436	0.306134
chr1	28200000	28250000	0.0990087	0.206671	0.20447	0.203592	0.245659	0.2369	0.249305	0.282225	0.294671	0.327872
chr1	28250000	28300000	0.30747	0.250532	0.176864	0.19675	0.229573	0.251018	0.258391	0.294894	0.318796	0.331315
chr1	28300000	28350000	0.0357485	0.0279924	0.0830086	0.150078	0.174539	0.196554	0.227879	0.257087	0.299695	0.306726
chr1	28350000	28400000	-0.0733936	-0.0552025	0.0170997	0.0716197	0.136928	0.169466	0.204717	0.243916	0.276943	0.274621
chr1	28400000	28450000	-0.0395861	-0.125365	-0.012956	0.035777	0.08658	0.149383	0.183838	0.215636	0.234644	0.247446
chr1	28450000	28500000	0.0281717	0.027571	0.0305658	0.0482302	0.0726687	0.143505	0.186648	0.199397	0.197562	0.225931
chr1	28500000	28550000	0.342646	0.149386	0.0881328	0.066745	0.121004	0.154973	0.195199	0.207687	0.197662	0.21991
chr1	28550000	28600000	0.130556	0.101519	0.0761786	0.0520812	0.0947237	0.13964	0.172421	0.175623	0.180983	0.204621
chr1	28600000	28650000	0.053356	0.104255	0.0259242	0.0184428	0.0597327	0.131712	0.152077	0.16638	0.188071	0.195736
chr1	28650000	28700000	-0.0383467	0.0588705	-0.00878195	-0.0207771	0.0356025	0.0945969	0.105273	0.147488	0.186256	0.179821
chr1	28700000	28750000	0.0351289	-0.0972826	-0.0407103	-0.0451948	0.000570361	0.0431291	0.085737	0.114157	0.142264	0.179546
chr1	28750000	28800000	-0.170883	-0.165406	-0.134043	-0.0511392	0.0028313	0.0208475	0.0618868	0.0948831	0.120584	0.155166
chr1	28800000	28850000	-0.144745	-0.223725	-0.226516	-0.0408458	0.0184934	-0.0165147	0.00115457	0.0485086	0.0961265	0.105169
chr1	28850000	28900000	-0.640528	-0.466686	-0.317409	-0.133977	-0.0600849	-0.0564144	-0.0506274	-0.0267714	0.0155487	0.0671874
chr1	28900000	28950000	-0.335146	-0.279235	-0.1393	-0.0483565	0.0157902	0.0106382	-0.0340115	0.00231979	0.0211996	0.101896
chr1	28950000	29000000	-0.142291	-0.329111	-0.168902	-0.0937052	-0.0562245	-0.0332745	-0.0719393	-0.0632012	-0.00930045	0.0625885
chr1	29000000	29050000	-0.686488	-0.254161	-0.128106	-0.126092	-0.0947222	-0.0289953	-0.0257125	-0.0925245	-0.00625595	0.0464311
chr1	29050000	29100000	-0.0604241	-0.0424584	-0.122731	-0.150084	-0.0605869	-0.0329427	-0.0284569	-0.0472624	0.00784985	0.0646471
chr1	29100000	29150000	0.0756401	-0.0413617	-0.0411265	-0.0925489	-0.0478918	-0.00962229	-0.00461156	0.0390725	0.0206852	0.0756849
chr1	29150000	29200000	0.0143443	-0.0424407	-0.0566446	-0.0589326	-0.0648457	-0.0472412	-0.0124422	0.0397302	0.0343972	0.0906746
chr1	29200000	29250000	0.145961	0.0231307	-0.0279662	0.0474681	-0.00839677	-0.0580965	0.0203936	0.0548353	0.0814358	0.106852
chr1	29250000	29300000	0.038224	-0.0518501	0.0380954	0.0962048	-0.0066181	-0.0334463	0.0217018	0.0490752	0.0949895	0.12932
chr1	29300000	29350000	-0.143272	-0.0469425	0.0922297	0.0968569	0.0909989	0.0619314	0.0303931	0.0707804	0.127509	0.175223
chr1	29350000	29400000	-0.14096	-0.0177379	0.0989994	0.173486	0.161098	0.121954	0.0705199	0.0933564	0.140269	0.165202
chr1	29400000	29450000	-0.239465	-0.0928779	0.0158918	0.122902	0.135223	0.115485	0.0807199	0.0878784	0.13327	0.161764
chr1	29450000	29500000	-0.699834	-0.197459	-0.0636293	0.0325126	0.163665	0.140259	0.111492	0.117768	0.112798	0.147729
chr1	29500000	29550000	-0.0276922	-0.44463	-0.139585	0.0317748	0.122322	0.100561	0.131739	0.138708	0.12927	0.147035
chr1	29550000	29600000	-0.169026	-0.451216	-0.174717	0.00343429	0.0562475	0.154421	0.184009	0.143596	0.153295	0.143006
chr1	29600000	29650000	-0.145237	-0.223584	-0.201012	-0.029811	0.039113	0.16643	0.170371	0.178667	0.17936	0.176885
chr1	29650000	29700000	-0.0966971	-0.083016	-0.104618	-0.0654536	0.0622724	0.176204	0.211569	0.227586	0.198407	0.203766
chr1	29700000	29750000	0.247331	0.160574	0.0880034	-0.0342344	0.0715011	0.174282	0.249355	0.242772	0.253015	0.202076
chr1	29750000	29800000	0.0977631	0.210374	0.0938076	0.0415277	0.0928266	0.146516	0.238065	0.283232	0.289002	0.199484
chr1	29800000	29850000	0.161599	0.133606	0.144457	0.0827365	0.0792534	0.143717	0.242057	0.310123	0.252847	0.196165
chr1	29850000	29900000	0.226697	0.108134	0.217361	0.202497	0.11922	0.169795	0.238913	0.305803	0.262333	0.208838
chr1	29900000	29950000	-0.0244595	0.17375	0.188988	0.226126	0.172518	0.182604	0.240693	0.257885	0.234382	0.17184
chr1	29950000	30000000	0.226697	0.256226	0.239441	0.266554	0.257896	0.212404	0.235312	0.210785	0.204653	0.190458
chr1	30000000	30050000	0.127653	0.25601	0.315357	0.321332	0.309825	0.25304	0.196748	0.167555	0.184336	0.187542
chr1	30050000	30100000	0.0696627	0.215562	0.259864	0.296244	0.291093	0.275634	0.174469	0.142302	0.159541	0.171031
chr1	30100000	30150000	0.0818328	0.235432	0.277007	0.3156	0.297932	0.24101	0.147423	0.104678	0.117378	0.147123
chr1	30150000	30200000	0.151974	0.132305	0.230117	0.255108	0.275234	0.178762	0.134631	0.0823234	0.0788045	0.0880959
chr1	30200000	30250000	0.302381	0.216021	0.23215	0.261476	0.230943	0.148837	0.136524	0.0755594	0.0544093	0.0620151
chr1	30250000	30300000	0.155683	0.238464	0.126655	0.178124	0.107961	0.101839	0.0749251	0.0518314	-0.00653866	0.00838641
chr1	30300000	30350000	0.150487	0.18584	0.127092	0.0785235	0.0323764	0.0829018	0.0247343	0.0269719	-0.0111242	-0.0156284
chr1	30350000	30400000	0.0767844	0.032485	0.0880186	-0.0345963	-0.0428186	-0.0130319	-0.00957665	-0.0384511	-0.0152201	-0.028333
chr1	30400000	30450000	-0.0742624	-0.0480612	-0.0752694	-0.144352	-0.109708	-0.130623	-0.0714669	-0.0888388	-0.0574454	-0.0555294
chr1	30450000	30500000	-0.00540508	-0.112862	-0.18628	-0.203958	-0.171277	-0.179195	-0.154696	-0.0913592	-0.0718281	-0.0308901
chr1	30500000	30550000	-0.0200746	-0.27372	-0.278103	-0.221962	-0.264092	-0.206467	-0.197197	-0.108487	-0.101421	-0.0648654
chr1	30550000	30600000	-0.0298298	-0.350553	-0.318851	-0.272828	-0.308159	-0.270364	-0.2184	-0.147973	-0.078571	-0.0748941
chr1	30600000	30650000	-0.207441	-0.421087	-0.368232	-0.386649	-0.320771	-0.32337	-0.222861	-0.187775	-0.0895238	-0.0713656
chr1	30650000	30700000	-0.4662	-0.469728	-0.361979	-0.334971	-0.33369	-0.306181	-0.216798	-0.151859	-0.104238	-0.0318023
chr1	30700000	30750000	-0.417302	-0.348254	-0.358468	-0.29956	-0.326828	-0.259047	-0.22367	-0.122198	-0.0719901	-0.00390609
chr1	30750000	30800000	-0.0243304	-0.112175	-0.144818	-0.16071	-0.174901	-0.15823	-0.125903	-0.0701657	0.000161427	0.0398889
chr1	30800000	30850000	0.0728658	0.00666882	0.0150673	-0.081396	-0.117058	-0.12947	-0.076917	-0.0273911	0.0367491	0.0661392
chr1	30850000	30900000	0.0125829	0.100461	0.0964664	-0.0390834	-0.0723618	-0.0712505	-0.0482257	0.00532925	0.0514166	0.0609606
chr1	30900000	30950000	0.155455	0.265818	0.154299	0.0087124	-0.0558467	-0.0442739	-0.0045484	0.0271171	0.0664092	0.0704165
chr1	30950000	31000000	0.220007	0.242406	0.15626	0.102112	0.00398588	0.0162204	0.0586898	0.0827359	0.0796646	0.0948229
chr1	31000000	31050000	0.30788	0.203466	0.211028	0.15307	0.0789455	0.0852255	0.0940847	0.121706	0.108464	0.133824
chr1	31050000	31100000	0.230653	0.171463	0.158045	0.144987	0.123883	0.0835249	0.111735	0.121186	0.125207	0.147462
chr1	31100000	31150000	-0.0300891	0.128821	0.142838	0.184403	0.15065	0.104028	0.11846	0.116467	0.143586	0.162734
chr1	31150000	31200000	0.121771	0.137126	0.21846	0.186305	0.165477	0.166768	0.135523	0.148239	0.184236	0.189005
chr1	31200000	31250000	0.0838712	0.137313	0.24129	0.22797	0.224501	0.202332	0.179976	0.192812	0.203828	0.206731
chr1	31250000	31300000	0.267991	0.226648	0.249896	0.270696	0.251972	0.243557	0.239275	0.224903	0.221048	0.223557
chr1	31300000	31350000	0.159497	0.218726	0.257605	0.295427	0.269781	0.285066	0.281537	0.270929	0.252511	0.225352
chr1	31350000	31400000	0.26894	0.231603	0.283084	0.304097	0.298477	0.286816	0.30518	0.300112	0.272211	0.229329
chr1	31400000	31450000	0.195098	0.310259	0.313789	0.26707	0.29398	0.309749	0.347776	0.336093	0.296066	0.263667
chr1	31450000	31500000	0.223818	0.323254	0.319565	0.280243	0.293761	0.338006	0.347196	0.357351	0.316425	0.276051
chr1	31500000	31550000	0.240307	0.3454	0.300027	0.259702	0.304406	0.361123	0.364485	0.364348	0.334634	0.288983
chr1	31550000	31600000	0.337077	0.354326	0.283623	0.264726	0.33861	0.374048	0.390033	0.357583	0.340202	0.30303
chr1	31600000	31650000	0.322679	0.306415	0.200208	0.268918	0.329647	0.359521	0.362606	0.333845	0.333797	0.313936
chr1	31650000	31700000	0.228541	0.17407	0.187034	0.269199	0.294339	0.343559	0.343148	0.330345	0.308804	0.333986
chr1	31700000	31750000	0.0921152	0.0645339	0.225128	0.277976	0.288409	0.302483	0.318059	0.322838	0.301742	0.358041
chr1	31750000	31800000	0.0700256	0.0408607	0.246742	0.277468	0.290462	0.28599	0.309464	0.311764	0.335366	0.350508
chr1	31800000	31850000	0.172176	0.208442	0.305446	0.304813	0.282047	0.287067	0.29728	0.313314	0.371926	0.362519
chr1	31850000	31900000	0.323238	0.315653	0.277007	0.293605	0.291637	0.293437	0.285229	0.336505	0.370856	0.378393
chr1	31900000	31950000	0.263767	0.342395	0.31055	0.2741	0.274401	0.278572	0.299728	0.360741	0.378975	0.392018
chr1	31950000	32000000	0.253843	0.288083	0.264088	0.192143	0.219474	0.246299	0.309199	0.343679	0.376046	0.401375
chr1	32000000	32050000	0.309572	0.266876	0.184559	0.172008	0.170094	0.21052	0.300103	0.337198	0.361284	0.390693
chr1	32050000	32100000	0.230057	0.19708	0.107631	0.128757	0.134848	0.204527	0.27031	0.330826	0.358455	0.395231
chr1	32100000	32150000	0.0550072	0.0574842	0.0483194	0.0544329	0.114148	0.19907	0.242343	0.293443	0.347907	0.386375
chr1	32150000	32200000	0.158758	0.0952751	0.0539266	0.0511966	0.154771	0.205369	0.257492	0.29729	0.356729	0.390941
chr1	32200000	32250000	0.0300385	0.058755	0.0602961	0.0820555	0.184928	0.219401	0.251826	0.289886	0.345143	0.389862
chr1	32250000	32300000	-0.00719075	0.0318297	0.0780194	0.1427	0.17236	0.232254	0.259844	0.303724	0.346382	0.405059
chr1	32300000	32350000	0.114693	0.114322	0.115973	0.222279	0.213616	0.251242	0.289198	0.323275	0.355343	0.411035
chr1	32350000	32400000	-0.047439	0.0427469	0.150688	0.204338	0.233589	0.226575	0.281893	0.313753	0.357732	0.400824
chr1	32400000	32450000	0.0639641	0.0985848	0.223971	0.219497	0.226704	0.240831	0.283155	0.313068	0.358358	0.391507
chr1	32450000	32500000	0.165115	0.209408	0.199757	0.238046	0.237732	0.264393	0.271899	0.328144	0.363675	0.390538
chr1	32500000	32550000	0.227619	0.218046	0.205396	0.208361	0.240848	0.257714	0.26906	0.319778	0.346892	0.377697
chr1	32550000	32600000	0.140441	0.168087	0.194711	0.203231	0.237504	0.255766	0.276986	0.293344	0.333441	0.368748
chr1	32600000	32650000	0.124279	0.133621	0.110549	0.182245	0.210649	0.234947	0.26207	0.278619	0.308174	0.364095
chr1	32650000	32700000	0.123696	0.111891	0.0920779	0.137401	0.190286	0.215256	0.242881	0.25541	0.274968	0.347962
chr1	32700000	32750000	-0.113772	0.0446307	0.0885361	0.0788355	0.142756	0.183531	0.209339	0.222989	0.275088	0.325042
chr1	32750000	32800000	0.128989	0.104047	0.117659	0.146092	0.150211	0.195375	0.211064	0.247078	0.297327	0.317503
chr1	32800000	32850000	0.185917	0.15064	0.144091	0.137318	0.145454	0.167847	0.196167	0.255175	0.288491	0.306256
chr1	32850000	32900000	0.08453	0.0864661	0.11789	0.114996	0.13364	0.108845	0.160501	0.232171	0.268596	0.288985
chr1	32900000	32950000	-0.0814332	0.0657	0.0943458	0.142103	0.118075	0.0929138	0.16948	0.220711	0.251696	0.284083
chr1	32950000	33000000	-0.0348298	0.00255813	0.0832301	0.132787	0.0928296	0.107127	0.151381	0.189419	0.231039	0.278908
chr1	33000000	33050000	0.140441	0.0708787	0.147916	0.129054	0.118839	0.149063	0.151523	0.18166	0.230965	0.269902
chr1	33050000	33100000	0.10864	0.14193	0.143381	0.131537	0.134592	0.162552	0.156259	0.176278	0.218172	0.243499
chr1	33100000	33150000	0.187033	0.212066	0.137162	0.146445	0.184384	0.187392	0.175638	0.183682	0.212445	0.226258
chr1	33150000	33200000	0.12148	0.269458	0.177651	0.138963	0.208233	0.189765	0.185818	0.19397	0.191053	0.195421
chr1	33200000	33250000	0.214545	0.200194	0.177279	0.165061	0.198537	0.194361	0.19876	0.187071	0.163274	0.172812
chr1	33250000	33300000	0.108758	0.14084	0.17389	0.178643	0.142167	0.181032	0.182735	0.154048	0.125478	0.121647
chr1	33300000	33350000	0.0878796	0.0941327	0.212502	0.213209	0.153878	0.194741	0.193446	0.15605	0.130487	0.10213
chr1	33350000	33400000	0.0853682	0.120151	0.2064	0.216624	0.166772	0.172381	0.17366	0.145712	0.112715	0.0951596
chr1	33400000	33450000	0.160236	0.313899	0.257822	0.224165	0.209566	0.182103	0.169374	0.161277	0.107093	0.0795777
chr1	33450000	33500000	0.073952	0.28052	0.211971	0.199917	0.216585	0.145122	0.131847	0.123044	0.096701	0.0711718
chr1	33500000	33550000	0.103094	0.210893	0.205165	0.17665	0.168033	0.1086	0.107622	0.0777427	0.0590609	0.0574703
chr1	33550000	33600000	0.0161035	0.0678655	0.15432	0.0970935	0.0769399	0.0652477	0.0161177	0.011003	0.0136813	0.0222835
chr1	33600000	33650000	-0.111575	-0.0590102	0.0275842	0.0350129	-0.0217247	-0.0221809	-0.0847542	-0.078807	-0.0424972	-0.0139281
chr1	33650000	33700000	0.073952	-0.0540247	0.0274333	0.0390573	-0.0494351	-0.0735599	-0.0995229	-0.122178	-0.0724565	-0.0413331
chr1	33700000	33750000	0.131948	-0.00457768	0.00740013	-0.00962494	-0.0405641	-0.11377	-0.156833	-0.142152	-0.0709943	-0.0487333
chr1	33750000	33800000	0.141593	0.111509	0.00476542	-0.0115635	-0.0448958	-0.133695	-0.163325	-0.144126	-0.108507	-0.0683873
chr1	33800000	33850000	0.210106	0.128601	0.00891271	-0.0486923	-0.100118	-0.175053	-0.173507	-0.152017	-0.14673	-0.0962045
chr1	33850000	33900000	-0.00859533	0.0843931	0.0419909	-0.112755	-0.149684	-0.166373	-0.202989	-0.174507	-0.165751	-0.134315
chr1	33900000	33950000	-0.0854698	-0.0527587	-0.00444137	-0.142174	-0.22773	-0.20254	-0.186747	-0.193119	-0.201484	-0.187103
chr1	33950000	34000000	-0.0769389	-0.0327232	-0.0401278	-0.0933842	-0.193104	-0.209592	-0.161607	-0.203522	-0.192624	-0.196092
chr1	34000000	34050000	0.010189	-0.0722994	-0.0770949	-0.105339	-0.165745	-0.174928	-0.187692	-0.209024	-0.21038	-0.221975
chr1	34050000	34100000	0.0760015	-0.0118356	-0.038199	-0.0535605	-0.101134	-0.13855	-0.191798	-0.167612	-0.207784	-0.196317
chr1	34100000	34150000	0.162451	0.0615897	-0.0286181	-0.045727	-0.0173813	-0.090794	-0.157272	-0.172893	-0.19727	-0.18768
chr1	34150000	34200000	-0.101662	0.00562513	0.0108173	-0.0502638	-0.0295199	-0.0741577	-0.129556	-0.203316	-0.183731	-0.216479
chr1	34200000	34250000	-0.231243	-0.0542031	-0.00768338	-0.0128589	-0.0435249	-0.0625231	-0.126695	-0.186602	-0.187926	-0.19971
chr1	34250000	34300000	0.0507837	0.00236945	0.0029336	0.019032	-0.0187953	-0.0153126	-0.0816897	-0.126117	-0.191641	-0.162228
chr1	34300000	34350000	-0.0162808	-0.0976503	-0.00244617	-0.00563098	-0.0242935	-0.065988	-0.0842999	-0.119807	-0.186869	-0.178882
chr1	34350000	34400000	-0.0876948	-0.148243	-0.0329742	-0.0433631	0.00426564	-0.0626408	-0.067578	-0.113216	-0.142783	-0.190551
chr1	34400000	34450000	-0.170669	-0.0932994	-0.0274053	0.00791004	0.0148028	-0.0194814	-0.057762	-0.0657914	-0.0885224	-0.136967
chr1	34450000	34500000	-0.202391	-0.080016	-0.0398616	0.0267961	-0.00518074	-0.00253223	-0.0791138	-0.0727453	-0.0902685	-0.118839
chr1	34500000	34550000	0.156025	0.129889	0.0428081	0.0459563	0.0602832	0.0222431	-0.0362928	-0.062638	-0.0456942	-0.0804332
chr1	34550000	34600000	0.212355	0.175881	0.107413	0.0613414	0.0640973	-0.00305759	-0.0202038	-0.0558734	-0.0445406	-0.0909561
chr1	34600000	34650000	0.210271	0.151924	0.134467	0.0969105	0.0654141	0.0336139	-0.00608788	-0.01234	-0.0439108	-0.0852791
chr1	34650000	34700000	0.254854	0.177447	0.114964	0.106536	0.0667054	0.037173	0.0167817	0.0194065	-0.0386233	-0.0696474
chr1	34700000	34750000	-0.0203322	0.1117	0.126758	0.129809	0.0671406	0.0609749	0.0776257	0.0438781	-0.021816	-0.065374
chr1	34750000	34800000	0.155512	0.113305	0.130533	0.116247	0.0721047	0.0943686	0.0917201	0.0413027	0.00147677	-0.03758
chr1	34800000	34850000	0.0611673	0.119266	0.126091	0.0995914	0.126207	0.125062	0.11177	0.0663688	0.0101929	0.00245396
chr1	34850000	34900000	-0.41832	-0.131225	0.00519278	0.00901613	0.0306795	0.0451187	0.0462589	0.00934494	-0.0220239	-0.00707737
chr1	34900000	34950000	-0.444003	-0.139567	-0.0265727	0.0168531	0.0657066	0.102478	0.0614159	0.0393133	0.0474056	0.032959
chr1	34950000	35000000	0.127014	-0.144269	0.00873579	0.105014	0.144257	0.122068	0.0839857	0.0903668	0.0962675	0.073374
chr1	35000000	35050000	0.213122	-0.0244856	0.0559595	0.170396	0.176473	0.144414	0.136524	0.130398	0.138218	0.136403
chr1	35050000	35100000	0.159611	0.236176	0.0888785	0.201127	0.20929	0.185559	0.1765	0.163109	0.173271	0.169997
chr1	35100000	35150000	0.13698	0.357628	0.203332	0.208349	0.209072	0.177537	0.204022	0.217382	0.199859	0.196158
chr1	35150000	35200000	0.213998	0.368064	0.353436	0.186762	0.197086	0.214985	0.24299	0.22905	0.221445	0.216654
chr1	35200000	35250000	0.226643	0.352026	0.329206	0.202605	0.196621	0.239271	0.257594	0.259402	0.272044	0.244843
chr1	35250000	35300000	0.209996	0.23327	0.193056	0.200819	0.191842	0.237521	0.247824	0.291442	0.269681	0.246919
chr1	35300000	35350000	0.0335789	0.0818303	0.0777051	0.116423	0.19942	0.22783	0.239216	0.286764	0.2792	0.278126
chr1	35350000	35400000	0.242455	0.0247024	-0.0136093	0.105875	0.22189	0.212933	0.258663	0.271829	0.291657	0.275543
chr1	35400000	35450000	0.0602541	-0.0532579	-0.084231	0.0766591	0.166202	0.194566	0.247849	0.250099	0.268398	0.273959
chr1	35450000	35500000	-0.164892	-0.156378	-0.0224824	0.0435816	0.120062	0.224913	0.239377	0.24781	0.25073	0.283953
chr1	35500000	35550000	-0.085133	-0.138867	0.011909	0.0808505	0.129032	0.252822	0.264209	0.258284	0.256622	0.268026
chr1	35550000	35600000	0.0478383	0.048075	0.0897075	0.126056	0.167332	0.241687	0.289315	0.256593	0.261216	0.264733
chr1	35600000	35650000	0.0709327	0.0966095	0.069825	0.102485	0.177663	0.20952	0.248971	0.243055	0.223454	0.226057
chr1	35650000	35700000	0.0815928	0.0225557	0.0784716	0.134311	0.17755	0.187866	0.207279	0.235697	0.204503	0.194048
chr1	35700000	35750000	-0.100164	-0.0498921	0.100336	0.14103	0.176436	0.172724	0.180439	0.190588	0.187928	0.16957
chr1	35750000	35800000	-0.0942548	-0.0182598	0.0846653	0.103792	0.135228	0.141384	0.137191	0.138176	0.147047	0.137135
chr1	35800000	35850000	0.203835	0.163676	0.13201	0.137127	0.123871	0.125755	0.110515	0.100455	0.109746	0.119087
chr1	35850000	35900000	0.183179	0.262542	0.175223	0.146325	0.122293	0.122201	0.100141	0.0690171	0.0740591	0.0685117
chr1	35900000	35950000	0.136056	0.27851	0.201278	0.106216	0.0872734	0.0746577	0.0726385	0.0558875	0.0431498	0.0295311
chr1	35950000	36000000	0.209557	0.235709	0.205874	0.0843543	0.0560206	0.0365856	0.0334876	0.0281666	-0.0103367	-0.0325599
chr1	36000000	36050000	0.0231816	0.0900866	0.130695	0.0245351	-0.0364874	-0.0233164	-0.029283	-0.0285298	-0.0594227	-0.0901752
chr1	36050000	36100000	-0.34189	-0.0344292	0.0150113	-0.0105482	-0.0737268	-0.0739641	-0.0765038	-0.0975427	-0.116625	-0.129649
chr1	36100000	36150000	-0.10856	-0.0654147	-0.0642044	-0.0453771	-0.0585302	-0.11186	-0.110795	-0.141062	-0.154037	-0.152182
chr1	36150000	36200000	0.103744	-0.0292647	-0.0645259	-0.0372643	-0.0192282	-0.102615	-0.148123	-0.164777	-0.163302	-0.145896
chr1	36200000	36250000	-0.0492775	-0.0356263	-0.159582	-0.0872533	-0.0559627	-0.0882467	-0.16647	-0.168948	-0.165231	-0.162961
chr1	36250000	36300000	-0.0876273	-0.0557025	-0.14539	-0.100334	-0.102232	-0.11926	-0.193333	-0.198085	-0.170465	-0.164625
chr1	36300000	36350000	-0.213759	-0.142731	-0.142154	-0.191526	-0.128287	-0.146285	-0.188246	-0.198894	-0.18464	-0.196043
chr1	36350000	36400000	0.0258035	-0.0585091	-0.0529634	-0.0990143	-0.1088	-0.145036	-0.158195	-0.161477	-0.159525	-0.180282
chr1	36400000	36450000	0.20229	-0.00473282	-0.0252793	-0.0368871	-0.123701	-0.135192	-0.127971	-0.13378	-0.162703	-0.158243
chr1	36450000	36500000	-0.183015	-0.0834711	-0.0526948	-0.0873345	-0.167072	-0.163102	-0.132665	-0.125409	-0.173673	-0.175812
chr1	36500000	36550000	-0.0533568	0.0327706	-0.0323203	-0.0634163	-0.114484	-0.150164	-0.125075	-0.106262	-0.124792	-0.16597
chr1	36550000	36600000	0.145099	0.0328378	0.00275595	-0.0614169	-0.0950696	-0.102173	-0.0818137	-0.0851655	-0.102248	-0.135416
chr1	36600000	36650000	0.130846	0.0371647	0.00502347	-0.0549389	-0.0634492	-0.0742522	-0.0750053	-0.0698929	-0.0874715	-0.120187
chr1	36650000	36700000	-0.109176	-0.048772	-0.10921	-0.0760807	-0.0657531	-0.064703	-0.0791453	-0.0879512	-0.0995248	-0.136833
chr1	36700000	36750000	-0.235648	-0.121229	-0.0793927	-0.0752906	-0.0848794	-0.0165775	-0.0331344	-0.0853576	-0.102894	-0.102545
chr1	36750000	36800000	-0.0284044	-0.147215	-0.0150476	-0.00360464	0.0281774	0.0268126	-0.0135293	-0.0499043	-0.0848862	-0.063149
chr1	36800000	36850000	0.0668162	-0.000910793	0.0665681	0.0577949	0.115805	0.0751751	0.0253805	-0.0134027	-0.0537687	-0.0370379
chr1	36850000	36900000	0.222458	0.165638	0.16197	0.21168	0.174839	0.123863	0.0606431	0.00226873	0.0021104	-0.0131743
chr1	36900000	36950000	0.0905656	0.218888	0.205544	0.260416	0.201964	0.116786	0.0645083	0.0250347	0.0198688	-0.00622487
chr1	36950000	37000000	0.0355007	0.246207	0.317365	0.277799	0.227998	0.135952	0.087756	0.0673255	0.0348453	0.0344075
chr1	37000000	37050000	0.157335	0.234161	0.346472	0.279909	0.209362	0.138295	0.0833404	0.0685466	0.0432776	0.0350521
chr1	37050000	37100000	0.106754	0.197889	0.296303	0.272761	0.198475	0.137111	0.0700052	0.054223	0.0543238	0.0320213
chr1	37100000	37150000	0.106931	0.216287	0.228543	0.221338	0.175672	0.114893	0.0551726	0.0331855	0.0439575	0.0338138
chr1	37150000	37200000	0.0799117	0.167598	0.121138	0.154203	0.113173	0.0600906	0.0300694	-0.00449013	0.0187511	0.0277332
chr1	37200000	37250000	0.145731	0.109822	0.118323	0.109903	0.0882124	0.0241532	0.0146365	0.00395834	0.0173292	0.029666
chr1	37250000	37300000	-0.0343095	-0.0075801	0.0511101	-0.0011653	-0.00479363	-0.0232299	-0.0361511	-0.0125114	-0.0208502	-0.0052751
chr1	37300000	37350000	-0.0492775	-0.029142	0.0282984	0.00545747	-0.0549356	-0.0355757	-0.0439804	-0.00853901	-0.0148677	-0.0212958
chr1	37350000	37400000	-0.080023	-0.0551133	-0.0688562	-0.0842685	-0.113549	-0.0720457	-0.0380928	-0.0266657	-0.0169513	-0.0437486
chr1	37400000	37450000	-0.232287	-0.0616619	-0.0867207	-0.102137	-0.100829	-0.0996355	-0.0335675	-0.0482025	-0.0388509	-0.0443792
chr1	37450000	37500000	-0.0525663	-0.104229	-0.0631305	-0.0910732	-0.127318	-0.107555	-0.0371019	-0.04245	-0.0550606	-0.0183293
chr1	37500000	37550000	0.0842306	-0.0374592	-0.0126621	-0.0394023	-0.0738342	-0.0510888	-0.0553829	-0.0513273	-0.0630704	0.00314852
chr1	37550000	37600000	-0.00489529	-0.0112986	-0.00510705	-0.029309	-0.065663	-0.0779395	-0.109145	-0.100231	-0.0742455	-0.031675
chr1	37600000	37650000	-0.138651	-0.0178771	-0.0706735	-0.0629474	-0.0518357	-0.113056	-0.143732	-0.158228	-0.0919723	-0.0799629
chr1	37650000	37700000	-0.125777	-0.0420161	-0.0970601	-0.0672135	-0.0464424	-0.11919	-0.169128	-0.168499	-0.105147	-0.0666084
chr1	37700000	37750000	-0.180638	-0.117943	-0.112626	-0.105483	-0.0998039	-0.132737	-0.178088	-0.1591	-0.152576	-0.0723442
chr1	37750000	37800000	-0.0525005	-0.137959	-0.153971	-0.165238	-0.137393	-0.15983	-0.191878	-0.182942	-0.166252	-0.0920019
chr1	37800000	37850000	-0.0542136	-0.135314	-0.178879	-0.235543	-0.220034	-0.210886	-0.199451	-0.210698	-0.154677	-0.14181
chr1	37850000	37900000	0.099305	-0.136523	-0.266864	-0.30256	-0.29613	-0.262201	-0.238837	-0.228098	-0.178609	-0.180169
chr1	37900000	37950000	-0.259772	-0.300832	-0.331359	-0.364219	-0.385937	-0.358321	-0.322985	-0.253652	-0.237235	-0.210426
chr1	37950000	38000000	-0.468482	-0.537769	-0.442157	-0.42829	-0.499748	-0.446897	-0.352248	-0.286097	-0.273868	-0.249399
chr1	38000000	38050000	-0.353444	-0.494836	-0.394038	-0.387354	-0.475032	-0.473067	-0.378402	-0.321649	-0.284075	-0.268044
chr1	38050000	38100000	-0.21981	-0.452908	-0.395783	-0.409572	-0.44879	-0.482743	-0.391231	-0.321024	-0.30201	-0.302498
chr1	38100000	38150000	-0.396174	-0.338097	-0.37637	-0.375152	-0.411572	-0.451918	-0.435572	-0.372326	-0.342037	-0.344302
chr1	38150000	38200000	-0.386845	-0.254878	-0.302992	-0.316021	-0.345235	-0.365266	-0.407296	-0.380474	-0.354701	-0.398913
chr1	38200000	38250000	-0.0307376	-0.103952	-0.0605546	-0.190256	-0.214766	-0.258813	-0.326902	-0.357042	-0.361285	-0.397949
chr1	38250000	38300000	-0.0567871	-0.0264794	0.00603101	-0.118892	-0.168225	-0.219279	-0.289617	-0.38793	-0.439284	-0.429013
chr1	38300000	38350000	-0.155314	0.0534001	-0.000105727	-0.0403252	-0.14756	-0.210532	-0.287682	-0.389751	-0.482084	-0.460725
chr1	38350000	38400000	0.0427926	0.0985687	0.0633426	0.033572	-0.0728413	-0.174038	-0.285454	-0.415142	-0.499252	-0.488737
chr1	38400000	38450000	-0.0291169	-0.00865143	0.0858398	0.0466777	-0.0369747	-0.177613	-0.292701	-0.422115	-0.475019	-0.500182
chr1	38450000	38500000	-0.201879	-0.00263118	0.096875	0.0427752	-0.0468211	-0.219354	-0.371634	-0.441245	-0.479921	-0.518313
chr1	38500000	38550000	-0.0694572	0.0633339	0.0307638	0.0167068	-0.0908701	-0.253054	-0.405546	-0.441975	-0.47505	-0.482513
chr1	38550000	38600000	0.0967541	0.172683	0.108622	0.0312982	-0.145552	-0.316039	-0.405463	-0.422869	-0.438093	-0.460202
chr1	38600000	38650000	0.121304	0.112177	0.068182	-0.071703	-0.218753	-0.335272	-0.397387	-0.422484	-0.419529	-0.461894
chr1	38650000	38700000	-0.0681253	0.0581445	-0.0504056	-0.215101	-0.398725	-0.444134	-0.45335	-0.472221	-0.454761	-0.488762
chr1	38700000	38750000	-0.289653	-0.017077	-0.179539	-0.367147	-0.485849	-0.481256	-0.457535	-0.478234	-0.491898	-0.527595
chr1	38750000	38800000	-0.11859	-0.114014	-0.284485	-0.53712	-0.540085	-0.521175	-0.512809	-0.507976	-0.540247	-0.568886
chr1	38800000	38850000	-0.163753	-0.222902	-0.392965	-0.59168	-0.596208	-0.532557	-0.52123	-0.499648	-0.574221	-0.638967
chr1	38850000	38900000	-0.126886	-0.305688	-0.620107	-0.597744	-0.618233	-0.555992	-0.533686	-0.556828	-0.625346	-0.696225
chr1	38900000	38950000	-0.290973	-0.438702	-0.623195	-0.556148	-0.55333	-0.528378	-0.487649	-0.552623	-0.628983	-0.698988
chr1	38950000	39000000	-0.284152	-0.505724	-0.495342	-0.49474	-0.437511	-0.460114	-0.474809	-0.554738	-0.630187	-0.670651
chr1	39000000	39050000	-0.177475	-0.3361	-0.334305	-0.347986	-0.33414	-0.358106	-0.457979	-0.535287	-0.599183	-0.591334
chr1	39050000	39100000	-0.0629424	-0.0737273	-0.108442	-0.142612	-0.202869	-0.263625	-0.403854	-0.480353	-0.528607	-0.550313
chr1	39100000	39150000	0.0940796	0.0731835	0.042156	-0.0465898	-0.131608	-0.247389	-0.369333	-0.447424	-0.450046	-0.486933
chr1	39150000	39200000	0.0628704	0.133292	0.133715	0.047505	-0.0879529	-0.228227	-0.307953	-0.387659	-0.405833	-0.408391
chr1	39200000	39250000	-0.0251701	0.0306022	0.0541604	0.0358143	-0.11884	-0.278452	-0.334167	-0.364089	-0.41361	-0.402014
chr1	39250000	39300000	-0.00158606	-0.0464278	-0.0172568	-0.0329538	-0.184868	-0.293293	-0.358356	-0.357275	-0.398426	-0.420463
chr1	39300000	39350000	-0.10248	-0.185217	-0.161445	-0.201337	-0.255061	-0.320337	-0.365873	-0.359389	-0.383634	-0.418362
chr1	39350000	39400000	0.0458099	-0.141992	-0.22162	-0.294597	-0.253016	-0.31454	-0.325569	-0.343997	-0.35612	-0.370511
chr1	39400000	39450000	0.0621407	-0.0747404	-0.313019	-0.385706	-0.331177	-0.290446	-0.292332	-0.334243	-0.329217	-0.355982
chr1	39450000	39500000	-0.0954754	-0.067736	-0.381019	-0.37191	-0.389587	-0.285289	-0.290115	-0.323891	-0.320927	-0.333226
chr1	39500000	39550000	-0.151571	-0.119044	-0.306991	-0.400776	-0.354418	-0.275365	-0.249293	-0.254747	-0.285823	-0.275078
chr1	39550000	39600000	-0.199836	-0.267378	-0.271466	-0.443716	-0.371982	-0.340993	-0.284349	-0.258497	-0.275506	-0.283411
chr1	39600000	39650000	-0.367383	-0.261743	-0.256591	-0.345271	-0.356082	-0.321515	-0.257789	-0.225023	-0.216695	-0.245797
chr1	39650000	39700000	-0.195249	-0.248067	-0.226081	-0.219386	-0.29251	-0.273085	-0.225658	-0.181394	-0.165075	-0.192943
chr1	39700000	39750000	-0.176757	-0.273949	-0.138302	-0.100601	-0.180877	-0.221594	-0.192539	-0.11994	-0.10675	-0.136136
chr1	39750000	39800000	-0.132722	-0.0951887	-0.0735315	-0.0761361	-0.106533	-0.155612	-0.133925	-0.0981285	-0.0733529	-0.0830877
chr1	39800000	39850000	-0.0640704	0.0341976	-0.016029	-0.027001	-0.0241022	-0.0772722	-0.0884183	-0.0709016	-0.040922	-0.0504829
chr1	39850000	39900000	0.0280471	-0.000859213	0.0028367	-0.0539521	-0.0354578	-0.0452133	-0.0902306	-0.0771962	-0.0696555	-0.0596462
chr1	39900000	39950000	-0.0604241	-0.0800887	-0.0351364	-0.041175	-0.00953884	0.00760794	-0.0324312	-0.0623205	-0.0748828	-0.0460627
chr1	39950000	40000000	-0.253627	-0.203461	-0.14378	-0.0430137	-0.0253931	-0.0102058	-0.0157165	-0.0751022	-0.078267	-0.0722457
chr1	40000000	40050000	-0.384771	-0.319451	-0.19261	-0.0872432	-0.0525762	-0.00692535	-0.0100292	-0.0559884	-0.0885308	-0.0884215
chr1	40050000	40100000	-0.170097	-0.191914	-0.120618	-0.0464813	0.0120611	0.0210288	0.0107793	-0.00814695	-0.0641813	-0.0673138
chr1	40100000	40150000	0.117505	-0.0345876	-0.0218744	0.0293157	0.076181	0.0641989	0.0557785	0.0403836	-0.000630604	-0.0283184
chr1	40150000	40200000	0.305313	0.231222	0.137869	0.121485	0.132218	0.130952	0.100405	0.0739447	0.0501167	0.00646994
chr1	40200000	40250000	0.339337	0.328272	0.220336	0.166092	0.168606	0.156985	0.1254	0.0995053	0.0835064	0.0365925
chr1	40250000	40300000	0.342295	0.365692	0.345874	0.248004	0.192618	0.185114	0.179293	0.134697	0.110326	0.0891451
chr1	40300000	40350000	0.309213	0.354729	0.385534	0.276369	0.201778	0.214242	0.180127	0.146465	0.106605	0.0888281
chr1	40350000	40400000	0.18759	0.287858	0.343159	0.278583	0.205811	0.194926	0.168089	0.165201	0.115909	0.0835016
chr1	40400000	40450000	0.307829	0.362248	0.304136	0.313888	0.258895	0.193424	0.194634	0.155073	0.1235	0.104675
chr1	40450000	40500000	0.318765	0.310688	0.270616	0.293847	0.284902	0.218652	0.192542	0.155905	0.144247	0.121415
chr1	40500000	40550000	0.22957	0.212718	0.261998	0.253707	0.24646	0.218717	0.156935	0.156315	0.137643	0.122302
chr1	40550000	40600000	0.0985936	0.206463	0.189591	0.198869	0.202548	0.22256	0.17442	0.143573	0.135417	0.137324
chr1	40600000	40650000	0.167491	0.171707	0.202552	0.162406	0.182306	0.207735	0.177821	0.141968	0.151265	0.140673
chr1	40650000	40700000	0.244279	0.146517	0.172835	0.150138	0.186294	0.205874	0.209019	0.18791	0.157663	0.125683
chr1	40700000	40750000	0.148197	0.145973	0.11308	0.157015	0.165258	0.200164	0.232845	0.207231	0.175902	0.132917
chr1	40750000	40800000	0.0371105	0.0709278	0.0733745	0.12483	0.133509	0.178161	0.228615	0.21827	0.171883	0.113551
chr1	40800000	40850000	0.101082	0.0529364	0.0912806	0.0917622	0.13463	0.1671	0.224268	0.247592	0.1682	0.1153
chr1	40850000	40900000	-0.0352201	0.0448639	0.0811205	0.0691731	0.115952	0.178742	0.218756	0.228445	0.18631	0.134052
chr1	40900000	40950000	-0.0101931	0.0315944	0.0520079	0.0690684	0.112438	0.191778	0.225806	0.216584	0.213592	0.142504
chr1	40950000	41000000	0.166756	0.127594	0.0668231	0.10079	0.163949	0.212744	0.229049	0.223689	0.227121	0.200179
chr1	41000000	41050000	0.102088	0.0959827	0.0683518	0.108885	0.175107	0.231053	0.235426	0.232368	0.222296	0.235702
chr1	41050000	41100000	-0.131747	0.0426302	0.0956337	0.0996181	0.158298	0.201506	0.211882	0.216537	0.222698	0.237503
chr1	41100000	41150000	0.090327	0.126981	0.178266	0.15507	0.189342	0.195147	0.218207	0.218401	0.232479	0.245932
chr1	41150000	41200000	0.247385	0.180877	0.234649	0.226832	0.19025	0.192187	0.214908	0.228517	0.246224	0.258797
chr1	41200000	41250000	0.183123	0.182225	0.227044	0.253635	0.204589	0.205531	0.206867	0.237131	0.266458	0.279652
chr1	41250000	41300000	0.218371	0.239149	0.257612	0.28611	0.26976	0.228547	0.225054	0.250422	0.276264	0.290995
chr1	41300000	41350000	0.259476	0.223251	0.271501	0.294174	0.292596	0.238786	0.240664	0.257223	0.291786	0.305259
chr1	41350000	41400000	0.386973	0.353559	0.347725	0.324897	0.319689	0.292776	0.260343	0.271131	0.296111	0.30981
chr1	41400000	41450000	0.523236	0.419306	0.380061	0.339753	0.298961	0.296224	0.283842	0.301348	0.303731	0.319339
chr1	41450000	41500000	0.320749	0.391858	0.358443	0.340745	0.29496	0.296964	0.322289	0.308339	0.301589	0.327235
chr1	41500000	41550000	0.20229	0.310771	0.334567	0.309456	0.280438	0.294395	0.328473	0.309639	0.306765	0.309058
chr1	41550000	41600000	0.216842	0.20972	0.254638	0.256967	0.268781	0.293311	0.323599	0.321478	0.312898	0.301097
chr1	41600000	41650000	0.093187	0.143766	0.16657	0.203571	0.266527	0.307868	0.317121	0.319543	0.306495	0.318671
chr1	41650000	41700000	0.0720204	0.0756803	0.110617	0.140415	0.259516	0.316346	0.297003	0.328476	0.323099	0.327877
chr1	41700000	41750000	0.00930608	0.00420381	0.0308113	0.135285	0.244416	0.301054	0.2926	0.301853	0.323754	0.311828
chr1	41750000	41800000	0.033889	0.00800227	-0.0438931	0.173702	0.241326	0.281345	0.32281	0.30041	0.346075	0.33125
chr1	41800000	41850000	-0.0478984	-0.0832708	0.023538	0.176439	0.246533	0.272932	0.309034	0.327857	0.345033	0.333527
chr1	41850000	41900000	0.0257411	-0.0716492	0.0990372	0.165687	0.239167	0.285592	0.31125	0.359428	0.337007	0.349631
chr1	41900000	41950000	0.0593403	0.0775378	0.147244	0.198973	0.23774	0.281303	0.339555	0.364043	0.342361	0.337575
chr1	41950000	42000000	-0.119693	0.11716	0.180895	0.188938	0.217805	0.280067	0.341854	0.347263	0.3485	0.314676
chr1	42000000	42050000	0.0380385	0.176626	0.242604	0.219186	0.236541	0.305639	0.348306	0.35301	0.347964	0.3227
chr1	42050000	42100000	0.1829	0.225869	0.248276	0.256036	0.266191	0.313332	0.333746	0.345309	0.329817	0.325378
chr1	42100000	42150000	0.0498026	0.199611	0.215724	0.237747	0.257298	0.283383	0.288579	0.298586	0.306835	0.303471
chr1	42150000	42200000	0.105161	0.209928	0.195877	0.213468	0.262334	0.243442	0.239654	0.248322	0.273048	0.252336
chr1	42200000	42250000	0.173866	0.18277	0.177171	0.225032	0.272167	0.222725	0.220384	0.222346	0.246244	0.224007
chr1	42250000	42300000	0.184353	0.173278	0.22153	0.254996	0.222434	0.20283	0.174499	0.19348	0.196762	0.194746
chr1	42300000	42350000	0.191877	0.163508	0.238453	0.235266	0.184084	0.176298	0.139568	0.164175	0.139783	0.153538
chr1	42350000	42400000	0.169412	0.233182	0.279062	0.188787	0.141742	0.10022	0.115441	0.0928458	0.0940782	0.12651
chr1	42400000	42450000	0.0987715	0.223855	0.207304	0.127429	0.0808459	0.0322135	0.0696419	0.0296461	0.0464267	0.0947904
chr1	42450000	42500000	0.176733	0.219331	0.0955352	0.0682124	0.00722205	-0.00850913	-0.0271321	-0.0271178	0.0027213	0.0571243
chr1	42500000	42550000	0.109464	-0.00442255	-0.00683764	-0.00864943	-0.0422473	-0.0404751	-0.0968271	-0.0789588	-0.0287727	0.0311324
chr1	42550000	42600000	0.0312196	-0.21086	-0.165523	-0.148051	-0.104574	-0.129501	-0.170248	-0.147009	-0.0845212	-0.0291888
chr1	42600000	42650000	-0.117005	-0.201247	-0.302444	-0.262709	-0.181462	-0.202656	-0.218496	-0.177043	-0.117086	-0.0904085
chr1	42650000	42700000	-0.138371	-0.138034	-0.315736	-0.307658	-0.268125	-0.23979	-0.223133	-0.218532	-0.178494	-0.12767
chr1	42700000	42750000	-0.186912	-0.195333	-0.232008	-0.278614	-0.317557	-0.277649	-0.206053	-0.199714	-0.193282	-0.151316
chr1	42750000	42800000	-0.184673	-0.143054	-0.194525	-0.279982	-0.321404	-0.280602	-0.226544	-0.205708	-0.218234	-0.235282
chr1	42800000	42850000	-0.297357	-0.0979445	-0.167793	-0.306831	-0.349698	-0.291941	-0.254622	-0.224801	-0.229744	-0.260864
chr1	42850000	42900000	-0.0900584	-0.104266	-0.165178	-0.319056	-0.302227	-0.294688	-0.265326	-0.21937	-0.243517	-0.298634
chr1	42900000	42950000	0.141593	-0.0225994	-0.175229	-0.265692	-0.257742	-0.281236	-0.2522	-0.221011	-0.235757	-0.301727
chr1	42950000	43000000	0.102147	-0.00440532	-0.195331	-0.216587	-0.288303	-0.258852	-0.237548	-0.250263	-0.259468	-0.305975
chr1	43000000	43050000	0.0501093	-0.0921267	-0.261772	-0.252252	-0.323836	-0.292523	-0.26138	-0.269937	-0.292978	-0.326287
chr1	43050000	43100000	-0.159775	-0.208813	-0.233634	-0.357902	-0.352414	-0.354382	-0.312822	-0.32295	-0.344167	-0.366237
chr1	43100000	43150000	-0.528856	-0.333694	-0.276926	-0.460065	-0.40859	-0.378054	-0.356378	-0.365189	-0.381394	-0.407944
chr1	43150000	43200000	-0.170883	-0.267233	-0.284032	-0.30279	-0.348836	-0.337493	-0.362692	-0.339416	-0.349246	-0.376999
chr1	43200000	43250000	0.0135268	-0.285965	-0.30546	-0.248696	-0.31606	-0.313659	-0.352818	-0.339192	-0.360526	-0.346949
chr1	43250000	43300000	-0.257721	-0.314763	-0.249138	-0.214934	-0.212833	-0.306557	-0.345562	-0.362151	-0.363988	-0.348733
chr1	43300000	43350000	-0.0228459	-0.150072	-0.177314	-0.125972	-0.125453	-0.255383	-0.289844	-0.348194	-0.328428	-0.328897
chr1	43350000	43400000	-0.00604256	-0.0267594	-0.00899362	-0.0482528	-0.108587	-0.166936	-0.247537	-0.33269	-0.343271	-0.326028
chr1	43400000	43450000	0.115221	0.183966	0.173933	0.0498134	-0.0615614	-0.11665	-0.211519	-0.278549	-0.324002	-0.351104
chr1	43450000	43500000	0.360956	0.323639	0.212495	0.101533	-0.0312423	-0.0816339	-0.157459	-0.243559	-0.294736	-0.364739
chr1	43500000	43550000	0.165058	0.318357	0.197247	0.0672738	-0.0361964	-0.0931127	-0.14746	-0.214361	-0.31963	-0.389263
chr1	43550000	43600000	6.5707e-05	0.114226	0.0773294	-0.0540314	-0.0587162	-0.16295	-0.200108	-0.222742	-0.3541	-0.438092
chr1	43600000	43650000	-0.0417414	-0.0805428	-0.108582	-0.133767	-0.133044	-0.202685	-0.238303	-0.313606	-0.387562	-0.483997
chr1	43650000	43700000	-0.111095	-0.291591	-0.264967	-0.162323	-0.247642	-0.26951	-0.302507	-0.397288	-0.446914	-0.513126
chr1	43700000	43750000	-0.297825	-0.456016	-0.397807	-0.308823	-0.32794	-0.32028	-0.424673	-0.470746	-0.498169	-0.491591
chr1	43750000	43800000	-0.256279	-0.414293	-0.325467	-0.379301	-0.357523	-0.398665	-0.539351	-0.587871	-0.573191	-0.526187
chr1	43800000	43850000	-0.296577	-0.284646	-0.2936	-0.369755	-0.37178	-0.487681	-0.593993	-0.641852	-0.566254	-0.553408
chr1	43850000	43900000	-0.0300243	-0.102605	-0.273079	-0.312162	-0.358904	-0.503742	-0.633201	-0.65244	-0.579225	-0.570693
chr1	43900000	43950000	-0.0309971	-0.106207	-0.259552	-0.298068	-0.433992	-0.564807	-0.632905	-0.589889	-0.622467	-0.595743
chr1	43950000	44000000	0.0925321	-0.149386	-0.239114	-0.295469	-0.474278	-0.590635	-0.631357	-0.623282	-0.681112	-0.62318
chr1	44000000	44050000	0.092413	-0.287307	-0.338411	-0.378699	-0.560558	-0.642392	-0.627821	-0.686557	-0.721744	-0.678976
chr1	44050000	44100000	-0.248715	-0.344933	-0.361771	-0.495534	-0.605982	-0.674318	-0.652444	-0.731351	-0.744693	-0.687393
chr1	44100000	44150000	-0.500193	-0.393898	-0.46342	-0.583349	-0.529315	-0.569464	-0.665453	-0.703478	-0.69685	-0.603234
chr1	44150000	44200000	-0.233033	-0.390943	-0.536905	-0.461971	-0.4928	-0.529559	-0.65814	-0.657748	-0.626883	-0.559385
chr1	44200000	44250000	-0.211111	-0.243585	-0.419958	-0.353478	-0.381482	-0.455903	-0.565062	-0.596888	-0.539061	-0.520609
chr1	44250000	44300000	0.00678035	-0.277527	-0.320618	-0.336598	-0.280583	-0.395594	-0.48813	-0.494739	-0.450595	-0.47465
chr1	44300000	44350000	0.0884769	-0.0248527	-0.0623699	-0.142796	-0.229777	-0.342713	-0.355229	-0.344885	-0.361336	-0.376193
chr1	44350000	44400000	0.1815	0.210923	0.0533185	-0.0152023	-0.171389	-0.215274	-0.231162	-0.250875	-0.288033	-0.284128
chr1	44400000	44450000	0.298618	0.290487	0.200687	0.0643038	-0.136058	-0.147601	-0.14656	-0.160453	-0.191303	-0.215838
chr1	44450000	44500000	0.275984	0.353882	0.323747	0.138984	-0.0445735	-0.0564622	-0.0370355	-0.0661236	-0.0982726	-0.134308
chr1	44500000	44550000	0.276351	0.260392	0.235515	0.0667724	0.00791027	-0.0102707	0.00704221	-0.00682143	-0.0350913	-0.0769736
chr1	44550000	44600000	0.33778	0.276838	0.245487	0.0567669	0.0503667	0.0444588	0.0435786	0.0616973	0.03308	-0.0323519
chr1	44600000	44650000	0.2106	0.151801	0.0730899	0.0410219	0.0209967	0.0748455	0.0727832	0.0757479	0.0559652	0.0158873
chr1	44650000	44700000	-0.0663956	0.0544098	-0.102505	-0.00312122	0.0228399	0.0759695	0.0899284	0.097251	0.0899845	0.0549452
chr1	44700000	44750000	-0.370499	-0.0772579	-0.117156	-0.059037	0.0431938	0.0574985	0.0983843	0.110932	0.107932	0.0800119
chr1	44750000	44800000	-0.104663	-0.228367	-0.0929897	-0.0679591	0.0516838	0.0960112	0.131763	0.135008	0.136145	0.133523
chr1	44800000	44850000	-0.395422	-0.295445	-0.103131	0.00150845	0.0520806	0.136247	0.150762	0.18898	0.185965	0.162934
chr1	44850000	44900000	-0.793136	-0.355799	-0.191778	-0.0401484	0.0269481	0.119369	0.156585	0.18917	0.186723	0.15848
chr1	44900000	44950000	-0.476323	-0.197853	-0.100136	0.0639018	0.123979	0.177043	0.228773	0.22877	0.217354	0.191737
chr1	44950000	45000000	-0.0578442	-0.146397	-0.0193054	0.0970533	0.167193	0.1961	0.252714	0.255672	0.216388	0.212092
chr1	45000000	45050000	-0.144956	-0.0886875	0.0592404	0.096245	0.185237	0.219166	0.239867	0.22931	0.203082	0.209418
chr1	45050000	45100000	0.0162291	0.0142088	0.0307242	0.0813561	0.141346	0.201386	0.205924	0.19476	0.212418	0.179058
chr1	45100000	45150000	0.1375	0.00707924	0.0111866	0.109248	0.117211	0.175388	0.176897	0.176887	0.191579	0.163687
chr1	45150000	45200000	0.198698	0.0296767	0.0200791	0.0595463	0.0942191	0.1324	0.137207	0.158593	0.154394	0.16532
chr1	45200000	45250000	0.120312	0.0220312	-0.00269744	0.0311954	0.0789938	0.069589	0.101578	0.133488	0.126114	0.153275
chr1	45250000	45300000	-0.0802915	-0.034658	-0.0172814	-0.0396084	0.0119631	0.00508931	0.0448185	0.0605062	0.0733194	0.116412
chr1	45300000	45350000	-0.346323	-0.0635281	0.0251849	-0.0701933	-0.112311	-0.0907768	-0.0627676	-0.0336651	0.0202427	0.0809199
chr1	45350000	45400000	-0.208908	-0.118727	-0.0212009	-0.0557327	-0.149861	-0.142401	-0.121902	-0.0866267	-0.0195714	0.0337068
chr1	45400000	45450000	-0.244346	-0.0760077	0.000250271	-0.0618105	-0.164454	-0.194975	-0.185334	-0.136022	-0.040966	0.0106682
chr1	45450000	45500000	-0.208027	-0.0565779	-0.0139197	-0.101456	-0.140669	-0.196956	-0.210237	-0.161123	-0.0821889	-0.0229916
chr1	45500000	45550000	0.231248	0.11232	-0.0680332	-0.0901935	-0.113984	-0.210455	-0.248644	-0.177839	-0.120759	-0.0646744
chr1	45550000	45600000	0.0614715	0.0844904	-0.126091	-0.146962	-0.172261	-0.237253	-0.26516	-0.252931	-0.191386	-0.139813
chr1	45600000	45650000	-0.100436	-0.134427	-0.145489	-0.250683	-0.244036	-0.25982	-0.271199	-0.294874	-0.248008	-0.183707
chr1	45650000	45700000	0.0677253	-0.169671	-0.161273	-0.241204	-0.242613	-0.253238	-0.258714	-0.262851	-0.278243	-0.212585
chr1	45700000	45750000	-0.39017	-0.426065	-0.252893	-0.234149	-0.334514	-0.255504	-0.252092	-0.284976	-0.300179	-0.273907
chr1	45750000	45800000	-0.500732	-0.355315	-0.303372	-0.221907	-0.301464	-0.270458	-0.246969	-0.300363	-0.274071	-0.289753
chr1	45800000	45850000	-0.263045	-0.201484	-0.263917	-0.186198	-0.163833	-0.228298	-0.197025	-0.207374	-0.24064	-0.23929
chr1	45850000	45900000	0.00247644	-0.0564528	-0.0610019	-0.166047	-0.0957235	-0.137523	-0.176664	-0.168586	-0.209315	-0.180416
chr1	45900000	45950000	0.322172	0.104446	0.0481472	-0.045382	-0.00530233	-0.0313883	-0.11694	-0.118276	-0.119285	-0.133576
chr1	45950000	46000000	0.152374	0.184782	0.110152	0.0944616	0.0213768	0.00117443	-0.0564446	-0.094638	-0.0800447	-0.128495
chr1	46000000	46050000	0.196096	0.298962	0.228502	0.170939	0.0603872	0.0382215	-0.000532786	-0.0647024	-0.0485428	-0.0660141
chr1	46050000	46100000	0.299805	0.404427	0.345269	0.198158	0.11922	0.0355	0.0263013	-0.0264081	-0.0705034	-0.0430884
chr1	46100000	46150000	0.0902674	0.359063	0.326608	0.195091	0.101143	0.0175774	0.0379237	-0.0014789	-0.0613616	-0.0456982
chr1	46150000	46200000	0.0635996	0.300135	0.304208	0.194636	0.0853514	0.0777771	0.0254372	-0.00270396	-0.0308799	-0.0523882
chr1	46200000	46250000	0.400457	0.282387	0.246278	0.172364	0.13589	0.102675	0.0264851	0.0209086	-0.00447092	-0.0285668
chr1	46250000	46300000	0.3763	0.20612	0.138266	0.149049	0.139235	0.0610477	0.0245623	-0.00272612	0.00392775	-0.0179717
chr1	46300000	46350000	0.228486	0.0971879	0.0196961	0.051381	0.0716983	0.0396228	-0.00434665	-0.0406617	-0.0038764	-0.0211665
chr1	46350000	46400000	0.0571449	-0.0255871	-0.00644747	0.0454752	0.037831	-0.0315058	-0.0516548	-0.0277391	-0.0344169	-0.0122247
chr1	46400000	46450000	-0.167742	-0.139321	-0.0125723	-0.0131577	-0.0416926	-0.0857063	-0.0554102	-0.0131767	-0.0387724	-0.014837
chr1	46450000	46500000	-0.311708	-0.144193	0.00269134	-0.0404873	-0.120097	-0.0827003	-0.0539987	-0.0415008	-0.00408282	-0.0312347
chr1	46500000	46550000	-0.283302	-0.0796891	0.00347451	-0.0591614	-0.158165	-0.119148	-0.0662041	-0.0121141	0.0152304	-0.0173554
chr1	46550000	46600000	0.0461789	0.0782866	-0.0106148	-0.110274	-0.107319	-0.0794745	-0.0407943	0.0213281	0.0142149	0.0259534
chr1	46600000	46650000	0.269783	0.0959666	-0.0250982	-0.115127	-0.100064	-0.07141	-0.0206508	0.0247399	0.042617	0.0536487
chr1	46650000	46700000	0.316574	0.124398	-0.0655755	-0.108728	-0.0883461	-0.068793	0.00506374	0.0304516	0.0546867	0.0613898
chr1	46700000	46750000	0.135131	0.0373656	-0.140387	-0.156271	-0.10688	-0.065586	-0.0223479	0.00078853	0.0370068	0.0581161
chr1	46750000	46800000	-0.0325549	-0.15074	-0.123921	-0.155419	-0.171493	-0.0851841	-0.0705245	-0.0214359	0.028616	0.0698348
chr1	46800000	46850000	-0.131052	-0.227985	-0.197872	-0.209072	-0.175563	-0.104661	-0.0850436	-0.0331248	0.00700494	0.0866503
chr1	46850000	46900000	-0.357425	-0.226818	-0.19597	-0.197231	-0.117248	-0.105973	-0.0718401	-0.0280139	0.0446131	0.112421
chr1	46900000	46950000	-0.271221	-0.37014	-0.248052	-0.17738	-0.127287	-0.114395	-0.0587271	-0.023473	0.065613	0.0905286
chr1	46950000	47000000	-0.378732	-0.323252	-0.265502	-0.0991626	-0.0948448	-0.0765469	-0.0314818	0.0131153	0.0752597	0.114319
chr1	47000000	47050000	-0.463308	-0.307409	-0.267107	-0.146396	-0.117545	-0.0730154	-0.0493401	0.0328208	0.0573506	0.0938376
chr1	47050000	47100000	-0.145026	-0.194487	-0.173293	-0.130157	-0.0876446	-0.0684963	-0.037635	0.0312445	0.0630579	0.0534565
chr1	47100000	47150000	0.077988	-0.0825974	-0.0919027	-0.0964594	-0.0518456	-0.0520017	-0.00513275	0.022967	0.0692457	0.0584903
chr1	47150000	47200000	0.100549	0.023435	-0.0808382	-0.0612724	-0.0342428	-0.0334699	-0.00441507	0.0294714	0.0327525	0.0479839
chr1	47200000	47250000	-0.211699	-0.0499811	-0.138703	-0.0554796	-0.0524935	-0.0306294	-0.0308598	0.0123384	0.00681826	0.0243115
chr1	47250000	47300000	-0.00744603	-0.0713061	-0.0646275	-0.0291677	-0.0477435	-0.0191691	-6.74737e-05	-0.0295432	0.00997388	0.0351011
chr1	47300000	47350000	0.0157267	0.0158413	0.033391	-0.0101298	-0.0401084	-0.0236249	0.00184817	-0.0432521	-0.00586348	0.0268114
chr1	47350000	47400000	0.094377	0.0301479	0.0603272	-0.00734818	-0.037063	-0.00800491	-0.0525193	-0.0299186	-0.012577	0.0306635
chr1	47400000	47450000	0.233518	0.218696	0.15843	0.075282	0.0108181	0.00739059	-0.0342804	-0.00118876	0.00727526	0.0536792
chr1	47450000	47500000	0.263767	0.255722	0.193382	0.128561	0.0494428	-0.0423438	-0.0106975	0.00732588	0.0340755	0.051712
chr1	47500000	47550000	0.209227	0.238945	0.188455	0.12479	0.0612278	-0.0559897	-0.0326036	0.0100239	0.0677491	0.0605078
chr1	47550000	47600000	0.0947933	0.186776	0.181559	0.115921	0.00219806	-0.0531012	-0.0238538	0.0314852	0.0527945	0.0631049
chr1	47600000	47650000	-0.0723918	0.0547407	0.115569	0.09277	-0.0438928	-0.0429145	-0.0458969	0.0212122	0.0498279	0.0708233
chr1	47650000	47700000	-0.116454	-0.000360704	0.0296307	-0.0242495	-0.0606137	-0.0405476	-0.0217577	0.0142174	0.0416951	0.0580665
chr1	47700000	47750000	-0.0429184	-0.0433258	0.0129118	-0.031584	-0.0172087	-0.0203516	0.0551309	0.046585	0.0514485	0.0844753
chr1	47750000	47800000	0.0877601	-0.0117663	-0.0836755	-0.0521883	0.00461087	0.0434654	0.0855967	0.0763568	0.0875489	0.123178
chr1	47800000	47850000	-0.0440308	-0.0580082	-0.15268	-0.0887604	0.00362181	0.0873447	0.102976	0.105657	0.100106	0.139691
chr1	47850000	47900000	-0.066595	-0.104266	-0.107149	-0.0621257	0.0497194	0.123636	0.127572	0.149684	0.15678	0.172757
chr1	47900000	47950000	0.12928	-0.0805973	-0.0927394	-0.0346962	0.0895461	0.171179	0.177264	0.195147	0.223032	0.213995
chr1	47950000	48000000	-0.0689909	-0.047262	-0.0199944	0.0263878	0.125345	0.177135	0.220147	0.240964	0.255158	0.259377
chr1	48000000	48050000	0.0916981	0.111668	0.0758869	0.114449	0.172618	0.204676	0.268431	0.305656	0.307146	0.319093
chr1	48050000	48100000	0.171838	0.170929	0.183697	0.224901	0.221871	0.282618	0.343062	0.367679	0.380961	0.390727
chr1	48100000	48150000	0.122996	0.257649	0.226567	0.231977	0.265053	0.313349	0.367956	0.403429	0.427253	0.429335
chr1	48150000	48200000	0.217388	0.270555	0.226504	0.240037	0.298002	0.325663	0.372379	0.420014	0.446749	0.450197
chr1	48200000	48250000	0.152088	0.202287	0.226504	0.246757	0.296038	0.338423	0.36783	0.417366	0.4601	0.470488
chr1	48250000	48300000	0.1778	0.135578	0.19968	0.251843	0.305426	0.351004	0.381747	0.427911	0.46622	0.491279
chr1	48300000	48350000	0.024181	0.100974	0.185349	0.244723	0.311319	0.337904	0.386378	0.425301	0.456404	0.504667
chr1	48350000	48400000	0.0366773	0.116431	0.210209	0.281289	0.298526	0.341145	0.389686	0.422487	0.465818	0.507064
chr1	48400000	48450000	0.289399	0.259186	0.243691	0.32983	0.334755	0.369929	0.399681	0.435555	0.477801	0.510502
chr1	48450000	48500000	0.283099	0.30572	0.30464	0.318463	0.356354	0.361964	0.401193	0.452377	0.483702	0.518494
chr1	48500000	48550000	0.240361	0.328682	0.375384	0.33796	0.36146	0.368089	0.396638	0.451177	0.492721	0.51829
chr1	48550000	48600000	0.351681	0.364251	0.372012	0.381637	0.368283	0.391417	0.416206	0.463208	0.504479	0.528179
chr1	48600000	48650000	0.195098	0.264059	0.336491	0.3703	0.360983	0.366235	0.410508	0.460347	0.492534	0.514774
chr1	48650000	48700000	0.189151	0.266804	0.33483	0.364295	0.367967	0.374089	0.414729	0.447916	0.485798	0.512699
chr1	48700000	48750000	0.299392	0.269715	0.308285	0.347603	0.367512	0.40685	0.429816	0.466044	0.48473	0.512512
chr1	48750000	48800000	0.070328	0.164581	0.264782	0.282102	0.335526	0.399409	0.419923	0.457276	0.477289	0.507104
chr1	48800000	48850000	0.0980598	0.229816	0.234415	0.270292	0.350394	0.40778	0.453559	0.451945	0.484337	0.497171
chr1	48850000	48900000	0.272256	0.247857	0.209335	0.278008	0.37366	0.411902	0.46372	0.465133	0.498148	0.50195
chr1	48900000	48950000	0.175947	0.194214	0.244674	0.290914	0.358479	0.413952	0.435598	0.47253	0.468572	0.492005
chr1	48950000	49000000	0.137154	0.22387	0.274494	0.299231	0.350919	0.419274	0.432031	0.473113	0.471721	0.492
chr1	49000000	49050000	0.148082	0.213148	0.254489	0.3046	0.344476	0.379478	0.422824	0.445823	0.472409	0.473766
chr1	49050000	49100000	0.0209304	0.174862	0.264122	0.304434	0.339286	0.355147	0.412755	0.430712	0.456211	0.472579
chr1	49100000	49150000	0.0732883	0.203705	0.248439	0.310338	0.354457	0.381792	0.397334	0.429366	0.458758	0.48829
chr1	49150000	49200000	0.247866	0.229318	0.233734	0.337824	0.358815	0.380516	0.395069	0.418627	0.448222	0.491286
chr1	49200000	49250000	0.391724	0.276199	0.241838	0.290391	0.347781	0.373554	0.387849	0.409496	0.445322	0.497592
chr1	49250000	49300000	0.190487	0.166588	0.242857	0.253919	0.330094	0.359953	0.356307	0.383786	0.434401	0.477059
chr1	49300000	49350000	0.109052	0.0386376	0.17351	0.257974	0.280002	0.321977	0.342923	0.379015	0.424095	0.453533
chr1	49350000	49400000	0.0691786	0.172622	0.214651	0.272049	0.302644	0.327549	0.362031	0.394173	0.426227	0.467385
chr1	49400000	49450000	0.204165	0.19756	0.261384	0.28685	0.321435	0.328234	0.375565	0.408339	0.426131	0.472349
chr1	49450000	49500000	0.185247	0.31928	0.340797	0.344082	0.32739	0.346009	0.402866	0.428417	0.448186	0.471894
chr1	49500000	49550000	0.146477	0.349654	0.286001	0.309637	0.307403	0.352195	0.387797	0.411527	0.4526	0.460638
chr1	49550000	49600000	0.0869234	0.312917	0.325601	0.289216	0.283064	0.338081	0.376334	0.416666	0.44142	0.436729
chr1	49600000	49650000	0.200081	0.171372	0.298653	0.238775	0.27428	0.324116	0.356273	0.407814	0.422104	0.420045
chr1	49650000	49700000	0.131252	0.144824	0.226297	0.24051	0.278671	0.314067	0.356214	0.397296	0.405454	0.403476
chr1	49700000	49750000	0.265511	0.198294	0.192978	0.260328	0.264705	0.281706	0.355849	0.379344	0.374973	0.388909
chr1	49750000	49800000	0.384154	0.236351	0.194436	0.257626	0.306715	0.317873	0.361724	0.357188	0.364241	0.38788
chr1	49800000	49850000	0.474759	0.365799	0.296184	0.314329	0.334202	0.355866	0.362266	0.363738	0.378128	0.388861
chr1	49850000	49900000	0.255971	0.305498	0.275724	0.272717	0.313873	0.359079	0.340581	0.340637	0.350131	0.372932
chr1	49900000	49950000	0.233194	0.353129	0.333116	0.267732	0.321106	0.363737	0.332499	0.342556	0.353548	0.381866
chr1	49950000	50000000	0.272467	0.344737	0.348062	0.305021	0.325356	0.338001	0.342457	0.348606	0.362316	0.377278
chr1	50000000	50050000	0.168621	0.298278	0.332075	0.345875	0.324796	0.315411	0.356139	0.347315	0.367164	0.380634
chr1	50050000	50100000	0.232978	0.331962	0.339941	0.360774	0.322519	0.300964	0.346059	0.360326	0.376086	0.38086
chr1	50100000	50150000	0.261438	0.292018	0.319694	0.337661	0.331359	0.308626	0.317983	0.362904	0.364041	0.358037
chr1	50150000	50200000	0.189652	0.331689	0.349123	0.349755	0.343556	0.328265	0.318783	0.354775	0.356127	0.354734
chr1	50200000	50250000	0.182116	0.277135	0.318397	0.329324	0.358029	0.344646	0.333478	0.329509	0.330673	0.336689
chr1	50250000	50300000	0.227999	0.306707	0.320381	0.351051	0.375615	0.366529	0.346611	0.30869	0.306764	0.329848
chr1	50300000	50350000	0.180324	0.285435	0.307134	0.336096	0.345367	0.371193	0.344997	0.29157	0.283679	0.306581
chr1	50350000	50400000	-0.0398472	0.19537	0.248078	0.31358	0.329247	0.349084	0.316989	0.265439	0.25535	0.259943
chr1	50400000	50450000	0.169525	0.190967	0.270716	0.303962	0.325051	0.317186	0.299546	0.273682	0.25602	0.244725
chr1	50450000	50500000	0.080212	0.0645339	0.225571	0.254832	0.300464	0.271722	0.266749	0.273598	0.234481	0.206562
chr1	50500000	50550000	-0.0333995	0.103423	0.13961	0.207968	0.235418	0.208965	0.220174	0.252558	0.233954	0.192686
chr1	50550000	50600000	0.0841707	0.147308	0.0840853	0.136441	0.145811	0.150297	0.171906	0.202483	0.195564	0.16692
chr1	50600000	50650000	0.0808726	0.0526548	0.0598382	0.0523391	0.0581749	0.0863696	0.120909	0.167027	0.177457	0.171413
chr1	50650000	50700000	0.204276	0.0526216	0.0386312	-0.00351368	-0.0141806	0.027185	0.0756571	0.104954	0.141984	0.162773
chr1	50700000	50750000	0.203835	-0.0650552	-0.0915578	-0.0911545	-0.114405	-0.0714269	0.0120425	0.0370585	0.0921473	0.130565
chr1	50750000	50800000	0.169864	-0.066422	-0.193886	-0.144331	-0.15469	-0.117732	-0.0632481	0.00579328	0.0636619	0.106091
chr1	50800000	50850000	-0.198159	-0.202057	-0.30587	-0.265651	-0.197239	-0.15984	-0.136109	-0.0347777	0.0210965	0.0750893
chr1	50850000	50900000	-0.234601	-0.447462	-0.326238	-0.390042	-0.257822	-0.234518	-0.174971	-0.0918394	-0.0253617	0.0396702
chr1	50900000	50950000	-0.483229	-0.430435	-0.415688	-0.384166	-0.295489	-0.245112	-0.180353	-0.134026	-0.051952	0.00482792
chr1	50950000	51000000	-0.432303	-0.420719	-0.375813	-0.289043	-0.308301	-0.221495	-0.165885	-0.121895	-0.0600054	0.00169171
chr1	51000000	51050000	0.0629311	-0.217777	-0.130566	-0.198321	-0.206241	-0.175923	-0.124935	-0.0921502	-0.0565315	0.0162422
chr1	51050000	51100000	0.0790103	0.0342144	-0.0941033	-0.13672	-0.138737	-0.15279	-0.107871	-0.0699365	-0.0318019	-0.0040404
chr1	51100000	51150000	0.120312	0.211754	-0.0339099	-0.0612375	-0.119262	-0.116969	-0.104273	-0.0603417	-0.0245171	-0.00801514
chr1	51150000	51200000	-0.0300891	0.00240375	-0.0757213	-0.128261	-0.114205	-0.112606	-0.105948	-0.0528922	-0.0370782	-0.0199571
chr1	51200000	51250000	0.149457	-0.0491808	-0.0569476	-0.0534218	-0.0227672	-0.0719079	-0.0419444	-0.0152245	0.00555345	0.0006735
chr1	51250000	51300000	-0.012433	-0.183362	-0.158118	-0.0636609	-0.061771	-0.0247849	-0.0186492	-0.0309991	-0.0171107	-0.0282496
chr1	51300000	51350000	-0.108628	-0.260528	-0.219141	-0.102286	-0.0538927	0.0177364	-0.01773	-0.0202355	-0.027894	-0.047091
chr1	51350000	51400000	-0.204657	-0.0648395	-0.0850032	-0.0887862	0.00746946	0.0426179	0.0209643	-0.0144257	-0.047173	-0.0732367
chr1	51400000	51450000	0.0626272	-0.0306155	-0.0305176	-0.0648041	0.0381694	0.0800198	0.0666508	-0.00163111	-0.0532551	-0.103953
chr1	51450000	51500000	0.145731	0.0805634	0.0663595	0.0483318	0.0707424	0.07261	0.0697686	0.0181389	-0.0746056	-0.122276
chr1	51500000	51550000	-0.19365	-0.0819971	-0.0501626	0.0314431	0.02839	0.0357176	0.0452338	-0.0100123	-0.141137	-0.160817
chr1	51550000	51600000	-0.292061	-0.0849465	-0.0382987	0.036131	-0.000606093	0.00619805	-0.0161179	-0.0743787	-0.152191	-0.202683
chr1	51600000	51650000	-0.282993	-0.204807	-0.0651691	0.00617561	0.018465	-0.013257	-0.0672683	-0.129222	-0.147672	-0.228173
chr1	51650000	51700000	0.0138413	-0.0549705	0.00824512	0.000558879	0.00784368	-0.0552741	-0.133106	-0.16764	-0.186438	-0.199928
chr1	51700000	51750000	0.058243	0.0958862	0.0966404	0.0610851	0.010758	-0.0580774	-0.179168	-0.190173	-0.205799	-0.179816
chr1	51750000	51800000	0.167887	0.175546	0.109297	0.0579692	-0.0347195	-0.127045	-0.216867	-0.253466	-0.218807	-0.217835
chr1	51800000	51850000	0.30593	0.337249	0.247329	0.0788535	-0.0481786	-0.193051	-0.23654	-0.299729	-0.246112	-0.23426
chr1	51850000	51900000	0.341644	0.324256	0.20593	0.00234298	-0.104828	-0.254376	-0.324303	-0.317834	-0.315864	-0.2582
chr1	51900000	51950000	0.144583	0.25775	0.138251	-0.0123965	-0.192605	-0.296941	-0.398984	-0.334113	-0.34803	-0.297192
chr1	51950000	52000000	0.104512	0.133637	0.0174835	-0.115882	-0.312947	-0.396568	-0.418218	-0.42556	-0.375578	-0.340454
chr1	52000000	52050000	0.149571	-0.0161037	-0.106219	-0.236791	-0.337396	-0.452629	-0.424779	-0.462885	-0.399829	-0.366697
chr1	52050000	52100000	-0.0260103	-0.165002	-0.260211	-0.3818	-0.417002	-0.451795	-0.473126	-0.434165	-0.41128	-0.376163
chr1	52100000	52150000	-0.804847	-0.475021	-0.509152	-0.539693	-0.49973	-0.464125	-0.50769	-0.462852	-0.446553	-0.407277
chr1	52150000	52200000	-0.524191	-0.512841	-0.617411	-0.586056	-0.498626	-0.478369	-0.443589	-0.433352	-0.420726	-0.4159
chr1	52200000	52250000	-0.322783	-0.484557	-0.53734	-0.466853	-0.429455	-0.378515	-0.357919	-0.368371	-0.370469	-0.378118
chr1	52250000	52300000	-0.14117	-0.426989	-0.448746	-0.394078	-0.364353	-0.292653	-0.277786	-0.292111	-0.306226	-0.297658
chr1	52300000	52350000	-0.0257517	-0.256232	-0.327313	-0.294819	-0.248263	-0.231402	-0.186554	-0.203295	-0.223781	-0.259074
chr1	52350000	52400000	0.0860263	-0.0673039	-0.127266	-0.162644	-0.123309	-0.107892	-0.118033	-0.127794	-0.12833	-0.198118
chr1	52400000	52450000	0.147853	0.142537	0.0348845	-0.0319234	-0.0365103	-0.00572191	-0.0275867	-0.0277799	-0.0640508	-0.114199
chr1	52450000	52500000	0.113343	0.161865	0.0896011	0.0605952	0.0324668	0.0190012	0.0199487	0.00586487	-0.0476636	-0.069272
chr1	52500000	52550000	0.16602	0.204734	0.194789	0.119029	0.0891178	0.055849	0.0620912	0.0283889	-0.00363505	-0.0292643
chr1	52550000	52600000	0.105928	0.0730038	0.157661	0.13425	0.106907	0.0803222	0.0742192	0.0354167	0.00623794	-0.0230078
chr1	52600000	52650000	-0.12994	-0.00426744	0.0844211	0.130411	0.0920641	0.0998855	0.0512924	0.0454554	0.0306712	-0.00618536
chr1	52650000	52700000	0.0701466	0.0671441	0.0843982	0.128198	0.11806	0.124996	0.0698402	0.0553674	0.0430112	-0.00272417
chr1	52700000	52750000	0.119727	0.0452136	0.0793985	0.110305	0.135626	0.104113	0.101177	0.0698009	0.0445684	0.0149627
chr1	52750000	52800000	0.0592794	0.0926509	0.0568699	0.056643	0.127667	0.107913	0.0993005	0.0770641	0.0385069	0.0099307
chr1	52800000	52850000	-0.00355796	0.101775	0.0163959	0.0136307	0.0662883	0.0971211	0.0904196	0.0691568	0.0278317	-0.0334266
chr1	52850000	52900000	0.0522542	0.0580125	0.0625758	0.0587076	0.0588515	0.110586	0.111955	0.0673809	0.0180248	-0.0547256
chr1	52900000	52950000	0.201738	0.0668816	0.111291	0.0710653	0.0696704	0.120776	0.118481	0.0785637	0.00632854	-0.0494055
chr1	52950000	53000000	0.0639641	0.0820251	0.0733052	0.0604395	0.073899	0.079245	0.10656	0.0716593	-0.0308515	-0.0719587
chr1	53000000	53050000	-0.0148046	0.144482	0.022455	0.0594088	0.075933	0.0654038	0.0984693	0.0299679	-0.0388401	-0.0849367
chr1	53050000	53100000	0.00513625	0.141058	0.0498053	0.0724465	0.11068	0.114566	0.0703234	0.0125573	-0.0183023	-0.115367
chr1	53100000	53150000	0.22322	0.0707642	0.107864	0.0869057	0.120511	0.120144	0.0278232	0.00657047	-0.0473769	-0.128699
chr1	53150000	53200000	0.144525	0.127893	0.137655	0.106545	0.120074	0.115683	0.0283504	-0.0280398	-0.0857274	-0.123065
chr1	53200000	53250000	0.0112605	0.100766	0.120021	0.132378	0.0996981	0.0405779	-0.0131886	-0.0813001	-0.121271	-0.154512
chr1	53250000	53300000	-0.0423298	0.118696	0.14363	0.128451	0.0792836	0.00710456	-0.0222858	-0.109335	-0.16658	-0.132896
chr1	53300000	53350000	-0.0608215	0.129481	0.150418	0.155657	0.0726778	-0.0119115	-0.0458677	-0.134971	-0.172945	-0.096192
chr1	53350000	53400000	-0.0473077	0.0896668	0.1365	0.117819	0.0203744	-0.0555298	-0.119106	-0.158833	-0.138163	-0.102751
chr1	53400000	53450000	0.180716	0.111032	0.111486	0.0511413	-0.000344576	-0.0660867	-0.170287	-0.169237	-0.126999	-0.14083
chr1	53450000	53500000	0.194543	0.169371	0.0918653	0.00630874	-0.0449911	-0.155213	-0.219988	-0.151678	-0.103462	-0.158405
chr1	53500000	53550000	0.354812	0.228453	0.0843982	-0.0101298	-0.081674	-0.16331	-0.169854	-0.12638	-0.115483	-0.171462
chr1	53550000	53600000	0.420522	0.265475	0.0380245	-0.0825737	-0.179854	-0.188689	-0.142807	-0.118233	-0.142119	-0.168823
chr1	53600000	53650000	0.248454	0.166343	-0.00858658	-0.138953	-0.20704	-0.187528	-0.112628	-0.104805	-0.16563	-0.154209
chr1	53650000	53700000	0.0502319	0.0183374	-0.174644	-0.303344	-0.282711	-0.194085	-0.107117	-0.165304	-0.22539	-0.175753
chr1	53700000	53750000	-0.0227814	-0.0940328	-0.252595	-0.302036	-0.252082	-0.148562	-0.13067	-0.174213	-0.175047	-0.186936
chr1	53750000	53800000	-0.0462583	-0.249925	-0.345344	-0.297827	-0.204172	-0.110497	-0.146459	-0.167399	-0.157729	-0.181994
chr1	53800000	53850000	-0.19969	-0.388175	-0.327598	-0.242395	-0.157642	-0.115807	-0.138209	-0.140825	-0.139497	-0.125527
chr1	53850000	53900000	-0.484295	-0.451404	-0.31485	-0.177439	-0.113553	-0.143854	-0.154198	-0.142421	-0.1239	-0.118571
chr1	53900000	53950000	-0.610068	-0.324951	-0.245585	-0.129807	-0.0873126	-0.118009	-0.124215	-0.129641	-0.105602	-0.103759
chr1	53950000	54000000	-0.32947	-0.222641	-0.0788799	-0.0402712	-0.035216	-0.0816023	-0.0949898	-0.0866839	-0.080468	-0.066989
chr1	54000000	54050000	-0.480569	-0.151388	-0.0623192	-0.0590669	-0.0394464	-0.0630324	-0.0761737	-0.0548694	-0.0694926	-0.0599928
chr1	54050000	54100000	-0.172886	-0.0358201	-0.0384732	-0.0359517	-0.0607498	-0.042757	-0.0465214	-0.0563563	-0.0448388	-0.0553536
chr1	54100000	54150000	-0.611619	-0.18907	-0.140914	-0.137907	-0.175502	-0.121715	-0.0906645	-0.102356	-0.0862231	-0.0937
chr1	54150000	54200000	-0.499744	-0.279506	-0.190115	-0.216049	-0.200888	-0.177256	-0.122521	-0.103022	-0.121917	-0.103552
chr1	54200000	54250000	-0.229456	-0.300303	-0.323805	-0.310948	-0.270703	-0.245035	-0.180185	-0.133002	-0.13273	-0.122257
chr1	54250000	54300000	-0.186912	-0.417388	-0.456408	-0.387935	-0.370497	-0.300245	-0.245519	-0.202665	-0.175573	-0.193274
chr1	54300000	54350000	-0.203487	-0.505066	-0.496141	-0.456981	-0.405736	-0.339921	-0.310599	-0.242074	-0.190495	-0.196537
chr1	54350000	54400000	-0.513003	-0.693668	-0.566772	-0.526255	-0.43028	-0.399438	-0.358751	-0.305786	-0.26222	-0.211576
chr1	54400000	54450000	-0.795008	-0.548862	-0.486178	-0.513615	-0.414658	-0.420583	-0.356174	-0.315371	-0.265978	-0.221183
chr1	54450000	54500000	-0.33996	-0.402457	-0.396731	-0.470236	-0.415649	-0.402469	-0.395019	-0.359764	-0.290918	-0.260819
chr1	54500000	54550000	-0.422398	-0.360115	-0.311241	-0.336472	-0.430138	-0.372146	-0.401357	-0.380352	-0.348936	-0.322545
chr1	54550000	54600000	-0.231094	-0.237596	-0.204084	-0.219041	-0.333401	-0.340804	-0.377514	-0.376134	-0.3657	-0.348106
chr1	54600000	54650000	-0.00126827	-0.115075	-0.113633	-0.140499	-0.196457	-0.333048	-0.346764	-0.402047	-0.403406	-0.391503
chr1	54650000	54700000	0.172458	0.089586	0.0312785	-0.0245752	-0.112249	-0.270511	-0.313402	-0.36565	-0.418442	-0.393197
chr1	54700000	54750000	0.264031	0.282655	0.107834	0.0485489	-0.0488875	-0.181102	-0.33153	-0.374122	-0.450403	-0.412771
chr1	54750000	54800000	0.244654	0.305303	0.199454	0.100861	-0.0397774	-0.178497	-0.313776	-0.396522	-0.421676	-0.443248
chr1	54800000	54850000	0.239339	0.2811	0.202692	0.0318729	-0.0806723	-0.176739	-0.305342	-0.45161	-0.438462	-0.472856
chr1	54850000	54900000	0.3067	0.282895	0.213612	0.0314197	-0.0801363	-0.156976	-0.31224	-0.398364	-0.440807	-0.443827
chr1	54900000	54950000	0.254588	0.188873	0.140491	-0.0225318	-0.153736	-0.235519	-0.313856	-0.373103	-0.462238	-0.453706
chr1	54950000	55000000	0.0808726	0.0886168	-0.0405438	-0.124841	-0.216973	-0.281281	-0.303334	-0.403727	-0.446652	-0.473582
chr1	55000000	55050000	0.00190584	0.0416122	-0.119115	-0.175367	-0.279573	-0.358008	-0.356833	-0.368626	-0.4179	-0.516476
chr1	55050000	55100000	0.11651	-0.105837	-0.15727	-0.252855	-0.287567	-0.324124	-0.354214	-0.329961	-0.408911	-0.480575
chr1	55100000	55150000	0.0168568	-0.16427	-0.188528	-0.300789	-0.294632	-0.315232	-0.347276	-0.348161	-0.393683	-0.465458
chr1	55150000	55200000	-0.0152537	-0.127766	-0.213557	-0.240166	-0.277736	-0.290061	-0.302236	-0.333278	-0.356779	-0.442225
chr1	55200000	55250000	-0.0726589	-0.100779	-0.233919	-0.232751	-0.243911	-0.236887	-0.264774	-0.348205	-0.387309	-0.399734
chr1	55250000	55300000	0.0656639	-0.0648395	-0.111708	-0.139279	-0.142374	-0.158995	-0.187772	-0.267279	-0.329875	-0.333231
chr1	55300000	55350000	0.0439633	-0.0577399	-0.0544331	-0.0710257	-0.0835713	-0.10731	-0.156726	-0.255212	-0.313348	-0.311355
chr1	55350000	55400000	-0.0356106	-0.0499099	-0.0316089	-0.0200458	-0.0334366	-0.0347627	-0.114073	-0.19061	-0.258305	-0.278987
chr1	55400000	55450000	-0.0507236	0.00266104	0.0670548	0.0754723	0.0474913	-0.00121045	-0.0978712	-0.132702	-0.196031	-0.243778
chr1	55450000	55500000	0.0511515	0.109169	0.124088	0.140111	0.147038	0.0500852	-0.0162506	-0.0809063	-0.12732	-0.164608
chr1	55500000	55550000	0.131948	0.266975	0.219579	0.209307	0.188712	0.076432	0.0258307	-0.0307224	-0.0617384	-0.0974218
chr1	55550000	55600000	0.19604	0.253389	0.217639	0.223977	0.161141	0.111387	0.0356374	-0.00110259	-0.0390763	-0.060866
chr1	55600000	55650000	0.13542	0.201062	0.237356	0.204371	0.141638	0.129025	0.0726967	0.0168457	-0.00727195	-0.0332872
chr1	55650000	55700000	0.0797915	0.133339	0.19047	0.139899	0.112427	0.103503	0.0840418	0.0281666	0.0218645	-0.00524314
chr1	55700000	55750000	0.0249301	0.00476908	0.0151154	0.00605674	0.0406667	0.0685104	0.0452423	0.0326505	-0.00957558	0.00768997
chr1	55750000	55800000	0.0726243	0.0762019	-0.0136991	0.010074	0.04759	0.0696481	0.0878795	0.0972652	0.0576576	0.0683134
chr1	55800000	55850000	0.112228	-0.0706925	-0.132419	-0.0470239	0.0219578	0.0403722	0.100441	0.0892524	0.104751	0.0866759
chr1	55850000	55900000	0.0643285	-0.0464278	-0.0764378	-0.0671084	0.00962779	0.0685652	0.113309	0.131965	0.15888	0.112384
chr1	55900000	55950000	-0.0119847	-0.0963455	-0.122106	-0.0743703	-0.0309231	0.0636136	0.0908959	0.171468	0.183861	0.13947
chr1	55950000	56000000	0.0155383	0.0263062	0.0241031	0.0129447	0.0293931	0.111227	0.146175	0.208045	0.216414	0.203752
chr1	56000000	56050000	0.224307	0.183345	0.168443	0.0804938	0.108898	0.1479	0.22718	0.261913	0.270734	0.269454
chr1	56050000	56100000	0.304594	0.269273	0.240037	0.226661	0.207267	0.203667	0.273476	0.296899	0.306324	0.326294
chr1	56100000	56150000	0.280487	0.335589	0.289818	0.314829	0.257954	0.274754	0.308199	0.332626	0.356333	0.368761
chr1	56150000	56200000	0.240791	0.299716	0.321593	0.334836	0.320394	0.311377	0.310033	0.338764	0.378662	0.385172
chr1	56200000	56250000	0.198754	0.282062	0.352657	0.367123	0.390206	0.347076	0.32999	0.365196	0.393085	0.414205
chr1	56250000	56300000	0.24792	0.28797	0.364049	0.402389	0.402702	0.397184	0.370989	0.388115	0.415397	0.441499
chr1	56300000	56350000	0.275512	0.28127	0.371361	0.441393	0.433808	0.435503	0.407358	0.398213	0.429169	0.466185
chr1	56350000	56400000	0.175947	0.338187	0.347223	0.39988	0.442763	0.43009	0.433811	0.419387	0.437073	0.468464
chr1	56400000	56450000	0.295672	0.33143	0.355657	0.384584	0.450576	0.458042	0.455506	0.437457	0.458646	0.46315
chr1	56450000	56500000	0.167435	0.247495	0.317936	0.347257	0.392202	0.436246	0.44473	0.446617	0.450278	0.424223
chr1	56500000	56550000	0.200634	0.234994	0.328162	0.360547	0.390746	0.430804	0.452223	0.482863	0.44589	0.415912
chr1	56550000	56600000	0.19532	0.203093	0.290612	0.325008	0.358591	0.407806	0.440913	0.46188	0.422913	0.403407
chr1	56600000	56650000	0.28033	0.262929	0.296692	0.357401	0.356565	0.379632	0.445088	0.447531	0.427993	0.400118
chr1	56650000	56700000	0.24808	0.283121	0.26676	0.326178	0.366454	0.361367	0.398603	0.393594	0.396798	0.382443
chr1	56700000	56750000	0.0372962	0.203615	0.26666	0.272318	0.320355	0.360969	0.348583	0.356825	0.367592	0.34931
chr1	56750000	56800000	-0.0707904	0.110189	0.226829	0.268735	0.301398	0.347668	0.307729	0.323093	0.335843	0.321032
chr1	56800000	56850000	-0.0480953	0.0956611	0.152014	0.223871	0.297029	0.303109	0.281487	0.281501	0.285875	0.278228
chr1	56850000	56900000	-0.0413493	0.0404932	0.11302	0.202634	0.255686	0.238271	0.255508	0.23971	0.231271	0.224329
chr1	56900000	56950000	-0.0687911	-0.00811567	0.0374412	0.18046	0.19912	0.20132	0.214719	0.194774	0.167183	0.16652
chr1	56950000	57000000	-0.00846758	-0.0161558	0.0604746	0.133775	0.151537	0.182711	0.1765	0.170477	0.12806	0.115116
chr1	57000000	57050000	-0.118796	-0.0565064	0.0516879	0.0541569	0.0846782	0.109544	0.094699	0.0792716	0.0582303	0.055393
chr1	57050000	57100000	0.13299	0.061458	0.0672479	0.060902	0.0756457	0.102255	0.0912604	0.043025	0.044721	0.0321587
chr1	57100000	57150000	0.307265	0.198054	0.0661277	0.0528456	0.0421662	0.0465445	0.0194587	-0.0097172	0.010615	0.0185899
chr1	57150000	57200000	0.0920556	0.106937	-0.0335703	-0.0450913	0.0061018	-0.0240247	-0.0444132	-0.0333143	-0.0485067	-0.0133624
chr1	57200000	57250000	0.0921747	0.0597115	-0.0858703	-0.114295	-0.0632493	-0.105	-0.102629	-0.0700816	-0.0641919	-0.0551921
chr1	57250000	57300000	0.0602541	-0.102845	-0.148131	-0.138469	-0.143754	-0.141596	-0.13804	-0.104766	-0.0635487	-0.104241
chr1	57300000	57350000	-0.0843923	-0.230361	-0.215031	-0.223668	-0.265451	-0.219608	-0.176083	-0.142728	-0.12448	-0.118021
chr1	57350000	57400000	-0.323657	-0.23252	-0.206407	-0.231276	-0.26511	-0.220567	-0.166798	-0.141023	-0.138381	-0.0906857
chr1	57400000	57450000	-0.103094	-0.135748	-0.121146	-0.214563	-0.249388	-0.186847	-0.147433	-0.141788	-0.110957	-0.110479
chr1	57450000	57500000	0.142456	0.100044	-0.00155489	-0.0984007	-0.117677	-0.0963225	-0.0755304	-0.0768054	-0.061033	-0.0879206
chr1	57500000	57550000	0.184018	0.142241	0.0486323	-0.00263797	-0.0044514	-0.047429	-0.0544927	-0.0376379	-0.0634253	-0.0967065
chr1	57550000	57600000	0.23794	0.211383	0.156986	0.101248	0.0765439	0.0464711	-0.0048502	-0.00456085	-0.0393144	-0.0892213
chr1	57600000	57650000	0.296189	0.283601	0.232033	0.214802	0.159589	0.113548	0.0601785	0.0117764	-0.0417231	-0.10124
chr1	57650000	57700000	0.137558	0.229977	0.248752	0.255076	0.22236	0.140441	0.10179	0.00999987	-0.0586715	-0.107286
chr1	57700000	57750000	0.0405719	0.240371	0.351992	0.325953	0.289448	0.227777	0.150737	0.0238238	-0.0583962	-0.102532
chr1	57750000	57800000	0.0997199	0.222029	0.349796	0.372961	0.312572	0.276602	0.135498	0.0394236	-0.0590851	-0.128473
chr1	57800000	57850000	0.073952	0.305387	0.351776	0.392256	0.3573	0.278678	0.135991	0.0442065	-0.0519858	-0.138744
chr1	57850000	57900000	0.104216	0.220393	0.294305	0.317801	0.333792	0.211376	0.12435	0.00695888	-0.0715468	-0.164454
chr1	57900000	57950000	0.0413742	0.145336	0.283483	0.327331	0.29863	0.176668	0.0920532	-0.0043501	-0.0884004	-0.164003
chr1	57950000	58000000	0.0693601	0.0863528	0.170587	0.253078	0.166767	0.12252	0.0378232	-0.0424699	-0.133781	-0.181766
chr1	58000000	58050000	0.0725639	0.136313	0.171212	0.17138	0.0848766	0.0344787	-0.0241039	-0.0858695	-0.146453	-0.199119
chr1	58050000	58100000	0.326432	0.181362	0.156718	0.0710471	0.0252699	-0.0429583	-0.0831971	-0.121605	-0.15431	-0.219364
chr1	58100000	58150000	0.342095	0.258066	0.143989	-0.0230412	-0.0996024	-0.134912	-0.166187	-0.156216	-0.166004	-0.227843
chr1	58150000	58200000	0.314635	0.244844	0.0187619	-0.0797146	-0.190664	-0.244559	-0.252165	-0.209164	-0.210481	-0.261879
chr1	58200000	58250000	0.317288	0.0930376	-0.129008	-0.241356	-0.315453	-0.354064	-0.303692	-0.269044	-0.256745	-0.286084
chr1	58250000	58300000	-0.0308025	-0.220057	-0.25062	-0.344816	-0.40151	-0.417229	-0.354981	-0.318446	-0.298441	-0.349636
chr1	58300000	58350000	-0.288489	-0.548862	-0.575137	-0.556471	-0.599489	-0.536748	-0.470087	-0.432918	-0.427951	-0.468813
chr1	58350000	58400000	-0.583564	-0.609177	-0.629965	-0.6874	-0.66871	-0.550997	-0.513797	-0.4948	-0.527844	-0.542316
chr1	58400000	58450000	-1.37436	-0.869891	-0.859362	-0.85286	-0.726129	-0.628048	-0.564604	-0.580694	-0.626436	-0.641223
chr1	58450000	58500000	-0.532616	-0.65414	-0.734659	-0.734372	-0.632347	-0.561202	-0.494497	-0.55286	-0.602796	-0.645158
chr1	58500000	58550000	-0.490348	-0.527949	-0.595765	-0.560655	-0.520845	-0.475511	-0.477286	-0.519487	-0.567535	-0.563009
chr1	58550000	58600000	-0.209789	-0.319666	-0.482522	-0.438769	-0.447033	-0.403004	-0.462551	-0.497254	-0.560747	-0.517646
chr1	58600000	58650000	0.0196782	-0.00979277	-0.25381	-0.37238	-0.364189	-0.340632	-0.416946	-0.477827	-0.46112	-0.472775
chr1	58650000	58700000	-0.258404	-0.0366482	-0.22349	-0.385008	-0.341635	-0.386513	-0.439083	-0.506004	-0.424618	-0.503901
chr1	58700000	58750000	-0.341407	-0.0615005	-0.151569	-0.329021	-0.326496	-0.367202	-0.421726	-0.43139	-0.424759	-0.489915
chr1	58750000	58800000	-0.0197527	-0.151713	-0.137483	-0.211497	-0.254722	-0.304718	-0.40675	-0.349465	-0.421603	-0.452122
chr1	58800000	58850000	0.171218	-0.111321	-0.125588	-0.0487022	-0.186339	-0.277674	-0.287021	-0.281286	-0.373632	-0.435918
chr1	58850000	58900000	0.00880128	-0.0331275	-0.121225	-0.0258143	-0.121857	-0.230879	-0.195179	-0.308033	-0.370066	-0.447395
chr1	58900000	58950000	-0.0659967	-0.030247	-0.0861709	-0.0707749	-0.0700856	-0.154757	-0.195577	-0.293135	-0.386686	-0.464686
chr1	58950000	59000000	-0.164465	0.0554022	0.0618861	-0.000548943	-0.00703453	-0.033014	-0.160687	-0.265164	-0.39686	-0.44834
chr1	59000000	59050000	-0.0478984	-0.0341828	0.052679	-0.026038	-0.027715	-0.0073034	-0.163851	-0.311879	-0.403447	-0.453567
chr1	59050000	59100000	0.00595853	0.0159602	0.0731976	0.0118463	0.0630966	0.0263769	-0.139405	-0.270022	-0.356203	-0.449464
chr1	59100000	59150000	0.0545182	-0.050586	-0.00695959	0.0576986	0.0768432	0.00199224	-0.138168	-0.277529	-0.367738	-0.415417
chr1	59150000	59200000	-0.210817	-0.173426	-0.119396	0.0464188	0.0267823	-0.0640442	-0.151666	-0.273888	-0.360913	-0.387268
chr1	59200000	59250000	-0.0631414	0.041946	-0.0591798	0.0421492	0.0330154	-0.101127	-0.183232	-0.263146	-0.328991	-0.37762
chr1	59250000	59300000	0.153516	0.0114669	-0.00582991	0.00223809	-0.0391646	-0.124563	-0.189648	-0.244139	-0.288076	-0.377804
chr1	59300000	59350000	0.192933	0.119377	0.141225	0.00991747	-0.0930074	-0.131389	-0.205216	-0.225909	-0.267383	-0.372386
chr1	59350000	59400000	0.224144	0.1533	0.0596131	-0.0468068	-0.12458	-0.158818	-0.201485	-0.200615	-0.271972	-0.360441
chr1	59400000	59450000	0.258044	0.180543	0.0306212	-0.0617956	-0.150568	-0.191769	-0.180926	-0.228276	-0.298663	-0.358781
chr1	59450000	59500000	0.12218	0.0638929	-0.0150639	-0.142717	-0.185514	-0.209463	-0.162184	-0.259486	-0.324037	-0.358909
chr1	59500000	59550000	0.109288	-0.0909367	-0.105549	-0.176279	-0.224802	-0.207685	-0.230934	-0.304728	-0.370013	-0.389564
chr1	59550000	59600000	-0.372142	-0.192444	-0.227984	-0.24073	-0.286863	-0.227654	-0.334363	-0.363733	-0.41007	-0.423392
chr1	59600000	59650000	-0.455538	-0.310858	-0.308804	-0.327013	-0.269765	-0.295546	-0.408624	-0.42564	-0.440445	-0.458593
chr1	59650000	59700000	-0.211626	-0.338727	-0.324676	-0.262921	-0.248093	-0.389215	-0.424401	-0.454729	-0.418992	-0.451816
chr1	59700000	59750000	-0.428624	-0.499613	-0.447377	-0.292788	-0.339685	-0.423045	-0.44397	-0.485465	-0.452581	-0.472289
chr1	59750000	59800000	-0.374363	-0.552032	-0.370824	-0.310486	-0.379623	-0.418384	-0.464799	-0.447516	-0.459184	-0.453322
chr1	59800000	59850000	-0.372224	-0.58243	-0.367146	-0.334459	-0.38235	-0.409752	-0.432904	-0.413227	-0.45268	-0.46618
chr1	59850000	59900000	-0.282684	-0.354436	-0.277858	-0.329483	-0.350051	-0.359734	-0.358901	-0.407944	-0.443442	-0.453944
chr1	59900000	59950000	-0.0252347	-0.0869161	-0.211982	-0.296454	-0.338334	-0.341762	-0.334784	-0.371012	-0.398251	-0.470748
chr1	59950000	60000000	0.0972884	-0.0336551	-0.19636	-0.285855	-0.329414	-0.295603	-0.293018	-0.341577	-0.374717	-0.455267
chr1	60000000	60050000	-0.233182	-0.138223	-0.187487	-0.315165	-0.321133	-0.285734	-0.282703	-0.314363	-0.373843	-0.423656
chr1	60050000	60100000	-0.0903287	-0.205243	-0.28105	-0.363094	-0.3263	-0.320981	-0.329216	-0.30106	-0.37514	-0.41553
chr1	60100000	60150000	-0.012497	-0.148357	-0.286971	-0.318413	-0.319032	-0.316446	-0.318084	-0.34871	-0.375871	-0.422213
chr1	60150000	60200000	-0.109313	-0.293401	-0.397988	-0.362536	-0.352447	-0.382418	-0.351737	-0.36859	-0.35095	-0.42856
chr1	60200000	60250000	-0.202975	-0.363913	-0.365279	-0.330581	-0.347157	-0.361083	-0.36978	-0.343316	-0.349886	-0.394395
chr1	60250000	60300000	-0.196485	-0.318551	-0.315786	-0.295827	-0.344624	-0.333028	-0.336218	-0.306244	-0.34022	-0.337337
chr1	60300000	60350000	-0.276057	-0.383101	-0.354656	-0.31617	-0.310964	-0.31941	-0.311454	-0.314601	-0.327822	-0.3281
chr1	60350000	60400000	0.0720808	-0.0754825	-0.158976	-0.239422	-0.22695	-0.222498	-0.227506	-0.288321	-0.306848	-0.321958
chr1	60400000	60450000	0.24963	-0.0250974	-0.0991993	-0.156872	-0.15458	-0.137996	-0.179113	-0.249961	-0.27057	-0.292352
chr1	60450000	60500000	0.207084	0.0957897	-0.0249006	-0.0856715	-0.0829093	-0.0919578	-0.155393	-0.210994	-0.274383	-0.284167
chr1	60500000	60550000	0.0966353	0.177766	0.00715861	-0.0168343	-0.0459025	-0.0861457	-0.124146	-0.172067	-0.256504	-0.260374
chr1	60550000	60600000	0.0922343	0.139265	0.0524215	0.029835	-0.0109388	-0.0950127	-0.139164	-0.194987	-0.245272	-0.275025
chr1	60600000	60650000	0.209117	0.154813	0.172634	0.0916233	0.00228391	-0.0741529	-0.119062	-0.162317	-0.189544	-0.269382
chr1	60650000	60700000	0.17471	0.174648	0.173711	0.0759118	-0.0324157	-0.0944798	-0.163026	-0.187017	-0.203127	-0.256922
chr1	60700000	60750000	0.12148	0.129465	0.118479	0.00767732	-0.0672187	-0.107362	-0.166659	-0.170434	-0.19417	-0.220112
chr1	60750000	60800000	-0.0538181	0.050151	0.0298209	-0.0942046	-0.155776	-0.196903	-0.200102	-0.198657	-0.218276	-0.214547
chr1	60800000	60850000	-0.194086	-0.154254	-0.166503	-0.195245	-0.242651	-0.236053	-0.219544	-0.244132	-0.2401	-0.21217
chr1	60850000	60900000	-0.218923	-0.330515	-0.383793	-0.363795	-0.371602	-0.32053	-0.282699	-0.292114	-0.262922	-0.219857
chr1	60900000	60950000	-0.320958	-0.501048	-0.488856	-0.466147	-0.419908	-0.384837	-0.363687	-0.347469	-0.299827	-0.253853
chr1	60950000	61000000	-0.170026	-0.440263	-0.570912	-0.555025	-0.481988	-0.434396	-0.424676	-0.377616	-0.304654	-0.279167
chr1	61000000	61050000	-0.179271	-0.397945	-0.559324	-0.529263	-0.467068	-0.438863	-0.434995	-0.367634	-0.311514	-0.30153
chr1	61050000	61100000	-0.155879	-0.319066	-0.501836	-0.487318	-0.433501	-0.45554	-0.422089	-0.32043	-0.29549	-0.305357
chr1	61100000	61150000	-0.22018	-0.317908	-0.539714	-0.468676	-0.465082	-0.438682	-0.352693	-0.305119	-0.287954	-0.291663
chr1	61150000	61200000	-0.413237	-0.38586	-0.493268	-0.423287	-0.413218	-0.3822	-0.300107	-0.279044	-0.267337	-0.28097
chr1	61200000	61250000	-0.189879	-0.32937	-0.299662	-0.401798	-0.365749	-0.296534	-0.244339	-0.211836	-0.226941	-0.264161
chr1	61250000	61300000	-0.366892	-0.295993	-0.203032	-0.314963	-0.293041	-0.195043	-0.183085	-0.18568	-0.212397	-0.208011
chr1	61300000	61350000	-0.358727	-0.0934094	-0.102731	-0.145398	-0.177163	-0.132265	-0.115784	-0.13039	-0.165503	-0.168429
chr1	61350000	61400000	-0.00757368	0.106108	0.0247873	-0.00875992	-0.0377763	-0.0370496	-0.0362265	-0.0859648	-0.0967305	-0.117399
chr1	61400000	61450000	0.0406336	0.142366	0.132933	0.0891834	0.0658833	0.000369942	-0.0191152	-0.0719769	-0.0817252	-0.0832993
chr1	61450000	61500000	0.0626272	0.230871	0.185413	0.132979	0.131656	0.05987	0.0158583	0.00613666	-0.0336011	-0.0597991
chr1	61500000	61550000	0.0642071	0.2	0.203803	0.183961	0.1481	0.118062	0.0211623	0.00982681	-0.00321144	-0.0111188
chr1	61550000	61600000	0.221042	0.207028	0.260452	0.206111	0.165147	0.131958	0.0874775	0.0493369	0.0222922	0.0214696
chr1	61600000	61650000	-0.0665285	0.138484	0.198319	0.215226	0.20619	0.152095	0.144234	0.0967766	0.0838528	0.0871323
chr1	61650000	61700000	-0.319689	0.0943097	0.125461	0.179301	0.18647	0.168828	0.148113	0.111334	0.109298	0.108822
chr1	61700000	61750000	-0.145939	0.0798319	0.155512	0.168821	0.171131	0.174826	0.15567	0.172551	0.133871	0.115581
chr1	61750000	61800000	-0.123838	0.0655851	0.104812	0.127267	0.179356	0.176212	0.154187	0.173241	0.161427	0.143462
chr1	61800000	61850000	-0.191183	-0.0556132	0.0692081	0.123761	0.141812	0.171938	0.184043	0.172622	0.179643	0.163236
chr1	61850000	61900000	-0.0348949	-0.112435	0.0392455	0.087598	0.112046	0.148182	0.194423	0.193549	0.191824	0.195418
chr1	61900000	61950000	0.0391513	-0.0539712	-0.0638999	0.0782838	0.150949	0.168382	0.200096	0.210262	0.216066	0.230319
chr1	61950000	62000000	-0.0775418	-0.110931	-0.101854	0.0282344	0.0892767	0.153563	0.196407	0.220257	0.239802	0.253183
chr1	62000000	62050000	-0.0015225	-0.119063	-0.0314766	0.0420889	0.144799	0.203259	0.202644	0.246196	0.269833	0.26975
chr1	62050000	62100000	0.156082	-0.041344	0.0584248	0.0782747	0.169616	0.201556	0.215302	0.264466	0.296708	0.288683
chr1	62100000	62150000	0.10333	0.00403248	0.114329	0.161915	0.176369	0.203547	0.248793	0.252435	0.288214	0.28994
chr1	62150000	62200000	-0.0298946	0.161696	0.177436	0.248362	0.223253	0.218602	0.261413	0.276197	0.29278	0.287769
chr1	62200000	62250000	-0.0380207	0.179466	0.244306	0.285514	0.243627	0.221982	0.251714	0.286233	0.270569	0.282392
chr1	62250000	62300000	0.0236814	0.150052	0.249522	0.249471	0.235079	0.232775	0.239282	0.250571	0.230515	0.244771
chr1	62300000	62350000	-0.0587036	0.106634	0.214065	0.232976	0.228634	0.223007	0.215278	0.228615	0.233211	0.22603
chr1	62350000	62400000	-0.012497	0.0496198	0.169379	0.18022	0.203152	0.219245	0.208254	0.196746	0.209557	0.21769
chr1	62400000	62450000	-0.111438	0.0226064	0.0815488	0.0836425	0.143172	0.179508	0.173308	0.158228	0.177714	0.205339
chr1	62450000	62500000	0.0496799	0.178434	0.0696862	0.0911078	0.132738	0.166188	0.175734	0.173626	0.185043	0.184612
chr1	62500000	62550000	0.168452	0.0722522	0.0170757	0.0295356	0.0615089	0.115515	0.142724	0.142559	0.140018	0.148125
chr1	62550000	62600000	0.033827	0.0397412	0.0626378	0.00821394	0.029165	0.068427	0.118784	0.138213	0.119781	0.137243
chr1	62600000	62650000	-0.0432455	0.0150083	0.0047251	-0.0334131	-0.0188761	0.0243771	0.07538	0.109709	0.0982423	0.0827721
chr1	62650000	62700000	-0.156445	0.0365282	0.00694927	-0.00369559	-0.0466762	0.00988009	0.0546271	0.0737372	0.100694	0.0732832
chr1	62700000	62750000	-0.163895	0.0184561	-0.0227454	-0.0398244	-0.0482346	-0.0162356	0.0195709	0.0445068	0.0599492	0.0378412
chr1	62750000	62800000	-0.2806	-0.085858	-0.0722974	-0.0588629	-0.0269514	-0.0499242	-0.0518814	0.00253506	0.0139242	-0.00564083
chr1	62800000	62850000	0.01491	-0.12484	-0.160748	-0.0774505	-0.0534129	-0.0681877	-0.0722298	-0.0608765	-0.0539229	-0.0689713
chr1	62850000	62900000	0.0221815	-0.179173	-0.198466	-0.117736	-0.0675828	-0.0947057	-0.0970479	-0.103283	-0.120251	-0.113655
chr1	62900000	62950000	-0.019624	-0.242425	-0.202492	-0.138874	-0.0893192	-0.0997538	-0.126682	-0.138935	-0.166536	-0.156097
chr1	62950000	63000000	-0.209568	-0.308345	-0.296499	-0.180472	-0.184709	-0.145776	-0.151093	-0.208611	-0.223179	-0.216932
chr1	63000000	63050000	-0.682916	-0.341119	-0.299314	-0.210518	-0.219146	-0.1864	-0.188041	-0.249447	-0.262927	-0.232805
chr1	63050000	63100000	-0.658757	-0.436445	-0.267244	-0.308125	-0.253194	-0.240961	-0.248414	-0.268244	-0.29293	-0.264304
chr1	63100000	63150000	-0.555017	-0.411319	-0.238446	-0.30026	-0.263284	-0.27768	-0.282299	-0.291972	-0.281369	-0.283819
chr1	63150000	63200000	-0.56325	-0.386871	-0.271662	-0.234801	-0.289078	-0.315919	-0.304662	-0.297597	-0.272881	-0.306141
chr1	63200000	63250000	-0.385517	-0.358682	-0.295555	-0.204574	-0.306281	-0.34041	-0.349935	-0.293974	-0.303074	-0.319731
chr1	63250000	63300000	-0.0879647	-0.248883	-0.158615	-0.178493	-0.234837	-0.318455	-0.343963	-0.302583	-0.302935	-0.281368
chr1	63300000	63350000	0.0381622	-0.14256	-0.160811	-0.235993	-0.260234	-0.352598	-0.346644	-0.364872	-0.336971	-0.296807
chr1	63350000	63400000	0.1064	-0.0294576	-0.143271	-0.206105	-0.286536	-0.313688	-0.345864	-0.376225	-0.32883	-0.305461
chr1	63400000	63450000	0.0905059	-0.0312651	-0.144916	-0.287603	-0.377646	-0.302592	-0.352657	-0.377604	-0.347426	-0.343376
chr1	63450000	63500000	0.0306602	-0.120893	-0.184118	-0.309414	-0.360467	-0.330799	-0.322854	-0.339762	-0.343679	-0.32318
chr1	63500000	63550000	-0.107123	-0.108298	-0.286516	-0.391501	-0.391112	-0.395473	-0.307252	-0.298377	-0.347482	-0.332122
chr1	63550000	63600000	-0.119072	-0.21293	-0.460555	-0.488315	-0.460473	-0.44248	-0.351264	-0.305329	-0.349436	-0.348561
chr1	63600000	63650000	-0.342373	-0.368542	-0.456975	-0.524798	-0.523272	-0.470178	-0.398618	-0.329829	-0.3221	-0.326697
chr1	63650000	63700000	-0.219071	-0.368964	-0.464871	-0.511299	-0.502428	-0.406133	-0.376596	-0.319795	-0.256573	-0.278488
chr1	63700000	63750000	-0.457542	-0.513479	-0.443389	-0.470084	-0.476601	-0.407819	-0.388401	-0.321346	-0.214927	-0.204214
chr1	63750000	63800000	-0.562031	-0.426365	-0.39237	-0.371193	-0.364895	-0.354481	-0.294748	-0.244907	-0.185175	-0.135882
chr1	63800000	63850000	0.0323376	-0.0881759	-0.184321	-0.152826	-0.182533	-0.235942	-0.194797	-0.158217	-0.120418	-0.0708353
chr1	63850000	63900000	-0.122041	-0.053668	-0.0757384	-0.0990296	-0.152349	-0.168457	-0.152241	-0.12065	-0.0891158	-0.0753479
chr1	63900000	63950000	-0.202975	0.0329554	-0.0157427	-0.0701131	-0.0520604	-0.0533971	-0.077692	-0.0522944	-0.049596	-0.0408069
chr1	63950000	64000000	-0.0371083	0.0236717	0.00498315	0.00161815	0.0249597	0.00805625	-0.0339345	-0.0101835	-0.0159148	-0.00204024
chr1	64000000	64050000	-0.0914784	-0.176646	-0.0235183	0.0596059	0.0500742	0.047001	0.0288767	0.00398039	0.00457376	0.00291486
chr1	64050000	64100000	0.024618	-0.10148	-0.0458797	0.108008	0.125602	0.0937286	0.0626289	0.0234798	0.0391169	0.0257583
chr1	64100000	64150000	-0.353525	-0.150129	-0.0707075	0.0792694	0.119173	0.0909286	0.0861341	0.0716408	0.0656119	0.0543651
chr1	64150000	64200000	-0.191691	0.00819022	0.0515239	0.0677204	0.095992	0.11117	0.110983	0.0899565	0.0598305	0.0696947
chr1	64200000	64250000	0.121363	0.159975	0.128255	0.0749873	0.0918726	0.14086	0.120463	0.117148	0.102613	0.0723455
chr1	64250000	64300000	0.0364297	0.0824633	0.0777511	0.0512243	0.0298022	0.0975682	0.119388	0.111985	0.0930103	0.0360774
chr1	64300000	64350000	0.058182	0.100782	0.0321334	-0.0321089	0.000509809	0.0362986	0.103355	0.0936569	0.0641042	0.0271671
chr1	64350000	64400000	0.0358723	-0.0538463	-0.0668293	-0.0708301	-0.00456014	-0.0081853	0.0370614	0.0827764	0.0288442	0.00173662
chr1	64400000	64450000	-0.0989394	-0.217058	-0.17427	-0.0688804	-0.0918347	-0.0776167	-0.0302935	0.00273098	-0.0386349	-0.0543632
chr1	64450000	64500000	-0.194885	-0.230724	-0.142744	-0.0707498	-0.118933	-0.0995665	-0.0690487	-0.0930228	-0.0743332	-0.0873573
chr1	64500000	64550000	-0.162758	-0.223042	-0.126895	-0.127718	-0.123312	-0.134299	-0.150357	-0.176839	-0.146197	-0.137307
chr1	64550000	64600000	-0.35312	-0.210105	-0.122978	-0.132134	-0.116225	-0.123075	-0.193223	-0.214015	-0.208098	-0.171709
chr1	64600000	64650000	-0.157649	-0.197952	-0.130673	-0.101312	-0.120492	-0.149827	-0.230987	-0.261556	-0.254413	-0.219388
chr1	64650000	64700000	-0.188431	-0.181139	-0.116797	-0.0832261	-0.0630228	-0.152018	-0.214967	-0.259869	-0.263665	-0.256819
chr1	64700000	64750000	-0.0947972	-0.0849465	-0.0482454	-0.0256539	-0.0768069	-0.170923	-0.217635	-0.265072	-0.277674	-0.279015
chr1	64750000	64800000	-0.0340494	-0.0182598	0.00640966	0.00081184	-0.120866	-0.155448	-0.194855	-0.249438	-0.288593	-0.293193
chr1	64800000	64850000	0.0184249	0.15631	0.122974	0.0273538	-0.0985506	-0.136243	-0.185137	-0.223975	-0.266794	-0.300906
chr1	64850000	64900000	-0.0122408	0.13611	0.104406	-0.049374	-0.12157	-0.159036	-0.203805	-0.236304	-0.284255	-0.334229
chr1	64900000	64950000	-0.102957	0.129889	0.0572665	-0.111511	-0.135662	-0.157925	-0.205414	-0.241545	-0.287085	-0.340716
chr1	64950000	65000000	-0.0979877	-0.00125471	-0.0669649	-0.141595	-0.163233	-0.200025	-0.239939	-0.258988	-0.291283	-0.327648
chr1	65000000	65050000	-0.189082	-0.2002	-0.169303	-0.159643	-0.201189	-0.242884	-0.230533	-0.278236	-0.311017	-0.325905
chr1	65050000	65100000	0.0206174	-0.19951	-0.193507	-0.15668	-0.224925	-0.249671	-0.244397	-0.286317	-0.290831	-0.295978
chr1	65100000	65150000	-0.14173	-0.281218	-0.303941	-0.185063	-0.260891	-0.264015	-0.290287	-0.304446	-0.299816	-0.31866
chr1	65150000	65200000	-0.459898	-0.331271	-0.320325	-0.299137	-0.28443	-0.283642	-0.334518	-0.313379	-0.300287	-0.321022
chr1	65200000	65250000	-0.619597	-0.355359	-0.254418	-0.346922	-0.2124	-0.255913	-0.303065	-0.274448	-0.262306	-0.263377
chr1	65250000	65300000	-0.345193	-0.256212	-0.205875	-0.227436	-0.178667	-0.209463	-0.214102	-0.206244	-0.213158	-0.219833
chr1	65300000	65350000	-0.0309971	-0.13422	-0.153503	-0.112977	-0.183391	-0.139655	-0.139958	-0.163497	-0.158714	-0.164523
chr1	65350000	65400000	0.143261	0.0558982	-0.0326265	-0.0196004	-0.101783	-0.0556589	-0.0345273	-0.0816131	-0.105971	-0.114281
chr1	65400000	65450000	0.34029	0.133512	0.111561	0.0391967	-0.0212198	-0.0212517	0.0256228	-0.0107599	-0.0535991	-0.056399
chr1	65450000	65500000	0.20378	0.199791	0.176319	0.0501178	0.0681172	0.0682954	0.0606347	0.0386904	0.000354799	-0.0165882
chr1	65500000	65550000	0.322984	0.35045	0.240249	0.149187	0.165138	0.153663	0.1012	0.118596	0.082643	0.0360587
chr1	65550000	65600000	0.38969	0.354702	0.216679	0.238415	0.250263	0.211152	0.158653	0.166107	0.147188	0.0874322
chr1	65600000	65650000	0.196207	0.279813	0.241838	0.30308	0.295425	0.246206	0.220733	0.183994	0.19306	0.141014
chr1	65650000	65700000	0.166926	0.126461	0.251698	0.354633	0.301931	0.249955	0.245633	0.21753	0.191991	0.159369
chr1	65700000	65750000	0.0860263	0.166542	0.33551	0.364525	0.327131	0.296887	0.275684	0.250802	0.195939	0.182746
chr1	65750000	65800000	0.155284	0.293659	0.391844	0.309637	0.330036	0.341488	0.312771	0.271345	0.227042	0.194619
chr1	65800000	65850000	0.104157	0.33941	0.333848	0.325972	0.360991	0.360326	0.330142	0.288922	0.256296	0.199723
chr1	65850000	65900000	0.173809	0.390456	0.280875	0.310484	0.334151	0.36985	0.351782	0.308398	0.273125	0.229123
chr1	65900000	65950000	0.104039	0.191794	0.203725	0.236855	0.294786	0.327448	0.317764	0.289031	0.252483	0.224007
chr1	65950000	66000000	0.164378	0.0632681	0.108127	0.138867	0.25288	0.263347	0.268317	0.265626	0.236993	0.203889
chr1	66000000	66050000	0.164831	0.00723312	0.0776745	0.12036	0.176084	0.221274	0.229488	0.226859	0.215658	0.172176
chr1	66050000	66100000	-0.0267863	-0.145427	-0.0536603	0.0899059	0.115405	0.166586	0.183755	0.188912	0.187992	0.159145
chr1	66100000	66150000	0.0464863	0.0488393	0.0149072	0.0929805	0.142522	0.163123	0.176289	0.191964	0.163754	0.172275
chr1	66150000	66200000	0.0496799	0.114766	0.0777741	0.0715334	0.129125	0.146568	0.17155	0.178282	0.145546	0.158503
chr1	66200000	66250000	-0.0117927	0.0434974	0.0568543	0.0529837	0.103929	0.123021	0.146701	0.129476	0.144478	0.150288
chr1	66250000	66300000	-0.0363267	0.121653	0.110992	0.0758982	0.106048	0.134501	0.137687	0.128145	0.134048	0.151973
chr1	66300000	66350000	-0.157366	-0.061124	0.00749673	0.0131482	0.00328625	0.0490119	0.0368296	0.0702723	0.0837303	0.0967528
chr1	66350000	66400000	-0.014035	0.0190837	-0.0216608	-0.00327915	-0.0110609	0.0300979	0.0342359	0.0520848	0.086927	0.0952236
[truncated: 53,192 more rows]

## Sheet: PGN_R1_insulation_scores
chrom	start	stop	PGN_R1_is100	PGN_R1_is200	PGN_R1_is300	PGN_R1_is400	PGN_R1_is500	PGN_R1_is600	PGN_R1_is700	PGN_R1_is800	PGN_R1_is900	PGN_R1_is1000
[truncated: 54,520 more rows]

[truncated: 3 more sheets: PGN_R2_insulation_scores, DN_R1_insulation_scores, DN_R2_insulation_scores]
