# Supplementary material for: Cell-type specialization is encoded by specific chromatin topologies
Source: Nature. 2021 Nov 17;599(7886):684–91. doi: 10.1038/s41586-021-04081-2 (PMC8612935; doi:10.1038/s41586-021-04081-2)
Supplement: Supplementary file 9 — Supplementary Table 5 Compartment EV and classification. List of compartment eigenvector value scores and A/B classification for each cell type and replicate. [file 41586_2021_4081_MOESM9_ESM.xlsx]

## Sheet: legend
Supplemental table 5. Compartment EV values and A/B classification for GAM datasets.
Full lists of compartment eigenvectors and A/B classifications. Values were determined by performing principal component analysis (PCA; Beagrie et al. 2017), and selecting the PCA best correlated with GC content.
mESC_comp	A/B classification and EV scores for mESCs
OLG_comp	A/B classification and EV scores for OLGs
PGN_R1_comp	A/B classification and EV scores for PGNs R1
PGN_R2_comp	A/B classification and EV scores for PGNs R2
DN_R1_comp	A/B classification and EV scores for DNs R1
DN_R2_comp	A/B classification and EV scores for DNs R2
					s

## Sheet: mESC_comp
chrom	start	end	mESC_AB	mESC_EV_score
chr1	3000000	3250000	B	-3.71901
chr1	3250000	3500000	B	-4.12652
chr1	3500000	3750000	B	-2.39152
chr1	3750000	4000000	B	-0.580174
chr1	4000000	4250000	B	-0.732158
chr1	4250000	4500000	B	-0.961754
chr1	4500000	4750000	B	-2.30294
chr1	4750000	5000000	B	-0.115276
chr1	5000000	5250000	B	-0.479308
chr1	5250000	5500000	B	-0.854645
chr1	5500000	5750000	B	-3.26019
chr1	5750000	6000000	B	-1.73397
chr1	6000000	6250000	B	-1.81351
chr1	6250000	6500000	B	-1.50269
chr1	6500000	6750000	B	-2.06756
chr1	6750000	7000000	B	-1.75934
chr1	7000000	7250000	B	-0.170529
chr1	7250000	7500000	B	-0.902856
chr1	7500000	7750000	B	-2.12405
chr1	7750000	8000000	B	-1.99778
chr1	8000000	8250000	B	-0.576413
chr1	8250000	8500000	A	0.359321
chr1	8500000	8750000	B	-1.08607
chr1	8750000	9000000	B	-0.282278
chr1	9000000	9250000	B	-1.1559
chr1	9250000	9500000	A	0.104632
chr1	9500000	9750000	A	0.00778302
chr1	9750000	10000000	B	-0.0427985
chr1	10000000	10250000	A	0.864979
chr1	10250000	10500000	A	0.0120286
chr1	10500000	10750000	B	-2.11836
chr1	10750000	11000000	B	-1.91885
chr1	11000000	11250000	B	-1.5421
chr1	11250000	11500000	B	-0.368606
chr1	11500000	11750000	B	-1.811
chr1	11750000	12000000	B	-1.03283
chr1	12000000	12250000	B	-0.518813
chr1	12250000	12500000	B	-1.15064
chr1	12500000	12750000	B	-1.51116
chr1	12750000	13000000	B	-1.30825
chr1	13000000	13250000	B	-0.092003
chr1	13250000	13500000	B	-0.808604
chr1	13500000	13750000	B	-1.3883
chr1	13750000	14000000	B	-0.627608
chr1	14000000	14250000	B	-1.08178
chr1	14250000	14500000	B	-0.710478
chr1	14500000	14750000	B	-0.34368
chr1	14750000	15000000	B	-0.351185
chr1	15000000	15250000	A	0.0380845
chr1	15250000	15500000	B	-0.616425
chr1	15500000	15750000	A	0.108
chr1	15750000	16000000	A	0.592692
chr1	16000000	16250000	A	0.350457
chr1	16250000	16500000	B	-0.56583
chr1	16500000	16750000	A	0.505814
chr1	16750000	17000000	B	-0.736983
chr1	17000000	17250000	B	-0.692357
chr1	17250000	17500000	B	-1.0188
chr1	17500000	17750000	B	-0.890319
chr1	17750000	18000000	B	-1.83897
chr1	18000000	18250000	B	-0.499171
chr1	18250000	18500000	B	-3.03245
chr1	18500000	18750000	B	-0.93161
chr1	18750000	19000000	B	-2.35797
chr1	19000000	19250000	B	-0.064457
chr1	19250000	19500000	B	-1.59871
chr1	19500000	19750000	B	-2.32619
chr1	19750000	20000000	B	-0.946463
chr1	20000000	20250000	B	-3.24115
chr1	20250000	20500000	B	-0.0432173
chr1	20500000	20750000	B	-0.0224713
chr1	20750000	21000000	B	-0.0816949
chr1	21000000	21250000	A	0.810558
chr1	21250000	21500000	A	0.0642391
chr1	21500000	21750000	B	-1.71942
chr1	21750000	22000000	B	-0.360885
chr1	22000000	22250000	A	0.930406
chr1	22250000	22500000	B	-0.163192
chr1	22500000	22750000	B	-1.21681
chr1	22750000	23000000	B	-1.90427
chr1	23000000	23250000	B	-1.39823
chr1	23250000	23500000	B	-2.62868
chr1	23500000	23750000	B	-1.85938
chr1	23750000	24000000	B	-0.473208
chr1	24000000	24250000	B	-1.12674
chr1	24250000	24500000	A	0.944817
chr1	24500000	24750000	A	0.00659204
chr1	24750000	25000000	B	-0.992352
chr1	25000000	25250000	B	-1.20875
chr1	25250000	25500000	B	-0.32175
chr1	25500000	25750000	A	0.168777
chr1	25750000	26000000	A	0.123062
chr1	26000000	26250000	B	-2.11398
chr1	26250000	26500000	B	-1.20598
chr1	26500000	26750000	B	-0.634814
chr1	26750000	27000000	B	-1.73678
chr1	27000000	27250000	B	-0.602993
chr1	27250000	27500000	B	-1.18389
chr1	27500000	27750000	B	-0.9652
chr1	27750000	28000000	B	-1.98851
chr1	28000000	28250000	B	-2.32602
chr1	28250000	28500000	B	-2.98537
chr1	28500000	28750000	B	-3.38959
chr1	28750000	29000000	B	-1.95334
chr1	29000000	29250000	B	-1.44999
chr1	29250000	29500000	B	-0.979747
chr1	29500000	29750000	B	-1.24832
chr1	29750000	30000000	B	-0.582654
chr1	30000000	30250000	B	-0.857677
chr1	30250000	30500000	B	-0.728698
chr1	30500000	30750000	B	-0.0737979
chr1	30750000	31000000	B	-0.354387
chr1	31000000	31250000	B	-0.4612
chr1	31250000	31500000	B	-1.62606
chr1	31500000	31750000	B	-1.80582
chr1	31750000	32000000	B	-0.831372
chr1	32000000	32250000	B	-0.508152
chr1	32250000	32500000	A	0.351643
chr1	32500000	32750000	B	-2.30245
chr1	32750000	33000000	B	-0.166323
chr1	33000000	33250000	B	-1.04289
chr1	33250000	33500000	A	0.767855
chr1	33500000	33750000	A	0.769761
chr1	33750000	34000000	A	0.939098
chr1	34000000	34250000	A	0.788089
chr1	34250000	34500000	A	0.610863
chr1	34500000	34750000	A	0.0606166
chr1	34750000	35000000	A	1.2141
chr1	35000000	35250000	A	0.448095
chr1	35250000	35500000	B	-0.943173
chr1	35500000	35750000	B	-0.317261
chr1	35750000	36000000	A	0.698108
chr1	36000000	36250000	A	0.786475
chr1	36250000	36500000	A	0.46729
chr1	36500000	36750000	A	0.784033
chr1	36750000	37000000	A	0.78273
chr1	37000000	37250000	A	0.760359
chr1	37250000	37500000	B	-0.481223
chr1	37500000	37750000	B	-0.521059
chr1	37750000	38000000	A	0.134902
chr1	38000000	38250000	A	0.670576
chr1	38250000	38500000	A	0.688468
chr1	38500000	38750000	A	0.696178
chr1	38750000	39000000	B	-0.402199
chr1	39000000	39250000	B	-0.969078
chr1	39250000	39500000	B	-1.10923
chr1	39500000	39750000	A	0.0624598
chr1	39750000	40000000	B	-1.04476
chr1	40000000	40250000	B	-0.869527
chr1	40250000	40500000	B	-1.00197
chr1	40500000	40750000	A	0.00656253
chr1	40750000	41000000	B	-0.179319
chr1	41000000	41250000	B	-0.930233
chr1	41250000	41500000	A	0.729337
chr1	41500000	41750000	B	-1.02978
chr1	41750000	42000000	B	-1.34935
chr1	42000000	42250000	A	0.180992
chr1	42250000	42500000	B	-1.45465
chr1	42500000	42750000	B	-0.886359
chr1	42750000	43000000	A	1.04762
chr1	43000000	43250000	A	0.3347
chr1	43250000	43500000	B	-1.04911
chr1	43500000	43750000	B	-1.18274
chr1	43750000	44000000	A	0.944204
chr1	44000000	44250000	A	0.600768
chr1	44250000	44500000	A	0.948262
chr1	44500000	44750000	A	1.39624
chr1	44750000	45000000	A	1.05145
chr1	45000000	45250000	A	0.651091
chr1	45250000	45500000	A	1.03504
chr1	45500000	45750000	A	0.845364
chr1	45750000	46000000	A	1.13627
chr1	46000000	46250000	B	-0.137543
chr1	46250000	46500000	B	-1.26232
chr1	46500000	46750000	B	-1.22802
chr1	46750000	47000000	A	0.144578
chr1	47000000	47250000	B	-0.261002
chr1	47250000	47500000	B	-0.0481082
chr1	47500000	47750000	B	-0.287771
chr1	47750000	48000000	B	-1.27907
chr1	48000000	48250000	B	-0.424029
chr1	48250000	48500000	B	-0.970473
chr1	48500000	48750000	B	-1.20552
chr1	48750000	49000000	B	-2.0351
chr1	49000000	49250000	B	-1.57876
chr1	49250000	49500000	B	-1.76131
chr1	49500000	49750000	B	-1.3773
chr1	49750000	50000000	B	-1.81055
chr1	50000000	50250000	B	-0.949624
chr1	50250000	50500000	B	-1.07333
chr1	50500000	50750000	B	-1.8793
chr1	50750000	51000000	B	-0.514882
chr1	51000000	51250000	B	-1.09591
chr1	51250000	51500000	B	-0.132892
chr1	51500000	51750000	B	-0.144343
chr1	51750000	52000000	A	1.01053
chr1	52000000	52250000	A	1.35683
chr1	52250000	52500000	A	0.930224
chr1	52500000	52750000	A	0.701632
chr1	52750000	53000000	A	0.483155
chr1	53000000	53250000	B	-1.2002
chr1	53250000	53500000	B	-1.11717
chr1	53500000	53750000	A	0.240026
chr1	53750000	54000000	A	1.15634
chr1	54000000	54250000	A	0.418413
chr1	54250000	54500000	A	0.696049
chr1	54500000	54750000	A	0.628289
chr1	54750000	55000000	A	1.35585
chr1	55000000	55250000	B	-0.22428
chr1	55250000	55500000	B	-1.09225
chr1	55500000	55750000	B	-1.57817
chr1	55750000	56000000	B	-0.346157
chr1	56000000	56250000	B	-2.89849
chr1	56250000	56500000	B	-1.88832
chr1	56500000	56750000	B	-1.48551
chr1	56750000	57000000	B	-0.402768
chr1	57000000	57250000	B	-0.656297
chr1	57250000	57500000	A	0.17922
chr1	57500000	57750000	B	-0.551873
chr1	57750000	58000000	B	-1.12885
chr1	58000000	58250000	B	-0.758837
chr1	58250000	58500000	A	0.580061
chr1	58500000	58750000	A	0.95115
chr1	58750000	59000000	A	0.291358
chr1	59000000	59250000	A	1.62097
chr1	59250000	59500000	A	0.802668
chr1	59500000	59750000	A	1.73748
chr1	59750000	60000000	A	1.66015
chr1	60000000	60250000	A	1.60831
chr1	60250000	60500000	A	1.63659
chr1	60500000	60750000	A	1.42629
chr1	60750000	61000000	A	1.275
chr1	61000000	61250000	A	0.373367
chr1	61250000	61500000	A	0.37444
chr1	61500000	61750000	A	0.560431
chr1	61750000	62000000	A	1.13041
chr1	62000000	62250000	A	1.21222
chr1	62250000	62500000	A	1.30995
chr1	62500000	62750000	A	0.191259
chr1	62750000	63000000	A	1.23219
chr1	63000000	63250000	A	1.78757
chr1	63250000	63500000	A	1.61741
chr1	63500000	63750000	A	1.34847
chr1	63750000	64000000	A	0.178159
chr1	64000000	64250000	A	0.183608
chr1	64250000	64500000	A	0.898391
chr1	64500000	64750000	A	1.13486
chr1	64750000	65000000	A	0.774332
chr1	65000000	65250000	A	1.02488
chr1	65250000	65500000	A	0.484021
chr1	65500000	65750000	A	0.455223
chr1	65750000	66000000	A	0.199639
chr1	66000000	66250000	A	0.501184
chr1	66250000	66500000	A	0.387659
chr1	66500000	66750000	A	0.826123
chr1	66750000	67000000	A	0.882073
chr1	67000000	67250000	A	0.352553
chr1	67250000	67500000	B	-0.286432
chr1	67500000	67750000	B	-1.62858
chr1	67750000	68000000	B	-0.319663
chr1	68000000	68250000	B	-0.856619
chr1	68250000	68500000	A	0.400826
chr1	68500000	68750000	B	-1.1305
chr1	68750000	69000000	B	-1.78276
chr1	69000000	69250000	B	-1.55227
chr1	69250000	69500000	B	-2.27127
chr1	69500000	69750000	B	-1.05344
chr1	69750000	70000000	B	-2.60428
chr1	70000000	70250000	B	-1.52378
chr1	70250000	70500000	A	0.396982
chr1	70500000	70750000	A	0.36524
chr1	70750000	71000000	B	-1.72145
chr1	71000000	71250000	B	-0.793439
chr1	71250000	71500000	B	-1.09939
chr1	71500000	71750000	B	-0.426515
chr1	71750000	72000000	B	-0.845419
chr1	72000000	72250000	A	0.793984
chr1	72250000	72500000	A	1.29281
chr1	72500000	72750000	A	0.623767
chr1	72750000	73000000	A	1.23186
chr1	73000000	73250000	B	-0.116276
chr1	73250000	73500000	B	-0.126748
chr1	73500000	73750000	A	0.574637
chr1	73750000	74000000	A	0.769579
chr1	74000000	74250000	A	1.33598
chr1	74250000	74500000	A	1.32023
chr1	74500000	74750000	A	0.271445
chr1	74750000	75000000	A	0.149959
chr1	75000000	75250000	B	-1.31873
chr1	75250000	75500000	A	0.349315
chr1	75500000	75750000	A	0.595752
chr1	75750000	76000000	A	0.925459
chr1	76000000	76250000	A	0.183198
chr1	76250000	76500000	B	-0.713395
chr1	76500000	76750000	B	-0.0483364
chr1	76750000	77000000	B	-0.245536
chr1	77000000	77250000	A	0.390251
chr1	77250000	77500000	A	0.582255
chr1	77500000	77750000	B	-0.74991
chr1	77750000	78000000	B	-0.623732
chr1	78000000	78250000	A	1.12691
chr1	78250000	78500000	A	0.36416
chr1	78500000	78750000	B	-0.224133
chr1	78750000	79000000	A	0.054763
chr1	79000000	79250000	A	0.345816
chr1	79250000	79500000	A	0.00958692
chr1	79500000	79750000	B	-0.517388
chr1	79750000	80000000	B	-0.516489
chr1	80000000	80250000	A	0.761447
chr1	80250000	80500000	A	1.7085
chr1	80500000	80750000	B	-0.587084
chr1	80750000	81000000	B	-0.662339
chr1	81000000	81250000	A	0.753484
chr1	81250000	81500000	B	-0.10583
chr1	81500000	81750000	A	0.504552
chr1	81750000	82000000	A	0.267605
chr1	82000000	82250000	A	0.571809
chr1	82250000	82500000	A	1.53224
chr1	82500000	82750000	A	0.76226
chr1	82750000	83000000	A	0.0513842
chr1	83000000	83250000	B	-0.704326
chr1	83250000	83500000	A	0.348494
chr1	83500000	83750000	A	0.720085
chr1	83750000	84000000	A	0.0817665
chr1	84000000	84250000	A	0.180429
chr1	84250000	84500000	A	0.689836
chr1	84500000	84750000	A	1.08906
chr1	84750000	85000000	A	1.43411
chr1	85000000	85250000	A	1.88232
chr1	85250000	85500000	A	1.92691
chr1	85500000	85750000	A	1.5091
chr1	85750000	86000000	A	0.288692
chr1	86000000	86250000	A	0.483324
chr1	86250000	86500000	A	0.764389
chr1	86500000	86750000	A	0.904065
chr1	86750000	87000000	A	1.21044
chr1	87000000	87250000	A	0.945526
chr1	87250000	87500000	A	0.894427
chr1	87500000	87750000	A	0.646893
chr1	87750000	88000000	A	1.10372
chr1	88000000	88250000	A	0.365199
chr1	88250000	88500000	B	-0.234418
chr1	88500000	88750000	B	-0.340965
chr1	88750000	89000000	A	0.292737
chr1	89000000	89250000	A	0.419944
chr1	89250000	89500000	A	0.997685
chr1	89500000	89750000	A	1.28699
chr1	89750000	90000000	A	1.32128
chr1	90000000	90250000	A	0.545961
chr1	90250000	90500000	B	-0.546987
chr1	90500000	90750000	A	0.530663
chr1	90750000	91000000	A	0.916187
chr1	91000000	91250000	A	1.73044
chr1	91250000	91500000	A	1.54747
chr1	91500000	91750000	A	0.886631
chr1	91750000	92000000	A	0.343656
chr1	92000000	92250000	A	1.47767
chr1	92250000	92500000	A	0.795347
chr1	92500000	92750000	B	-0.213825
chr1	92750000	93000000	A	0.625068
chr1	93000000	93250000	A	0.0984557
chr1	93250000	93500000	A	1.94619
chr1	93500000	93750000	A	0.735925
chr1	93750000	94000000	B	-0.103019
chr1	94000000	94250000	B	-0.234038
chr1	94250000	94500000	B	-0.971293
chr1	94500000	94750000	B	-0.607868
chr1	94750000	95000000	B	-0.610154
chr1	95000000	95250000	B	-1.24566
chr1	95250000	95500000	B	-0.899821
chr1	95500000	95750000	B	-0.650334
chr1	95750000	96000000	B	-3.48518
chr1	96000000	96250000	B	-0.699148
chr1	96250000	96500000	B	-2.75137
chr1	96500000	96750000	B	-2.18964
chr1	96750000	97000000	B	-1.51116
chr1	97000000	97250000	B	-3.00119
chr1	97250000	97500000	B	-0.634623
chr1	97500000	97750000	B	-0.123148
chr1	97750000	98000000	B	-0.80067
chr1	98000000	98250000	A	0.00303999
chr1	98250000	98500000	A	0.0747457
chr1	98500000	98750000	A	0.547918
chr1	98750000	99000000	B	-0.512872
chr1	99000000	99250000	B	-0.312372
chr1	99250000	99500000	A	0.0671565
chr1	99500000	99750000	B	-0.415423
chr1	99750000	100000000	A	0.344614
chr1	100000000	100250000	B	-0.0254859
chr1	100250000	100500000	A	0.130165
chr1	100500000	100750000	A	0.43885
chr1	100750000	101000000	B	-0.0618139
chr1	101000000	101250000	B	-0.214278
chr1	101250000	101500000	B	-0.65077
chr1	101500000	101750000	B	-0.47033
chr1	101750000	102000000	B	-0.548347
chr1	102000000	102250000	B	-0.479593
chr1	102250000	102500000	A	0.80776
chr1	102500000	102750000	A	0.286438
chr1	102750000	103000000	B	-0.421638
chr1	103000000	103250000	A	0.476853
chr1	103250000	103500000	B	-1.03128
chr1	103500000	103750000	B	-0.708035
chr1	103750000	104000000	A	0.510545
chr1	104000000	104250000	A	0.492964
chr1	104250000	104500000	B	-0.1061
chr1	104500000	104750000	B	-0.147243
chr1	104750000	105000000	A	0.471221
chr1	105000000	105250000	B	-0.578198
chr1	105250000	105500000	B	-2.1856
chr1	105500000	105750000	A	0.33624
chr1	105750000	106000000	A	1.06305
chr1	106000000	106250000	A	0.155931
chr1	106250000	106500000	B	-0.504205
chr1	106500000	106750000	A	0.908929
chr1	106750000	107000000	A	1.42427
chr1	107000000	107250000	A	1.56838
chr1	107250000	107500000	A	0.464814
chr1	107500000	107750000	A	1.50863
chr1	107750000	108000000	A	1.18894
chr1	108000000	108250000	A	1.16718
chr1	108250000	108500000	A	0.734109
chr1	108500000	108750000	A	1.32025
chr1	108750000	109000000	A	0.523182
chr1	109000000	109250000	A	1.18756
chr1	109250000	109500000	A	1.26512
chr1	109500000	109750000	A	1.12318
chr1	109750000	110000000	A	0.58528
chr1	110000000	110250000	A	0.988874
chr1	110250000	110500000	A	0.920353
chr1	110500000	110750000	A	1.17331
chr1	110750000	111000000	A	1.39746
chr1	111000000	111250000	A	1.13608
chr1	111250000	111500000	A	1.06556
chr1	111500000	111750000	A	0.582101
chr1	111750000	112000000	A	0.687813
chr1	112000000	112250000	B	-0.00747505
chr1	112250000	112500000	A	0.983381
chr1	112500000	112750000	A	0.463376
chr1	112750000	113000000	B	-0.913119
chr1	113000000	113250000	A	0.489782
chr1	113250000	113500000	B	-0.199262
chr1	113500000	113750000	A	0.140121
chr1	113750000	114000000	A	0.670424
chr1	114000000	114250000	A	0.100672
chr1	114250000	114500000	B	-0.944893
chr1	114500000	114750000	A	0.656127
chr1	114750000	115000000	B	-0.133916
chr1	115000000	115250000	B	-0.935813
chr1	115250000	115500000	A	0.396449
chr1	115500000	115750000	B	-0.286594
chr1	115750000	116000000	B	-0.517706
chr1	116000000	116250000	A	0.347735
chr1	116250000	116500000	A	0.842682
chr1	116500000	116750000	A	0.106806
chr1	116750000	117000000	A	0.0859065
chr1	117000000	117250000	A	0.540263
chr1	117250000	117500000	A	0.973324
chr1	117500000	117750000	A	0.398711
chr1	117750000	118000000	A	0.397836
chr1	118000000	118250000	A	1.14615
chr1	118250000	118500000	A	1.74929
chr1	118500000	118750000	A	2.00606
chr1	118750000	119000000	A	1.99994
chr1	119000000	119250000	A	1.75129
chr1	119250000	119500000	A	1.67853
chr1	119500000	119750000	A	0.92947
chr1	119750000	120000000	A	1.47345
chr1	120000000	120250000	A	1.10867
chr1	120250000	120500000	A	1.6886
chr1	120500000	120750000	A	1.15166
chr1	120750000	121000000	A	0.0145994
chr1	121000000	121250000	A	0.601008
chr1	121250000	121500000	A	0.781164
chr1	121500000	121750000	B	-0.00741978
chr1	121750000	122000000	A	0.191093
chr1	122000000	122250000	A	0.143945
chr1	122250000	122500000	B	-1.39174
chr1	122500000	122750000	B	-0.729796
chr1	122750000	123000000	A	0.232244
chr1	123000000	123250000	A	0.93249
chr1	123250000	123500000	A	0.542748
chr1	123500000	123750000	A	0.30781
chr1	123750000	124000000	A	0.719765
chr1	124000000	124250000	B	-0.157695
chr1	124250000	124500000	A	1.56223
chr1	124500000	124750000	B	-0.111217
chr1	124750000	125000000	A	0.538181
chr1	125000000	125250000	B	-0.230389
chr1	125250000	125500000	A	0.456171
chr1	125500000	125750000	A	1.53727
chr1	125750000	126000000	A	0.897551
chr1	126000000	126250000	A	0.363912
chr1	126250000	126500000	A	0.879117
chr1	126500000	126750000	A	0.657824
chr1	126750000	127000000	A	1.24709
chr1	127000000	127250000	A	0.0917363
chr1	127250000	127500000	A	0.926266
chr1	127500000	127750000	A	1.72893
chr1	127750000	128000000	A	2.04898
chr1	128000000	128250000	A	2.00811
chr1	128250000	128500000	A	1.19723
chr1	128500000	128750000	A	0.627966
chr1	128750000	129000000	A	0.826068
chr1	129000000	129250000	A	0.286103
chr1	129250000	129500000	B	-0.63558
chr1	129500000	129750000	B	-1.10122
chr1	129750000	130000000	B	-1.84762
chr1	130000000	130250000	B	-2.38633
chr1	130250000	130500000	B	-0.248818
chr1	130500000	130750000	A	0.204525
chr1	130750000	131000000	A	0.464823
chr1	131000000	131250000	A	0.436929
chr1	131250000	131500000	A	0.983384
chr1	131500000	131750000	B	-0.150636
chr1	131750000	132000000	B	-0.203907
chr1	132000000	132250000	B	-0.261399
chr1	132250000	132500000	B	-0.375335
chr1	132500000	132750000	B	-0.303674
chr1	132750000	133000000	A	0.78198
chr1	133000000	133250000	A	0.924782
chr1	133250000	133500000	B	-0.668727
chr1	133500000	133750000	B	-0.300596
chr1	133750000	134000000	A	0.673346
chr1	134000000	134250000	A	0.240772
chr1	134250000	134500000	A	0.320263
chr1	134500000	134750000	A	0.658038
chr1	134750000	135000000	A	0.687456
chr1	135000000	135250000	A	0.290134
chr1	135250000	135500000	A	0.689115
chr1	135500000	135750000	A	0.886767
chr1	135750000	136000000	A	1.02228
chr1	136000000	136250000	A	0.56863
chr1	136250000	136500000	A	0.596096
chr1	136500000	136750000	A	1.01146
chr1	136750000	137000000	A	0.691562
chr1	137000000	137250000	A	0.545841
chr1	137250000	137500000	A	0.572325
chr1	137500000	137750000	B	-1.04967
chr1	137750000	138000000	B	-0.525858
chr1	138000000	138250000	B	-0.404333
chr1	138250000	138500000	A	0.635366
chr1	138500000	138750000	A	0.0832748
chr1	138750000	139000000	A	0.123932
chr1	139000000	139250000	A	0.761463
chr1	139250000	139500000	A	0.959034
chr1	139500000	139750000	A	0.79169
chr1	139750000	140000000	A	0.317832
chr1	140000000	140250000	A	1.22647
chr1	140250000	140500000	B	-0.313491
chr1	140500000	140750000	B	-0.0998344
chr1	140750000	141000000	B	-0.125302
chr1	141000000	141250000	A	1.12819
chr1	141250000	141500000	B	-0.216703
chr1	141500000	141750000	A	0.258584
chr1	141750000	142000000	A	0.168375
chr1	142000000	142250000	A	0.0243464
chr1	142250000	142500000	B	-0.436844
chr1	142500000	142750000	A	0.309044
chr1	142750000	143000000	A	0.604958
chr1	143000000	143250000	A	0.724801
chr1	143250000	143500000	B	-0.433716
chr1	143500000	143750000	A	2.25204
chr1	143750000	144000000	A	1.07046
chr1	144000000	144250000	A	0.488568
chr1	144250000	144500000	A	0.812608
chr1	144500000	144750000	B	-1.30496
chr1	144750000	145000000	B	-1.47115
chr1	145000000	145250000	B	-0.0657307
chr1	145250000	145500000	B	-0.541047
chr1	145500000	145750000	B	-0.152936
chr1	145750000	146000000	A	0.057635
chr1	146000000	146250000	B	-0.453736
chr1	146250000	146500000	A	0.307343
chr1	146500000	146750000	B	-0.200919
chr1	146750000	147000000	A	0.484983
chr1	147000000	147250000	A	0.550805
chr1	147250000	147500000	B	-0.0671099
chr1	147500000	147750000	B	-0.225277
chr1	147750000	148000000	A	0.350641
chr1	148000000	148250000	A	0.555463
chr1	148250000	148500000	A	0.649675
chr1	148500000	148750000	B	-0.567115
chr1	148750000	149000000	B	-0.0695769
chr1	149000000	149250000	A	0.539069
chr1	149250000	149500000	A	0.452755
chr1	149500000	149750000	A	0.870079
chr1	149750000	150000000	A	1.28886
chr1	150000000	150250000	A	0.640908
chr1	150250000	150500000	A	1.07057
chr1	150500000	150750000	A	0.427845
chr1	150750000	151000000	A	0.275058
chr1	151000000	151250000	A	1.6152
chr1	151250000	151500000	A	2.11411
chr1	151500000	151750000	A	1.62124
chr1	151750000	152000000	A	1.77088
chr1	152000000	152250000	A	0.691116
chr1	152250000	152500000	A	0.188097
chr1	152500000	152750000	A	1.28337
chr1	152750000	153000000	A	0.72704
chr1	153000000	153250000	A	0.569328
chr1	153250000	153500000	A	1.31099
chr1	153500000	153750000	A	1.63142
chr1	153750000	154000000	A	1.11051
chr1	154000000	154250000	A	1.35811
chr1	154250000	154500000	A	0.875801
chr1	154500000	154750000	A	0.813464
chr1	154750000	155000000	A	0.823184
chr1	155000000	155250000	A	0.0749553
chr1	155250000	155500000	A	0.660267
chr1	155500000	155750000	A	0.944803
chr1	155750000	156000000	B	-1.03863
chr1	156000000	156250000	B	-0.101509
chr1	156250000	156500000	A	1.42049
chr1	156500000	156750000	A	1.14069
chr1	156750000	157000000	A	1.02357
chr1	157000000	157250000	A	0.196404
chr1	157250000	157500000	A	1.3514
chr1	157500000	157750000	A	0.92099
chr1	157750000	158000000	A	0.921655
chr1	158000000	158250000	B	-0.0946683
chr1	158250000	158500000	B	-0.0796768
chr1	158500000	158750000	B	-0.0750949
chr1	158750000	159000000	A	0.379538
chr1	159000000	159250000	A	0.432167
chr1	159250000	159500000	A	0.168999
chr1	159500000	159750000	B	-0.149988
chr1	159750000	160000000	B	-1.44078
chr1	160000000	160250000	A	0.770438
chr1	160250000	160500000	A	0.416345
chr1	160500000	160750000	A	0.23449
chr1	160750000	161000000	A	1.92746
chr1	161000000	161250000	A	1.74636
chr1	161250000	161500000	A	0.0309464
chr1	161500000	161750000	B	-1.60835
chr1	161750000	162000000	B	-0.427878
chr1	162000000	162250000	A	0.00647643
chr1	162250000	162500000	A	0.0238835
chr1	162500000	162750000	A	1.29499
chr1	162750000	163000000	A	0.308884
chr1	163000000	163250000	A	0.561138
chr1	163250000	163500000	A	0.785361
chr1	163500000	163750000	A	0.617593
chr1	163750000	164000000	A	0.764168
chr1	164000000	164250000	A	0.661503
chr1	164250000	164500000	A	0.917905
chr1	164500000	164750000	A	0.463412
chr1	164750000	165000000	A	0.65667
chr1	165000000	165250000	A	0.480594
chr1	165250000	165500000	A	1.21147
chr1	165500000	165750000	A	1.19441
chr1	165750000	166000000	A	1.01553
chr1	166000000	166250000	A	0.394742
chr1	166250000	166500000	A	0.468971
chr1	166500000	166750000	A	0.322544
chr1	166750000	167000000	A	0.341148
chr1	167000000	167250000	A	0.548706
chr1	167250000	167500000	A	1.03674
chr1	167500000	167750000	A	1.28169
chr1	167750000	168000000	A	0.271509
chr1	168000000	168250000	A	0.349217
chr1	168250000	168500000	A	0.381548
chr1	168500000	168750000	A	0.255629
chr1	168750000	169000000	B	-0.0165217
chr1	169000000	169250000	A	0.0607405
chr1	169250000	169500000	B	-0.111366
chr1	169500000	169750000	B	-0.542807
chr1	169750000	170000000	B	-0.132741
chr1	170000000	170250000	A	0.297221
chr1	170250000	170500000	A	0.299282
chr1	170500000	170750000	B	-0.133389
chr1	170750000	171000000	A	1.09479
chr1	171000000	171250000	A	0.587858
chr1	171250000	171500000	A	0.504845
chr1	171500000	171750000	A	0.915015
chr1	171750000	172000000	A	0.178802
chr1	172000000	172250000	B	-0.292813
chr1	172250000	172500000	A	0.00105717
chr1	172500000	172750000	A	0.300147
chr1	172750000	173000000	B	-1.03034
chr1	173000000	173250000	B	-0.499282
chr1	173250000	173500000	B	-0.385799
chr1	173500000	173750000	A	0.642324
chr1	173750000	174000000	A	0.00594666
chr1	174000000	174250000	B	-0.947314
chr1	174250000	174500000	B	-0.415623
chr1	174500000	174750000	A	0.855787
chr1	174750000	175000000	A	0.352224
chr1	175000000	175250000	B	-0.177425
chr1	175250000	175500000	B	-0.425101
chr1	175500000	175750000	B	-1.74917
chr1	175750000	176000000	B	-0.148415
chr1	176000000	176250000	B	-0.124276
chr1	176250000	176500000	B	-0.519095
chr1	176500000	176750000	B	-0.426791
chr1	176750000	177000000	B	-0.903708
chr1	177000000	177250000	B	-2.61108
chr1	177250000	177500000	B	-1.58669
chr1	177500000	177750000	B	-1.2584
chr1	177750000	178000000	B	-1.18427
chr1	178000000	178250000	B	-1.22914
chr1	178250000	178500000	B	-1.36115
chr1	178500000	178750000	B	-0.108556
chr1	178750000	179000000	A	0.736321
chr1	179000000	179250000	A	0.0907146
chr1	179250000	179500000	A	0.0802861
chr1	179500000	179750000	B	-0.145254
chr1	179750000	180000000	A	0.716143
chr1	180000000	180250000	B	-0.0932474
chr1	180250000	180500000	A	0.0238028
chr1	180500000	180750000	B	-0.187423
chr1	180750000	181000000	A	0.598577
chr1	181000000	181250000	A	0.456396
chr1	181250000	181500000	B	-0.695231
chr1	181500000	181750000	B	-0.203678
chr1	181750000	182000000	A	0.0144882
chr1	182000000	182250000	A	0.813685
chr1	182250000	182500000	B	-0.148075
chr1	182500000	182750000	A	0.198249
chr1	182750000	183000000	A	0.554689
chr1	183000000	183250000	B	-0.316336
chr1	183250000	183500000	B	-0.758456
chr1	183500000	183750000	B	-0.517987
chr1	183750000	184000000	A	0.31067
chr1	184000000	184250000	B	-0.783363
chr1	184250000	184500000	A	0.172747
chr1	184500000	184750000	A	0.323348
chr1	184750000	185000000	A	1.38164
chr1	185000000	185250000	A	1.0806
chr1	185250000	185500000	A	0.0365095
chr1	185500000	185750000	B	-0.936796
chr1	185750000	186000000	B	-0.734208
chr1	186000000	186250000	B	-1.36817
chr1	186250000	186500000	A	0.100796
chr1	186500000	186750000	A	0.335134
chr1	186750000	187000000	B	-0.153417
chr1	187000000	187250000	A	0.0852085
chr1	187250000	187500000	B	-0.0852545
chr1	187500000	187750000	B	-0.248508
chr1	187750000	188000000	B	-0.628293
chr1	188000000	188250000	B	-1.19835
chr1	188250000	188500000	B	-1.57775
chr1	188500000	188750000	B	-0.987154
chr1	188750000	189000000	A	0.414801
chr1	189000000	189250000	A	0.360989
chr1	189250000	189500000	A	0.0998869
chr1	189500000	189750000	A	0.755343
chr1	189750000	190000000	A	1.33031
chr1	190000000	190250000	A	0.330508
chr1	190250000	190500000	A	0.560791
chr1	190500000	190750000	A	0.721874
chr1	190750000	191000000	A	1.21839
chr1	191000000	191250000	A	0.680935
chr1	191250000	191500000	A	0.0769775
chr1	191500000	191750000	A	1.11858
chr1	191750000	192000000	A	0.747975
chr1	192000000	192250000	A	0.666378
chr1	192250000	192500000	B	-0.570661
chr1	192500000	192750000	B	-0.166838
chr1	192750000	193000000	A	0.299156
chr1	193000000	193250000	A	0.592897
chr1	193250000	193500000	A	0.308304
chr1	193500000	193750000	B	-0.897508
chr1	193750000	194000000	B	-1.63598
chr1	194000000	194250000	B	-1.07251
chr1	194250000	194500000	B	-0.547174
chr1	194500000	194750000	B	-0.963832
chr1	194750000	195000000	B	-1.16106
chr1	195000000	195250000	B	-1.85561
chr1	195250000	195471971	B	-4.61536
chr10	3000000	3250000	B	-3.21057
chr10	3250000	3500000	B	-0.126721
chr10	3500000	3750000	A	0.270593
chr10	3750000	4000000	A	0.415217
chr10	4000000	4250000	A	0.0741678
chr10	4250000	4500000	A	0.295887
chr10	4500000	4750000	A	0.153216
chr10	4750000	5000000	B	-0.777802
chr10	5000000	5250000	B	-0.476963
chr10	5250000	5500000	B	-0.155069
chr10	5500000	5750000	A	0.0457731
chr10	5750000	6000000	A	0.521027
chr10	6000000	6250000	A	0.713903
chr10	6250000	6500000	B	-0.185955
chr10	6500000	6750000	B	-0.452573
chr10	6750000	7000000	A	0.134544
chr10	7000000	7250000	A	0.00619923
chr10	7250000	7500000	A	0.274196
chr10	7500000	7750000	B	-0.612205
chr10	7750000	8000000	B	-0.336997
chr10	8000000	8250000	B	-0.687944
chr10	8250000	8500000	A	0.0358275
chr10	8500000	8750000	B	-0.308436
chr10	8750000	9000000	A	0.68515
chr10	9000000	9250000	A	0.442173
chr10	9250000	9500000	B	-0.287617
chr10	9500000	9750000	A	0.327677
chr10	9750000	10000000	B	-0.033128
chr10	10000000	10250000	B	-1.52755
chr10	10250000	10500000	B	-0.839397
chr10	10500000	10750000	B	-1.69585
chr10	10750000	11000000	B	-0.66325
chr10	11000000	11250000	B	-0.00768258
chr10	11250000	11500000	B	-0.343324
chr10	11500000	11750000	A	0.237509
chr10	11750000	12000000	A	0.286277
chr10	12000000	12250000	A	0.436667
chr10	12250000	12500000	A	0.991581
chr10	12500000	12750000	A	0.599372
chr10	12750000	13000000	A	0.75139
chr10	13000000	13250000	B	-0.106554
chr10	13250000	13500000	B	-0.739294
chr10	13500000	13750000	B	-1.01018
chr10	13750000	14000000	B	-0.511606
chr10	14000000	14250000	B	-0.616299
chr10	14250000	14500000	B	-1.93957
chr10	14500000	14750000	B	-1.58983
chr10	14750000	15000000	B	-1.49766
chr10	15000000	15250000	B	-1.05787
chr10	15250000	15500000	B	-1.29084
chr10	15500000	15750000	B	-0.839581
chr10	15750000	16000000	B	-0.969315
chr10	16000000	16250000	B	-1.36912
chr10	16250000	16500000	B	-1.63399
chr10	16500000	16750000	B	-1.74452
chr10	16750000	17000000	B	-2.59855
chr10	17000000	17250000	B	-0.917399
chr10	17250000	17500000	B	-0.570328
chr10	17500000	17750000	B	-0.96017
chr10	17750000	18000000	B	-0.191569
chr10	18000000	18250000	B	-0.217784
chr10	18250000	18500000	A	0.128421
chr10	18500000	18750000	A	0.367737
chr10	18750000	19000000	A	0.623881
chr10	19000000	19250000	A	0.340767
chr10	19250000	19500000	A	0.593117
chr10	19500000	19750000	A	0.180323
chr10	19750000	20000000	A	0.318204
chr10	20000000	20250000	B	-0.042353
chr10	20250000	20500000	A	0.632151
chr10	20500000	20750000	B	-0.144922
chr10	20750000	21000000	A	0.534487
chr10	21000000	21250000	B	-0.285617
chr10	21250000	21500000	A	0.0636872
chr10	21500000	21750000	B	-0.374395
chr10	21750000	22000000	A	0.489498
chr10	22000000	22250000	A	0.551497
chr10	22250000	22500000	A	0.539128
chr10	22500000	22750000	B	-0.350713
chr10	22750000	23000000	B	-0.311221
chr10	23000000	23250000	A	0.337091
chr10	23250000	23500000	A	0.121948
chr10	23500000	23750000	B	-0.226005
chr10	23750000	24000000	A	0.375281
chr10	24000000	24250000	A	0.245879
chr10	24250000	24500000	A	0.397293
chr10	24500000	24750000	A	0.161483
chr10	24750000	25000000	B	-0.331624
chr10	25000000	25250000	A	0.325844
chr10	25250000	25500000	A	1.06075
chr10	25500000	25750000	A	0.340832
chr10	25750000	26000000	B	-0.342664
chr10	26000000	26250000	B	-0.861501
chr10	26250000	26500000	B	-0.19011
chr10	26500000	26750000	A	0.109284
chr10	26750000	27000000	B	-0.819272
chr10	27000000	27250000	B	-1.167
chr10	27250000	27500000	B	-0.651651
chr10	27500000	27750000	B	-1.0691
chr10	27750000	28000000	A	0.87883
chr10	28000000	28250000	A	0.925566
chr10	28250000	28500000	A	0.383574
chr10	28500000	28750000	A	0.232707
chr10	28750000	29000000	B	-0.0430132
chr10	29000000	29250000	A	0.0898109
chr10	29250000	29500000	A	0.0229571
chr10	29500000	29750000	B	-1.17172
chr10	29750000	30000000	B	-0.43058
chr10	30000000	30250000	B	-0.730892
chr10	30250000	30500000	B	-0.713989
chr10	30500000	30750000	A	0.359936
chr10	30750000	31000000	A	0.000454255
chr10	31000000	31250000	B	-1.18839
chr10	31250000	31500000	A	0.705992
chr10	31500000	31750000	B	-0.954705
chr10	31750000	32000000	B	-1.63509
chr10	32000000	32250000	B	-1.99592
chr10	32250000	32500000	B	-1.32832
chr10	32500000	32750000	B	-1.55203
chr10	32750000	33000000	B	-0.457914
chr10	33000000	33250000	B	-0.322144
chr10	33250000	33500000	B	-0.865418
chr10	33500000	33750000	B	-0.175281
chr10	33750000	34000000	A	0.365774
chr10	34000000	34250000	A	0.120094
chr10	34250000	34500000	B	-0.481375
chr10	34500000	34750000	B	-0.523032
chr10	34750000	35000000	B	-1.05699
chr10	35000000	35250000	B	-0.704945
chr10	35250000	35500000	A	0.195732
chr10	35500000	35750000	B	-0.566442
chr10	35750000	36000000	B	-0.0714242
chr10	36000000	36250000	B	-0.0982795
chr10	36250000	36500000	A	0.338332
chr10	36500000	36750000	B	-0.471767
chr10	36750000	37000000	A	0.561868
chr10	37000000	37250000	A	0.373618
chr10	37250000	37500000	B	-0.715841
chr10	37500000	37750000	B	-0.335171
chr10	37750000	38000000	B	-0.702952
chr10	38000000	38250000	A	0.0110057
chr10	38250000	38500000	B	-0.673692
chr10	38500000	38750000	B	-0.104704
chr10	38750000	39000000	B	-0.247284
chr10	39000000	39250000	A	0.6729
chr10	39250000	39500000	A	0.267634
chr10	39500000	39750000	A	0.746414
chr10	39750000	40000000	B	-0.153406
chr10	40000000	40250000	A	0.560661
chr10	40250000	40500000	A	0.880866
chr10	40500000	40750000	A	0.969978
chr10	40750000	41000000	A	0.786483
chr10	41000000	41250000	A	0.495637
chr10	41250000	41500000	A	1.0679
chr10	41500000	41750000	A	0.257931
chr10	41750000	42000000	A	0.419925
chr10	42000000	42250000	A	0.257913
chr10	42250000	42500000	A	0.468978
chr10	42500000	42750000	A	0.863635
chr10	42750000	43000000	A	0.520328
chr10	43000000	43250000	A	0.185707
chr10	43250000	43500000	A	0.775525
chr10	43500000	43750000	A	0.463095
chr10	43750000	44000000	A	0.694012
chr10	44000000	44250000	A	0.216282
chr10	44250000	44500000	B	-0.500822
chr10	44500000	44750000	B	-0.0238235
chr10	44750000	45000000	B	-1.26909
chr10	45000000	45250000	B	-0.827698
chr10	45250000	45500000	B	-0.748719
chr10	45500000	45750000	B	-0.670635
chr10	45750000	46000000	B	-1.20536
chr10	46000000	46250000	B	-1.82606
chr10	46250000	46500000	B	-1.07109
chr10	46500000	46750000	B	-1.12552
chr10	46750000	47000000	B	-0.282608
chr10	47000000	47250000	B	-0.590023
chr10	47250000	47500000	B	-0.354982
chr10	47500000	47750000	B	-1.59379
chr10	47750000	48000000	B	-1.70084
chr10	48000000	48250000	B	-1.46482
chr10	48250000	48500000	B	-0.61747
chr10	48500000	48750000	B	-0.501222
chr10	48750000	49000000	B	-0.669268
chr10	49000000	49250000	B	-0.705878
chr10	49250000	49500000	B	-0.224468
chr10	49500000	49750000	B	-1.10116
chr10	49750000	50000000	B	-1.41755
chr10	50000000	50250000	B	-1.14139
chr10	50250000	50500000	B	-1.27818
chr10	50500000	50750000	B	-0.485883
chr10	50750000	51000000	B	-1.67572
chr10	51000000	51250000	B	-1.89315
chr10	51250000	51500000	B	-1.82872
chr10	51500000	51750000	B	-1.97914
chr10	51750000	52000000	B	-2.04643
chr10	52000000	52250000	B	-2.43987
chr10	52250000	52500000	B	-0.880309
chr10	52500000	52750000	B	-2.62434
chr10	52750000	53000000	B	-3.06712
chr10	53000000	53250000	B	-1.15614
chr10	53250000	53500000	B	-2.28528
chr10	53500000	53750000	B	-1.38335
chr10	53750000	54000000	B	-1.93916
chr10	54000000	54250000	B	-0.750772
chr10	54250000	54500000	B	-2.12489
chr10	54500000	54750000	B	-2.47414
chr10	54750000	55000000	B	-1.80093
chr10	55000000	55250000	B	-0.849723
chr10	55250000	55500000	B	-1.65487
chr10	55500000	55750000	B	-1.13745
chr10	55750000	56000000	B	-1.69508
chr10	56000000	56250000	A	0.00951227
chr10	56250000	56500000	A	0.0251027
chr10	56500000	56750000	B	-0.612699
chr10	56750000	57000000	B	-1.10359
chr10	57000000	57250000	B	-1.18752
chr10	57250000	57500000	B	-0.609649
chr10	57500000	57750000	A	0.523555
chr10	57750000	58000000	B	-1.99474
chr10	58000000	58250000	B	-1.78356
chr10	58250000	58500000	A	0.499715
chr10	58500000	58750000	A	0.313797
chr10	58750000	59000000	B	-0.169932
chr10	59000000	59250000	A	0.889576
chr10	59250000	59500000	A	0.298274
chr10	59500000	59750000	A	0.673815
chr10	59750000	60000000	A	0.762241
chr10	60000000	60250000	B	-0.225522
chr10	60250000	60500000	B	-0.345186
chr10	60500000	60750000	A	0.0363014
chr10	60750000	61000000	A	0.586787
chr10	61000000	61250000	A	0.0466628
chr10	61250000	61500000	B	-0.381149
chr10	61500000	61750000	A	0.910128
chr10	61750000	62000000	A	0.83893
chr10	62000000	62250000	A	0.99311
chr10	62250000	62500000	A	0.964181
chr10	62500000	62750000	A	1.15664
chr10	62750000	63000000	A	1.32153
chr10	63000000	63250000	A	1.45381
chr10	63250000	63500000	A	1.31368
chr10	63500000	63750000	A	0.108878
chr10	63750000	64000000	B	-0.122051
chr10	64000000	64250000	B	-0.166296
chr10	64250000	64500000	B	-0.0697447
chr10	64500000	64750000	B	-0.281105
chr10	64750000	65000000	B	-0.0137007
chr10	65000000	65250000	B	-0.754359
chr10	65250000	65500000	B	-1.32365
chr10	65500000	65750000	B	-1.83815
chr10	65750000	66000000	B	-1.79161
chr10	66000000	66250000	B	-0.0435144
chr10	66250000	66500000	B	-1.43073
chr10	66500000	66750000	B	-0.137722
chr10	66750000	67000000	A	1.1373
chr10	67000000	67250000	A	0.964462
chr10	67250000	67500000	A	0.404588
chr10	67500000	67750000	A	0.478596
chr10	67750000	68000000	A	0.286428
chr10	68000000	68250000	A	0.858735
chr10	68250000	68500000	B	-0.536893
chr10	68500000	68750000	B	-0.199053
chr10	68750000	69000000	B	-0.993442
chr10	69000000	69250000	B	-0.232793
chr10	69250000	69500000	A	0.456097
chr10	69500000	69750000	A	0.687932
chr10	69750000	70000000	A	0.483196
chr10	70000000	70250000	A	0.971541
chr10	70250000	70500000	A	1.08221
chr10	70500000	70750000	A	0.948998
chr10	70750000	71000000	A	0.464535
chr10	71000000	71250000	A	0.0506894
chr10	71250000	71500000	A	0.295861
chr10	71500000	71750000	B	-1.81135
chr10	71750000	72000000	B	-2.71422
chr10	72000000	72250000	B	-4.00612
chr10	72250000	72500000	B	-1.29714
chr10	72500000	72750000	B	-0.191997
chr10	72750000	73000000	B	-0.164578
chr10	73000000	73250000	B	-1.07531
chr10	73250000	73500000	B	-1.77988
chr10	73500000	73750000	B	-2.16538
chr10	73750000	74000000	B	-1.13948
chr10	74000000	74250000	B	-1.31702
chr10	74250000	74500000	B	-0.801848
chr10	74500000	74750000	B	-0.29883
chr10	74750000	75000000	A	0.00157555
chr10	75000000	75250000	A	0.675454
chr10	75250000	75500000	A	0.784912
chr10	75500000	75750000	A	1.2162
chr10	75750000	76000000	A	1.32123
chr10	76000000	76250000	A	1.3822
chr10	76250000	76500000	A	1.19144
chr10	76500000	76750000	A	0.769579
chr10	76750000	77000000	A	1.37177
chr10	77000000	77250000	A	1.27548
chr10	77250000	77500000	A	1.2194
chr10	77500000	77750000	A	0.755695
chr10	77750000	78000000	A	0.97226
chr10	78000000	78250000	A	0.922142
chr10	78250000	78500000	A	0.874679
chr10	78500000	78750000	A	0.399878
chr10	78750000	79000000	B	-0.628843
chr10	79000000	79250000	A	0.266955
chr10	79250000	79500000	A	0.0225249
chr10	79500000	79750000	B	-0.397211
chr10	79750000	80000000	A	1.14003
chr10	80000000	80250000	A	1.27729
chr10	80250000	80500000	A	1.14898
chr10	80500000	80750000	A	1.23607
chr10	80750000	81000000	A	1.25673
chr10	81000000	81250000	A	1.23679
chr10	81250000	81500000	A	1.16947
chr10	81500000	81750000	A	1.17025
chr10	82000000	82250000	A	0.9869
chr10	82250000	82500000	A	0.997414
chr10	82500000	82750000	A	1.213
chr10	82750000	83000000	A	1.3305
chr10	83000000	83250000	A	0.513775
chr10	83250000	83500000	A	0.435965
chr10	83500000	83750000	A	0.8785
chr10	83750000	84000000	A	0.735046
chr10	84000000	84250000	A	0.842522
chr10	84250000	84500000	A	1.24901
chr10	84500000	84750000	A	1.50368
chr10	84750000	85000000	A	1.17118
chr10	85000000	85250000	A	1.17988
chr10	85250000	85500000	A	1.50918
chr10	85500000	85750000	A	1.42895
chr10	85750000	86000000	A	1.10607
chr10	86000000	86250000	A	0.91232
chr10	86250000	86500000	A	1.35194
chr10	86500000	86750000	A	1.15378
chr10	86750000	87000000	A	1.52916
chr10	87000000	87250000	A	0.65635
chr10	87250000	87500000	A	0.852255
chr10	87500000	87750000	A	0.974127
chr10	87750000	88000000	A	0.840275
chr10	88000000	88250000	A	0.265286
chr10	88250000	88500000	A	1.1874
chr10	88500000	88750000	A	1.34976
chr10	88750000	89000000	A	1.33685
chr10	89000000	89250000	A	0.738189
chr10	89250000	89500000	A	0.800686
chr10	89500000	89750000	A	0.0400032
chr10	89750000	90000000	A	0.765941
chr10	90000000	90250000	A	0.452157
chr10	90250000	90500000	A	0.235469
chr10	90500000	90750000	A	0.471607
chr10	90750000	91000000	B	-0.538124
chr10	91000000	91250000	A	0.345667
chr10	91250000	91500000	A	0.733046
chr10	91500000	91750000	A	0.415106
chr10	91750000	92000000	A	0.467864
chr10	92000000	92250000	A	0.454634
chr10	92250000	92500000	A	0.73997
chr10	92500000	92750000	A	0.494945
chr10	92750000	93000000	A	0.437676
chr10	93000000	93250000	A	0.846857
chr10	93250000	93500000	A	0.927679
chr10	93500000	93750000	A	0.669181
chr10	93750000	94000000	A	0.965793
chr10	94000000	94250000	A	0.776362
chr10	94250000	94500000	A	0.785135
chr10	94500000	94750000	A	0.9392
chr10	94750000	95000000	A	0.664923
chr10	95000000	95250000	A	0.749171
chr10	95250000	95500000	A	0.556839
chr10	95500000	95750000	A	1.04654
chr10	95750000	96000000	A	0.936632
chr10	96000000	96250000	A	0.808405
chr10	96250000	96500000	B	-0.687219
chr10	96500000	96750000	A	0.596234
chr10	96750000	97000000	A	0.150071
chr10	97000000	97250000	B	-0.454753
chr10	97250000	97500000	B	-0.266281
chr10	97500000	97750000	B	-0.447071
chr10	97750000	98000000	A	0.114966
chr10	98000000	98250000	A	0.0772305
chr10	98250000	98500000	A	0.501837
chr10	98500000	98750000	A	0.455816
chr10	98750000	99000000	A	0.513576
chr10	99000000	99250000	A	0.954743
chr10	99250000	99500000	A	0.916157
chr10	99500000	99750000	A	0.595304
chr10	99750000	100000000	B	-1.17795
chr10	100000000	100250000	A	0.44179
chr10	100250000	100500000	B	-0.255087
chr10	100500000	100750000	A	1.15587
chr10	100750000	101000000	A	0.815327
chr10	101000000	101250000	A	0.803809
chr10	101250000	101500000	A	0.39847
chr10	101500000	101750000	A	0.966289
chr10	101750000	102000000	A	1.06403
chr10	102000000	102250000	A	0.512433
chr10	102250000	102500000	A	1.48167
chr10	102500000	102750000	A	0.80768
chr10	102750000	103000000	A	0.349802
chr10	103000000	103250000	B	-1.16791
chr10	103250000	103500000	B	-0.140864
chr10	103500000	103750000	B	-0.76071
chr10	103750000	104000000	B	-1.48572
chr10	104000000	104250000	B	-0.915935
chr10	104250000	104500000	B	-0.479964
chr10	104500000	104750000	B	-0.26173
chr10	104750000	105000000	A	0.0621921
chr10	105000000	105250000	A	0.0744956
chr10	105250000	105500000	A	0.350054
chr10	105500000	105750000	A	0.621084
chr10	105750000	106000000	A	0.972905
chr10	106000000	106250000	A	0.450776
chr10	106250000	106500000	A	0.238789
chr10	106500000	106750000	A	0.225636
chr10	106750000	107000000	B	-0.637995
chr10	107000000	107250000	A	0.162183
chr10	107250000	107500000	B	-0.480623
chr10	107500000	107750000	B	-0.504312
chr10	107750000	108000000	B	-0.114555
chr10	108000000	108250000	A	1.18192
chr10	108250000	108500000	A	1.33037
chr10	108500000	108750000	A	0.951412
chr10	108750000	109000000	A	0.99843
chr10	109000000	109250000	A	0.625773
chr10	109250000	109500000	A	0.0497628
chr10	109500000	109750000	A	0.503681
chr10	109750000	110000000	B	-0.0188306
chr10	110000000	110250000	A	0.698049
chr10	110250000	110500000	A	0.757415
chr10	110500000	110750000	A	0.338528
chr10	110750000	111000000	A	1.0544
chr10	111000000	111250000	A	1.16018
chr10	111250000	111500000	A	1.54364
chr10	111500000	111750000	A	0.625591
chr10	111750000	112000000	A	0.74013
chr10	112000000	112250000	B	-0.0756489
chr10	112250000	112500000	A	0.835119
chr10	112500000	112750000	A	0.147504
chr10	112750000	113000000	A	0.291853
chr10	113000000	113250000	A	0.823855
chr10	113250000	113500000	A	0.745057
chr10	113500000	113750000	B	-0.278814
chr10	113750000	114000000	B	-0.0506832
chr10	114000000	114250000	B	-0.645052
chr10	114250000	114500000	B	-0.774289
chr10	114500000	114750000	B	-0.416006
chr10	114750000	115000000	B	-0.679086
chr10	115000000	115250000	A	0.0241192
chr10	115250000	115500000	A	0.456736
chr10	115500000	115750000	A	0.108157
chr10	115750000	116000000	B	-0.496297
chr10	116000000	116250000	B	-0.239604
chr10	116250000	116500000	A	0.921038
chr10	116500000	116750000	A	0.641561
chr10	116750000	117000000	A	1.18042
chr10	117000000	117250000	A	0.794111
chr10	117250000	117500000	A	0.547757
chr10	117500000	117750000	A	0.606542
chr10	117750000	118000000	A	0.457015
chr10	118000000	118250000	A	0.754198
chr10	118250000	118500000	A	0.0159225
chr10	118500000	118750000	A	0.327033
chr10	118750000	119000000	B	-0.245284
chr10	119000000	119250000	A	0.116665
chr10	119250000	119500000	B	-0.130141
chr10	119500000	119750000	B	-0.601819
chr10	119750000	120000000	B	-0.082963
chr10	120000000	120250000	A	0.186759
chr10	120250000	120500000	B	-0.0857174
chr10	120500000	120750000	A	0.0483305
chr10	120750000	121000000	A	0.620122
chr10	121000000	121250000	A	0.64408
chr10	121250000	121500000	A	1.14749
chr10	121500000	121750000	A	0.579988
chr10	121750000	122000000	A	0.763745
chr10	122000000	122250000	A	0.208434
chr10	122250000	122500000	B	-0.101208
chr10	122500000	122750000	B	-0.893588
chr10	122750000	123000000	A	0.683734
chr10	123000000	123250000	A	0.0383241
chr10	123250000	123500000	B	-0.199667
chr10	123500000	123750000	B	-0.943937
chr10	123750000	124000000	A	0.0209567
chr10	124000000	124250000	B	-0.51892
chr10	124250000	124500000	A	0.0196114
chr10	124500000	124750000	B	-0.959519
chr10	124750000	125000000	B	-0.298119
chr10	125000000	125250000	A	0.524499
chr10	125250000	125500000	A	0.658488
chr10	125500000	125750000	A	0.416553
chr10	125750000	126000000	A	0.337702
chr10	126000000	126250000	A	0.141672
chr10	126250000	126500000	A	0.684999
chr10	126500000	126750000	A	0.353016
chr10	126750000	127000000	A	0.876583
chr10	127000000	127250000	A	0.817094
chr10	127250000	127500000	A	0.369505
chr10	127500000	127750000	A	0.35448
chr10	127750000	128000000	A	0.747027
chr10	128000000	128250000	A	0.512955
chr10	128250000	128500000	A	1.00572
chr10	128500000	128750000	A	1.25183
chr10	128750000	129000000	A	0.885543
chr10	129000000	129250000	A	0.568715
chr10	129250000	129500000	A	0.467993
chr10	129500000	129750000	A	0.141588
chr10	129750000	130000000	B	-0.263441
chr10	130000000	130250000	A	0.737214
chr10	130250000	130500000	A	0.58065
chr10	130500000	130694993	B	-0.135005
chr11	3000000	3250000	B	-0.723295
chr11	3250000	3500000	B	-2.70728
chr11	3500000	3750000	B	-2.39826
chr11	3750000	4000000	B	-1.72138
chr11	4000000	4250000	B	-1.74226
chr11	4250000	4500000	B	-1.28116
chr11	4500000	4750000	B	-1.77656
chr11	4750000	5000000	B	-0.761177
chr11	5000000	5250000	B	-0.659241
chr11	5250000	5500000	B	-0.424052
chr11	5500000	5750000	B	-1.04815
chr11	5750000	6000000	B	-0.670699
chr11	6000000	6250000	B	-0.859912
chr11	6250000	6500000	B	-1.25203
chr11	6500000	6750000	B	-1.46199
chr11	6750000	7000000	B	-1.97442
chr11	7000000	7250000	B	-1.55517
chr11	7250000	7500000	B	-1.88445
chr11	7500000	7750000	B	-1.2277
chr11	7750000	8000000	B	-1.88114
chr11	8000000	8250000	B	-2.16784
chr11	8250000	8500000	B	-1.84604
chr11	8500000	8750000	B	-0.747171
chr11	8750000	9000000	B	-1.25665
chr11	9000000	9250000	B	-1.58468
chr11	9250000	9500000	B	-0.637219
chr11	9500000	9750000	B	-1.41822
chr11	9750000	10000000	B	-0.55047
chr11	10000000	10250000	B	-0.955021
chr11	10250000	10500000	B	-0.842814
chr11	10500000	10750000	B	-0.788707
chr11	10750000	11000000	B	-0.568629
chr11	11000000	11250000	A	0.0805262
chr11	11250000	11500000	A	0.0999598
chr11	11500000	11750000	A	0.312267
chr11	11750000	12000000	A	0.144682
chr11	12000000	12250000	B	-0.147252
chr11	12250000	12500000	A	0.0482557
chr11	12500000	12750000	A	0.278538
chr11	12750000	13000000	B	-1.23432
chr11	13000000	13250000	B	-0.195737
chr11	13250000	13500000	B	-1.06306
chr11	13500000	13750000	B	-1.59092
chr11	13750000	14000000	B	-1.13093
chr11	14000000	14250000	B	-0.963413
chr11	14250000	14500000	B	-0.750249
chr11	14500000	14750000	B	-0.460244
chr11	14750000	15000000	B	-1.1804
chr11	15000000	15250000	A	0.174773
chr11	15250000	15500000	B	-0.664686
chr11	15500000	15750000	B	-0.283757
chr11	15750000	16000000	B	-0.627986
chr11	16000000	16250000	B	-0.752879
chr11	16250000	16500000	B	-1.13708
chr11	16500000	16750000	B	-0.0176187
chr11	16750000	17000000	B	-0.751758
chr11	17000000	17250000	B	-0.937867
chr11	17250000	17500000	B	-0.354796
chr11	17500000	17750000	B	-0.617636
chr11	17750000	18000000	A	0.0574823
chr11	18000000	18250000	B	-0.0230538
chr11	18250000	18500000	B	-0.0102919
chr11	18500000	18750000	B	-0.0800503
chr11	18750000	19000000	A	0.297297
chr11	19000000	19250000	A	0.517636
chr11	19250000	19500000	A	0.0829776
chr11	19500000	19750000	B	-0.217626
chr11	19750000	20000000	A	0.486019
chr11	20000000	20250000	A	0.333624
chr11	20250000	20500000	A	0.197622
chr11	20500000	20750000	A	0.174955
chr11	20750000	21000000	B	-0.362657
chr11	21000000	21250000	A	0.0973767
chr11	21250000	21500000	A	0.2164
chr11	21500000	21750000	B	-0.281197
chr11	21750000	22000000	B	-1.1307
chr11	22000000	22250000	B	-1.21565
chr11	22250000	22500000	B	-0.37876
chr11	22500000	22750000	A	0.469128
chr11	22750000	23000000	A	0.125774
chr11	23000000	23250000	A	0.427191
chr11	23250000	23500000	A	0.592466
chr11	23500000	23750000	A	0.0529812
chr11	23750000	24000000	A	0.22463
chr11	24000000	24250000	A	0.0093003
chr11	24250000	24500000	B	-0.475654
chr11	24500000	24750000	B	-0.404965
chr11	24750000	25000000	B	-1.04778
chr11	25000000	25250000	B	-0.414738
chr11	25250000	25500000	B	-0.554921
chr11	25500000	25750000	B	-0.935527
chr11	25750000	26000000	B	-1.08214
chr11	26000000	26250000	B	-0.389789
chr11	26250000	26500000	B	-0.534836
chr11	26500000	26750000	B	-0.728507
chr11	26750000	27000000	B	-0.494491
chr11	27000000	27250000	B	-0.264223
chr11	27250000	27500000	B	-1.05436
chr11	27500000	27750000	B	-1.0924
chr11	27750000	28000000	B	-2.11053
chr11	28000000	28250000	B	-1.78755
chr11	28250000	28500000	B	-1.78921
chr11	28500000	28750000	B	-0.590871
chr11	28750000	29000000	B	-0.578384
chr11	29000000	29250000	B	-0.284003
chr11	29250000	29500000	A	0.209139
chr11	29500000	29750000	A	0.713078
chr11	29750000	30000000	B	-0.00182107
chr11	30000000	30250000	B	-0.283703
chr11	30250000	30500000	A	0.0572933
chr11	30500000	30750000	A	0.754297
chr11	30750000	31000000	A	0.079058
chr11	31000000	31250000	A	0.733124
chr11	31250000	31500000	A	0.145067
chr11	31500000	31750000	A	0.316595
chr11	31750000	32000000	A	0.289707
chr11	32000000	32250000	A	0.188089
chr11	32250000	32500000	A	0.599117
chr11	32500000	32750000	A	0.794231
chr11	32750000	33000000	A	0.175234
chr11	33000000	33250000	A	0.684084
chr11	33250000	33500000	A	0.467511
chr11	33500000	33750000	A	0.465666
chr11	33750000	34000000	A	0.206258
chr11	34000000	34250000	B	-0.221146
chr11	34250000	34500000	B	-1.38732
chr11	34500000	34750000	B	-1.70662
chr11	34750000	35000000	A	0.0102891
chr11	35000000	35250000	A	0.0970708
chr11	35250000	35500000	B	-0.0197597
chr11	35500000	35750000	A	0.265607
chr11	35750000	36000000	A	0.324496
chr11	36000000	36250000	B	-0.194857
chr11	36250000	36500000	B	-0.509633
chr11	36500000	36750000	B	-0.160656
chr11	36750000	37000000	B	-0.405647
chr11	37000000	37250000	B	-1.33928
chr11	37250000	37500000	B	-1.2119
chr11	37500000	37750000	B	-1.63598
chr11	37750000	38000000	B	-1.05875
chr11	38000000	38250000	B	-1.3194
chr11	38250000	38500000	B	-2.22017
chr11	38500000	38750000	B	-0.841893
chr11	38750000	39000000	B	-2.09356
chr11	39000000	39250000	B	-1.61973
chr11	39250000	39500000	B	-1.17139
chr11	39500000	39750000	B	-0.774471
chr11	39750000	40000000	B	-1.61888
chr11	40000000	40250000	B	-0.804536
chr11	40250000	40500000	B	-0.584447
chr11	40500000	40750000	B	-0.401418
chr11	40750000	41000000	B	-1.04054
chr11	41000000	41250000	B	-1.95595
chr11	41250000	41500000	B	-1.61112
chr11	41500000	41750000	B	-1.08571
chr11	41750000	42000000	B	-1.69535
chr11	42000000	42250000	B	-0.872545
chr11	42250000	42500000	B	-1.25254
chr11	42500000	42750000	B	-1.73738
chr11	42750000	43000000	B	-1.49084
chr11	43000000	43250000	B	-0.889332
chr11	43250000	43500000	B	-0.324854
chr11	43500000	43750000	B	-0.249715
chr11	43750000	44000000	A	0.360487
chr11	44000000	44250000	B	-0.146986
chr11	44250000	44500000	A	0.103737
chr11	44500000	44750000	A	0.0202925
chr11	44750000	45000000	B	-0.101462
chr11	45000000	45250000	B	-0.811599
chr11	45250000	45500000	B	-0.692162
chr11	45500000	45750000	B	-0.632035
chr11	45750000	46000000	A	0.337002
chr11	46000000	46250000	A	0.796181
chr11	46250000	46500000	B	-0.333327
chr11	46500000	46750000	A	0.135895
chr11	46750000	47000000	B	-0.658359
chr11	47000000	47250000	B	-0.762689
chr11	47250000	47500000	B	-0.0628009
chr11	47500000	47750000	B	-0.874308
chr11	47750000	48000000	B	-0.776754
chr11	48000000	48250000	A	0.180558
chr11	48250000	48500000	B	-0.373851
chr11	48500000	48750000	B	-0.426785
chr11	48750000	49000000	A	0.201305
chr11	49000000	49250000	A	0.163629
chr11	49250000	49500000	B	-0.521969
chr11	49500000	49750000	A	0.43079
chr11	49750000	50000000	A	0.561621
chr11	50000000	50250000	A	0.0881682
chr11	50250000	50500000	A	0.23709
chr11	50500000	50750000	A	0.373006
chr11	50750000	51000000	A	0.352952
chr11	51000000	51250000	A	0.580375
chr11	51250000	51500000	A	0.136258
chr11	51500000	51750000	A	0.0846447
chr11	51750000	52000000	A	0.228
chr11	52000000	52250000	A	0.414059
chr11	52250000	52500000	A	0.317701
chr11	52500000	52750000	A	0.528837
chr11	52750000	53000000	A	0.00321426
chr11	53000000	53250000	B	-0.11054
chr11	53250000	53500000	A	0.39534
chr11	53500000	53750000	A	0.376829
chr11	53750000	54000000	A	0.717428
chr11	54000000	54250000	B	-0.0242098
chr11	54250000	54500000	A	0.338094
chr11	54500000	54750000	A	0.128852
chr11	54750000	55000000	A	0.812348
chr11	55000000	55250000	A	0.571346
chr11	55250000	55500000	A	0.716153
chr11	55500000	55750000	A	0.710262
chr11	55750000	56000000	B	-0.101855
chr11	56000000	56250000	B	-0.466518
chr11	56250000	56500000	A	0.440385
chr11	56500000	56750000	A	0.172784
chr11	56750000	57000000	A	0.596401
chr11	57000000	57250000	B	-0.0855138
chr11	57250000	57500000	A	0.658452
chr11	57500000	57750000	A	0.378417
chr11	57750000	58000000	A	1.17218
chr11	58000000	58250000	A	0.634456
chr11	58250000	58500000	A	0.94491
chr11	58500000	58750000	A	0.717973
chr11	58750000	59000000	A	0.914485
chr11	59000000	59250000	A	0.41854
chr11	59250000	59500000	B	-0.400693
chr11	59500000	59750000	A	0.704328
chr11	59750000	60000000	A	0.511762
chr11	60000000	60250000	A	0.495817
chr11	60250000	60500000	A	0.932081
chr11	60500000	60750000	A	0.484566
chr11	60750000	61000000	A	0.362
chr11	61000000	61250000	A	0.48036
chr11	61250000	61500000	A	0.0123088
chr11	61500000	61750000	A	0.222545
chr11	61750000	62000000	A	0.438906
chr11	62000000	62250000	B	-0.532575
chr11	62250000	62500000	A	0.561917
chr11	62500000	62750000	A	0.565598
chr11	62750000	63000000	A	0.33404
chr11	63000000	63250000	A	0.105418
chr11	63250000	63500000	A	0.73738
chr11	63500000	63750000	A	0.176866
chr11	63750000	64000000	A	0.212079
chr11	64000000	64250000	B	-0.120461
chr11	64250000	64500000	B	-0.494072
chr11	64500000	64750000	B	-0.644102
chr11	64750000	65000000	B	-0.337077
chr11	65000000	65250000	B	-0.787104
chr11	65250000	65500000	B	-0.314126
chr11	65500000	65750000	B	-0.928721
chr11	65750000	66000000	B	-0.402566
chr11	66000000	66250000	B	-0.146117
chr11	66250000	66500000	B	-0.677214
chr11	66500000	66750000	B	-0.370311
chr11	66750000	67000000	B	-0.347781
chr11	67000000	67250000	A	0.52162
chr11	67250000	67500000	A	0.348785
chr11	67500000	67750000	B	-0.520644
chr11	67750000	68000000	A	0.563845
chr11	68000000	68250000	A	0.1158
chr11	68250000	68500000	A	0.0688486
chr11	68500000	68750000	A	0.413063
chr11	68750000	69000000	A	0.110191
chr11	69000000	69250000	A	0.157655
chr11	69250000	69500000	B	-0.269042
chr11	69500000	69750000	A	0.0374759
chr11	69750000	70000000	B	-0.0437157
chr11	70000000	70250000	B	-0.636651
chr11	70250000	70500000	A	0.184798
chr11	70500000	70750000	A	0.744929
chr11	70750000	71000000	A	0.220568
chr11	71000000	71250000	A	0.0666503
chr11	71250000	71500000	B	-1.00483
chr11	71500000	71750000	B	-0.135025
chr11	71750000	72000000	B	-0.11878
chr11	72000000	72250000	B	-0.723061
chr11	72250000	72500000	A	0.473774
chr11	72500000	72750000	A	0.232044
chr11	72750000	73000000	A	0.125459
chr11	73000000	73250000	B	-0.00806293
chr11	73250000	73500000	A	0.0158559
chr11	73500000	73750000	B	-0.245952
chr11	73750000	74000000	B	-0.202006
chr11	74000000	74250000	B	-0.586521
chr11	74250000	74500000	B	-0.843286
chr11	74500000	74750000	B	-0.169098
chr11	74750000	75000000	A	0.268214
chr11	75000000	75250000	A	0.245699
chr11	75250000	75500000	A	0.920281
chr11	75500000	75750000	A	0.684895
chr11	75750000	76000000	A	0.0910195
chr11	76000000	76250000	A	0.132772
chr11	76250000	76500000	B	-0.467901
chr11	76500000	76750000	A	0.651481
chr11	76750000	77000000	A	0.426783
chr11	77000000	77250000	A	0.616611
chr11	77250000	77500000	A	0.613929
chr11	77500000	77750000	A	1.25613
chr11	77750000	78000000	A	0.967067
chr11	78000000	78250000	A	0.826515
chr11	78250000	78500000	A	1.10125
chr11	78500000	78750000	B	-0.103703
chr11	78750000	79000000	A	0.723648
chr11	79000000	79250000	A	0.83322
chr11	79250000	79500000	A	0.852498
chr11	79500000	79750000	A	0.737066
chr11	79750000	80000000	A	0.806106
chr11	80000000	80250000	A	0.846266
chr11	80250000	80500000	A	0.682229
chr11	80500000	80750000	A	0.777331
chr11	80750000	81000000	A	0.332855
chr11	81000000	81250000	A	0.3454
chr11	81250000	81500000	A	0.0666108
chr11	81500000	81750000	B	-0.103523
chr11	81750000	82000000	B	-0.199441
chr11	82000000	82250000	B	-0.854692
chr11	82250000	82500000	B	-0.461925
chr11	82500000	82750000	A	0.0100352
chr11	82750000	83000000	A	0.704459
chr11	83000000	83250000	A	0.581682
chr11	83250000	83500000	A	1.11818
chr11	83500000	83750000	A	0.347845
chr11	83750000	84000000	A	0.132847
chr11	84000000	84250000	A	1.17949
chr11	84250000	84500000	A	0.910871
chr11	84500000	84750000	A	0.57236
chr11	84750000	85000000	A	0.785934
chr11	85000000	85250000	A	1.05711
chr11	85250000	85500000	A	1.08043
chr11	85500000	85750000	A	0.909629
chr11	85750000	86000000	A	0.881539
chr11	86000000	86250000	A	0.751709
chr11	86250000	86500000	A	0.85403
chr11	86500000	86750000	A	1.02981
chr11	86750000	87000000	A	0.508081
chr11	87000000	87250000	A	0.992588
chr11	87250000	87500000	A	1.26478
chr11	87500000	87750000	A	1.05247
chr11	87750000	88000000	A	1.07418
chr11	88000000	88250000	A	1.03168
chr11	88250000	88500000	A	0.892802
chr11	88500000	88750000	A	1.24852
chr11	88750000	89000000	A	1.24512
chr11	89000000	89250000	A	0.928404
chr11	89250000	89500000	A	0.305432
chr11	89500000	89750000	B	-0.248655
chr11	89750000	90000000	A	0.757771
chr11	90000000	90250000	B	-1.30365
chr11	90250000	90500000	B	-0.41394
chr11	90500000	90750000	B	-0.470096
chr11	90750000	91000000	B	-0.139143
chr11	91000000	91250000	B	-0.291646
chr11	91250000	91500000	B	-1.29499
chr11	91500000	91750000	B	-0.581908
chr11	91750000	92000000	B	-0.314885
chr11	92000000	92250000	B	-0.983944
chr11	92250000	92500000	B	-1.26116
chr11	92500000	92750000	B	-0.864262
chr11	92750000	93000000	B	-1.00621
chr11	93000000	93250000	B	-0.878784
chr11	93250000	93500000	B	-1.0623
chr11	93500000	93750000	B	-0.306312
chr11	93750000	94000000	A	0.792847
chr11	94000000	94250000	A	1.08603
chr11	94250000	94500000	A	1.08695
chr11	94500000	94750000	A	1.33597
chr11	94750000	95000000	A	1.05453
chr11	95000000	95250000	A	1.18076
chr11	95250000	95500000	A	1.30707
chr11	95500000	95750000	A	1.13515
chr11	95750000	96000000	A	1.25072
chr11	96000000	96250000	A	1.03964
chr11	96250000	96500000	A	0.871649
chr11	96500000	96750000	A	0.924691
chr11	96750000	97000000	A	0.749207
chr11	97000000	97250000	A	1.26334
chr11	97250000	97500000	A	0.991693
chr11	97500000	97750000	A	0.997976
chr11	97750000	98000000	A	0.808803
chr11	98000000	98250000	A	0.903787
chr11	98250000	98500000	A	1.1644
chr11	98500000	98750000	A	0.535891
chr11	98750000	99000000	A	1.02964
chr11	99000000	99250000	A	1.29113
chr11	99250000	99500000	A	0.770913
chr11	99500000	99750000	A	0.0707229
chr11	99750000	100000000	A	0.118287
chr11	100000000	100250000	A	0.460203
chr11	100250000	100500000	A	1.14925
chr11	100500000	100750000	A	1.09631
chr11	100750000	101000000	A	0.667885
chr11	101000000	101250000	A	0.777064
chr11	101250000	101500000	A	1.08372
chr11	101500000	101750000	A	1.121
chr11	101750000	102000000	A	0.93452
chr11	102000000	102250000	A	0.893624
chr11	102250000	102500000	A	1.23831
chr11	102500000	102750000	A	1.45613
chr11	102750000	103000000	A	1.26016
chr11	103000000	103250000	A	1.30272
chr11	103250000	103500000	A	1.26025
chr11	103500000	103750000	A	1.03211
chr11	103750000	104000000	A	1.07396
chr11	104000000	104250000	A	0.589675
chr11	104250000	104500000	A	1.12211
chr11	104500000	104750000	A	1.09293
chr11	104750000	105000000	A	0.253938
chr11	105000000	105250000	A	0.409253
chr11	105250000	105500000	A	0.449768
chr11	105500000	105750000	A	0.905271
chr11	105750000	106000000	A	1.07061
chr11	106000000	106250000	A	1.11137
chr11	106250000	106500000	A	1.22301
chr11	106500000	106750000	A	1.2305
chr11	106750000	107000000	A	1.30086
chr11	107000000	107250000	A	1.0819
chr11	107250000	107500000	A	1.06941
chr11	107500000	107750000	A	0.835657
chr11	107750000	108000000	A	0.122123
chr11	108000000	108250000	B	-0.491895
chr11	108250000	108500000	B	-0.411762
chr11	108500000	108750000	B	-0.683546
chr11	108750000	109000000	B	-0.485119
chr11	109000000	109250000	A	0.504253
chr11	109250000	109500000	A	1.05233
chr11	109500000	109750000	A	0.791618
chr11	109750000	110000000	A	0.669905
chr11	110000000	110250000	B	-0.0132238
chr11	110250000	110500000	A	0.237298
chr11	110500000	110750000	A	0.0158767
chr11	110750000	111000000	B	-0.00215992
chr11	111000000	111250000	A	0.248344
chr11	111250000	111500000	B	-0.723862
chr11	111500000	111750000	A	0.0102946
chr11	111750000	112000000	A	0.592295
chr11	112000000	112250000	A	0.242617
chr11	112250000	112500000	A	0.298189
chr11	112500000	112750000	A	0.595177
chr11	112750000	113000000	A	0.806189
chr11	113000000	113250000	A	0.423278
chr11	113250000	113500000	A	0.92169
chr11	113500000	113750000	A	0.515839
chr11	113750000	114000000	A	0.812442
chr11	114000000	114250000	A	0.165785
chr11	114250000	114500000	A	0.301937
chr11	114500000	114750000	A	0.517334
chr11	114750000	115000000	A	0.358133
chr11	115000000	115250000	A	0.0590226
chr11	115250000	115500000	A	0.82267
chr11	115500000	115750000	A	0.902049
chr11	115750000	116000000	A	0.497173
chr11	116000000	116250000	A	0.409071
chr11	116250000	116500000	A	0.508026
chr11	116500000	116750000	A	0.268517
chr11	116750000	117000000	A	0.284218
chr11	117000000	117250000	B	-0.115317
chr11	117250000	117500000	B	-0.274929
chr11	117500000	117750000	A	0.00280973
chr11	117750000	118000000	A	0.392111
chr11	118000000	118250000	B	-0.032548
chr11	118250000	118500000	B	-0.434205
chr11	118500000	118750000	A	0.264595
chr11	118750000	119000000	B	-0.0543131
chr11	119000000	119250000	A	0.388496
chr11	119250000	119500000	B	-0.014595
chr11	119500000	119750000	A	0.0314009
chr11	119750000	120000000	B	-0.113849
chr11	120000000	120250000	B	-0.17882
chr11	120250000	120500000	B	-0.1525
chr11	120500000	120750000	A	0.106532
chr11	120750000	121000000	B	-0.339747
chr11	121000000	121250000	B	-0.081257
chr11	121250000	121500000	A	0.29909
chr11	121500000	121750000	A	0.113884
chr11	121750000	122000000	B	-0.617055
chr12	3000000	3250000	B	-0.238579
chr12	3250000	3500000	A	0.0760607
chr12	3500000	3750000	B	-0.0242231
chr12	3750000	4000000	A	0.0863761
chr12	4000000	4250000	B	-0.184846
chr12	4250000	4500000	B	-0.190643
chr12	4500000	4750000	B	-0.500292
chr12	4750000	5000000	B	-0.292153
chr12	5000000	5250000	A	0.140362
chr12	5250000	5500000	B	-0.037952
chr12	5500000	5750000	B	-0.0732489
chr12	5750000	6000000	A	0.0116231
chr12	6000000	6250000	A	0.0501031
chr12	6250000	6500000	B	-0.196562
chr12	6500000	6750000	A	0.141648
chr12	6750000	7000000	A	0.0393252
chr12	7000000	7250000	B	-0.217894
chr12	7250000	7500000	A	0.0595208
chr12	7500000	7750000	A	0.106602
chr12	7750000	8000000	B	-0.0962596
chr12	8000000	8250000	A	0.265644
chr12	8250000	8500000	B	-0.195477
chr12	8500000	8750000	B	-0.254745
chr12	8750000	9000000	B	-0.185407
chr12	9000000	9250000	B	-0.213233
chr12	9250000	9500000	B	-0.153077
chr12	9500000	9750000	B	-0.367402
chr12	9750000	10000000	B	-0.497227
chr12	10000000	10250000	B	-0.668597
chr12	10250000	10500000	B	-0.188062
chr12	10500000	10750000	B	-0.185398
chr12	10750000	11000000	B	-0.0292863
chr12	11000000	11250000	B	-0.153709
chr12	11250000	11500000	B	-0.464186
chr12	11500000	11750000	B	-0.283164
chr12	11750000	12000000	B	-0.48919
chr12	12000000	12250000	B	-0.412627
chr12	12250000	12500000	B	-0.310338
chr12	12500000	12750000	B	-0.246838
chr12	12750000	13000000	B	-0.0983818
chr12	13000000	13250000	B	-0.369618
chr12	13250000	13500000	B	-0.568825
chr12	13500000	13750000	B	-0.276993
chr12	13750000	14000000	B	-0.621137
chr12	14000000	14250000	B	-0.72262
chr12	14250000	14500000	B	-0.387731
chr12	14500000	14750000	B	-0.771003
chr12	14750000	15000000	B	-0.720924
chr12	15000000	15250000	B	-0.549174
chr12	15250000	15500000	B	-0.377528
chr12	15500000	15750000	B	-0.177619
chr12	15750000	16000000	B	-0.298998
chr12	16000000	16250000	B	-0.297289
chr12	16250000	16500000	B	-0.365877
chr12	16500000	16750000	B	-0.0173709
chr12	16750000	17000000	A	0.162952
chr12	17000000	17250000	A	0.206106
chr12	17250000	17500000	A	0.274149
chr12	17500000	17750000	A	0.350037
chr12	17750000	18000000	A	0.557791
chr12	18000000	18250000	A	0.626218
chr12	18250000	18500000	A	1.12211
chr12	18500000	18750000	A	0.429652
chr12	18750000	19000000	A	0.8984
chr12	19000000	19250000	A	0.950562
chr12	19250000	19500000	A	0.968089
chr12	19500000	19750000	A	0.985671
chr12	19750000	20000000	A	1.01723
chr12	20000000	20250000	A	0.979096
chr12	20250000	20500000	A	0.843503
chr12	20500000	20750000	A	0.979299
chr12	20750000	21000000	A	0.737517
chr12	21000000	21250000	A	0.441141
chr12	21250000	21500000	A	0.539547
chr12	21500000	21750000	A	0.875612
chr12	21750000	22000000	A	1.04934
chr12	22000000	22250000	A	0.67871
chr12	22500000	22750000	B	-0.119134
chr12	22750000	23000000	A	0.792373
chr12	23000000	23250000	A	0.991265
chr12	23250000	23500000	A	0.954337
chr12	23500000	23750000	B	-0.745371
chr12	23750000	24000000	A	0.579654
chr12	24000000	24250000	A	0.657869
chr12	24250000	24500000	A	0.860838
chr12	24500000	24750000	A	0.460243
chr12	24750000	25000000	A	0.440393
chr12	25000000	25250000	A	0.436641
chr12	25250000	25500000	A	0.3318
chr12	25500000	25750000	A	0.752755
chr12	25750000	26000000	A	0.48456
chr12	26000000	26250000	A	0.278456
chr12	26250000	26500000	A	0.460695
chr12	26500000	26750000	A	0.533844
chr12	26750000	27000000	A	0.67815
chr12	27000000	27250000	A	0.750284
chr12	27250000	27500000	A	0.352627
chr12	27500000	27750000	A	0.0732295
chr12	27750000	28000000	A	0.594109
chr12	28000000	28250000	A	0.654964
chr12	28250000	28500000	A	0.567929
chr12	28500000	28750000	A	0.398961
chr12	28750000	29000000	A	0.455921
chr12	29000000	29250000	A	0.521355
chr12	29250000	29500000	A	0.604139
chr12	29500000	29750000	A	0.396439
chr12	29750000	30000000	A	0.758057
chr12	30000000	30250000	A	0.592147
chr12	30250000	30500000	A	0.634606
chr12	30500000	30750000	A	0.208201
chr12	30750000	31000000	A	0.0930709
chr12	31000000	31250000	A	0.505138
chr12	31250000	31500000	A	0.402657
chr12	31500000	31750000	A	0.317993
chr12	31750000	32000000	A	0.410599
chr12	32000000	32250000	A	0.495067
chr12	32250000	32500000	A	0.270316
chr12	32500000	32750000	B	-0.126097
chr12	32750000	33000000	B	-0.351201
chr12	33000000	33250000	B	-0.0243067
chr12	33250000	33500000	B	-0.430553
chr12	33500000	33750000	B	-0.825546
chr12	33750000	34000000	B	-0.700651
chr12	34000000	34250000	B	-0.496387
chr12	34250000	34500000	B	-0.327923
chr12	34500000	34750000	B	-0.796847
chr12	34750000	35000000	B	-0.745691
chr12	35000000	35250000	B	-0.424632
chr12	35250000	35500000	B	-0.319666
chr12	35500000	35750000	A	0.119225
chr12	35750000	36000000	B	-0.114567
chr12	36000000	36250000	A	0.310276
chr12	36250000	36500000	B	-0.327435
chr12	36500000	36750000	B	-0.248649
chr12	36750000	37000000	B	-0.191754
chr12	37000000	37250000	B	-0.237609
chr12	37250000	37500000	B	-0.304652
chr12	37500000	37750000	B	-0.691487
chr12	37750000	38000000	B	-0.538874
chr12	38000000	38250000	B	-0.00328579
chr12	38250000	38500000	B	-0.236517
chr12	38500000	38750000	B	-0.52363
chr12	38750000	39000000	B	-0.4149
chr12	39000000	39250000	B	-0.553772
chr12	39250000	39500000	B	-0.334697
chr12	39500000	39750000	B	-0.0752673
chr12	39750000	40000000	A	0.107161
chr12	40000000	40250000	B	-0.0369603
chr12	40250000	40500000	A	0.0456544
chr12	40500000	40750000	B	-0.156571
chr12	40750000	41000000	B	-0.125472
chr12	41000000	41250000	A	0.142059
chr12	41250000	41500000	A	0.275776
chr12	41500000	41750000	A	0.137463
chr12	41750000	42000000	A	0.218764
chr12	42000000	42250000	B	-0.182144
chr12	42250000	42500000	B	-0.0380706
chr12	42500000	42750000	B	-0.251326
chr12	42750000	43000000	B	-0.767782
chr12	43000000	43250000	B	-0.400212
chr12	43250000	43500000	B	-0.396374
chr12	43500000	43750000	B	-0.52268
chr12	43750000	44000000	B	-0.980154
chr12	44000000	44250000	B	-0.610345
chr12	44250000	44500000	B	-0.582542
chr12	44500000	44750000	B	-0.745195
chr12	44750000	45000000	B	-0.292001
chr12	45000000	45250000	B	-0.17684
chr12	45250000	45500000	B	-0.433799
chr12	45500000	45750000	B	-0.371101
chr12	45750000	46000000	B	-0.00570411
chr12	46000000	46250000	B	-0.0979311
chr12	46250000	46500000	B	-0.549431
chr12	46500000	46750000	B	-0.127529
chr12	46750000	47000000	B	-0.16044
chr12	47000000	47250000	A	0.0857709
chr12	47250000	47500000	B	-0.274821
chr12	47500000	47750000	B	-0.536393
chr12	47750000	48000000	B	-0.230841
chr12	48000000	48250000	B	-0.0731983
chr12	48250000	48500000	B	-0.0344603
chr12	48500000	48750000	B	-0.0487763
chr12	48750000	49000000	A	0.109318
chr12	49000000	49250000	B	-0.181116
chr12	49250000	49500000	B	-0.209101
chr12	49500000	49750000	B	-0.778457
chr12	49750000	50000000	B	-0.521904
chr12	50000000	50250000	B	-0.510869
chr12	50250000	50500000	B	-0.00825583
chr12	50500000	50750000	B	-0.360233
chr12	50750000	51000000	A	0.0211435
chr12	51000000	51250000	B	-0.10756
chr12	51250000	51500000	A	0.0914569
chr12	51500000	51750000	B	-0.378154
chr12	51750000	52000000	B	-0.134041
chr12	52000000	52250000	B	-0.00977027
chr12	52250000	52500000	B	-0.23826
chr12	52500000	52750000	B	-0.222034
chr12	52750000	53000000	B	-0.438204
chr12	53000000	53250000	B	-0.230945
chr12	53250000	53500000	B	-0.0273249
chr12	53500000	53750000	A	0.0464036
chr12	53750000	54000000	B	-0.00352043
chr12	54000000	54250000	B	-0.384185
chr12	54250000	54500000	B	-0.651802
chr12	54500000	54750000	B	-0.204986
chr12	54750000	55000000	B	-0.463615
chr12	55000000	55250000	B	-0.915809
chr12	55250000	55500000	A	0.214381
chr12	55500000	55750000	A	0.283873
chr12	55750000	56000000	B	-0.199385
chr12	56000000	56250000	B	-0.154844
chr12	56250000	56500000	B	-0.0688213
chr12	56500000	56750000	A	0.166929
chr12	56750000	57000000	B	-0.423665
chr12	57000000	57250000	B	-0.13218
chr12	57250000	57500000	B	-0.14423
chr12	57500000	57750000	B	-0.10882
chr12	57750000	58000000	B	-0.579537
chr12	58000000	58250000	B	-0.75963
chr12	58250000	58500000	B	-0.668501
chr12	58500000	58750000	B	-0.579094
chr12	58750000	59000000	B	-0.497874
chr12	59000000	59250000	A	0.0672846
chr12	59250000	59500000	B	-0.372622
chr12	59500000	59750000	B	-0.780369
chr12	59750000	60000000	B	-0.337614
chr12	60000000	60250000	B	-0.545897
chr12	60250000	60500000	B	-0.623669
chr12	60500000	60750000	B	-0.283824
chr12	60750000	61000000	B	-0.179866
chr12	61000000	61250000	B	-0.272304
chr12	61250000	61500000	B	-0.278489
chr12	61500000	61750000	A	0.175966
chr12	61750000	62000000	B	-0.0671707
chr12	62000000	62250000	B	-0.0569685
chr12	62250000	62500000	B	-0.0385728
chr12	62500000	62750000	A	0.134716
chr12	62750000	63000000	A	0.112243
chr12	63000000	63250000	A	0.288806
chr12	63250000	63500000	B	-0.13429
chr12	63500000	63750000	B	-0.0265579
chr12	63750000	64000000	B	-0.0869213
[truncated: 8,165 more rows]

## Sheet: OLG_comp
chrom	start	end	OLG_AB	OLG_EV_score
chr1	3000000	3250000	A	0.540159
chr1	3250000	3500000	A	0.429892
chr1	3500000	3750000	A	0.581958
chr1	3750000	4000000	B	-0.396959
chr1	4000000	4250000	B	-1.37485
chr1	4250000	4500000	B	-0.557561
chr1	4500000	4750000	B	-1.21875
chr1	4750000	5000000	B	-0.597092
chr1	5000000	5250000	A	0.277573
chr1	5250000	5500000	B	-0.896608
chr1	5500000	5750000	B	-1.77009
chr1	5750000	6000000	B	-2.35458
chr1	6000000	6250000	B	-0.382105
chr1	6250000	6500000	A	0.486216
chr1	6500000	6750000	B	-1.04806
chr1	6750000	7000000	B	-1.09971
chr1	7000000	7250000	B	-0.689545
chr1	7250000	7500000	B	-3.23125
chr1	7500000	7750000	B	-1.78012
chr1	7750000	8000000	B	-3.31934
chr1	8000000	8250000	B	-2.52557
chr1	8250000	8500000	B	-0.285007
chr1	8500000	8750000	B	-0.165383
chr1	8750000	9000000	B	-1.4011
chr1	9000000	9250000	A	0.850742
chr1	9250000	9500000	B	-0.273125
chr1	9500000	9750000	B	-1.48883
chr1	9750000	10000000	B	-0.513364
chr1	10000000	10250000	B	-0.114846
chr1	10250000	10500000	B	-0.464143
chr1	10500000	10750000	B	-0.219509
chr1	10750000	11000000	B	-0.520146
chr1	11000000	11250000	B	-1.54788
chr1	11250000	11500000	A	0.212016
chr1	11500000	11750000	B	-0.650503
chr1	11750000	12000000	B	-0.709032
chr1	12000000	12250000	B	-1.50947
chr1	12250000	12500000	B	-0.321866
chr1	12500000	12750000	B	-1.17766
chr1	12750000	13000000	B	-1.59337
chr1	13000000	13250000	A	0.00329195
chr1	13250000	13500000	B	-0.347402
chr1	13500000	13750000	A	0.427729
chr1	13750000	14000000	B	-2.05365
chr1	14000000	14250000	B	-0.627212
chr1	14250000	14500000	B	-0.322248
chr1	14500000	14750000	B	-0.821772
chr1	14750000	15000000	A	0.247883
chr1	15000000	15250000	A	0.0459088
chr1	15250000	15500000	B	-1.12723
chr1	15500000	15750000	A	0.711669
chr1	15750000	16000000	B	-0.862677
chr1	16000000	16250000	B	-1.11967
chr1	16250000	16500000	B	-1.63855
chr1	16500000	16750000	B	-0.72227
chr1	16750000	17000000	B	-3.16406
chr1	17000000	17250000	B	-1.89131
chr1	17250000	17500000	B	-1.91629
chr1	17500000	17750000	B	-1.27488
chr1	17750000	18000000	B	-1.71369
chr1	18000000	18250000	B	-4.3738
chr1	18250000	18500000	B	-4.11827
chr1	18500000	18750000	B	-2.87369
chr1	18750000	19000000	B	-3.42586
chr1	19000000	19250000	B	-3.58888
chr1	19250000	19500000	B	-1.70435
chr1	19500000	19750000	B	-0.651191
chr1	19750000	20000000	B	-0.588438
chr1	20000000	20250000	B	-0.509526
chr1	20250000	20500000	B	-1.23596
chr1	20500000	20750000	B	-0.244588
chr1	20750000	21000000	B	-0.460348
chr1	21000000	21250000	B	-1.26878
chr1	21250000	21500000	B	-0.956098
chr1	21500000	21750000	B	-1.55677
chr1	21750000	22000000	B	-0.955388
chr1	22000000	22250000	B	-1.3226
chr1	22250000	22500000	A	1.33569
chr1	22500000	22750000	A	0.444895
chr1	22750000	23000000	A	0.182145
chr1	23000000	23250000	A	0.0493401
chr1	23250000	23500000	B	-0.465298
chr1	23500000	23750000	A	1.09579
chr1	23750000	24000000	A	1.1654
chr1	24000000	24250000	A	0.488249
chr1	24250000	24500000	B	-0.0740096
chr1	24500000	24750000	A	0.7291
chr1	24750000	25000000	B	-0.499697
chr1	25000000	25250000	A	1.19354
chr1	25250000	25500000	B	-0.00165178
chr1	25500000	25750000	A	1.2986
chr1	25750000	26000000	A	0.251261
chr1	26000000	26250000	B	-0.362787
chr1	26250000	26500000	B	-1.63953
chr1	26500000	26750000	B	-0.0484255
chr1	26750000	27000000	B	-1.64267
chr1	27000000	27250000	B	-1.86815
chr1	27250000	27500000	B	-0.816934
chr1	27500000	27750000	B	-2.5778
chr1	27750000	28000000	B	-1.78455
chr1	28000000	28250000	B	-2.80138
chr1	28250000	28500000	B	-1.82496
chr1	28500000	28750000	B	-2.08979
chr1	28750000	29000000	B	-1.31061
chr1	29000000	29250000	B	-1.33946
chr1	29250000	29500000	B	-0.347031
chr1	29500000	29750000	B	-1.99467
chr1	29750000	30000000	B	-2.52145
chr1	30000000	30250000	B	-1.18326
chr1	30250000	30500000	B	-0.883088
chr1	30500000	30750000	B	-2.14199
chr1	30750000	31000000	B	-0.391462
chr1	31000000	31250000	B	-0.908974
chr1	31250000	31500000	B	-2.12853
chr1	31500000	31750000	B	-0.589879
chr1	31750000	32000000	B	-1.15974
chr1	32000000	32250000	B	-1.16406
chr1	32250000	32500000	A	0.0277138
chr1	32500000	32750000	A	0.139919
chr1	32750000	33000000	A	0.515311
chr1	33000000	33250000	A	0.0557361
chr1	33250000	33500000	B	-1.46025
chr1	33500000	33750000	B	-0.653356
chr1	33750000	34000000	A	1.05785
chr1	34000000	34250000	B	-0.597282
chr1	34250000	34500000	B	-0.52838
chr1	34500000	34750000	B	-1.39485
chr1	34750000	35000000	B	-1.99152
chr1	35000000	35250000	B	-3.84072
chr1	35250000	35500000	B	-2.09434
chr1	35500000	35750000	A	0.976306
chr1	35750000	36000000	B	-1.19694
chr1	36000000	36250000	B	-0.495564
chr1	36250000	36500000	B	-0.210463
chr1	36500000	36750000	B	-0.590333
chr1	36750000	37000000	A	1.15166
chr1	37000000	37250000	A	2.15919
chr1	37250000	37500000	A	1.52944
chr1	37500000	37750000	A	0.659831
chr1	37750000	38000000	A	0.54436
chr1	38000000	38250000	A	0.557258
chr1	38250000	38500000	A	0.387909
chr1	38500000	38750000	A	0.881408
chr1	38750000	39000000	A	0.303095
chr1	39000000	39250000	A	2.34249
chr1	39250000	39500000	A	2.02205
chr1	39500000	39750000	A	0.726313
chr1	39750000	40000000	A	1.66709
chr1	40000000	40250000	B	-0.567224
chr1	40250000	40500000	B	-1.54227
chr1	40500000	40750000	B	-0.633073
chr1	40750000	41000000	B	-0.688103
chr1	41000000	41250000	A	0.8593
chr1	41250000	41500000	B	-1.74664
chr1	41500000	41750000	A	0.752769
chr1	41750000	42000000	A	0.629952
chr1	42000000	42250000	A	1.99882
chr1	42250000	42500000	A	0.69076
chr1	42500000	42750000	A	0.262488
chr1	42750000	43000000	A	0.632762
chr1	43000000	43250000	A	2.29765
chr1	43250000	43500000	A	0.427991
chr1	43500000	43750000	A	1.2897
chr1	43750000	44000000	A	2.72791
chr1	44000000	44250000	A	1.34553
chr1	44250000	44500000	B	-2.74623
chr1	44500000	44750000	B	-1.33891
chr1	44750000	45000000	B	-1.19161
chr1	45000000	45250000	B	-0.70995
chr1	45250000	45500000	B	-0.970503
chr1	45500000	45750000	B	-0.342325
chr1	45750000	46000000	A	1.33935
chr1	46000000	46250000	A	1.72005
chr1	46250000	46500000	A	0.565676
chr1	46500000	46750000	B	-0.883514
chr1	46750000	47000000	A	2.26455
chr1	47000000	47250000	A	1.22607
chr1	47250000	47500000	A	0.483122
chr1	47500000	47750000	B	-1.08355
chr1	47750000	48000000	B	-0.516872
chr1	48000000	48250000	B	-3.29031
chr1	48250000	48500000	B	-0.416534
chr1	48500000	48750000	B	-2.29318
chr1	48750000	49000000	B	-2.18405
chr1	49000000	49250000	B	-0.310818
chr1	49250000	49500000	B	-3.16281
chr1	49500000	49750000	B	-3.60531
chr1	49750000	50000000	B	-4.70371
chr1	50000000	50250000	B	-4.49437
chr1	50250000	50500000	B	-3.12865
chr1	50500000	50750000	B	-3.23769
chr1	50750000	51000000	B	-1.18285
chr1	51000000	51250000	A	0.452136
chr1	51250000	51500000	B	-0.211229
chr1	51500000	51750000	B	-0.262212
chr1	51750000	52000000	B	-1.85407
chr1	52000000	52250000	A	2.23782
chr1	52250000	52500000	A	1.00522
chr1	52500000	52750000	A	1.13556
chr1	52750000	53000000	A	1.63514
chr1	53000000	53250000	A	1.18238
chr1	53250000	53500000	A	0.780272
chr1	53500000	53750000	A	0.268561
chr1	53750000	54000000	A	1.63932
chr1	54000000	54250000	A	0.900076
chr1	54250000	54500000	B	-0.128194
chr1	54500000	54750000	A	1.13016
chr1	54750000	55000000	A	1.43906
chr1	55000000	55250000	A	0.334871
chr1	55250000	55500000	B	-0.37912
chr1	55500000	55750000	A	1.28904
chr1	55750000	56000000	B	-0.536617
chr1	56000000	56250000	B	-0.330181
chr1	56250000	56500000	A	0.360147
chr1	56500000	56750000	B	-0.0527218
chr1	56750000	57000000	A	1.25665
chr1	57000000	57250000	B	-0.832089
chr1	57250000	57500000	B	-0.865493
chr1	57500000	57750000	A	0.338641
chr1	57750000	58000000	A	1.30282
chr1	58000000	58250000	A	0.640071
chr1	58250000	58500000	B	-0.779769
chr1	58500000	58750000	B	-0.138333
chr1	58750000	59000000	B	-0.51978
chr1	59000000	59250000	A	0.312907
chr1	59250000	59500000	B	-0.158986
chr1	59500000	59750000	A	0.722184
chr1	59750000	60000000	A	1.60596
chr1	60000000	60250000	B	-0.592754
chr1	60250000	60500000	A	0.706975
chr1	60500000	60750000	A	1.37821
chr1	60750000	61000000	A	1.55084
chr1	61000000	61250000	B	-0.0763068
chr1	61250000	61500000	A	0.810895
chr1	61500000	61750000	A	0.971794
chr1	61750000	62000000	A	1.63336
chr1	62000000	62250000	A	0.478692
chr1	62250000	62500000	A	1.15134
chr1	62500000	62750000	A	1.23446
chr1	62750000	63000000	A	1.87482
chr1	63000000	63250000	A	1.90188
chr1	63250000	63500000	A	1.51766
chr1	63500000	63750000	A	1.39507
chr1	63750000	64000000	A	0.701909
chr1	64000000	64250000	A	2.38804
chr1	64250000	64500000	B	-1.04694
chr1	64500000	64750000	A	1.59029
chr1	64750000	65000000	A	0.425271
chr1	65000000	65250000	A	2.43542
chr1	65250000	65500000	A	0.398619
chr1	65500000	65750000	A	0.219333
chr1	65750000	66000000	B	-0.143476
chr1	66000000	66250000	A	1.12808
chr1	66250000	66500000	A	2.46666
chr1	66500000	66750000	A	2.3119
chr1	66750000	67000000	A	1.45864
chr1	67000000	67250000	B	-0.590557
chr1	67250000	67500000	A	0.287278
chr1	67500000	67750000	A	0.812378
chr1	67750000	68000000	B	-1.05262
chr1	68000000	68250000	B	-1.4253
chr1	68250000	68500000	B	-0.669279
chr1	68500000	68750000	A	0.733581
chr1	68750000	69000000	B	-1.44983
chr1	69000000	69250000	B	-0.617261
chr1	69250000	69500000	A	0.302497
chr1	69500000	69750000	B	-0.104574
chr1	69750000	70000000	A	0.0927797
chr1	70000000	70250000	B	-0.327496
chr1	70250000	70500000	B	-0.907842
chr1	70500000	70750000	B	-1.23235
chr1	70750000	71000000	B	-1.64476
chr1	71000000	71250000	B	-0.319977
chr1	71250000	71500000	B	-1.3159
chr1	71500000	71750000	A	0.632769
chr1	71750000	72000000	A	0.0699064
chr1	72000000	72250000	A	0.653838
chr1	72250000	72500000	A	1.52485
chr1	72500000	72750000	A	0.113524
chr1	72750000	73000000	A	1.63274
chr1	73000000	73250000	A	0.822472
chr1	73250000	73500000	A	0.650404
chr1	73500000	73750000	A	1.09848
chr1	73750000	74000000	B	-0.727606
chr1	74000000	74250000	A	0.422992
chr1	74250000	74500000	A	0.835057
chr1	74500000	74750000	A	1.03067
chr1	74750000	75000000	A	0.866422
chr1	75000000	75250000	B	-0.429578
chr1	75250000	75500000	A	0.267369
chr1	75500000	75750000	A	0.83029
chr1	75750000	76000000	A	1.86026
chr1	76000000	76250000	A	1.79707
chr1	76250000	76500000	A	1.86593
chr1	76500000	76750000	A	0.746288
chr1	76750000	77000000	A	1.80867
chr1	77000000	77250000	A	0.332551
chr1	77250000	77500000	A	1.99411
chr1	77500000	77750000	A	1.94263
chr1	77750000	78000000	A	1.66
chr1	78000000	78250000	A	0.197964
chr1	78250000	78500000	A	1.75644
chr1	78500000	78750000	A	1.47495
chr1	78750000	79000000	B	-1.14103
chr1	79000000	79250000	B	-0.302834
chr1	79250000	79500000	B	-0.65549
chr1	79500000	79750000	B	-0.0567095
chr1	79750000	80000000	A	1.86334
chr1	80000000	80250000	A	0.673473
chr1	80250000	80500000	A	1.15212
chr1	80500000	80750000	A	0.80294
chr1	80750000	81000000	A	0.327145
chr1	81000000	81250000	B	-0.512604
chr1	81250000	81500000	A	1.29827
chr1	81500000	81750000	A	0.499675
chr1	81750000	82000000	B	-1.47438
chr1	82000000	82250000	A	0.607065
chr1	82250000	82500000	A	0.679681
chr1	82500000	82750000	A	0.835436
chr1	82750000	83000000	B	-0.112283
chr1	83000000	83250000	B	-1.19702
chr1	83250000	83500000	B	-2.97816
chr1	83500000	83750000	B	-3.77293
chr1	83750000	84000000	B	-1.87127
chr1	84000000	84250000	B	-2.45298
chr1	84250000	84500000	B	-1.29312
chr1	84500000	84750000	B	-2.23873
chr1	84750000	85000000	B	-1.97412
chr1	85000000	85250000	B	-1.60407
chr1	85250000	85500000	B	-2.92716
chr1	85500000	85750000	B	-2.24168
chr1	85750000	86000000	B	-0.401598
chr1	86000000	86250000	A	1.11198
chr1	86250000	86500000	A	1.71328
chr1	86500000	86750000	A	0.557374
chr1	86750000	87000000	A	0.729713
chr1	87000000	87250000	A	0.22121
chr1	87250000	87500000	A	1.03918
chr1	87500000	87750000	B	-0.0671793
chr1	87750000	88000000	A	0.788156
chr1	88000000	88250000	A	1.49747
chr1	88250000	88500000	A	1.54757
chr1	88500000	88750000	A	0.631712
chr1	88750000	89000000	A	1.26939
chr1	89000000	89250000	A	0.894237
chr1	89250000	89500000	A	0.808209
chr1	89500000	89750000	A	1.51041
chr1	89750000	90000000	A	1.54503
chr1	90000000	90250000	A	0.338868
chr1	90250000	90500000	A	1.09164
chr1	90500000	90750000	A	1.69143
chr1	90750000	91000000	A	1.60949
chr1	91000000	91250000	A	2.30915
chr1	91250000	91500000	A	1.46299
chr1	91500000	91750000	A	1.29063
chr1	91750000	92000000	A	1.17193
chr1	92000000	92250000	A	2.1659
chr1	92250000	92500000	A	2.2191
chr1	92500000	92750000	A	1.28344
chr1	92750000	93000000	A	2.06948
chr1	93000000	93250000	A	1.66387
chr1	93250000	93500000	A	1.03275
chr1	93500000	93750000	A	1.81074
chr1	93750000	94000000	A	0.0914222
chr1	94000000	94250000	B	-2.63142
chr1	94250000	94500000	B	-3.56761
chr1	94500000	94750000	B	-2.73967
chr1	94750000	95000000	B	-1.25652
chr1	95000000	95250000	B	-1.10477
chr1	95250000	95500000	B	-1.99229
chr1	95500000	95750000	B	-2.72741
chr1	95750000	96000000	B	-0.593995
chr1	96000000	96250000	B	-1.64624
chr1	96250000	96500000	B	-2.66146
chr1	96500000	96750000	B	-2.41458
chr1	96750000	97000000	B	-1.33553
chr1	97000000	97250000	B	-1.62431
chr1	97250000	97500000	B	-3.15655
chr1	97500000	97750000	A	1.13132
chr1	97750000	98000000	A	0.538223
chr1	98000000	98250000	B	-1.08367
chr1	98250000	98500000	B	-0.920135
chr1	98500000	98750000	B	-2.61824
chr1	98750000	99000000	B	-2.61493
chr1	99000000	99250000	B	-1.43857
chr1	99250000	99500000	B	-0.332063
chr1	99500000	99750000	A	0.540132
chr1	99750000	100000000	A	0.783542
chr1	100000000	100250000	B	-1.60273
chr1	100250000	100500000	A	0.312317
chr1	100500000	100750000	B	-1.61903
chr1	100750000	101000000	B	-1.37698
chr1	101000000	101250000	B	-2.60014
chr1	101250000	101500000	B	-3.75288
chr1	101500000	101750000	B	-0.53
chr1	101750000	102000000	B	-3.20422
chr1	102000000	102250000	B	-1.87134
chr1	102250000	102500000	B	-2.69799
chr1	102500000	102750000	B	-1.03243
chr1	102750000	103000000	B	-0.581955
chr1	103000000	103250000	B	-1.15631
chr1	103250000	103500000	B	-2.63641
chr1	103500000	103750000	A	0.299521
chr1	103750000	104000000	B	-0.939254
chr1	104000000	104250000	B	-0.467885
chr1	104250000	104500000	A	0.408799
chr1	104500000	104750000	A	0.387147
chr1	104750000	105000000	A	1.02824
chr1	105000000	105250000	B	-0.847084
chr1	105250000	105500000	A	0.500067
chr1	105500000	105750000	A	0.678405
chr1	105750000	106000000	A	0.417314
chr1	106000000	106250000	A	0.376044
chr1	106250000	106500000	B	-1.41821
chr1	106500000	106750000	B	-1.66316
chr1	106750000	107000000	B	-0.312499
chr1	107000000	107250000	B	-2.03969
chr1	107250000	107500000	B	-0.21054
chr1	107500000	107750000	A	0.632731
chr1	107750000	108000000	B	-2.09155
chr1	108000000	108250000	B	-2.06366
chr1	108250000	108500000	B	-1.58021
chr1	108500000	108750000	B	-2.63526
chr1	108750000	109000000	B	-0.995681
chr1	109000000	109250000	B	-1.29166
chr1	109250000	109500000	B	-2.58363
chr1	109500000	109750000	B	-1.762
chr1	109750000	110000000	B	-0.61817
chr1	110000000	110250000	B	-0.537776
chr1	110250000	110500000	B	-2.55338
chr1	110500000	110750000	B	-2.43322
chr1	110750000	111000000	B	-4.6037
chr1	111000000	111250000	B	-1.87657
chr1	111250000	111500000	B	-5.41376
chr1	111500000	111750000	B	-2.94226
chr1	111750000	112000000	B	-3.20629
chr1	112000000	112250000	B	-2.3159
chr1	112250000	112500000	B	-1.29614
chr1	112500000	112750000	A	0.526007
chr1	112750000	113000000	B	-0.540306
chr1	113000000	113250000	B	-3.38685
chr1	113250000	113500000	A	0.843348
chr1	113500000	113750000	A	0.043922
chr1	113750000	114000000	A	1.12393
chr1	114000000	114250000	B	-1.05902
chr1	114250000	114500000	A	0.284362
chr1	114500000	114750000	A	0.750789
chr1	114750000	115000000	B	-0.623232
chr1	115000000	115250000	A	0.421779
chr1	115250000	115500000	B	-0.395768
chr1	115500000	115750000	A	0.27423
chr1	115750000	116000000	A	1.42495
chr1	116000000	116250000	A	0.513312
chr1	116250000	116500000	A	1.9805
chr1	116500000	116750000	A	1.07579
chr1	116750000	117000000	B	-0.816002
chr1	117000000	117250000	B	-0.130471
chr1	117250000	117500000	A	0.176358
chr1	117500000	117750000	B	-2.1392
chr1	117750000	118000000	B	-1.76562
chr1	118000000	118250000	B	-2.5102
chr1	118250000	118500000	B	-1.59697
chr1	118500000	118750000	A	1.55745
chr1	118750000	119000000	A	0.110512
chr1	119000000	119250000	B	-0.0817864
chr1	119250000	119500000	A	1.68286
chr1	119500000	119750000	A	0.88778
chr1	119750000	120000000	A	1.28222
chr1	120000000	120250000	A	1.7213
chr1	120250000	120500000	B	-0.175463
chr1	120500000	120750000	A	2.37456
chr1	120750000	121000000	A	0.487493
chr1	121000000	121250000	A	2.01088
chr1	121250000	121500000	A	1.57112
chr1	121500000	121750000	A	1.35408
chr1	121750000	122000000	B	-0.726542
chr1	122000000	122250000	A	0.635775
chr1	122250000	122500000	B	-0.633487
chr1	122500000	122750000	B	-2.22038
chr1	122750000	123000000	A	0.93112
chr1	123000000	123250000	B	-1.40055
chr1	123250000	123500000	A	1.38836
chr1	123500000	123750000	A	0.685817
chr1	123750000	124000000	A	2.11512
chr1	124000000	124250000	A	1.83405
chr1	124250000	124500000	A	1.36621
chr1	124500000	124750000	A	2.07848
chr1	124750000	125000000	A	1.34692
chr1	125000000	125250000	A	1.47571
chr1	125250000	125500000	A	2.06944
chr1	125500000	125750000	A	1.80534
chr1	125750000	126000000	A	2.57114
chr1	126000000	126250000	A	2.21346
chr1	126250000	126500000	A	2.38684
chr1	126500000	126750000	A	1.62332
chr1	126750000	127000000	A	1.92962
chr1	127000000	127250000	A	2.19919
chr1	127250000	127500000	A	2.71275
chr1	127500000	127750000	A	2.95767
chr1	127750000	128000000	A	0.840672
chr1	128000000	128250000	A	0.943765
chr1	128250000	128500000	A	1.68778
chr1	128500000	128750000	A	1.29568
chr1	128750000	129000000	A	1.0086
chr1	129000000	129250000	A	0.434783
chr1	129250000	129500000	A	1.01062
chr1	129500000	129750000	A	0.985821
chr1	129750000	130000000	A	0.337239
chr1	130000000	130250000	A	0.467689
chr1	130250000	130500000	A	0.147757
chr1	130500000	130750000	B	-1.81169
chr1	130750000	131000000	B	-0.600845
chr1	131000000	131250000	A	1.00967
chr1	131250000	131500000	A	1.20449
chr1	131500000	131750000	A	0.350561
chr1	131750000	132000000	A	0.843119
chr1	132000000	132250000	A	1.5712
chr1	132250000	132500000	A	0.730679
chr1	132500000	132750000	A	2.46236
chr1	132750000	133000000	A	0.67253
chr1	133000000	133250000	A	1.49796
chr1	133250000	133500000	A	1.0567
chr1	133500000	133750000	A	0.677775
chr1	133750000	134000000	A	2.11244
chr1	134000000	134250000	A	1.52554
chr1	134250000	134500000	A	1.86345
chr1	134500000	134750000	A	0.822638
chr1	134750000	135000000	A	1.89488
chr1	135000000	135250000	A	0.987244
chr1	135250000	135500000	A	0.83813
chr1	135500000	135750000	A	1.70677
chr1	135750000	136000000	A	1.80284
chr1	136000000	136250000	A	2.14014
chr1	136250000	136500000	A	0.161432
chr1	136500000	136750000	B	-0.28856
chr1	136750000	137000000	B	-1.98746
chr1	137000000	137250000	B	-0.150057
chr1	137250000	137500000	A	0.117597
chr1	137500000	137750000	B	-2.44573
chr1	137750000	138000000	B	-1.27383
chr1	138000000	138250000	B	-0.859002
chr1	138250000	138500000	B	-0.837873
chr1	138500000	138750000	B	-2.7614
chr1	138750000	139000000	B	-0.832282
chr1	139000000	139250000	B	-2.73188
chr1	139250000	139500000	B	-3.1282
chr1	139500000	139750000	B	-3.23016
chr1	139750000	140000000	B	-3.96433
chr1	140000000	140250000	B	-3.61754
chr1	140250000	140500000	A	1.07594
chr1	140500000	140750000	B	-1.60043
chr1	140750000	141000000	B	-0.673558
chr1	141000000	141250000	B	-1.27403
chr1	141250000	141500000	B	-2.15775
chr1	141500000	141750000	B	-1.72755
chr1	141750000	142000000	B	-0.418882
chr1	142000000	142250000	B	-0.529983
chr1	142250000	142500000	B	-0.750965
chr1	142500000	142750000	B	-0.769774
chr1	142750000	143000000	B	-1.06485
chr1	143000000	143250000	B	-0.812558
chr1	143250000	143500000	B	-0.54467
chr1	143500000	143750000	B	-1.74475
chr1	143750000	144000000	A	0.385122
chr1	144000000	144250000	B	-0.185176
chr1	144250000	144500000	B	-2.28456
chr1	144500000	144750000	B	-0.618494
chr1	144750000	145000000	B	-1.6288
chr1	145000000	145250000	B	-2.37941
chr1	145250000	145500000	B	-2.07614
chr1	145500000	145750000	B	-2.08622
chr1	145750000	146000000	B	-2.7759
chr1	146000000	146250000	B	-4.16706
chr1	146250000	146500000	B	-2.17661
chr1	146500000	146750000	A	0.0485141
chr1	146750000	147000000	B	-1.93194
chr1	147000000	147250000	B	-2.54409
chr1	147250000	147500000	B	-1.01829
chr1	147500000	147750000	B	-4.37499
chr1	147750000	148000000	B	-5.38774
chr1	148000000	148250000	B	-1.31792
chr1	148250000	148500000	B	-3.54846
chr1	148500000	148750000	B	-2.4958
chr1	148750000	149000000	B	-2.3698
chr1	149000000	149250000	B	-2.09305
chr1	149250000	149500000	B	-0.946064
chr1	149500000	149750000	B	-0.981451
chr1	149750000	150000000	B	-1.13218
chr1	150000000	150250000	B	-0.415171
chr1	150250000	150500000	B	-0.26967
chr1	150500000	150750000	B	-2.04049
chr1	150750000	151000000	B	-1.48194
chr1	151000000	151250000	A	1.04124
chr1	151250000	151500000	A	0.705816
chr1	151500000	151750000	B	-2.1461
chr1	151750000	152000000	A	1.60917
chr1	152000000	152250000	A	0.546033
chr1	152250000	152500000	A	0.801057
chr1	152500000	152750000	A	0.565869
chr1	152750000	153000000	B	-0.0538782
chr1	153000000	153250000	A	1.50073
chr1	153250000	153500000	A	0.0799525
chr1	153500000	153750000	A	1.88517
chr1	153750000	154000000	A	2.33497
chr1	154000000	154250000	A	1.85782
chr1	154250000	154500000	A	1.54572
chr1	154500000	154750000	A	1.85665
chr1	154750000	155000000	A	1.42974
chr1	155000000	155250000	A	1.44173
chr1	155250000	155500000	B	-0.202405
chr1	155500000	155750000	A	0.960264
chr1	155750000	156000000	A	1.43443
chr1	156000000	156250000	B	-0.441644
chr1	156250000	156500000	B	-0.226626
chr1	156500000	156750000	A	0.742344
chr1	156750000	157000000	A	2.27511
chr1	157000000	157250000	A	1.27281
chr1	157250000	157500000	A	1.33457
chr1	157500000	157750000	A	0.704596
chr1	157750000	158000000	A	0.918038
chr1	158000000	158250000	A	0.121034
chr1	158250000	158500000	A	0.445642
chr1	158500000	158750000	A	1.02046
chr1	158750000	159000000	A	0.329775
chr1	159000000	159250000	A	1.27537
chr1	159250000	159500000	A	2.02326
chr1	159500000	159750000	A	1.74089
chr1	159750000	160000000	A	2.21408
chr1	160000000	160250000	A	1.7241
chr1	160250000	160500000	A	0.882918
chr1	160500000	160750000	B	-0.0278894
chr1	160750000	161000000	A	0.972862
chr1	161000000	161250000	A	0.474813
chr1	161250000	161500000	A	0.707412
chr1	161500000	161750000	A	0.114287
chr1	161750000	162000000	A	0.699658
chr1	162000000	162250000	B	-0.9671
chr1	162250000	162500000	A	1.40691
chr1	162500000	162750000	A	0.700713
chr1	162750000	163000000	A	1.46181
chr1	163000000	163250000	B	-1.65544
chr1	163250000	163500000	A	0.970915
chr1	163500000	163750000	B	-0.208891
chr1	163750000	164000000	A	0.0645101
chr1	164000000	164250000	B	-1.13783
chr1	164250000	164500000	A	0.443279
chr1	164500000	164750000	B	-0.593842
chr1	164750000	165000000	B	-1.89446
chr1	165000000	165250000	B	-0.728073
chr1	165250000	165500000	A	0.186509
chr1	165500000	165750000	A	0.911185
chr1	165750000	166000000	A	0.626939
chr1	166000000	166250000	A	0.0380216
chr1	166250000	166500000	A	1.57123
chr1	166500000	166750000	A	1.0926
chr1	166750000	167000000	A	1.46151
chr1	167000000	167250000	A	1.85259
chr1	167250000	167500000	A	1.49376
chr1	167500000	167750000	A	1.45029
chr1	167750000	168000000	A	0.578094
chr1	168000000	168250000	A	1.37096
chr1	168250000	168500000	B	-0.561553
chr1	168500000	168750000	B	-1.16787
chr1	168750000	169000000	A	0.117079
chr1	169000000	169250000	B	-0.0621388
chr1	169250000	169500000	A	1.03558
chr1	169500000	169750000	A	1.07372
chr1	169750000	170000000	A	1.6428
chr1	170000000	170250000	A	0.679355
chr1	170250000	170500000	A	1.98334
chr1	170500000	170750000	A	2.25369
chr1	170750000	171000000	A	2.02095
chr1	171000000	171250000	A	2.00893
chr1	171250000	171500000	A	1.95373
chr1	171500000	171750000	A	1.88838
chr1	171750000	172000000	A	0.636655
chr1	172000000	172250000	A	1.99283
chr1	172250000	172500000	A	2.51582
chr1	172500000	172750000	A	1.14676
chr1	172750000	173000000	A	1.28441
chr1	173000000	173250000	A	0.06826
chr1	173250000	173500000	A	1.12458
chr1	173500000	173750000	B	-1.82859
chr1	173750000	174000000	B	-0.190513
chr1	174000000	174250000	B	-0.17537
chr1	174250000	174500000	B	-0.0873092
chr1	174500000	174750000	A	2.34405
chr1	174750000	175000000	A	0.277944
chr1	175000000	175250000	A	1.62194
chr1	175250000	175500000	A	1.76222
chr1	175500000	175750000	A	0.674797
chr1	175750000	176000000	A	0.591664
chr1	176000000	176250000	A	0.0412108
chr1	176250000	176500000	B	-0.750893
chr1	176500000	176750000	B	-2.35728
chr1	176750000	177000000	A	2.64882
chr1	177000000	177250000	A	2.28848
chr1	177250000	177500000	A	2.26229
chr1	177500000	177750000	A	1.46432
chr1	177750000	178000000	A	1.84465
chr1	178000000	178250000	A	1.60373
chr1	178250000	178500000	A	1.3168
chr1	178500000	178750000	A	1.76636
chr1	178750000	179000000	A	1.76479
chr1	179000000	179250000	A	1.69278
chr1	179250000	179500000	A	2.37367
chr1	179500000	179750000	A	0.914432
chr1	179750000	180000000	A	1.76035
chr1	180000000	180250000	A	0.406591
chr1	180250000	180500000	A	1.29582
chr1	180500000	180750000	A	0.948829
chr1	180750000	181000000	A	2.00609
chr1	181000000	181250000	A	0.660159
chr1	181250000	181500000	A	0.899823
chr1	181500000	181750000	A	1.67308
chr1	181750000	182000000	A	0.625803
chr1	182000000	182250000	B	-0.321969
chr1	182250000	182500000	A	1.31544
chr1	182500000	182750000	A	0.595116
chr1	182750000	183000000	A	0.689168
chr1	183000000	183250000	A	0.141109
chr1	183250000	183500000	A	0.282576
chr1	183500000	183750000	A	0.410671
chr1	183750000	184000000	A	0.374999
chr1	184000000	184250000	B	-0.051595
chr1	184250000	184500000	B	-1.36375
chr1	184500000	184750000	B	-0.344943
chr1	184750000	185000000	A	2.62408
chr1	185000000	185250000	A	2.02606
chr1	185250000	185500000	A	2.33033
chr1	185500000	185750000	A	2.22154
chr1	185750000	186000000	A	1.95956
chr1	186000000	186250000	A	1.00363
chr1	186250000	186500000	A	2.12775
chr1	186500000	186750000	A	2.04709
chr1	186750000	187000000	A	2.41377
chr1	187000000	187250000	A	1.80389
chr1	187250000	187500000	A	2.46753
chr1	187500000	187750000	A	2.55816
chr1	187750000	188000000	A	2.61194
chr1	188000000	188250000	A	2.36055
chr1	188250000	188500000	A	1.23533
chr1	188500000	188750000	A	1.66691
chr1	188750000	189000000	A	2.1735
chr1	189000000	189250000	A	2.01625
chr1	189250000	189500000	A	1.77274
chr1	189500000	189750000	A	1.44728
chr1	189750000	190000000	A	1.98713
chr1	190000000	190250000	A	0.768918
chr1	190250000	190500000	A	1.08744
chr1	190500000	190750000	A	1.70242
chr1	190750000	191000000	A	2.54301
chr1	191000000	191250000	A	1.64152
chr1	191250000	191500000	A	1.59453
chr1	191500000	191750000	A	1.51401
chr1	191750000	192000000	A	1.21077
chr1	192000000	192250000	A	1.74512
chr1	192250000	192500000	A	1.91637
chr1	192500000	192750000	A	2.17025
chr1	192750000	193000000	A	2.15043
chr1	193000000	193250000	A	2.54698
chr1	193250000	193500000	A	1.69203
chr1	193500000	193750000	A	1.55152
chr1	193750000	194000000	A	0.416047
chr1	194000000	194250000	A	1.13088
chr1	194250000	194500000	A	0.331389
chr1	194500000	194750000	A	0.877329
chr1	194750000	195000000	A	0.530064
chr1	195000000	195250000	B	-0.638583
chr1	195250000	195471971	B	-6.21893
chr10	3000000	3250000	B	-2.39752
chr10	3250000	3500000	A	0.145825
chr10	3500000	3750000	A	0.246999
chr10	3750000	4000000	B	-0.331764
chr10	4000000	4250000	A	0.217041
chr10	4250000	4500000	A	0.940051
chr10	4500000	4750000	A	1.01296
chr10	4750000	5000000	A	0.0663482
chr10	5000000	5250000	A	1.76548
chr10	5250000	5500000	B	-0.296488
chr10	5500000	5750000	A	0.157048
chr10	5750000	6000000	A	0.377958
chr10	6000000	6250000	B	-2.8898
chr10	6250000	6500000	B	-0.376448
chr10	6500000	6750000	B	-0.464324
chr10	6750000	7000000	A	0.323548
chr10	7000000	7250000	A	0.535228
chr10	7250000	7500000	B	-0.0518729
chr10	7500000	7750000	A	0.961523
chr10	7750000	8000000	A	1.33988
chr10	8000000	8250000	A	0.26336
chr10	8250000	8500000	B	-0.132319
chr10	8500000	8750000	B	-0.925776
chr10	8750000	9000000	A	0.62944
chr10	9000000	9250000	B	-0.0358706
chr10	9250000	9500000	A	0.177292
chr10	9500000	9750000	A	0.240634
chr10	9750000	10000000	A	0.226189
chr10	10000000	10250000	B	-0.947231
chr10	10250000	10500000	A	0.098558
chr10	10500000	10750000	B	-1.37719
chr10	10750000	11000000	B	-0.850162
chr10	11000000	11250000	B	-0.370702
chr10	11250000	11500000	B	-1.05989
chr10	11500000	11750000	B	-0.142678
chr10	11750000	12000000	A	0.23714
chr10	12000000	12250000	B	-0.537157
chr10	12250000	12500000	B	-0.319941
chr10	12500000	12750000	A	0.249988
chr10	12750000	13000000	B	-1.16099
chr10	13000000	13250000	B	-1.69522
chr10	13250000	13500000	B	-0.677932
chr10	13500000	13750000	B	-0.332331
chr10	13750000	14000000	A	0.1661
chr10	14000000	14250000	A	0.469619
chr10	14250000	14500000	B	-0.859847
chr10	14500000	14750000	B	-2.13881
chr10	14750000	15000000	B	-1.64635
chr10	15000000	15250000	B	-2.69119
chr10	15250000	15500000	B	-1.76161
chr10	15500000	15750000	B	-3.12875
chr10	15750000	16000000	B	-2.01144
chr10	16000000	16250000	B	-2.96286
chr10	16250000	16500000	B	-1.77473
chr10	16500000	16750000	B	-3.19245
chr10	16750000	17000000	B	-3.41101
chr10	17000000	17250000	B	-0.485594
chr10	17250000	17500000	B	-0.609201
chr10	17500000	17750000	B	-0.912022
chr10	17750000	18000000	B	-1.96298
chr10	18000000	18250000	A	0.085506
chr10	18250000	18500000	B	-0.346333
chr10	18500000	18750000	A	1.47692
chr10	18750000	19000000	A	0.509869
chr10	19000000	19250000	B	-0.745964
chr10	19250000	19500000	B	-1.19703
chr10	19500000	19750000	B	-0.9413
chr10	19750000	20000000	A	1.24339
chr10	20000000	20250000	B	-0.142533
chr10	20250000	20500000	A	0.701436
chr10	20500000	20750000	A	0.778854
chr10	20750000	21000000	A	0.527049
chr10	21000000	21250000	B	-0.230672
chr10	21250000	21500000	A	1.12381
chr10	21500000	21750000	A	0.520084
chr10	21750000	22000000	A	1.00061
chr10	22000000	22250000	B	-1.53258
chr10	22250000	22500000	B	-1.10578
chr10	22500000	22750000	B	-2.99138
chr10	22750000	23000000	B	-1.93658
chr10	23000000	23250000	B	-0.322975
chr10	23250000	23500000	B	-0.254217
chr10	23500000	23750000	A	0.757383
chr10	23750000	24000000	A	0.0464772
chr10	24000000	24250000	A	0.403774
chr10	24250000	24500000	A	0.823411
chr10	24500000	24750000	A	0.168254
chr10	24750000	25000000	B	-1.22816
chr10	25000000	25250000	B	-1.08628
chr10	25250000	25500000	A	0.861489
chr10	25500000	25750000	A	0.00855752
chr10	25750000	26000000	B	-0.17686
chr10	26000000	26250000	A	1.1218
chr10	26250000	26500000	A	0.392222
chr10	26500000	26750000	A	0.351792
chr10	26750000	27000000	A	0.46376
chr10	27000000	27250000	B	-0.443732
chr10	27250000	27500000	B	-0.438928
chr10	27500000	27750000	B	-0.747577
chr10	27750000	28000000	B	-1.19172
chr10	28000000	28250000	A	0.124909
chr10	28250000	28500000	A	0.322614
chr10	28500000	28750000	B	-0.327563
chr10	28750000	29000000	B	-0.872557
chr10	29000000	29250000	B	-2.41949
chr10	29250000	29500000	B	-0.186798
chr10	29500000	29750000	B	-1.62044
chr10	29750000	30000000	B	-2.86057
chr10	30000000	30250000	B	-3.01098
chr10	30250000	30500000	B	-2.9411
chr10	30500000	30750000	B	-0.113511
chr10	30750000	31000000	B	-1.46758
chr10	31000000	31250000	B	-1.35305
chr10	31250000	31500000	B	-0.122423
chr10	31500000	31750000	B	-1.06776
chr10	31750000	32000000	B	-0.592508
chr10	32000000	32250000	B	-1.11328
chr10	32250000	32500000	B	-0.786155
chr10	32500000	32750000	B	-0.172929
chr10	32750000	33000000	B	-1.50177
chr10	33000000	33250000	B	-1.42724
chr10	33250000	33500000	B	-0.418616
chr10	33500000	33750000	B	-0.667109
chr10	33750000	34000000	A	0.0827671
chr10	34000000	34250000	B	-0.203585
chr10	34250000	34500000	A	1.42939
chr10	34500000	34750000	B	-0.447896
chr10	34750000	35000000	B	-0.16879
chr10	35000000	35250000	A	0.174553
chr10	35250000	35500000	B	-0.376613
chr10	35500000	35750000	B	-0.577944
chr10	35750000	36000000	A	0.953834
chr10	36000000	36250000	B	-0.773467
chr10	36250000	36500000	B	-0.378098
chr10	36500000	36750000	A	0.844885
chr10	36750000	37000000	A	0.809558
chr10	37000000	37250000	A	0.541633
chr10	37250000	37500000	B	-0.559129
chr10	37500000	37750000	B	-0.843476
chr10	37750000	38000000	B	-0.295184
chr10	38000000	38250000	B	-0.489388
chr10	38250000	38500000	B	-0.98139
chr10	38500000	38750000	A	0.725856
chr10	38750000	39000000	B	-1.14673
chr10	39000000	39250000	A	0.656803
chr10	39250000	39500000	A	0.663163
chr10	39500000	39750000	A	0.553482
chr10	39750000	40000000	A	0.494934
chr10	40000000	40250000	A	0.299184
chr10	40250000	40500000	B	-0.316282
chr10	40500000	40750000	A	0.801468
chr10	40750000	41000000	A	0.838794
chr10	41000000	41250000	A	1.34762
chr10	41250000	41500000	A	0.206505
chr10	41500000	41750000	B	-0.194611
chr10	41750000	42000000	A	1.558
chr10	42000000	42250000	A	0.70131
chr10	42250000	42500000	A	1.30121
chr10	42500000	42750000	A	0.347188
chr10	42750000	43000000	A	0.490901
chr10	43000000	43250000	A	0.00599278
chr10	43250000	43500000	A	0.856152
chr10	43500000	43750000	B	-0.407901
chr10	43750000	44000000	B	-0.472353
chr10	44000000	44250000	A	0.982001
chr10	44250000	44500000	B	-0.179583
chr10	44500000	44750000	B	-0.703299
chr10	44750000	45000000	B	-1.81628
chr10	45000000	45250000	A	1.20818
chr10	45250000	45500000	B	-1.02586
chr10	45500000	45750000	A	0.830299
chr10	45750000	46000000	A	0.718408
chr10	46000000	46250000	B	-0.555741
chr10	46250000	46500000	B	-0.204292
chr10	46500000	46750000	A	0.502833
chr10	46750000	47000000	A	1.12127
chr10	47000000	47250000	B	-0.67067
chr10	47250000	47500000	B	-0.81007
chr10	47500000	47750000	B	-1.71732
chr10	47750000	48000000	B	-1.98197
chr10	48000000	48250000	B	-3.86213
chr10	48250000	48500000	B	-1.32355
chr10	48500000	48750000	B	-1.95121
chr10	48750000	49000000	B	-0.454251
chr10	49000000	49250000	A	0.265665
chr10	49250000	49500000	B	-0.969018
chr10	49500000	49750000	B	-0.684346
chr10	49750000	50000000	B	-1.39783
chr10	50000000	50250000	B	-0.0381291
chr10	50250000	50500000	B	-1.59941
chr10	50500000	50750000	A	0.129337
chr10	50750000	51000000	B	-0.712223
chr10	51000000	51250000	B	-0.408437
chr10	51250000	51500000	B	-2.14643
chr10	51500000	51750000	B	-1.09189
chr10	51750000	52000000	B	-0.939503
chr10	52000000	52250000	B	-0.658568
chr10	52250000	52500000	A	0.826266
chr10	52500000	52750000	B	-0.256107
chr10	52750000	53000000	A	0.876136
chr10	53000000	53250000	A	1.57265
chr10	53250000	53500000	A	0.826422
chr10	53500000	53750000	A	1.8287
chr10	53750000	54000000	A	1.31257
chr10	54000000	54250000	A	1.42113
chr10	54250000	54500000	A	0.0621706
chr10	54500000	54750000	B	-0.35893
chr10	54750000	55000000	B	-1.00856
chr10	55000000	55250000	B	-0.255446
chr10	55250000	55500000	B	-2.06781
chr10	55500000	55750000	B	-0.76865
chr10	55750000	56000000	B	-0.0740712
chr10	56000000	56250000	B	-0.339199
chr10	56250000	56500000	A	0.164496
chr10	56500000	56750000	A	0.43857
chr10	56750000	57000000	A	0.406552
chr10	57000000	57250000	B	-0.0370603
chr10	57250000	57500000	A	0.897967
chr10	57500000	57750000	B	-0.08327
chr10	57750000	58000000	B	-1.97211
chr10	58000000	58250000	B	-1.58765
chr10	58250000	58500000	A	1.95743
chr10	58500000	58750000	A	1.51428
chr10	58750000	59000000	A	0.39021
chr10	59000000	59250000	A	0.809923
chr10	59250000	59500000	A	0.794916
chr10	59500000	59750000	A	0.162067
chr10	59750000	60000000	A	1.45496
chr10	60000000	60250000	A	0.728114
chr10	60250000	60500000	A	0.454598
chr10	60500000	60750000	B	-0.703541
chr10	60750000	61000000	A	0.329415
chr10	61000000	61250000	A	1.54275
chr10	61250000	61500000	A	0.963482
chr10	61500000	61750000	A	1.48317
chr10	61750000	62000000	A	1.35212
chr10	62000000	62250000	A	0.799581
chr10	62250000	62500000	A	1.42986
chr10	62500000	62750000	A	1.39561
chr10	62750000	63000000	A	1.82618
chr10	63000000	63250000	A	0.224108
chr10	63250000	63500000	A	0.870859
chr10	63500000	63750000	B	-0.0254868
chr10	63750000	64000000	A	0.172911
chr10	64000000	64250000	A	0.611905
chr10	64250000	64500000	A	0.0838305
chr10	64500000	64750000	A	0.665376
chr10	64750000	65000000	A	0.109433
chr10	65000000	65250000	A	0.15961
chr10	65250000	65500000	A	0.383298
chr10	65500000	65750000	B	-0.242148
chr10	65750000	66000000	B	-0.429002
chr10	66000000	66250000	B	-1.07758
chr10	66250000	66500000	A	0.450553
chr10	66500000	66750000	A	1.38695
chr10	66750000	67000000	A	0.458496
chr10	67000000	67250000	A	1.05154
chr10	67250000	67500000	A	0.0665593
chr10	67500000	67750000	B	-1.09249
chr10	67750000	68000000	A	0.762463
chr10	68000000	68250000	A	0.873199
chr10	68250000	68500000	A	0.0254491
chr10	68500000	68750000	B	-0.209074
chr10	68750000	69000000	B	-0.841283
chr10	69000000	69250000	A	0.231982
chr10	69250000	69500000	A	0.545371
chr10	69500000	69750000	A	1.50133
chr10	69750000	70000000	A	1.17923
chr10	70000000	70250000	A	1.72821
chr10	70250000	70500000	A	0.637005
chr10	70500000	70750000	A	1.57674
chr10	70750000	71000000	A	1.48191
chr10	71000000	71250000	A	1.47141
chr10	71250000	71500000	A	1.50137
chr10	71500000	71750000	A	0.549369
chr10	71750000	72000000	A	0.956983
chr10	72000000	72250000	A	1.02567
chr10	72250000	72500000	A	1.13082
chr10	72500000	72750000	A	2.13518
chr10	72750000	73000000	A	0.696436
chr10	73000000	73250000	A	1.72756
chr10	73250000	73500000	A	0.920303
chr10	73500000	73750000	A	1.61243
chr10	73750000	74000000	A	1.35513
chr10	74000000	74250000	A	1.33856
chr10	74250000	74500000	A	0.95794
chr10	74500000	74750000	A	1.05793
chr10	74750000	75000000	A	1.4284
chr10	75000000	75250000	A	1.18933
chr10	75250000	75500000	A	0.653244
chr10	75500000	75750000	A	0.567771
chr10	75750000	76000000	A	0.0551658
chr10	76000000	76250000	B	-0.0798879
chr10	76250000	76500000	A	0.934075
chr10	76500000	76750000	A	0.0928225
chr10	76750000	77000000	A	0.789056
chr10	77000000	77250000	A	1.40799
chr10	77250000	77500000	A	1.05515
chr10	77500000	77750000	A	1.3743
chr10	77750000	78000000	B	-0.0146109
chr10	78000000	78250000	A	1.4742
chr10	78250000	78500000	A	0.492669
chr10	78500000	78750000	B	-0.210402
chr10	78750000	79000000	B	-1.13459
chr10	79000000	79250000	B	-0.31893
chr10	79250000	79500000	B	-1.94049
chr10	79500000	79750000	B	-0.0550433
chr10	79750000	80000000	B	-0.969774
chr10	80000000	80250000	A	0.990053
chr10	80250000	80500000	A	0.825088
chr10	80500000	80750000	A	0.664874
chr10	80750000	81000000	A	0.577306
chr10	81000000	81250000	A	0.741284
chr10	81250000	81500000	A	0.17771
chr10	81500000	81750000	A	0.606611
chr10	82000000	82250000	A	0.787753
chr10	82250000	82500000	B	-1.08933
chr10	82500000	82750000	A	1.58864
chr10	82750000	83000000	A	1.45832
chr10	83000000	83250000	A	1.59009
chr10	83250000	83500000	A	0.515921
chr10	83500000	83750000	A	0.71272
chr10	83750000	84000000	A	1.32097
chr10	84000000	84250000	A	1.77084
chr10	84250000	84500000	A	2.0861
chr10	84500000	84750000	A	1.63409
chr10	84750000	85000000	A	1.02187
chr10	85000000	85250000	A	1.03207
chr10	85250000	85500000	A	0.956342
chr10	85500000	85750000	A	0.53896
chr10	85750000	86000000	A	0.785963
chr10	86000000	86250000	A	0.941563
chr10	86250000	86500000	A	1.41921
chr10	86500000	86750000	A	0.138919
chr10	86750000	87000000	A	1.6752
chr10	87000000	87250000	A	0.0812444
chr10	87250000	87500000	B	-0.0214381
chr10	87500000	87750000	A	1.00745
chr10	87750000	88000000	A	0.545012
chr10	88000000	88250000	A	1.24659
chr10	88250000	88500000	A	0.867037
chr10	88500000	88750000	A	0.254677
chr10	88750000	89000000	A	0.259816
chr10	89000000	89250000	A	0.0367393
chr10	89250000	89500000	B	-0.794047
chr10	89500000	89750000	B	-0.406634
chr10	89750000	90000000	A	0.475785
chr10	90000000	90250000	A	0.0886749
chr10	90250000	90500000	A	0.295763
chr10	90500000	90750000	A	1.3079
chr10	90750000	91000000	A	1.2605
chr10	91000000	91250000	A	1.84534
chr10	91250000	91500000	A	0.801123
chr10	91500000	91750000	A	0.230804
chr10	91750000	92000000	B	-0.855854
chr10	92000000	92250000	B	-0.898441
chr10	92250000	92500000	A	1.04278
chr10	92500000	92750000	A	0.923394
chr10	92750000	93000000	A	0.769978
chr10	93000000	93250000	A	2.03975
chr10	93250000	93500000	A	1.69517
chr10	93500000	93750000	A	0.17826
chr10	93750000	94000000	A	1.16668
chr10	94000000	94250000	A	1.28048
chr10	94250000	94500000	A	1.17526
chr10	94500000	94750000	A	0.955615
chr10	94750000	95000000	A	1.59007
chr10	95000000	95250000	A	0.885557
chr10	95250000	95500000	A	0.866421
chr10	95500000	95750000	A	1.23614
chr10	95750000	96000000	A	1.60195
chr10	96000000	96250000	A	1.34678
chr10	96250000	96500000	A	0.356819
chr10	96500000	96750000	A	0.455577
chr10	96750000	97000000	B	-0.87048
chr10	97000000	97250000	B	-0.150976
chr10	97250000	97500000	A	0.558898
chr10	97500000	97750000	A	0.127395
chr10	97750000	98000000	A	0.972951
chr10	98000000	98250000	A	1.3745
chr10	98250000	98500000	B	-0.0458271
chr10	98500000	98750000	B	-0.56761
chr10	98750000	99000000	B	-0.0725277
chr10	99000000	99250000	A	0.873978
chr10	99250000	99500000	A	0.676126
chr10	99500000	99750000	A	1.28437
chr10	99750000	100000000	A	1.24355
chr10	100000000	100250000	A	0.628738
chr10	100250000	100500000	A	0.326578
chr10	100500000	100750000	A	0.17993
chr10	100750000	101000000	B	-0.144185
chr10	101000000	101250000	A	0.149206
chr10	101250000	101500000	A	0.458908
chr10	101500000	101750000	A	0.637179
chr10	101750000	102000000	A	0.624244
chr10	102000000	102250000	A	0.231207
chr10	102250000	102500000	B	-0.450354
chr10	102500000	102750000	B	-0.806847
chr10	102750000	103000000	B	-0.910899
chr10	103000000	103250000	B	-0.872358
chr10	103250000	103500000	B	-1.46665
chr10	103500000	103750000	B	-1.72509
chr10	103750000	104000000	B	-3.31494
chr10	104000000	104250000	B	-0.981635
chr10	104250000	104500000	B	-0.502286
chr10	104500000	104750000	B	-0.843025
chr10	104750000	105000000	B	-0.689671
chr10	105000000	105250000	B	-1.5207
chr10	105250000	105500000	B	-1.06378
chr10	105500000	105750000	B	-1.07994
chr10	105750000	106000000	A	0.401443
chr10	106000000	106250000	A	0.8863
chr10	106250000	106500000	B	-0.720708
chr10	106500000	106750000	A	1.61278
chr10	106750000	107000000	A	0.958772
chr10	107000000	107250000	A	0.574767
chr10	107250000	107500000	A	1.18644
chr10	107500000	107750000	B	-0.0945877
chr10	107750000	108000000	A	0.757234
chr10	108000000	108250000	A	0.192569
chr10	108250000	108500000	A	0.512522
chr10	108500000	108750000	A	1.85695
chr10	108750000	109000000	A	1.34304
chr10	109000000	109250000	B	-0.257209
chr10	109250000	109500000	A	0.189008
chr10	109500000	109750000	A	1.69143
chr10	109750000	110000000	A	1.50614
chr10	110000000	110250000	A	0.26507
chr10	110250000	110500000	A	0.987553
chr10	110500000	110750000	A	0.922135
chr10	110750000	111000000	A	0.191515
chr10	111000000	111250000	A	1.00459
chr10	111250000	111500000	B	-0.335417
chr10	111500000	111750000	B	-0.484837
chr10	111750000	112000000	B	-0.218971
chr10	112000000	112250000	B	-0.737846
chr10	112250000	112500000	B	-2.25034
chr10	112500000	112750000	B	-1.64023
chr10	112750000	113000000	B	-0.827053
chr10	113000000	113250000	B	-1.18179
chr10	113250000	113500000	B	-0.311806
chr10	113500000	113750000	B	-0.151735
chr10	113750000	114000000	B	-0.38703
chr10	114000000	114250000	B	-0.352444
chr10	114250000	114500000	A	0.13526
chr10	114500000	114750000	B	-0.47496
chr10	114750000	115000000	B	-0.835663
chr10	115000000	115250000	B	-0.873731
chr10	115250000	115500000	B	-0.479759
chr10	115500000	115750000	A	0.0249752
chr10	115750000	116000000	B	-0.0756326
chr10	116000000	116250000	B	-0.18184
chr10	116250000	116500000	B	-0.728704
chr10	116500000	116750000	B	-1.6922
chr10	116750000	117000000	B	-1.65347
chr10	117000000	117250000	B	-0.547167
chr10	117250000	117500000	B	-0.949698
chr10	117500000	117750000	B	-0.115696
chr10	117750000	118000000	A	1.05047
chr10	118000000	118250000	A	0.962599
chr10	118250000	118500000	B	-0.194203
chr10	118500000	118750000	A	0.323683
chr10	118750000	119000000	A	0.671448
chr10	119000000	119250000	A	1.58174
chr10	119250000	119500000	A	0.57485
chr10	119500000	119750000	A	0.0390873
chr10	119750000	120000000	A	0.0987233
chr10	120000000	120250000	B	-0.608274
chr10	120250000	120500000	B	-0.594756
chr10	120500000	120750000	B	-1.83764
chr10	120750000	121000000	A	0.0317208
chr10	121000000	121250000	B	-0.861531
chr10	121250000	121500000	A	0.872829
chr10	121500000	121750000	A	0.213531
chr10	121750000	122000000	B	-0.679759
chr10	122000000	122250000	B	-0.244943
chr10	122250000	122500000	B	-0.499116
chr10	122500000	122750000	B	-0.652153
chr10	122750000	123000000	A	1.12018
chr10	123000000	123250000	A	0.635125
chr10	123250000	123500000	B	-1.41139
chr10	123500000	123750000	B	-0.467948
chr10	123750000	124000000	B	-1.18885
chr10	124000000	124250000	B	-0.240778
chr10	124250000	124500000	B	-1.37645
chr10	124500000	124750000	B	-1.01346
chr10	124750000	125000000	B	-0.479955
chr10	125000000	125250000	A	1.00868
chr10	125250000	125500000	A	0.38968
chr10	125500000	125750000	B	-0.310622
chr10	125750000	126000000	B	-0.15971
chr10	126000000	126250000	A	0.0744518
chr10	126250000	126500000	B	-0.434302
chr10	126500000	126750000	B	-0.970015
chr10	126750000	127000000	B	-0.414362
chr10	127000000	127250000	A	0.947671
chr10	127250000	127500000	A	0.0580222
chr10	127500000	127750000	A	0.107363
chr10	127750000	128000000	B	-0.320531
chr10	128000000	128250000	A	0.437539
chr10	128250000	128500000	A	0.312522
chr10	128500000	128750000	A	0.402699
chr10	128750000	129000000	B	-0.635146
chr10	129000000	129250000	B	-2.21827
chr10	129250000	129500000	B	-2.74885
chr10	129500000	129750000	B	-1.64378
chr10	129750000	130000000	B	-2.61018
chr10	130000000	130250000	B	-1.7848
chr10	130250000	130500000	B	-1.31763
chr10	130500000	130694993	B	-2.72724
chr11	3000000	3250000	A	0.622639
chr11	3250000	3500000	B	-1.24959
chr11	3500000	3750000	B	-1.96886
chr11	3750000	4000000	B	-0.564701
chr11	4000000	4250000	B	-0.798642
chr11	4250000	4500000	B	-1.23674
chr11	4500000	4750000	B	-0.462685
chr11	4750000	5000000	A	0.208035
chr11	5000000	5250000	B	-0.0143287
chr11	5250000	5500000	B	-0.281544
chr11	5500000	5750000	B	-0.0645673
chr11	5750000	6000000	B	-0.585685
chr11	6000000	6250000	A	0.15517
chr11	6250000	6500000	A	0.66638
chr11	6500000	6750000	B	-0.539683
chr11	6750000	7000000	B	-0.87402
chr11	7000000	7250000	B	-0.232119
chr11	7250000	7500000	B	-2.53739
chr11	7500000	7750000	B	-0.841603
chr11	7750000	8000000	B	-0.802555
chr11	8000000	8250000	B	-0.419072
chr11	8250000	8500000	B	-0.471727
chr11	8500000	8750000	B	-0.454977
chr11	8750000	9000000	B	-1.75211
chr11	9000000	9250000	B	-2.20178
chr11	9250000	9500000	B	-2.80984
chr11	9500000	9750000	B	-1.47112
chr11	9750000	10000000	B	-3.84235
chr11	10000000	10250000	B	-4.32144
chr11	10250000	10500000	B	-3.79597
chr11	10500000	10750000	B	-2.87236
chr11	10750000	11000000	B	-3.26221
chr11	11000000	11250000	B	-2.01651
chr11	11250000	11500000	B	-4.69603
chr11	11500000	11750000	B	-2.38704
chr11	11750000	12000000	B	-2.17144
chr11	12000000	12250000	B	-2.65111
chr11	12250000	12500000	B	-2.1895
chr11	12500000	12750000	B	-2.40024
chr11	12750000	13000000	B	-1.28052
chr11	13000000	13250000	B	-1.97046
chr11	13250000	13500000	B	-2.66718
chr11	13500000	13750000	B	-2.51054
chr11	13750000	14000000	B	-2.25738
chr11	14000000	14250000	B	-0.890158
chr11	14250000	14500000	B	-0.86318
chr11	14500000	14750000	B	-4.03653
chr11	14750000	15000000	B	-2.23278
chr11	15000000	15250000	B	-2.63483
chr11	15250000	15500000	B	-2.04472
chr11	15500000	15750000	B	-2.27319
chr11	15750000	16000000	B	-2.43417
chr11	16000000	16250000	B	-3.74707
chr11	16250000	16500000	B	-2.00571
chr11	16500000	16750000	B	-1.81611
chr11	16750000	17000000	B	-0.799106
chr11	17000000	17250000	A	0.882889
chr11	17250000	17500000	B	-1.78528
chr11	17500000	17750000	B	-1.49405
chr11	17750000	18000000	B	-1.68698
chr11	18000000	18250000	B	-1.36242
chr11	18250000	18500000	B	-1.15607
chr11	18500000	18750000	B	-0.843553
chr11	18750000	19000000	B	-1.43756
chr11	19000000	19250000	B	-0.846049
chr11	19250000	19500000	B	-1.26046
chr11	19500000	19750000	B	-2.79716
chr11	19750000	20000000	A	0.807613
chr11	20000000	20250000	A	0.69987
chr11	20250000	20500000	B	-1.29289
chr11	20500000	20750000	B	-0.289829
chr11	20750000	21000000	A	0.347853
chr11	21000000	21250000	A	0.175686
chr11	21250000	21500000	B	-0.208741
chr11	21500000	21750000	B	-0.0761727
chr11	21750000	22000000	B	-0.103065
chr11	22000000	22250000	A	0.791266
chr11	22250000	22500000	B	-2.09728
chr11	22500000	22750000	B	-0.0346833
chr11	22750000	23000000	A	0.677101
chr11	23000000	23250000	B	-0.866306
chr11	23250000	23500000	A	1.34965
chr11	23500000	23750000	B	-0.126001
chr11	23750000	24000000	B	-0.294533
chr11	24000000	24250000	A	0.153932
chr11	24250000	24500000	A	0.330463
chr11	24500000	24750000	A	0.207231
chr11	24750000	25000000	B	-1.78309
chr11	25000000	25250000	B	-1.34177
chr11	25250000	25500000	B	-0.123263
chr11	25500000	25750000	B	-0.0861798
chr11	25750000	26000000	A	0.391061
chr11	26000000	26250000	B	-1.60504
chr11	26250000	26500000	B	-1.67084
chr11	26500000	26750000	B	-2.17485
chr11	26750000	27000000	B	-1.09537
chr11	27000000	27250000	B	-0.94806
chr11	27250000	27500000	B	-3.00029
chr11	27500000	27750000	B	-2.99529
chr11	27750000	28000000	B	-2.63719
chr11	28000000	28250000	B	-2.17563
chr11	28250000	28500000	B	-0.777834
chr11	28500000	28750000	B	-1.43506
chr11	28750000	29000000	B	-4.11978
chr11	29000000	29250000	B	-0.553851
chr11	29250000	29500000	B	-0.728589
chr11	29500000	29750000	B	-0.562176
chr11	29750000	30000000	B	-0.300208
chr11	30000000	30250000	A	0.220652
chr11	30250000	30500000	B	-2.49683
chr11	30500000	30750000	B	-0.0667217
chr11	30750000	31000000	A	0.537681
chr11	31000000	31250000	B	-2.45113
chr11	31250000	31500000	B	-4.1687
chr11	31500000	31750000	A	0.118826
chr11	31750000	32000000	A	0.512882
chr11	32000000	32250000	B	-0.0640469
chr11	32250000	32500000	A	0.610993
chr11	32500000	32750000	A	1.09419
chr11	32750000	33000000	A	0.0897716
chr11	33000000	33250000	A	0.230285
chr11	33250000	33500000	B	-2.90435
chr11	33500000	33750000	B	-0.56192
chr11	33750000	34000000	B	-0.610395
chr11	34000000	34250000	B	-1.07942
chr11	34250000	34500000	A	0.589328
chr11	34500000	34750000	B	-1.08932
chr11	34750000	35000000	A	0.500267
chr11	35000000	35250000	A	1.27179
chr11	35250000	35500000	A	0.434824
chr11	35500000	35750000	A	0.493645
chr11	35750000	36000000	A	0.145523
chr11	36000000	36250000	B	-0.217289
chr11	36250000	36500000	A	0.677136
chr11	36500000	36750000	A	0.430297
chr11	36750000	37000000	B	-1.19791
chr11	37000000	37250000	B	-0.242173
chr11	37250000	37500000	B	-0.757386
chr11	37500000	37750000	A	0.139302
chr11	37750000	38000000	B	-0.605092
chr11	38000000	38250000	B	-2.7971
chr11	38250000	38500000	B	-0.81675
chr11	38500000	38750000	B	-2.34462
chr11	38750000	39000000	B	-3.69269
chr11	39000000	39250000	B	-2.95977
chr11	39250000	39500000	B	-2.49651
chr11	39500000	39750000	B	-2.48306
chr11	39750000	40000000	B	-2.94906
chr11	40000000	40250000	B	-2.43029
chr11	40250000	40500000	B	-0.348153
chr11	40500000	40750000	B	-0.191737
chr11	40750000	41000000	B	-1.76395
chr11	41000000	41250000	A	0.218442
chr11	41250000	41500000	B	-0.969397
chr11	41500000	41750000	B	-0.630892
chr11	41750000	42000000	A	0.868913
chr11	42000000	42250000	A	0.746924
chr11	42250000	42500000	A	0.72822
chr11	42500000	42750000	B	-0.517058
chr11	42750000	43000000	B	-0.924472
chr11	43000000	43250000	B	-0.387905
chr11	43250000	43500000	A	0.232708
chr11	43500000	43750000	A	1.32556
chr11	43750000	44000000	A	1.09232
chr11	44000000	44250000	A	1.08058
chr11	44250000	44500000	A	0.595223
chr11	44500000	44750000	B	-0.19752
chr11	44750000	45000000	A	0.10543
chr11	45000000	45250000	B	-0.948349
chr11	45250000	45500000	B	-0.730485
chr11	45500000	45750000	A	0.463368
chr11	45750000	46000000	A	0.452906
chr11	46000000	46250000	A	1.38769
chr11	46250000	46500000	A	0.951828
chr11	46500000	46750000	A	0.479273
chr11	46750000	47000000	A	1.00649
chr11	47000000	47250000	A	0.868965
chr11	47250000	47500000	A	0.0856665
chr11	47500000	47750000	A	0.459119
chr11	47750000	48000000	A	0.403996
chr11	48000000	48250000	B	-0.260217
chr11	48250000	48500000	A	0.603856
chr11	48500000	48750000	B	-0.415608
chr11	48750000	49000000	B	-0.189589
chr11	49000000	49250000	B	-0.142545
chr11	49250000	49500000	A	1.08211
chr11	49500000	49750000	B	-0.102467
chr11	49750000	50000000	A	1.56497
chr11	50000000	50250000	A	0.63823
chr11	50250000	50500000	B	-0.196022
chr11	50500000	50750000	A	1.17373
chr11	50750000	51000000	A	1.33372
chr11	51000000	51250000	A	1.03458
chr11	51250000	51500000	A	1.46819
chr11	51500000	51750000	A	1.72034
chr11	51750000	52000000	A	1.90665
chr11	52000000	52250000	A	1.63489
chr11	52250000	52500000	A	1.92405
chr11	52500000	52750000	A	1.71856
chr11	52750000	53000000	A	1.77519
chr11	53000000	53250000	A	1.87126
chr11	53250000	53500000	A	2.05073
chr11	53500000	53750000	A	1.92061
chr11	53750000	54000000	A	1.1053
chr11	54000000	54250000	A	2.01198
chr11	54250000	54500000	A	1.53709
chr11	54500000	54750000	A	1.69711
chr11	54750000	55000000	A	1.42594
chr11	55000000	55250000	A	1.40461
chr11	55250000	55500000	A	1.0399
chr11	55500000	55750000	A	0.0957793
chr11	55750000	56000000	B	-0.00620598
chr11	56000000	56250000	A	0.695144
chr11	56250000	56500000	A	0.666357
chr11	56500000	56750000	A	1.18319
chr11	56750000	57000000	A	1.13263
chr11	57000000	57250000	A	0.806908
chr11	57250000	57500000	A	1.22208
chr11	57500000	57750000	A	1.17231
chr11	57750000	58000000	A	0.889573
chr11	58000000	58250000	A	1.23202
chr11	58250000	58500000	A	0.234671
chr11	58500000	58750000	A	0.305343
chr11	58750000	59000000	A	1.77655
chr11	59000000	59250000	A	1.91488
chr11	59250000	59500000	A	1.40445
chr11	59500000	59750000	A	1.11399
chr11	59750000	60000000	A	1.54571
chr11	60000000	60250000	A	1.59424
chr11	60250000	60500000	A	0.705527
chr11	60500000	60750000	A	0.972884
chr11	60750000	61000000	A	0.797428
chr11	61000000	61250000	A	0.676277
chr11	61250000	61500000	A	0.963231
chr11	61500000	61750000	A	1.1583
chr11	61750000	62000000	A	1.62403
chr11	62000000	62250000	A	1.19141
chr11	62250000	62500000	A	2.23705
chr11	62500000	62750000	A	1.25938
chr11	62750000	63000000	A	1.57947
chr11	63000000	63250000	A	1.40457
chr11	63250000	63500000	A	0.518261
chr11	63500000	63750000	A	1.69951
chr11	63750000	64000000	A	1.23459
chr11	64000000	64250000	A	0.71272
chr11	64250000	64500000	A	1.70878
chr11	64500000	64750000	B	-0.00406651
chr11	64750000	65000000	A	1.12014
chr11	65000000	65250000	A	1.19402
chr11	65250000	65500000	A	0.222469
chr11	65500000	65750000	A	0.459022
chr11	65750000	66000000	A	0.770618
chr11	66000000	66250000	B	-0.44397
chr11	66250000	66500000	B	-0.23723
chr11	66500000	66750000	B	-1.03957
chr11	66750000	67000000	B	-2.81855
chr11	67000000	67250000	B	-0.0800563
chr11	67250000	67500000	A	0.188843
chr11	67500000	67750000	A	1.21521
chr11	67750000	68000000	A	1.22144
chr11	68000000	68250000	A	1.17787
chr11	68250000	68500000	A	0.221338
chr11	68500000	68750000	A	0.281946
chr11	68750000	69000000	A	0.720635
chr11	69000000	69250000	A	1.3751
chr11	69250000	69500000	A	0.256859
chr11	69500000	69750000	A	1.67563
chr11	69750000	70000000	A	1.5619
chr11	70000000	70250000	A	0.459247
chr11	70250000	70500000	A	0.873118
chr11	70500000	70750000	A	0.86218
chr11	70750000	71000000	A	1.28884
chr11	71000000	71250000	B	-0.180074
chr11	71250000	71500000	A	1.07936
chr11	71500000	71750000	A	1.17688
chr11	71750000	72000000	A	0.810737
chr11	72000000	72250000	A	1.98625
chr11	72250000	72500000	A	0.806668
chr11	72500000	72750000	A	1.64529
chr11	72750000	73000000	A	1.1898
chr11	73000000	73250000	A	0.311628
chr11	73250000	73500000	B	-1.38016
chr11	73500000	73750000	B	-1.75223
chr11	73750000	74000000	B	-2.91718
chr11	74000000	74250000	B	-3.57841
chr11	74250000	74500000	B	-1.50674
chr11	74500000	74750000	B	-0.678022
chr11	74750000	75000000	A	1.07774
chr11	75000000	75250000	A	0.915078
chr11	75250000	75500000	B	-0.512401
chr11	75500000	75750000	A	1.07147
chr11	75750000	76000000	A	1.54791
chr11	76000000	76250000	A	1.26309
chr11	76250000	76500000	A	1.01801
chr11	76500000	76750000	A	1.76269
chr11	76750000	77000000	A	1.66532
chr11	77000000	77250000	A	1.74759
chr11	77250000	77500000	A	1.67057
chr11	77500000	77750000	A	1.56358
chr11	77750000	78000000	A	1.8591
chr11	78000000	78250000	A	1.26723
chr11	78250000	78500000	A	1.09911
chr11	78500000	78750000	A	1.26882
chr11	78750000	79000000	A	0.7404
chr11	79000000	79250000	B	-0.363729
chr11	79250000	79500000	A	1.04358
chr11	79500000	79750000	A	1.51888
chr11	79750000	80000000	A	1.48691
chr11	80000000	80250000	A	1.42522
chr11	80250000	80500000	A	1.19124
chr11	80500000	80750000	A	0.225349
chr11	80750000	81000000	A	0.662704
chr11	81000000	81250000	A	1.27674
chr11	81250000	81500000	A	1.30744
chr11	81500000	81750000	A	1.53874
chr11	81750000	82000000	B	-0.410206
chr11	82000000	82250000	A	0.13427
chr11	82250000	82500000	A	0.488382
chr11	82500000	82750000	A	0.0468375
chr11	82750000	83000000	A	0.974204
chr11	83000000	83250000	A	0.573815
chr11	83250000	83500000	A	1.5711
chr11	83500000	83750000	A	0.893221
chr11	83750000	84000000	B	-0.474057
chr11	84000000	84250000	A	2.20573
chr11	84250000	84500000	A	1.38504
chr11	84500000	84750000	A	0.448927
chr11	84750000	85000000	A	1.7912
chr11	85000000	85250000	A	0.886964
chr11	85250000	85500000	A	0.751928
chr11	85500000	85750000	A	0.926129
chr11	85750000	86000000	B	-0.351406
chr11	86000000	86250000	B	-0.000729287
chr11	86250000	86500000	B	-0.480636
chr11	86500000	86750000	A	1.51367
chr11	86750000	87000000	A	0.561476
chr11	87000000	87250000	A	1.2344
chr11	87250000	87500000	A	1.58176
chr11	87500000	87750000	A	0.878833
chr11	87750000	88000000	A	0.517259
chr11	88000000	88250000	A	1.34923
chr11	88250000	88500000	A	1.03885
chr11	88500000	88750000	A	0.618106
chr11	88750000	89000000	A	1.39373
chr11	89000000	89250000	B	-1.03238
chr11	89250000	89500000	B	-2.49611
chr11	89500000	89750000	B	-1.52299
chr11	89750000	90000000	B	-2.77705
chr11	90000000	90250000	B	-0.255474
chr11	90250000	90500000	B	-0.595773
chr11	90500000	90750000	B	-1.27991
chr11	90750000	91000000	B	-3.08336
chr11	91000000	91250000	B	-2.28674
chr11	91250000	91500000	B	-1.988
chr11	91500000	91750000	B	-1.4135
chr11	91750000	92000000	B	-3.70163
chr11	92000000	92250000	B	-3.63016
chr11	92250000	92500000	B	-2.92074
chr11	92500000	92750000	B	-1.83825
chr11	92750000	93000000	B	-1.42713
chr11	93000000	93250000	B	-1.63534
chr11	93250000	93500000	B	-0.446715
chr11	93500000	93750000	B	-0.614583
chr11	93750000	94000000	B	-0.111953
chr11	94000000	94250000	A	1.46857
chr11	94250000	94500000	B	-0.144103
chr11	94500000	94750000	B	-0.892037
chr11	94750000	95000000	B	-0.32994
chr11	95000000	95250000	A	0.513719
chr11	95250000	95500000	A	1.36248
chr11	95500000	95750000	A	0.802346
chr11	95750000	96000000	A	1.05713
chr11	96000000	96250000	B	-0.777832
chr11	96250000	96500000	A	0.462056
chr11	96500000	96750000	A	1.0082
chr11	96750000	97000000	A	1.52754
chr11	97000000	97250000	A	1.34319
chr11	97250000	97500000	A	1.9716
chr11	97500000	97750000	A	1.29805
chr11	97750000	98000000	A	0.561789
chr11	98000000	98250000	A	1.09591
chr11	98250000	98500000	A	0.810695
chr11	98500000	98750000	A	1.19411
chr11	98750000	99000000	A	1.34057
chr11	99000000	99250000	A	1.12351
chr11	99250000	99500000	A	1.33931
chr11	99500000	99750000	B	-0.327847
chr11	99750000	100000000	B	-0.554888
chr11	100000000	100250000	A	0.603885
chr11	100250000	100500000	A	1.58314
chr11	100500000	100750000	A	1.02133
chr11	100750000	101000000	A	0.380289
chr11	101000000	101250000	A	1.08673
chr11	101250000	101500000	B	-1.74828
chr11	101500000	101750000	A	0.113843
chr11	101750000	102000000	A	0.916411
chr11	102000000	102250000	A	0.826279
chr11	102250000	102500000	A	1.13466
chr11	102500000	102750000	A	0.443402
chr11	102750000	103000000	A	1.82344
chr11	103000000	103250000	A	1.8743
chr11	103250000	103500000	A	1.60244
chr11	103500000	103750000	A	0.962971
chr11	103750000	104000000	A	1.23285
chr11	104000000	104250000	A	1.37847
chr11	104250000	104500000	A	2.03327
chr11	104500000	104750000	A	0.610958
chr11	104750000	105000000	B	-1.54269
chr11	105000000	105250000	B	-0.366965
chr11	105250000	105500000	A	0.54617
chr11	105500000	105750000	A	0.986195
chr11	105750000	106000000	A	0.87679
chr11	106000000	106250000	A	1.63814
chr11	106250000	106500000	A	1.04495
chr11	106500000	106750000	A	1.06421
chr11	106750000	107000000	A	1.2457
chr11	107000000	107250000	A	1.61112
chr11	107250000	107500000	A	0.252719
chr11	107500000	107750000	A	0.939336
chr11	107750000	108000000	A	1.56568
chr11	108000000	108250000	A	1.14531
chr11	108250000	108500000	A	1.47856
chr11	108500000	108750000	A	0.0206709
chr11	108750000	109000000	A	1.02041
chr11	109000000	109250000	A	1.31906
chr11	109250000	109500000	A	0.88948
chr11	109500000	109750000	A	0.344804
chr11	109750000	110000000	B	-0.150845
chr11	110000000	110250000	B	-1.5736
chr11	110250000	110500000	B	-0.535229
chr11	110500000	110750000	A	0.428943
chr11	110750000	111000000	B	-0.847116
chr11	111000000	111250000	B	-0.223874
chr11	111250000	111500000	B	-0.706264
chr11	111500000	111750000	A	0.64187
chr11	111750000	112000000	B	-0.779561
chr11	112000000	112250000	A	0.0496307
chr11	112250000	112500000	A	0.773034
chr11	112500000	112750000	A	0.837889
chr11	112750000	113000000	A	0.350143
chr11	113000000	113250000	A	1.15529
chr11	113250000	113500000	A	0.179947
chr11	113500000	113750000	A	0.785687
chr11	113750000	114000000	A	1.60063
chr11	114000000	114250000	A	1.58796
chr11	114250000	114500000	A	1.37497
chr11	114500000	114750000	A	1.43321
chr11	114750000	115000000	A	0.57474
chr11	115000000	115250000	A	1.0158
chr11	115250000	115500000	A	0.714458
chr11	115500000	115750000	A	0.986191
chr11	115750000	116000000	A	0.185774
chr11	116000000	116250000	A	1.07152
chr11	116250000	116500000	A	1.06664
chr11	116500000	116750000	A	0.983024
chr11	116750000	117000000	A	0.856687
chr11	117000000	117250000	A	0.930113
chr11	117250000	117500000	A	0.519149
chr11	117500000	117750000	A	0.311882
chr11	117750000	118000000	A	0.251215
chr11	118000000	118250000	A	0.321197
chr11	118250000	118500000	A	0.0205981
chr11	118500000	118750000	A	0.35729
chr11	118750000	119000000	A	0.670559
chr11	119000000	119250000	A	0.4094
chr11	119250000	119500000	A	0.626902
chr11	119500000	119750000	A	0.252794
chr11	119750000	120000000	A	0.850606
chr11	120000000	120250000	B	-0.846823
chr11	120250000	120500000	B	-0.0607833
chr11	120500000	120750000	B	-0.486392
chr11	120750000	121000000	B	-1.14746
chr11	121000000	121250000	B	-0.493809
chr11	121250000	121500000	B	-0.855823
chr11	121500000	121750000	B	-1.5431
chr11	121750000	122000000	B	-2.91163
chr12	3000000	3250000	B	-2.21688
chr12	3250000	3500000	A	0.844202
chr12	3500000	3750000	A	1.64492
chr12	3750000	4000000	A	0.9546
chr12	4000000	4250000	A	1.40702
chr12	4250000	4500000	A	1.44153
chr12	4500000	4750000	A	1.9404
chr12	4750000	5000000	A	1.49212
chr12	5000000	5250000	A	1.77725
chr12	5250000	5500000	A	1.84875
chr12	5500000	5750000	A	1.27019
chr12	5750000	6000000	A	1.34986
chr12	6000000	6250000	A	1.17623
chr12	6250000	6500000	A	0.704196
chr12	6500000	6750000	A	1.30619
chr12	6750000	7000000	A	1.39665
chr12	7000000	7250000	A	1.44733
chr12	7250000	7500000	A	0.313474
chr12	7500000	7750000	A	0.484434
chr12	7750000	8000000	A	0.739524
chr12	8000000	8250000	A	0.801956
chr12	8250000	8500000	A	1.4758
chr12	8500000	8750000	A	0.667104
chr12	8750000	9000000	B	-0.254584
chr12	9000000	9250000	A	0.256514
chr12	9250000	9500000	A	0.253327
chr12	9500000	9750000	B	-0.286584
chr12	9750000	10000000	B	-0.886333
chr12	10000000	10250000	B	-1.12357
chr12	10250000	10500000	A	0.00847705
chr12	10500000	10750000	B	-0.341063
chr12	10750000	11000000	B	-0.723372
chr12	11000000	11250000	A	0.222737
chr12	11250000	11500000	A	1.80942
chr12	11500000	11750000	A	1.00218
chr12	11750000	12000000	A	1.55678
chr12	12000000	12250000	A	1.8342
chr12	12250000	12500000	A	2.05375
chr12	12500000	12750000	A	0.695419
chr12	12750000	13000000	A	1.79847
chr12	13000000	13250000	A	1.82445
chr12	13250000	13500000	A	1.49974
chr12	13500000	13750000	A	0.734184
chr12	13750000	14000000	A	0.837865
chr12	14000000	14250000	A	1.13562
chr12	14250000	14500000	A	0.187495
chr12	14500000	14750000	A	1.21985
chr12	14750000	15000000	B	-0.271502
chr12	15000000	15250000	A	0.595956
chr12	15250000	15500000	A	1.55122
chr12	15500000	15750000	A	1.04458
chr12	15750000	16000000	A	1.50523
chr12	16000000	16250000	A	1.28249
chr12	16250000	16500000	A	0.88656
chr12	16500000	16750000	B	-0.0566464
chr12	16750000	17000000	A	0.973943
chr12	17000000	17250000	A	0.216217
chr12	17250000	17500000	A	1.16423
chr12	17500000	17750000	B	-0.130261
chr12	17750000	18000000	A	0.246202
chr12	18000000	18250000	B	-4.09103
chr12	18250000	18500000	B	-4.04191
chr12	18500000	18750000	B	-3.19164
chr12	18750000	19000000	B	-4.7922
chr12	19000000	19250000	B	-6.69006
chr12	19250000	19500000	B	-4.16367
chr12	19500000	19750000	B	-2.26513
chr12	19750000	20000000	B	-6.56661
chr12	20000000	20250000	B	-3.01508
chr12	20250000	20500000	B	-4.64784
chr12	20500000	20750000	B	-1.86973
chr12	20750000	21000000	B	-1.17169
chr12	21000000	21250000	A	1.14149
chr12	21250000	21500000	A	1.65449
chr12	21500000	21750000	B	-2.50614
chr12	21750000	22000000	B	-5.87027
chr12	22000000	22250000	B	-5.89827
chr12	22500000	22750000	B	-3.69451
chr12	22750000	23000000	B	-1.9161
chr12	23000000	23250000	B	-5.12861
chr12	23250000	23500000	B	-9.21579
chr12	23500000	23750000	B	-9.53328
chr12	23750000	24000000	B	-6.63468
chr12	24000000	24250000	B	-4.17188
chr12	24250000	24500000	B	-4.29421
chr12	24500000	24750000	A	0.965781
chr12	24750000	25000000	A	1.9282
chr12	25000000	25250000	A	2.15755
chr12	25250000	25500000	A	1.32811
chr12	25500000	25750000	A	1.22253
chr12	25750000	26000000	A	2.08411
chr12	26000000	26250000	A	2.01672
chr12	26250000	26500000	A	1.3384
chr12	26500000	26750000	A	0.0760176
chr12	26750000	27000000	A	0.4324
chr12	27000000	27250000	B	-1.1259
chr12	27250000	27500000	A	0.0107961
chr12	27500000	27750000	B	-1.29849
chr12	27750000	28000000	B	-0.123898
chr12	28000000	28250000	B	-0.971941
chr12	28250000	28500000	A	0.206534
chr12	28500000	28750000	A	2.28252
chr12	28750000	29000000	A	1.97454
chr12	29000000	29250000	A	1.53694
chr12	29250000	29500000	A	1.37832
chr12	29500000	29750000	A	2.30305
chr12	29750000	30000000	A	1.72317
chr12	30000000	30250000	A	0.265359
chr12	30250000	30500000	A	1.13797
chr12	30500000	30750000	A	0.6486
chr12	30750000	31000000	A	0.136189
chr12	31000000	31250000	A	0.549903
chr12	31250000	31500000	A	1.54304
chr12	31500000	31750000	A	0.575146
chr12	31750000	32000000	A	0.0316919
chr12	32000000	32250000	A	0.391833
chr12	32250000	32500000	B	-1.31879
chr12	32500000	32750000	B	-1.58103
chr12	32750000	33000000	A	1.07807
chr12	33000000	33250000	B	-1.5066
chr12	33250000	33500000	A	0.284816
chr12	33500000	33750000	B	-2.12523
chr12	33750000	34000000	B	-1.45693
chr12	34000000	34250000	B	-0.909028
chr12	34250000	34500000	B	-0.80664
chr12	34500000	34750000	A	0.0630499
chr12	34750000	35000000	B	-0.4058
chr12	35000000	35250000	A	0.254079
chr12	35250000	35500000	A	0.29214
chr12	35500000	35750000	B	-0.641974
chr12	35750000	36000000	A	1.67463
chr12	36000000	36250000	A	1.86766
chr12	36250000	36500000	A	0.750847
chr12	36500000	36750000	A	0.549289
chr12	36750000	37000000	A	0.489117
chr12	37000000	37250000	B	-0.233153
chr12	37250000	37500000	A	0.513818
chr12	37500000	37750000	A	0.778154
chr12	37750000	38000000	A	0.221117
chr12	38000000	38250000	A	0.345638
chr12	38250000	38500000	A	0.235404
chr12	38500000	38750000	A	0.608854
chr12	38750000	39000000	A	0.850354
chr12	39000000	39250000	B	-0.529756
chr12	39250000	39500000	B	-2.03644
chr12	39500000	39750000	A	0.00813506
chr12	39750000	40000000	A	1.25664
chr12	40000000	40250000	A	0.315984
chr12	40250000	40500000	A	0.778133
chr12	40500000	40750000	A	0.661039
chr12	40750000	41000000	A	0.271667
chr12	41000000	41250000	A	0.276137
chr12	41250000	41500000	A	0.0316711
chr12	41500000	41750000	B	-0.547435
chr12	41750000	42000000	B	-2.62301
chr12	42000000	42250000	B	-2.29893
chr12	42250000	42500000	B	-2.22914
chr12	42500000	42750000	B	-1.4507
chr12	42750000	43000000	B	-0.803087
chr12	43000000	43250000	A	0.160686
chr12	43250000	43500000	A	0.671675
chr12	43500000	43750000	B	-0.413322
chr12	43750000	44000000	A	0.304673
chr12	44000000	44250000	B	-1.15259
chr12	44250000	44500000	A	0.774117
chr12	44500000	44750000	B	-0.29689
chr12	44750000	45000000	A	0.913227
chr12	45000000	45250000	A	1.22947
chr12	45250000	45500000	A	0.478034
chr12	45500000	45750000	B	-0.502479
chr12	45750000	46000000	B	-0.0390058
chr12	46000000	46250000	B	-1.12643
chr12	46250000	46500000	B	-0.608776
chr12	46500000	46750000	B	-0.0441384
chr12	46750000	47000000	B	-0.19205
chr12	47000000	47250000	B	-0.855452
chr12	47250000	47500000	B	-0.00233597
chr12	47500000	47750000	B	-0.89854
chr12	47750000	48000000	B	-3.7442
chr12	48000000	48250000	B	-2.2348
chr12	48250000	48500000	B	-1.20259
chr12	48500000	48750000	B	-0.35049
chr12	48750000	49000000	A	0.0291212
chr12	49000000	49250000	B	-0.895998
chr12	49250000	49500000	A	0.0485395
chr12	49500000	49750000	B	-1.11934
chr12	49750000	50000000	B	-0.190078
chr12	50000000	50250000	A	0.416811
chr12	50250000	50500000	B	-0.525457
chr12	50500000	50750000	A	0.368648
chr12	50750000	51000000	A	1.12241
chr12	51000000	51250000	A	0.140534
chr12	51250000	51500000	A	0.584979
chr12	51500000	51750000	A	0.860956
chr12	51750000	52000000	A	0.983297
chr12	52000000	52250000	B	-0.0353797
chr12	52250000	52500000	A	1.16682
chr12	52500000	52750000	B	-0.014288
chr12	52750000	53000000	A	1.14107
chr12	53000000	53250000	A	0.787569
chr12	53250000	53500000	A	0.36953
chr12	53500000	53750000	B	-0.50091
chr12	53750000	54000000	A	0.429805
chr12	54000000	54250000	B	-0.358154
chr12	54250000	54500000	A	0.777841
chr12	54500000	54750000	A	0.667435
chr12	54750000	55000000	B	-0.341778
chr12	55000000	55250000	B	-2.61981
chr12	55250000	55500000	A	1.86563
chr12	55500000	55750000	A	1.77443
chr12	55750000	56000000	A	2.10064
chr12	56000000	56250000	A	1.32168
chr12	56250000	56500000	A	1.6515
chr12	56500000	56750000	A	0.827388
chr12	56750000	57000000	B	-0.296877
chr12	57000000	57250000	A	0.548294
chr12	57250000	57500000	B	-0.0716499
chr12	57500000	57750000	A	1.22723
chr12	57750000	58000000	A	0.770498
chr12	58000000	58250000	A	0.923053
chr12	58250000	58500000	A	0.271696
chr12	58500000	58750000	A	0.370596
chr12	58750000	59000000	B	-0.0993406
chr12	59000000	59250000	A	0.621045
chr12	59250000	59500000	A	1.06961
chr12	59500000	59750000	A	0.814377
chr12	59750000	60000000	B	-0.0985253
chr12	60000000	60250000	A	0.103504
chr12	60250000	60500000	A	0.853741
chr12	60500000	60750000	A	0.657939
chr12	60750000	61000000	A	1.10898
chr12	61000000	61250000	B	-0.833152
chr12	61250000	61500000	A	1.05676
chr12	61500000	61750000	A	1.20063
chr12	61750000	62000000	B	-0.688155
chr12	62000000	62250000	B	-0.961699
chr12	62250000	62500000	B	-1.73728
chr12	62500000	62750000	B	-1.62572
chr12	62750000	63000000	B	-1.60462
chr12	63000000	63250000	B	-0.181599
chr12	63250000	63500000	B	-0.780475
chr12	63500000	63750000	B	-1.14032
chr12	63750000	64000000	A	0.327911
[truncated: 8,165 more rows]

## Sheet: PGN_R1_comp
chrom	start	end	PGN_R1_AB	PGN_R1_EV_score
chr1	3000000	3250000	B	-0.525115
chr1	3250000	3500000	B	-0.188369
chr1	3500000	3750000	A	0.837148
chr1	3750000	4000000	A	0.136261
chr1	4000000	4250000	A	0.175367
chr1	4250000	4500000	A	0.23056
chr1	4500000	4750000	B	-0.493406
chr1	4750000	5000000	A	0.826483
chr1	5000000	5250000	A	0.477242
chr1	5250000	5500000	B	-0.236506
chr1	5500000	5750000	B	-0.987015
chr1	5750000	6000000	A	0.362076
chr1	6000000	6250000	A	0.693386
chr1	6250000	6500000	B	-0.12229
chr1	6500000	6750000	B	-0.899731
chr1	6750000	7000000	A	0.261913
chr1	7000000	7250000	B	-1.37929
chr1	7250000	7500000	B	-0.0446675
chr1	7500000	7750000	B	-1.71458
chr1	7750000	8000000	B	-2.12469
chr1	8000000	8250000	B	-1.54677
chr1	8250000	8500000	B	-1.42205
chr1	8500000	8750000	B	-0.1069
chr1	8750000	9000000	B	-1.55562
chr1	9000000	9250000	B	-0.321417
chr1	9250000	9500000	B	-1.54241
chr1	9500000	9750000	A	0.15793
chr1	9750000	10000000	A	0.339157
chr1	10000000	10250000	A	1.13557
chr1	10250000	10500000	B	-2.09112
chr1	10500000	10750000	B	-2.05563
chr1	10750000	11000000	B	-2.3999
chr1	11000000	11250000	B	-2.02547
chr1	11250000	11500000	B	-1.71699
chr1	11500000	11750000	B	-1.88414
chr1	11750000	12000000	B	-2.92212
chr1	12000000	12250000	B	-4.76094
chr1	12250000	12500000	B	-3.91857
chr1	12500000	12750000	B	-1.59436
chr1	12750000	13000000	B	-0.396495
chr1	13000000	13250000	A	0.0273378
chr1	13250000	13500000	A	0.937375
chr1	13500000	13750000	A	0.625385
chr1	13750000	14000000	B	-0.360322
chr1	14000000	14250000	B	-0.138873
chr1	14250000	14500000	A	1.09992
chr1	14500000	14750000	A	0.477872
chr1	14750000	15000000	B	-0.713393
chr1	15000000	15250000	B	-0.0730509
chr1	15250000	15500000	B	-1.23495
chr1	15500000	15750000	A	0.252576
chr1	15750000	16000000	B	-0.678219
chr1	16000000	16250000	B	-0.614235
chr1	16250000	16500000	B	-1.14836
chr1	16500000	16750000	A	0.795858
chr1	16750000	17000000	B	-0.182297
chr1	17000000	17250000	B	-0.453353
chr1	17250000	17500000	A	0.259844
chr1	17500000	17750000	B	-1.47214
chr1	17750000	18000000	B	-1.85318
chr1	18000000	18250000	B	-1.03092
chr1	18250000	18500000	A	0.419841
chr1	18500000	18750000	B	-0.631361
chr1	18750000	19000000	B	-0.45541
chr1	19000000	19250000	B	-0.0226664
chr1	19250000	19500000	A	1.18261
chr1	19500000	19750000	A	0.510561
chr1	19750000	20000000	A	1.13549
chr1	20000000	20250000	A	1.07953
chr1	20250000	20500000	A	1.5296
chr1	20500000	20750000	A	1.17492
chr1	20750000	21000000	A	1.41833
chr1	21000000	21250000	A	0.671309
chr1	21250000	21500000	A	0.527253
chr1	21500000	21750000	B	-2.34991
chr1	21750000	22000000	A	0.701111
chr1	22000000	22250000	B	-1.29326
chr1	22250000	22500000	B	-0.718485
chr1	22500000	22750000	B	-0.721805
chr1	22750000	23000000	B	-1.53116
chr1	23000000	23250000	A	0.597066
chr1	23250000	23500000	B	-0.530799
chr1	23500000	23750000	B	-0.415622
chr1	23750000	24000000	B	-0.951389
chr1	24000000	24250000	A	1.21668
chr1	24250000	24500000	A	0.383918
chr1	24500000	24750000	B	-0.506059
chr1	24750000	25000000	A	0.355846
chr1	25000000	25250000	B	-0.274204
chr1	25250000	25500000	A	1.03216
chr1	25500000	25750000	A	0.306035
chr1	25750000	26000000	A	1.11702
chr1	26000000	26250000	A	0.229644
chr1	26250000	26500000	B	-1.47876
chr1	26500000	26750000	B	-2.23236
chr1	26750000	27000000	B	-0.279346
chr1	27000000	27250000	B	-0.417461
chr1	27250000	27500000	A	0.17333
chr1	27500000	27750000	B	-1.89745
chr1	27750000	28000000	B	-0.800533
chr1	28000000	28250000	B	-1.24794
chr1	28250000	28500000	A	0.261733
chr1	28500000	28750000	B	-0.586724
chr1	28750000	29000000	B	-1.46984
chr1	29000000	29250000	A	0.797949
chr1	29250000	29500000	B	-1.31669
chr1	29500000	29750000	B	-1.72959
chr1	29750000	30000000	B	-1.50074
chr1	30000000	30250000	B	-0.243218
chr1	30250000	30500000	B	-1.51841
chr1	30500000	30750000	A	0.604402
chr1	30750000	31000000	B	-0.559859
chr1	31000000	31250000	A	1.52687
chr1	31250000	31500000	B	-0.505669
chr1	31500000	31750000	A	0.977399
chr1	31750000	32000000	A	0.131781
chr1	32000000	32250000	A	0.994118
chr1	32250000	32500000	A	0.353026
chr1	32500000	32750000	A	0.938572
chr1	32750000	33000000	A	0.253678
chr1	33000000	33250000	A	0.147582
chr1	33250000	33500000	B	-1.27494
chr1	33500000	33750000	A	0.767931
chr1	33750000	34000000	B	-0.514434
chr1	34000000	34250000	B	-0.109235
chr1	34250000	34500000	A	0.228489
chr1	34500000	34750000	A	1.71986
chr1	34750000	35000000	A	1.2737
chr1	35000000	35250000	A	0.397054
chr1	35250000	35500000	A	1.41343
chr1	35500000	35750000	A	1.2446
chr1	35750000	36000000	A	1.72425
chr1	36000000	36250000	A	1.36661
chr1	36250000	36500000	A	1.21043
chr1	36500000	36750000	A	1.6155
chr1	36750000	37000000	A	1.33577
chr1	37000000	37250000	A	0.663753
chr1	37250000	37500000	A	0.932995
chr1	37500000	37750000	A	1.49297
chr1	37750000	38000000	A	1.12687
chr1	38000000	38250000	A	1.59722
chr1	38250000	38500000	A	1.83071
chr1	38500000	38750000	A	1.04761
chr1	38750000	39000000	A	1.96236
chr1	39000000	39250000	A	2.48828
chr1	39250000	39500000	A	2.43703
chr1	39500000	39750000	A	1.81265
chr1	39750000	40000000	A	1.85176
chr1	40000000	40250000	A	2.03923
chr1	40250000	40500000	A	1.59977
chr1	40500000	40750000	A	2.28919
chr1	40750000	41000000	A	1.5035
chr1	41000000	41250000	A	1.58251
chr1	41250000	41500000	A	1.43897
chr1	41500000	41750000	A	0.642185
chr1	41750000	42000000	A	0.656129
chr1	42000000	42250000	A	0.251947
chr1	42250000	42500000	A	0.923808
chr1	42500000	42750000	A	2.51246
chr1	42750000	43000000	A	2.57111
chr1	43000000	43250000	A	2.0838
chr1	43250000	43500000	A	1.41305
chr1	43500000	43750000	B	-0.104518
chr1	43750000	44000000	B	-0.603839
chr1	44000000	44250000	A	0.336236
chr1	44250000	44500000	B	-1.48626
chr1	44500000	44750000	B	-0.150076
chr1	44750000	45000000	B	-0.359799
chr1	45000000	45250000	B	-1.46457
chr1	45250000	45500000	B	-1.53066
chr1	45500000	45750000	B	-1.97418
chr1	45750000	46000000	B	-1.03985
chr1	46000000	46250000	B	-0.592956
chr1	46250000	46500000	B	-1.99673
chr1	46500000	46750000	B	-1.92764
chr1	46750000	47000000	B	-0.849558
chr1	47000000	47250000	B	-1.77277
chr1	47250000	47500000	B	-3.36594
chr1	47500000	47750000	B	-1.48837
chr1	47750000	48000000	B	-3.11267
chr1	48000000	48250000	B	-5.18992
chr1	48250000	48500000	B	-3.32783
chr1	48500000	48750000	B	-2.78171
chr1	48750000	49000000	B	-2.73408
chr1	49000000	49250000	B	-3.90322
chr1	49250000	49500000	B	-4.59706
chr1	49500000	49750000	B	-3.02214
chr1	49750000	50000000	B	-1.84048
chr1	50000000	50250000	B	-3.4778
chr1	50250000	50500000	B	-1.33087
chr1	50500000	50750000	B	-1.50213
chr1	50750000	51000000	A	0.180555
chr1	51000000	51250000	B	-0.16539
chr1	51250000	51500000	B	-0.14435
chr1	51500000	51750000	B	-0.743917
chr1	51750000	52000000	B	-0.270633
chr1	52000000	52250000	A	0.480692
chr1	52250000	52500000	A	1.20277
chr1	52500000	52750000	B	-0.347981
chr1	52750000	53000000	A	0.448792
chr1	53000000	53250000	B	-0.129623
chr1	53250000	53500000	B	-0.0450574
chr1	53500000	53750000	A	1.2361
chr1	53750000	54000000	A	0.486374
chr1	54000000	54250000	A	1.29142
chr1	54250000	54500000	A	1.41457
chr1	54500000	54750000	A	1.31934
chr1	54750000	55000000	A	1.75795
chr1	55000000	55250000	A	2.21093
chr1	55250000	55500000	B	-1.11232
chr1	55500000	55750000	A	0.0245882
chr1	55750000	56000000	A	0.0374779
chr1	56000000	56250000	A	0.205416
chr1	56250000	56500000	B	-1.12133
chr1	56500000	56750000	A	0.434225
chr1	56750000	57000000	B	-0.622496
chr1	57000000	57250000	A	0.503314
chr1	57250000	57500000	A	0.512928
chr1	57500000	57750000	A	0.503801
chr1	57750000	58000000	A	1.36519
chr1	58000000	58250000	B	-0.201393
chr1	58250000	58500000	A	0.995741
chr1	58500000	58750000	A	0.683753
chr1	58750000	59000000	A	0.606492
chr1	59000000	59250000	A	0.0338986
chr1	59250000	59500000	A	0.732971
chr1	59500000	59750000	A	1.10645
chr1	59750000	60000000	B	-0.891777
chr1	60000000	60250000	A	0.617457
chr1	60250000	60500000	A	1.00442
chr1	60500000	60750000	A	0.103677
chr1	60750000	61000000	A	1.19953
chr1	61000000	61250000	B	-0.445324
chr1	61250000	61500000	B	-0.891043
chr1	61500000	61750000	B	-1.65744
chr1	61750000	62000000	B	-0.573233
chr1	62000000	62250000	B	-1.91994
chr1	62250000	62500000	B	-0.338489
chr1	62500000	62750000	A	0.0513147
chr1	62750000	63000000	B	-0.200062
chr1	63000000	63250000	A	0.651896
chr1	63250000	63500000	A	1.87894
chr1	63500000	63750000	A	1.08194
chr1	63750000	64000000	A	1.53254
chr1	64000000	64250000	A	0.302724
chr1	64250000	64500000	A	0.21851
chr1	64500000	64750000	A	0.723687
chr1	64750000	65000000	B	-0.0763824
chr1	65000000	65250000	A	0.298617
chr1	65250000	65500000	B	-0.0683766
chr1	65500000	65750000	B	-0.603829
chr1	65750000	66000000	B	-0.849511
chr1	66000000	66250000	A	0.433838
chr1	66250000	66500000	A	0.636708
chr1	66500000	66750000	A	1.05447
chr1	66750000	67000000	A	0.0174157
chr1	67000000	67250000	A	1.06125
chr1	67250000	67500000	A	0.548082
chr1	67500000	67750000	A	1.15652
chr1	67750000	68000000	A	0.358899
chr1	68000000	68250000	B	-0.491846
chr1	68250000	68500000	B	-0.0391876
chr1	68500000	68750000	A	0.0438537
chr1	68750000	69000000	B	-0.445605
chr1	69000000	69250000	B	-0.3639
chr1	69250000	69500000	B	-1.15793
chr1	69500000	69750000	A	0.917383
chr1	69750000	70000000	B	-1.77545
chr1	70000000	70250000	A	0.207176
chr1	70250000	70500000	B	-0.0733172
chr1	70500000	70750000	A	1.06846
chr1	70750000	71000000	B	-0.149135
chr1	71000000	71250000	A	0.341492
chr1	71250000	71500000	B	-0.795704
chr1	71500000	71750000	A	0.319226
chr1	71750000	72000000	A	1.72134
chr1	72000000	72250000	A	0.643819
chr1	72250000	72500000	A	1.89336
chr1	72500000	72750000	A	1.04328
chr1	72750000	73000000	B	-0.313844
chr1	73000000	73250000	A	0.671075
chr1	73250000	73500000	A	0.759672
chr1	73500000	73750000	B	-0.928126
chr1	73750000	74000000	A	1.84934
chr1	74000000	74250000	A	0.688198
chr1	74250000	74500000	A	0.740782
chr1	74500000	74750000	A	1.25323
chr1	74750000	75000000	A	0.564973
chr1	75000000	75250000	A	1.97371
chr1	75250000	75500000	A	1.89235
chr1	75500000	75750000	A	1.14394
chr1	75750000	76000000	A	1.49906
chr1	76000000	76250000	A	1.84175
chr1	76250000	76500000	A	1.35673
chr1	76500000	76750000	A	1.33219
chr1	76750000	77000000	A	1.12989
chr1	77000000	77250000	A	1.13481
chr1	77250000	77500000	A	1.73724
chr1	77500000	77750000	A	1.66949
chr1	77750000	78000000	A	1.0767
chr1	78000000	78250000	A	0.433883
chr1	78250000	78500000	A	1.00582
chr1	78500000	78750000	A	1.05756
chr1	78750000	79000000	B	-0.173924
chr1	79000000	79250000	A	0.0421893
chr1	79250000	79500000	A	0.51344
chr1	79500000	79750000	A	0.249703
chr1	79750000	80000000	B	-0.414067
chr1	80000000	80250000	A	0.872713
chr1	80250000	80500000	B	-0.161887
chr1	80500000	80750000	B	-0.982004
chr1	80750000	81000000	A	0.610806
chr1	81000000	81250000	B	-0.0844485
chr1	81250000	81500000	A	1.40993
chr1	81500000	81750000	A	1.27597
chr1	81750000	82000000	A	1.60325
chr1	82000000	82250000	A	1.26811
chr1	82250000	82500000	A	1.20501
chr1	82500000	82750000	A	0.951953
chr1	82750000	83000000	A	0.182157
chr1	83000000	83250000	B	-0.180647
chr1	83250000	83500000	B	-0.744148
chr1	83500000	83750000	B	-0.488675
chr1	83750000	84000000	B	-0.393418
chr1	84000000	84250000	B	-1.24892
chr1	84250000	84500000	B	-0.39179
chr1	84500000	84750000	B	-0.223949
chr1	84750000	85000000	B	-0.807958
chr1	85000000	85250000	B	-2.22021
chr1	85250000	85500000	B	-0.447845
chr1	85500000	85750000	B	-0.583135
chr1	85750000	86000000	B	-0.242517
chr1	86000000	86250000	A	0.873574
chr1	86250000	86500000	A	1.1978
chr1	86500000	86750000	A	0.792323
chr1	86750000	87000000	A	0.262651
chr1	87000000	87250000	A	0.282844
chr1	87250000	87500000	A	0.389636
chr1	87500000	87750000	A	0.876125
chr1	87750000	88000000	A	0.660588
chr1	88000000	88250000	A	1.022
chr1	88250000	88500000	A	1.29577
chr1	88500000	88750000	A	0.656369
chr1	88750000	89000000	A	0.977206
chr1	89000000	89250000	A	0.925364
chr1	89250000	89500000	A	1.31911
chr1	89500000	89750000	A	1.79384
chr1	89750000	90000000	A	1.87382
chr1	90000000	90250000	A	1.49589
chr1	90250000	90500000	A	1.00146
chr1	90500000	90750000	A	1.46597
chr1	90750000	91000000	A	1.7253
chr1	91000000	91250000	A	1.49054
chr1	91250000	91500000	A	1.25576
chr1	91500000	91750000	A	0.265938
chr1	91750000	92000000	A	1.17141
chr1	92000000	92250000	A	1.13714
chr1	92250000	92500000	A	1.19356
chr1	92500000	92750000	A	0.861519
chr1	92750000	93000000	A	1.49098
chr1	93000000	93250000	A	0.741276
chr1	93250000	93500000	B	-0.217433
chr1	93500000	93750000	A	0.376356
chr1	93750000	94000000	B	-1.07691
chr1	94000000	94250000	B	-2.63176
chr1	94250000	94500000	B	-1.54625
chr1	94500000	94750000	B	-0.863573
chr1	94750000	95000000	B	-2.24913
chr1	95000000	95250000	B	-2.51251
chr1	95250000	95500000	B	-2.65051
chr1	95500000	95750000	B	-3.01672
chr1	95750000	96000000	B	-2.30349
chr1	96000000	96250000	B	-1.56253
chr1	96250000	96500000	B	-2.28918
chr1	96500000	96750000	B	-1.35487
chr1	96750000	97000000	B	-0.660175
chr1	97000000	97250000	B	-0.523018
chr1	97250000	97500000	B	-2.08624
chr1	97500000	97750000	B	-0.309608
chr1	97750000	98000000	B	-2.62161
chr1	98000000	98250000	B	-1.67351
chr1	98250000	98500000	B	-3.16595
chr1	98500000	98750000	B	-2.73153
chr1	98750000	99000000	B	-3.0976
chr1	99000000	99250000	B	-3.53376
chr1	99250000	99500000	B	-2.85651
chr1	99500000	99750000	B	-2.19198
chr1	99750000	100000000	B	-1.80991
chr1	100000000	100250000	B	-1.50154
chr1	100250000	100500000	B	-1.69396
chr1	100500000	100750000	B	-2.57191
chr1	100750000	101000000	B	-2.73648
chr1	101000000	101250000	B	-3.07032
chr1	101250000	101500000	B	-3.79536
chr1	101500000	101750000	B	-3.21746
chr1	101750000	102000000	B	-2.90629
chr1	102000000	102250000	B	-3.45088
chr1	102250000	102500000	B	-3.5044
chr1	102500000	102750000	B	-1.19335
chr1	102750000	103000000	B	-0.831362
chr1	103000000	103250000	B	-1.72922
chr1	103250000	103500000	B	-1.97462
chr1	103500000	103750000	B	-2.08599
chr1	103750000	104000000	B	-1.54763
chr1	104000000	104250000	B	-3.43044
chr1	104250000	104500000	B	-3.33555
chr1	104500000	104750000	B	-0.836644
chr1	104750000	105000000	B	-2.66571
chr1	105000000	105250000	B	-2.88558
chr1	105250000	105500000	A	0.112096
chr1	105500000	105750000	B	-0.695206
chr1	105750000	106000000	B	-3.03044
chr1	106000000	106250000	A	0.105271
chr1	106250000	106500000	A	1.02885
chr1	106500000	106750000	B	-0.928753
chr1	106750000	107000000	B	-1.93334
chr1	107000000	107250000	B	-1.51173
chr1	107250000	107500000	B	-1.08403
chr1	107500000	107750000	B	-1.48002
chr1	107750000	108000000	B	-1.79028
chr1	108000000	108250000	B	-0.75812
chr1	108250000	108500000	B	-2.11065
chr1	108500000	108750000	B	-2.16323
chr1	108750000	109000000	B	-2.81362
chr1	109000000	109250000	B	-2.19442
chr1	109250000	109500000	B	-2.25563
chr1	109500000	109750000	B	-2.56729
chr1	109750000	110000000	B	-2.06701
chr1	110000000	110250000	B	-2.06347
chr1	110250000	110500000	B	-2.69575
chr1	110500000	110750000	B	-2.19155
chr1	110750000	111000000	B	-2.29664
chr1	111000000	111250000	B	-0.906157
chr1	111250000	111500000	B	-1.18273
chr1	111500000	111750000	B	-3.08852
chr1	111750000	112000000	B	-1.38054
chr1	112000000	112250000	B	-3.90495
chr1	112250000	112500000	B	-1.96475
chr1	112500000	112750000	B	-2.90411
chr1	112750000	113000000	B	-2.87633
chr1	113000000	113250000	A	0.146993
chr1	113250000	113500000	B	-1.9872
chr1	113500000	113750000	B	-1.94626
chr1	113750000	114000000	B	-1.02326
chr1	114000000	114250000	B	-2.75446
chr1	114250000	114500000	B	-2.95922
chr1	114500000	114750000	B	-2.05976
chr1	114750000	115000000	B	-2.2655
chr1	115000000	115250000	B	-5.09311
chr1	115250000	115500000	B	-2.07059
chr1	115500000	115750000	B	-1.2248
chr1	115750000	116000000	B	-2.46915
chr1	116000000	116250000	B	-2.30853
chr1	116250000	116500000	B	-2.49741
chr1	116500000	116750000	B	-1.7273
chr1	116750000	117000000	B	-2.22656
chr1	117000000	117250000	B	-4.43824
chr1	117250000	117500000	B	-2.45536
chr1	117500000	117750000	B	-1.65304
chr1	117750000	118000000	B	-3.43747
chr1	118000000	118250000	B	-4.42429
chr1	118250000	118500000	B	-1.44288
chr1	118500000	118750000	A	0.625451
chr1	118750000	119000000	A	0.302758
chr1	119000000	119250000	A	0.0118241
chr1	119250000	119500000	A	0.400769
chr1	119500000	119750000	A	0.295784
chr1	119750000	120000000	A	0.537688
chr1	120000000	120250000	A	0.721699
chr1	120250000	120500000	A	0.778898
chr1	120500000	120750000	A	1.6741
chr1	120750000	121000000	A	0.564876
chr1	121000000	121250000	A	2.23193
chr1	121250000	121500000	A	2.1278
chr1	121500000	121750000	A	1.98842
chr1	121750000	122000000	A	1.43922
chr1	122000000	122250000	A	1.13754
chr1	122250000	122500000	A	0.646886
chr1	122500000	122750000	A	0.772963
chr1	122750000	123000000	A	0.78873
chr1	123000000	123250000	A	1.00792
chr1	123250000	123500000	B	-0.0155823
chr1	123500000	123750000	A	1.16375
chr1	123750000	124000000	A	0.664493
chr1	124000000	124250000	B	-0.202249
chr1	124250000	124500000	A	0.586575
chr1	124500000	124750000	A	1.43241
chr1	124750000	125000000	B	-0.679854
chr1	125000000	125250000	B	-1.2906
chr1	125250000	125500000	B	-0.588877
chr1	125500000	125750000	A	0.442637
chr1	125750000	126000000	A	1.31836
chr1	126000000	126250000	B	-0.554355
chr1	126250000	126500000	A	0.603199
chr1	126500000	126750000	B	-0.105696
chr1	126750000	127000000	B	-0.985131
chr1	127000000	127250000	B	-0.33226
chr1	127250000	127500000	A	1.11744
chr1	127500000	127750000	A	2.15279
chr1	127750000	128000000	A	2.08655
chr1	128000000	128250000	A	1.42574
chr1	128250000	128500000	A	0.50959
chr1	128500000	128750000	A	1.21216
chr1	128750000	129000000	A	1.11487
chr1	129000000	129250000	A	1.17775
chr1	129250000	129500000	A	0.948672
chr1	129500000	129750000	A	0.34647
chr1	129750000	130000000	B	-0.425584
chr1	130000000	130250000	B	-0.515042
chr1	130250000	130500000	A	0.672793
chr1	130500000	130750000	A	1.196
chr1	130750000	131000000	A	1.8648
chr1	131000000	131250000	A	2.52872
chr1	131250000	131500000	A	0.957861
chr1	131500000	131750000	A	1.95482
chr1	131750000	132000000	A	0.786847
chr1	132000000	132250000	A	0.234209
chr1	132250000	132500000	A	0.199348
chr1	132500000	132750000	A	1.4183
chr1	132750000	133000000	A	1.34585
chr1	133000000	133250000	A	1.10506
chr1	133250000	133500000	A	1.01341
chr1	133500000	133750000	A	1.6803
chr1	133750000	134000000	A	2.27684
chr1	134000000	134250000	A	1.95817
chr1	134250000	134500000	A	1.97186
chr1	134500000	134750000	A	1.34946
chr1	134750000	135000000	A	1.7943
chr1	135000000	135250000	A	1.55412
chr1	135250000	135500000	A	1.52645
chr1	135500000	135750000	A	1.48678
chr1	135750000	136000000	A	1.00063
chr1	136000000	136250000	A	0.168383
chr1	136250000	136500000	B	-1.4892
chr1	136500000	136750000	A	1.27752
chr1	136750000	137000000	A	0.538242
chr1	137000000	137250000	A	0.418128
chr1	137250000	137500000	A	1.81368
chr1	137500000	137750000	A	2.08412
chr1	137750000	138000000	A	1.03138
chr1	138000000	138250000	A	1.16107
chr1	138250000	138500000	A	1.3519
chr1	138500000	138750000	A	1.95412
chr1	138750000	139000000	A	1.54282
chr1	139000000	139250000	A	0.872675
chr1	139250000	139500000	A	0.566224
chr1	139500000	139750000	B	-0.759669
chr1	139750000	140000000	B	-0.154057
chr1	140000000	140250000	B	-1.93496
chr1	140250000	140500000	B	-2.54364
chr1	140500000	140750000	B	-2.3844
chr1	140750000	141000000	B	-0.711297
chr1	141000000	141250000	B	-1.52476
chr1	141250000	141500000	B	-0.410125
chr1	141500000	141750000	A	0.299921
chr1	141750000	142000000	A	1.34419
chr1	142000000	142250000	B	-1.13619
chr1	142250000	142500000	B	-1.46471
chr1	142500000	142750000	B	-0.350221
chr1	142750000	143000000	B	-0.355137
chr1	143000000	143250000	A	0.963445
chr1	143250000	143500000	A	0.336172
chr1	143500000	143750000	B	-0.366137
chr1	143750000	144000000	B	-0.689748
chr1	144000000	144250000	B	-0.120751
chr1	144250000	144500000	B	-1.01979
chr1	144500000	144750000	B	-1.22685
chr1	144750000	145000000	B	-1.27355
chr1	145000000	145250000	B	-2.55848
chr1	145250000	145500000	B	-0.442106
chr1	145500000	145750000	B	-0.0226717
chr1	145750000	146000000	B	-1.20831
chr1	146000000	146250000	B	-2.554
chr1	146250000	146500000	B	-1.6883
chr1	146500000	146750000	B	-2.63498
chr1	146750000	147000000	B	-2.62654
chr1	147000000	147250000	A	0.328723
chr1	147250000	147500000	B	-0.532977
chr1	147500000	147750000	B	-1.32681
chr1	147750000	148000000	B	-1.13391
chr1	148000000	148250000	B	-2.49815
chr1	148250000	148500000	B	-3.12956
chr1	148500000	148750000	B	-2.71429
chr1	148750000	149000000	B	-2.57476
chr1	149000000	149250000	B	-0.861528
chr1	149250000	149500000	B	-3.09817
chr1	149500000	149750000	B	-1.95025
chr1	149750000	150000000	A	1.81787
chr1	150000000	150250000	A	0.862229
chr1	150250000	150500000	A	0.731776
chr1	150500000	150750000	A	1.01797
chr1	150750000	151000000	A	0.83415
chr1	151000000	151250000	B	-0.492226
chr1	151250000	151500000	A	0.216122
chr1	151500000	151750000	B	-0.938002
chr1	151750000	152000000	B	-0.103751
chr1	152000000	152250000	A	0.27995
chr1	152250000	152500000	A	0.194472
chr1	152500000	152750000	A	0.948553
chr1	152750000	153000000	B	-0.0135986
chr1	153000000	153250000	A	1.05426
chr1	153250000	153500000	A	2.27941
chr1	153500000	153750000	A	1.81092
chr1	153750000	154000000	A	1.5557
chr1	154000000	154250000	A	1.81526
chr1	154250000	154500000	A	1.23901
chr1	154500000	154750000	A	1.22341
chr1	154750000	155000000	A	1.94075
chr1	155000000	155250000	A	2.23683
chr1	155250000	155500000	A	1.70324
chr1	155500000	155750000	A	2.25877
chr1	155750000	156000000	A	1.37784
chr1	156000000	156250000	B	-0.118868
chr1	156250000	156500000	A	1.36675
chr1	156500000	156750000	A	0.476565
chr1	156750000	157000000	A	1.32638
chr1	157000000	157250000	A	1.18308
chr1	157250000	157500000	A	0.898684
chr1	157500000	157750000	A	2.15183
chr1	157750000	158000000	A	0.888075
chr1	158000000	158250000	A	0.0981753
chr1	158250000	158500000	A	1.41657
chr1	158500000	158750000	A	1.62089
chr1	158750000	159000000	A	1.39231
chr1	159000000	159250000	A	1.03376
chr1	159250000	159500000	A	1.79283
chr1	159500000	159750000	A	2.33836
chr1	159750000	160000000	A	2.08299
chr1	160000000	160250000	A	1.06848
chr1	160250000	160500000	A	1.12295
chr1	160500000	160750000	A	1.11753
chr1	160750000	161000000	A	0.57573
chr1	161000000	161250000	A	0.394627
chr1	161250000	161500000	B	-0.313543
chr1	161500000	161750000	B	-0.967033
chr1	161750000	162000000	B	-0.0967269
chr1	162000000	162250000	A	1.70794
chr1	162250000	162500000	A	1.39073
chr1	162500000	162750000	A	1.62045
chr1	162750000	163000000	A	0.39015
chr1	163000000	163250000	A	1.00036
chr1	163250000	163500000	A	1.32478
chr1	163500000	163750000	A	0.314341
chr1	163750000	164000000	B	-0.475868
chr1	164000000	164250000	A	0.685877
chr1	164250000	164500000	A	1.12058
chr1	164500000	164750000	A	1.63407
chr1	164750000	165000000	A	1.62576
chr1	165000000	165250000	A	1.50093
chr1	165250000	165500000	A	0.278266
chr1	165500000	165750000	A	1.59605
chr1	165750000	166000000	A	0.960476
chr1	166000000	166250000	A	0.947605
chr1	166250000	166500000	A	0.45447
chr1	166500000	166750000	B	-0.893709
chr1	166750000	167000000	A	0.566401
chr1	167000000	167250000	B	-0.382351
chr1	167250000	167500000	A	1.49459
chr1	167500000	167750000	A	0.936372
chr1	167750000	168000000	A	0.957223
chr1	168000000	168250000	A	1.34364
chr1	168250000	168500000	A	1.37833
chr1	168500000	168750000	A	0.961379
chr1	168750000	169000000	A	1.58778
chr1	169000000	169250000	A	0.694795
chr1	169250000	169500000	A	0.627773
chr1	169500000	169750000	A	1.35014
chr1	169750000	170000000	A	2.02605
chr1	170000000	170250000	A	1.81673
chr1	170250000	170500000	A	0.827886
chr1	170500000	170750000	A	1.83355
chr1	170750000	171000000	A	1.87329
chr1	171000000	171250000	A	0.872688
chr1	171250000	171500000	A	0.926116
chr1	171500000	171750000	B	-0.640433
chr1	171750000	172000000	B	-0.636306
chr1	172000000	172250000	A	0.848211
chr1	172250000	172500000	A	1.88497
chr1	172500000	172750000	A	0.490005
chr1	172750000	173000000	B	-0.106877
chr1	173000000	173250000	B	-0.233562
chr1	173250000	173500000	A	0.711338
chr1	173500000	173750000	B	-1.14872
chr1	173750000	174000000	B	-0.77247
chr1	174000000	174250000	B	-0.730252
chr1	174250000	174500000	B	-1.40242
chr1	174500000	174750000	A	0.0987685
chr1	174750000	175000000	B	-0.782554
chr1	175000000	175250000	A	0.743524
chr1	175250000	175500000	A	0.00136414
chr1	175500000	175750000	A	1.62213
chr1	175750000	176000000	B	-0.881418
chr1	176000000	176250000	B	-3.38049
chr1	176250000	176500000	B	-2.04742
chr1	176500000	176750000	B	-2.11964
chr1	176750000	177000000	A	0.630681
chr1	177000000	177250000	A	0.883551
chr1	177250000	177500000	A	1.29012
chr1	177500000	177750000	A	1.55084
chr1	177750000	178000000	B	-0.863281
chr1	178000000	178250000	B	-0.238044
chr1	178250000	178500000	A	1.14676
chr1	178500000	178750000	A	0.722912
chr1	178750000	179000000	A	1.33797
chr1	179000000	179250000	A	0.793254
chr1	179250000	179500000	A	1.45009
chr1	179500000	179750000	A	1.78531
chr1	179750000	180000000	A	1.53199
chr1	180000000	180250000	A	1.12076
chr1	180250000	180500000	A	1.10171
chr1	180500000	180750000	A	1.34435
chr1	180750000	181000000	A	0.684588
chr1	181000000	181250000	A	1.77347
chr1	181250000	181500000	A	1.5535
chr1	181500000	181750000	A	0.701442
chr1	181750000	182000000	A	0.564527
chr1	182000000	182250000	A	1.90782
chr1	182250000	182500000	A	1.31593
chr1	182500000	182750000	A	0.0798959
chr1	182750000	183000000	A	0.927317
chr1	183000000	183250000	A	0.297427
chr1	183250000	183500000	A	0.211571
chr1	183500000	183750000	A	0.675587
chr1	183750000	184000000	A	1.35554
chr1	184000000	184250000	A	0.0992683
chr1	184250000	184500000	A	1.19307
chr1	184500000	184750000	A	1.18901
chr1	184750000	185000000	A	1.31336
chr1	185000000	185250000	A	1.69871
chr1	185250000	185500000	B	-0.155692
chr1	185500000	185750000	A	0.852969
chr1	185750000	186000000	A	0.434001
chr1	186000000	186250000	A	0.135113
chr1	186250000	186500000	A	1.61622
chr1	186500000	186750000	A	1.842
chr1	186750000	187000000	A	1.19473
chr1	187000000	187250000	A	1.65506
chr1	187250000	187500000	A	0.910163
chr1	187500000	187750000	A	1.42124
chr1	187750000	188000000	A	1.44766
chr1	188000000	188250000	A	1.84284
chr1	188250000	188500000	A	0.860778
chr1	188500000	188750000	A	1.53653
chr1	188750000	189000000	A	0.406686
chr1	189000000	189250000	A	1.46022
chr1	189250000	189500000	A	0.583057
chr1	189500000	189750000	A	0.901646
chr1	189750000	190000000	A	2.26064
chr1	190000000	190250000	A	1.43788
chr1	190250000	190500000	A	0.765753
chr1	190500000	190750000	A	1.20723
chr1	190750000	191000000	A	1.53595
chr1	191000000	191250000	A	0.582475
chr1	191250000	191500000	A	1.13963
chr1	191500000	191750000	A	1.33412
chr1	191750000	192000000	A	2.06687
chr1	192000000	192250000	A	0.545505
chr1	192250000	192500000	A	0.598449
chr1	192500000	192750000	A	0.320352
chr1	192750000	193000000	A	1.14326
chr1	193000000	193250000	A	1.8698
chr1	193250000	193500000	A	0.597081
chr1	193500000	193750000	A	0.59558
chr1	193750000	194000000	A	0.828613
chr1	194000000	194250000	A	0.391209
chr1	194250000	194500000	B	-0.142191
chr1	194500000	194750000	A	1.19314
chr1	194750000	195000000	A	1.80568
chr1	195000000	195250000	A	0.776918
chr1	195250000	195471971	B	-1.47116
chr10	3000000	3250000	B	-4.5702
chr10	3250000	3500000	A	0.206868
chr10	3500000	3750000	A	1.01326
chr10	3750000	4000000	A	0.335228
chr10	4000000	4250000	A	0.0489264
chr10	4250000	4500000	B	-1.08108
chr10	4500000	4750000	B	-1.02324
chr10	4750000	5000000	A	0.471694
chr10	5000000	5250000	A	0.738158
chr10	5250000	5500000	A	1.09504
chr10	5500000	5750000	A	0.331004
chr10	5750000	6000000	A	0.503275
chr10	6000000	6250000	B	-0.7237
chr10	6250000	6500000	A	0.040381
chr10	6500000	6750000	B	-0.536438
chr10	6750000	7000000	A	0.344539
chr10	7000000	7250000	A	1.33561
chr10	7250000	7500000	A	0.447414
chr10	7500000	7750000	A	0.618288
chr10	7750000	8000000	A	0.418964
chr10	8000000	8250000	A	0.689818
chr10	8250000	8500000	A	1.36964
chr10	8500000	8750000	A	1.40942
chr10	8750000	9000000	A	1.34904
chr10	9000000	9250000	A	0.169351
chr10	9250000	9500000	A	1.02698
chr10	9500000	9750000	A	0.463671
chr10	9750000	10000000	A	0.82343
chr10	10000000	10250000	A	0.359242
chr10	10250000	10500000	A	0.51743
chr10	10500000	10750000	A	0.171405
chr10	10750000	11000000	B	-0.362992
chr10	11000000	11250000	B	-0.289859
chr10	11250000	11500000	A	0.00449547
chr10	11500000	11750000	A	0.201569
chr10	11750000	12000000	B	-0.431734
chr10	12000000	12250000	B	-0.0730694
chr10	12250000	12500000	A	0.709268
chr10	12500000	12750000	A	0.955895
chr10	12750000	13000000	B	-0.0710686
chr10	13000000	13250000	A	0.303085
chr10	13250000	13500000	A	0.427011
chr10	13500000	13750000	A	0.63275
chr10	13750000	14000000	B	-0.0684352
chr10	14000000	14250000	A	1.08517
chr10	14250000	14500000	A	1.12987
chr10	14500000	14750000	A	0.0639012
chr10	14750000	15000000	A	0.840536
chr10	15000000	15250000	A	0.637719
chr10	15250000	15500000	B	-1.99229
chr10	15500000	15750000	B	-1.39619
chr10	15750000	16000000	B	-0.642933
chr10	16000000	16250000	B	-0.38683
chr10	16250000	16500000	B	-0.471773
chr10	16500000	16750000	B	-1.57253
chr10	16750000	17000000	B	-2.16934
chr10	17000000	17250000	B	-1.02867
chr10	17250000	17500000	B	-0.984744
chr10	17500000	17750000	B	-0.442291
chr10	17750000	18000000	B	-1.70826
chr10	18000000	18250000	B	-0.628823
chr10	18250000	18500000	B	-0.132386
chr10	18500000	18750000	B	-0.441845
chr10	18750000	19000000	B	-0.136881
chr10	19000000	19250000	A	1.3542
chr10	19250000	19500000	B	-0.429717
chr10	19500000	19750000	A	0.472271
chr10	19750000	20000000	A	0.901369
chr10	20000000	20250000	A	0.600781
chr10	20250000	20500000	A	1.40053
chr10	20500000	20750000	A	0.537026
chr10	20750000	21000000	A	1.18515
chr10	21000000	21250000	A	0.108652
chr10	21250000	21500000	A	1.12016
chr10	21500000	21750000	A	0.812617
chr10	21750000	22000000	A	1.14894
chr10	22000000	22250000	A	1.0652
chr10	22250000	22500000	B	-0.750963
chr10	22500000	22750000	A	1.18608
chr10	22750000	23000000	A	0.0142967
chr10	23000000	23250000	A	0.900058
chr10	23250000	23500000	B	-0.417919
chr10	23500000	23750000	A	0.316572
chr10	23750000	24000000	A	0.201829
chr10	24000000	24250000	A	0.697201
chr10	24250000	24500000	A	0.452655
chr10	24500000	24750000	A	0.467531
chr10	24750000	25000000	A	0.782719
chr10	25000000	25250000	A	0.725292
chr10	25250000	25500000	A	0.177775
chr10	25500000	25750000	A	1.0516
chr10	25750000	26000000	B	-0.115102
chr10	26000000	26250000	A	0.946043
chr10	26250000	26500000	A	1.07951
chr10	26500000	26750000	A	0.0768488
chr10	26750000	27000000	A	1.50641
chr10	27000000	27250000	A	0.778222
chr10	27250000	27500000	A	0.24776
chr10	27500000	27750000	B	-0.521646
chr10	27750000	28000000	A	1.00276
chr10	28000000	28250000	A	1.66369
chr10	28250000	28500000	A	0.016789
chr10	28500000	28750000	A	0.188412
chr10	28750000	29000000	A	1.03802
chr10	29000000	29250000	A	0.485844
chr10	29250000	29500000	A	1.45952
chr10	29500000	29750000	A	0.37976
chr10	29750000	30000000	A	0.596599
chr10	30000000	30250000	A	0.182214
chr10	30250000	30500000	A	0.42137
chr10	30500000	30750000	A	0.784237
chr10	30750000	31000000	A	1.82682
chr10	31000000	31250000	A	0.946302
chr10	31250000	31500000	A	1.11259
chr10	31500000	31750000	A	0.293029
chr10	31750000	32000000	B	-0.671359
chr10	32000000	32250000	B	-0.0453582
chr10	32250000	32500000	A	0.0819548
chr10	32500000	32750000	A	0.500134
chr10	32750000	33000000	A	0.884937
chr10	33000000	33250000	A	0.63306
chr10	33250000	33500000	B	-0.948354
chr10	33500000	33750000	A	1.21976
chr10	33750000	34000000	B	-0.288892
chr10	34000000	34250000	A	0.919165
chr10	34250000	34500000	A	1.173
chr10	34500000	34750000	B	-0.783773
chr10	34750000	35000000	B	-0.127571
chr10	35000000	35250000	B	-0.261769
chr10	35250000	35500000	A	0.72203
chr10	35500000	35750000	A	0.474746
chr10	35750000	36000000	B	-0.198597
chr10	36000000	36250000	B	-0.213872
chr10	36250000	36500000	A	0.29837
chr10	36500000	36750000	A	0.579228
chr10	36750000	37000000	A	0.297516
chr10	37000000	37250000	A	1.26734
chr10	37250000	37500000	A	0.0429433
chr10	37500000	37750000	B	-0.496818
chr10	37750000	38000000	A	0.146741
chr10	38000000	38250000	A	0.425255
chr10	38250000	38500000	A	0.612331
chr10	38500000	38750000	A	0.453033
chr10	38750000	39000000	A	0.0654478
chr10	39000000	39250000	A	1.79352
chr10	39250000	39500000	A	1.08909
chr10	39500000	39750000	A	1.29265
chr10	39750000	40000000	A	0.710679
chr10	40000000	40250000	A	0.470977
chr10	40250000	40500000	A	1.26955
chr10	40500000	40750000	A	0.637252
chr10	40750000	41000000	B	-0.0683199
chr10	41000000	41250000	A	0.0359276
chr10	41250000	41500000	B	-0.536691
chr10	41500000	41750000	B	-0.142033
chr10	41750000	42000000	A	1.3413
chr10	42000000	42250000	A	0.447249
chr10	42250000	42500000	A	0.257211
chr10	42500000	42750000	B	-0.191665
chr10	42750000	43000000	B	-0.616152
chr10	43000000	43250000	A	0.973655
chr10	43250000	43500000	A	0.192333
chr10	43500000	43750000	B	-0.254341
chr10	43750000	44000000	A	0.0130675
chr10	44000000	44250000	B	-0.686862
chr10	44250000	44500000	A	1.15098
chr10	44500000	44750000	A	0.859958
chr10	44750000	45000000	B	-0.115582
chr10	45000000	45250000	A	0.614107
chr10	45250000	45500000	B	-0.187435
chr10	45500000	45750000	B	-0.079068
chr10	45750000	46000000	A	0.0441363
chr10	46000000	46250000	B	-0.332649
chr10	46250000	46500000	B	-0.314739
chr10	46500000	46750000	A	0.563969
chr10	46750000	47000000	B	-0.0984394
chr10	47000000	47250000	B	-0.1206
chr10	47250000	47500000	B	-0.253689
chr10	47500000	47750000	B	-2.29268
chr10	47750000	48000000	B	-2.02894
chr10	48000000	48250000	B	-1.79456
chr10	48250000	48500000	B	-0.223467
chr10	48500000	48750000	B	-1.46366
chr10	48750000	49000000	B	-2.51214
chr10	49000000	49250000	B	-0.360921
chr10	49250000	49500000	B	-0.617321
chr10	49500000	49750000	B	-2.54028
chr10	49750000	50000000	B	-0.0790334
chr10	50000000	50250000	B	-0.335207
chr10	50250000	50500000	A	0.0258859
chr10	50500000	50750000	A	1.12227
chr10	50750000	51000000	A	0.560173
chr10	51000000	51250000	B	-0.13279
chr10	51250000	51500000	B	-1.28459
chr10	51500000	51750000	A	0.100234
chr10	51750000	52000000	B	-0.200279
chr10	52000000	52250000	B	-0.0555697
chr10	52250000	52500000	B	-0.352496
chr10	52500000	52750000	B	-0.357988
chr10	52750000	53000000	B	-0.354556
chr10	53000000	53250000	A	0.684789
chr10	53250000	53500000	A	0.222486
chr10	53500000	53750000	A	0.526596
chr10	53750000	54000000	A	0.87447
chr10	54000000	54250000	A	0.369706
chr10	54250000	54500000	A	0.780925
chr10	54500000	54750000	A	0.151548
chr10	54750000	55000000	B	-0.145787
chr10	55000000	55250000	B	-0.809632
chr10	55250000	55500000	B	-0.87814
chr10	55500000	55750000	B	-1.40767
chr10	55750000	56000000	B	-1.32236
chr10	56000000	56250000	A	0.750404
chr10	56250000	56500000	B	-0.894424
chr10	56500000	56750000	B	-2.58249
chr10	56750000	57000000	B	-1.86987
chr10	57000000	57250000	B	-2.71725
chr10	57250000	57500000	B	-1.69172
chr10	57500000	57750000	B	-2.07017
chr10	57750000	58000000	B	-1.63304
chr10	58000000	58250000	B	-3.75499
chr10	58250000	58500000	A	0.183178
chr10	58500000	58750000	B	-0.183015
chr10	58750000	59000000	B	-0.151922
chr10	59000000	59250000	A	0.407853
chr10	59250000	59500000	A	1.91634
chr10	59500000	59750000	A	2.18001
chr10	59750000	60000000	A	1.98639
chr10	60000000	60250000	A	0.961185
chr10	60250000	60500000	A	0.57247
chr10	60500000	60750000	A	0.156518
chr10	60750000	61000000	A	0.725989
chr10	61000000	61250000	A	0.754885
chr10	61250000	61500000	A	0.581231
chr10	61500000	61750000	A	0.124
chr10	61750000	62000000	A	0.42945
chr10	62000000	62250000	A	0.170418
chr10	62250000	62500000	B	-0.440356
chr10	62500000	62750000	A	1.11692
chr10	62750000	63000000	B	-0.0543188
chr10	63000000	63250000	A	1.27319
chr10	63250000	63500000	A	0.273814
chr10	63500000	63750000	A	0.636958
chr10	63750000	64000000	A	1.4145
chr10	64000000	64250000	A	1.06318
chr10	64250000	64500000	A	0.019343
chr10	64500000	64750000	A	1.30161
chr10	64750000	65000000	A	0.037662
chr10	65000000	65250000	A	0.432921
chr10	65250000	65500000	A	0.374107
chr10	65500000	65750000	A	0.89932
chr10	65750000	66000000	A	0.314396
chr10	66000000	66250000	B	-0.0521679
chr10	66250000	66500000	A	0.0910245
chr10	66500000	66750000	A	1.00489
chr10	66750000	67000000	A	1.91004
chr10	67000000	67250000	A	0.703311
chr10	67250000	67500000	A	1.18465
chr10	67500000	67750000	A	1.46623
chr10	67750000	68000000	B	-0.151834
chr10	68000000	68250000	A	0.335848
chr10	68250000	68500000	A	0.617039
chr10	68500000	68750000	A	0.226036
chr10	68750000	69000000	A	1.08289
chr10	69000000	69250000	A	0.959144
chr10	69250000	69500000	A	1.18359
chr10	69500000	69750000	A	0.38436
chr10	69750000	70000000	A	0.410334
chr10	70000000	70250000	A	0.00635194
chr10	70250000	70500000	A	0.948335
chr10	70500000	70750000	A	1.54715
chr10	70750000	71000000	A	0.823544
chr10	71000000	71250000	A	0.567052
chr10	71250000	71500000	A	0.916908
chr10	71500000	71750000	B	-1.28884
chr10	71750000	72000000	B	-0.616656
chr10	72000000	72250000	B	-1.28345
chr10	72250000	72500000	B	-0.904182
chr10	72500000	72750000	B	-0.467111
chr10	72750000	73000000	B	-0.769939
chr10	73000000	73250000	A	0.475374
chr10	73250000	73500000	B	-0.387496
chr10	73500000	73750000	A	0.35156
chr10	73750000	74000000	A	0.191241
chr10	74000000	74250000	B	-0.639569
chr10	74250000	74500000	B	-1.02251
chr10	74500000	74750000	B	-0.0255195
chr10	74750000	75000000	B	-0.507341
chr10	75000000	75250000	A	1.52545
chr10	75250000	75500000	A	0.94094
chr10	75500000	75750000	A	1.33735
chr10	75750000	76000000	A	0.385841
chr10	76000000	76250000	A	0.65928
chr10	76250000	76500000	A	1.65098
chr10	76500000	76750000	A	0.843224
chr10	76750000	77000000	A	0.781381
chr10	77000000	77250000	A	0.451247
chr10	77250000	77500000	B	-0.0417004
chr10	77500000	77750000	A	0.0155531
chr10	77750000	78000000	B	-0.848522
chr10	78000000	78250000	B	-0.277194
chr10	78250000	78500000	B	-0.33232
chr10	78500000	78750000	B	-0.98934
chr10	78750000	79000000	B	-1.55637
chr10	79000000	79250000	B	-2.85443
chr10	79250000	79500000	B	-3.51361
chr10	79500000	79750000	A	0.194186
chr10	79750000	80000000	A	0.747627
chr10	80000000	80250000	A	0.941638
chr10	80250000	80500000	A	0.579932
chr10	80500000	80750000	A	1.5948
chr10	80750000	81000000	A	1.06998
chr10	81000000	81250000	A	0.0478499
chr10	81250000	81500000	A	0.967699
chr10	81500000	81750000	B	-1.49298
chr10	82000000	82250000	B	-3.01846
chr10	82250000	82500000	B	-2.57165
chr10	82500000	82750000	A	0.415542
chr10	82750000	83000000	A	1.34572
chr10	83000000	83250000	A	1.02866
chr10	83250000	83500000	A	1.13157
chr10	83500000	83750000	A	0.637001
chr10	83750000	84000000	A	1.42844
chr10	84000000	84250000	A	0.717349
chr10	84250000	84500000	A	1.2146
chr10	84500000	84750000	A	0.995206
chr10	84750000	85000000	A	0.377152
chr10	85000000	85250000	A	0.148322
chr10	85250000	85500000	B	-1.30231
chr10	85500000	85750000	A	0.0137771
chr10	85750000	86000000	B	-0.406582
chr10	86000000	86250000	A	0.435474
chr10	86250000	86500000	B	-0.0750887
chr10	86500000	86750000	B	-0.636609
chr10	86750000	87000000	A	0.0947786
chr10	87000000	87250000	A	0.027766
chr10	87250000	87500000	A	0.403073
chr10	87500000	87750000	B	-0.345525
chr10	87750000	88000000	B	-0.421402
chr10	88000000	88250000	A	0.321021
chr10	88250000	88500000	A	1.11948
chr10	88500000	88750000	A	1.73069
chr10	88750000	89000000	A	1.28668
chr10	89000000	89250000	A	1.39414
chr10	89250000	89500000	A	0.573736
chr10	89500000	89750000	A	1.00167
chr10	89750000	90000000	B	-0.564382
chr10	90000000	90250000	B	-0.527796
chr10	90250000	90500000	A	0.582728
chr10	90500000	90750000	A	0.483893
chr10	90750000	91000000	A	1.29786
chr10	91000000	91250000	A	1.28583
chr10	91250000	91500000	A	0.891415
chr10	91500000	91750000	A	0.232186
chr10	91750000	92000000	A	0.684605
chr10	92000000	92250000	A	0.366083
chr10	92250000	92500000	B	-0.00509424
chr10	92500000	92750000	B	-0.860468
chr10	92750000	93000000	B	-0.395041
chr10	93000000	93250000	A	0.97434
chr10	93250000	93500000	A	1.19507
chr10	93500000	93750000	A	0.731067
chr10	93750000	94000000	B	-0.115061
chr10	94000000	94250000	A	0.881847
chr10	94250000	94500000	A	1.72368
chr10	94500000	94750000	A	1.52031
chr10	94750000	95000000	A	0.191087
chr10	95000000	95250000	A	0.191328
chr10	95250000	95500000	B	-1.16469
chr10	95500000	95750000	B	-0.403832
chr10	95750000	96000000	A	0.522961
chr10	96000000	96250000	A	0.652497
chr10	96250000	96500000	A	0.837239
chr10	96500000	96750000	A	1.20011
chr10	96750000	97000000	A	0.369527
chr10	97000000	97250000	A	0.524848
chr10	97250000	97500000	B	-0.645349
chr10	97500000	97750000	A	0.356448
chr10	97750000	98000000	B	-1.4868
chr10	98000000	98250000	B	-0.310143
chr10	98250000	98500000	A	0.2184
chr10	98500000	98750000	B	-0.649978
chr10	98750000	99000000	A	0.280603
chr10	99000000	99250000	A	0.788542
chr10	99250000	99500000	A	0.367318
chr10	99500000	99750000	A	1.44409
chr10	99750000	100000000	B	-0.3972
chr10	100000000	100250000	B	-0.0692729
chr10	100250000	100500000	B	-1.14671
chr10	100500000	100750000	A	0.0558098
chr10	100750000	101000000	B	-0.798824
chr10	101000000	101250000	A	0.0718965
chr10	101250000	101500000	B	-0.253699
chr10	101500000	101750000	A	0.362541
chr10	101750000	102000000	A	0.142693
chr10	102000000	102250000	A	0.81591
chr10	102250000	102500000	B	-0.250341
chr10	102500000	102750000	B	-0.763171
chr10	102750000	103000000	B	-0.699822
chr10	103000000	103250000	B	-1.09048
chr10	103250000	103500000	B	-1.32257
chr10	103500000	103750000	B	-3.12927
chr10	103750000	104000000	B	-2.22231
chr10	104000000	104250000	B	-0.714656
chr10	104250000	104500000	B	-1.36843
chr10	104500000	104750000	B	-1.61119
chr10	104750000	105000000	B	-1.27245
chr10	105000000	105250000	B	-0.810507
chr10	105250000	105500000	A	0.903606
chr10	105500000	105750000	B	-0.878072
chr10	105750000	106000000	B	-2.47176
chr10	106000000	106250000	B	-1.25827
chr10	106250000	106500000	B	-1.02956
chr10	106500000	106750000	B	-1.24466
chr10	106750000	107000000	B	-2.02207
chr10	107000000	107250000	B	-1.17053
chr10	107250000	107500000	B	-1.21268
chr10	107500000	107750000	B	-0.990275
chr10	107750000	108000000	B	-0.319145
chr10	108000000	108250000	B	-0.860219
chr10	108250000	108500000	B	-0.267314
chr10	108500000	108750000	B	-0.465209
chr10	108750000	109000000	B	-0.625283
chr10	109000000	109250000	B	-0.389005
chr10	109250000	109500000	B	-0.0227266
chr10	109500000	109750000	B	-1.97152
chr10	109750000	110000000	B	-0.109229
chr10	110000000	110250000	B	-0.470309
chr10	110250000	110500000	A	0.648494
chr10	110500000	110750000	A	0.191691
chr10	110750000	111000000	A	0.544036
chr10	111000000	111250000	A	0.33541
chr10	111250000	111500000	B	-1.09498
chr10	111500000	111750000	A	1.11858
chr10	111750000	112000000	A	0.318527
chr10	112000000	112250000	B	-0.706856
chr10	112250000	112500000	B	-0.064468
chr10	112500000	112750000	B	-0.318508
chr10	112750000	113000000	B	-0.377015
chr10	113000000	113250000	B	-1.67311
chr10	113250000	113500000	B	-0.970929
chr10	113500000	113750000	B	-2.56202
chr10	113750000	114000000	B	-0.127293
chr10	114000000	114250000	B	-1.2075
chr10	114250000	114500000	B	-2.71347
chr10	114500000	114750000	B	-0.524073
chr10	114750000	115000000	B	-2.67541
chr10	115000000	115250000	B	-1.93253
chr10	115250000	115500000	B	-1.63989
chr10	115500000	115750000	B	-1.16882
chr10	115750000	116000000	B	-1.25725
chr10	116000000	116250000	B	-1.05868
chr10	116250000	116500000	A	0.150522
chr10	116500000	116750000	B	-0.664977
chr10	116750000	117000000	A	0.553213
chr10	117000000	117250000	B	-0.253706
chr10	117250000	117500000	B	-1.54031
chr10	117500000	117750000	A	0.0356078
chr10	117750000	118000000	B	-0.161389
chr10	118000000	118250000	B	-0.963269
chr10	118250000	118500000	B	-0.885327
chr10	118500000	118750000	A	0.0598063
chr10	118750000	119000000	B	-0.395079
chr10	119000000	119250000	B	-0.486156
chr10	119250000	119500000	A	0.419335
chr10	119500000	119750000	A	0.400131
chr10	119750000	120000000	A	1.07022
chr10	120000000	120250000	A	0.866714
chr10	120250000	120500000	A	1.00655
chr10	120500000	120750000	A	0.748885
chr10	120750000	121000000	A	1.47859
chr10	121000000	121250000	A	0.156814
chr10	121250000	121500000	A	0.133313
chr10	121500000	121750000	B	-0.886643
chr10	121750000	122000000	A	0.346281
chr10	122000000	122250000	B	-0.205945
chr10	122250000	122500000	B	-1.83734
chr10	122500000	122750000	B	-0.387509
chr10	122750000	123000000	A	0.000321467
chr10	123000000	123250000	B	-0.218882
chr10	123250000	123500000	A	0.024866
chr10	123500000	123750000	A	0.555574
chr10	123750000	124000000	A	0.397725
chr10	124000000	124250000	B	-0.17413
chr10	124250000	124500000	B	-0.538373
chr10	124500000	124750000	B	-0.401983
chr10	124750000	125000000	A	0.0482079
chr10	125000000	125250000	A	0.696422
chr10	125250000	125500000	A	1.63723
chr10	125500000	125750000	A	0.562581
chr10	125750000	126000000	A	1.04409
chr10	126000000	126250000	A	0.0947535
chr10	126250000	126500000	A	0.431065
chr10	126500000	126750000	B	-0.352442
chr10	126750000	127000000	A	0.796892
chr10	127000000	127250000	A	1.45028
chr10	127250000	127500000	A	1.5082
chr10	127500000	127750000	A	1.41287
chr10	127750000	128000000	B	-0.107579
chr10	128000000	128250000	A	0.837776
chr10	128250000	128500000	A	0.54368
chr10	128500000	128750000	A	0.346508
chr10	128750000	129000000	B	-0.910387
chr10	129000000	129250000	B	-2.38173
chr10	129250000	129500000	B	-4.47222
chr10	129500000	129750000	B	-3.62038
chr10	129750000	130000000	B	-3.65395
chr10	130000000	130250000	B	-4.01425
chr10	130250000	130500000	B	-1.4612
chr10	130500000	130694993	B	-7.21115
chr11	3000000	3250000	A	0.946242
chr11	3250000	3500000	B	-0.169325
chr11	3500000	3750000	A	0.462625
chr11	3750000	4000000	A	0.146256
chr11	4000000	4250000	A	1.30637
chr11	4250000	4500000	A	0.524245
chr11	4500000	4750000	A	1.32283
chr11	4750000	5000000	A	1.43973
chr11	5000000	5250000	A	0.990815
chr11	5250000	5500000	A	1.19023
chr11	5500000	5750000	A	0.817164
chr11	5750000	6000000	A	1.09569
chr11	6000000	6250000	A	1.508
chr11	6250000	6500000	A	0.618863
chr11	6500000	6750000	B	-0.300208
chr11	6750000	7000000	B	-1.1082
chr11	7000000	7250000	B	-0.998491
chr11	7250000	7500000	B	-1.68452
chr11	7500000	7750000	B	-2.8108
chr11	7750000	8000000	B	-1.01527
chr11	8000000	8250000	B	-0.87882
chr11	8250000	8500000	B	-1.72583
chr11	8500000	8750000	B	-2.10143
chr11	8750000	9000000	B	-2.31093
chr11	9000000	9250000	B	-1.49774
chr11	9250000	9500000	B	-2.91342
chr11	9500000	9750000	B	-4.22848
chr11	9750000	10000000	B	-1.69991
chr11	10000000	10250000	B	-4.76663
chr11	10250000	10500000	B	-3.19538
chr11	10500000	10750000	B	-5.17032
chr11	10750000	11000000	B	-5.39243
chr11	11000000	11250000	B	-4.8661
chr11	11250000	11500000	B	-4.92797
chr11	11500000	11750000	B	-4.35937
chr11	11750000	12000000	B	-2.05145
chr11	12000000	12250000	B	-4.33057
chr11	12250000	12500000	B	-1.86099
chr11	12500000	12750000	B	-3.5788
chr11	12750000	13000000	B	-3.53028
chr11	13000000	13250000	B	-4.40728
chr11	13250000	13500000	B	-5.89901
chr11	13500000	13750000	B	-2.60291
chr11	13750000	14000000	B	-5.17372
chr11	14000000	14250000	B	-4.92062
chr11	14250000	14500000	B	-3.86979
chr11	14500000	14750000	B	-4.96914
chr11	14750000	15000000	B	-5.98713
chr11	15000000	15250000	B	-5.70714
chr11	15250000	15500000	B	-6.25167
chr11	15500000	15750000	B	-7.76928
chr11	15750000	16000000	B	-6.7817
chr11	16000000	16250000	B	-5.87472
chr11	16250000	16500000	B	-4.31461
chr11	16500000	16750000	B	-2.90872
chr11	16750000	17000000	B	-3.47745
chr11	17000000	17250000	B	-1.30556
chr11	17250000	17500000	B	-0.931205
chr11	17500000	17750000	B	-1.13269
chr11	17750000	18000000	B	-0.478372
chr11	18000000	18250000	B	-0.546194
chr11	18250000	18500000	B	-2.9492
chr11	18500000	18750000	B	-1.87287
chr11	18750000	19000000	B	-1.32836
chr11	19000000	19250000	B	-2.30976
chr11	19250000	19500000	B	-1.12698
chr11	19500000	19750000	B	-2.73284
chr11	19750000	20000000	B	-1.03
chr11	20000000	20250000	A	0.304752
chr11	20250000	20500000	B	-1.31268
chr11	20500000	20750000	B	-0.897397
chr11	20750000	21000000	B	-1.33105
chr11	21000000	21250000	B	-0.621873
chr11	21250000	21500000	B	-0.00352081
chr11	21500000	21750000	A	0.403666
chr11	21750000	22000000	B	-1.93834
chr11	22000000	22250000	A	0.174602
chr11	22250000	22500000	B	-0.753342
chr11	22500000	22750000	A	0.0611311
chr11	22750000	23000000	A	1.43733
chr11	23000000	23250000	A	0.459627
chr11	23250000	23500000	A	0.657992
chr11	23500000	23750000	A	0.840027
chr11	23750000	24000000	B	-0.365245
chr11	24000000	24250000	A	0.354731
chr11	24250000	24500000	A	0.063306
chr11	24500000	24750000	B	-0.0630644
chr11	24750000	25000000	B	-0.409008
chr11	25000000	25250000	B	-1.80036
chr11	25250000	25500000	B	-0.483129
chr11	25500000	25750000	A	0.425166
chr11	25750000	26000000	B	-0.410323
chr11	26000000	26250000	B	-0.263128
chr11	26250000	26500000	B	-0.640066
chr11	26500000	26750000	A	0.561548
chr11	26750000	27000000	A	0.076181
chr11	27000000	27250000	B	-0.427778
chr11	27250000	27500000	B	-2.88153
chr11	27500000	27750000	B	-3.44096
chr11	27750000	28000000	B	-1.54323
chr11	28000000	28250000	B	-2.91569
chr11	28250000	28500000	B	-2.19256
chr11	28500000	28750000	B	-1.62569
chr11	28750000	29000000	B	-0.955732
chr11	29000000	29250000	B	-0.203384
chr11	29250000	29500000	B	-0.571844
chr11	29500000	29750000	A	0.314464
chr11	29750000	30000000	A	0.736156
chr11	30000000	30250000	A	0.0117852
chr11	30250000	30500000	A	0.561387
chr11	30500000	30750000	A	0.933748
chr11	30750000	31000000	A	0.475644
chr11	31000000	31250000	A	0.543494
chr11	31250000	31500000	B	-1.16682
chr11	31500000	31750000	A	0.575767
chr11	31750000	32000000	A	0.647243
chr11	32000000	32250000	A	0.128178
chr11	32250000	32500000	A	0.953944
chr11	32500000	32750000	A	0.139548
chr11	32750000	33000000	B	-0.141501
chr11	33000000	33250000	A	0.328592
chr11	33250000	33500000	B	-0.286753
chr11	33500000	33750000	B	-0.334813
chr11	33750000	34000000	A	0.124342
chr11	34000000	34250000	A	0.192404
chr11	34250000	34500000	B	-1.00831
chr11	34500000	34750000	B	-3.3679
chr11	34750000	35000000	A	0.116598
chr11	35000000	35250000	A	0.8876
chr11	35250000	35500000	A	0.734307
chr11	35500000	35750000	A	0.594211
chr11	35750000	36000000	A	0.217665
chr11	36000000	36250000	A	0.840195
chr11	36250000	36500000	B	-0.157652
chr11	36500000	36750000	B	-0.448807
chr11	36750000	37000000	A	0.8178
chr11	37000000	37250000	B	-0.534514
chr11	37250000	37500000	A	0.359715
chr11	37500000	37750000	A	0.0308401
chr11	37750000	38000000	B	-0.576175
chr11	38000000	38250000	B	-0.587439
chr11	38250000	38500000	B	-2.17915
chr11	38500000	38750000	B	-0.998429
chr11	38750000	39000000	B	-1.09171
chr11	39000000	39250000	B	-0.899475
chr11	39250000	39500000	B	-1.50213
chr11	39500000	39750000	B	-0.728547
chr11	39750000	40000000	A	0.19639
chr11	40000000	40250000	A	0.719246
chr11	40250000	40500000	B	-0.0673443
chr11	40500000	40750000	A	0.556262
chr11	40750000	41000000	B	-1.81729
chr11	41000000	41250000	B	-0.898572
chr11	41250000	41500000	B	-1.97804
chr11	41500000	41750000	B	-1.41108
chr11	41750000	42000000	B	-0.711534
chr11	42000000	42250000	B	-1.8752
chr11	42250000	42500000	B	-3.05607
chr11	42500000	42750000	B	-3.94336
chr11	42750000	43000000	B	-2.55677
chr11	43000000	43250000	B	-2.58696
chr11	43250000	43500000	B	-0.60816
chr11	43500000	43750000	B	-1.57631
chr11	43750000	44000000	B	-1.50813
chr11	44000000	44250000	B	-2.18869
chr11	44250000	44500000	B	-0.657349
chr11	44500000	44750000	B	-0.23723
chr11	44750000	45000000	B	-0.72728
chr11	45000000	45250000	A	0.0225047
chr11	45250000	45500000	B	-0.446508
chr11	45500000	45750000	A	0.22056
chr11	45750000	46000000	B	-0.427585
chr11	46000000	46250000	B	-0.763473
chr11	46250000	46500000	A	0.729131
chr11	46500000	46750000	A	0.636984
chr11	46750000	47000000	B	-1.89111
chr11	47000000	47250000	B	-0.753132
chr11	47250000	47500000	B	-2.58175
chr11	47500000	47750000	B	-2.88727
chr11	47750000	48000000	B	-0.236955
chr11	48000000	48250000	B	-0.312654
chr11	48250000	48500000	B	-2.53986
chr11	48500000	48750000	B	-0.141631
chr11	48750000	49000000	B	-0.338771
chr11	49000000	49250000	B	-0.254442
chr11	49250000	49500000	B	-0.416027
chr11	49500000	49750000	B	-0.646903
chr11	49750000	50000000	A	0.882518
chr11	50000000	50250000	A	1.0178
chr11	50250000	50500000	A	1.54698
chr11	50500000	50750000	A	1.23281
chr11	50750000	51000000	A	1.08454
chr11	51000000	51250000	A	1.43642
chr11	51250000	51500000	A	1.54315
chr11	51500000	51750000	A	1.23511
chr11	51750000	52000000	A	1.40209
chr11	52000000	52250000	A	0.909614
chr11	52250000	52500000	A	1.90435
chr11	52500000	52750000	A	1.65781
chr11	52750000	53000000	A	1.58326
chr11	53000000	53250000	A	1.77896
chr11	53250000	53500000	A	1.97968
chr11	53500000	53750000	A	1.03167
chr11	53750000	54000000	A	0.597617
chr11	54000000	54250000	A	1.99118
chr11	54250000	54500000	A	1.75969
chr11	54500000	54750000	A	1.6216
chr11	54750000	55000000	A	1.49971
chr11	55000000	55250000	A	1.75713
chr11	55250000	55500000	A	1.40617
chr11	55500000	55750000	A	0.8802
chr11	55750000	56000000	A	1.63408
chr11	56000000	56250000	A	0.565461
chr11	56250000	56500000	A	0.451503
chr11	56500000	56750000	A	0.100869
chr11	56750000	57000000	B	-0.396345
chr11	57000000	57250000	A	1.0702
chr11	57250000	57500000	A	0.289401
chr11	57500000	57750000	A	0.421512
chr11	57750000	58000000	A	0.075269
chr11	58000000	58250000	A	1.00785
chr11	58250000	58500000	A	1.42295
chr11	58500000	58750000	A	0.0366206
chr11	58750000	59000000	A	1.14976
chr11	59000000	59250000	A	1.10377
chr11	59250000	59500000	A	1.94147
chr11	59500000	59750000	A	1.65858
chr11	59750000	60000000	A	1.68522
chr11	60000000	60250000	A	1.93872
chr11	60250000	60500000	A	1.284
chr11	60500000	60750000	A	0.994752
chr11	60750000	61000000	A	1.91179
chr11	61000000	61250000	A	0.581701
chr11	61250000	61500000	A	1.74168
chr11	61500000	61750000	A	1.48581
chr11	61750000	62000000	A	1.59162
chr11	62000000	62250000	A	1.52147
chr11	62250000	62500000	A	0.652767
chr11	62500000	62750000	A	1.24209
chr11	62750000	63000000	B	-0.887649
chr11	63000000	63250000	B	-1.52182
chr11	63250000	63500000	B	-2.18985
chr11	63500000	63750000	B	-0.801222
chr11	63750000	64000000	B	-1.47359
chr11	64000000	64250000	B	-0.422701
chr11	64250000	64500000	B	-0.516532
chr11	64500000	64750000	B	-0.390346
chr11	64750000	65000000	B	-1.76124
chr11	65000000	65250000	B	-0.331198
chr11	65250000	65500000	B	-1.04845
chr11	65500000	65750000	A	0.0548754
chr11	65750000	66000000	A	1.03539
chr11	66000000	66250000	A	1.20636
chr11	66250000	66500000	A	0.969837
chr11	66500000	66750000	A	0.766611
chr11	66750000	67000000	A	0.817689
chr11	67000000	67250000	A	1.4847
chr11	67250000	67500000	A	1.69014
chr11	67500000	67750000	A	1.68364
chr11	67750000	68000000	A	1.69871
chr11	68000000	68250000	A	1.80889
chr11	68250000	68500000	A	1.65616
chr11	68500000	68750000	A	1.70123
chr11	68750000	69000000	A	1.66604
chr11	69000000	69250000	A	1.75053
chr11	69250000	69500000	A	1.7153
chr11	69500000	69750000	A	1.63708
chr11	69750000	70000000	A	1.41455
chr11	70000000	70250000	A	1.59692
chr11	70250000	70500000	A	1.75011
chr11	70500000	70750000	A	1.55504
chr11	70750000	71000000	A	1.96764
chr11	71000000	71250000	A	1.42063
chr11	71250000	71500000	A	2.00401
chr11	71500000	71750000	A	2.13791
chr11	71750000	72000000	A	1.9654
chr11	72000000	72250000	A	2.11929
chr11	72250000	72500000	A	1.89628
chr11	72500000	72750000	A	1.74674
chr11	72750000	73000000	A	0.681814
chr11	73000000	73250000	A	1.22617
chr11	73250000	73500000	B	-0.150764
chr11	73500000	73750000	A	0.683545
chr11	73750000	74000000	A	0.0452092
chr11	74000000	74250000	B	-0.569378
chr11	74250000	74500000	A	0.691358
chr11	74500000	74750000	A	0.784509
chr11	74750000	75000000	A	1.25966
chr11	75000000	75250000	A	1.39493
chr11	75250000	75500000	A	1.01955
chr11	75500000	75750000	A	1.15547
chr11	75750000	76000000	A	0.136555
chr11	76000000	76250000	A	0.500925
chr11	76250000	76500000	A	1.41401
chr11	76500000	76750000	A	1.50257
chr11	76750000	77000000	A	0.847642
chr11	77000000	77250000	A	0.247232
chr11	77250000	77500000	A	0.142718
chr11	77500000	77750000	A	1.55922
chr11	77750000	78000000	A	1.62372
chr11	78000000	78250000	A	1.39219
chr11	78250000	78500000	A	1.41873
chr11	78500000	78750000	A	1.64906
chr11	78750000	79000000	A	1.79636
chr11	79000000	79250000	A	2.02601
chr11	79250000	79500000	A	1.74739
chr11	79500000	79750000	A	1.9592
chr11	79750000	80000000	A	1.66269
chr11	80000000	80250000	A	1.07613
chr11	80250000	80500000	A	1.56978
chr11	80500000	80750000	A	1.95042
chr11	80750000	81000000	A	1.52602
chr11	81000000	81250000	A	1.58405
chr11	81250000	81500000	A	2.12669
chr11	81500000	81750000	A	1.96952
chr11	81750000	82000000	A	0.884586
chr11	82000000	82250000	A	0.783582
chr11	82250000	82500000	A	1.36613
chr11	82500000	82750000	A	1.82068
chr11	82750000	83000000	A	1.13336
chr11	83000000	83250000	A	0.191801
chr11	83250000	83500000	A	1.67576
chr11	83500000	83750000	A	0.709865
chr11	83750000	84000000	A	1.19738
chr11	84000000	84250000	A	1.68727
chr11	84250000	84500000	A	1.3836
chr11	84500000	84750000	A	1.5141
chr11	84750000	85000000	A	1.53266
chr11	85000000	85250000	A	1.30108
chr11	85250000	85500000	A	0.981492
chr11	85500000	85750000	A	1.06271
chr11	85750000	86000000	A	1.7203
chr11	86000000	86250000	A	1.12859
chr11	86250000	86500000	A	1.3187
chr11	86500000	86750000	A	1.73511
chr11	86750000	87000000	A	1.16386
chr11	87000000	87250000	A	1.81964
chr11	87250000	87500000	A	1.7283
chr11	87500000	87750000	A	1.29761
chr11	87750000	88000000	A	0.528646
chr11	88000000	88250000	B	-0.0421167
chr11	88250000	88500000	A	0.795844
chr11	88500000	88750000	A	0.605452
chr11	88750000	89000000	A	0.624404
chr11	89000000	89250000	B	-1.2859
chr11	89250000	89500000	B	-0.936874
chr11	89500000	89750000	B	-0.228137
chr11	89750000	90000000	B	-1.70855
chr11	90000000	90250000	A	0.625063
chr11	90250000	90500000	B	-0.0271501
chr11	90500000	90750000	A	0.959846
chr11	90750000	91000000	B	-2.88782
chr11	91000000	91250000	B	-1.61709
chr11	91250000	91500000	B	-0.868675
chr11	91500000	91750000	B	-1.30358
chr11	91750000	92000000	B	-4.74921
chr11	92000000	92250000	B	-3.09346
chr11	92250000	92500000	B	-3.72338
chr11	92500000	92750000	B	-3.91443
chr11	92750000	93000000	B	-1.0412
chr11	93000000	93250000	B	-1.52769
chr11	93250000	93500000	B	-0.512827
chr11	93500000	93750000	B	-1.51061
chr11	93750000	94000000	B	-0.0361968
chr11	94000000	94250000	A	0.508926
chr11	94250000	94500000	A	0.860866
chr11	94500000	94750000	A	0.899244
chr11	94750000	95000000	A	1.01032
chr11	95000000	95250000	A	0.805003
chr11	95250000	95500000	A	0.73924
chr11	95500000	95750000	A	1.13179
chr11	95750000	96000000	A	1.15022
chr11	96000000	96250000	A	1.28013
chr11	96250000	96500000	A	1.46002
chr11	96500000	96750000	A	1.07412
chr11	96750000	97000000	A	1.43797
chr11	97000000	97250000	A	2.06704
chr11	97250000	97500000	A	2.14153
chr11	97500000	97750000	A	1.95092
chr11	97750000	98000000	A	1.70078
chr11	98000000	98250000	A	1.26034
chr11	98250000	98500000	A	1.38806
chr11	98500000	98750000	A	1.95041
chr11	98750000	99000000	A	1.46634
chr11	99000000	99250000	A	0.971353
chr11	99250000	99500000	A	1.82835
chr11	99500000	99750000	A	1.29944
chr11	99750000	100000000	A	1.19603
chr11	100000000	100250000	A	1.80759
chr11	100250000	100500000	A	2.0406
chr11	100500000	100750000	A	0.917451
chr11	100750000	101000000	A	1.48074
chr11	101000000	101250000	A	1.3645
chr11	101250000	101500000	A	1.79481
chr11	101500000	101750000	A	1.49409
chr11	101750000	102000000	A	1.30292
chr11	102000000	102250000	A	1.83953
chr11	102250000	102500000	A	1.97794
chr11	102500000	102750000	A	1.37782
chr11	102750000	103000000	A	1.92154
chr11	103000000	103250000	A	1.65436
chr11	103250000	103500000	A	1.91598
chr11	103500000	103750000	A	1.34693
chr11	103750000	104000000	A	1.67404
chr11	104000000	104250000	A	1.29827
chr11	104250000	104500000	A	1.28846
chr11	104500000	104750000	A	0.306364
chr11	104750000	105000000	A	0.285858
chr11	105000000	105250000	A	1.22878
chr11	105250000	105500000	A	1.40954
chr11	105500000	105750000	A	0.850419
chr11	105750000	106000000	A	1.29104
chr11	106000000	106250000	A	1.17595
chr11	106250000	106500000	A	0.909936
chr11	106500000	106750000	A	0.701932
chr11	106750000	107000000	A	0.878588
chr11	107000000	107250000	A	1.35314
chr11	107250000	107500000	A	1.51913
chr11	107500000	107750000	A	1.11644
chr11	107750000	108000000	A	1.58779
chr11	108000000	108250000	A	0.947365
chr11	108250000	108500000	A	1.21475
chr11	108500000	108750000	A	0.473254
chr11	108750000	109000000	A	1.40871
chr11	109000000	109250000	A	1.60735
chr11	109250000	109500000	A	1.48455
chr11	109500000	109750000	A	1.49736
chr11	109750000	110000000	A	1.23509
chr11	110000000	110250000	A	0.0719393
chr11	110250000	110500000	B	-0.899207
chr11	110500000	110750000	B	-0.778531
chr11	110750000	111000000	B	-1.91394
chr11	111000000	111250000	B	-1.94297
chr11	111250000	111500000	B	-1.99117
chr11	111500000	111750000	B	-3.00213
chr11	111750000	112000000	B	-0.998995
chr11	112000000	112250000	B	-1.47381
chr11	112250000	112500000	B	-2.21253
chr11	112500000	112750000	B	-1.36103
chr11	112750000	113000000	B	-1.67168
chr11	113000000	113250000	B	-1.33769
chr11	113250000	113500000	B	-1.09978
chr11	113500000	113750000	B	-1.05184
chr11	113750000	114000000	B	-0.465196
chr11	114000000	114250000	B	-1.40213
chr11	114250000	114500000	B	-0.948186
chr11	114500000	114750000	A	0.799248
chr11	114750000	115000000	A	0.545017
chr11	115000000	115250000	A	0.020932
chr11	115250000	115500000	A	0.983524
chr11	115500000	115750000	A	1.45427
chr11	115750000	116000000	A	0.854279
chr11	116000000	116250000	A	1.03501
chr11	116250000	116500000	A	0.308523
chr11	116500000	116750000	B	-0.0952179
chr11	116750000	117000000	A	0.331927
chr11	117000000	117250000	A	1.43788
chr11	117250000	117500000	A	0.790728
chr11	117500000	117750000	A	1.36883
chr11	117750000	118000000	A	1.22464
chr11	118000000	118250000	A	1.21816
chr11	118250000	118500000	A	1.72695
chr11	118500000	118750000	A	1.12016
chr11	118750000	119000000	A	1.50765
chr11	119000000	119250000	A	1.33876
chr11	119250000	119500000	A	1.49112
chr11	119500000	119750000	A	1.33223
chr11	119750000	120000000	A	1.60396
chr11	120000000	120250000	A	1.14185
chr11	120250000	120500000	A	1.01435
chr11	120500000	120750000	A	0.565527
chr11	120750000	121000000	A	0.459651
chr11	121000000	121250000	B	-0.350848
chr11	121250000	121500000	A	0.489086
chr11	121500000	121750000	B	-0.175234
chr11	121750000	122000000	B	-1.31331
chr12	3000000	3250000	A	0.184197
chr12	3250000	3500000	B	-0.272073
chr12	3500000	3750000	A	0.339009
chr12	3750000	4000000	A	0.711751
chr12	4000000	4250000	A	0.316504
chr12	4250000	4500000	A	0.187357
chr12	4500000	4750000	A	0.0801715
chr12	4750000	5000000	B	-0.343742
chr12	5000000	5250000	B	-0.11079
chr12	5250000	5500000	B	-0.124006
chr12	5500000	5750000	A	0.27717
chr12	5750000	6000000	B	-0.0274427
chr12	6000000	6250000	B	-0.342773
chr12	6250000	6500000	B	-0.180845
chr12	6500000	6750000	A	0.134258
chr12	6750000	7000000	A	0.0139621
chr12	7000000	7250000	A	0.421783
chr12	7250000	7500000	B	-0.1042
chr12	7500000	7750000	A	0.0215088
chr12	7750000	8000000	A	0.53043
chr12	8000000	8250000	A	0.413734
chr12	8250000	8500000	A	0.385228
chr12	8500000	8750000	A	0.462098
chr12	8750000	9000000	A	0.781214
chr12	9000000	9250000	A	0.622331
chr12	9250000	9500000	A	0.765274
chr12	9500000	9750000	A	0.0948582
chr12	9750000	10000000	A	0.0572811
chr12	10000000	10250000	A	0.32795
chr12	10250000	10500000	A	0.195107
chr12	10500000	10750000	A	0.172931
chr12	10750000	11000000	A	0.379743
chr12	11000000	11250000	A	0.342589
chr12	11250000	11500000	A	0.35985
chr12	11500000	11750000	A	0.259854
chr12	11750000	12000000	B	-0.0823319
chr12	12000000	12250000	A	0.202972
chr12	12250000	12500000	A	0.678069
chr12	12500000	12750000	A	0.149399
chr12	12750000	13000000	A	0.205639
chr12	13000000	13250000	A	0.391483
chr12	13250000	13500000	B	-0.131175
chr12	13500000	13750000	B	-0.281585
chr12	13750000	14000000	B	-0.6166
chr12	14000000	14250000	B	-0.0093976
chr12	14250000	14500000	B	-0.567731
chr12	14500000	14750000	B	-0.420841
chr12	14750000	15000000	B	-0.426549
chr12	15000000	15250000	B	-0.00781682
chr12	15250000	15500000	B	-0.203828
chr12	15500000	15750000	B	-0.235605
chr12	15750000	16000000	A	0.139036
chr12	16000000	16250000	B	-0.536371
chr12	16250000	16500000	A	0.0235037
chr12	16500000	16750000	A	0.235342
chr12	16750000	17000000	A	0.0629674
chr12	17000000	17250000	A	0.374116
chr12	17250000	17500000	A	0.603315
chr12	17500000	17750000	A	0.62899
chr12	17750000	18000000	A	0.777506
chr12	18000000	18250000	A	0.818052
chr12	18250000	18500000	B	-0.323918
chr12	18500000	18750000	A	0.460554
chr12	18750000	19000000	A	0.43778
chr12	19000000	19250000	B	-0.288204
chr12	19250000	19500000	A	0.420462
chr12	19500000	19750000	A	0.45294
chr12	19750000	20000000	A	0.868839
chr12	20000000	20250000	A	0.472388
chr12	20250000	20500000	B	-0.35846
chr12	20500000	20750000	A	0.394988
chr12	20750000	21000000	A	0.420493
chr12	21000000	21250000	A	0.670903
chr12	21250000	21500000	A	0.688434
chr12	21500000	21750000	A	0.635161
chr12	21750000	22000000	B	-0.324442
chr12	22000000	22250000	A	0.0188419
chr12	22500000	22750000	B	-0.423657
chr12	22750000	23000000	A	0.0451029
chr12	23000000	23250000	A	0.78021
chr12	23250000	23500000	B	-0.297794
chr12	23500000	23750000	A	0.487439
chr12	23750000	24000000	B	-0.207557
chr12	24000000	24250000	B	-0.6589
chr12	24250000	24500000	B	-0.115013
chr12	24500000	24750000	A	0.127923
chr12	24750000	25000000	A	0.340375
chr12	25000000	25250000	A	0.765782
chr12	25250000	25500000	A	0.449841
chr12	25500000	25750000	A	0.574909
chr12	25750000	26000000	A	0.957852
chr12	26000000	26250000	A	0.793685
chr12	26250000	26500000	A	0.49204
chr12	26500000	26750000	A	0.510121
chr12	26750000	27000000	A	0.525615
chr12	27000000	27250000	A	0.46713
chr12	27250000	27500000	A	0.946115
chr12	27500000	27750000	A	0.434339
chr12	27750000	28000000	A	0.506073
chr12	28000000	28250000	A	0.468214
chr12	28250000	28500000	A	0.757519
chr12	28500000	28750000	A	0.553386
chr12	28750000	29000000	A	0.0537989
chr12	29000000	29250000	A	0.13454
chr12	29250000	29500000	B	-0.0839413
chr12	29500000	29750000	A	0.278064
chr12	29750000	30000000	B	-0.00987034
chr12	30000000	30250000	B	-0.332932
chr12	30250000	30500000	B	-0.0406102
chr12	30500000	30750000	A	0.000945419
chr12	30750000	31000000	B	-0.32243
chr12	31000000	31250000	A	0.311492
chr12	31250000	31500000	B	-0.0565039
chr12	31500000	31750000	A	0.369263
chr12	31750000	32000000	A	0.158601
chr12	32000000	32250000	B	-0.0341142
chr12	32250000	32500000	A	0.225121
chr12	32500000	32750000	A	0.155718
chr12	32750000	33000000	A	0.368501
chr12	33000000	33250000	A	0.317713
chr12	33250000	33500000	A	0.187149
chr12	33500000	33750000	B	-0.562776
chr12	33750000	34000000	B	-0.656099
chr12	34000000	34250000	B	-0.24607
chr12	34250000	34500000	B	-0.230697
chr12	34500000	34750000	B	-0.460287
chr12	34750000	35000000	B	-0.17695
chr12	35000000	35250000	B	-0.472274
chr12	35250000	35500000	B	-0.0106153
chr12	35500000	35750000	B	-0.436649
chr12	35750000	36000000	B	-0.982151
chr12	36000000	36250000	B	-0.860119
chr12	36250000	36500000	B	-1.00083
chr12	36500000	36750000	B	-0.790717
chr12	36750000	37000000	B	-0.375561
chr12	37000000	37250000	B	-0.870818
chr12	37250000	37500000	B	-0.449776
chr12	37500000	37750000	B	-0.203134
chr12	37750000	38000000	B	-0.0136039
chr12	38000000	38250000	B	-0.189924
chr12	38250000	38500000	B	-0.462219
chr12	38500000	38750000	B	-0.346822
chr12	38750000	39000000	B	-0.11249
chr12	39000000	39250000	B	-0.39924
chr12	39250000	39500000	B	-0.0996373
chr12	39500000	39750000	B	-0.207828
chr12	39750000	40000000	B	-0.264231
chr12	40000000	40250000	A	0.00608751
chr12	40250000	40500000	A	0.0542268
chr12	40500000	40750000	A	0.0203857
chr12	40750000	41000000	B	-0.136449
chr12	41000000	41250000	B	-0.260963
chr12	41250000	41500000	B	-0.455652
chr12	41500000	41750000	A	0.00396658
chr12	41750000	42000000	B	-0.265811
chr12	42000000	42250000	B	-0.198193
chr12	42250000	42500000	B	-0.412912
chr12	42500000	42750000	B	-0.295216
chr12	42750000	43000000	B	-0.386723
chr12	43000000	43250000	B	-0.495061
chr12	43250000	43500000	B	-0.304553
chr12	43500000	43750000	B	-0.523101
chr12	43750000	44000000	A	0.0247508
chr12	44000000	44250000	B	-0.0480063
chr12	44250000	44500000	A	0.0948438
chr12	44500000	44750000	A	0.0630154
chr12	44750000	45000000	B	-0.0999229
chr12	45000000	45250000	B	-0.0680749
chr12	45250000	45500000	B	-0.634293
chr12	45500000	45750000	B	-1.25057
chr12	45750000	46000000	B	-0.894331
chr12	46000000	46250000	B	-0.668453
chr12	46250000	46500000	B	-0.26952
chr12	46500000	46750000	B	-0.549378
chr12	46750000	47000000	B	-0.819299
chr12	47000000	47250000	B	-0.956028
chr12	47250000	47500000	B	-1.06634
chr12	47500000	47750000	B	-1.00531
chr12	47750000	48000000	B	-0.810617
chr12	48000000	48250000	B	-0.451886
chr12	48250000	48500000	B	-0.666774
chr12	48500000	48750000	B	-0.590669
chr12	48750000	49000000	B	-0.563137
chr12	49000000	49250000	B	-1.01593
chr12	49250000	49500000	B	-0.274934
chr12	49500000	49750000	A	0.0951611
chr12	49750000	50000000	A	0.162183
chr12	50000000	50250000	B	-0.154984
chr12	50250000	50500000	B	-0.322499
chr12	50500000	50750000	A	0.0567196
chr12	50750000	51000000	B	-0.256835
chr12	51000000	51250000	B	-0.297676
chr12	51250000	51500000	B	-0.808402
chr12	51500000	51750000	B	-0.625879
chr12	51750000	52000000	B	-0.120554
chr12	52000000	52250000	B	-0.157857
chr12	52250000	52500000	B	-0.0314598
chr12	52500000	52750000	B	-0.552038
chr12	52750000	53000000	B	-0.167123
chr12	53000000	53250000	B	-0.578895
chr12	53250000	53500000	B	-0.143682
chr12	53500000	53750000	B	-0.420684
chr12	53750000	54000000	B	-0.091003
chr12	54000000	54250000	B	-0.428149
chr12	54250000	54500000	B	-0.284541
chr12	54500000	54750000	B	-0.767349
chr12	54750000	55000000	B	-0.088148
chr12	55000000	55250000	A	0.0629327
chr12	55250000	55500000	B	-0.103837
chr12	55500000	55750000	B	-0.210663
chr12	55750000	56000000	B	-0.409145
chr12	56000000	56250000	B	-0.54401
chr12	56250000	56500000	B	-0.39544
chr12	56500000	56750000	B	-0.920267
chr12	56750000	57000000	B	-1.04145
chr12	57000000	57250000	B	-0.684793
chr12	57250000	57500000	B	-0.035894
chr12	57500000	57750000	B	-0.558654
chr12	57750000	58000000	B	-0.520389
chr12	58000000	58250000	B	-0.500125
chr12	58250000	58500000	B	-0.91049
chr12	58500000	58750000	B	-0.768514
chr12	58750000	59000000	B	-1.04814
chr12	59000000	59250000	B	-0.428731
chr12	59250000	59500000	B	-0.630262
chr12	59500000	59750000	B	-0.202713
chr12	59750000	60000000	B	-0.121716
chr12	60000000	60250000	B	-0.247174
chr12	60250000	60500000	B	-0.42685
chr12	60500000	60750000	B	-1.003
chr12	60750000	61000000	B	-0.57287
chr12	61000000	61250000	B	-0.424109
chr12	61250000	61500000	B	-0.530143
chr12	61500000	61750000	B	-0.665726
chr12	61750000	62000000	B	-0.941691
chr12	62000000	62250000	B	-0.689703
chr12	62250000	62500000	B	-0.918114
chr12	62500000	62750000	B	-1.25663
chr12	62750000	63000000	B	-0.873732
chr12	63000000	63250000	B	-0.669605
chr12	63250000	63500000	B	-0.705394
chr12	63500000	63750000	B	-0.206717
chr12	63750000	64000000	B	-0.351542
[truncated: 8,165 more rows]

## Sheet: PGN_R2_comp
chrom	start	end	PGN_R2_AB	PGN_R2_EV_score
chr1	3000000	3250000	B	-0.996219
chr1	3250000	3500000	A	0.00257088
chr1	3500000	3750000	A	0.762097
chr1	3750000	4000000	B	-1.06238
chr1	4000000	4250000	B	-1.81334
chr1	4250000	4500000	B	-0.548175
chr1	4500000	4750000	B	-0.985969
chr1	4750000	5000000	A	0.0306562
chr1	5000000	5250000	A	0.231265
chr1	5250000	5500000	B	-0.343413
chr1	5500000	5750000	A	0.132206
chr1	5750000	6000000	B	-0.00541146
chr1	6000000	6250000	B	-0.250449
chr1	6250000	6500000	A	0.728185
chr1	6500000	6750000	B	-0.642865
chr1	6750000	7000000	A	0.765139
chr1	7000000	7250000	A	0.0572804
chr1	7250000	7500000	B	-0.582603
chr1	7500000	7750000	A	0.134174
chr1	7750000	8000000	B	-0.524028
chr1	8000000	8250000	B	-0.413144
chr1	8250000	8500000	B	-0.916896
chr1	8500000	8750000	B	-0.113949
chr1	8750000	9000000	A	0.472532
chr1	9000000	9250000	A	0.598581
chr1	9250000	9500000	A	0.0640668
chr1	9500000	9750000	B	-0.551395
chr1	9750000	10000000	A	0.450226
chr1	10000000	10250000	A	1.01402
chr1	10250000	10500000	B	-0.0814664
chr1	10500000	10750000	A	0.365849
chr1	10750000	11000000	B	-0.888018
chr1	11000000	11250000	A	0.0218311
chr1	11250000	11500000	A	0.324464
chr1	11500000	11750000	A	0.4402
chr1	11750000	12000000	B	-1.19762
chr1	12000000	12250000	A	0.0356253
chr1	12250000	12500000	B	-0.236996
chr1	12500000	12750000	A	0.273832
chr1	12750000	13000000	A	0.559927
chr1	13000000	13250000	A	1.33392
chr1	13250000	13500000	A	0.701774
chr1	13500000	13750000	A	0.754463
chr1	13750000	14000000	A	0.0159811
chr1	14000000	14250000	A	0.00888316
chr1	14250000	14500000	B	-0.251811
chr1	14500000	14750000	A	0.49391
chr1	14750000	15000000	A	0.607925
chr1	15000000	15250000	A	0.130779
chr1	15250000	15500000	A	0.560929
chr1	15500000	15750000	A	0.944348
chr1	15750000	16000000	A	0.53437
chr1	16000000	16250000	A	0.469322
chr1	16250000	16500000	A	1.18856
chr1	16500000	16750000	A	1.37758
chr1	16750000	17000000	A	0.696487
chr1	17000000	17250000	A	0.229785
chr1	17250000	17500000	B	-2.14326
chr1	17500000	17750000	B	-0.300646
chr1	17750000	18000000	B	-0.633894
chr1	18000000	18250000	B	-0.564559
chr1	18250000	18500000	B	-1.88516
chr1	18500000	18750000	B	-2.44656
chr1	18750000	19000000	B	-3.05906
chr1	19000000	19250000	B	-0.800255
chr1	19250000	19500000	B	-2.17695
chr1	19500000	19750000	B	-1.25635
chr1	19750000	20000000	B	-2.28906
chr1	20000000	20250000	B	-2.02557
chr1	20250000	20500000	B	-1.63718
chr1	20500000	20750000	B	-0.665698
chr1	20750000	21000000	A	1.23265
chr1	21000000	21250000	A	0.186103
chr1	21250000	21500000	A	0.55802
chr1	21500000	21750000	A	0.0339792
chr1	21750000	22000000	A	0.438551
chr1	22000000	22250000	B	-0.576546
chr1	22250000	22500000	A	0.28184
chr1	22500000	22750000	A	0.336843
chr1	22750000	23000000	A	0.651453
chr1	23000000	23250000	A	1.13174
chr1	23250000	23500000	B	-0.127867
chr1	23500000	23750000	B	-0.0179498
chr1	23750000	24000000	A	1.00466
chr1	24000000	24250000	A	0.297166
chr1	24250000	24500000	A	0.598383
chr1	24500000	24750000	A	0.32516
chr1	24750000	25000000	B	-0.00604646
chr1	25000000	25250000	A	0.935552
chr1	25250000	25500000	A	0.147599
chr1	25500000	25750000	A	0.48503
chr1	25750000	26000000	B	-1.3801
chr1	26000000	26250000	B	-1.30827
chr1	26250000	26500000	B	-1.55433
chr1	26500000	26750000	B	-2.22194
chr1	26750000	27000000	B	-4.35581
chr1	27000000	27250000	B	-3.15501
chr1	27250000	27500000	B	-1.88112
chr1	27500000	27750000	B	-2.37505
chr1	27750000	28000000	B	-2.78106
chr1	28000000	28250000	B	-0.616435
chr1	28250000	28500000	B	-1.96026
chr1	28500000	28750000	B	-5.289
chr1	28750000	29000000	B	-4.28619
chr1	29000000	29250000	B	-2.75482
chr1	29250000	29500000	B	-2.63001
chr1	29500000	29750000	B	-0.968407
chr1	29750000	30000000	B	-2.68562
chr1	30000000	30250000	B	-1.87435
chr1	30250000	30500000	B	-3.07427
chr1	30500000	30750000	B	-0.484056
chr1	30750000	31000000	A	0.357309
chr1	31000000	31250000	A	0.510006
chr1	31250000	31500000	A	0.685372
chr1	31500000	31750000	B	-0.461404
chr1	31750000	32000000	B	-0.297543
chr1	32000000	32250000	A	0.153048
chr1	32250000	32500000	B	-0.138485
chr1	32500000	32750000	B	-0.049987
chr1	32750000	33000000	B	-0.0772291
chr1	33000000	33250000	B	-0.264891
chr1	33250000	33500000	A	0.500031
chr1	33500000	33750000	A	0.0715934
chr1	33750000	34000000	A	0.185695
chr1	34000000	34250000	A	0.15173
chr1	34250000	34500000	A	0.0583893
chr1	34500000	34750000	A	1.05489
chr1	34750000	35000000	A	1.33727
chr1	35000000	35250000	A	0.213363
chr1	35250000	35500000	B	-0.577045
chr1	35500000	35750000	A	0.679771
chr1	35750000	36000000	A	0.701888
chr1	36000000	36250000	A	0.72461
chr1	36250000	36500000	A	1.50367
chr1	36500000	36750000	A	0.803957
chr1	36750000	37000000	A	1.41194
chr1	37000000	37250000	A	1.46358
chr1	37250000	37500000	A	1.24961
chr1	37500000	37750000	A	1.32451
chr1	37750000	38000000	A	1.9585
chr1	38000000	38250000	A	1.2522
chr1	38250000	38500000	A	1.25321
chr1	38500000	38750000	A	1.39345
chr1	38750000	39000000	A	1.95042
chr1	39000000	39250000	A	1.40634
chr1	39250000	39500000	A	1.06774
chr1	39500000	39750000	A	1.42526
chr1	39750000	40000000	A	1.55506
chr1	40000000	40250000	A	1.77226
chr1	40250000	40500000	A	1.10815
chr1	40500000	40750000	A	0.97949
chr1	40750000	41000000	A	1.50944
chr1	41000000	41250000	A	1.05109
chr1	41250000	41500000	A	1.33769
chr1	41500000	41750000	A	0.608399
chr1	41750000	42000000	A	1.74548
chr1	42000000	42250000	A	1.30758
chr1	42250000	42500000	A	1.21441
chr1	42500000	42750000	A	1.91015
chr1	42750000	43000000	A	1.60731
chr1	43000000	43250000	A	1.79873
chr1	43250000	43500000	A	1.22127
chr1	43500000	43750000	A	0.916551
chr1	43750000	44000000	A	0.722958
chr1	44000000	44250000	A	0.483027
chr1	44250000	44500000	B	-4.20138
chr1	44500000	44750000	B	-0.769908
chr1	44750000	45000000	B	-1.23146
chr1	45000000	45250000	B	-1.63736
chr1	45250000	45500000	B	-3.29764
chr1	45500000	45750000	B	-1.17422
chr1	45750000	46000000	B	-0.428847
chr1	46000000	46250000	B	-1.32075
chr1	46250000	46500000	B	-2.52051
chr1	46500000	46750000	B	-2.71696
chr1	46750000	47000000	A	0.607681
chr1	47000000	47250000	A	0.538898
chr1	47250000	47500000	B	-0.0784701
chr1	47500000	47750000	B	-0.851482
chr1	47750000	48000000	B	-1.15564
chr1	48000000	48250000	B	-0.784694
chr1	48250000	48500000	B	-0.832604
chr1	48500000	48750000	B	-1.61964
chr1	48750000	49000000	B	-1.36994
chr1	49000000	49250000	B	-2.34971
chr1	49250000	49500000	B	-2.343
chr1	49500000	49750000	B	-0.217697
chr1	49750000	50000000	B	-0.747461
chr1	50000000	50250000	B	-1.87702
chr1	50250000	50500000	B	-1.52174
chr1	50500000	50750000	B	-1.33464
chr1	50750000	51000000	B	-0.732029
chr1	51000000	51250000	A	0.571707
chr1	51250000	51500000	A	0.492395
chr1	51500000	51750000	A	0.161481
chr1	51750000	52000000	A	0.0155261
chr1	52000000	52250000	A	0.216615
chr1	52250000	52500000	A	0.311941
chr1	52500000	52750000	A	0.311297
chr1	52750000	53000000	A	0.491617
chr1	53000000	53250000	A	0.0427096
chr1	53250000	53500000	A	0.0223191
chr1	53500000	53750000	A	0.29263
chr1	53750000	54000000	A	0.352816
chr1	54000000	54250000	A	0.662449
chr1	54250000	54500000	A	0.2104
chr1	54500000	54750000	A	0.651146
chr1	54750000	55000000	B	-0.0394443
chr1	55000000	55250000	A	1.33555
chr1	55250000	55500000	A	0.961956
chr1	55500000	55750000	A	1.19184
chr1	55750000	56000000	A	1.53472
chr1	56000000	56250000	A	1.13133
chr1	56250000	56500000	A	0.690031
chr1	56500000	56750000	A	1.47992
chr1	56750000	57000000	A	0.416741
chr1	57000000	57250000	A	0.848546
chr1	57250000	57500000	A	1.69663
chr1	57500000	57750000	A	0.480875
chr1	57750000	58000000	A	1.38876
chr1	58000000	58250000	A	0.578737
chr1	58250000	58500000	A	1.37124
chr1	58500000	58750000	A	0.715412
chr1	58750000	59000000	A	0.34416
chr1	59000000	59250000	A	0.801408
chr1	59250000	59500000	A	1.61259
chr1	59500000	59750000	A	2.01933
chr1	59750000	60000000	A	0.794903
chr1	60000000	60250000	A	0.618822
chr1	60250000	60500000	A	1.02968
chr1	60500000	60750000	A	1.19323
chr1	60750000	61000000	A	1.38026
chr1	61000000	61250000	A	1.03713
chr1	61250000	61500000	A	0.144224
chr1	61500000	61750000	A	0.44267
chr1	61750000	62000000	B	-0.331817
chr1	62000000	62250000	B	-1.58603
chr1	62250000	62500000	B	-0.36202
chr1	62500000	62750000	A	0.784595
chr1	62750000	63000000	A	0.93895
chr1	63000000	63250000	A	0.573645
chr1	63250000	63500000	A	0.120609
chr1	63500000	63750000	A	1.02998
chr1	63750000	64000000	A	0.694727
chr1	64000000	64250000	A	0.701842
chr1	64250000	64500000	A	0.798273
chr1	64500000	64750000	A	0.919899
chr1	64750000	65000000	A	0.507655
chr1	65000000	65250000	A	0.336713
chr1	65250000	65500000	A	0.36595
chr1	65500000	65750000	B	-0.37046
chr1	65750000	66000000	B	-2.26996
chr1	66000000	66250000	A	0.958928
chr1	66250000	66500000	A	0.923613
chr1	66500000	66750000	B	-0.158145
chr1	66750000	67000000	A	0.681416
chr1	67000000	67250000	B	-0.554594
chr1	67250000	67500000	B	-0.623337
chr1	67500000	67750000	B	-1.54544
chr1	67750000	68000000	B	-0.284545
chr1	68000000	68250000	B	-0.821127
chr1	68250000	68500000	B	-3.0487
chr1	68500000	68750000	B	-3.06512
chr1	68750000	69000000	B	-2.78469
chr1	69000000	69250000	B	-0.971065
chr1	69250000	69500000	B	-1.01772
chr1	69500000	69750000	B	-0.091047
chr1	69750000	70000000	B	-0.488684
chr1	70000000	70250000	B	-1.64106
chr1	70250000	70500000	B	-1.59644
chr1	70500000	70750000	B	-0.32797
chr1	70750000	71000000	B	-0.823866
chr1	71000000	71250000	B	-0.1937
chr1	71250000	71500000	A	0.476655
chr1	71500000	71750000	A	1.01733
chr1	71750000	72000000	A	0.519266
chr1	72000000	72250000	A	0.737343
chr1	72250000	72500000	A	1.38978
chr1	72500000	72750000	A	1.42344
chr1	72750000	73000000	A	0.251675
chr1	73000000	73250000	B	-0.375001
chr1	73250000	73500000	B	-2.04631
chr1	73500000	73750000	A	0.0276022
chr1	73750000	74000000	A	0.999582
chr1	74000000	74250000	A	0.681186
chr1	74250000	74500000	A	1.25352
chr1	74500000	74750000	A	1.63402
chr1	74750000	75000000	A	1.3533
chr1	75000000	75250000	A	1.49176
chr1	75250000	75500000	A	1.30006
chr1	75500000	75750000	A	1.71865
chr1	75750000	76000000	A	1.1085
chr1	76000000	76250000	A	1.16998
chr1	76250000	76500000	A	1.52914
chr1	76500000	76750000	A	1.56292
chr1	76750000	77000000	A	1.03966
chr1	77000000	77250000	A	0.841033
chr1	77250000	77500000	A	0.710826
chr1	77500000	77750000	A	0.628599
chr1	77750000	78000000	A	0.770715
chr1	78000000	78250000	A	0.0192345
chr1	78250000	78500000	A	1.35029
chr1	78500000	78750000	A	0.669083
chr1	78750000	79000000	B	-0.211632
chr1	79000000	79250000	A	0.915062
chr1	79250000	79500000	B	-0.912236
chr1	79500000	79750000	A	0.231717
chr1	79750000	80000000	A	1.15825
chr1	80000000	80250000	A	1.172
chr1	80250000	80500000	A	1.16621
chr1	80500000	80750000	A	0.392175
chr1	80750000	81000000	A	0.721992
chr1	81000000	81250000	A	0.679348
chr1	81250000	81500000	B	-0.057961
chr1	81500000	81750000	B	-0.126347
chr1	81750000	82000000	B	-0.676292
chr1	82000000	82250000	B	-0.697352
chr1	82250000	82500000	B	-0.0176841
chr1	82500000	82750000	A	0.138274
chr1	82750000	83000000	A	1.31803
chr1	83000000	83250000	A	1.50483
chr1	83250000	83500000	A	0.974033
chr1	83500000	83750000	A	0.652005
chr1	83750000	84000000	B	-0.733124
chr1	84000000	84250000	A	1.02587
chr1	84250000	84500000	A	0.092497
chr1	84500000	84750000	A	0.427994
chr1	84750000	85000000	B	-0.346283
chr1	85000000	85250000	B	-3.18615
chr1	85250000	85500000	B	-3.15298
chr1	85500000	85750000	B	-3.18171
chr1	85750000	86000000	A	0.510514
chr1	86000000	86250000	A	1.5982
chr1	86250000	86500000	A	1.87899
chr1	86500000	86750000	A	1.77378
chr1	86750000	87000000	A	0.988874
chr1	87000000	87250000	A	1.32629
chr1	87250000	87500000	A	1.59276
chr1	87500000	87750000	A	1.0594
chr1	87750000	88000000	A	0.850691
chr1	88000000	88250000	A	1.30236
chr1	88250000	88500000	A	1.56928
chr1	88500000	88750000	A	1.35283
chr1	88750000	89000000	A	1.23009
chr1	89000000	89250000	A	1.79995
chr1	89250000	89500000	A	1.77189
chr1	89500000	89750000	A	1.74055
chr1	89750000	90000000	A	1.38021
chr1	90000000	90250000	A	1.48682
chr1	90250000	90500000	A	1.91428
chr1	90500000	90750000	A	1.60046
chr1	90750000	91000000	A	1.7038
chr1	91000000	91250000	A	1.70078
chr1	91250000	91500000	A	1.06181
chr1	91500000	91750000	A	0.908931
chr1	91750000	92000000	A	0.592407
chr1	92000000	92250000	A	1.40909
chr1	92250000	92500000	A	0.399701
chr1	92500000	92750000	A	1.66948
chr1	92750000	93000000	A	1.41781
chr1	93000000	93250000	A	0.906155
chr1	93250000	93500000	A	1.33291
chr1	93500000	93750000	A	1.30992
chr1	93750000	94000000	B	-0.440007
chr1	94000000	94250000	B	-0.916758
chr1	94250000	94500000	B	-2.29147
chr1	94500000	94750000	B	-0.906884
chr1	94750000	95000000	B	-1.63033
chr1	95000000	95250000	B	-0.939019
chr1	95250000	95500000	B	-0.00250458
chr1	95500000	95750000	B	-0.0901178
chr1	95750000	96000000	B	-1.71635
chr1	96000000	96250000	B	-1.83245
chr1	96250000	96500000	B	-0.909906
chr1	96500000	96750000	B	-1.32103
chr1	96750000	97000000	B	-0.154378
chr1	97000000	97250000	B	-2.89327
chr1	97250000	97500000	B	-2.80022
chr1	97500000	97750000	A	0.794929
chr1	97750000	98000000	A	0.743222
chr1	98000000	98250000	A	0.863506
chr1	98250000	98500000	B	-0.419998
chr1	98500000	98750000	B	-0.317201
chr1	98750000	99000000	B	-0.738586
chr1	99000000	99250000	B	-0.163419
chr1	99250000	99500000	B	-0.460715
chr1	99500000	99750000	B	-1.58221
chr1	99750000	100000000	A	0.934651
chr1	100000000	100250000	A	0.318738
chr1	100250000	100500000	A	0.454003
chr1	100500000	100750000	B	-0.746978
chr1	100750000	101000000	B	-0.639291
chr1	101000000	101250000	B	-0.071253
chr1	101250000	101500000	B	-1.56239
chr1	101500000	101750000	B	-0.698387
chr1	101750000	102000000	B	-1.31472
chr1	102000000	102250000	B	-0.929658
chr1	102250000	102500000	B	-1.01875
chr1	102500000	102750000	B	-0.929455
chr1	102750000	103000000	B	-1.99645
chr1	103000000	103250000	B	-2.01025
chr1	103250000	103500000	B	-3.98184
chr1	103500000	103750000	B	-2.53083
chr1	103750000	104000000	B	-2.45434
chr1	104000000	104250000	B	-3.21239
chr1	104250000	104500000	B	-1.62752
chr1	104500000	104750000	B	-2.87265
chr1	104750000	105000000	A	0.433051
chr1	105000000	105250000	B	-1.67573
chr1	105250000	105500000	B	-2.39512
chr1	105500000	105750000	B	-0.248175
chr1	105750000	106000000	B	-0.57123
chr1	106000000	106250000	A	1.75339
chr1	106250000	106500000	A	0.26183
chr1	106500000	106750000	B	-0.152202
chr1	106750000	107000000	B	-2.72109
chr1	107000000	107250000	B	-2.46348
chr1	107250000	107500000	B	-1.80515
chr1	107500000	107750000	B	-0.80622
chr1	107750000	108000000	B	-1.19239
chr1	108000000	108250000	B	-1.19812
chr1	108250000	108500000	B	-0.926435
chr1	108500000	108750000	B	-0.738746
chr1	108750000	109000000	B	-1.98326
chr1	109000000	109250000	B	-1.258
chr1	109250000	109500000	B	-3.19568
chr1	109500000	109750000	B	-2.55108
chr1	109750000	110000000	B	-1.08041
chr1	110000000	110250000	B	-1.5422
chr1	110250000	110500000	B	-0.342158
chr1	110500000	110750000	B	-1.47276
chr1	110750000	111000000	B	-3.15583
chr1	111000000	111250000	B	-2.10126
chr1	111250000	111500000	B	-2.42783
chr1	111500000	111750000	B	-2.9445
chr1	111750000	112000000	B	-2.612
chr1	112000000	112250000	B	-2.28497
chr1	112250000	112500000	B	-1.09711
chr1	112500000	112750000	B	-2.46406
chr1	112750000	113000000	B	-2.9317
chr1	113000000	113250000	B	-2.41012
chr1	113250000	113500000	B	-0.0664635
chr1	113500000	113750000	B	-3.42226
chr1	113750000	114000000	B	-2.89595
chr1	114000000	114250000	B	-3.7698
chr1	114250000	114500000	B	-3.03005
chr1	114500000	114750000	B	-4.10804
chr1	114750000	115000000	B	-2.61459
chr1	115000000	115250000	B	-3.01582
chr1	115250000	115500000	B	-4.69314
chr1	115500000	115750000	B	-1.8538
chr1	115750000	116000000	B	-2.61495
chr1	116000000	116250000	B	-2.12037
chr1	116250000	116500000	B	-2.3274
chr1	116500000	116750000	B	-3.08658
chr1	116750000	117000000	B	-4.22524
chr1	117000000	117250000	B	-4.24595
chr1	117250000	117500000	B	-3.55513
chr1	117500000	117750000	B	-5.55674
chr1	117750000	118000000	B	-6.69646
chr1	118000000	118250000	B	-5.95322
chr1	118250000	118500000	A	1.39801
chr1	118500000	118750000	A	1.12775
chr1	118750000	119000000	A	1.88411
chr1	119000000	119250000	A	2.01183
chr1	119250000	119500000	A	2.014
chr1	119500000	119750000	A	1.37687
chr1	119750000	120000000	A	0.92708
chr1	120000000	120250000	A	1.05122
chr1	120250000	120500000	B	-0.788181
chr1	120500000	120750000	A	1.28287
chr1	120750000	121000000	A	0.0385528
chr1	121000000	121250000	A	1.40575
chr1	121250000	121500000	A	1.64229
chr1	121500000	121750000	B	-0.262942
chr1	121750000	122000000	B	-1.57943
chr1	122000000	122250000	B	-1.42633
chr1	122250000	122500000	A	0.32718
chr1	122500000	122750000	B	-1.93983
chr1	122750000	123000000	B	-1.67243
chr1	123000000	123250000	B	-1.39082
chr1	123250000	123500000	B	-3.17129
chr1	123500000	123750000	B	-2.81676
chr1	123750000	124000000	B	-0.551266
chr1	124000000	124250000	B	-0.299219
chr1	124250000	124500000	B	-2.33258
chr1	124500000	124750000	B	-1.25407
chr1	124750000	125000000	A	0.375879
chr1	125000000	125250000	B	-0.112267
chr1	125250000	125500000	A	0.249328
chr1	125500000	125750000	A	1.15321
chr1	125750000	126000000	A	1.84611
chr1	126000000	126250000	A	1.40544
chr1	126250000	126500000	A	1.60646
chr1	126500000	126750000	A	1.76468
chr1	126750000	127000000	A	0.978444
chr1	127000000	127250000	A	0.934386
chr1	127250000	127500000	A	1.77087
chr1	127500000	127750000	A	1.064
chr1	127750000	128000000	A	1.17923
chr1	128000000	128250000	A	0.952188
chr1	128250000	128500000	A	1.76805
chr1	128500000	128750000	A	1.65493
chr1	128750000	129000000	A	1.52979
chr1	129000000	129250000	A	1.44436
chr1	129250000	129500000	A	0.730554
chr1	129500000	129750000	A	1.37287
chr1	129750000	130000000	A	0.510498
chr1	130000000	130250000	A	0.923582
chr1	130250000	130500000	A	0.311966
chr1	130500000	130750000	A	1.38028
chr1	130750000	131000000	A	0.46604
chr1	131000000	131250000	A	1.44064
chr1	131250000	131500000	A	0.944976
chr1	131500000	131750000	B	-0.126629
chr1	131750000	132000000	A	0.981264
chr1	132000000	132250000	A	0.255854
chr1	132250000	132500000	A	1.05987
chr1	132500000	132750000	A	1.38183
chr1	132750000	133000000	A	1.36574
chr1	133000000	133250000	A	1.45701
chr1	133250000	133500000	A	1.32231
chr1	133500000	133750000	A	1.75458
chr1	133750000	134000000	A	1.61988
chr1	134000000	134250000	A	1.68815
chr1	134250000	134500000	A	1.54058
chr1	134500000	134750000	A	1.5363
chr1	134750000	135000000	A	1.32549
chr1	135000000	135250000	A	1.8738
chr1	135250000	135500000	A	1.66039
chr1	135500000	135750000	A	1.42743
chr1	135750000	136000000	A	0.734086
chr1	136000000	136250000	A	1.40228
chr1	136250000	136500000	A	0.443418
chr1	136500000	136750000	A	1.0928
chr1	136750000	137000000	B	-0.00180188
chr1	137000000	137250000	A	0.589336
chr1	137250000	137500000	B	-0.664998
chr1	137500000	137750000	B	-0.0894723
chr1	137750000	138000000	B	-0.102894
chr1	138000000	138250000	A	0.346078
chr1	138250000	138500000	A	0.500216
chr1	138500000	138750000	B	-0.433581
chr1	138750000	139000000	A	0.0316198
chr1	139000000	139250000	B	-0.134751
chr1	139250000	139500000	B	-1.5655
chr1	139500000	139750000	B	-2.60987
chr1	139750000	140000000	B	-1.76492
chr1	140000000	140250000	B	-2.12074
chr1	140250000	140500000	B	-0.454263
chr1	140500000	140750000	B	-1.56498
chr1	140750000	141000000	B	-1.77334
chr1	141000000	141250000	B	-3.04156
chr1	141250000	141500000	B	-1.52443
chr1	141500000	141750000	B	-0.217044
chr1	141750000	142000000	B	-0.190262
chr1	142000000	142250000	A	0.0164677
chr1	142250000	142500000	B	-1.14393
chr1	142500000	142750000	B	-0.862669
chr1	142750000	143000000	B	-0.213386
chr1	143000000	143250000	B	-0.0374507
chr1	143250000	143500000	B	-1.29385
chr1	143500000	143750000	A	0.0940045
chr1	143750000	144000000	B	-1.218
chr1	144000000	144250000	B	-0.158372
chr1	144250000	144500000	B	-1.46579
chr1	144500000	144750000	B	-2.17753
chr1	144750000	145000000	B	-2.12475
chr1	145000000	145250000	B	-4.60678
chr1	145250000	145500000	B	-2.61619
chr1	145500000	145750000	B	-1.06109
chr1	145750000	146000000	B	-1.29784
chr1	146000000	146250000	B	-0.94283
chr1	146250000	146500000	B	-0.829748
chr1	146500000	146750000	B	-2.57832
chr1	146750000	147000000	B	-0.728481
chr1	147000000	147250000	B	-2.0146
chr1	147250000	147500000	B	-1.61753
chr1	147500000	147750000	B	-2.48841
chr1	147750000	148000000	B	-0.615301
chr1	148000000	148250000	B	-1.56629
chr1	148250000	148500000	B	-2.39518
chr1	148500000	148750000	B	-0.794164
chr1	148750000	149000000	A	0.0534724
chr1	149000000	149250000	B	-1.03328
chr1	149250000	149500000	B	-0.460285
chr1	149500000	149750000	B	-2.11232
chr1	149750000	150000000	A	0.564628
chr1	150000000	150250000	B	-0.598395
chr1	150250000	150500000	A	0.240381
chr1	150500000	150750000	A	0.239439
chr1	150750000	151000000	A	0.585767
chr1	151000000	151250000	A	1.60296
chr1	151250000	151500000	A	0.930204
chr1	151500000	151750000	A	1.33721
chr1	151750000	152000000	A	1.33637
chr1	152000000	152250000	A	1.16576
chr1	152250000	152500000	A	0.785391
chr1	152500000	152750000	A	1.75193
chr1	152750000	153000000	A	1.40464
chr1	153000000	153250000	A	1.39932
chr1	153250000	153500000	A	1.21109
chr1	153500000	153750000	A	1.37552
chr1	153750000	154000000	A	1.44798
chr1	154000000	154250000	A	1.43582
chr1	154250000	154500000	A	1.26469
chr1	154500000	154750000	A	1.04143
chr1	154750000	155000000	A	1.36348
chr1	155000000	155250000	A	1.54596
chr1	155250000	155500000	A	0.951645
chr1	155500000	155750000	A	0.464237
chr1	155750000	156000000	A	0.804303
chr1	156000000	156250000	A	0.149537
chr1	156250000	156500000	A	0.428057
chr1	156500000	156750000	A	1.10349
chr1	156750000	157000000	A	1.22471
chr1	157000000	157250000	A	2.30977
chr1	157250000	157500000	A	1.77375
chr1	157500000	157750000	A	1.8063
chr1	157750000	158000000	A	0.0553855
chr1	158000000	158250000	A	0.948005
chr1	158250000	158500000	A	1.66665
chr1	158500000	158750000	A	1.04052
chr1	158750000	159000000	B	-0.459305
chr1	159000000	159250000	A	0.985105
chr1	159250000	159500000	A	1.68771
chr1	159500000	159750000	A	0.769017
chr1	159750000	160000000	A	1.21402
chr1	160000000	160250000	A	1.62546
chr1	160250000	160500000	A	0.579091
chr1	160500000	160750000	A	1.46051
chr1	160750000	161000000	A	0.67735
chr1	161000000	161250000	A	0.451916
chr1	161250000	161500000	A	0.684687
chr1	161500000	161750000	B	-0.478922
chr1	161750000	162000000	A	0.73011
chr1	162000000	162250000	A	0.0275219
chr1	162250000	162500000	A	1.0012
chr1	162500000	162750000	A	0.625367
chr1	162750000	163000000	A	1.04344
chr1	163000000	163250000	A	0.935469
chr1	163250000	163500000	A	0.501637
chr1	163500000	163750000	B	-1.02104
chr1	163750000	164000000	A	0.659983
chr1	164000000	164250000	A	1.34312
chr1	164250000	164500000	A	1.58866
chr1	164500000	164750000	A	1.71655
chr1	164750000	165000000	A	1.26625
chr1	165000000	165250000	A	1.59367
chr1	165250000	165500000	A	1.75555
chr1	165500000	165750000	A	0.847915
chr1	165750000	166000000	A	0.952275
chr1	166000000	166250000	B	-0.0988389
chr1	166250000	166500000	A	1.25811
chr1	166500000	166750000	B	-0.360289
chr1	166750000	167000000	B	-0.170955
chr1	167000000	167250000	A	0.891848
chr1	167250000	167500000	A	1.4498
chr1	167500000	167750000	B	-0.00567562
chr1	167750000	168000000	A	0.701962
chr1	168000000	168250000	A	1.6062
chr1	168250000	168500000	A	1.4591
chr1	168500000	168750000	A	0.792198
chr1	168750000	169000000	B	-0.0177722
chr1	169000000	169250000	A	0.784819
chr1	169250000	169500000	A	0.541248
chr1	169500000	169750000	B	-0.21652
chr1	169750000	170000000	A	0.0299326
chr1	170000000	170250000	A	0.816187
chr1	170250000	170500000	A	1.27959
chr1	170500000	170750000	A	0.374768
chr1	170750000	171000000	A	0.196697
chr1	171000000	171250000	A	0.598215
chr1	171250000	171500000	A	1.71321
chr1	171500000	171750000	B	-0.395331
chr1	171750000	172000000	B	-0.504435
chr1	172000000	172250000	A	1.63538
chr1	172250000	172500000	A	1.61747
chr1	172500000	172750000	A	0.0738449
chr1	172750000	173000000	B	-0.0664196
chr1	173000000	173250000	B	-2.56312
chr1	173250000	173500000	A	1.39513
chr1	173500000	173750000	B	-0.979402
chr1	173750000	174000000	B	-1.23301
chr1	174000000	174250000	B	-0.0100605
chr1	174250000	174500000	B	-0.425236
chr1	174500000	174750000	A	0.431306
chr1	174750000	175000000	A	0.279554
chr1	175000000	175250000	B	-0.198033
chr1	175250000	175500000	A	0.0592434
chr1	175500000	175750000	B	-0.937625
chr1	175750000	176000000	B	-1.86149
chr1	176000000	176250000	B	-1.26837
chr1	176250000	176500000	A	0.268295
chr1	176500000	176750000	A	0.371441
chr1	176750000	177000000	A	1.71388
chr1	177000000	177250000	A	1.63879
chr1	177250000	177500000	A	1.95014
chr1	177500000	177750000	A	1.62764
chr1	177750000	178000000	A	0.396843
chr1	178000000	178250000	A	0.447098
chr1	178250000	178500000	A	1.65763
chr1	178500000	178750000	A	0.665836
chr1	178750000	179000000	A	0.177417
chr1	179000000	179250000	A	0.825998
chr1	179250000	179500000	A	0.991653
chr1	179500000	179750000	A	0.892929
chr1	179750000	180000000	A	1.56297
chr1	180000000	180250000	A	1.34222
chr1	180250000	180500000	A	1.90037
chr1	180500000	180750000	A	1.10188
chr1	180750000	181000000	A	1.64214
chr1	181000000	181250000	A	1.96079
chr1	181250000	181500000	A	1.42762
chr1	181500000	181750000	A	1.16665
chr1	181750000	182000000	A	1.85062
chr1	182000000	182250000	A	1.6387
chr1	182250000	182500000	A	0.611999
chr1	182500000	182750000	A	1.41204
chr1	182750000	183000000	A	1.27509
chr1	183000000	183250000	A	1.46143
chr1	183250000	183500000	A	0.883277
chr1	183500000	183750000	B	-0.192621
chr1	183750000	184000000	A	0.11147
chr1	184000000	184250000	A	0.0462535
chr1	184250000	184500000	A	0.720711
chr1	184500000	184750000	B	-0.17264
chr1	184750000	185000000	A	1.47332
chr1	185000000	185250000	B	-0.210551
chr1	185250000	185500000	A	1.37169
chr1	185500000	185750000	A	0.383969
chr1	185750000	186000000	A	0.408479
chr1	186000000	186250000	B	-0.152922
chr1	186250000	186500000	A	0.750068
chr1	186500000	186750000	A	1.152
chr1	186750000	187000000	A	0.963889
chr1	187000000	187250000	A	0.582346
chr1	187250000	187500000	A	0.149849
chr1	187500000	187750000	A	1.66542
chr1	187750000	188000000	A	0.834818
chr1	188000000	188250000	B	-1.16002
chr1	188250000	188500000	B	-1.24849
chr1	188500000	188750000	A	0.274966
chr1	188750000	189000000	A	0.013032
chr1	189000000	189250000	A	1.26171
chr1	189250000	189500000	A	0.887958
chr1	189500000	189750000	A	0.206276
chr1	189750000	190000000	A	1.08438
chr1	190000000	190250000	B	-0.707713
chr1	190250000	190500000	B	-0.571298
chr1	190500000	190750000	B	-0.501016
chr1	190750000	191000000	A	1.20829
chr1	191000000	191250000	A	1.09261
chr1	191250000	191500000	A	1.71777
chr1	191500000	191750000	A	1.11886
chr1	191750000	192000000	A	1.38451
chr1	192000000	192250000	A	1.30149
chr1	192250000	192500000	A	1.49983
chr1	192500000	192750000	A	0.972015
chr1	192750000	193000000	A	1.21083
chr1	193000000	193250000	A	1.96585
chr1	193250000	193500000	A	2.09948
chr1	193500000	193750000	A	2.02682
chr1	193750000	194000000	A	0.902521
chr1	194000000	194250000	A	0.718086
chr1	194250000	194500000	A	1.03466
chr1	194500000	194750000	A	1.51668
chr1	194750000	195000000	A	1.27873
chr1	195000000	195250000	A	0.646246
chr1	195250000	195471971	B	-6.19973
chr10	3000000	3250000	B	-5.35315
chr10	3250000	3500000	B	-0.60323
chr10	3500000	3750000	B	-0.0337901
chr10	3750000	4000000	B	-0.127401
chr10	4000000	4250000	B	-0.501983
chr10	4250000	4500000	B	-0.0275895
chr10	4500000	4750000	B	-1.19403
chr10	4750000	5000000	B	-0.331202
chr10	5000000	5250000	A	0.973619
chr10	5250000	5500000	A	0.205438
chr10	5500000	5750000	B	-0.348618
chr10	5750000	6000000	B	-0.382245
chr10	6000000	6250000	B	-1.65351
chr10	6250000	6500000	B	-2.08156
chr10	6500000	6750000	B	-1.433
chr10	6750000	7000000	B	-0.249683
chr10	7000000	7250000	A	0.709275
chr10	7250000	7500000	B	-0.100463
chr10	7500000	7750000	A	0.335047
chr10	7750000	8000000	A	0.522472
chr10	8000000	8250000	A	0.355866
chr10	8250000	8500000	B	-0.0709717
chr10	8500000	8750000	B	-0.0797407
chr10	8750000	9000000	A	0.765235
chr10	9000000	9250000	A	0.882261
chr10	9250000	9500000	A	0.797515
chr10	9500000	9750000	A	0.94341
chr10	9750000	10000000	A	0.547883
chr10	10000000	10250000	A	0.231863
chr10	10250000	10500000	A	0.204732
chr10	10500000	10750000	A	0.670922
chr10	10750000	11000000	A	0.896234
chr10	11000000	11250000	A	0.471314
chr10	11250000	11500000	B	-0.303443
chr10	11500000	11750000	B	-2.02368
chr10	11750000	12000000	B	-2.5482
chr10	12000000	12250000	B	-0.510443
chr10	12250000	12500000	B	-0.764305
chr10	12500000	12750000	A	0.372034
chr10	12750000	13000000	B	-0.448104
chr10	13000000	13250000	B	-0.100619
chr10	13250000	13500000	A	0.65152
chr10	13500000	13750000	A	0.683806
chr10	13750000	14000000	A	0.285014
chr10	14000000	14250000	A	0.805846
chr10	14250000	14500000	A	0.831772
chr10	14500000	14750000	B	-0.977796
chr10	14750000	15000000	A	0.377238
chr10	15000000	15250000	B	-0.421151
chr10	15250000	15500000	B	-1.84973
chr10	15500000	15750000	B	-1.09348
chr10	15750000	16000000	B	-1.11889
chr10	16000000	16250000	B	-0.183601
chr10	16250000	16500000	B	-0.687117
chr10	16500000	16750000	B	-0.705786
chr10	16750000	17000000	B	-0.992271
chr10	17000000	17250000	A	0.0832194
chr10	17250000	17500000	A	0.269931
chr10	17500000	17750000	A	0.151041
chr10	17750000	18000000	A	0.268227
chr10	18000000	18250000	A	0.700742
chr10	18250000	18500000	A	0.664842
chr10	18500000	18750000	A	1.28117
chr10	18750000	19000000	A	1.05481
chr10	19000000	19250000	A	1.01751
chr10	19250000	19500000	A	0.66039
chr10	19500000	19750000	A	1.37426
chr10	19750000	20000000	A	1.20104
chr10	20000000	20250000	A	1.49247
chr10	20250000	20500000	A	1.59521
chr10	20500000	20750000	A	1.31698
chr10	20750000	21000000	A	1.55565
chr10	21000000	21250000	B	-1.19419
chr10	21250000	21500000	A	0.56771
chr10	21500000	21750000	A	0.590909
chr10	21750000	22000000	A	1.53683
chr10	22000000	22250000	B	-0.19924
chr10	22250000	22500000	B	-0.492983
chr10	22500000	22750000	A	0.775682
chr10	22750000	23000000	B	-0.15243
chr10	23000000	23250000	A	0.360627
chr10	23250000	23500000	A	1.02757
chr10	23500000	23750000	B	-1.37272
chr10	23750000	24000000	B	-0.648572
chr10	24000000	24250000	B	-0.634529
chr10	24250000	24500000	A	0.288588
chr10	24500000	24750000	B	-0.615122
chr10	24750000	25000000	A	0.24513
chr10	25000000	25250000	B	-0.204092
chr10	25250000	25500000	A	0.111249
chr10	25500000	25750000	A	0.454885
chr10	25750000	26000000	B	-1.13164
chr10	26000000	26250000	A	0.00893721
chr10	26250000	26500000	B	-0.753054
chr10	26500000	26750000	B	-1.84814
chr10	26750000	27000000	A	0.0344811
chr10	27000000	27250000	A	0.469521
chr10	27250000	27500000	B	-1.88118
chr10	27500000	27750000	B	-0.728967
chr10	27750000	28000000	A	0.641832
chr10	28000000	28250000	A	1.22276
chr10	28250000	28500000	A	0.835281
chr10	28500000	28750000	A	0.461346
chr10	28750000	29000000	B	-0.813843
chr10	29000000	29250000	B	-0.589644
chr10	29250000	29500000	A	0.46918
chr10	29500000	29750000	B	-0.147206
chr10	29750000	30000000	B	-0.951489
chr10	30000000	30250000	B	-0.829806
chr10	30250000	30500000	B	-2.1041
chr10	30500000	30750000	B	-0.190455
chr10	30750000	31000000	B	-1.16225
chr10	31000000	31250000	B	-2.7236
chr10	31250000	31500000	B	-0.611047
chr10	31500000	31750000	A	0.648652
chr10	31750000	32000000	B	-0.563637
chr10	32000000	32250000	B	-0.955477
chr10	32250000	32500000	B	-0.878956
chr10	32500000	32750000	B	-0.0171155
chr10	32750000	33000000	B	-0.810558
chr10	33000000	33250000	B	-0.86316
chr10	33250000	33500000	B	-0.790601
chr10	33500000	33750000	B	-0.856403
chr10	33750000	34000000	B	-0.231478
chr10	34000000	34250000	A	0.113295
chr10	34250000	34500000	A	0.218797
chr10	34500000	34750000	B	-1.23505
chr10	34750000	35000000	B	-5.58245
chr10	35000000	35250000	B	-2.88033
chr10	35250000	35500000	B	-2.83804
chr10	35500000	35750000	B	-4.23559
chr10	35750000	36000000	B	-1.26553
chr10	36000000	36250000	B	-1.50663
chr10	36250000	36500000	B	-2.17204
chr10	36500000	36750000	B	-3.18311
chr10	36750000	37000000	B	-0.672445
chr10	37000000	37250000	A	0.31817
chr10	37250000	37500000	A	0.0899911
chr10	37500000	37750000	B	-0.151404
chr10	37750000	38000000	B	-0.981617
chr10	38000000	38250000	B	-0.845545
chr10	38250000	38500000	B	-1.88953
chr10	38500000	38750000	B	-0.179639
chr10	38750000	39000000	B	-0.922006
chr10	39000000	39250000	A	0.816946
chr10	39250000	39500000	A	1.26502
chr10	39500000	39750000	A	0.849999
chr10	39750000	40000000	A	0.9512
chr10	40000000	40250000	A	1.25051
chr10	40250000	40500000	A	1.4626
chr10	40500000	40750000	A	1.6211
chr10	40750000	41000000	A	1.48768
chr10	41000000	41250000	A	1.64582
chr10	41250000	41500000	A	1.69797
chr10	41500000	41750000	A	1.17392
chr10	41750000	42000000	A	1.07725
chr10	42000000	42250000	A	1.34555
chr10	42250000	42500000	A	0.874838
chr10	42500000	42750000	A	0.788749
chr10	42750000	43000000	A	0.87778
chr10	43000000	43250000	A	0.29707
chr10	43250000	43500000	A	0.120368
chr10	43500000	43750000	A	1.20738
chr10	43750000	44000000	A	0.16885
chr10	44000000	44250000	B	-1.05279
chr10	44250000	44500000	B	-0.446192
chr10	44500000	44750000	B	-0.818506
chr10	44750000	45000000	B	-1.17522
chr10	45000000	45250000	B	-0.247652
chr10	45250000	45500000	B	-0.365582
chr10	45500000	45750000	A	0.23041
chr10	45750000	46000000	B	-0.149151
chr10	46000000	46250000	B	-1.42489
chr10	46250000	46500000	B	-1.46866
chr10	46500000	46750000	B	-1.65985
chr10	46750000	47000000	B	-1.4678
chr10	47000000	47250000	B	-1.87325
chr10	47250000	47500000	B	-1.5858
chr10	47500000	47750000	B	-3.89659
chr10	47750000	48000000	B	-1.68264
chr10	48000000	48250000	B	-3.50372
chr10	48250000	48500000	B	-3.04412
chr10	48500000	48750000	B	-2.2425
chr10	48750000	49000000	B	-3.97494
chr10	49000000	49250000	B	-0.922346
chr10	49250000	49500000	B	-0.520051
chr10	49500000	49750000	B	-0.931759
chr10	49750000	50000000	B	-2.83182
chr10	50000000	50250000	B	-1.44674
chr10	50250000	50500000	B	-1.94648
chr10	50500000	50750000	B	-1.83776
chr10	50750000	51000000	B	-0.600531
chr10	51000000	51250000	B	-1.19616
chr10	51250000	51500000	B	-0.790056
chr10	51500000	51750000	B	-0.615282
chr10	51750000	52000000	B	-1.29846
chr10	52000000	52250000	A	0.50709
chr10	52250000	52500000	A	0.164298
chr10	52500000	52750000	B	-0.672333
chr10	52750000	53000000	B	-0.0255961
chr10	53000000	53250000	B	-0.879075
chr10	53250000	53500000	A	0.784136
chr10	53500000	53750000	A	0.024677
chr10	53750000	54000000	B	-0.143576
chr10	54000000	54250000	B	-1.0358
chr10	54250000	54500000	A	0.176798
chr10	54500000	54750000	B	-1.18506
chr10	54750000	55000000	B	-0.567509
chr10	55000000	55250000	B	-1.81133
chr10	55250000	55500000	B	-1.60331
chr10	55500000	55750000	B	-1.64272
chr10	55750000	56000000	B	-0.157398
chr10	56000000	56250000	B	-0.3112
chr10	56250000	56500000	B	-0.239253
chr10	56500000	56750000	B	-0.392102
chr10	56750000	57000000	B	-0.556615
chr10	57000000	57250000	B	-3.07809
chr10	57250000	57500000	B	-0.727125
chr10	57500000	57750000	B	-0.665678
chr10	57750000	58000000	B	-1.59882
chr10	58000000	58250000	B	-5.9826
chr10	58250000	58500000	A	1.06384
chr10	58500000	58750000	A	1.2374
chr10	58750000	59000000	A	0.726673
chr10	59000000	59250000	A	1.06731
chr10	59250000	59500000	A	1.42287
chr10	59500000	59750000	A	0.971555
chr10	59750000	60000000	A	1.22686
chr10	60000000	60250000	A	1.22154
chr10	60250000	60500000	A	0.750221
chr10	60500000	60750000	A	0.77081
chr10	60750000	61000000	A	1.21181
chr10	61000000	61250000	A	1.46012
chr10	61250000	61500000	A	0.954149
chr10	61500000	61750000	A	1.33865
chr10	61750000	62000000	A	0.935415
chr10	62000000	62250000	A	1.10558
chr10	62250000	62500000	A	1.32589
chr10	62500000	62750000	A	1.11808
chr10	62750000	63000000	A	1.27104
chr10	63000000	63250000	A	1.10218
chr10	63250000	63500000	A	1.06154
chr10	63500000	63750000	B	-0.371478
chr10	63750000	64000000	A	0.2198
chr10	64000000	64250000	B	-0.130776
chr10	64250000	64500000	B	-0.733045
chr10	64500000	64750000	B	-0.435542
chr10	64750000	65000000	B	-1.29443
chr10	65000000	65250000	B	-0.513202
chr10	65250000	65500000	B	-2.71576
chr10	65500000	65750000	B	-1.8429
chr10	65750000	66000000	B	-1.06444
chr10	66000000	66250000	B	-0.0045379
chr10	66250000	66500000	B	-1.57047
chr10	66500000	66750000	B	-0.706853
chr10	66750000	67000000	A	0.925332
chr10	67000000	67250000	A	1.27717
chr10	67250000	67500000	A	1.07101
chr10	67500000	67750000	A	0.10726
chr10	67750000	68000000	A	1.25187
chr10	68000000	68250000	A	1.29294
chr10	68250000	68500000	A	1.2783
chr10	68500000	68750000	A	0.525058
chr10	68750000	69000000	B	-0.45083
chr10	69000000	69250000	A	0.81922
chr10	69250000	69500000	A	0.892037
chr10	69500000	69750000	A	1.10268
chr10	69750000	70000000	A	1.39638
chr10	70000000	70250000	A	1.25452
chr10	70250000	70500000	A	1.59542
chr10	70500000	70750000	A	1.36283
chr10	70750000	71000000	A	1.34561
chr10	71000000	71250000	A	1.84504
chr10	71250000	71500000	A	1.94391
chr10	71500000	71750000	A	0.524054
chr10	71750000	72000000	A	0.600025
chr10	72000000	72250000	B	-0.405778
chr10	72250000	72500000	A	0.867508
chr10	72500000	72750000	A	0.505077
chr10	72750000	73000000	A	0.552609
chr10	73000000	73250000	A	0.711519
chr10	73250000	73500000	A	1.02588
chr10	73500000	73750000	B	-0.489392
chr10	73750000	74000000	A	0.863185
chr10	74000000	74250000	A	0.238028
chr10	74250000	74500000	A	1.15821
chr10	74500000	74750000	A	0.446584
chr10	74750000	75000000	A	0.202209
chr10	75000000	75250000	A	1.66469
chr10	75250000	75500000	A	0.686059
chr10	75500000	75750000	A	0.823738
chr10	75750000	76000000	A	1.22523
chr10	76000000	76250000	A	0.238373
chr10	76250000	76500000	A	1.71279
chr10	76500000	76750000	A	1.10109
chr10	76750000	77000000	A	1.31744
chr10	77000000	77250000	A	1.47898
chr10	77250000	77500000	A	1.77492
chr10	77500000	77750000	A	1.56256
chr10	77750000	78000000	A	1.04656
chr10	78000000	78250000	A	1.67382
chr10	78250000	78500000	A	0.987267
chr10	78500000	78750000	A	0.252842
chr10	78750000	79000000	A	0.539241
chr10	79000000	79250000	B	-0.584639
chr10	79250000	79500000	B	-3.81544
chr10	79500000	79750000	A	0.611221
chr10	79750000	80000000	A	1.0238
chr10	80000000	80250000	A	0.60913
chr10	80250000	80500000	A	0.570904
chr10	80500000	80750000	A	0.933187
chr10	80750000	81000000	A	1.02627
chr10	81000000	81250000	A	1.17764
chr10	81250000	81500000	A	1.13947
chr10	81500000	81750000	A	0.35284
chr10	82000000	82250000	B	-1.02021
chr10	82250000	82500000	B	-0.552563
chr10	82500000	82750000	A	0.849339
chr10	82750000	83000000	A	1.48073
chr10	83000000	83250000	A	1.48946
chr10	83250000	83500000	A	0.680254
chr10	83500000	83750000	A	0.490789
chr10	83750000	84000000	A	1.0298
chr10	84000000	84250000	A	0.932529
chr10	84250000	84500000	A	1.22075
chr10	84500000	84750000	A	0.268875
chr10	84750000	85000000	B	-0.442036
chr10	85000000	85250000	B	-0.15963
chr10	85250000	85500000	B	-1.7613
chr10	85500000	85750000	A	0.52478
chr10	85750000	86000000	B	-0.313475
chr10	86000000	86250000	A	0.0210963
chr10	86250000	86500000	A	0.515643
chr10	86500000	86750000	B	-1.30236
chr10	86750000	87000000	A	0.57234
chr10	87000000	87250000	B	-0.936923
chr10	87250000	87500000	B	-1.06483
chr10	87500000	87750000	B	-0.755318
chr10	87750000	88000000	A	0.0554972
chr10	88000000	88250000	B	-1.34482
chr10	88250000	88500000	B	-0.189628
chr10	88500000	88750000	A	0.260224
chr10	88750000	89000000	A	0.555676
chr10	89000000	89250000	B	-0.164633
chr10	89250000	89500000	A	1.01877
chr10	89500000	89750000	A	1.15846
chr10	89750000	90000000	A	1.21223
chr10	90000000	90250000	A	1.2254
chr10	90250000	90500000	A	0.875132
chr10	90500000	90750000	A	1.57666
chr10	90750000	91000000	A	1.73768
chr10	91000000	91250000	A	1.39989
chr10	91250000	91500000	B	-0.606194
chr10	91500000	91750000	B	-0.0579809
chr10	91750000	92000000	A	0.178756
chr10	92000000	92250000	A	0.336436
chr10	92250000	92500000	A	0.771464
chr10	92500000	92750000	B	-0.254935
chr10	92750000	93000000	A	0.0723689
chr10	93000000	93250000	A	1.39625
chr10	93250000	93500000	A	0.665845
chr10	93500000	93750000	A	0.307323
chr10	93750000	94000000	B	-0.318864
chr10	94000000	94250000	A	1.24499
chr10	94250000	94500000	A	1.07402
chr10	94500000	94750000	A	1.59627
chr10	94750000	95000000	A	1.17577
chr10	95000000	95250000	A	1.13563
chr10	95250000	95500000	A	1.12697
chr10	95500000	95750000	A	1.38679
chr10	95750000	96000000	A	1.06563
chr10	96000000	96250000	A	1.41038
chr10	96250000	96500000	A	0.774661
chr10	96500000	96750000	A	1.11884
chr10	96750000	97000000	A	1.08057
chr10	97000000	97250000	A	0.723967
chr10	97250000	97500000	A	1.36127
chr10	97500000	97750000	A	0.958891
chr10	97750000	98000000	B	-0.119004
chr10	98000000	98250000	A	0.709007
chr10	98250000	98500000	A	0.79896
chr10	98500000	98750000	A	1.11861
chr10	98750000	99000000	A	1.75113
chr10	99000000	99250000	A	1.29602
chr10	99250000	99500000	A	0.729301
chr10	99500000	99750000	A	0.838351
chr10	99750000	100000000	B	-1.35064
chr10	100000000	100250000	B	-0.89269
chr10	100250000	100500000	B	-1.30551
chr10	100500000	100750000	A	0.440795
chr10	100750000	101000000	B	-0.480872
chr10	101000000	101250000	B	-0.186596
chr10	101250000	101500000	A	0.0205506
chr10	101500000	101750000	A	0.669816
chr10	101750000	102000000	B	-0.74321
chr10	102000000	102250000	B	-2.26794
chr10	102250000	102500000	B	-1.52128
chr10	102500000	102750000	B	-1.18391
chr10	102750000	103000000	B	-0.922248
chr10	103000000	103250000	B	-0.584469
chr10	103250000	103500000	A	0.0369237
chr10	103500000	103750000	B	-0.840645
chr10	103750000	104000000	B	-0.204841
chr10	104000000	104250000	A	0.145001
chr10	104250000	104500000	A	0.160014
chr10	104500000	104750000	A	0.990313
chr10	104750000	105000000	A	0.649697
chr10	105000000	105250000	A	0.624371
chr10	105250000	105500000	A	0.408494
chr10	105500000	105750000	A	0.94701
chr10	105750000	106000000	A	0.726116
chr10	106000000	106250000	A	0.255755
chr10	106250000	106500000	A	0.0295679
chr10	106500000	106750000	A	0.617207
chr10	106750000	107000000	A	0.586937
chr10	107000000	107250000	A	0.134564
chr10	107250000	107500000	A	0.837234
chr10	107500000	107750000	B	-0.23416
chr10	107750000	108000000	A	0.242265
chr10	108000000	108250000	A	0.603522
chr10	108250000	108500000	A	1.13677
chr10	108500000	108750000	A	1.07275
chr10	108750000	109000000	A	1.28364
chr10	109000000	109250000	A	0.967438
chr10	109250000	109500000	A	0.986651
chr10	109500000	109750000	A	0.652605
chr10	109750000	110000000	A	1.42085
chr10	110000000	110250000	A	0.900824
chr10	110250000	110500000	A	0.550284
chr10	110500000	110750000	A	0.81913
chr10	110750000	111000000	B	-0.548354
chr10	111000000	111250000	A	0.915206
chr10	111250000	111500000	A	0.359967
chr10	111500000	111750000	A	0.984419
chr10	111750000	112000000	A	0.776438
chr10	112000000	112250000	A	0.0768405
chr10	112250000	112500000	A	0.304726
chr10	112500000	112750000	A	0.0390262
chr10	112750000	113000000	A	0.315747
chr10	113000000	113250000	B	-0.70796
chr10	113250000	113500000	A	0.146369
chr10	113500000	113750000	B	-0.247154
chr10	113750000	114000000	B	-0.720397
chr10	114000000	114250000	B	-1.16397
chr10	114250000	114500000	B	-1.95065
chr10	114500000	114750000	B	-0.547491
chr10	114750000	115000000	B	-0.964407
chr10	115000000	115250000	A	0.723853
chr10	115250000	115500000	A	0.937506
chr10	115500000	115750000	B	-0.148636
chr10	115750000	116000000	B	-0.610636
chr10	116000000	116250000	A	0.439904
chr10	116250000	116500000	A	0.57114
chr10	116500000	116750000	A	0.790996
chr10	116750000	117000000	A	0.776487
chr10	117000000	117250000	A	1.44266
chr10	117250000	117500000	A	0.88137
chr10	117500000	117750000	A	1.37256
chr10	117750000	118000000	A	0.348408
chr10	118000000	118250000	A	0.0536554
chr10	118250000	118500000	A	0.589687
chr10	118500000	118750000	A	1.14414
chr10	118750000	119000000	A	1.16498
chr10	119000000	119250000	A	1.11928
chr10	119250000	119500000	B	-0.669542
chr10	119500000	119750000	B	-0.356001
chr10	119750000	120000000	A	0.893658
chr10	120000000	120250000	A	1.13527
chr10	120250000	120500000	B	-0.0291937
chr10	120500000	120750000	B	-0.222347
chr10	120750000	121000000	A	0.639472
chr10	121000000	121250000	A	0.098193
chr10	121250000	121500000	A	0.0447807
chr10	121500000	121750000	A	1.15461
chr10	121750000	122000000	A	0.53894
chr10	122000000	122250000	A	1.24038
chr10	122250000	122500000	B	-1.18272
chr10	122500000	122750000	A	1.3712
chr10	122750000	123000000	A	1.28279
chr10	123000000	123250000	A	0.828242
chr10	123250000	123500000	A	0.798959
chr10	123500000	123750000	A	1.0923
chr10	123750000	124000000	B	-1.00892
chr10	124000000	124250000	B	-0.866016
chr10	124250000	124500000	B	-1.33051
chr10	124500000	124750000	B	-0.182699
chr10	124750000	125000000	B	-0.230967
chr10	125000000	125250000	B	-0.428479
chr10	125250000	125500000	A	0.556464
chr10	125500000	125750000	A	0.424256
chr10	125750000	126000000	A	0.367014
chr10	126000000	126250000	A	0.814234
chr10	126250000	126500000	B	-0.32173
chr10	126500000	126750000	A	0.00457461
chr10	126750000	127000000	A	0.988342
chr10	127000000	127250000	A	0.931321
chr10	127250000	127500000	A	0.633141
chr10	127500000	127750000	A	1.07596
chr10	127750000	128000000	A	0.0436638
chr10	128000000	128250000	A	1.24132
chr10	128250000	128500000	A	1.46522
chr10	128500000	128750000	A	1.04978
chr10	128750000	129000000	A	0.114434
chr10	129000000	129250000	B	-7.61326
chr10	129250000	129500000	B	-3.89328
chr10	129500000	129750000	B	-3.15344
chr10	129750000	130000000	B	-6.12392
chr10	130000000	130250000	B	-4.44864
chr10	130250000	130500000	B	-2.59793
chr10	130500000	130694993	B	-4.45519
chr11	3000000	3250000	B	-0.445503
chr11	3250000	3500000	A	0.240674
chr11	3500000	3750000	B	-0.454326
chr11	3750000	4000000	B	-0.17875
chr11	4000000	4250000	B	-0.46856
chr11	4250000	4500000	B	-1.0205
chr11	4500000	4750000	B	-0.00677894
chr11	4750000	5000000	A	0.215383
chr11	5000000	5250000	A	0.748994
chr11	5250000	5500000	A	0.563929
chr11	5500000	5750000	B	-0.0406858
chr11	5750000	6000000	A	0.956066
chr11	6000000	6250000	A	0.422144
chr11	6250000	6500000	A	0.0545935
chr11	6500000	6750000	A	0.629684
chr11	6750000	7000000	B	-0.248472
chr11	7000000	7250000	A	0.197808
chr11	7250000	7500000	B	-1.31557
chr11	7500000	7750000	B	-1.5011
chr11	7750000	8000000	B	-2.28686
chr11	8000000	8250000	B	-1.37352
chr11	8250000	8500000	A	0.174748
chr11	8500000	8750000	A	0.384324
chr11	8750000	9000000	B	-0.063966
chr11	9000000	9250000	A	0.119998
chr11	9250000	9500000	B	-0.805975
chr11	9500000	9750000	B	-0.863091
chr11	9750000	10000000	B	-1.42442
chr11	10000000	10250000	B	-1.10483
chr11	10250000	10500000	B	-1.92332
chr11	10500000	10750000	B	-1.17438
chr11	10750000	11000000	B	-1.18003
chr11	11000000	11250000	B	-1.2032
chr11	11250000	11500000	B	-2.51677
chr11	11500000	11750000	B	-2.87926
chr11	11750000	12000000	B	-1.65672
chr11	12000000	12250000	B	-1.0455
chr11	12250000	12500000	B	-1.02958
chr11	12500000	12750000	B	-2.90054
chr11	12750000	13000000	B	-4.66587
chr11	13000000	13250000	B	-3.26049
chr11	13250000	13500000	B	-2.19234
chr11	13500000	13750000	B	-6.19689
chr11	13750000	14000000	B	-4.29828
chr11	14000000	14250000	B	-2.41844
chr11	14250000	14500000	B	-1.24245
chr11	14500000	14750000	B	-3.89519
chr11	14750000	15000000	B	-3.04932
chr11	15000000	15250000	B	-3.24268
chr11	15250000	15500000	B	-5.18707
chr11	15500000	15750000	B	-3.49146
chr11	15750000	16000000	B	-3.53958
chr11	16000000	16250000	B	-3.70414
chr11	16250000	16500000	B	-2.58743
chr11	16500000	16750000	B	-1.56312
chr11	16750000	17000000	B	-0.77112
chr11	17000000	17250000	B	-0.340904
chr11	17250000	17500000	B	-1.20564
chr11	17500000	17750000	B	-1.36172
chr11	17750000	18000000	B	-1.86051
chr11	18000000	18250000	B	-1.91602
chr11	18250000	18500000	B	-1.45318
chr11	18500000	18750000	B	-1.2865
chr11	18750000	19000000	B	-1.46275
chr11	19000000	19250000	B	-1.06558
chr11	19250000	19500000	B	-2.22361
chr11	19500000	19750000	B	-1.66211
chr11	19750000	20000000	B	-0.479969
chr11	20000000	20250000	A	0.545282
chr11	20250000	20500000	A	0.263491
chr11	20500000	20750000	A	0.732401
chr11	20750000	21000000	A	0.171798
chr11	21000000	21250000	A	0.60529
chr11	21250000	21500000	B	-0.609298
chr11	21500000	21750000	B	-0.45954
chr11	21750000	22000000	B	-1.47193
chr11	22000000	22250000	B	-1.08787
chr11	22250000	22500000	B	-3.3633
chr11	22500000	22750000	B	-0.43502
chr11	22750000	23000000	B	-0.61843
chr11	23000000	23250000	A	0.0356111
chr11	23250000	23500000	B	-0.561723
chr11	23500000	23750000	B	-0.159929
chr11	23750000	24000000	B	-0.539756
chr11	24000000	24250000	B	-0.276603
chr11	24250000	24500000	A	0.102265
chr11	24500000	24750000	B	-0.0534765
chr11	24750000	25000000	A	0.180333
chr11	25000000	25250000	B	-0.308834
chr11	25250000	25500000	B	-0.0105738
chr11	25500000	25750000	B	-0.37319
chr11	25750000	26000000	A	0.013098
chr11	26000000	26250000	B	-0.433808
chr11	26250000	26500000	B	-0.94693
chr11	26500000	26750000	B	-0.260518
chr11	26750000	27000000	B	-0.762085
chr11	27000000	27250000	B	-1.07422
chr11	27250000	27500000	B	-2.80551
chr11	27500000	27750000	B	-2.62688
chr11	27750000	28000000	B	-2.86383
chr11	28000000	28250000	B	-2.33024
chr11	28250000	28500000	B	-1.37953
chr11	28500000	28750000	B	-0.625836
chr11	28750000	29000000	B	-0.622356
chr11	29000000	29250000	B	-0.750012
chr11	29250000	29500000	B	-0.487109
chr11	29500000	29750000	A	0.0884589
chr11	29750000	30000000	A	0.320206
chr11	30000000	30250000	A	0.461492
chr11	30250000	30500000	A	0.639201
chr11	30500000	30750000	A	0.330977
chr11	30750000	31000000	A	0.656031
chr11	31000000	31250000	B	-0.148839
chr11	31250000	31500000	B	-1.09584
chr11	31500000	31750000	A	1.03737
chr11	31750000	32000000	A	0.548684
chr11	32000000	32250000	A	0.985162
chr11	32250000	32500000	A	1.04165
chr11	32500000	32750000	A	1.07422
chr11	32750000	33000000	A	0.37046
chr11	33000000	33250000	B	-1.0068
chr11	33250000	33500000	B	-1.3904
chr11	33500000	33750000	B	-0.11949
chr11	33750000	34000000	A	0.104044
chr11	34000000	34250000	A	0.241078
chr11	34250000	34500000	A	0.234476
chr11	34500000	34750000	B	-0.638358
chr11	34750000	35000000	A	0.757236
chr11	35000000	35250000	A	0.806265
chr11	35250000	35500000	A	0.678823
chr11	35500000	35750000	A	0.833397
chr11	35750000	36000000	A	0.880593
chr11	36000000	36250000	A	0.953571
chr11	36250000	36500000	A	0.607648
chr11	36500000	36750000	A	1.05946
chr11	36750000	37000000	B	-0.0546209
chr11	37000000	37250000	B	-0.378599
chr11	37250000	37500000	B	-1.02497
chr11	37500000	37750000	B	-1.21205
chr11	37750000	38000000	B	-0.250712
chr11	38000000	38250000	B	-0.0937384
chr11	38250000	38500000	B	-1.29746
chr11	38500000	38750000	B	-1.31257
chr11	38750000	39000000	A	0.13432
chr11	39000000	39250000	B	-0.366367
chr11	39250000	39500000	B	-0.441154
chr11	39500000	39750000	A	0.334174
chr11	39750000	40000000	B	-0.740253
chr11	40000000	40250000	A	0.531344
chr11	40250000	40500000	B	-0.0485976
chr11	40500000	40750000	A	0.891457
chr11	40750000	41000000	B	-0.034634
chr11	41000000	41250000	B	-0.0481667
chr11	41250000	41500000	A	0.773304
chr11	41500000	41750000	A	0.204768
chr11	41750000	42000000	B	-0.824982
chr11	42000000	42250000	B	-0.106413
chr11	42250000	42500000	A	0.386585
chr11	42500000	42750000	A	0.0750543
chr11	42750000	43000000	B	-0.511469
chr11	43000000	43250000	B	-0.440418
chr11	43250000	43500000	A	0.536616
chr11	43500000	43750000	A	1.28588
chr11	43750000	44000000	A	0.391462
chr11	44000000	44250000	B	-0.559855
chr11	44250000	44500000	A	0.747318
chr11	44500000	44750000	A	0.828722
chr11	44750000	45000000	B	-0.970512
chr11	45000000	45250000	B	-0.377798
chr11	45250000	45500000	B	-1.19815
chr11	45500000	45750000	B	-0.321758
chr11	45750000	46000000	A	0.824282
chr11	46000000	46250000	A	0.730413
chr11	46250000	46500000	A	0.00791986
chr11	46500000	46750000	B	-0.235372
chr11	46750000	47000000	B	-0.505213
chr11	47000000	47250000	A	0.0289533
chr11	47250000	47500000	B	-1.56029
chr11	47500000	47750000	B	-0.530968
chr11	47750000	48000000	B	-0.162033
chr11	48000000	48250000	B	-0.596974
chr11	48250000	48500000	B	-1.48831
chr11	48500000	48750000	B	-1.16798
chr11	48750000	49000000	B	-0.0019125
chr11	49000000	49250000	B	-1.38174
chr11	49250000	49500000	B	-1.30052
chr11	49500000	49750000	A	0.324287
chr11	49750000	50000000	A	0.100344
chr11	50000000	50250000	A	0.36582
chr11	50250000	50500000	A	1.00487
chr11	50500000	50750000	A	0.798622
chr11	50750000	51000000	A	0.915839
chr11	51000000	51250000	A	0.477983
chr11	51250000	51500000	A	1.01023
chr11	51500000	51750000	A	1.14061
chr11	51750000	52000000	A	1.06469
chr11	52000000	52250000	A	1.02559
chr11	52250000	52500000	A	1.40834
chr11	52500000	52750000	A	1.35848
chr11	52750000	53000000	A	0.706647
chr11	53000000	53250000	A	0.977056
chr11	53250000	53500000	A	1.12941
chr11	53500000	53750000	A	1.0347
chr11	53750000	54000000	A	0.662372
chr11	54000000	54250000	A	1.51325
chr11	54250000	54500000	A	1.16348
chr11	54500000	54750000	A	0.428491
chr11	54750000	55000000	A	1.34257
chr11	55000000	55250000	A	1.08928
chr11	55250000	55500000	A	0.638515
chr11	55500000	55750000	A	0.790565
chr11	55750000	56000000	A	0.457449
chr11	56000000	56250000	A	1.22603
chr11	56250000	56500000	A	1.11773
chr11	56500000	56750000	A	1.0898
chr11	56750000	57000000	A	0.755698
chr11	57000000	57250000	A	1.47929
chr11	57250000	57500000	A	1.35387
chr11	57500000	57750000	A	0.10027
chr11	57750000	58000000	A	0.293996
chr11	58000000	58250000	A	0.40788
chr11	58250000	58500000	B	-0.448503
chr11	58500000	58750000	B	-0.403579
chr11	58750000	59000000	A	0.914644
chr11	59000000	59250000	A	1.04559
chr11	59250000	59500000	A	1.07815
chr11	59500000	59750000	A	1.05152
chr11	59750000	60000000	A	1.29118
chr11	60000000	60250000	A	0.968133
chr11	60250000	60500000	A	1.16356
chr11	60500000	60750000	B	-0.0538868
chr11	60750000	61000000	A	0.961303
chr11	61000000	61250000	A	0.873625
chr11	61250000	61500000	A	0.751196
chr11	61500000	61750000	A	0.741916
chr11	61750000	62000000	A	1.01697
chr11	62000000	62250000	A	0.722812
chr11	62250000	62500000	A	0.683262
chr11	62500000	62750000	A	1.22941
chr11	62750000	63000000	A	0.684961
chr11	63000000	63250000	A	0.476739
chr11	63250000	63500000	B	-0.402562
chr11	63500000	63750000	B	-0.58638
chr11	63750000	64000000	B	-0.487688
chr11	64000000	64250000	A	0.132949
chr11	64250000	64500000	A	0.201505
chr11	64500000	64750000	B	-0.454242
chr11	64750000	65000000	A	0.250589
chr11	65000000	65250000	A	0.449501
chr11	65250000	65500000	A	0.198161
chr11	65500000	65750000	A	0.893508
chr11	65750000	66000000	A	1.09607
chr11	66000000	66250000	A	0.657954
chr11	66250000	66500000	A	1.19351
chr11	66500000	66750000	A	0.752991
chr11	66750000	67000000	A	0.558208
chr11	67000000	67250000	A	0.581272
chr11	67250000	67500000	A	1.15269
chr11	67500000	67750000	A	0.860778
chr11	67750000	68000000	A	0.746894
chr11	68000000	68250000	A	0.900351
chr11	68250000	68500000	A	0.870002
chr11	68500000	68750000	A	0.542097
chr11	68750000	69000000	A	0.594511
chr11	69000000	69250000	A	1.2166
chr11	69250000	69500000	A	0.958834
chr11	69500000	69750000	A	1.19529
chr11	69750000	70000000	A	1.25332
chr11	70000000	70250000	A	0.806939
chr11	70250000	70500000	A	0.42523
chr11	70500000	70750000	A	0.995349
chr11	70750000	71000000	A	0.982451
chr11	71000000	71250000	A	0.291653
chr11	71250000	71500000	A	0.359462
chr11	71500000	71750000	A	0.826374
chr11	71750000	72000000	A	0.505338
chr11	72000000	72250000	A	1.08277
chr11	72250000	72500000	A	0.809336
chr11	72500000	72750000	A	1.11607
chr11	72750000	73000000	A	1.29752
chr11	73000000	73250000	A	0.830721
chr11	73250000	73500000	B	-0.849921
chr11	73500000	73750000	B	-1.97468
chr11	73750000	74000000	B	-2.30058
chr11	74000000	74250000	B	-1.94713
chr11	74250000	74500000	A	0.492067
chr11	74500000	74750000	A	1.17014
chr11	74750000	75000000	A	1.04422
chr11	75000000	75250000	A	1.06066
chr11	75250000	75500000	A	1.44194
chr11	75500000	75750000	A	1.13321
chr11	75750000	76000000	A	0.880206
chr11	76000000	76250000	A	0.882843
chr11	76250000	76500000	A	0.646206
chr11	76500000	76750000	A	0.18263
chr11	76750000	77000000	A	0.175258
chr11	77000000	77250000	A	0.269344
chr11	77250000	77500000	A	0.655275
chr11	77500000	77750000	A	0.329044
chr11	77750000	78000000	A	0.882016
chr11	78000000	78250000	A	0.665078
chr11	78250000	78500000	B	-0.0963607
chr11	78500000	78750000	A	0.728462
chr11	78750000	79000000	A	0.558233
chr11	79000000	79250000	A	0.424772
chr11	79250000	79500000	A	0.428712
chr11	79500000	79750000	A	0.545145
chr11	79750000	80000000	A	0.507638
chr11	80000000	80250000	A	0.853751
chr11	80250000	80500000	A	0.869149
chr11	80500000	80750000	A	1.1592
chr11	80750000	81000000	A	1.27212
chr11	81000000	81250000	A	1.04677
chr11	81250000	81500000	A	0.664365
chr11	81500000	81750000	A	0.96367
chr11	81750000	82000000	B	-0.00227549
chr11	82000000	82250000	A	0.489626
chr11	82250000	82500000	B	-0.232711
chr11	82500000	82750000	B	-0.268906
chr11	82750000	83000000	A	0.259051
chr11	83000000	83250000	B	-0.634771
chr11	83250000	83500000	A	0.69539
chr11	83500000	83750000	B	-0.801402
chr11	83750000	84000000	A	0.582534
chr11	84000000	84250000	A	0.770817
chr11	84250000	84500000	A	0.0706515
chr11	84500000	84750000	A	0.321831
chr11	84750000	85000000	A	0.99114
chr11	85000000	85250000	A	0.545792
chr11	85250000	85500000	A	0.555107
chr11	85500000	85750000	B	-0.0585033
chr11	85750000	86000000	A	0.48975
chr11	86000000	86250000	B	-0.309203
chr11	86250000	86500000	A	0.413696
chr11	86500000	86750000	A	0.599442
chr11	86750000	87000000	A	1.20223
chr11	87000000	87250000	A	0.883829
chr11	87250000	87500000	A	0.798429
chr11	87500000	87750000	A	1.00466
chr11	87750000	88000000	A	1.08393
chr11	88000000	88250000	A	1.08152
chr11	88250000	88500000	A	1.03086
chr11	88500000	88750000	A	0.825735
chr11	88750000	89000000	A	1.05424
chr11	89000000	89250000	A	0.810199
chr11	89250000	89500000	B	-0.264797
chr11	89500000	89750000	A	0.276112
chr11	89750000	90000000	B	-1.22556
chr11	90000000	90250000	A	0.472749
chr11	90250000	90500000	A	0.875661
chr11	90500000	90750000	B	-0.203653
chr11	90750000	91000000	B	-1.26562
chr11	91000000	91250000	B	-2.22784
chr11	91250000	91500000	B	-1.65674
chr11	91500000	91750000	B	-1.52511
chr11	91750000	92000000	B	-1.42378
chr11	92000000	92250000	B	-2.56597
chr11	92250000	92500000	B	-2.22858
chr11	92500000	92750000	B	-1.49188
chr11	92750000	93000000	B	-0.688491
chr11	93000000	93250000	B	-1.22113
chr11	93250000	93500000	B	-0.678524
chr11	93500000	93750000	B	-0.627671
chr11	93750000	94000000	A	0.669446
chr11	94000000	94250000	A	1.12181
chr11	94250000	94500000	A	1.3996
chr11	94500000	94750000	A	1.16647
chr11	94750000	95000000	A	0.665914
chr11	95000000	95250000	A	0.461336
chr11	95250000	95500000	A	1.04343
chr11	95500000	95750000	A	0.446312
chr11	95750000	96000000	A	0.385918
chr11	96000000	96250000	A	0.0582812
chr11	96250000	96500000	A	0.509958
chr11	96500000	96750000	A	0.989754
chr11	96750000	97000000	A	0.706437
chr11	97000000	97250000	A	0.645503
chr11	97250000	97500000	A	0.373225
chr11	97500000	97750000	A	0.103314
chr11	97750000	98000000	A	0.566313
chr11	98000000	98250000	A	0.47105
chr11	98250000	98500000	A	0.901064
chr11	98500000	98750000	A	0.700048
chr11	98750000	99000000	A	0.987518
chr11	99000000	99250000	A	1.39662
chr11	99250000	99500000	A	0.24581
chr11	99500000	99750000	A	0.234771
chr11	99750000	100000000	B	-0.946863
chr11	100000000	100250000	A	0.432903
chr11	100250000	100500000	A	0.283295
chr11	100500000	100750000	A	0.063247
chr11	100750000	101000000	A	0.695776
chr11	101000000	101250000	A	1.02906
chr11	101250000	101500000	A	0.554946
chr11	101500000	101750000	A	0.457301
chr11	101750000	102000000	A	0.206285
chr11	102000000	102250000	A	0.773642
chr11	102250000	102500000	A	0.790314
chr11	102500000	102750000	A	0.318543
chr11	102750000	103000000	A	1.14426
chr11	103000000	103250000	A	0.964813
chr11	103250000	103500000	A	1.06829
chr11	103500000	103750000	A	0.928663
chr11	103750000	104000000	A	0.696937
chr11	104000000	104250000	A	1.07009
chr11	104250000	104500000	A	1.13821
chr11	104500000	104750000	A	0.415093
chr11	104750000	105000000	B	-0.776689
chr11	105000000	105250000	A	0.200963
chr11	105250000	105500000	A	0.677684
chr11	105500000	105750000	A	0.2737
chr11	105750000	106000000	A	0.668763
chr11	106000000	106250000	A	0.836255
chr11	106250000	106500000	A	1.04886
chr11	106500000	106750000	A	1.11723
chr11	106750000	107000000	A	0.636863
chr11	107000000	107250000	A	0.719886
chr11	107250000	107500000	A	0.593843
chr11	107500000	107750000	A	0.521637
chr11	107750000	108000000	B	-0.730186
chr11	108000000	108250000	A	1.2962
chr11	108250000	108500000	A	0.945127
chr11	108500000	108750000	A	0.264541
chr11	108750000	109000000	A	0.302012
chr11	109000000	109250000	A	0.30784
chr11	109250000	109500000	A	0.938688
chr11	109500000	109750000	A	0.119499
chr11	109750000	110000000	A	0.356751
chr11	110000000	110250000	B	-0.243793
chr11	110250000	110500000	B	-0.0727361
chr11	110500000	110750000	A	0.371301
chr11	110750000	111000000	B	-0.172534
chr11	111000000	111250000	B	-0.301155
chr11	111250000	111500000	B	-0.829476
chr11	111500000	111750000	B	-0.301216
chr11	111750000	112000000	A	0.837099
chr11	112000000	112250000	A	0.296494
chr11	112250000	112500000	A	0.302818
chr11	112500000	112750000	A	0.010725
chr11	112750000	113000000	A	0.745271
chr11	113000000	113250000	A	0.436721
chr11	113250000	113500000	A	0.00379363
chr11	113500000	113750000	A	1.01779
chr11	113750000	114000000	A	0.622734
chr11	114000000	114250000	A	0.729255
chr11	114250000	114500000	A	0.381879
chr11	114500000	114750000	A	0.315161
chr11	114750000	115000000	A	0.092384
chr11	115000000	115250000	A	0.200201
chr11	115250000	115500000	B	-0.216902
chr11	115500000	115750000	B	-0.294063
chr11	115750000	116000000	A	0.326616
chr11	116000000	116250000	A	0.811261
chr11	116250000	116500000	A	0.0121498
chr11	116500000	116750000	A	0.291391
chr11	116750000	117000000	A	0.225318
chr11	117000000	117250000	A	0.243629
chr11	117250000	117500000	A	0.630248
chr11	117500000	117750000	A	0.407615
chr11	117750000	118000000	A	0.399842
chr11	118000000	118250000	A	0.0731038
chr11	118250000	118500000	A	0.51267
chr11	118500000	118750000	A	0.0968357
chr11	118750000	119000000	A	0.142401
chr11	119000000	119250000	A	0.0718128
chr11	119250000	119500000	B	-0.246795
chr11	119500000	119750000	B	-0.319988
chr11	119750000	120000000	B	-0.12136
chr11	120000000	120250000	B	-0.199978
chr11	120250000	120500000	B	-0.328572
chr11	120500000	120750000	A	0.162592
chr11	120750000	121000000	B	-0.135176
chr11	121000000	121250000	A	0.122439
chr11	121250000	121500000	B	-0.0493736
chr11	121500000	121750000	B	-0.432298
chr11	121750000	122000000	B	-1.58638
chr12	3000000	3250000	A	0.0621141
chr12	3250000	3500000	A	0.0905544
chr12	3500000	3750000	A	0.117803
chr12	3750000	4000000	A	0.0123698
chr12	4000000	4250000	A	0.274864
chr12	4250000	4500000	B	-0.224842
chr12	4500000	4750000	B	-0.144957
chr12	4750000	5000000	A	0.107081
chr12	5000000	5250000	B	-0.427987
chr12	5250000	5500000	B	-0.209777
chr12	5500000	5750000	B	-0.0295111
chr12	5750000	6000000	B	-0.131716
chr12	6000000	6250000	B	-0.254073
chr12	6250000	6500000	B	-0.433402
chr12	6500000	6750000	B	-0.0775412
chr12	6750000	7000000	B	-0.0306303
chr12	7000000	7250000	A	0.160752
chr12	7250000	7500000	B	-0.321875
chr12	7500000	7750000	B	-0.321538
chr12	7750000	8000000	B	-0.14268
chr12	8000000	8250000	B	-0.391497
chr12	8250000	8500000	B	-0.170286
chr12	8500000	8750000	B	-0.230806
chr12	8750000	9000000	B	-0.258494
chr12	9000000	9250000	B	-0.600886
chr12	9250000	9500000	B	-0.321128
chr12	9500000	9750000	B	-0.713363
chr12	9750000	10000000	B	-0.179122
chr12	10000000	10250000	B	-0.00238569
chr12	10250000	10500000	B	-0.232452
chr12	10500000	10750000	B	-0.286865
chr12	10750000	11000000	B	-0.380024
chr12	11000000	11250000	B	-0.34792
chr12	11250000	11500000	B	-0.335492
chr12	11500000	11750000	B	-0.337886
chr12	11750000	12000000	B	-0.758402
chr12	12000000	12250000	B	-0.255858
chr12	12250000	12500000	B	-0.0542956
chr12	12500000	12750000	A	0.0924026
chr12	12750000	13000000	A	0.290556
chr12	13000000	13250000	B	-0.0749781
chr12	13250000	13500000	A	0.259181
chr12	13500000	13750000	A	0.119816
chr12	13750000	14000000	A	0.109853
chr12	14000000	14250000	B	-0.124984
chr12	14250000	14500000	B	-0.383602
chr12	14500000	14750000	B	-0.215864
chr12	14750000	15000000	B	-0.466805
chr12	15000000	15250000	A	0.135077
chr12	15250000	15500000	A	0.0917076
chr12	15500000	15750000	B	-0.041954
chr12	15750000	16000000	A	0.0779774
chr12	16000000	16250000	A	0.222339
chr12	16250000	16500000	B	-0.265103
chr12	16500000	16750000	B	-0.106148
chr12	16750000	17000000	A	0.11368
chr12	17000000	17250000	A	0.483009
chr12	17250000	17500000	A	0.578473
chr12	17500000	17750000	A	0.764307
chr12	17750000	18000000	A	0.760418
chr12	18000000	18250000	A	1.11916
chr12	18250000	18500000	B	-0.0727525
chr12	18500000	18750000	A	0.0532443
chr12	18750000	19000000	B	-0.141847
chr12	19000000	19250000	A	0.707764
chr12	19250000	19500000	A	0.258788
chr12	19500000	19750000	B	-0.000162229
chr12	19750000	20000000	A	0.30842
chr12	20000000	20250000	B	-0.0150536
chr12	20250000	20500000	A	0.610211
chr12	20500000	20750000	A	0.103632
chr12	20750000	21000000	A	0.817881
chr12	21000000	21250000	A	0.471058
chr12	21250000	21500000	A	0.43949
chr12	21500000	21750000	A	0.688139
chr12	21750000	22000000	A	0.801222
chr12	22000000	22250000	A	0.472878
chr12	22500000	22750000	A	0.281196
chr12	22750000	23000000	A	0.526601
chr12	23000000	23250000	A	0.746651
chr12	23250000	23500000	B	-0.16288
chr12	23500000	23750000	B	-0.206407
chr12	23750000	24000000	A	0.442194
chr12	24000000	24250000	A	0.609067
chr12	24250000	24500000	A	0.604498
chr12	24500000	24750000	A	0.421723
chr12	24750000	25000000	A	0.5088
chr12	25000000	25250000	A	0.567812
chr12	25250000	25500000	A	0.550364
chr12	25500000	25750000	A	0.736549
chr12	25750000	26000000	A	0.658139
chr12	26000000	26250000	A	0.618129
chr12	26250000	26500000	A	0.618352
chr12	26500000	26750000	A	0.384241
chr12	26750000	27000000	A	0.401646
chr12	27000000	27250000	A	0.178889
chr12	27250000	27500000	A	0.223695
chr12	27500000	27750000	A	0.574541
chr12	27750000	28000000	A	0.429844
chr12	28000000	28250000	A	0.536003
chr12	28250000	28500000	A	0.409328
chr12	28500000	28750000	A	0.546271
chr12	28750000	29000000	A	0.509953
chr12	29000000	29250000	A	0.589597
chr12	29250000	29500000	A	0.604439
chr12	29500000	29750000	A	0.551526
chr12	29750000	30000000	A	0.474773
chr12	30000000	30250000	A	0.0290643
chr12	30250000	30500000	A	0.60606
chr12	30500000	30750000	A	0.248718
chr12	30750000	31000000	A	0.199007
chr12	31000000	31250000	A	0.348559
chr12	31250000	31500000	A	0.345668
chr12	31500000	31750000	A	0.246299
chr12	31750000	32000000	A	0.432444
chr12	32000000	32250000	A	0.271703
chr12	32250000	32500000	A	0.274448
chr12	32500000	32750000	A	0.18807
chr12	32750000	33000000	B	-0.0664637
chr12	33000000	33250000	B	-0.190335
chr12	33250000	33500000	A	0.204709
chr12	33500000	33750000	B	-0.0110327
chr12	33750000	34000000	B	-0.352026
chr12	34000000	34250000	A	0.124516
chr12	34250000	34500000	A	0.0380534
chr12	34500000	34750000	A	0.100803
chr12	34750000	35000000	A	0.364939
chr12	35000000	35250000	A	0.272635
chr12	35250000	35500000	A	0.101912
chr12	35500000	35750000	B	-0.211945
chr12	35750000	36000000	A	0.142073
chr12	36000000	36250000	A	0.375981
chr12	36250000	36500000	A	0.156252
chr12	36500000	36750000	B	-0.0853133
chr12	36750000	37000000	B	-0.0290586
chr12	37000000	37250000	B	-0.0276875
chr12	37250000	37500000	B	-0.0413359
chr12	37500000	37750000	B	-0.569439
chr12	37750000	38000000	A	0.372418
chr12	38000000	38250000	A	0.407951
chr12	38250000	38500000	A	0.430316
chr12	38500000	38750000	A	0.611211
chr12	38750000	39000000	A	0.346426
chr12	39000000	39250000	B	-0.0770345
chr12	39250000	39500000	A	0.0182969
chr12	39500000	39750000	B	-0.0663374
chr12	39750000	40000000	B	-0.181978
chr12	40000000	40250000	B	-0.0500217
chr12	40250000	40500000	A	0.529574
chr12	40500000	40750000	A	0.336109
chr12	40750000	41000000	B	-0.1985
chr12	41000000	41250000	B	-0.0735131
chr12	41250000	41500000	A	0.333537
chr12	41500000	41750000	A	0.0927772
chr12	41750000	42000000	A	0.179809
chr12	42000000	42250000	A	0.0993213
chr12	42250000	42500000	A	0.101514
chr12	42500000	42750000	B	-0.493004
chr12	42750000	43000000	B	-0.000290763
chr12	43000000	43250000	A	0.0915664
chr12	43250000	43500000	B	-0.0327619
chr12	43500000	43750000	A	0.0481357
chr12	43750000	44000000	A	0.0288347
chr12	44000000	44250000	B	-0.0635592
chr12	44250000	44500000	A	0.177295
chr12	44500000	44750000	B	-0.0738848
chr12	44750000	45000000	B	-0.307135
chr12	45000000	45250000	B	-0.208304
chr12	45250000	45500000	B	-0.660642
chr12	45500000	45750000	B	-0.0120244
chr12	45750000	46000000	B	-0.475016
chr12	46000000	46250000	B	-0.403019
chr12	46250000	46500000	B	-0.467799
chr12	46500000	46750000	B	-0.677971
chr12	46750000	47000000	B	-0.785488
chr12	47000000	47250000	B	-0.629306
chr12	47250000	47500000	B	-0.886993
chr12	47500000	47750000	B	-0.46739
chr12	47750000	48000000	B	-0.32272
chr12	48000000	48250000	B	-0.567702
chr12	48250000	48500000	B	-0.743528
chr12	48500000	48750000	B	-0.421805
chr12	48750000	49000000	B	-0.475435
chr12	49000000	49250000	B	-0.589849
chr12	49250000	49500000	A	0.124604
chr12	49500000	49750000	B	-0.0107317
chr12	49750000	50000000	B	-0.0661676
chr12	50000000	50250000	A	0.08059
chr12	50250000	50500000	B	-0.471949
chr12	50500000	50750000	B	-0.402708
chr12	50750000	51000000	B	-0.409321
chr12	51000000	51250000	B	-0.108149
chr12	51250000	51500000	B	-0.528888
chr12	51500000	51750000	B	-0.203923
chr12	51750000	52000000	B	-0.0847389
chr12	52000000	52250000	A	0.155325
chr12	52250000	52500000	B	-0.049845
chr12	52500000	52750000	A	0.023266
chr12	52750000	53000000	A	0.0601145
chr12	53000000	53250000	B	-0.132552
chr12	53250000	53500000	B	-0.232749
chr12	53500000	53750000	B	-0.217726
chr12	53750000	54000000	A	0.0174395
chr12	54000000	54250000	B	-0.232044
chr12	54250000	54500000	B	-0.4089
chr12	54500000	54750000	B	-0.253252
chr12	54750000	55000000	A	0.36628
chr12	55000000	55250000	B	-0.404242
chr12	55250000	55500000	A	0.32522
chr12	55500000	55750000	B	-0.0207954
chr12	55750000	56000000	A	0.0535522
chr12	56000000	56250000	B	-0.110144
chr12	56250000	56500000	B	-0.125686
chr12	56500000	56750000	B	-0.405348
chr12	56750000	57000000	B	-0.262098
chr12	57000000	57250000	B	-0.121133
chr12	57250000	57500000	A	0.415937
chr12	57500000	57750000	A	0.499884
chr12	57750000	58000000	A	0.123984
chr12	58000000	58250000	A	0.141683
chr12	58250000	58500000	A	0.151413
chr12	58500000	58750000	B	-0.145362
chr12	58750000	59000000	A	0.137406
chr12	59000000	59250000	B	-0.386024
chr12	59250000	59500000	B	-0.583984
chr12	59500000	59750000	B	-0.508155
chr12	59750000	60000000	B	-0.499727
chr12	60000000	60250000	B	-0.556926
chr12	60250000	60500000	B	-0.986789
chr12	60500000	60750000	B	-0.165689
chr12	60750000	61000000	B	-0.564847
chr12	61000000	61250000	B	-0.223253
chr12	61250000	61500000	B	-0.854364
chr12	61500000	61750000	B	-0.629583
chr12	61750000	62000000	B	-0.469017
chr12	62000000	62250000	B	-1.08207
chr12	62250000	62500000	B	-0.767789
chr12	62500000	62750000	B	-0.737033
chr12	62750000	63000000	B	-0.613597
chr12	63000000	63250000	B	-0.719937
chr12	63250000	63500000	B	-0.788779
chr12	63500000	63750000	B	-0.780792
chr12	63750000	64000000	B	-0.630231
[truncated: 8,165 more rows]

## Sheet: DN_R1_comp
chrom	start	end	DN_R1_AB	DN_R1_EV_score
chr1	3000000	3250000	B	-0.251983
chr1	3250000	3500000	A	1.0743
chr1	3500000	3750000	A	0.596976
chr1	3750000	4000000	B	-0.977069
chr1	4000000	4250000	B	-0.856963
chr1	4250000	4500000	B	-0.127336
chr1	4500000	4750000	A	0.144324
chr1	4750000	5000000	A	0.739967
chr1	5000000	5250000	B	-0.201384
chr1	5250000	5500000	B	-0.646848
chr1	5500000	5750000	A	0.347335
chr1	5750000	6000000	B	-0.267219
chr1	6000000	6250000	A	0.200196
chr1	6250000	6500000	A	0.505482
chr1	6500000	6750000	B	-1.02819
chr1	6750000	7000000	B	-1.34872
chr1	7000000	7250000	A	0.263484
chr1	7250000	7500000	B	-0.342999
chr1	7500000	7750000	B	-0.564692
chr1	7750000	8000000	B	-3.80285
chr1	8000000	8250000	B	-2.98265
chr1	8250000	8500000	B	-0.403376
chr1	8500000	8750000	B	-0.440871
chr1	8750000	9000000	A	0.0830238
chr1	9000000	9250000	A	1.17813
chr1	9250000	9500000	B	-0.722583
chr1	9500000	9750000	A	0.407125
chr1	9750000	10000000	A	0.0604556
chr1	10000000	10250000	A	1.8072
chr1	10250000	10500000	B	-1.07725
chr1	10500000	10750000	B	-2.06466
chr1	10750000	11000000	B	-0.335005
chr1	11000000	11250000	B	-1.65956
chr1	11250000	11500000	B	-2.50821
chr1	11500000	11750000	B	-1.19595
chr1	11750000	12000000	B	-1.14801
chr1	12000000	12250000	B	-2.25315
chr1	12250000	12500000	B	-0.581346
chr1	12500000	12750000	A	0.322557
chr1	12750000	13000000	B	-0.350347
chr1	13000000	13250000	A	1.1174
chr1	13250000	13500000	A	0.984975
chr1	13500000	13750000	A	0.884818
chr1	13750000	14000000	A	0.0505245
chr1	14000000	14250000	A	0.110133
chr1	14250000	14500000	B	-1.09338
chr1	14500000	14750000	B	-0.698449
chr1	14750000	15000000	B	-1.14788
chr1	15000000	15250000	B	-3.13485
chr1	15250000	15500000	A	0.528501
chr1	15500000	15750000	A	0.240492
chr1	15750000	16000000	A	0.636903
chr1	16000000	16250000	A	0.606109
chr1	16250000	16500000	A	1.44825
chr1	16500000	16750000	A	0.777299
chr1	16750000	17000000	B	-0.487245
chr1	17000000	17250000	A	1.17361
chr1	17250000	17500000	B	-0.317662
chr1	17500000	17750000	B	-0.870983
chr1	17750000	18000000	A	0.0923367
chr1	18000000	18250000	A	0.504739
chr1	18250000	18500000	B	-2.14593
chr1	18500000	18750000	B	-0.47063
chr1	18750000	19000000	B	-1.24551
chr1	19000000	19250000	B	-2.00819
chr1	19250000	19500000	B	-1.80764
chr1	19500000	19750000	B	-1.05658
chr1	19750000	20000000	B	-0.542194
chr1	20000000	20250000	B	-0.88741
chr1	20250000	20500000	B	-0.777031
chr1	20500000	20750000	A	0.735208
chr1	20750000	21000000	A	1.335
chr1	21000000	21250000	A	1.97275
chr1	21250000	21500000	A	0.886666
chr1	21500000	21750000	A	0.296914
chr1	21750000	22000000	B	-0.747545
chr1	22000000	22250000	B	-1.0039
chr1	22250000	22500000	A	1.60636
chr1	22500000	22750000	A	1.77528
chr1	22750000	23000000	B	-0.515087
chr1	23000000	23250000	B	-0.473807
chr1	23250000	23500000	A	0.536669
chr1	23500000	23750000	A	0.968511
chr1	23750000	24000000	A	0.960854
chr1	24000000	24250000	A	0.330935
chr1	24250000	24500000	A	0.211205
chr1	24500000	24750000	A	0.870055
chr1	24750000	25000000	A	0.909624
chr1	25000000	25250000	A	1.61895
chr1	25250000	25500000	A	1.23177
chr1	25500000	25750000	A	0.862035
chr1	25750000	26000000	A	0.579053
chr1	26000000	26250000	B	-0.564054
chr1	26250000	26500000	B	-0.611592
chr1	26500000	26750000	A	0.00705878
chr1	26750000	27000000	B	-0.682255
chr1	27000000	27250000	B	-0.265688
chr1	27250000	27500000	B	-1.02471
chr1	27500000	27750000	B	-0.444307
chr1	27750000	28000000	B	-1.90835
chr1	28000000	28250000	B	-1.13165
chr1	28250000	28500000	B	-1.56253
chr1	28500000	28750000	B	-0.461824
chr1	28750000	29000000	B	-1.0498
chr1	29000000	29250000	B	-2.1141
chr1	29250000	29500000	B	-1.64078
chr1	29500000	29750000	B	-1.58608
chr1	29750000	30000000	B	-1.26755
chr1	30000000	30250000	B	-1.63419
chr1	30250000	30500000	B	-3.03909
chr1	30500000	30750000	B	-0.0204781
chr1	30750000	31000000	A	0.32878
chr1	31000000	31250000	A	1.28593
chr1	31250000	31500000	A	0.464846
chr1	31500000	31750000	A	0.0816037
chr1	31750000	32000000	B	-0.602047
chr1	32000000	32250000	A	0.81233
chr1	32250000	32500000	A	0.773119
chr1	32500000	32750000	A	0.89105
chr1	32750000	33000000	A	0.36296
chr1	33000000	33250000	B	-0.0892281
chr1	33250000	33500000	B	-0.322504
chr1	33500000	33750000	A	1.34323
chr1	33750000	34000000	A	1.42324
chr1	34000000	34250000	A	1.57834
chr1	34250000	34500000	A	1.34071
chr1	34500000	34750000	A	1.12085
chr1	34750000	35000000	A	1.34138
chr1	35000000	35250000	A	0.499392
chr1	35250000	35500000	A	0.825746
chr1	35500000	35750000	A	0.746107
chr1	35750000	36000000	B	-0.79538
chr1	36000000	36250000	A	1.2804
chr1	36250000	36500000	A	1.70672
chr1	36500000	36750000	A	1.67713
chr1	36750000	37000000	A	0.515819
chr1	37000000	37250000	A	0.71029
chr1	37250000	37500000	A	1.72785
chr1	37500000	37750000	A	1.66875
chr1	37750000	38000000	A	1.77052
chr1	38000000	38250000	A	1.33677
chr1	38250000	38500000	A	0.97952
chr1	38500000	38750000	A	1.69526
chr1	38750000	39000000	A	1.51842
chr1	39000000	39250000	A	1.14173
chr1	39250000	39500000	A	1.14125
chr1	39500000	39750000	A	1.03175
chr1	39750000	40000000	A	0.832971
chr1	40000000	40250000	A	0.962944
chr1	40250000	40500000	A	0.372594
chr1	40500000	40750000	B	-0.461219
chr1	40750000	41000000	A	0.064545
chr1	41000000	41250000	A	0.531584
chr1	41250000	41500000	A	0.0403542
chr1	41500000	41750000	B	-1.36175
chr1	41750000	42000000	B	-0.183772
chr1	42000000	42250000	A	0.215123
chr1	42250000	42500000	B	-0.616797
chr1	42500000	42750000	A	0.0995079
chr1	42750000	43000000	A	0.859373
chr1	43000000	43250000	A	1.36398
chr1	43250000	43500000	A	1.79983
chr1	43500000	43750000	A	1.1039
chr1	43750000	44000000	A	1.38376
chr1	44000000	44250000	A	1.01366
chr1	44250000	44500000	B	-0.793048
chr1	44500000	44750000	A	0.0377206
chr1	44750000	45000000	B	-0.50778
chr1	45000000	45250000	A	0.294993
chr1	45250000	45500000	B	-0.740767
chr1	45500000	45750000	B	-0.682868
chr1	45750000	46000000	A	0.44278
chr1	46000000	46250000	A	0.906806
chr1	46250000	46500000	A	0.409485
chr1	46500000	46750000	A	1.33145
chr1	46750000	47000000	A	1.38201
chr1	47000000	47250000	A	0.153843
chr1	47250000	47500000	A	0.627087
chr1	47500000	47750000	B	-0.129763
chr1	47750000	48000000	A	0.807504
chr1	48000000	48250000	B	-0.313786
chr1	48250000	48500000	B	-1.74095
chr1	48500000	48750000	A	0.274816
chr1	48750000	49000000	B	-0.13289
chr1	49000000	49250000	A	0.243134
chr1	49250000	49500000	B	-0.0791247
chr1	49500000	49750000	B	-0.289352
chr1	49750000	50000000	A	0.467801
chr1	50000000	50250000	B	-0.96396
chr1	50250000	50500000	B	-0.826459
chr1	50500000	50750000	A	0.732046
chr1	50750000	51000000	A	0.367859
chr1	51000000	51250000	A	1.76995
chr1	51250000	51500000	A	0.418032
chr1	51500000	51750000	A	0.826244
chr1	51750000	52000000	A	0.633252
chr1	52000000	52250000	A	1.5943
chr1	52250000	52500000	A	1.32807
chr1	52500000	52750000	A	1.42901
chr1	52750000	53000000	A	1.41042
chr1	53000000	53250000	A	1.21624
chr1	53250000	53500000	A	0.990083
chr1	53500000	53750000	A	0.665206
chr1	53750000	54000000	A	1.53239
chr1	54000000	54250000	A	1.32439
chr1	54250000	54500000	A	0.137472
chr1	54500000	54750000	A	0.900159
chr1	54750000	55000000	A	0.772403
chr1	55000000	55250000	A	0.297553
chr1	55250000	55500000	B	-1.69975
chr1	55500000	55750000	B	-0.215098
chr1	55750000	56000000	B	-0.614191
chr1	56000000	56250000	B	-0.73934
chr1	56250000	56500000	B	-0.916834
chr1	56500000	56750000	B	-0.625726
chr1	56750000	57000000	B	-1.60522
chr1	57000000	57250000	B	-0.501701
chr1	57250000	57500000	A	0.54478
chr1	57500000	57750000	A	0.46096
chr1	57750000	58000000	A	0.506079
chr1	58000000	58250000	A	0.120513
chr1	58250000	58500000	A	1.04935
chr1	58500000	58750000	A	1.62601
chr1	58750000	59000000	A	1.36598
chr1	59000000	59250000	A	1.78622
chr1	59250000	59500000	A	0.0749778
chr1	59500000	59750000	A	0.778811
chr1	59750000	60000000	A	1.09368
chr1	60000000	60250000	B	-0.558691
chr1	60250000	60500000	A	1.47631
chr1	60500000	60750000	A	0.422648
chr1	60750000	61000000	A	0.140398
chr1	61000000	61250000	A	0.62272
chr1	61250000	61500000	A	0.7669
chr1	61500000	61750000	A	1.04649
chr1	61750000	62000000	A	0.700189
chr1	62000000	62250000	A	0.182448
chr1	62250000	62500000	A	1.23121
chr1	62500000	62750000	A	0.346346
chr1	62750000	63000000	A	1.30828
chr1	63000000	63250000	A	1.48534
chr1	63250000	63500000	A	1.13805
chr1	63500000	63750000	A	0.912734
chr1	63750000	64000000	A	0.173906
chr1	64000000	64250000	A	0.6187
chr1	64250000	64500000	A	0.101966
chr1	64500000	64750000	A	1.35474
chr1	64750000	65000000	A	1.13146
chr1	65000000	65250000	A	0.390089
chr1	65250000	65500000	A	0.549991
chr1	65500000	65750000	A	0.176079
chr1	65750000	66000000	A	0.0424442
chr1	66000000	66250000	A	0.751648
chr1	66250000	66500000	A	1.50929
chr1	66500000	66750000	A	1.71476
chr1	66750000	67000000	A	1.43174
chr1	67000000	67250000	A	1.34431
chr1	67250000	67500000	A	1.3474
chr1	67500000	67750000	A	0.558469
chr1	67750000	68000000	A	0.663282
chr1	68000000	68250000	A	1.83472
chr1	68250000	68500000	A	1.32429
chr1	68500000	68750000	A	1.56496
chr1	68750000	69000000	A	1.90353
chr1	69000000	69250000	A	1.38189
chr1	69250000	69500000	A	0.492089
chr1	69500000	69750000	A	0.469208
chr1	69750000	70000000	A	0.670139
chr1	70000000	70250000	A	0.336386
chr1	70250000	70500000	A	1.35209
chr1	70500000	70750000	A	1.18082
chr1	70750000	71000000	A	1.64368
chr1	71000000	71250000	A	1.17529
chr1	71250000	71500000	A	1.19179
chr1	71500000	71750000	A	1.04256
chr1	71750000	72000000	A	0.901628
chr1	72000000	72250000	A	1.216
chr1	72250000	72500000	A	2.07256
chr1	72500000	72750000	A	1.56103
chr1	72750000	73000000	A	1.46641
chr1	73000000	73250000	A	0.828462
chr1	73250000	73500000	A	0.950811
chr1	73500000	73750000	A	0.912454
chr1	73750000	74000000	A	0.885186
chr1	74000000	74250000	A	1.44641
chr1	74250000	74500000	A	1.4337
chr1	74500000	74750000	A	1.6426
chr1	74750000	75000000	A	1.03731
chr1	75000000	75250000	A	0.887387
chr1	75250000	75500000	A	1.77045
chr1	75500000	75750000	A	1.10751
chr1	75750000	76000000	B	-0.572591
chr1	76000000	76250000	A	0.353648
chr1	76250000	76500000	B	-0.455345
chr1	76500000	76750000	B	-0.553043
chr1	76750000	77000000	A	0.144028
chr1	77000000	77250000	A	1.12335
chr1	77250000	77500000	A	1.0292
chr1	77500000	77750000	A	0.927621
chr1	77750000	78000000	A	0.606452
chr1	78000000	78250000	B	-1.00553
chr1	78250000	78500000	B	-0.0954255
chr1	78500000	78750000	A	1.63827
chr1	78750000	79000000	A	1.30297
chr1	79000000	79250000	A	0.762753
chr1	79250000	79500000	A	1.13996
chr1	79500000	79750000	A	1.10495
chr1	79750000	80000000	A	1.6846
chr1	80000000	80250000	A	0.897599
chr1	80250000	80500000	A	0.729472
chr1	80500000	80750000	A	0.830905
chr1	80750000	81000000	A	1.56192
chr1	81000000	81250000	A	1.89929
chr1	81250000	81500000	A	0.781038
chr1	81500000	81750000	B	-0.19125
chr1	81750000	82000000	A	0.432606
chr1	82000000	82250000	A	0.605105
chr1	82250000	82500000	B	-0.20483
chr1	82500000	82750000	A	0.420913
chr1	82750000	83000000	A	1.16789
chr1	83000000	83250000	A	1.20944
chr1	83250000	83500000	A	1.06434
chr1	83500000	83750000	A	0.254203
chr1	83750000	84000000	A	0.249392
chr1	84000000	84250000	A	0.165335
chr1	84250000	84500000	A	0.585482
chr1	84500000	84750000	A	0.874878
chr1	84750000	85000000	A	0.725831
chr1	85000000	85250000	B	-0.462347
chr1	85250000	85500000	B	-1.10617
chr1	85500000	85750000	B	-0.632559
chr1	85750000	86000000	B	-0.368778
chr1	86000000	86250000	A	1.00002
chr1	86250000	86500000	A	1.21267
chr1	86500000	86750000	A	1.05457
chr1	86750000	87000000	A	0.218316
chr1	87000000	87250000	A	0.366161
chr1	87250000	87500000	A	1.26861
chr1	87500000	87750000	A	0.212527
chr1	87750000	88000000	B	-0.429866
chr1	88000000	88250000	A	0.690143
chr1	88250000	88500000	A	0.730766
chr1	88500000	88750000	A	0.240609
chr1	88750000	89000000	A	0.40701
chr1	89000000	89250000	A	0.542367
chr1	89250000	89500000	A	1.49951
chr1	89500000	89750000	A	1.69958
chr1	89750000	90000000	A	0.935502
chr1	90000000	90250000	A	0.921997
chr1	90250000	90500000	A	0.30553
chr1	90500000	90750000	A	1.09253
chr1	90750000	91000000	A	0.800521
chr1	91000000	91250000	A	1.16523
chr1	91250000	91500000	A	1.45214
chr1	91500000	91750000	A	1.59418
chr1	91750000	92000000	A	1.78268
chr1	92000000	92250000	A	1.53694
chr1	92250000	92500000	A	0.677477
chr1	92500000	92750000	A	0.1041
chr1	92750000	93000000	A	1.09421
chr1	93000000	93250000	A	1.10716
chr1	93250000	93500000	A	1.85014
chr1	93500000	93750000	A	0.972644
chr1	93750000	94000000	B	-0.883368
chr1	94000000	94250000	B	-2.39023
chr1	94250000	94500000	B	-3.19161
chr1	94500000	94750000	B	-1.68048
chr1	94750000	95000000	B	-0.432674
chr1	95000000	95250000	B	-0.69899
chr1	95250000	95500000	B	-0.990068
chr1	95500000	95750000	B	-0.990853
chr1	95750000	96000000	B	-2.47842
chr1	96000000	96250000	B	-2.92981
chr1	96250000	96500000	B	-2.1477
chr1	96500000	96750000	B	-1.39483
chr1	96750000	97000000	A	0.821127
chr1	97000000	97250000	B	-0.981537
chr1	97250000	97500000	B	-2.1
chr1	97500000	97750000	B	-0.549684
chr1	97750000	98000000	A	0.39035
chr1	98000000	98250000	B	-0.751643
chr1	98250000	98500000	B	-1.96298
chr1	98500000	98750000	B	-1.93179
chr1	98750000	99000000	B	-3.4903
chr1	99000000	99250000	B	-3.12161
chr1	99250000	99500000	B	-1.55169
chr1	99500000	99750000	B	-0.983104
chr1	99750000	100000000	A	1.04187
chr1	100000000	100250000	A	0.175513
chr1	100250000	100500000	B	-1.54476
chr1	100500000	100750000	B	-3.32273
chr1	100750000	101000000	B	-2.29991
chr1	101000000	101250000	B	-2.57215
chr1	101250000	101500000	B	-2.21851
chr1	101500000	101750000	B	-2.38253
chr1	101750000	102000000	B	-2.47365
chr1	102000000	102250000	B	-3.68444
chr1	102250000	102500000	B	-2.20625
chr1	102500000	102750000	B	-2.06263
chr1	102750000	103000000	B	-1.19836
chr1	103000000	103250000	B	-2.73765
chr1	103250000	103500000	B	-1.56669
chr1	103500000	103750000	B	-2.67877
chr1	103750000	104000000	B	-1.38823
chr1	104000000	104250000	B	-1.88686
chr1	104250000	104500000	B	-3.0416
chr1	104500000	104750000	B	-0.94487
chr1	104750000	105000000	B	-0.565423
chr1	105000000	105250000	B	-1.70172
chr1	105250000	105500000	A	0.0928325
chr1	105500000	105750000	B	-0.843459
chr1	105750000	106000000	A	1.17057
chr1	106000000	106250000	A	0.718345
chr1	106250000	106500000	A	0.973933
chr1	106500000	106750000	A	0.0364639
chr1	106750000	107000000	A	0.468518
chr1	107000000	107250000	B	-1.30986
chr1	107250000	107500000	B	-1.19082
chr1	107500000	107750000	B	-1.37585
chr1	107750000	108000000	B	-4.27603
chr1	108000000	108250000	B	-2.16893
chr1	108250000	108500000	B	-4.11198
chr1	108500000	108750000	B	-3.28865
chr1	108750000	109000000	B	-2.74647
chr1	109000000	109250000	B	-2.01891
chr1	109250000	109500000	B	-2.40533
chr1	109500000	109750000	B	-3.75231
chr1	109750000	110000000	B	-3.04391
chr1	110000000	110250000	B	-3.07384
chr1	110250000	110500000	B	-1.59084
chr1	110500000	110750000	B	-3.27654
chr1	110750000	111000000	B	-3.04758
chr1	111000000	111250000	B	-1.60053
chr1	111250000	111500000	B	-1.27991
chr1	111500000	111750000	B	-2.35574
chr1	111750000	112000000	B	-0.63081
chr1	112000000	112250000	B	-2.57615
chr1	112250000	112500000	B	-1.3136
chr1	112500000	112750000	B	-3.43653
chr1	112750000	113000000	B	-2.53504
chr1	113000000	113250000	A	0.321462
chr1	113250000	113500000	A	0.236375
chr1	113500000	113750000	B	-1.23203
chr1	113750000	114000000	B	-0.17353
chr1	114000000	114250000	B	-1.56561
chr1	114250000	114500000	B	-0.827274
chr1	114500000	114750000	B	-2.44835
chr1	114750000	115000000	B	-2.04275
chr1	115000000	115250000	B	-1.75967
chr1	115250000	115500000	B	-1.39267
chr1	115500000	115750000	B	-0.714205
chr1	115750000	116000000	A	1.38988
chr1	116000000	116250000	A	1.75135
chr1	116250000	116500000	A	0.64365
chr1	116500000	116750000	B	-1.87781
chr1	116750000	117000000	B	-1.63874
chr1	117000000	117250000	B	-0.59109
chr1	117250000	117500000	B	-1.15435
chr1	117500000	117750000	B	-2.78404
chr1	117750000	118000000	B	-6.01667
chr1	118000000	118250000	B	-2.56034
chr1	118250000	118500000	A	1.21193
chr1	118500000	118750000	A	1.47877
chr1	118750000	119000000	A	1.45075
chr1	119000000	119250000	A	1.26447
chr1	119250000	119500000	A	1.46564
chr1	119500000	119750000	A	1.3722
chr1	119750000	120000000	A	1.33564
chr1	120000000	120250000	A	2.37845
chr1	120250000	120500000	A	0.867582
chr1	120500000	120750000	A	1.68382
chr1	120750000	121000000	A	1.56076
chr1	121000000	121250000	A	1.83534
chr1	121250000	121500000	A	1.54153
chr1	121500000	121750000	A	0.650065
chr1	121750000	122000000	A	0.44736
chr1	122000000	122250000	B	-1.03523
chr1	122250000	122500000	B	-0.446642
chr1	122500000	122750000	B	-1.33951
chr1	122750000	123000000	B	-0.193893
chr1	123000000	123250000	B	-0.0980228
chr1	123250000	123500000	A	0.420955
chr1	123500000	123750000	A	1.53277
chr1	123750000	124000000	A	1.63865
chr1	124000000	124250000	A	0.826141
chr1	124250000	124500000	A	0.0380358
chr1	124500000	124750000	A	0.523717
chr1	124750000	125000000	A	0.793096
chr1	125000000	125250000	A	0.47495
chr1	125250000	125500000	A	0.356613
chr1	125500000	125750000	A	1.14199
chr1	125750000	126000000	A	0.620452
chr1	126000000	126250000	A	0.39535
chr1	126250000	126500000	A	0.674327
chr1	126500000	126750000	A	0.00284179
chr1	126750000	127000000	B	-0.405602
chr1	127000000	127250000	B	-0.171447
chr1	127250000	127500000	A	1.12988
chr1	127500000	127750000	A	1.1662
chr1	127750000	128000000	A	1.57309
chr1	128000000	128250000	A	1.3453
chr1	128250000	128500000	A	2.00346
chr1	128500000	128750000	A	1.72365
chr1	128750000	129000000	A	1.03247
chr1	129000000	129250000	B	-0.12337
chr1	129250000	129500000	A	0.777397
chr1	129500000	129750000	A	0.921674
chr1	129750000	130000000	A	1.04028
chr1	130000000	130250000	A	0.122681
chr1	130250000	130500000	A	0.948096
chr1	130500000	130750000	A	1.43872
chr1	130750000	131000000	A	1.44504
chr1	131000000	131250000	A	1.65813
chr1	131250000	131500000	A	1.97692
chr1	131500000	131750000	A	0.786727
chr1	131750000	132000000	A	1.09373
chr1	132000000	132250000	A	1.76581
chr1	132250000	132500000	A	0.927463
chr1	132500000	132750000	A	1.06209
chr1	132750000	133000000	A	0.91467
chr1	133000000	133250000	A	1.22239
chr1	133250000	133500000	A	1.3854
chr1	133500000	133750000	A	1.60163
chr1	133750000	134000000	A	1.52563
chr1	134000000	134250000	A	1.49727
chr1	134250000	134500000	A	1.54194
chr1	134500000	134750000	A	1.38501
chr1	134750000	135000000	A	1.38873
chr1	135000000	135250000	A	0.439364
chr1	135250000	135500000	A	1.64925
chr1	135500000	135750000	A	1.45628
chr1	135750000	136000000	A	1.16045
chr1	136000000	136250000	A	0.195843
chr1	136250000	136500000	B	-0.344611
chr1	136500000	136750000	B	-0.479419
chr1	136750000	137000000	B	-0.873019
chr1	137000000	137250000	B	-1.43127
chr1	137250000	137500000	B	-0.791888
chr1	137500000	137750000	B	-0.433953
chr1	137750000	138000000	B	-0.0190975
chr1	138000000	138250000	B	-1.38777
chr1	138250000	138500000	B	-0.538039
chr1	138500000	138750000	B	-0.29091
chr1	138750000	139000000	B	-0.181737
chr1	139000000	139250000	A	1.26367
chr1	139250000	139500000	B	-0.30334
chr1	139500000	139750000	B	-2.43501
chr1	139750000	140000000	B	-2.99665
chr1	140000000	140250000	B	-2.05278
chr1	140250000	140500000	B	-1.85767
chr1	140500000	140750000	B	-1.02755
chr1	140750000	141000000	B	-2.97983
chr1	141000000	141250000	B	-2.07028
chr1	141250000	141500000	B	-3.13163
chr1	141500000	141750000	B	-2.80859
chr1	141750000	142000000	B	-0.889296
chr1	142000000	142250000	B	-2.45544
chr1	142250000	142500000	B	-5.07601
chr1	142500000	142750000	B	-2.35646
chr1	142750000	143000000	B	-1.8242
chr1	143000000	143250000	B	-3.05231
chr1	143250000	143500000	B	-3.95192
chr1	143500000	143750000	B	-0.628471
chr1	143750000	144000000	B	-0.816722
chr1	144000000	144250000	B	-0.87388
chr1	144250000	144500000	B	-3.93997
chr1	144500000	144750000	B	-2.04512
chr1	144750000	145000000	B	-1.56554
chr1	145000000	145250000	B	-0.994809
chr1	145250000	145500000	B	-4.23528
chr1	145500000	145750000	B	-2.54134
chr1	145750000	146000000	B	-2.5229
chr1	146000000	146250000	B	-2.11381
chr1	146250000	146500000	B	-3.12009
chr1	146500000	146750000	B	-1.98795
chr1	146750000	147000000	B	-4.2925
chr1	147000000	147250000	B	-4.88605
chr1	147250000	147500000	B	-2.55509
chr1	147500000	147750000	B	-4.25432
chr1	147750000	148000000	B	-2.41826
chr1	148000000	148250000	B	-2.19577
chr1	148250000	148500000	B	-3.0226
chr1	148500000	148750000	B	-5.40768
chr1	148750000	149000000	B	-5.19286
chr1	149000000	149250000	B	-4.04055
chr1	149250000	149500000	B	-3.05443
chr1	149500000	149750000	B	-3.33865
chr1	149750000	150000000	B	-0.959428
chr1	150000000	150250000	B	-2.1855
chr1	150250000	150500000	B	-2.23318
chr1	150500000	150750000	B	-0.0738877
chr1	150750000	151000000	B	-0.919204
chr1	151000000	151250000	B	-0.120663
chr1	151250000	151500000	B	-0.765884
chr1	151500000	151750000	B	-0.78352
chr1	151750000	152000000	A	1.41663
chr1	152000000	152250000	A	0.464584
chr1	152250000	152500000	B	-0.590282
chr1	152500000	152750000	A	0.52337
chr1	152750000	153000000	A	1.43328
chr1	153000000	153250000	A	1.01965
chr1	153250000	153500000	A	1.70406
chr1	153500000	153750000	A	1.43843
chr1	153750000	154000000	A	1.44144
chr1	154000000	154250000	A	0.713268
chr1	154250000	154500000	A	1.15216
chr1	154500000	154750000	A	1.19174
chr1	154750000	155000000	A	0.654362
chr1	155000000	155250000	A	0.853744
chr1	155250000	155500000	A	0.253781
chr1	155500000	155750000	A	0.678588
chr1	155750000	156000000	A	0.906378
chr1	156000000	156250000	A	1.0766
chr1	156250000	156500000	A	0.664716
chr1	156500000	156750000	A	1.92673
chr1	156750000	157000000	A	1.66433
chr1	157000000	157250000	A	1.66685
chr1	157250000	157500000	A	1.23725
chr1	157500000	157750000	A	0.736419
chr1	157750000	158000000	A	0.203069
chr1	158000000	158250000	A	0.68591
chr1	158250000	158500000	A	1.73404
chr1	158500000	158750000	A	2.10134
chr1	158750000	159000000	A	0.629473
chr1	159000000	159250000	A	0.4315
chr1	159250000	159500000	A	1.25255
chr1	159500000	159750000	A	0.951557
chr1	159750000	160000000	A	0.429954
chr1	160000000	160250000	A	0.844443
chr1	160250000	160500000	A	1.1941
chr1	160500000	160750000	A	0.594668
chr1	160750000	161000000	A	1.37981
chr1	161000000	161250000	A	0.729989
chr1	161250000	161500000	B	-0.221745
chr1	161500000	161750000	A	0.565815
chr1	161750000	162000000	B	-0.0316363
chr1	162000000	162250000	A	0.938047
chr1	162250000	162500000	A	0.418758
chr1	162500000	162750000	A	1.06284
chr1	162750000	163000000	B	-0.433283
chr1	163000000	163250000	A	0.185632
chr1	163250000	163500000	B	-0.995862
chr1	163500000	163750000	A	0.418142
chr1	163750000	164000000	A	1.62593
chr1	164000000	164250000	B	-0.0961673
chr1	164250000	164500000	A	1.30601
chr1	164500000	164750000	A	1.07697
chr1	164750000	165000000	A	1.09836
chr1	165000000	165250000	A	1.39706
chr1	165250000	165500000	A	0.802199
chr1	165500000	165750000	A	0.351272
chr1	165750000	166000000	A	0.134161
chr1	166000000	166250000	B	-1.55626
chr1	166250000	166500000	A	0.0216205
chr1	166500000	166750000	B	-1.88068
chr1	166750000	167000000	B	-0.643508
chr1	167000000	167250000	A	0.874895
chr1	167250000	167500000	B	-0.172896
chr1	167500000	167750000	A	0.891398
chr1	167750000	168000000	A	1.43661
chr1	168000000	168250000	A	2.19137
chr1	168250000	168500000	A	2.02628
chr1	168500000	168750000	A	1.12376
chr1	168750000	169000000	A	0.965928
chr1	169000000	169250000	A	1.34534
chr1	169250000	169500000	A	1.21974
chr1	169500000	169750000	A	1.03435
chr1	169750000	170000000	A	0.380972
chr1	170000000	170250000	A	0.719543
chr1	170250000	170500000	A	1.77454
chr1	170500000	170750000	A	1.15363
chr1	170750000	171000000	A	0.74014
chr1	171000000	171250000	A	1.0658
chr1	171250000	171500000	A	0.225178
chr1	171500000	171750000	B	-0.361559
chr1	171750000	172000000	B	-1.16488
chr1	172000000	172250000	A	0.682144
chr1	172250000	172500000	A	0.0586339
chr1	172500000	172750000	B	-1.30346
chr1	172750000	173000000	B	-0.847006
chr1	173000000	173250000	B	-1.32886
chr1	173250000	173500000	B	-0.269851
chr1	173500000	173750000	B	-1.02371
chr1	173750000	174000000	B	-2.46857
chr1	174000000	174250000	B	-2.19275
chr1	174250000	174500000	B	-1.47251
chr1	174500000	174750000	A	0.706691
chr1	174750000	175000000	A	0.873476
chr1	175000000	175250000	A	1.25321
chr1	175250000	175500000	A	1.16884
chr1	175500000	175750000	A	1.74899
chr1	175750000	176000000	A	0.846338
chr1	176000000	176250000	A	0.332795
chr1	176250000	176500000	B	-0.750623
chr1	176500000	176750000	B	-1.34639
chr1	176750000	177000000	A	0.132887
chr1	177000000	177250000	A	1.05538
chr1	177250000	177500000	B	-0.847106
chr1	177500000	177750000	B	-0.86494
chr1	177750000	178000000	B	-1.23361
chr1	178000000	178250000	B	-0.381166
chr1	178250000	178500000	A	0.0742238
chr1	178500000	178750000	A	0.843492
chr1	178750000	179000000	A	1.09634
chr1	179000000	179250000	A	1.42672
chr1	179250000	179500000	A	0.953479
chr1	179500000	179750000	A	1.4936
chr1	179750000	180000000	A	0.316465
chr1	180000000	180250000	B	-0.0831329
chr1	180250000	180500000	A	0.926237
chr1	180500000	180750000	A	0.542502
chr1	180750000	181000000	A	0.349779
chr1	181000000	181250000	A	0.351371
chr1	181250000	181500000	B	-0.0180126
chr1	181500000	181750000	A	0.364839
chr1	181750000	182000000	A	0.837908
chr1	182000000	182250000	A	0.166613
chr1	182250000	182500000	A	1.02202
chr1	182500000	182750000	A	0.706746
chr1	182750000	183000000	A	0.338348
chr1	183000000	183250000	B	-0.507204
chr1	183250000	183500000	A	1.40143
chr1	183500000	183750000	A	0.886966
chr1	183750000	184000000	A	0.00911644
chr1	184000000	184250000	B	-0.49491
chr1	184250000	184500000	B	-0.790977
chr1	184500000	184750000	A	0.0314015
chr1	184750000	185000000	A	0.765429
chr1	185000000	185250000	A	1.14432
chr1	185250000	185500000	A	1.36368
chr1	185500000	185750000	A	0.787242
chr1	185750000	186000000	B	-0.280399
chr1	186000000	186250000	A	0.288662
chr1	186250000	186500000	A	0.313634
chr1	186500000	186750000	A	0.825389
chr1	186750000	187000000	A	0.0989267
chr1	187000000	187250000	B	-0.422472
chr1	187250000	187500000	B	-0.236388
chr1	187500000	187750000	A	0.0816783
chr1	187750000	188000000	A	0.517156
chr1	188000000	188250000	A	0.670364
chr1	188250000	188500000	B	-1.51226
chr1	188500000	188750000	B	-0.38023
chr1	188750000	189000000	A	0.694025
chr1	189000000	189250000	A	0.983709
chr1	189250000	189500000	A	1.19667
chr1	189500000	189750000	A	0.822091
chr1	189750000	190000000	A	1.22994
chr1	190000000	190250000	B	-0.27518
chr1	190250000	190500000	B	-0.0350793
chr1	190500000	190750000	A	0.0853888
chr1	190750000	191000000	A	1.08626
chr1	191000000	191250000	A	0.786808
chr1	191250000	191500000	A	0.956389
chr1	191500000	191750000	A	0.839483
chr1	191750000	192000000	A	0.53385
chr1	192000000	192250000	A	0.246092
chr1	192250000	192500000	A	0.299292
chr1	192500000	192750000	B	-0.166853
chr1	192750000	193000000	A	0.329289
chr1	193000000	193250000	A	1.11682
chr1	193250000	193500000	A	0.436095
chr1	193500000	193750000	A	0.609365
chr1	193750000	194000000	A	0.0532798
chr1	194000000	194250000	A	0.0956652
chr1	194250000	194500000	A	1.09424
chr1	194500000	194750000	A	1.37349
chr1	194750000	195000000	A	1.38802
chr1	195000000	195250000	B	-0.964783
chr1	195250000	195471971	B	-6.56454
chr10	3000000	3250000	B	-1.96863
chr10	3250000	3500000	B	-0.863778
chr10	3500000	3750000	B	-0.320489
chr10	3750000	4000000	A	0.236206
chr10	4000000	4250000	A	0.312778
chr10	4250000	4500000	A	0.688859
chr10	4500000	4750000	A	0.964445
chr10	4750000	5000000	B	-0.834679
chr10	5000000	5250000	A	1.07347
chr10	5250000	5500000	A	0.505073
chr10	5500000	5750000	A	0.677
chr10	5750000	6000000	A	0.0799903
chr10	6000000	6250000	B	-2.29241
chr10	6250000	6500000	B	-1.9967
chr10	6500000	6750000	B	-1.4289
chr10	6750000	7000000	A	0.0795397
chr10	7000000	7250000	B	-1.06144
chr10	7250000	7500000	B	-1.52339
chr10	7500000	7750000	B	-0.477123
chr10	7750000	8000000	A	0.727586
chr10	8000000	8250000	A	0.882418
chr10	8250000	8500000	A	0.714374
chr10	8500000	8750000	B	-0.272493
chr10	8750000	9000000	A	1.09671
chr10	9000000	9250000	A	0.88142
chr10	9250000	9500000	A	1.20845
chr10	9500000	9750000	A	0.896607
chr10	9750000	10000000	A	1.23469
chr10	10000000	10250000	A	0.554943
chr10	10250000	10500000	A	0.477612
chr10	10500000	10750000	A	0.377761
chr10	10750000	11000000	A	0.734851
chr10	11000000	11250000	B	-0.541332
chr10	11250000	11500000	A	0.0914592
chr10	11500000	11750000	B	-0.421787
chr10	11750000	12000000	B	-0.263735
chr10	12000000	12250000	B	-0.206618
chr10	12250000	12500000	A	0.181971
chr10	12500000	12750000	A	0.788155
chr10	12750000	13000000	A	0.882082
chr10	13000000	13250000	A	0.660425
chr10	13250000	13500000	A	0.750252
chr10	13500000	13750000	A	0.804365
chr10	13750000	14000000	A	0.167134
chr10	14000000	14250000	A	0.383269
chr10	14250000	14500000	A	0.224679
chr10	14500000	14750000	A	0.192445
chr10	14750000	15000000	B	-0.602557
chr10	15000000	15250000	B	-0.644164
chr10	15250000	15500000	B	-0.489591
chr10	15500000	15750000	B	-0.463514
chr10	15750000	16000000	B	-0.0622241
chr10	16000000	16250000	B	-0.198604
chr10	16250000	16500000	B	-0.0764647
chr10	16500000	16750000	A	0.0425858
chr10	16750000	17000000	A	0.230538
chr10	17000000	17250000	B	-0.936608
chr10	17250000	17500000	B	-0.0658526
chr10	17500000	17750000	A	0.274546
chr10	17750000	18000000	A	0.0538753
chr10	18000000	18250000	A	0.671158
chr10	18250000	18500000	A	0.25848
chr10	18500000	18750000	A	1.00797
chr10	18750000	19000000	A	0.490377
chr10	19000000	19250000	A	0.123453
chr10	19250000	19500000	B	-0.670419
chr10	19500000	19750000	A	0.723061
chr10	19750000	20000000	A	1.01317
chr10	20000000	20250000	A	1.1322
chr10	20250000	20500000	A	0.774773
chr10	20500000	20750000	B	-0.72748
chr10	20750000	21000000	A	1.03827
chr10	21000000	21250000	A	0.68369
chr10	21250000	21500000	A	0.844414
chr10	21500000	21750000	A	0.862114
chr10	21750000	22000000	A	0.829239
chr10	22000000	22250000	B	-1.90876
chr10	22250000	22500000	B	-2.93889
chr10	22500000	22750000	B	-1.10007
chr10	22750000	23000000	B	-1.14538
chr10	23000000	23250000	B	-0.749105
chr10	23250000	23500000	B	-1.00811
chr10	23500000	23750000	A	0.126357
chr10	23750000	24000000	A	0.573098
chr10	24000000	24250000	A	1.06026
chr10	24250000	24500000	A	0.330119
chr10	24500000	24750000	B	-0.479353
chr10	24750000	25000000	A	0.408391
chr10	25000000	25250000	B	-0.910596
chr10	25250000	25500000	A	0.918098
chr10	25500000	25750000	A	0.747102
chr10	25750000	26000000	A	0.149414
chr10	26000000	26250000	A	1.01326
chr10	26250000	26500000	A	0.0115319
chr10	26500000	26750000	B	-0.462754
chr10	26750000	27000000	A	0.466609
chr10	27000000	27250000	B	-0.373197
chr10	27250000	27500000	B	-1.55409
chr10	27500000	27750000	B	-0.494586
chr10	27750000	28000000	B	-1.24091
chr10	28000000	28250000	B	-1.0036
chr10	28250000	28500000	B	-0.407254
chr10	28500000	28750000	B	-1.68461
chr10	28750000	29000000	B	-0.763342
chr10	29000000	29250000	A	0.176531
chr10	29250000	29500000	B	-0.324058
chr10	29500000	29750000	B	-1.02662
chr10	29750000	30000000	B	-1.96227
chr10	30000000	30250000	B	-1.33504
chr10	30250000	30500000	B	-1.3317
chr10	30500000	30750000	A	1.32146
chr10	30750000	31000000	B	-0.138666
chr10	31000000	31250000	B	-2.04828
chr10	31250000	31500000	A	0.0520132
chr10	31500000	31750000	B	-0.0592366
chr10	31750000	32000000	A	0.270961
chr10	32000000	32250000	A	0.212267
chr10	32250000	32500000	A	0.406808
chr10	32500000	32750000	A	0.286613
chr10	32750000	33000000	A	0.825258
chr10	33000000	33250000	B	-0.638662
chr10	33250000	33500000	B	-0.151862
chr10	33500000	33750000	B	-0.244744
chr10	33750000	34000000	B	-1.43104
chr10	34000000	34250000	B	-0.125697
chr10	34250000	34500000	A	0.850468
chr10	34500000	34750000	B	-1.01927
chr10	34750000	35000000	B	-0.802381
chr10	35000000	35250000	B	-1.11403
chr10	35250000	35500000	B	-1.30954
chr10	35500000	35750000	B	-2.13463
chr10	35750000	36000000	B	-0.711965
chr10	36000000	36250000	B	-1.90681
chr10	36250000	36500000	B	-2.2649
chr10	36500000	36750000	B	-1.14578
chr10	36750000	37000000	B	-0.0988881
chr10	37000000	37250000	B	-0.210913
chr10	37250000	37500000	A	0.297636
chr10	37500000	37750000	B	-0.879366
chr10	37750000	38000000	B	-0.0199505
chr10	38000000	38250000	B	-1.31515
chr10	38250000	38500000	B	-1.14802
chr10	38500000	38750000	A	0.086658
chr10	38750000	39000000	B	-0.781773
chr10	39000000	39250000	A	0.733204
chr10	39250000	39500000	A	1.12918
chr10	39500000	39750000	A	0.418586
chr10	39750000	40000000	B	-0.0833039
chr10	40000000	40250000	B	-0.104958
chr10	40250000	40500000	A	0.944463
chr10	40500000	40750000	A	0.338532
chr10	40750000	41000000	A	0.572182
chr10	41000000	41250000	A	0.352074
chr10	41250000	41500000	B	-0.262498
chr10	41500000	41750000	A	0.748352
chr10	41750000	42000000	B	-0.237122
chr10	42000000	42250000	A	0.90409
chr10	42250000	42500000	A	0.903437
chr10	42500000	42750000	A	0.477505
chr10	42750000	43000000	A	1.03617
chr10	43000000	43250000	A	0.923346
chr10	43250000	43500000	A	0.813764
chr10	43500000	43750000	A	0.158718
chr10	43750000	44000000	A	0.148702
chr10	44000000	44250000	B	-0.24393
chr10	44250000	44500000	B	-0.192589
chr10	44500000	44750000	B	-0.645788
chr10	44750000	45000000	B	-2.03565
chr10	45000000	45250000	B	-0.0990395
chr10	45250000	45500000	A	0.0657766
chr10	45500000	45750000	B	-0.944307
chr10	45750000	46000000	B	-1.17804
chr10	46000000	46250000	B	-1.02043
chr10	46250000	46500000	B	-1.93275
chr10	46500000	46750000	B	-2.7877
chr10	46750000	47000000	B	-1.56079
chr10	47000000	47250000	B	-1.49302
chr10	47250000	47500000	B	-1.03896
chr10	47500000	47750000	B	-2.51238
chr10	47750000	48000000	B	-1.35572
chr10	48000000	48250000	B	-2.44948
chr10	48250000	48500000	B	-1.90593
chr10	48500000	48750000	B	-2.12779
chr10	48750000	49000000	B	-2.45715
chr10	49000000	49250000	B	-1.50867
chr10	49250000	49500000	B	-0.459064
chr10	49500000	49750000	B	-0.960608
chr10	49750000	50000000	B	-2.49791
chr10	50000000	50250000	B	-2.72232
chr10	50250000	50500000	B	-4.84815
chr10	50500000	50750000	A	0.188557
chr10	50750000	51000000	B	-0.351577
chr10	51000000	51250000	B	-1.03593
chr10	51250000	51500000	B	-1.64412
chr10	51500000	51750000	A	0.510888
chr10	51750000	52000000	B	-0.489501
chr10	52000000	52250000	B	-0.0152104
chr10	52250000	52500000	A	0.291862
chr10	52500000	52750000	B	-0.64442
chr10	52750000	53000000	A	0.183644
chr10	53000000	53250000	B	-0.522928
chr10	53250000	53500000	A	0.519334
chr10	53500000	53750000	A	1.37282
chr10	53750000	54000000	B	-0.605125
chr10	54000000	54250000	B	-1.00244
chr10	54250000	54500000	B	-1.46907
chr10	54500000	54750000	B	-0.65095
chr10	54750000	55000000	B	-0.596288
chr10	55000000	55250000	B	-2.10487
chr10	55250000	55500000	B	-2.20341
chr10	55500000	55750000	B	-1.47774
chr10	55750000	56000000	B	-0.561429
chr10	56000000	56250000	A	0.222053
chr10	56250000	56500000	B	-0.422226
chr10	56500000	56750000	B	-1.48756
chr10	56750000	57000000	B	-3.2004
chr10	57000000	57250000	B	-2.50041
chr10	57250000	57500000	B	-1.56074
chr10	57500000	57750000	B	-0.00614949
chr10	57750000	58000000	B	-2.96253
chr10	58000000	58250000	B	-3.73901
chr10	58250000	58500000	A	0.769626
chr10	58500000	58750000	A	0.0464077
chr10	58750000	59000000	A	1.09804
chr10	59000000	59250000	A	0.503904
chr10	59250000	59500000	A	0.603355
chr10	59500000	59750000	A	1.14364
chr10	59750000	60000000	A	0.867708
chr10	60000000	60250000	A	1.04642
chr10	60250000	60500000	A	1.07797
chr10	60500000	60750000	A	1.04445
chr10	60750000	61000000	A	1.01971
chr10	61000000	61250000	A	0.784597
chr10	61250000	61500000	A	1.00704
chr10	61500000	61750000	A	1.07078
chr10	61750000	62000000	A	1.61985
chr10	62000000	62250000	A	1.28579
chr10	62250000	62500000	A	1.54767
chr10	62500000	62750000	A	1.29865
chr10	62750000	63000000	A	1.48065
chr10	63000000	63250000	B	-0.210097
chr10	63250000	63500000	A	0.072274
chr10	63500000	63750000	B	-0.32353
chr10	63750000	64000000	B	-0.178671
chr10	64000000	64250000	B	-1.38924
chr10	64250000	64500000	B	-0.988508
chr10	64500000	64750000	B	-1.54911
chr10	64750000	65000000	B	-1.42236
chr10	65000000	65250000	B	-2.16886
chr10	65250000	65500000	B	-1.33087
chr10	65500000	65750000	B	-0.335997
chr10	65750000	66000000	B	-0.628755
chr10	66000000	66250000	A	0.104236
chr10	66250000	66500000	B	-0.427471
chr10	66500000	66750000	B	-0.914644
chr10	66750000	67000000	A	0.0307367
chr10	67000000	67250000	A	0.668695
chr10	67250000	67500000	A	1.25049
chr10	67500000	67750000	A	0.573264
chr10	67750000	68000000	A	1.15048
chr10	68000000	68250000	A	1.5373
chr10	68250000	68500000	A	1.64704
chr10	68500000	68750000	A	1.27154
chr10	68750000	69000000	A	0.85219
chr10	69000000	69250000	A	1.26554
chr10	69250000	69500000	A	1.80111
chr10	69500000	69750000	A	1.26691
chr10	69750000	70000000	A	1.66958
chr10	70000000	70250000	A	1.17187
chr10	70250000	70500000	A	1.40011
chr10	70500000	70750000	A	1.08877
chr10	70750000	71000000	A	0.978142
chr10	71000000	71250000	A	1.22115
chr10	71250000	71500000	A	0.953976
chr10	71500000	71750000	A	0.000286218
chr10	71750000	72000000	A	0.572544
chr10	72000000	72250000	B	-0.734572
chr10	72250000	72500000	B	-0.399616
chr10	72500000	72750000	A	0.840138
chr10	72750000	73000000	B	-0.00345195
chr10	73000000	73250000	A	0.682962
chr10	73250000	73500000	A	0.935114
chr10	73500000	73750000	A	0.654044
chr10	73750000	74000000	A	0.562502
chr10	74000000	74250000	A	1.10817
chr10	74250000	74500000	A	0.264484
chr10	74500000	74750000	B	-0.507092
chr10	74750000	75000000	B	-0.0630219
chr10	75000000	75250000	A	1.47813
chr10	75250000	75500000	A	0.73559
chr10	75500000	75750000	A	0.756755
chr10	75750000	76000000	A	0.454229
chr10	76000000	76250000	A	0.756138
chr10	76250000	76500000	A	1.08265
chr10	76500000	76750000	A	0.255262
chr10	76750000	77000000	A	1.15004
chr10	77000000	77250000	A	1.26034
chr10	77250000	77500000	A	0.804615
chr10	77500000	77750000	A	1.50156
chr10	77750000	78000000	A	0.758251
chr10	78000000	78250000	A	0.778243
chr10	78250000	78500000	A	0.668836
chr10	78500000	78750000	A	0.015285
chr10	78750000	79000000	B	-0.275214
chr10	79000000	79250000	B	-1.22752
chr10	79250000	79500000	B	-1.83029
chr10	79500000	79750000	B	-0.228484
chr10	79750000	80000000	B	-0.292617
chr10	80000000	80250000	A	0.437883
chr10	80250000	80500000	A	0.982902
chr10	80500000	80750000	A	0.197268
chr10	80750000	81000000	A	0.169656
chr10	81000000	81250000	A	1.02469
chr10	81250000	81500000	B	-0.383572
chr10	81500000	81750000	B	-0.0931503
chr10	82000000	82250000	B	-0.459238
chr10	82250000	82500000	B	-1.106
chr10	82500000	82750000	A	0.940535
chr10	82750000	83000000	A	0.678275
chr10	83000000	83250000	A	1.32204
chr10	83250000	83500000	A	0.689119
chr10	83500000	83750000	A	1.0411
chr10	83750000	84000000	A	1.44079
chr10	84000000	84250000	A	0.533176
chr10	84250000	84500000	A	0.999251
chr10	84500000	84750000	A	1.07471
chr10	84750000	85000000	A	1.54898
chr10	85000000	85250000	A	1.81701
chr10	85250000	85500000	A	1.46358
chr10	85500000	85750000	A	1.35359
chr10	85750000	86000000	A	1.46618
chr10	86000000	86250000	A	1.19995
chr10	86250000	86500000	A	1.23504
chr10	86500000	86750000	A	0.676514
chr10	86750000	87000000	A	0.564311
chr10	87000000	87250000	A	0.704362
chr10	87250000	87500000	B	-0.433647
chr10	87500000	87750000	B	-0.292227
chr10	87750000	88000000	A	0.256057
chr10	88000000	88250000	A	0.122735
chr10	88250000	88500000	A	0.46523
chr10	88500000	88750000	A	0.0497169
chr10	88750000	89000000	A	0.697753
chr10	89000000	89250000	A	0.475772
chr10	89250000	89500000	B	-0.314998
chr10	89500000	89750000	A	0.870901
chr10	89750000	90000000	A	1.77842
chr10	90000000	90250000	A	0.879444
chr10	90250000	90500000	A	1.29441
chr10	90500000	90750000	A	1.37912
chr10	90750000	91000000	A	1.48503
chr10	91000000	91250000	A	1.49341
chr10	91250000	91500000	A	0.442413
chr10	91500000	91750000	A	1.22534
chr10	91750000	92000000	A	1.04778
chr10	92000000	92250000	A	1.60107
chr10	92250000	92500000	A	0.0965785
chr10	92500000	92750000	A	0.962164
chr10	92750000	93000000	A	0.869313
chr10	93000000	93250000	A	1.55818
chr10	93250000	93500000	A	1.49799
chr10	93500000	93750000	A	1.68176
chr10	93750000	94000000	A	0.926985
chr10	94000000	94250000	A	0.861919
chr10	94250000	94500000	A	1.04488
chr10	94500000	94750000	A	1.27985
chr10	94750000	95000000	A	1.19754
chr10	95000000	95250000	A	0.502791
chr10	95250000	95500000	B	-0.0028448
chr10	95500000	95750000	A	0.870499
chr10	95750000	96000000	A	0.341048
chr10	96000000	96250000	B	-0.798945
chr10	96250000	96500000	A	0.508931
chr10	96500000	96750000	A	1.13339
chr10	96750000	97000000	B	-0.474595
chr10	97000000	97250000	B	-0.233888
chr10	97250000	97500000	A	0.394708
chr10	97500000	97750000	B	-0.837268
chr10	97750000	98000000	B	-0.385031
chr10	98000000	98250000	B	-0.457747
chr10	98250000	98500000	B	-0.308906
chr10	98500000	98750000	B	-0.676653
chr10	98750000	99000000	A	0.378852
chr10	99000000	99250000	A	1.1631
chr10	99250000	99500000	A	0.708643
chr10	99500000	99750000	A	0.779488
chr10	99750000	100000000	A	0.322133
chr10	100000000	100250000	B	-0.135074
chr10	100250000	100500000	A	0.150962
chr10	100500000	100750000	A	0.0681688
chr10	100750000	101000000	A	0.267274
chr10	101000000	101250000	B	-0.297171
chr10	101250000	101500000	B	-0.125146
chr10	101500000	101750000	A	0.371401
chr10	101750000	102000000	B	-0.141381
chr10	102000000	102250000	A	0.578151
chr10	102250000	102500000	A	0.695345
chr10	102500000	102750000	B	-0.407702
chr10	102750000	103000000	B	-0.743757
chr10	103000000	103250000	B	-0.589737
chr10	103250000	103500000	A	0.00654334
chr10	103500000	103750000	B	-0.734604
chr10	103750000	104000000	B	-0.571362
chr10	104000000	104250000	B	-1.73645
chr10	104250000	104500000	B	-0.143567
chr10	104500000	104750000	B	-0.66136
chr10	104750000	105000000	B	-1.82996
chr10	105000000	105250000	A	0.283119
chr10	105250000	105500000	A	0.707644
chr10	105500000	105750000	B	-0.252848
chr10	105750000	106000000	A	0.179221
chr10	106000000	106250000	B	-0.549572
chr10	106250000	106500000	B	-0.260968
chr10	106500000	106750000	A	0.075976
chr10	106750000	107000000	A	0.709985
chr10	107000000	107250000	A	0.283599
chr10	107250000	107500000	A	0.602993
chr10	107500000	107750000	B	-0.4174
chr10	107750000	108000000	A	0.117648
chr10	108000000	108250000	A	0.403571
chr10	108250000	108500000	A	0.192529
chr10	108500000	108750000	A	1.65056
chr10	108750000	109000000	A	0.875095
chr10	109000000	109250000	A	0.571158
chr10	109250000	109500000	A	0.541391
chr10	109500000	109750000	A	1.38678
chr10	109750000	110000000	A	1.26273
chr10	110000000	110250000	A	0.435983
chr10	110250000	110500000	A	0.164647
chr10	110500000	110750000	A	0.0590008
chr10	110750000	111000000	A	0.992876
chr10	111000000	111250000	A	1.06211
chr10	111250000	111500000	A	1.37074
chr10	111500000	111750000	A	1.05617
chr10	111750000	112000000	A	0.970441
chr10	112000000	112250000	B	-0.368125
chr10	112250000	112500000	A	0.293663
chr10	112500000	112750000	A	0.0820567
chr10	112750000	113000000	A	0.240514
chr10	113000000	113250000	B	-0.879624
chr10	113250000	113500000	B	-0.104084
chr10	113500000	113750000	B	-0.120606
chr10	113750000	114000000	B	-0.779619
chr10	114000000	114250000	B	-0.753905
chr10	114250000	114500000	B	-0.801027
chr10	114500000	114750000	B	-0.915574
chr10	114750000	115000000	A	0.848196
chr10	115000000	115250000	A	0.331423
chr10	115250000	115500000	A	0.456826
chr10	115500000	115750000	B	-0.723102
chr10	115750000	116000000	B	-0.625733
chr10	116000000	116250000	A	1.17328
chr10	116250000	116500000	A	1.42858
chr10	116500000	116750000	A	0.402639
chr10	116750000	117000000	A	0.937509
chr10	117000000	117250000	A	0.442877
chr10	117250000	117500000	A	0.41794
chr10	117500000	117750000	A	0.945717
chr10	117750000	118000000	A	1.04592
chr10	118000000	118250000	A	1.15089
chr10	118250000	118500000	B	-1.27711
chr10	118500000	118750000	A	0.388473
chr10	118750000	119000000	B	-0.307645
chr10	119000000	119250000	A	1.10121
chr10	119250000	119500000	A	0.769128
chr10	119500000	119750000	A	0.549076
chr10	119750000	120000000	A	0.822632
chr10	120000000	120250000	A	0.720305
chr10	120250000	120500000	A	0.212568
chr10	120500000	120750000	A	0.459909
chr10	120750000	121000000	B	-0.0768375
chr10	121000000	121250000	B	-1.68081
chr10	121250000	121500000	A	1.05795
chr10	121500000	121750000	A	0.714093
chr10	121750000	122000000	A	1.06942
chr10	122000000	122250000	A	1.05066
chr10	122250000	122500000	A	0.207941
chr10	122500000	122750000	A	0.786827
chr10	122750000	123000000	A	1.04119
chr10	123000000	123250000	A	1.02997
chr10	123250000	123500000	B	-1.15784
chr10	123500000	123750000	A	0.24734
chr10	123750000	124000000	B	-0.30967
chr10	124000000	124250000	A	0.0659182
chr10	124250000	124500000	B	-1.1936
chr10	124500000	124750000	B	-0.588409
chr10	124750000	125000000	B	-1.43347
chr10	125000000	125250000	B	-0.0688799
chr10	125250000	125500000	A	0.355641
chr10	125500000	125750000	B	-0.385982
chr10	125750000	126000000	B	-1.65069
chr10	126000000	126250000	B	-0.64983
chr10	126250000	126500000	B	-1.29769
chr10	126500000	126750000	B	-0.901063
chr10	126750000	127000000	A	0.409224
chr10	127000000	127250000	A	1.35514
chr10	127250000	127500000	A	0.112567
chr10	127500000	127750000	A	0.874898
chr10	127750000	128000000	A	0.0354398
chr10	128000000	128250000	A	0.467286
chr10	128250000	128500000	A	0.105146
chr10	128500000	128750000	B	-0.50284
chr10	128750000	129000000	B	-0.0269082
chr10	129000000	129250000	B	-1.23422
chr10	129250000	129500000	B	-3.30812
chr10	129500000	129750000	B	-2.35823
chr10	129750000	130000000	B	-2.37953
chr10	130000000	130250000	B	-1.54002
chr10	130250000	130500000	B	-1.5354
chr10	130500000	130694993	B	-4.43467
chr11	3000000	3250000	B	-0.858653
chr11	3250000	3500000	B	-1.44065
chr11	3500000	3750000	B	-1.30998
chr11	3750000	4000000	B	-0.642774
chr11	4000000	4250000	B	-1.23871
chr11	4250000	4500000	B	-0.360948
chr11	4500000	4750000	A	0.165488
chr11	4750000	5000000	A	0.480274
chr11	5000000	5250000	A	0.204772
chr11	5250000	5500000	A	0.346594
chr11	5500000	5750000	B	-0.018701
chr11	5750000	6000000	A	0.923574
chr11	6000000	6250000	A	0.137586
chr11	6250000	6500000	A	0.383961
chr11	6500000	6750000	B	-0.988488
chr11	6750000	7000000	B	-1.49558
chr11	7000000	7250000	B	-1.01267
chr11	7250000	7500000	B	-3.48323
chr11	7500000	7750000	B	-1.34935
chr11	7750000	8000000	B	-1.26104
chr11	8000000	8250000	B	-2.70599
chr11	8250000	8500000	B	-1.81157
chr11	8500000	8750000	B	-1.0959
chr11	8750000	9000000	B	-1.10325
chr11	9000000	9250000	B	-0.363116
chr11	9250000	9500000	B	-1.37433
chr11	9500000	9750000	B	-0.326406
chr11	9750000	10000000	B	-0.880385
chr11	10000000	10250000	B	-0.660686
chr11	10250000	10500000	B	-0.556052
chr11	10500000	10750000	B	-0.946218
chr11	10750000	11000000	B	-1.13017
chr11	11000000	11250000	B	-0.774674
chr11	11250000	11500000	B	-2.46461
chr11	11500000	11750000	B	-1.68711
chr11	11750000	12000000	A	0.642222
chr11	12000000	12250000	B	-0.720802
chr11	12250000	12500000	A	0.699109
chr11	12500000	12750000	B	-0.69776
chr11	12750000	13000000	B	-2.4032
chr11	13000000	13250000	B	-1.5414
chr11	13250000	13500000	B	-3.08378
chr11	13500000	13750000	B	-0.897665
chr11	13750000	14000000	B	-0.612664
chr11	14000000	14250000	B	-1.87267
chr11	14250000	14500000	B	-1.79624
chr11	14500000	14750000	B	-2.15042
chr11	14750000	15000000	B	-3.55855
chr11	15000000	15250000	B	-2.88466
chr11	15250000	15500000	B	-2.50789
chr11	15500000	15750000	B	-1.37145
chr11	15750000	16000000	B	-2.6459
chr11	16000000	16250000	B	-2.417
chr11	16250000	16500000	B	-1.78649
chr11	16500000	16750000	A	0.173189
chr11	16750000	17000000	A	0.769068
chr11	17000000	17250000	A	0.623159
chr11	17250000	17500000	B	-0.187148
chr11	17500000	17750000	B	-1.01088
chr11	17750000	18000000	B	-0.0783412
chr11	18000000	18250000	B	-0.649387
chr11	18250000	18500000	B	-0.596681
chr11	18500000	18750000	B	-0.369556
chr11	18750000	19000000	B	-0.911928
chr11	19000000	19250000	B	-1.51344
chr11	19250000	19500000	B	-0.960823
chr11	19500000	19750000	B	-1.94569
chr11	19750000	20000000	A	0.393585
chr11	20000000	20250000	A	0.853411
chr11	20250000	20500000	A	0.373224
chr11	20500000	20750000	A	0.403294
chr11	20750000	21000000	B	-0.588761
chr11	21000000	21250000	B	-0.431252
chr11	21250000	21500000	B	-1.42206
chr11	21500000	21750000	A	0.211169
chr11	21750000	22000000	A	0.0252656
chr11	22000000	22250000	A	0.894987
chr11	22250000	22500000	A	0.433959
chr11	22500000	22750000	A	1.32593
chr11	22750000	23000000	A	0.829654
chr11	23000000	23250000	A	0.597057
chr11	23250000	23500000	A	1.11592
chr11	23500000	23750000	A	0.474854
chr11	23750000	24000000	B	-1.11027
chr11	24000000	24250000	A	0.504434
chr11	24250000	24500000	B	-1.20007
chr11	24500000	24750000	B	-0.880632
chr11	24750000	25000000	B	-1.57796
chr11	25000000	25250000	B	-0.93783
chr11	25250000	25500000	A	0.0582203
chr11	25500000	25750000	A	0.308145
chr11	25750000	26000000	A	0.4666
chr11	26000000	26250000	A	0.288379
chr11	26250000	26500000	A	0.017771
chr11	26500000	26750000	B	-0.446402
chr11	26750000	27000000	B	-1.34929
chr11	27000000	27250000	B	-2.40897
chr11	27250000	27500000	B	-1.30637
chr11	27500000	27750000	B	-2.10171
chr11	27750000	28000000	B	-2.33913
chr11	28000000	28250000	B	-1.81399
chr11	28250000	28500000	A	0.551533
chr11	28500000	28750000	A	0.109982
chr11	28750000	29000000	B	-0.877214
chr11	29000000	29250000	B	-0.0743261
chr11	29250000	29500000	A	0.11234
chr11	29500000	29750000	A	0.534805
chr11	29750000	30000000	A	0.55413
chr11	30000000	30250000	A	0.267597
chr11	30250000	30500000	A	0.0392262
chr11	30500000	30750000	B	-0.0359409
chr11	30750000	31000000	A	0.59994
chr11	31000000	31250000	B	-0.458251
chr11	31250000	31500000	B	-0.623763
chr11	31500000	31750000	A	0.974669
chr11	31750000	32000000	A	1.23831
chr11	32000000	32250000	A	1.32783
chr11	32250000	32500000	A	1.09032
chr11	32500000	32750000	A	0.705896
chr11	32750000	33000000	A	0.518624
chr11	33000000	33250000	A	0.264604
chr11	33250000	33500000	B	-0.0897104
chr11	33500000	33750000	A	0.200289
chr11	33750000	34000000	A	0.710933
chr11	34000000	34250000	B	-0.443754
chr11	34250000	34500000	B	-0.0340873
chr11	34500000	34750000	B	-0.632576
chr11	34750000	35000000	B	-0.934302
chr11	35000000	35250000	B	-0.286149
chr11	35250000	35500000	B	-0.648172
chr11	35500000	35750000	B	-0.491691
chr11	35750000	36000000	A	0.487144
chr11	36000000	36250000	B	-0.343807
chr11	36250000	36500000	B	-0.0311326
chr11	36500000	36750000	B	-1.03683
chr11	36750000	37000000	B	-0.753701
chr11	37000000	37250000	B	-1.72833
chr11	37250000	37500000	B	-3.15019
chr11	37500000	37750000	B	-3.36827
chr11	37750000	38000000	B	-3.50776
chr11	38000000	38250000	B	-2.01956
chr11	38250000	38500000	B	-2.54331
chr11	38500000	38750000	B	-2.34573
chr11	38750000	39000000	B	-3.25155
chr11	39000000	39250000	B	-4.56458
chr11	39250000	39500000	B	-3.70072
chr11	39500000	39750000	B	-1.329
chr11	39750000	40000000	B	-2.50022
chr11	40000000	40250000	B	-1.89672
chr11	40250000	40500000	B	-1.36531
chr11	40500000	40750000	B	-1.92562
chr11	40750000	41000000	B	-0.472606
chr11	41000000	41250000	B	-0.610245
chr11	41250000	41500000	B	-1.72625
chr11	41500000	41750000	B	-0.443753
chr11	41750000	42000000	B	-0.669542
chr11	42000000	42250000	B	-1.13746
chr11	42250000	42500000	B	-2.09273
chr11	42500000	42750000	B	-1.31138
chr11	42750000	43000000	B	-1.21557
chr11	43000000	43250000	B	-0.633704
chr11	43250000	43500000	B	-0.445885
chr11	43500000	43750000	A	0.361427
chr11	43750000	44000000	A	0.511894
chr11	44000000	44250000	A	0.493168
chr11	44250000	44500000	A	0.390199
chr11	44500000	44750000	A	0.436358
chr11	44750000	45000000	A	0.189799
chr11	45000000	45250000	B	-1.19948
chr11	45250000	45500000	B	-0.116599
chr11	45500000	45750000	B	-0.290294
chr11	45750000	46000000	A	0.376154
chr11	46000000	46250000	A	0.803848
chr11	46250000	46500000	A	0.490568
chr11	46500000	46750000	B	-0.290383
chr11	46750000	47000000	A	0.000863777
chr11	47000000	47250000	A	0.717173
chr11	47250000	47500000	A	0.759923
chr11	47500000	47750000	A	0.426165
chr11	47750000	48000000	A	0.656325
chr11	48000000	48250000	A	0.412183
chr11	48250000	48500000	A	0.0992313
chr11	48500000	48750000	B	-0.631095
chr11	48750000	49000000	A	0.536424
chr11	49000000	49250000	A	0.475584
chr11	49250000	49500000	B	-0.420688
chr11	49500000	49750000	A	0.596728
chr11	49750000	50000000	A	1.3905
chr11	50000000	50250000	A	1.36753
chr11	50250000	50500000	A	1.56823
chr11	50500000	50750000	A	1.03761
chr11	50750000	51000000	A	1.42369
chr11	51000000	51250000	B	-0.627115
chr11	51250000	51500000	A	0.83865
chr11	51500000	51750000	A	1.38221
chr11	51750000	52000000	A	1.2203
chr11	52000000	52250000	A	0.871108
chr11	52250000	52500000	A	0.632808
chr11	52500000	52750000	B	-1.88969
chr11	52750000	53000000	B	-1.53628
chr11	53000000	53250000	B	-0.664467
chr11	53250000	53500000	A	1.62979
chr11	53500000	53750000	A	1.74192
chr11	53750000	54000000	A	1.09111
chr11	54000000	54250000	A	0.967974
chr11	54250000	54500000	A	1.27292
chr11	54500000	54750000	A	1.18159
chr11	54750000	55000000	A	1.38498
chr11	55000000	55250000	A	1.58941
chr11	55250000	55500000	A	0.823214
chr11	55500000	55750000	A	0.464816
chr11	55750000	56000000	A	0.111073
chr11	56000000	56250000	A	0.896436
chr11	56250000	56500000	B	-0.259692
chr11	56500000	56750000	A	0.576278
chr11	56750000	57000000	A	0.515881
chr11	57000000	57250000	A	0.959073
chr11	57250000	57500000	A	0.507356
chr11	57500000	57750000	A	0.92451
chr11	57750000	58000000	A	0.102065
chr11	58000000	58250000	A	0.521174
chr11	58250000	58500000	A	1.17714
chr11	58500000	58750000	A	0.224222
chr11	58750000	59000000	A	1.24339
chr11	59000000	59250000	A	1.18889
chr11	59250000	59500000	A	0.85883
chr11	59500000	59750000	A	0.995083
chr11	59750000	60000000	A	1.21699
chr11	60000000	60250000	A	1.40718
chr11	60250000	60500000	A	1.55495
chr11	60500000	60750000	A	1.06722
chr11	60750000	61000000	A	1.31526
chr11	61000000	61250000	A	0.948537
chr11	61250000	61500000	A	0.565855
chr11	61500000	61750000	A	1.16199
chr11	61750000	62000000	A	1.22972
chr11	62000000	62250000	A	0.84478
chr11	62250000	62500000	A	1.71847
chr11	62500000	62750000	A	1.63723
chr11	62750000	63000000	A	0.705727
chr11	63000000	63250000	A	0.749989
chr11	63250000	63500000	B	-0.284535
chr11	63500000	63750000	B	-0.661732
chr11	63750000	64000000	A	0.0572841
chr11	64000000	64250000	B	-0.206428
chr11	64250000	64500000	B	-0.463597
chr11	64500000	64750000	B	-0.453087
chr11	64750000	65000000	B	-0.674848
chr11	65000000	65250000	A	1.02355
chr11	65250000	65500000	B	-0.88724
chr11	65500000	65750000	A	0.839204
chr11	65750000	66000000	A	0.640164
chr11	66000000	66250000	A	0.277575
chr11	66250000	66500000	A	1.12952
chr11	66500000	66750000	B	-0.306959
chr11	66750000	67000000	B	-1.07696
chr11	67000000	67250000	A	0.446297
chr11	67250000	67500000	B	-0.509536
chr11	67500000	67750000	A	0.126237
chr11	67750000	68000000	A	0.0599609
chr11	68000000	68250000	A	0.785528
chr11	68250000	68500000	A	0.974549
chr11	68500000	68750000	A	1.24769
chr11	68750000	69000000	A	1.29557
chr11	69000000	69250000	A	0.947222
chr11	69250000	69500000	A	0.308647
chr11	69500000	69750000	A	0.757306
chr11	69750000	70000000	A	0.482091
chr11	70000000	70250000	A	1.21152
chr11	70250000	70500000	A	1.14084
chr11	70500000	70750000	A	0.763327
chr11	70750000	71000000	A	1.29622
chr11	71000000	71250000	A	0.848116
chr11	71250000	71500000	A	1.04487
chr11	71500000	71750000	A	1.47903
chr11	71750000	72000000	A	1.39019
chr11	72000000	72250000	A	1.47588
chr11	72250000	72500000	A	0.868806
chr11	72500000	72750000	A	0.905309
chr11	72750000	73000000	A	1.29974
chr11	73000000	73250000	A	1.04441e-05
chr11	73250000	73500000	B	-1.66403
chr11	73500000	73750000	B	-4.3477
chr11	73750000	74000000	B	-2.12697
chr11	74000000	74250000	B	-2.73148
chr11	74250000	74500000	B	-0.0460026
chr11	74500000	74750000	A	1.1702
chr11	74750000	75000000	A	1.23876
chr11	75000000	75250000	A	0.96889
chr11	75250000	75500000	A	0.853799
chr11	75500000	75750000	A	1.17707
chr11	75750000	76000000	A	0.91383
chr11	76000000	76250000	A	1.56359
chr11	76250000	76500000	A	0.931261
chr11	76500000	76750000	A	1.28199
chr11	76750000	77000000	A	0.97203
chr11	77000000	77250000	A	0.75668
chr11	77250000	77500000	A	1.12768
chr11	77500000	77750000	A	0.764309
chr11	77750000	78000000	A	1.16562
chr11	78000000	78250000	A	1.23952
chr11	78250000	78500000	A	1.23745
chr11	78500000	78750000	A	0.802322
chr11	78750000	79000000	A	0.638347
chr11	79000000	79250000	A	0.715617
chr11	79250000	79500000	A	0.76303
chr11	79500000	79750000	A	0.967167
chr11	79750000	80000000	A	1.30769
chr11	80000000	80250000	A	1.20585
chr11	80250000	80500000	A	1.13877
chr11	80500000	80750000	A	0.658558
chr11	80750000	81000000	A	0.98078
chr11	81000000	81250000	A	0.683612
chr11	81250000	81500000	A	0.386584
chr11	81500000	81750000	A	0.970247
chr11	81750000	82000000	A	0.814735
chr11	82000000	82250000	A	0.562415
chr11	82250000	82500000	A	0.509274
chr11	82500000	82750000	A	0.0253269
chr11	82750000	83000000	A	0.585788
chr11	83000000	83250000	B	-0.407592
chr11	83250000	83500000	A	1.35103
chr11	83500000	83750000	A	0.757432
chr11	83750000	84000000	A	1.01139
chr11	84000000	84250000	A	1.64039
chr11	84250000	84500000	A	1.15102
chr11	84500000	84750000	A	0.534257
chr11	84750000	85000000	A	1.48713
chr11	85000000	85250000	A	1.27736
chr11	85250000	85500000	A	1.39494
chr11	85500000	85750000	A	0.927038
chr11	85750000	86000000	A	0.79895
chr11	86000000	86250000	A	0.667542
chr11	86250000	86500000	A	1.27435
chr11	86500000	86750000	A	1.27051
chr11	86750000	87000000	A	1.3521
chr11	87000000	87250000	A	1.29495
chr11	87250000	87500000	A	0.11888
chr11	87500000	87750000	A	0.735797
chr11	87750000	88000000	A	0.82322
chr11	88000000	88250000	A	1.34377
chr11	88250000	88500000	A	1.34253
chr11	88500000	88750000	A	1.01293
chr11	88750000	89000000	A	0.651227
chr11	89000000	89250000	A	0.333469
chr11	89250000	89500000	A	0.0287265
chr11	89500000	89750000	A	0.359673
chr11	89750000	90000000	B	-0.35093
chr11	90000000	90250000	B	-0.0887213
chr11	90250000	90500000	B	-0.298448
chr11	90500000	90750000	B	-0.576791
chr11	90750000	91000000	B	-2.18575
chr11	91000000	91250000	B	-2.35962
chr11	91250000	91500000	B	-0.916891
chr11	91500000	91750000	B	-1.47231
chr11	91750000	92000000	B	-3.15117
chr11	92000000	92250000	B	-4.29147
chr11	92250000	92500000	B	-2.35075
chr11	92500000	92750000	B	-2.72346
chr11	92750000	93000000	B	-2.29467
chr11	93000000	93250000	A	0.0534029
chr11	93250000	93500000	B	-0.637039
chr11	93500000	93750000	B	-0.844013
chr11	93750000	94000000	A	0.138788
chr11	94000000	94250000	A	0.501296
chr11	94250000	94500000	A	0.658424
chr11	94500000	94750000	A	1.04531
chr11	94750000	95000000	A	0.0130654
chr11	95000000	95250000	A	1.08601
chr11	95250000	95500000	A	1.52708
chr11	95500000	95750000	A	1.58498
chr11	95750000	96000000	A	1.02479
chr11	96000000	96250000	A	0.794538
chr11	96250000	96500000	A	0.615214
chr11	96500000	96750000	A	1.25745
chr11	96750000	97000000	A	0.817362
chr11	97000000	97250000	A	0.451202
chr11	97250000	97500000	A	1.28144
chr11	97500000	97750000	A	0.504819
chr11	97750000	98000000	A	0.854749
chr11	98000000	98250000	A	1.1884
chr11	98250000	98500000	A	0.764557
chr11	98500000	98750000	A	1.19579
chr11	98750000	99000000	A	1.24458
chr11	99000000	99250000	A	1.25577
chr11	99250000	99500000	A	0.778384
chr11	99500000	99750000	B	-0.74382
chr11	99750000	100000000	B	-0.988833
chr11	100000000	100250000	A	0.269794
chr11	100250000	100500000	A	1.25546
chr11	100500000	100750000	A	0.783935
chr11	100750000	101000000	A	1.23059
chr11	101000000	101250000	A	1.15358
chr11	101250000	101500000	A	0.640296
chr11	101500000	101750000	A	0.809443
chr11	101750000	102000000	B	-0.190641
chr11	102000000	102250000	A	1.09003
chr11	102250000	102500000	A	0.882114
chr11	102500000	102750000	A	0.897115
chr11	102750000	103000000	A	1.07145
chr11	103000000	103250000	A	0.909833
chr11	103250000	103500000	A	0.731631
chr11	103500000	103750000	A	0.018864
chr11	103750000	104000000	A	0.793245
chr11	104000000	104250000	A	1.16745
chr11	104250000	104500000	A	1.4184
chr11	104500000	104750000	A	0.763283
chr11	104750000	105000000	A	0.00859934
chr11	105000000	105250000	A	1.03027
chr11	105250000	105500000	A	1.03649
chr11	105500000	105750000	A	0.598101
chr11	105750000	106000000	A	0.751271
chr11	106000000	106250000	A	1.23369
chr11	106250000	106500000	A	0.810137
chr11	106500000	106750000	A	0.421304
chr11	106750000	107000000	A	0.670382
chr11	107000000	107250000	A	1.26091
chr11	107250000	107500000	A	0.420857
chr11	107500000	107750000	A	0.538445
chr11	107750000	108000000	A	0.0716224
chr11	108000000	108250000	A	0.108425
chr11	108250000	108500000	A	0.156939
chr11	108500000	108750000	B	-0.358589
chr11	108750000	109000000	A	0.687585
chr11	109000000	109250000	A	0.553775
chr11	109250000	109500000	A	0.633475
chr11	109500000	109750000	A	0.843346
chr11	109750000	110000000	B	-0.518072
chr11	110000000	110250000	B	-1.72907
chr11	110250000	110500000	B	-0.502742
chr11	110500000	110750000	B	-1.41425
chr11	110750000	111000000	B	-0.938814
chr11	111000000	111250000	B	-0.144214
chr11	111250000	111500000	B	-1.59569
chr11	111500000	111750000	B	-1.43506
chr11	111750000	112000000	B	-0.922324
chr11	112000000	112250000	B	-1.10816
chr11	112250000	112500000	B	-1.03392
chr11	112500000	112750000	B	-0.737475
chr11	112750000	113000000	B	-0.985522
chr11	113000000	113250000	B	-0.414225
chr11	113250000	113500000	B	-0.210973
chr11	113500000	113750000	A	0.117762
chr11	113750000	114000000	A	0.0429771
chr11	114000000	114250000	A	0.937053
chr11	114250000	114500000	A	0.134704
chr11	114500000	114750000	A	0.532632
chr11	114750000	115000000	B	-0.380734
chr11	115000000	115250000	A	0.486251
chr11	115250000	115500000	A	0.98163
chr11	115500000	115750000	A	0.744199
chr11	115750000	116000000	B	-0.109175
chr11	116000000	116250000	A	0.313435
chr11	116250000	116500000	A	0.376781
chr11	116500000	116750000	A	0.628809
chr11	116750000	117000000	A	0.736
chr11	117000000	117250000	A	0.677772
chr11	117250000	117500000	A	0.44919
chr11	117500000	117750000	B	-0.334726
chr11	117750000	118000000	A	0.272503
chr11	118000000	118250000	A	0.014013
chr11	118250000	118500000	B	-0.0568605
chr11	118500000	118750000	B	-0.223088
chr11	118750000	119000000	A	0.0911581
chr11	119000000	119250000	A	0.132046
chr11	119250000	119500000	A	0.298935
chr11	119500000	119750000	A	0.617267
chr11	119750000	120000000	A	0.509973
chr11	120000000	120250000	A	0.108754
chr11	120250000	120500000	B	-0.347753
chr11	120500000	120750000	A	0.18934
chr11	120750000	121000000	B	-0.241131
chr11	121000000	121250000	B	-0.621654
chr11	121250000	121500000	B	-0.813098
chr11	121500000	121750000	B	-0.550652
chr11	121750000	122000000	B	-2.69962
chr12	3000000	3250000	A	0.171625
chr12	3250000	3500000	A	0.584334
chr12	3500000	3750000	A	0.035895
chr12	3750000	4000000	A	0.454566
chr12	4000000	4250000	A	0.5504
chr12	4250000	4500000	B	-0.0961382
chr12	4500000	4750000	B	-0.266706
chr12	4750000	5000000	B	-0.0333731
chr12	5000000	5250000	B	-0.302796
chr12	5250000	5500000	B	-0.356936
chr12	5500000	5750000	B	-0.417709
chr12	5750000	6000000	B	-0.397952
chr12	6000000	6250000	B	-0.0471012
chr12	6250000	6500000	B	-0.0471613
chr12	6500000	6750000	B	-0.164953
chr12	6750000	7000000	A	0.225113
chr12	7000000	7250000	B	-0.601471
chr12	7250000	7500000	B	-0.332344
chr12	7500000	7750000	B	-0.444434
chr12	7750000	8000000	B	-0.319041
chr12	8000000	8250000	A	0.0938321
chr12	8250000	8500000	A	0.042793
chr12	8500000	8750000	A	0.117006
chr12	8750000	9000000	B	-0.491468
chr12	9000000	9250000	B	-1.42428
chr12	9250000	9500000	B	-0.656175
chr12	9500000	9750000	B	-0.351695
chr12	9750000	10000000	B	-1.09377
chr12	10000000	10250000	B	-0.764188
chr12	10250000	10500000	B	-0.806584
chr12	10500000	10750000	B	-0.768379
chr12	10750000	11000000	B	-0.14193
chr12	11000000	11250000	A	0.0989443
chr12	11250000	11500000	A	0.193385
chr12	11500000	11750000	B	-0.150916
chr12	11750000	12000000	A	0.353572
chr12	12000000	12250000	B	-0.0830802
chr12	12250000	12500000	A	0.30653
chr12	12500000	12750000	B	-0.245075
chr12	12750000	13000000	B	-0.154221
chr12	13000000	13250000	A	0.0766654
chr12	13250000	13500000	A	0.326933
chr12	13500000	13750000	B	-0.0812791
chr12	13750000	14000000	B	-0.424622
chr12	14000000	14250000	B	-0.234717
chr12	14250000	14500000	B	-0.776216
chr12	14500000	14750000	B	-1.31769
chr12	14750000	15000000	B	-0.497453
chr12	15000000	15250000	B	-0.688457
chr12	15250000	15500000	B	-0.766262
chr12	15500000	15750000	B	-0.620506
chr12	15750000	16000000	B	-0.250884
chr12	16000000	16250000	B	-0.210343
chr12	16250000	16500000	B	-0.606671
chr12	16500000	16750000	B	-0.324819
chr12	16750000	17000000	A	0.36884
chr12	17000000	17250000	A	0.38386
chr12	17250000	17500000	A	0.774576
chr12	17500000	17750000	A	0.686609
chr12	17750000	18000000	A	0.783844
chr12	18000000	18250000	A	0.101687
chr12	18250000	18500000	A	0.189787
chr12	18500000	18750000	A	0.804994
chr12	18750000	19000000	A	0.870487
chr12	19000000	19250000	A	0.50083
chr12	19250000	19500000	A	0.60523
chr12	19500000	19750000	A	0.313984
chr12	19750000	20000000	A	0.434252
chr12	20000000	20250000	A	0.85213
chr12	20250000	20500000	A	0.244492
chr12	20500000	20750000	A	0.316563
chr12	20750000	21000000	A	0.9957
chr12	21000000	21250000	A	1.11129
chr12	21250000	21500000	A	1.22622
chr12	21500000	21750000	A	0.719082
chr12	21750000	22000000	A	0.501752
chr12	22000000	22250000	A	0.319757
chr12	22500000	22750000	A	0.0591997
chr12	22750000	23000000	A	0.741955
chr12	23000000	23250000	A	0.732072
chr12	23250000	23500000	B	-0.37915
chr12	23500000	23750000	A	0.0430932
chr12	23750000	24000000	B	-0.277048
chr12	24000000	24250000	A	0.4906
chr12	24250000	24500000	A	1.07266
chr12	24500000	24750000	A	0.633931
chr12	24750000	25000000	A	0.200048
chr12	25000000	25250000	B	-0.120778
chr12	25250000	25500000	B	-0.0894056
chr12	25500000	25750000	B	-0.174309
chr12	25750000	26000000	A	0.0617254
chr12	26000000	26250000	B	-0.285402
chr12	26250000	26500000	A	0.244232
chr12	26500000	26750000	A	0.116055
chr12	26750000	27000000	A	0.288772
chr12	27000000	27250000	B	-0.101751
chr12	27250000	27500000	A	0.360148
chr12	27500000	27750000	A	0.215573
chr12	27750000	28000000	A	0.0864343
chr12	28000000	28250000	B	-0.620222
chr12	28250000	28500000	B	-0.0249321
chr12	28500000	28750000	B	-0.191095
chr12	28750000	29000000	A	0.422282
chr12	29000000	29250000	A	0.374201
chr12	29250000	29500000	A	0.120692
chr12	29500000	29750000	A	0.191762
chr12	29750000	30000000	B	-0.016817
chr12	30000000	30250000	B	-0.559642
chr12	30250000	30500000	B	-0.483976
chr12	30500000	30750000	B	-0.493335
chr12	30750000	31000000	B	-0.48666
chr12	31000000	31250000	B	-0.256096
chr12	31250000	31500000	B	-0.0693209
chr12	31500000	31750000	A	0.170527
chr12	31750000	32000000	A	0.53334
chr12	32000000	32250000	A	0.0560214
chr12	32250000	32500000	A	0.179533
chr12	32500000	32750000	A	0.299264
chr12	32750000	33000000	A	0.280043
chr12	33000000	33250000	B	-0.108103
chr12	33250000	33500000	A	0.177682
chr12	33500000	33750000	B	-0.0650662
chr12	33750000	34000000	B	-0.180619
chr12	34000000	34250000	B	-0.0906831
chr12	34250000	34500000	A	0.332287
chr12	34500000	34750000	A	0.324787
chr12	34750000	35000000	A	0.294975
chr12	35000000	35250000	B	-0.00406579
chr12	35250000	35500000	B	-0.0210092
chr12	35500000	35750000	A	0.111595
chr12	35750000	36000000	B	-0.286819
chr12	36000000	36250000	A	0.16186
chr12	36250000	36500000	B	-0.173868
chr12	36500000	36750000	B	-0.323121
chr12	36750000	37000000	B	-0.738087
chr12	37000000	37250000	A	0.069487
chr12	37250000	37500000	B	-0.266348
chr12	37500000	37750000	B	-0.409575
chr12	37750000	38000000	A	0.0829893
chr12	38000000	38250000	A	0.286122
chr12	38250000	38500000	B	-0.156665
chr12	38500000	38750000	A	0.153275
chr12	38750000	39000000	B	-0.0819351
chr12	39000000	39250000	B	-0.232201
chr12	39250000	39500000	B	-0.173526
chr12	39500000	39750000	A	0.0877315
chr12	39750000	40000000	A	0.23024
chr12	40000000	40250000	A	0.193746
chr12	40250000	40500000	B	-0.177093
chr12	40500000	40750000	B	-0.010142
chr12	40750000	41000000	B	-0.0433021
chr12	41000000	41250000	B	-0.569482
chr12	41250000	41500000	B	-0.554203
chr12	41500000	41750000	B	-0.528602
chr12	41750000	42000000	B	-0.660217
chr12	42000000	42250000	B	-0.860141
chr12	42250000	42500000	B	-1.3702
chr12	42500000	42750000	B	-0.889724
chr12	42750000	43000000	B	-1.06261
chr12	43000000	43250000	B	-0.84851
chr12	43250000	43500000	B	-0.808715
chr12	43500000	43750000	B	-0.948395
chr12	43750000	44000000	B	-1.06988
chr12	44000000	44250000	B	-0.681377
chr12	44250000	44500000	B	-0.0547564
chr12	44500000	44750000	B	-0.677877
chr12	44750000	45000000	B	-1.26114
chr12	45000000	45250000	B	-0.713921
chr12	45250000	45500000	B	-0.851526
chr12	45500000	45750000	B	-0.346312
chr12	45750000	46000000	B	-1.43242
chr12	46000000	46250000	B	-0.699207
chr12	46250000	46500000	B	-0.677362
chr12	46500000	46750000	B	-0.245715
chr12	46750000	47000000	B	-0.311601
chr12	47000000	47250000	B	-0.701772
chr12	47250000	47500000	B	-0.810174
chr12	47500000	47750000	B	-0.647003
chr12	47750000	48000000	B	-0.954922
chr12	48000000	48250000	B	-0.333356
chr12	48250000	48500000	B	-0.959745
chr12	48500000	48750000	B	-0.688197
chr12	48750000	49000000	B	-0.768328
chr12	49000000	49250000	B	-1.13841
chr12	49250000	49500000	B	-1.01268
chr12	49500000	49750000	B	-1.05194
chr12	49750000	50000000	B	-0.86488
chr12	50000000	50250000	B	-1.34768
chr12	50250000	50500000	B	-1.26087
chr12	50500000	50750000	B	-0.411826
chr12	50750000	51000000	B	-0.837453
chr12	51000000	51250000	B	-1.22285
chr12	51250000	51500000	B	-0.525056
chr12	51500000	51750000	A	0.546363
chr12	51750000	52000000	A	0.703571
chr12	52000000	52250000	A	0.512547
chr12	52250000	52500000	A	0.233779
chr12	52500000	52750000	A	0.721003
chr12	52750000	53000000	A	0.446331
chr12	53000000	53250000	A	0.430131
chr12	53250000	53500000	A	0.0236387
chr12	53500000	53750000	A	0.289767
chr12	53750000	54000000	A	0.200578
chr12	54000000	54250000	A	0.681693
chr12	54250000	54500000	A	0.632709
chr12	54500000	54750000	A	0.836118
chr12	54750000	55000000	A	0.51702
chr12	55000000	55250000	A	0.0494374
chr12	55250000	55500000	A	0.118801
chr12	55500000	55750000	A	0.518987
chr12	55750000	56000000	A	0.0724954
chr12	56000000	56250000	B	-0.48976
chr12	56250000	56500000	B	-0.271063
chr12	56500000	56750000	B	-0.391641
chr12	56750000	57000000	A	0.414581
chr12	57000000	57250000	A	0.176636
chr12	57250000	57500000	B	-0.103304
chr12	57500000	57750000	A	0.149843
chr12	57750000	58000000	A	0.465081
chr12	58000000	58250000	A	0.0790986
chr12	58250000	58500000	B	-0.0917602
chr12	58500000	58750000	A	0.200869
chr12	58750000	59000000	A	0.0290347
chr12	59000000	59250000	A	0.313588
chr12	59250000	59500000	B	-1.04252
chr12	59500000	59750000	B	-0.938743
chr12	59750000	60000000	B	-1.30085
chr12	60000000	60250000	B	-0.922941
chr12	60250000	60500000	B	-0.963086
chr12	60500000	60750000	B	-1.07547
chr12	60750000	61000000	B	-0.732109
chr12	61000000	61250000	B	-1.04271
chr12	61250000	61500000	B	-0.839209
chr12	61500000	61750000	B	-0.170297
chr12	61750000	62000000	B	-0.527802
chr12	62000000	62250000	B	-0.893101
chr12	62250000	62500000	B	-1.01769
chr12	62500000	62750000	B	-1.66684
chr12	62750000	63000000	B	-1.27908
chr12	63000000	63250000	B	-1.0211
chr12	63250000	63500000	B	-1.1538
chr12	63500000	63750000	B	-0.624868
chr12	63750000	64000000	B	-1.55472
[truncated: 8,165 more rows]

## Sheet: DN_R2_comp
chrom	start	end	DN_R2_AB	DN_R2_EV_score
chr1	3000000	3250000	A	0.175264
chr1	3250000	3500000	A	1.12881
chr1	3500000	3750000	A	2.09409
chr1	3750000	4000000	B	-3.28414
chr1	4000000	4250000	B	-0.0279661
chr1	4250000	4500000	A	0.383421
chr1	4500000	4750000	B	-0.959032
chr1	4750000	5000000	B	-0.398485
chr1	5000000	5250000	B	-0.551801
chr1	5250000	5500000	B	-0.236755
chr1	5500000	5750000	B	-0.39679
chr1	5750000	6000000	A	0.0108243
chr1	6000000	6250000	B	-0.389615
chr1	6250000	6500000	B	-0.390627
chr1	6500000	6750000	B	-0.987532
chr1	6750000	7000000	B	-1.11818
chr1	7000000	7250000	B	-1.11225
chr1	7250000	7500000	B	-1.55192
chr1	7500000	7750000	B	-2.51927
chr1	7750000	8000000	B	-2.12924
chr1	8000000	8250000	B	-2.66761
chr1	8250000	8500000	A	0.29079
chr1	8500000	8750000	B	-0.749932
chr1	8750000	9000000	B	-0.579965
chr1	9000000	9250000	B	-0.593085
chr1	9250000	9500000	B	-2.05176
chr1	9500000	9750000	B	-3.2984
chr1	9750000	10000000	B	-1.34324
chr1	10000000	10250000	A	1.34377
chr1	10250000	10500000	B	-0.446249
chr1	10500000	10750000	B	-3.15222
chr1	10750000	11000000	B	-2.66869
chr1	11000000	11250000	B	-3.31181
chr1	11250000	11500000	B	-0.83178
chr1	11500000	11750000	A	0.342563
chr1	11750000	12000000	B	-1.81209
chr1	12000000	12250000	B	-1.58653
chr1	12250000	12500000	A	0.0529853
chr1	12500000	12750000	A	0.0810043
chr1	12750000	13000000	B	-0.482637
chr1	13000000	13250000	B	-0.464296
chr1	13250000	13500000	A	0.899758
chr1	13500000	13750000	A	0.962751
chr1	13750000	14000000	A	1.76216
chr1	14000000	14250000	A	1.08915
chr1	14250000	14500000	A	1.13579
chr1	14500000	14750000	A	1.5028
chr1	14750000	15000000	A	0.572244
chr1	15000000	15250000	A	0.864307
chr1	15250000	15500000	A	1.8349
chr1	15500000	15750000	A	2.46212
chr1	15750000	16000000	A	0.899687
chr1	16000000	16250000	A	1.81921
chr1	16250000	16500000	A	2.52638
chr1	16500000	16750000	A	1.83274
chr1	16750000	17000000	A	0.655716
chr1	17000000	17250000	A	0.849988
chr1	17250000	17500000	B	-0.863977
chr1	17500000	17750000	B	-0.646205
chr1	17750000	18000000	A	0.756522
chr1	18000000	18250000	A	0.205281
chr1	18250000	18500000	A	0.302808
chr1	18500000	18750000	B	-0.0637952
chr1	18750000	19000000	A	1.61861
chr1	19000000	19250000	A	1.33258
chr1	19250000	19500000	A	0.0375257
chr1	19500000	19750000	B	-0.499325
chr1	19750000	20000000	A	0.535717
chr1	20000000	20250000	A	0.0900129
chr1	20250000	20500000	B	-1.51053
chr1	20500000	20750000	B	-0.246771
chr1	20750000	21000000	A	0.812017
chr1	21000000	21250000	A	0.994539
chr1	21250000	21500000	A	0.11167
chr1	21500000	21750000	B	-0.797138
chr1	21750000	22000000	B	-0.963258
chr1	22000000	22250000	B	-2.40411
chr1	22250000	22500000	A	1.34884
chr1	22500000	22750000	A	2.07251
chr1	22750000	23000000	A	0.388355
chr1	23000000	23250000	A	1.2529
chr1	23250000	23500000	A	1.06915
chr1	23500000	23750000	A	0.209391
chr1	23750000	24000000	A	0.83822
chr1	24000000	24250000	B	-1.54074
chr1	24250000	24500000	B	-1.35551
chr1	24500000	24750000	B	-1.04186
chr1	24750000	25000000	B	-0.349941
chr1	25000000	25250000	A	1.53127
chr1	25250000	25500000	B	-0.466738
chr1	25500000	25750000	B	-0.0814348
chr1	25750000	26000000	B	-0.0822084
chr1	26000000	26250000	B	-3.04086
chr1	26250000	26500000	B	-3.80443
chr1	26500000	26750000	B	-1.93262
chr1	26750000	27000000	B	-1.87355
chr1	27000000	27250000	B	-2.4717
chr1	27250000	27500000	B	-3.85589
chr1	27500000	27750000	B	-2.15157
chr1	27750000	28000000	B	-3.34833
chr1	28000000	28250000	B	-3.59025
chr1	28250000	28500000	B	-1.02382
chr1	28500000	28750000	B	-2.16597
chr1	28750000	29000000	B	-1.62867
chr1	29000000	29250000	B	-2.00818
chr1	29250000	29500000	B	-2.65609
chr1	29500000	29750000	B	-3.95431
chr1	29750000	30000000	B	-3.27936
chr1	30000000	30250000	B	-0.0603672
chr1	30250000	30500000	B	-3.80043
chr1	30500000	30750000	B	-0.694487
chr1	30750000	31000000	B	-1.53082
chr1	31000000	31250000	B	-0.605347
chr1	31250000	31500000	B	-1.3549
chr1	31500000	31750000	B	-2.05522
chr1	31750000	32000000	B	-2.48293
chr1	32000000	32250000	B	-1.04014
chr1	32250000	32500000	B	-0.826488
chr1	32500000	32750000	B	-0.324186
chr1	32750000	33000000	B	-2.52816
chr1	33000000	33250000	B	-2.79516
chr1	33250000	33500000	B	-3.14136
chr1	33500000	33750000	A	0.554568
chr1	33750000	34000000	A	0.998842
chr1	34000000	34250000	A	2.32828
chr1	34250000	34500000	A	2.34765
chr1	34500000	34750000	A	2.10718
chr1	34750000	35000000	A	2.38102
chr1	35000000	35250000	A	1.08734
chr1	35250000	35500000	A	1.10585
chr1	35500000	35750000	A	1.52682
chr1	35750000	36000000	A	0.955363
chr1	36000000	36250000	A	1.25501
chr1	36250000	36500000	A	0.898108
chr1	36500000	36750000	A	1.50525
chr1	36750000	37000000	A	0.750749
chr1	37000000	37250000	A	0.327753
chr1	37250000	37500000	A	1.32307
chr1	37500000	37750000	A	1.94592
chr1	37750000	38000000	A	0.939976
chr1	38000000	38250000	A	1.74434
chr1	38250000	38500000	A	1.33478
chr1	38500000	38750000	A	0.871145
chr1	38750000	39000000	A	1.41678
chr1	39000000	39250000	A	0.767518
chr1	39250000	39500000	A	1.47742
chr1	39500000	39750000	A	1.22894
chr1	39750000	40000000	A	0.406855
chr1	40000000	40250000	A	1.67783
chr1	40250000	40500000	A	0.175402
chr1	40500000	40750000	B	-1.37338
chr1	40750000	41000000	B	-0.103867
chr1	41000000	41250000	A	0.579616
chr1	41250000	41500000	B	-0.229833
chr1	41500000	41750000	A	0.498654
chr1	41750000	42000000	B	-0.0965331
chr1	42000000	42250000	B	-0.619589
chr1	42250000	42500000	B	-0.660069
chr1	42500000	42750000	A	0.550781
chr1	42750000	43000000	A	1.22178
chr1	43000000	43250000	A	1.34698
chr1	43250000	43500000	A	1.35016
chr1	43500000	43750000	A	1.15229
chr1	43750000	44000000	A	1.85206
chr1	44000000	44250000	A	0.925801
chr1	44250000	44500000	B	-2.66631
chr1	44500000	44750000	B	-2.47009
chr1	44750000	45000000	B	-1.82262
chr1	45000000	45250000	B	-2.35988
chr1	45250000	45500000	B	-3.46325
chr1	45500000	45750000	B	-2.86316
chr1	45750000	46000000	A	0.333712
chr1	46000000	46250000	A	0.495055
chr1	46250000	46500000	A	0.719977
chr1	46500000	46750000	B	-0.224837
chr1	46750000	47000000	B	-0.701686
chr1	47000000	47250000	B	-2.04267
chr1	47250000	47500000	B	-0.875089
chr1	47500000	47750000	B	-0.384846
chr1	47750000	48000000	B	-0.5875
chr1	48000000	48250000	B	-0.361147
chr1	48250000	48500000	B	-1.38637
chr1	48500000	48750000	A	0.0167303
chr1	48750000	49000000	B	-1.73762
chr1	49000000	49250000	B	-1.39712
chr1	49250000	49500000	B	-1.32716
chr1	49500000	49750000	B	-0.924341
chr1	49750000	50000000	B	-1.0263
chr1	50000000	50250000	B	-2.73921
chr1	50250000	50500000	B	-1.83456
chr1	50500000	50750000	B	-0.862405
chr1	50750000	51000000	B	-0.142066
chr1	51000000	51250000	A	1.15711
chr1	51250000	51500000	A	0.677117
chr1	51500000	51750000	A	0.641571
chr1	51750000	52000000	B	-0.976689
chr1	52000000	52250000	A	0.175246
chr1	52250000	52500000	A	0.562665
chr1	52500000	52750000	A	1.99957
chr1	52750000	53000000	A	0.448892
chr1	53000000	53250000	B	-1.13905
chr1	53250000	53500000	B	-0.195182
chr1	53500000	53750000	A	0.0510385
chr1	53750000	54000000	A	0.461415
chr1	54000000	54250000	A	0.170589
chr1	54250000	54500000	B	-0.506221
chr1	54500000	54750000	A	0.540763
chr1	54750000	55000000	B	-0.140802
chr1	55000000	55250000	A	1.14359
chr1	55250000	55500000	A	0.238943
chr1	55500000	55750000	B	-0.004265
chr1	55750000	56000000	A	0.60675
chr1	56000000	56250000	B	-1.91008
chr1	56250000	56500000	B	-2.91557
chr1	56500000	56750000	B	-2.04628
chr1	56750000	57000000	B	-0.919283
chr1	57000000	57250000	B	-2.42348
chr1	57250000	57500000	B	-0.255001
chr1	57500000	57750000	B	-0.579851
chr1	57750000	58000000	A	0.83911
chr1	58000000	58250000	A	0.0491387
chr1	58250000	58500000	B	-0.0962567
chr1	58500000	58750000	A	1.19445
chr1	58750000	59000000	A	1.63234
chr1	59000000	59250000	A	1.1766
chr1	59250000	59500000	A	0.712582
chr1	59500000	59750000	A	0.833281
chr1	59750000	60000000	A	2.67283
chr1	60000000	60250000	A	1.77111
chr1	60250000	60500000	A	1.87336
chr1	60500000	60750000	A	0.534462
chr1	60750000	61000000	A	0.331696
chr1	61000000	61250000	B	-1.74243
chr1	61250000	61500000	B	-1.84166
chr1	61500000	61750000	B	-0.694924
chr1	61750000	62000000	B	-1.52614
chr1	62000000	62250000	B	-1.50283
chr1	62250000	62500000	B	-2.1644
chr1	62500000	62750000	B	-1.87941
chr1	62750000	63000000	B	-0.261466
chr1	63000000	63250000	A	1.03035
chr1	63250000	63500000	A	1.38068
chr1	63500000	63750000	A	1.44877
chr1	63750000	64000000	B	-2.0191
chr1	64000000	64250000	A	1.00503
chr1	64250000	64500000	B	-0.117949
chr1	64500000	64750000	A	0.492294
chr1	64750000	65000000	A	0.506493
chr1	65000000	65250000	A	0.0543938
chr1	65250000	65500000	B	-0.639466
chr1	65500000	65750000	B	-2.35456
chr1	65750000	66000000	B	-2.8521
chr1	66000000	66250000	A	0.513853
chr1	66250000	66500000	A	1.60409
chr1	66500000	66750000	A	0.850276
chr1	66750000	67000000	A	0.530525
chr1	67000000	67250000	A	0.903098
chr1	67250000	67500000	B	-0.256036
chr1	67500000	67750000	A	0.817799
chr1	67750000	68000000	A	0.51487
chr1	68000000	68250000	A	1.90625
chr1	68250000	68500000	A	1.21317
chr1	68500000	68750000	A	1.3581
chr1	68750000	69000000	A	1.11819
chr1	69000000	69250000	A	0.946886
chr1	69250000	69500000	B	-0.235592
chr1	69500000	69750000	A	0.339411
chr1	69750000	70000000	A	0.394504
chr1	70000000	70250000	A	1.35853
chr1	70250000	70500000	B	-0.394291
chr1	70500000	70750000	A	0.0906629
chr1	70750000	71000000	A	0.720489
chr1	71000000	71250000	A	0.789243
chr1	71250000	71500000	A	1.64515
chr1	71500000	71750000	B	-0.415748
chr1	71750000	72000000	A	0.17668
chr1	72000000	72250000	A	0.133685
chr1	72250000	72500000	A	1.71328
chr1	72500000	72750000	A	1.05692
chr1	72750000	73000000	A	1.67021
chr1	73000000	73250000	A	0.762836
chr1	73250000	73500000	A	1.00203
chr1	73500000	73750000	A	0.648644
chr1	73750000	74000000	A	0.630307
chr1	74000000	74250000	A	1.11638
chr1	74250000	74500000	A	1.66096
chr1	74500000	74750000	A	0.851987
chr1	74750000	75000000	A	0.526651
chr1	75000000	75250000	B	-0.0605763
chr1	75250000	75500000	A	1.26776
chr1	75500000	75750000	A	1.40133
chr1	75750000	76000000	A	0.94745
chr1	76000000	76250000	B	-0.453222
chr1	76250000	76500000	A	0.0365358
chr1	76500000	76750000	A	0.192774
chr1	76750000	77000000	A	0.143994
chr1	77000000	77250000	A	0.582803
chr1	77250000	77500000	A	0.838317
chr1	77500000	77750000	A	0.765763
chr1	77750000	78000000	A	0.878071
chr1	78000000	78250000	A	0.346164
chr1	78250000	78500000	A	1.52851
chr1	78500000	78750000	A	2.00928
chr1	78750000	79000000	A	1.42141
chr1	79000000	79250000	A	0.240256
chr1	79250000	79500000	A	1.51351
chr1	79500000	79750000	A	1.53088
chr1	79750000	80000000	A	2.12393
chr1	80000000	80250000	A	1.81095
chr1	80250000	80500000	A	1.75718
chr1	80500000	80750000	A	1.60464
chr1	80750000	81000000	A	0.994375
chr1	81000000	81250000	A	1.84455
chr1	81250000	81500000	A	1.12113
chr1	81500000	81750000	B	-0.551828
chr1	81750000	82000000	B	-0.283805
chr1	82000000	82250000	A	0.96508
chr1	82250000	82500000	A	1.12246
chr1	82500000	82750000	A	0.866063
chr1	82750000	83000000	A	1.19505
chr1	83000000	83250000	A	0.481082
chr1	83250000	83500000	A	1.35518
chr1	83500000	83750000	A	0.893083
chr1	83750000	84000000	B	-0.190259
chr1	84000000	84250000	A	0.876601
chr1	84250000	84500000	B	-0.0631496
chr1	84500000	84750000	B	-0.29897
chr1	84750000	85000000	B	-0.253678
chr1	85000000	85250000	B	-2.52892
chr1	85250000	85500000	B	-0.773768
chr1	85500000	85750000	B	-2.07594
chr1	85750000	86000000	B	-0.766931
chr1	86000000	86250000	A	1.46901
chr1	86250000	86500000	A	1.63945
chr1	86500000	86750000	A	1.00623
chr1	86750000	87000000	A	0.514447
chr1	87000000	87250000	B	-0.168171
chr1	87250000	87500000	A	1.09579
chr1	87500000	87750000	B	-0.966661
chr1	87750000	88000000	A	2.16384
chr1	88000000	88250000	B	-0.829065
chr1	88250000	88500000	A	1.64609
chr1	88500000	88750000	A	1.32352
chr1	88750000	89000000	A	0.359505
chr1	89000000	89250000	A	0.662288
chr1	89250000	89500000	A	1.44662
chr1	89500000	89750000	A	1.81599
chr1	89750000	90000000	A	1.61493
chr1	90000000	90250000	B	-0.080298
chr1	90250000	90500000	A	0.433642
chr1	90500000	90750000	A	1.65698
chr1	90750000	91000000	A	0.141492
chr1	91000000	91250000	A	1.11236
chr1	91250000	91500000	A	1.34359
chr1	91500000	91750000	A	1.03273
chr1	91750000	92000000	A	1.38406
chr1	92000000	92250000	A	1.11407
chr1	92250000	92500000	A	0.998711
chr1	92500000	92750000	B	-0.673713
chr1	92750000	93000000	A	2.11624
chr1	93000000	93250000	A	2.38134
chr1	93250000	93500000	A	2.0259
chr1	93500000	93750000	A	0.980312
chr1	93750000	94000000	B	-0.632384
chr1	94000000	94250000	B	-1.4737
chr1	94250000	94500000	B	-2.09241
chr1	94500000	94750000	B	-3.27119
chr1	94750000	95000000	B	-0.509546
chr1	95000000	95250000	B	-1.7842
chr1	95250000	95500000	B	-1.39246
chr1	95500000	95750000	B	-2.0326
chr1	95750000	96000000	B	-1.45717
chr1	96000000	96250000	B	-1.34651
chr1	96250000	96500000	B	-0.584527
chr1	96500000	96750000	A	0.318645
chr1	96750000	97000000	B	-0.272789
chr1	97000000	97250000	B	-0.963915
chr1	97250000	97500000	B	-1.52395
chr1	97500000	97750000	A	0.132135
chr1	97750000	98000000	A	2.14341
chr1	98000000	98250000	A	1.82527
chr1	98250000	98500000	A	0.531382
chr1	98500000	98750000	B	-1.51914
chr1	98750000	99000000	B	-2.32247
chr1	99000000	99250000	B	-2.24249
chr1	99250000	99500000	B	-2.15431
chr1	99500000	99750000	B	-2.55416
chr1	99750000	100000000	B	-0.713113
chr1	100000000	100250000	B	-1.63702
chr1	100250000	100500000	B	-1.83327
chr1	100500000	100750000	B	-2.32569
chr1	100750000	101000000	B	-3.01771
chr1	101000000	101250000	B	-1.98391
chr1	101250000	101500000	B	-2.209
chr1	101500000	101750000	B	-3.10191
chr1	101750000	102000000	B	-0.722802
chr1	102000000	102250000	B	-1.38688
chr1	102250000	102500000	B	-0.316514
chr1	102500000	102750000	B	-0.554506
chr1	102750000	103000000	A	0.146561
chr1	103000000	103250000	B	-1.16417
chr1	103250000	103500000	B	-2.52259
chr1	103500000	103750000	B	-2.2764
chr1	103750000	104000000	B	-0.425245
chr1	104000000	104250000	B	-1.3036
chr1	104250000	104500000	A	0.388487
chr1	104500000	104750000	A	0.658798
chr1	104750000	105000000	A	0.922551
chr1	105000000	105250000	A	0.470582
chr1	105250000	105500000	A	0.367152
chr1	105500000	105750000	A	0.955284
chr1	105750000	106000000	A	0.915132
chr1	106000000	106250000	A	1.48204
chr1	106250000	106500000	A	0.450173
chr1	106500000	106750000	A	0.540781
chr1	106750000	107000000	A	1.82213
chr1	107000000	107250000	B	-0.982176
chr1	107250000	107500000	B	-0.932592
chr1	107500000	107750000	B	-0.119164
chr1	107750000	108000000	B	-1.03564
chr1	108000000	108250000	B	-2.3519
chr1	108250000	108500000	B	-2.83637
chr1	108500000	108750000	B	-1.45928
chr1	108750000	109000000	B	-1.4566
chr1	109000000	109250000	B	-2.28607
chr1	109250000	109500000	B	-2.26013
chr1	109500000	109750000	B	-3.71879
chr1	109750000	110000000	B	-1.42975
chr1	110000000	110250000	B	-3.0697
chr1	110250000	110500000	B	-1.53719
chr1	110500000	110750000	B	-1.91132
chr1	110750000	111000000	B	-1.08013
chr1	111000000	111250000	B	-2.49458
chr1	111250000	111500000	B	-2.92849
chr1	111500000	111750000	B	-1.77264
chr1	111750000	112000000	B	-2.23045
chr1	112000000	112250000	B	-3.59292
chr1	112250000	112500000	B	-3.06841
chr1	112500000	112750000	B	-4.05024
chr1	112750000	113000000	B	-1.2237
chr1	113000000	113250000	B	-2.09272
chr1	113250000	113500000	B	-2.39467
chr1	113500000	113750000	B	-2.7328
chr1	113750000	114000000	B	-2.82212
chr1	114000000	114250000	B	-2.69699
chr1	114250000	114500000	B	-3.27571
chr1	114500000	114750000	B	-1.90964
chr1	114750000	115000000	B	-1.91744
chr1	115000000	115250000	B	-2.63107
chr1	115250000	115500000	B	-2.12616
chr1	115500000	115750000	B	-0.280496
chr1	115750000	116000000	A	0.416507
chr1	116000000	116250000	B	-0.0855016
chr1	116250000	116500000	B	-0.832885
chr1	116500000	116750000	B	-0.254438
chr1	116750000	117000000	B	-1.58312
chr1	117000000	117250000	B	-1.16031
chr1	117250000	117500000	B	-1.729
chr1	117500000	117750000	B	-4.879
chr1	117750000	118000000	B	-5.85297
chr1	118000000	118250000	B	-4.68036
chr1	118250000	118500000	B	-0.608387
chr1	118500000	118750000	A	0.554006
chr1	118750000	119000000	B	-0.731882
chr1	119000000	119250000	B	-0.123039
chr1	119250000	119500000	B	-1.03185
chr1	119500000	119750000	A	0.94222
chr1	119750000	120000000	A	1.58951
chr1	120000000	120250000	A	1.54439
chr1	120250000	120500000	B	-0.14889
chr1	120500000	120750000	A	1.96669
chr1	120750000	121000000	A	1.46941
chr1	121000000	121250000	A	0.926634
chr1	121250000	121500000	A	1.40299
chr1	121500000	121750000	A	1.57382
chr1	121750000	122000000	A	1.19679
chr1	122000000	122250000	A	0.174468
chr1	122250000	122500000	A	0.683343
chr1	122500000	122750000	B	-0.0147513
chr1	122750000	123000000	A	0.576942
chr1	123000000	123250000	A	0.524445
chr1	123250000	123500000	A	2.19773
chr1	123500000	123750000	A	2.15891
chr1	123750000	124000000	A	2.39431
chr1	124000000	124250000	A	0.558572
chr1	124250000	124500000	A	0.474438
chr1	124500000	124750000	B	-0.0151945
chr1	124750000	125000000	B	-2.63315
chr1	125000000	125250000	B	-1.10923
chr1	125250000	125500000	A	0.967851
chr1	125500000	125750000	A	1.15326
chr1	125750000	126000000	B	-0.290109
chr1	126000000	126250000	B	-0.592986
chr1	126250000	126500000	B	-0.224617
chr1	126500000	126750000	B	-0.210006
chr1	126750000	127000000	B	-0.76414
chr1	127000000	127250000	A	1.20144
chr1	127250000	127500000	A	1.65742
chr1	127500000	127750000	A	0.689549
chr1	127750000	128000000	A	1.90023
chr1	128000000	128250000	A	1.93046
chr1	128250000	128500000	A	0.0220076
chr1	128500000	128750000	A	0.919059
chr1	128750000	129000000	B	-0.0578523
chr1	129000000	129250000	A	0.546078
chr1	129250000	129500000	A	0.286037
chr1	129500000	129750000	A	0.788097
chr1	129750000	130000000	A	0.878301
chr1	130000000	130250000	A	0.966618
chr1	130250000	130500000	A	0.920681
chr1	130500000	130750000	A	0.437523
chr1	130750000	131000000	A	0.327058
chr1	131000000	131250000	A	1.97475
chr1	131250000	131500000	A	1.60189
chr1	131500000	131750000	A	1.54995
chr1	131750000	132000000	A	2.05508
chr1	132000000	132250000	A	2.17181
chr1	132250000	132500000	A	0.99765
chr1	132500000	132750000	A	1.62633
chr1	132750000	133000000	A	1.53612
chr1	133000000	133250000	A	0.707725
chr1	133250000	133500000	A	0.293703
chr1	133500000	133750000	A	0.818059
chr1	133750000	134000000	A	1.22112
chr1	134000000	134250000	A	1.31843
chr1	134250000	134500000	A	2.10101
chr1	134500000	134750000	A	2.03483
chr1	134750000	135000000	A	1.608
chr1	135000000	135250000	A	0.798373
chr1	135250000	135500000	A	2.07606
chr1	135500000	135750000	A	2.61626
chr1	135750000	136000000	A	1.86235
chr1	136000000	136250000	A	2.09693
chr1	136250000	136500000	A	2.07077
chr1	136500000	136750000	A	0.43896
chr1	136750000	137000000	A	0.0500658
chr1	137000000	137250000	A	0.495595
chr1	137250000	137500000	A	1.25523
chr1	137500000	137750000	A	1.30225
chr1	137750000	138000000	A	1.08413
chr1	138000000	138250000	A	0.744823
chr1	138250000	138500000	A	0.718635
chr1	138500000	138750000	A	0.848613
chr1	138750000	139000000	A	0.504816
chr1	139000000	139250000	A	0.497082
chr1	139250000	139500000	A	0.10608
chr1	139500000	139750000	B	-2.74373
chr1	139750000	140000000	B	-1.7053
chr1	140000000	140250000	B	-0.709127
chr1	140250000	140500000	B	-0.15084
chr1	140500000	140750000	A	0.308733
chr1	140750000	141000000	B	-2.18274
chr1	141000000	141250000	B	-0.972482
chr1	141250000	141500000	B	-0.798911
chr1	141500000	141750000	A	0.84231
chr1	141750000	142000000	A	1.01811
chr1	142000000	142250000	A	0.155047
chr1	142250000	142500000	B	-0.570282
chr1	142500000	142750000	B	-1.30322
chr1	142750000	143000000	B	-0.107383
chr1	143000000	143250000	B	-2.35769
chr1	143250000	143500000	B	-2.54576
chr1	143500000	143750000	A	1.142
chr1	143750000	144000000	A	0.153563
chr1	144000000	144250000	A	0.886697
chr1	144250000	144500000	B	-0.472101
chr1	144500000	144750000	B	-0.947214
chr1	144750000	145000000	A	0.0548063
chr1	145000000	145250000	A	0.444068
chr1	145250000	145500000	B	-0.38479
chr1	145500000	145750000	B	-0.630772
chr1	145750000	146000000	B	-1.29977
chr1	146000000	146250000	B	-2.03627
chr1	146250000	146500000	B	-0.784603
chr1	146500000	146750000	B	-0.679635
chr1	146750000	147000000	A	0.243517
chr1	147000000	147250000	B	-2.13328
chr1	147250000	147500000	B	-1.83538
chr1	147500000	147750000	B	-1.10157
chr1	147750000	148000000	B	-1.71713
chr1	148000000	148250000	B	-0.663796
chr1	148250000	148500000	B	-2.80984
chr1	148500000	148750000	B	-2.23866
chr1	148750000	149000000	B	-2.31028
chr1	149000000	149250000	B	-0.782838
chr1	149250000	149500000	B	-1.08128
chr1	149500000	149750000	B	-1.46939
chr1	149750000	150000000	A	0.259534
chr1	150000000	150250000	A	0.983439
chr1	150250000	150500000	A	1.04121
chr1	150500000	150750000	B	-0.173947
chr1	150750000	151000000	A	0.47341
chr1	151000000	151250000	A	0.578333
chr1	151250000	151500000	A	1.671
chr1	151500000	151750000	A	0.187116
chr1	151750000	152000000	A	1.37359
chr1	152000000	152250000	A	0.773768
chr1	152250000	152500000	A	2.41649
chr1	152500000	152750000	A	2.40989
chr1	152750000	153000000	A	2.1229
chr1	153000000	153250000	A	1.46807
chr1	153250000	153500000	A	0.461578
chr1	153500000	153750000	A	0.966124
chr1	153750000	154000000	A	1.66434
chr1	154000000	154250000	A	0.860044
chr1	154250000	154500000	A	0.338826
chr1	154500000	154750000	A	1.40411
chr1	154750000	155000000	A	1.90692
chr1	155000000	155250000	A	1.91193
chr1	155250000	155500000	A	0.774955
chr1	155500000	155750000	A	0.90354
chr1	155750000	156000000	A	1.19036
chr1	156000000	156250000	A	0.794949
chr1	156250000	156500000	A	0.476841
chr1	156500000	156750000	A	1.04011
chr1	156750000	157000000	A	1.34409
chr1	157000000	157250000	A	2.07303
chr1	157250000	157500000	A	1.3317
chr1	157500000	157750000	A	1.63944
chr1	157750000	158000000	B	-0.39346
chr1	158000000	158250000	A	0.0684352
chr1	158250000	158500000	A	1.79821
chr1	158500000	158750000	A	1.22838
chr1	158750000	159000000	B	-0.691755
chr1	159000000	159250000	B	-0.10576
chr1	159250000	159500000	A	0.165366
chr1	159500000	159750000	A	1.03351
chr1	159750000	160000000	B	-0.0504152
chr1	160000000	160250000	A	1.17141
chr1	160250000	160500000	A	2.25816
chr1	160500000	160750000	A	1.69194
chr1	160750000	161000000	A	1.01753
chr1	161000000	161250000	A	1.42659
chr1	161250000	161500000	B	-0.04287
chr1	161500000	161750000	B	-0.147499
chr1	161750000	162000000	A	0.372768
chr1	162000000	162250000	A	0.460615
chr1	162250000	162500000	A	1.86913
chr1	162500000	162750000	A	0.610745
chr1	162750000	163000000	B	-2.22896
chr1	163000000	163250000	B	-1.03891
chr1	163250000	163500000	B	-1.25505
chr1	163500000	163750000	B	-2.72131
chr1	163750000	164000000	A	0.567792
chr1	164000000	164250000	A	0.73711
chr1	164250000	164500000	A	0.972393
chr1	164500000	164750000	B	-0.511198
chr1	164750000	165000000	B	-1.33047
chr1	165000000	165250000	A	0.101135
chr1	165250000	165500000	A	1.02899
chr1	165500000	165750000	A	0.852901
chr1	165750000	166000000	A	1.06538
chr1	166000000	166250000	B	-1.17317
chr1	166250000	166500000	B	-0.117111
chr1	166500000	166750000	B	-1.92229
chr1	166750000	167000000	B	-1.76903
chr1	167000000	167250000	A	0.27094
chr1	167250000	167500000	A	0.14678
chr1	167500000	167750000	A	1.90385
chr1	167750000	168000000	A	1.34039
chr1	168000000	168250000	A	1.87214
chr1	168250000	168500000	A	2.79063
chr1	168500000	168750000	A	0.187573
chr1	168750000	169000000	A	0.813725
chr1	169000000	169250000	A	1.05163
chr1	169250000	169500000	A	1.16476
chr1	169500000	169750000	B	-0.196379
chr1	169750000	170000000	A	0.142939
chr1	170000000	170250000	A	1.02668
chr1	170250000	170500000	A	1.65179
chr1	170500000	170750000	A	1.14516
chr1	170750000	171000000	B	-0.242044
chr1	171000000	171250000	A	1.7714
chr1	171250000	171500000	A	1.18508
chr1	171500000	171750000	B	-0.414834
chr1	171750000	172000000	B	-0.619858
chr1	172000000	172250000	A	0.835054
chr1	172250000	172500000	A	0.615111
chr1	172500000	172750000	A	0.889767
chr1	172750000	173000000	A	0.339207
chr1	173000000	173250000	B	-0.255925
chr1	173250000	173500000	A	1.97077
chr1	173500000	173750000	B	-1.16687
chr1	173750000	174000000	B	-1.38391
chr1	174000000	174250000	B	-0.492963
chr1	174250000	174500000	B	-1.04492
chr1	174500000	174750000	A	1.71012
chr1	174750000	175000000	A	0.800645
chr1	175000000	175250000	A	1.34204
chr1	175250000	175500000	A	1.26223
chr1	175500000	175750000	A	1.67032
chr1	175750000	176000000	A	0.520211
chr1	176000000	176250000	A	0.927484
chr1	176250000	176500000	B	-0.2416
chr1	176500000	176750000	A	1.27853
chr1	176750000	177000000	A	0.511879
chr1	177000000	177250000	A	2.1597
chr1	177250000	177500000	A	0.246131
chr1	177500000	177750000	A	1.05631
chr1	177750000	178000000	A	0.609571
chr1	178000000	178250000	A	0.403485
chr1	178250000	178500000	A	1.24629
chr1	178500000	178750000	A	1.36857
chr1	178750000	179000000	A	1.20318
chr1	179000000	179250000	A	0.76066
chr1	179250000	179500000	A	0.918853
chr1	179500000	179750000	A	1.529
chr1	179750000	180000000	A	0.867162
chr1	180000000	180250000	A	1.26595
chr1	180250000	180500000	A	1.32333
chr1	180500000	180750000	B	-0.487652
chr1	180750000	181000000	A	2.0682
chr1	181000000	181250000	A	1.42074
chr1	181250000	181500000	B	-0.32514
chr1	181500000	181750000	B	-0.833637
chr1	181750000	182000000	A	1.41769
chr1	182000000	182250000	A	0.0847691
chr1	182250000	182500000	A	0.971836
chr1	182500000	182750000	B	-0.25082
chr1	182750000	183000000	A	0.865753
chr1	183000000	183250000	A	0.84972
chr1	183250000	183500000	A	1.0217
chr1	183500000	183750000	B	-0.317829
chr1	183750000	184000000	B	-0.50613
chr1	184000000	184250000	B	-0.432704
chr1	184250000	184500000	A	0.0350203
chr1	184500000	184750000	B	-0.612095
chr1	184750000	185000000	A	0.542156
chr1	185000000	185250000	A	0.858652
chr1	185250000	185500000	A	2.16198
chr1	185500000	185750000	B	-0.871918
chr1	185750000	186000000	B	-2.23124
chr1	186000000	186250000	B	-0.92087
chr1	186250000	186500000	B	-2.41484
chr1	186500000	186750000	B	-0.29723
chr1	186750000	187000000	B	-1.70717
chr1	187000000	187250000	B	-0.937684
chr1	187250000	187500000	A	0.599154
chr1	187500000	187750000	B	-0.576299
chr1	187750000	188000000	B	-1.25659
chr1	188000000	188250000	B	-0.657309
chr1	188250000	188500000	B	-1.92423
chr1	188500000	188750000	B	-2.57591
chr1	188750000	189000000	B	-0.95894
chr1	189000000	189250000	A	0.882082
chr1	189250000	189500000	A	0.621597
chr1	189500000	189750000	A	0.271357
chr1	189750000	190000000	A	0.840419
chr1	190000000	190250000	B	-0.0513812
chr1	190250000	190500000	A	0.235391
chr1	190500000	190750000	B	-1.17013
chr1	190750000	191000000	A	1.65649
chr1	191000000	191250000	B	-0.00716312
chr1	191250000	191500000	A	1.63865
chr1	191500000	191750000	A	2.24816
chr1	191750000	192000000	A	1.70993
chr1	192000000	192250000	A	1.09928
chr1	192250000	192500000	A	0.38768
chr1	192500000	192750000	A	0.706198
chr1	192750000	193000000	A	1.10426
chr1	193000000	193250000	A	1.88271
chr1	193250000	193500000	A	0.796683
chr1	193500000	193750000	A	0.448752
chr1	193750000	194000000	A	0.112828
chr1	194000000	194250000	B	-0.573719
chr1	194250000	194500000	A	0.585926
chr1	194500000	194750000	A	1.44531
chr1	194750000	195000000	A	1.00713
chr1	195000000	195250000	A	0.00990601
chr1	195250000	195471971	B	-2.68083
chr10	3000000	3250000	B	-0.795696
chr10	3250000	3500000	B	-0.221458
chr10	3500000	3750000	A	0.809603
chr10	3750000	4000000	A	1.5333
chr10	4000000	4250000	B	-1.2314
chr10	4250000	4500000	A	0.518035
chr10	4500000	4750000	B	-0.0790438
chr10	4750000	5000000	B	-0.466304
chr10	5000000	5250000	A	1.7298
chr10	5250000	5500000	A	1.08164
chr10	5500000	5750000	A	0.270609
chr10	5750000	6000000	A	1.00692
chr10	6000000	6250000	A	0.227679
chr10	6250000	6500000	B	-0.919317
chr10	6500000	6750000	B	-0.288757
chr10	6750000	7000000	A	0.894951
chr10	7000000	7250000	A	0.390424
chr10	7250000	7500000	B	-0.477749
chr10	7500000	7750000	A	0.974865
chr10	7750000	8000000	B	-0.242343
chr10	8000000	8250000	A	0.0999696
chr10	8250000	8500000	A	0.241658
chr10	8500000	8750000	B	-0.0767643
chr10	8750000	9000000	A	1.70873
chr10	9000000	9250000	A	1.24162
chr10	9250000	9500000	A	0.894415
chr10	9500000	9750000	A	0.796707
chr10	9750000	10000000	B	-0.726638
chr10	10000000	10250000	B	-0.758778
chr10	10250000	10500000	B	-0.621872
chr10	10500000	10750000	B	-1.57052
chr10	10750000	11000000	B	-0.876162
chr10	11000000	11250000	B	-1.09103
chr10	11250000	11500000	B	-1.1383
chr10	11500000	11750000	B	-1.20506
chr10	11750000	12000000	B	-0.638846
chr10	12000000	12250000	B	-0.331311
chr10	12250000	12500000	B	-1.62899
chr10	12500000	12750000	B	-0.929737
chr10	12750000	13000000	B	-0.63262
chr10	13000000	13250000	B	-0.869101
chr10	13250000	13500000	A	0.330987
chr10	13500000	13750000	A	0.0351235
chr10	13750000	14000000	A	0.0177536
chr10	14000000	14250000	A	0.0382282
chr10	14250000	14500000	B	-1.76
chr10	14500000	14750000	B	-0.951647
chr10	14750000	15000000	B	-2.48854
chr10	15000000	15250000	B	-3.83686
chr10	15250000	15500000	B	-2.0969
chr10	15500000	15750000	B	-4.81573
chr10	15750000	16000000	B	-3.0001
chr10	16000000	16250000	B	-2.64282
chr10	16250000	16500000	B	-1.66198
chr10	16500000	16750000	B	-1.86574
chr10	16750000	17000000	B	-1.23884
chr10	17000000	17250000	B	-3.01862
chr10	17250000	17500000	B	-1.75058
chr10	17500000	17750000	B	-1.55881
chr10	17750000	18000000	B	-1.81498
chr10	18000000	18250000	B	-0.776406
chr10	18250000	18500000	A	0.0109242
chr10	18500000	18750000	A	0.492581
chr10	18750000	19000000	B	-0.617657
chr10	19000000	19250000	A	0.541154
chr10	19250000	19500000	B	-0.754344
chr10	19500000	19750000	A	0.0484924
chr10	19750000	20000000	A	0.639556
chr10	20000000	20250000	A	0.579699
chr10	20250000	20500000	B	-0.239944
chr10	20500000	20750000	B	-1.07178
chr10	20750000	21000000	A	0.227001
chr10	21000000	21250000	A	0.162626
chr10	21250000	21500000	A	0.231588
chr10	21500000	21750000	B	-0.105672
chr10	21750000	22000000	A	0.64232
chr10	22000000	22250000	A	0.699056
chr10	22250000	22500000	A	0.177643
chr10	22500000	22750000	B	-0.487138
chr10	22750000	23000000	A	0.268012
chr10	23000000	23250000	A	0.707456
chr10	23250000	23500000	A	0.250406
chr10	23500000	23750000	B	-0.403774
chr10	23750000	24000000	A	0.650524
chr10	24000000	24250000	A	0.671571
chr10	24250000	24500000	A	1.91808
chr10	24500000	24750000	A	2.00773
chr10	24750000	25000000	A	0.48813
chr10	25000000	25250000	A	0.848261
chr10	25250000	25500000	A	0.377867
chr10	25500000	25750000	A	0.673741
chr10	25750000	26000000	A	0.673823
chr10	26000000	26250000	A	1.73872
chr10	26250000	26500000	A	0.986897
chr10	26500000	26750000	B	-1.33723
chr10	26750000	27000000	B	-0.550001
chr10	27000000	27250000	A	0.290339
chr10	27250000	27500000	B	-0.201548
chr10	27500000	27750000	A	0.594164
chr10	27750000	28000000	A	1.09722
chr10	28000000	28250000	A	1.81342
chr10	28250000	28500000	A	1.17544
chr10	28500000	28750000	A	0.103285
chr10	28750000	29000000	A	0.9898
chr10	29000000	29250000	A	1.66556
chr10	29250000	29500000	A	1.38691
chr10	29500000	29750000	A	1.36
chr10	29750000	30000000	A	0.842278
chr10	30000000	30250000	A	0.641711
chr10	30250000	30500000	A	0.989455
chr10	30500000	30750000	A	1.29657
chr10	30750000	31000000	A	1.33385
chr10	31000000	31250000	B	-0.16786
chr10	31250000	31500000	A	0.140642
chr10	31500000	31750000	A	0.969798
chr10	31750000	32000000	A	0.415442
chr10	32000000	32250000	A	0.607567
chr10	32250000	32500000	A	1.54253
chr10	32500000	32750000	A	0.850398
chr10	32750000	33000000	A	0.37037
chr10	33000000	33250000	B	-0.308179
chr10	33250000	33500000	A	0.719239
chr10	33500000	33750000	A	0.845528
chr10	33750000	34000000	B	-0.573621
chr10	34000000	34250000	B	-0.423263
chr10	34250000	34500000	B	-0.371848
chr10	34500000	34750000	B	-0.782365
chr10	34750000	35000000	B	-0.0536293
chr10	35000000	35250000	B	-0.668688
chr10	35250000	35500000	B	-1.29468
chr10	35500000	35750000	B	-1.5223
chr10	35750000	36000000	B	-1.67988
chr10	36000000	36250000	B	-0.338633
chr10	36250000	36500000	B	-0.589733
chr10	36500000	36750000	A	0.0501172
chr10	36750000	37000000	A	0.498234
chr10	37000000	37250000	B	-0.677978
chr10	37250000	37500000	B	-0.875423
chr10	37500000	37750000	A	0.118223
chr10	37750000	38000000	B	-1.00708
chr10	38000000	38250000	B	-1.6653
chr10	38250000	38500000	B	-1.07639
chr10	38500000	38750000	B	-0.749553
chr10	38750000	39000000	B	-1.8297
chr10	39000000	39250000	A	0.199428
chr10	39250000	39500000	A	1.45836
chr10	39500000	39750000	A	1.66916
chr10	39750000	40000000	A	0.553975
chr10	40000000	40250000	B	-0.986557
chr10	40250000	40500000	B	-1.58012
chr10	40500000	40750000	B	-0.706516
chr10	40750000	41000000	A	0.350448
chr10	41000000	41250000	A	0.126192
chr10	41250000	41500000	B	-0.246748
chr10	41500000	41750000	B	-0.290849
chr10	41750000	42000000	A	1.35281
chr10	42000000	42250000	B	-0.205479
chr10	42250000	42500000	A	0.364358
chr10	42500000	42750000	B	-0.337128
chr10	42750000	43000000	A	1.95574
chr10	43000000	43250000	A	1.43136
chr10	43250000	43500000	A	1.29062
chr10	43500000	43750000	A	0.0235637
chr10	43750000	44000000	B	-0.0880501
chr10	44000000	44250000	B	-0.962412
chr10	44250000	44500000	B	-0.300803
chr10	44500000	44750000	B	-1.12826
chr10	44750000	45000000	B	-2.94683
chr10	45000000	45250000	B	-1.00709
chr10	45250000	45500000	B	-1.22119
chr10	45500000	45750000	B	-0.124629
chr10	45750000	46000000	B	-0.999942
chr10	46000000	46250000	B	-3.25854
chr10	46250000	46500000	B	-3.12993
chr10	46500000	46750000	B	-2.0548
chr10	46750000	47000000	B	-3.60039
chr10	47000000	47250000	B	-2.25811
chr10	47250000	47500000	B	-2.68112
chr10	47500000	47750000	B	-1.52731
chr10	47750000	48000000	B	-4.32657
chr10	48000000	48250000	B	-2.70865
chr10	48250000	48500000	B	-2.21537
chr10	48500000	48750000	B	-1.40422
chr10	48750000	49000000	B	-0.991309
chr10	49000000	49250000	B	-0.944611
chr10	49250000	49500000	B	-0.185965
chr10	49500000	49750000	A	0.233892
chr10	49750000	50000000	B	-1.94524
chr10	50000000	50250000	B	-2.13503
chr10	50250000	50500000	B	-1.99125
chr10	50500000	50750000	B	-1.97054
chr10	50750000	51000000	A	0.481987
chr10	51000000	51250000	B	-1.26927
chr10	51250000	51500000	B	-2.01759
chr10	51500000	51750000	B	-0.796684
chr10	51750000	52000000	B	-0.673554
chr10	52000000	52250000	B	-0.830471
chr10	52250000	52500000	A	0.589254
chr10	52500000	52750000	A	0.157641
chr10	52750000	53000000	A	2.05864
chr10	53000000	53250000	A	1.56819
chr10	53250000	53500000	A	0.96957
chr10	53500000	53750000	A	1.22039
chr10	53750000	54000000	A	0.0264604
chr10	54000000	54250000	B	-0.833368
chr10	54250000	54500000	B	-0.577568
chr10	54500000	54750000	B	-0.111115
chr10	54750000	55000000	B	-1.32337
chr10	55000000	55250000	B	-0.181274
chr10	55250000	55500000	A	0.674992
chr10	55500000	55750000	B	-1.01353
chr10	55750000	56000000	B	-0.044049
chr10	56000000	56250000	A	1.09014
chr10	56250000	56500000	A	0.443122
chr10	56500000	56750000	B	-0.551119
chr10	56750000	57000000	A	0.209323
chr10	57000000	57250000	B	-1.84844
chr10	57250000	57500000	A	0.450259
chr10	57500000	57750000	A	0.782927
chr10	57750000	58000000	A	0.0279039
chr10	58000000	58250000	B	-1.68774
chr10	58250000	58500000	A	0.766921
chr10	58500000	58750000	B	-0.650181
chr10	58750000	59000000	A	0.498679
chr10	59000000	59250000	A	0.900828
chr10	59250000	59500000	A	1.12712
chr10	59500000	59750000	A	1.30234
chr10	59750000	60000000	A	1.5279
chr10	60000000	60250000	A	2.33233
chr10	60250000	60500000	A	1.18879
chr10	60500000	60750000	B	-0.657538
chr10	60750000	61000000	B	-0.459893
chr10	61000000	61250000	A	0.899524
chr10	61250000	61500000	A	0.947989
chr10	61500000	61750000	A	1.28922
chr10	61750000	62000000	A	0.92209
chr10	62000000	62250000	A	0.82906
chr10	62250000	62500000	A	0.87292
chr10	62500000	62750000	A	1.01394
chr10	62750000	63000000	A	1.28396
chr10	63000000	63250000	B	-0.0474208
chr10	63250000	63500000	A	0.404096
chr10	63500000	63750000	B	-0.188925
chr10	63750000	64000000	B	-0.160185
chr10	64000000	64250000	B	-0.996195
chr10	64250000	64500000	B	-0.642437
chr10	64500000	64750000	B	-0.220355
chr10	64750000	65000000	B	-0.636993
chr10	65000000	65250000	B	-1.52917
chr10	65250000	65500000	B	-0.565387
chr10	65500000	65750000	B	-0.941257
chr10	65750000	66000000	B	-0.423341
chr10	66000000	66250000	A	0.248275
chr10	66250000	66500000	B	-1.7175
chr10	66500000	66750000	B	-1.19496
chr10	66750000	67000000	A	0.414119
chr10	67000000	67250000	A	0.992677
chr10	67250000	67500000	A	1.43831
chr10	67500000	67750000	A	0.763932
chr10	67750000	68000000	A	0.852314
chr10	68000000	68250000	A	0.68802
chr10	68250000	68500000	A	0.732809
chr10	68500000	68750000	B	-0.0408151
chr10	68750000	69000000	A	0.0532849
chr10	69000000	69250000	A	0.726365
chr10	69250000	69500000	A	1.30764
chr10	69500000	69750000	A	1.35338
chr10	69750000	70000000	A	1.73367
chr10	70000000	70250000	A	1.46434
chr10	70250000	70500000	A	1.61741
chr10	70500000	70750000	A	0.38939
chr10	70750000	71000000	A	1.6661
chr10	71000000	71250000	A	1.59843
chr10	71250000	71500000	A	0.97336
chr10	71500000	71750000	A	0.406456
chr10	71750000	72000000	A	0.783374
chr10	72000000	72250000	A	0.10898
chr10	72250000	72500000	A	0.529194
chr10	72500000	72750000	A	0.834899
chr10	72750000	73000000	B	-0.417855
chr10	73000000	73250000	A	0.971565
chr10	73250000	73500000	A	0.888695
chr10	73500000	73750000	A	0.841646
chr10	73750000	74000000	A	0.680415
chr10	74000000	74250000	B	-0.69202
chr10	74250000	74500000	B	-0.0954533
chr10	74500000	74750000	A	0.756522
chr10	74750000	75000000	B	-0.0375458
chr10	75000000	75250000	A	1.64544
chr10	75250000	75500000	A	0.608757
chr10	75500000	75750000	A	1.84157
chr10	75750000	76000000	A	1.21283
chr10	76000000	76250000	A	1.04598
chr10	76250000	76500000	A	2.09721
chr10	76500000	76750000	A	0.65414
chr10	76750000	77000000	A	0.476927
chr10	77000000	77250000	A	0.140387
chr10	77250000	77500000	A	1.24593
chr10	77500000	77750000	A	0.481829
chr10	77750000	78000000	A	0.216919
chr10	78000000	78250000	B	-0.0509696
chr10	78250000	78500000	A	0.786234
chr10	78500000	78750000	B	-0.158005
chr10	78750000	79000000	B	-0.693029
chr10	79000000	79250000	B	-1.85191
chr10	79250000	79500000	B	-0.396
chr10	79500000	79750000	A	1.11352
chr10	79750000	80000000	A	0.47
chr10	80000000	80250000	A	0.909738
chr10	80250000	80500000	A	0.696153
chr10	80500000	80750000	A	1.49757
chr10	80750000	81000000	A	1.35604
chr10	81000000	81250000	A	1.86318
chr10	81250000	81500000	A	1.39066
chr10	81500000	81750000	A	1.08802
chr10	82000000	82250000	A	0.730254
chr10	82250000	82500000	A	0.259811
chr10	82500000	82750000	A	0.936649
chr10	82750000	83000000	A	0.658457
chr10	83000000	83250000	A	0.908757
chr10	83250000	83500000	A	0.0818008
chr10	83500000	83750000	A	1.46352
chr10	83750000	84000000	A	0.914528
chr10	84000000	84250000	A	0.973989
chr10	84250000	84500000	A	0.990465
chr10	84500000	84750000	A	1.30342
chr10	84750000	85000000	A	1.3466
chr10	85000000	85250000	A	2.06494
chr10	85250000	85500000	A	1.18333
chr10	85500000	85750000	A	1.13875
chr10	85750000	86000000	A	1.08413
chr10	86000000	86250000	A	1.12325
chr10	86250000	86500000	A	0.699457
chr10	86500000	86750000	A	0.667803
chr10	86750000	87000000	A	0.888559
chr10	87000000	87250000	A	0.938106
chr10	87250000	87500000	B	-0.0315817
chr10	87500000	87750000	A	1.38925
chr10	87750000	88000000	A	1.03035
chr10	88000000	88250000	A	0.526137
chr10	88250000	88500000	A	1.65121
chr10	88500000	88750000	A	1.21931
chr10	88750000	89000000	B	-0.286086
chr10	89000000	89250000	B	-0.689328
chr10	89250000	89500000	A	0.220447
chr10	89500000	89750000	A	0.49581
chr10	89750000	90000000	A	1.05848
chr10	90000000	90250000	A	1.34388
chr10	90250000	90500000	A	1.4117
chr10	90500000	90750000	A	1.32334
chr10	90750000	91000000	A	1.12424
chr10	91000000	91250000	A	1.58822
chr10	91250000	91500000	B	-1.20394
chr10	91500000	91750000	B	-0.899406
chr10	91750000	92000000	B	-2.63592
chr10	92000000	92250000	B	-0.124964
chr10	92250000	92500000	B	-0.99113
chr10	92500000	92750000	A	0.893493
chr10	92750000	93000000	B	-0.315836
chr10	93000000	93250000	A	2.19581
chr10	93250000	93500000	A	1.80109
chr10	93500000	93750000	A	1.23287
chr10	93750000	94000000	A	1.15696
chr10	94000000	94250000	A	0.984606
chr10	94250000	94500000	A	1.3536
chr10	94500000	94750000	A	0.96701
chr10	94750000	95000000	A	0.950962
chr10	95000000	95250000	B	-0.744651
chr10	95250000	95500000	A	0.515792
chr10	95500000	95750000	A	0.0499829
chr10	95750000	96000000	B	-0.168332
chr10	96000000	96250000	B	-0.146713
chr10	96250000	96500000	B	-0.0157106
chr10	96500000	96750000	A	1.00039
chr10	96750000	97000000	B	-0.515306
chr10	97000000	97250000	B	-1.55744
chr10	97250000	97500000	B	-1.14867
chr10	97500000	97750000	B	-1.08039
chr10	97750000	98000000	B	-1.36512
chr10	98000000	98250000	B	-0.561366
chr10	98250000	98500000	B	-0.754229
chr10	98500000	98750000	B	-0.262211
chr10	98750000	99000000	B	-1.22427
chr10	99000000	99250000	B	-1.90883
chr10	99250000	99500000	A	0.0303844
chr10	99500000	99750000	B	-1.14161
chr10	99750000	100000000	B	-1.17027
chr10	100000000	100250000	B	-1.3748
chr10	100250000	100500000	B	-0.624719
chr10	100500000	100750000	A	1.57946
chr10	100750000	101000000	A	0.697888
chr10	101000000	101250000	B	-0.816241
chr10	101250000	101500000	A	0.379678
chr10	101500000	101750000	A	0.461543
chr10	101750000	102000000	A	0.980106
chr10	102000000	102250000	A	1.38827
chr10	102250000	102500000	A	1.10479
chr10	102500000	102750000	B	-0.882002
chr10	102750000	103000000	A	0.170048
chr10	103000000	103250000	B	-0.299064
chr10	103250000	103500000	B	-0.481446
chr10	103500000	103750000	A	0.369306
chr10	103750000	104000000	B	-0.894706
chr10	104000000	104250000	B	-0.242674
chr10	104250000	104500000	B	-0.0490351
chr10	104500000	104750000	B	-0.906147
chr10	104750000	105000000	B	-2.93466
chr10	105000000	105250000	B	-2.00291
chr10	105250000	105500000	B	-0.0333487
chr10	105500000	105750000	B	-1.21369
chr10	105750000	106000000	B	-0.0443675
chr10	106000000	106250000	B	-0.367473
chr10	106250000	106500000	B	-0.0921112
chr10	106500000	106750000	A	0.441838
chr10	106750000	107000000	A	0.749914
chr10	107000000	107250000	B	-1.71633
chr10	107250000	107500000	B	-0.313606
chr10	107500000	107750000	B	-1.92177
chr10	107750000	108000000	A	0.248246
chr10	108000000	108250000	A	0.521396
chr10	108250000	108500000	A	1.38125
chr10	108500000	108750000	A	1.51717
chr10	108750000	109000000	A	2.24373
chr10	109000000	109250000	A	1.15727
chr10	109250000	109500000	A	1.46148
chr10	109500000	109750000	A	1.44498
chr10	109750000	110000000	A	0.167409
chr10	110000000	110250000	B	-0.318573
chr10	110250000	110500000	A	0.254011
chr10	110500000	110750000	B	-1.17046
chr10	110750000	111000000	A	0.302512
chr10	111000000	111250000	A	1.0864
chr10	111250000	111500000	B	-0.248554
chr10	111500000	111750000	B	-0.816941
chr10	111750000	112000000	B	-0.0788892
chr10	112000000	112250000	B	-1.14485
chr10	112250000	112500000	B	-0.314441
chr10	112500000	112750000	A	0.54228
chr10	112750000	113000000	A	0.331957
chr10	113000000	113250000	B	-1.06133
chr10	113250000	113500000	B	-1.08244
chr10	113500000	113750000	B	-0.720648
chr10	113750000	114000000	B	-0.180104
chr10	114000000	114250000	B	-0.224876
chr10	114250000	114500000	B	-0.181844
chr10	114500000	114750000	A	0.198012
chr10	114750000	115000000	B	-0.145511
chr10	115000000	115250000	B	-0.202609
chr10	115250000	115500000	A	0.49805
chr10	115500000	115750000	B	-2.17245
chr10	115750000	116000000	B	-1.79542
chr10	116000000	116250000	B	-0.122539
chr10	116250000	116500000	B	-1.57378
chr10	116500000	116750000	B	-1.88311
chr10	116750000	117000000	A	0.588952
chr10	117000000	117250000	A	1.26673
chr10	117250000	117500000	A	1.5617
chr10	117500000	117750000	A	0.642956
chr10	117750000	118000000	A	0.421372
chr10	118000000	118250000	A	0.559653
chr10	118250000	118500000	B	-1.80498
chr10	118500000	118750000	A	0.513225
chr10	118750000	119000000	B	-0.158532
chr10	119000000	119250000	A	0.572009
chr10	119250000	119500000	B	-1.15786
chr10	119500000	119750000	A	1.27831
chr10	119750000	120000000	A	1.05445
chr10	120000000	120250000	A	0.291233
chr10	120250000	120500000	A	0.879184
chr10	120500000	120750000	B	-1.14309
chr10	120750000	121000000	A	0.239729
chr10	121000000	121250000	B	-0.499166
chr10	121250000	121500000	A	0.158244
chr10	121500000	121750000	A	0.180593
chr10	121750000	122000000	A	1.76824
chr10	122000000	122250000	A	0.999633
chr10	122250000	122500000	A	0.113125
chr10	122500000	122750000	A	0.676859
chr10	122750000	123000000	A	0.589131
chr10	123000000	123250000	A	0.719297
chr10	123250000	123500000	A	0.317161
chr10	123500000	123750000	A	0.914657
chr10	123750000	124000000	A	0.693825
chr10	124000000	124250000	A	0.0972018
[truncated: 8,910 more rows]
