# Supplementary material for: Cell-type specialization is encoded by specific chromatin topologies
Source: Nature. 2021 Nov 17;599(7886):684–91. doi: 10.1038/s41586-021-04081-2 (PMC8612935; doi:10.1038/s41586-021-04081-2)
Supplement: Supplementary file 10 — Supplementary Table 6 Details of published datasets and scRNA/ATAC-seq. Details of published datasets and types of data accessed for this study, including accession numbers. An overview of RNA/ATAC-seq generated in this study is also included. [file 41586_2021_4081_MOESM10_ESM.xlsx]

## Sheet: Legend
Supplemental Table 6: Published datasets and scRNA/ATAC-seq generated in this study
Summary of all datasets downloaded for the present study or RNA/ATAC data generated in this study
Brain region	Area of the brain dissected for further experimental procedures (if applicable)
Cell-type	Specific cell type
Developmental day	Mice age/developmental stage for the biological material
Type of data	Experimental method used to obtain the data
Number of samples	Number of samples in the dataset (if applicable)
Data availability	Data source
Publication	Reference paper (if applicable)

## Sheet: Summary_of_published_data
Brain region	Cell-type	Developmental day	Type of data	Number of samples	Data availability	Publication
--	E14Tg2A (46C) mESCs	E14	GAM 3NP data	249 3NPs	4DN sample IDs are provided in supplementary table 1	Beagrie et al. 2021; https://data.4dnucleome.org/
Somatosensory Cortex	Oligodendrocytes	p21-p22	scRNA-seq	113 single cells	GSE75330	Marques et al. 2016; PMID: 27284195
Hippocampus CA1	Pyramidal glutamate neurons	p22-p32	scRNA-seq	870 single cells	GSE60361	Zeisel et al. 2015; PMID: 25700174
Midbrain VTA	Dopaminergic neurons	p21-p26	scRNA-seq	170 single cells	GSE76381	LaManno et al. 2016; PMID: 27716510
--	E14Tg2A (46C) mESCs	E14	scRNA-seq	98 single cells	ENA accession numbers are provided in supplementary table 13	produced in this study
--	E14Tg2A (46C) mESCs	E14	RNAseq	bulk	GSE94364	Ferrai et al. 2017; PMID: 29038337
Hippocampus CA1	Pyramidal glutamate neurons (NR1)	p60	scATAC-seq	273 single cells	GSE118987	Sinnamon et al. 2019; PMID: 30936163
Prefrontal Cortex	Olgiodendrocytes	p56	scATAC-seq	458 single cells	GSE111586	Cusanovich et al. 2018; PMID: 30078704
Midbrain VTA	Dopaminergic neurons	p49 and p63	snATAC-seq	216 single nuclei	GSE174024	produced in this study
--	E14Tg2A (46C) mESCs	E14	ATAC-seq	bulk; ~75,000 nuclei	GSE174024	produced in this study
--	E14Tg2A (46C) mESCs	E14	Lamin B1 DamID	bulk	GSE17051	Peric-Hupkes et al. 2010; PMID: 20513434
--	F121-9 mESCs	--	deep sequencing from nucleolar gDNA	bulk	4DNESXE9K9DB	Bizhanova et al. 2020; https://data.4dnucleome.org/experiment-set-replicates/4DNESXE9K9DB/; PMID: 32219510
--	E14Tg2A (46C) mESCs	E14	CTCF ChIP-seq	bulk	GSE28247	Handoko et al. 2011; PMID: 21685913
Frontal Cortex	Glutamate neurons	p42	EGR1 ChIP-seq	bulk	GSE108768	Sun et al. 2019; PMID: 31467272
