# Supplementary material for: Cell-type specialization is encoded by specific chromatin topologies
Source: Nature. 2021 Nov 17;599(7886):684–91. doi: 10.1038/s41586-021-04081-2 (PMC8612935; doi:10.1038/s41586-021-04081-2)
Supplement: Supplementary file 11 — Supplementary Table 7 Full GO terms and associated genes. Full GO terms for all analyses (genes tested, background genes) performed in this study, including unfiltered GO terms that were enriched above background (see Methods). [file 41586_2021_4081_MOESM11_ESM.xlsx]

## Sheet: Legend
Supplemental table 7. Enriched Gene Ontology (GO) terms and associated genes.
Full lists of Enriched Gene Ontologies results from GO-Elite (results Pruned to reduced redundancy among GO terms). Permuted p-values were calculated by a one-sided Fisher's exact test, and false discovery rate adjusted using a Benjamini–Hochberg correction
Name	Tested	Background
Fig2c_mESC_unique_TAD_boundaries	Genes located in the mESC unique TAD boundaries	all genes expressed in at least one cell type in mouse mm10
Fig2c_OLG_unique_TAD_boundaries	Genes located in the OLGs unique TAD boundaries	all genes expressed in at least one cell type in mouse mm10
Fig2c_PGNs_unique_TAD_boundaries	Genes located in the PGNs unique TAD boundaries	all genes expressed in at least one cell type in mouse mm10
Fig2c_DNs_unique_TAD_boundaries	Genes located in the DNs unique TAD boundaries	all genes expressed in at least one cell type in mouse mm10
Fig2c_common_TAD_boundaries_not_shown	Genes located in the common TAD boundaries - not shown in figure	all genes expressed in at least one cell type in mouse mm10
Fig2c_brain_cell_shared_TAD_boundaries_not_shown	Genes located in the brain cell types shared TAD boundaries - not shown in figure	all genes expressed in at least one cell type in mouse mm10
Fig2c_PGN_DN_shared_TAD_boundaries_not_shown	Genes located in the brain cell types shared TAD boundaries - not shown in figure	all genes expressed in at least one cell type in mouse mm10
Fig4d_PGNs_Neurod_group_only	PGN DE genes in NeuroD group contacts	all genes expressed in PGN or DN in scRNA-seq data
Fig4d_PGNs_CTCF-CTCF_group_only	PGN DE genes in PGN CTCF group contacts	all genes expressed in PGN or DN in scRNA-seq data
Fig4d_PGNs_Neurod_CTCF-CTCF_overlap	PGN DE genes in combined NeuroD and CTCF group contacts	all genes expressed in PGN or DN in scRNA-seq data
Fig4e_DNs_CTCF-CTCF_group	DN DE genes in Ctcf-TF group contacts	all genes expressed in PGN or DN in scRNA-seq data
Fig4e_DNs_FOXA1-TF_group	DN DE genes in DN FoxA1 group contacts	all genes expressed in PGN or DN in scRNA-seq data
Fig4e_DNs_Neurod-TF_group	DN DE genes in Ctcf-TF group contacts	all genes expressed in PGN or DN in scRNA-seq data
Fig5a_BAAA_compartment_transitions_cluster4	Genes located in B compartment in mESC with low expression and in A compartment in all brain cell types with high expression	all genes in mouse mm10 genome
Fig5a_BAAA_compartment_transitions_cluster3_not_shown	Genes located in B compartment in mESC with low expression and in A compartment in all brain cell types with high expression - not shown in figure	all genes in mouse mm10 genome
Fig5a_ABBB_compartment_transitions_cluster4	Genes located in A compartment in mESC with high expression and in B compartment in all brain cell types with low expression	all genes in mouse mm10 genome
Fig5b_ABBB_compartment_transitions_clusters2_3	Genes located in A compartment in mESC with low expression and in B compartment in all brain cell types with low expression	all genes in mouse mm10 genome
ED_Fig4n _snATACseq_DNs_GO	DN genes overlapping with scATACseq peaks	all genes in mouse mm10 genome
Full GO tables are provided here. For the manuscript figures, GO terms were further pruned as follows: GO terms were removed which had a permuted p-value ≥ 0.01, contained fewer than 6 genes per GO term, or were from the ‘cellular_component’ ontology

## Sheet: Fig2_mESC_unique_TAD_boundaries
Fig2d_mESC_unique_TAD_boundaries
Ontology-ID	Ontology Name	Ontology Type	Number Changed	Number Measured	Number in Ontology	Percent Changed	Percent Present	Z Score	PermuteP	AdjustedP	redundant with terms	inverse redundant	gene symbols
GO:0044815	DNA packaging complex	cellular_component	19	120	122	15.8333	98.3607	7.13043	0	0.165991		DNA bending complex|negative regulation of megakaryocyte differentiation	Hist1h1b|Hist1h2ai|Hist1h2ak|Hist1h2an|Hist1h2ao|Hist1h2ap|Hist1h2bl|Hist1h2bn|Hist1h2bp|Hist1h2bq|Hist1h2br|Hist1h3h|Hist1h3i|Hist1h4j|Hist1h4k|Hist1h4m|Hist1h4n|Ncapg|Prm1
GO:1990104	DNA bending complex	cellular_component	18	114	116	15.7895	98.2759	6.92388	0	0.165991	DNA binding|DNA packaging complex	negative regulation of megakaryocyte differentiation	Hist1h1b|Hist1h2ai|Hist1h2ak|Hist1h2an|Hist1h2ao|Hist1h2ap|Hist1h2bl|Hist1h2bn|Hist1h2bp|Hist1h2bq|Hist1h2br|Hist1h3h|Hist1h3i|Hist1h4j|Hist1h4k|Hist1h4m|Hist1h4n|Prm1
GO:0021707	cerebellar granule cell differentiation	biological_process	4	10	10	40	100	6.12697	0	0.165991			Atp2b2|Nrxn1|Prox1|Ulk1
GO:0005237	inhibitory extracellular ligand-gated ion channel activity	molecular_function	3	6	6	50	100	6.05113	0.0005	0.165991			Gabrb2|Glra1|Glra3
GO:0006334	nucleosome assembly	biological_process	18	145	147	12.4138	98.6395	5.6407	0	0.165991	DNA binding	negative regulation of megakaryocyte differentiation	Atrx|Hist1h1b|Hist1h2ai|Hist1h2ak|Hist1h2an|Hist1h2ao|Hist1h2ap|Hist1h2bl|Hist1h2bn|Hist1h2bp|Hist1h2bq|Hist1h2br|Hist1h3h|Hist1h3i|Hist1h4j|Hist1h4k|Hist1h4m|Hist1h4n
GO:0033262	regulation of nuclear cell cycle DNA replication	biological_process	3	7	7	42.8571	100	5.52877	0.001	0.298783			Atrx|Chek2|Ino80
GO:0031994	insulin-like growth factor I binding	molecular_function	3	7	7	42.8571	100	5.52877	0.0005	0.165991	regulation of cell growth		Igfbp2|Igfbp5|Igfbp6
GO:0030414	peptidase inhibitor activity	molecular_function	22	206	206	10.6796	100	5.39999	0	0.165991			Aplp2|App|BC100530|Birc5|Crim1|Eppin|Gm4758|Megf10|Serpinb3b|Serpinb3c|Spint3|Spint4|Stfa2|Stfa3|Umodl1|Wfdc10|Wfdc13|Wfdc16|Wfdc2|Wfdc6a|Wfdc6b|Wfdc8
GO:0008236	serine-type peptidase activity	molecular_function	23	230	230	10	100	5.15684	0	0.165991			Afmid|Cma1|Cma2|Ctsc|Gzmk|Klk15|Klk1b1|Klk1b11|Klk1b8|Klk1b9|Klk4|Klk5|Ltf|Masp2|Mcpt1|Mcpt2|Mcpt9|Pcsk6|Prss39|Prss40|Rbp3|St14|Tmprss9
GO:0021546	rhombomere development	biological_process	3	8	8	37.5	100	5.10295	0.0015	0.4137	DNA binding		Hoxa1|Hoxa2|Mafb
GO:0006352	DNA-templated transcription, initiation	biological_process	11	76	76	14.4737	100	5.0359	0	0.165991		negative regulation of megakaryocyte differentiation	Gm4799|Gtf2a2|Hist1h4j|Hist1h4k|Hist1h4m|Hist1h4n|Mterf1b|Ncoa6|Polr2i|Polr3gl|Taf6
GO:0060065	uterus development	biological_process	4	15	15	26.6667	100	4.75173	0.0005	0.165991	spermatogenesis	proximal/distal pattern formation	Hoxa10|Hoxa11|Hoxa9|Rbp4
GO:0018200	peptidyl-glutamic acid modification	biological_process	4	15	15	26.6667	100	4.75173	0.002	0.471763			Agbl4|Agtpbp1|Ttll1|Ttll6
GO:0015385	sodium	molecular_function	3	9	9	33.3333	100	4.74629	0.001	0.298783			Slc9a2|Slc9a4|Slc9a7
GO:0010466	negative regulation of peptidase activity	biological_process	23	256	256	8.98438	100	4.57259	0	0.165991			Akt1|Aplp2|App|BC100530|Birc5|Crim1|Eppin|Gm4758|Ints1|Serpinb3b|Serpinb3c|Spint3|Spint4|Stfa2|Stfa3|Umodl1|Wfdc10|Wfdc13|Wfdc16|Wfdc2|Wfdc6a|Wfdc6b|Wfdc8
GO:0045653	negative regulation of megakaryocyte differentiation	biological_process	4	16	17	25	94.1176	4.55225	0.002	0.471763	DNA bending complex|DNA binding|DNA packaging complex|DNA-templated transcription, initiation|nucleoplasm|nucleosome assembly|protein heterodimerization activity		Hist1h4j|Hist1h4k|Hist1h4m|Hist1h4n
GO:0030553	cGMP binding	molecular_function	4	16	16	25	100	4.55225	0.0015	0.4137			Cngb1|Pde11a|Pde6c|Prkg1
GO:0043171	peptide catabolic process	biological_process	3	10	10	30	100	4.44124	0.004	0.71708			Cpq|Ggt1|Xpnpep1
GO:0050905	neuromuscular process	biological_process	11	88	88	12.5	100	4.43165	0	0.165991			Agtpbp1|Aplp2|App|Atp2b2|Glra1|Gpr88|Hoxa1|Npas3|Nrxn1|Rbfox1|Spg20
GO:0090102	cochlea development	biological_process	4	18	18	22.2222	100	4.20026	0.002	0.471763			Atp2b2|Gabrb2|Gabrb3|Hoxa1
GO:0030206	chondroitin sulfate biosynthetic process	biological_process	3	11	11	27.2727	100	4.17592	0.005	0.786272			Chst11|Chsy1|Slc35d1
GO:0030134	ER to Golgi transport vesicle	cellular_component	3	11	11	27.2727	100	4.17592	0.002	0.471763			App|Sec24b|Yipf6
GO:1901976	regulation of cell cycle checkpoint	biological_process	5	27	27	18.5185	100	4.11901	0.0005	0.165991			Anapc15|Brd4|Cdk5rap2|Prox1|Rnaseh2b
GO:0048706	embryonic skeletal system development	biological_process	7	47	49	14.8936	95.9184	4.11115	0.0005	0.165991			Hoxa3|Hoxa5|Hoxa6|Hoxa9|Pax7|Rbp4|Slc35d1
GO:0048704	embryonic skeletal system morphogenesis	biological_process	10	85	85	11.7647	100	3.99314	0.0005	0.165991			Chst11|Grhl2|Hoxa11|Hoxa2|Hoxa3|Hoxa4|Hoxa5|Hoxa6|Hoxa7|Six2
GO:0014850	response to muscle activity	biological_process	3	12	12	25	100	3.942	0.003	0.611148			Fndc5|Itga2|Tenc1
GO:0098636	protein complex involved in cell adhesion	cellular_component	5	29	29	17.2414	100	3.90225	0.002	0.471763	integrin-mediated signaling pathway		Itga2|Itga9|Itgad|Itgax|Itgb4
GO:0032924	activin receptor signaling pathway	biological_process	4	20	20	20	100	3.89777	0.0025	0.574583			Acvr1|Acvr1c|Cfc1|Gdf6
GO:0048306	calcium-dependent protein binding	molecular_function	7	53	53	13.2075	100	3.7113	0.001	0.298783			Anxa3|Chp1|Masp2|Myo1d|Nrxn1|S100pbp|Syt1
GO:0007283	spermatogenesis	biological_process	23	306	308	7.51634	99.3506	3.62665	0	0.165991		proximal/distal pattern formation|uterus development	Adamts2|Atrx|Bik|Birc3|Cldn11|Creb3l4|Dbil5|Ggt1|Hoxa10|Hoxa11|Hoxa9|Katnal1|Mertk|Nr6a1|Prm1|Pxt1|Rbp4|Skil|Sohlh2|Spag16|Tdrd7|Ube2b|Ubr2
GO:0060119	inner ear receptor cell development	biological_process	3	14	14	21.4286	100	3.54562	0.007	0.889993			Gabrb2|Gabrb3|Tomt
GO:0030673	axolemma	cellular_component	3	14	14	21.4286	100	3.54562	0.008	0.956107			Cntnap2|Myo1d|Robo2
GO:0001833	inner cell mass cell proliferation	biological_process	3	14	14	21.4286	100	3.54562	0.005	0.786272			Brd4|Ints1|Prpf19
GO:0030141	secretory granule	cellular_component	19	240	241	7.91667	99.5851	3.53922	0.0005	0.165991			Acpp|Actn1|Anxa3|Cma1|Cma2|Eppin|Klk5|Loxl1|Ltf|Mcpt1|Mcpt2|Mcpt9|Prss39|Prss40|Ptprn2|Rab13|Skil|Syt1|Zp1
GO:0007338	single fertilization	biological_process	5	34	34	14.7059	100	3.43722	0.003	0.611148		proximal/distal pattern formation	Hoxa10|Hoxa11|Hoxa9|Umodl1|Zp1
GO:0046982	protein heterodimerization activity	molecular_function	30	452	455	6.63717	99.3407	3.41617	0.0005	0.165991		negative regulation of megakaryocyte differentiation	Bik|Bin1|Foxp2|Gtf2a2|Hist1h2ai|Hist1h2ak|Hist1h2an|Hist1h2ao|Hist1h2ap|Hist1h2bl|Hist1h2bn|Hist1h2bp|Hist1h2bq|Hist1h2br|Hist1h3h|Hist1h3i|Hist1h4j|Hist1h4k|Hist1h4m|Hist1h4n|Irak2|Itga2|Limk1|Pml|Ppara|Ppp2ca|Rbp4|Robo2|Scube1|Taf6
GO:0071417	cellular response to organonitrogen compound	biological_process	19	247	248	7.69231	99.5968	3.40205	0.0005	0.165991			Akt1|Casr|Gabrb2|Gabrb3|Glp1r|Igfbp5|Klf10|Lamtor1|Lamtor4|Nkx6-1|Pde4b|Pdgfd|Ppat|Rab13|Rab8a|Spidr|Ube2b|Ubr2|Umodl1
GO:0031012	extracellular matrix	cellular_component	23	321	323	7.16511	99.3808	3.37789	0	0.165991			Adamts16|Adamts2|Adamts20|Cma1|Col12a1|Col14a1|Eln|Emilin2|Gpc2|Gpc5|Guca1a|Kcnip4|Loxl1|Ncald|Optc|Pcsk6|Prelp|Rbp3|Sparc|Tgfb1i1|Thbs4|Thsd4|Zp1
GO:0032095	regulation of response to food	biological_process	3	15	15	20	100	3.37518	0.013	1			Ghrl|Mtor|Ppara
GO:0006878	cellular copper ion homeostasis	biological_process	3	15	15	20	100	3.37518	0.0115	1			Aplp2|App|Atox1
GO:0009952	anterior/posterior pattern specification	biological_process	14	163	163	8.58896	100	3.37066	0.0005	0.165991		proximal/distal pattern formation	Celsr1|Cfc1|Hoxa1|Hoxa10|Hoxa11|Hoxa2|Hoxa3|Hoxa4|Hoxa5|Hoxa6|Hoxa7|Hoxa9|Ror2|Six3
GO:0000228	nuclear chromosome	cellular_component	7	61	61	11.4754	100	3.26027	0.0045	0.753939			Atrx|Brd4|Hist1h3h|Hist1h3i|Smchd1|Spidr|Stag3
GO:0003677	DNA binding	molecular_function	99	2002	2015	4.94505	99.3548	3.23257	0.0255	1		DNA bending complex|negative regulation of megakaryocyte differentiation|nucleosome assembly|proximal/distal pattern formation|rhombomere development	Alyref2|Aplp2|App|Atrx|Bbx|Brd4|Camta1|Cdk5rap2|Creb3l4|Cxxc4|Dach2|Ebf1|Ep400|Ets2|Exo1|Foxp2|G3bp1|Gm16494|Grhl2|Hdx|Hist1h1b|Hist1h2ai|Hist1h2ak|Hist1h2an|Hist1h2ao|Hist1h2ap|Hist1h2bl|Hist1h2bn|Hist1h2bp|Hist1h2bq|Hist1h2br|Hist1h3h|Hist1h3i|Hist1h4j|Hist1h4k|Hist1h4m|Hist1h4n|Hmgb1|Hoxa1|Hoxa10|Hoxa11|Hoxa13|Hoxa2|Hoxa3|Hoxa4|Hoxa5|Hoxa6|Hoxa7|Hoxa9|Hoxb13|Ino80|Klf10|Lcorl|Mafb|Mafk|Mcm7|Mi…
GO:0017075	syntaxin-1 binding	molecular_function	3	16	16	18.75	100	3.21937	0.015	1			Nsf|Sybu|Syt1
GO:0007379	segment specification	biological_process	3	16	16	18.75	100	3.21937	0.013	1			Cobl|Hoxa2|Mafb
GO:0048839	inner ear development	biological_process	7	62	63	11.2903	98.4127	3.20918	0.0015	0.4137			Atp2b2|Hoxa1|Hoxa13|Hpca|Prox1|Ptpn11|Sparc
GO:0014015	positive regulation of gliogenesis	biological_process	5	37	38	13.5135	97.3684	3.19903	0.007	0.889993			Bin1|Nkx6-1|Prpf19|Tspo|Zfp488
GO:0004527	exonuclease activity	molecular_function	7	63	64	11.1111	98.4375	3.15911	0.0025	0.574583			2610020H08Rik|Eri2|Exd1|Exo1|Exosc10|Exosc3|Usb1
GO:0000398	mRNA splicing, via spliceosome	biological_process	6	50	50	12	100	3.14888	0.005	0.786272			Aqr|Mbnl1|Prpf19|Sf3a2|Sfpq|Ythdc1
GO:0060384	innervation	biological_process	3	17	18	17.6471	94.4444	3.07607	0.0125	1			Gabrb2|Gabrb3|Lrig2
GO:0060009	Sertoli cell development	biological_process	3	17	17	17.6471	100	3.07607	0.0135	1			Atrx|Nup210l|Rab13
GO:0048266	behavioral response to pain	biological_process	3	17	17	17.6471	100	3.07607	0.017	1			Grik1|Thbs4|Tspo
GO:0000314	organellar small ribosomal subunit	cellular_component	3	17	18	17.6471	94.4444	3.07607	0.0225	1			Mrps10|Mrps23|Mrps35
GO:0010828	positive regulation of glucose transport	biological_process	4	28	28	14.2857	100	3.00022	0.0115	1			Akt1|Clip3|Itln1|Ptpn11
GO:0010939	regulation of necrotic cell death	biological_process	3	18	18	16.6667	100	2.94356	0.0135	1			Birc3|Hebp2|Tspo
GO:0007229	integrin-mediated signaling pathway	biological_process	7	70	70	10	100	2.83429	0.0095	1		protein complex involved in cell adhesion	Itga2|Itga9|Itgad|Itgax|Itgb4|Ptpn11|Tec
GO:0035591	signaling adaptor activity	molecular_function	4	30	30	13.3333	100	2.82746	0.012	1			Gm9847|Grb14|Hsh2d|Ptpn11
GO:0007602	phototransduction	biological_process	4	30	31	13.3333	96.7742	2.82746	0.0115	1			Cngb1|Guca1a|Guca1b|Pde6c
GO:1901016	regulation of potassium ion transmembrane transporter activity	biological_process	3	19	19	15.7895	100	2.82042	0.0205	1			Kcnab1|Nedd4|Wwp2
GO:0090004	positive regulation of establishment of protein localization to plasma membrane	biological_process	3	19	19	15.7895	100	2.82042	0.0245	1			Akt1|Clip3|Nrxn1
GO:0051183	vitamin transporter activity	molecular_function	3	19	19	15.7895	100	2.82042	0.018	1	vitamin binding		Folr1|Folr2|Rbp4
GO:0045745	positive regulation of G-protein coupled receptor protein signaling pathway	biological_process	3	19	19	15.7895	100	2.82042	0.0265	1			Acpp|Klk5|Ptgdr2
GO:0031529	ruffle organization	biological_process	3	19	19	15.7895	100	2.82042	0.0205	1			Inppl1|Lima1|Mtor
GO:0000803	sex chromosome	cellular_component	3	19	19	15.7895	100	2.82042	0.02	1			1700013H16Rik|Smchd1|Ube2b
GO:0001578	microtubule bundle formation	biological_process	5	43	43	11.6279	100	2.78951	0.01	1			Cdk5rap2|Chp1|Ttll1|Ttll6|Ube2b
GO:0007519	skeletal muscle tissue development	biological_process	6	57	57	10.5263	100	2.76888	0.006	0.853667			Dmd|Eln|Foxp2|Mbnl1|Pax7|Skil
GO:0060968	regulation of gene silencing	biological_process	4	31	31	12.9032	100	2.74655	0.02	1			4921501E09Rik|Hist1h3h|Hist1h3i|Mier1
GO:0045664	regulation of neuron differentiation	biological_process	25	406	406	6.15764	100	2.71427	0.005	0.786272			Akt1|App|BC027231|Bin1|Bnip2|Cdk5rap2|Cdkl3|Cobl|Gdf6|Gm9847|Hoxa2|Islr2|Kank1|Limk1|Nedd4|Nkx6-1|Notch3|Prox1|Prpf19|Robo2|Skil|Spg20|Tmem30a|Ulk1|Zfhx3
GO:0043043	peptide biosynthetic process	biological_process	3	20	21	15	95.2381	2.7055	0.0255	1			Ggt1|Ggt5|Klk1b1
GO:0030239	myofibril assembly	biological_process	3	20	20	15	100	2.7055	0.0295	1			Actc1|Prox1|Tmod1
GO:0008361	regulation of cell size	biological_process	4	32	32	12.5	100	2.6689	0.022	1			Akt1|Atp2b2|Lamtor4|Mtor
GO:0005654	nucleoplasm	cellular_component	24	390	396	6.15385	98.4848	2.65522	0.007	0.889993		negative regulation of megakaryocyte differentiation	Akt1|Ebf1|Hist1h2bl|Hist1h2bn|Hist1h2bp|Hist1h2bq|Hist1h2br|Hist1h3h|Hist1h3i|Hist1h4j|Hist1h4k|Hist1h4m|Hist1h4n|Itpr3|Krt8|Mafk|Pml|Ppara|Rbfox1|Sfpq|Stag2|Stag3|Ythdc1|Zbtb42
GO:0090175	regulation of establishment of planar polarity	biological_process	3	21	21	14.2857	100	2.59784	0.0255	1			Celsr1|Ror2|Sec24b
GO:0032868	response to insulin	biological_process	10	125	126	8	99.2063	2.59715	0.0075	0.914643		regulation of fatty acid oxidation	Acvr1c|Akt1|Inppl1|Mtor|Ppara|Ppat|Rab13|Rab8a|Rbp4|Ube2b
GO:0048857	neural nucleus development	biological_process	6	61	61	9.83607	100	2.57693	0.014	1			Foxp2|Hoxa1|Ndrg2|Phox2a|Sec24b|Suds3
GO:0016597	amino acid binding	molecular_function	6	61	61	9.83607	100	2.57693	0.0155	1			Folr1|Folr2|Glra1|Glra3|Nedd4|Ubr2
GO:0050796	regulation of insulin secretion	biological_process	10	126	126	7.93651	100	2.56948	0.011	1			Acvr1c|Birc5|Casr|Ghrl|Nkx6-1|Nrxn1|Ptpn11|Rbp4|Sybu|Uqcc2
GO:0044705	multi-organism reproductive behavior	biological_process	4	34	34	11.7647	100	2.52249	0.0195	1			Aplp2|App|Npas3|Vmn2r116
GO:0005246	calcium channel regulator activity	molecular_function	3	22	22	13.6364	100	2.49663	0.025	1			Ccdc109b|Nrxn1|Prkg1
GO:0001558	regulation of cell growth	biological_process	18	281	282	6.40569	99.6454	2.47453	0.012	1		insulin-like growth factor I binding	Akt1|Cdkl3|Col14a1|Crim1|Dcun1d3|Esm1|Gm9847|Igfbp2|Igfbp5|Igfbp6|Ino80|Islr2|Limk1|Nkx6-1|Pml|Spg20|Ulk1|Zmat3
GO:0048806	genitalia development	biological_process	4	35	35	11.4286	100	2.45331	0.026	1			Hoxa13|Mertk|Ptpn11|Rbp4
GO:0008235	metalloexopeptidase activity	molecular_function	4	35	35	11.4286	100	2.45331	0.022	1			Agbl4|Agtpbp1|Cpq|Xpnpep1
GO:0070076	histone lysine demethylation	biological_process	3	23	23	13.0435	100	2.40118	0.029	1			4921501E09Rik|Kdm8|Ube2b
GO:0051180	vitamin transport	biological_process	3	23	23	13.0435	100	2.40118	0.032	1	vitamin binding		Afm|Folr1|Folr2
GO:0046320	regulation of fatty acid oxidation	biological_process	3	23	23	13.0435	100	2.40118	0.0405	1	response to insulin		Akt1|Mtor|Ppara
GO:0008081	phosphoric diester hydrolase activity	molecular_function	7	81	81	8.64198	100	2.39703	0.015	1			Gpcpd1|Pde11a|Pde4b|Pde6c|Pld4|Samhd1|Tdp1
GO:1903556	negative regulation of tumor necrosis factor superfamily cytokine production	biological_process	4	36	37	11.1111	97.2973	2.38656	0.025	1			Ghrl|Ltf|Tspo|Vimp
GO:1903169	regulation of calcium ion transmembrane transport	biological_process	4	36	36	11.1111	100	2.38656	0.025	1			Asph|Dmd|Jsrp1|Pde4b
GO:0040007	growth	biological_process	20	328	332	6.09756	98.7952	2.37673	0.013	1			App|Cdkl3|Chst11|Cobl|Cpq|Dclk1|Foxp2|Gdf6|Gje1|Grhl2|Hoxa11|Hoxa5|Igfbp5|Ints1|Lamtor1|Pax7|Ptpn11|Tec|Tenc1|Ulk1
GO:0005802	trans-Golgi network	cellular_component	9	117	117	7.69231	100	2.33433	0.0105	1			Ap1m1|Ap4m1|Clip3|Clvs1|D10Bwg1379e|Rab13|Rbfox1|Slc9a7|Yipf6
GO:0009584	detection of visible light	biological_process	3	24	24	12.5	100	2.31091	0.0385	1			Cngb1|Pde6c|Rbp4
GO:0001725	stress fiber	cellular_component	5	52	52	9.61538	100	2.29383	0.018	1			Actn1|Lima1|Micall2|Tpm3|Tpm4
GO:0031225	anchored component of membrane	cellular_component	10	137	138	7.29927	99.2754	2.2812	0.0135	1			Cfc1|Folr1|Folr2|Gpc2|Gpc5|Hfe2|Itln1|Lsamp|Ntm|Ntng1
GO:0007015	actin filament organization	biological_process	9	119	121	7.56303	98.3471	2.27894	0.0105	1			Actc1|Actn1|Cobl|Eln|Ghrl|Inppl1|Lima1|Micall2|Prox1
GO:0010506	regulation of autophagy	biological_process	6	68	68	8.82353	100	2.27552	0.0195	1			Akt1|Mtor|Prkaa2|Soga1|Trp53inp2|Ulk1
GO:1901681	sulfur compound binding	molecular_function	12	176	176	6.81818	100	2.2464	0.011	1			Aplp2|App|Dbil5|Glra1|Gpc2|Gpc5|Hmgb1|Ltf|Pcsk6|Pcx|Prelp|Thbs4
GO:0032451	demethylase activity	molecular_function	3	25	25	12	100	2.2253	0.041	1			4921501E09Rik|Cyp51|Kdm8
GO:0005544	calcium-dependent phospholipid binding	molecular_function	3	25	25	12	100	2.2253	0.046	1			Anxa3|Anxa8|Syt1
GO:0055038	recycling endosome membrane	cellular_component	4	39	39	10.2564	100	2.19946	0.0245	1			Clip3|Rab13|Rab8a|Slc9a7
GO:0019842	vitamin binding	molecular_function	6	70	70	8.57143	100	2.19625	0.019	1		vitamin transport|vitamin transporter activity	Afm|Folr1|Folr2|Pcx|Rbp3|Rbp4
GO:0016605	PML body	cellular_component	7	88	88	7.95455	100	2.15448	0.0195	1			Atrx|Chek2|Mtor|Pml|Skil|Sp100|Trp53inp2
GO:0006006	glucose metabolic process	biological_process	7	88	88	7.95455	100	2.15448	0.018	1			Akt1|Igfbp5|Inppl1|Pcx|Pik3ca|Ppara|Rbp4
GO:0046068	cGMP metabolic process	biological_process	3	26	26	11.5385	100	2.14392	0.041	1			Atp2b2|Gucy1b2|Pde11a
GO:0030295	protein kinase activator activity	molecular_function	4	40	40	10	100	2.14102	0.0335	1			Cab39|Ghrl|Ltf|Pik3ca
GO:0007156	homophilic cell adhesion via plasma membrane adhesion molecules	biological_process	8	107	107	7.47664	100	2.11263	0.0175	1			Amigo2|Cdh10|Cdh12|Cdh19|Cdh6|Celsr1|Ptprt|Robo2
GO:0030863	cortical cytoskeleton	cellular_component	5	56	56	8.92857	100	2.10637	0.033	1			Actn1|Gypc|Tmod1|Tpm3|Tpm4
GO:0000793	condensed chromosome	cellular_component	5	56	56	8.92857	100	2.10637	0.039	1			Aurkc|Brd4|Hmgb1|Ncapg|Stag3
GO:0030534	adult behavior	biological_process	10	145	145	6.89655	100	2.08797	0.0115	1			Agtpbp1|App|Cntnap2|Ghrl|Glra1|Grik1|Nrxn1|Ppara|Tmod1|Tsx
GO:0009954	proximal/distal pattern formation	biological_process	3	27	27	11.1111	100	2.06639	0.043	1	DNA binding|anterior/posterior pattern specification|single fertilization|spermatogenesis|uterus development		Hoxa10|Hoxa11|Hoxa9
GO:0001505	regulation of neurotransmitter levels	biological_process	5	58	59	8.62069	98.3051	2.01862	0.039	1			Agtpbp1|Nrxn1|Syn3|Syt1|Tomt
GO:0000775	chromosome, centromeric region	cellular_component	5	59	59	8.47458	100	1.9761	0.0295	1			Aurkc|Birc5|Ppp2ca|Stag2|Stag3
GO:0032006	regulation of TOR signaling	biological_process	4	43	43	9.30233	100	1.97595	0.0465	1			Lamtor1|Lamtor4|Prkaa2|Ubr2
GO:0005178	integrin binding	molecular_function	6	76	76	7.89474	100	1.9738	0.0315	1			Actn1|Casr|Esm1|Itga2|Ppap2b|Thbs4
GO:0030055	cell-substrate junction	cellular_component	10	150	150	6.66667	100	1.97334	0.0175	1			Actn1|Arhgap31|Dmd|Itga2|Itgb4|Lima1|Limk1|Stard8|Tenc1|Tgfb1i1
GO:0000785	chromatin	cellular_component	16	272	272	5.88235	100	1.97113	0.0375	1			1700013H16Rik|Atrx|Brd4|Exosc10|Exosc3|Gm16494|Mtbp|Nedd4|Phox2a|Polr3gl|Pus1|Rrp1b|Smarce1|Stag2|Ube2b|Ubr2

## Sheet: Fig2_OLG_unique_TAD_boundaries
Fig2d_OLG_unique_TAD_boundaries
Ontology-ID	Ontology Name	Ontology Type	Number Changed	Number Measured	Number in Ontology	Percent Changed	Percent Present	Z Score	PermuteP	AdjustedP	redundant with terms	inverse redundant	gene symbols
GO:0050910	detection of mechanical stimulus involved in sensory perception of sound	biological_process	7	17	17	41.1765	100	8.30352	0	0.142278		inner ear receptor stereocilium organization	Atp2b2|Gpr98|Myc|Pcdh15|Ptprq|Sox2|Tmc1
GO:0042105	alpha-beta T cell receptor complex	cellular_component	3	5	5	60	100	6.75791	0	0.142278	protein dimerization activity		Cd3d|Cd3e|Cd3g
GO:0015379	potassium	molecular_function	3	5	5	60	100	6.75791	0	0.142278			Gm21985|Slc12a6|Slc12a7
GO:0010896	regulation of triglyceride catabolic process	biological_process	4	9	9	44.4444	100	6.56609	0	0.142278		chylomicron|macromolecular complex remodeling	Apoa4|Apoa5|Apoc3|Pik3cg
GO:0001594	trace-amine receptor activity	molecular_function	5	15	15	33.3333	100	6.17098	0.0005	0.142278			Taar7f|Taar8a|Taar8b|Taar8c|Taar9
GO:0010873	positive regulation of cholesterol esterification	biological_process	3	6	6	50	100	6.0902	0	0.142278			Agt|Apoa1|Apoa4
GO:0034364	high-density lipoprotein particle	cellular_component	6	23	23	26.087	100	5.77939	0	0.142278		acylglycerol homeostasis|cholesterol efflux|cholesterol homeostasis|chylomicron|lipoprotein metabolic process|macromolecular complex remodeling|phospholipid efflux|regulation of lipoprotein lipase activity|triglyceride-rich lipoprotein particle	Apoa1|Apoa4|Apoa5|Apoc3|Gpihbp1|Hdlbp
GO:2000052	positive regulation of non-canonical Wnt signaling pathway	biological_process	3	7	7	42.8571	100	5.56538	0	0.142278			Dab2|Gpc3|Rspo1
GO:0070325	lipoprotein particle receptor binding	molecular_function	5	18	18	27.7778	100	5.49676	0	0.142278			Apoa1|Apoa5|Apoc3|Dnaja1|Syt1
GO:0042304	regulation of fatty acid biosynthetic process	biological_process	6	25	25	24	100	5.46618	0	0.142278		chylomicron|macromolecular complex remodeling	Agt|Apoa4|Apoa5|Apoc3|Pdk4|Trib3
GO:0043015	gamma-tubulin binding	molecular_function	5	19	19	26.3158	100	5.30584	0	0.142278	cytoskeletal part|non-membrane-bounded organelle		Ndn|Ndrg1|Ofd1|Spatc1|Tubgcp3
GO:0070688	MLL5-L complex	cellular_component	3	8	9	37.5	88.8889	5.1376	0.0015	0.283058			Hcfc1|Kmt2e|Ppp1cb
GO:0016854	racemase and epimerase activity	molecular_function	4	14	14	28.5714	100	5.00643	0.001	0.235882			Amacr|Impdh2|L3hypdh|Renbp
GO:0032091	negative regulation of protein binding	biological_process	8	47	47	17.0213	100	4.93189	0	0.142278			Dab2|Kdm1a|Lrrk2|Myc|Pex14|Psen2|Sorl1|Zfpm1
GO:0043005	neuron projection	cellular_component	45	631	633	7.13154	99.684	4.80863	0	0.142278		exploration behavior|ionotropic glutamate receptor signaling pathway|perikaryon|regulation of synaptic vesicle exocytosis|regulation of vesicle fusion	Ache|Actn4|Anks1b|Ar|Atp1a3|Atp6ap2|Brinp3|Cdh13|Cntnap2|Cntnap4|Ctnna2|Ctnnd2|Cybb|Dennd1a|Dnm3|Fam168b|Gchfr|Gm28040|Grik2|Grik5|Itsn1|Kcnd3|Kcnip3|Kcnn2|Kif1b|Klhl1|Lin7a|Lrrk2|Lrrtm1|Magi2|Map2|Myc|Ncoa1|Nrcam|Park2|Psen2|Rap1a|Shank2|Sharpin|Slc38a1|Syt1|Tenm4|Trim9|Vim|Zpr1
GO:0051004	regulation of lipoprotein lipase activity	biological_process	4	15	15	26.6667	100	4.78678	0.0005	0.142278	cholesterol homeostasis|high-density lipoprotein particle	chylomicron|macromolecular complex remodeling	Apoa4|Apoa5|Apoc3|Gpihbp1
GO:0043982	histone H4-K8 acetylation	biological_process	4	15	15	26.6667	100	4.78678	0	0.142278	acetyltransferase complex|histone H4-K5 acetylation	histone H4-K5 acetylation	Hcfc1|Kat7|Mcrs1|Meaf6
GO:0043981	histone H4-K5 acetylation	biological_process	4	15	15	26.6667	100	4.78678	0	0.142278	acetyltransferase complex|histone H4-K8 acetylation	histone H4-K8 acetylation	Hcfc1|Kat7|Mcrs1|Meaf6
GO:0086009	membrane repolarization	biological_process	3	9	9	33.3333	100	4.77935	0	0.142278	potassium ion export	potassium ion export	Kcnd3|Kcnh2|Kcnq1
GO:0007019	microtubule depolymerization	biological_process	3	9	9	33.3333	100	4.77935	0.0035	0.490191	cytoskeletal part|non-membrane-bounded organelle		Kif24|Kif2b|Nedd1
GO:0071814	protein-lipid complex binding	molecular_function	5	23	23	21.7391	100	4.66135	0.001	0.235882			Apoa1|Cdh13|Gpihbp1|Sorl1|Stab2
GO:0043113	receptor clustering	biological_process	6	33	33	18.1818	100	4.48879	0.0005	0.142278			Gphn|Grik2|Grik5|Lrrtm4|Magi2|Pigr
GO:0021987	cerebral cortex development	biological_process	8	53	53	15.0943	100	4.48525	0	0.142278			Atg7|Cntnap2|Emx1|Gng12|Hif1a|Mdk|Ncoa1|Sox2
GO:0071435	potassium ion export	biological_process	3	10	10	30	100	4.47297	0.003	0.451941	membrane repolarization	membrane repolarization	Kcnd3|Kcnh2|Kcnq1
GO:0017119	Golgi transport complex	cellular_component	3	10	10	30	100	4.47297	0.0035	0.490191			Cog2|Cog6|Cog8
GO:0034385	triglyceride-rich lipoprotein particle	cellular_component	4	18	18	22.2222	100	4.23308	0.001	0.235882	cholesterol homeostasis|high-density lipoprotein particle|lipoprotein metabolic process	cholesterol efflux|chylomicron|lipoprotein metabolic process|macromolecular complex remodeling|phospholipid efflux	Apoa1|Apoa4|Apoa5|Apoc3
GO:0006471	protein ADP-ribosylation	biological_process	4	18	18	22.2222	100	4.23308	0.0025	0.414977		NAD+ ADP-ribosyltransferase activity	Art2b|Parp10|Parp2|Parp4
GO:0050308	sugar-phosphatase activity	molecular_function	3	11	11	27.2727	100	4.20652	0.002	0.34475			G6pc3|PFKFB2|Pfkfb2
GO:0045056	transcytosis	biological_process	3	11	11	27.2727	100	4.20652	0.006	0.581416			Cd300lg|Gpihbp1|Pigr
GO:0042627	chylomicron	cellular_component	3	11	11	27.2727	100	4.20652	0.0045	0.536737	cholesterol homeostasis|high-density lipoprotein particle|lipoprotein metabolic process|macromolecular complex remodeling|regulation of fatty acid biosynthetic process|regulation of lipoprotein lipase activity|regulation of triglyceride catabolic process|triglyceride-rich lipoprotein particle	macromolecular complex remodeling	Apoa4|Apoa5|Apoc3
GO:0033700	phospholipid efflux	biological_process	3	11	11	27.2727	100	4.20652	0.003	0.451941	cholesterol efflux|cholesterol homeostasis|high-density lipoprotein particle|lipoprotein metabolic process|triglyceride-rich lipoprotein particle	cholesterol efflux	Apoa1|Apoa4|Apoc3
GO:0006465	signal peptide processing	biological_process	3	11	11	27.2727	100	4.20652	0.007	0.612141			Arxes1|Arxes2|Lonp2
GO:0000160	phosphorelay signal transduction system	biological_process	3	11	11	27.2727	100	4.20652	0.003	0.451941			Kcnh2|Kcnh3|Pde8a
GO:0035023	regulation of Rho protein signal transduction	biological_process	11	98	98	11.2245	100	4.04771	0	0.142278			Apoa1|Apoc3|Arhgef17|Arhgef28|Arhgef4|Farp2|Itsn1|Kalrn|Prex2|Sos2|Vav2
GO:0048489	synaptic vesicle transport	biological_process	7	49	49	14.2857	100	4.00858	0.0005	0.142278			Ap3m1|Dennd1a|Fgfr2|Lin7a|Stx7|Syt1|Trim9
GO:0032436	positive regulation of proteasomal ubiquitin-dependent protein catabolic process	biological_process	7	49	49	14.2857	100	4.00858	0	0.142278			Dab2|Gclc|Lrrk2|Psen2|Smc5|Trib3|Vcp
GO:2000300	regulation of synaptic vesicle exocytosis	biological_process	3	12	12	25	100	3.97163	0.006	0.581416	neuron projection		Grik5|Lrrk2|Rap1a
GO:0060736	prostate gland growth	biological_process	3	12	12	25	100	3.97163	0.005	0.536737	multicellular organism growth		Ar|Fgfr2|Plag1
GO:0048261	negative regulation of receptor-mediated endocytosis	biological_process	3	12	12	25	100	3.97163	0.002	0.34475			Apoc3|Lrrtm1|Prom2
GO:0045655	regulation of monocyte differentiation	biological_process	3	12	12	25	100	3.97163	0.005	0.536737	regulation of homeostatic process		Dcstamp|Gpr68|Myc
GO:0033194	response to hydroperoxide	biological_process	3	12	12	25	100	3.97163	0.0045	0.536737			4632434I11Rik|Apoa4|Trp53inp1
GO:0005088	Ras guanyl-nucleotide exchange factor activity	molecular_function	12	115	116	10.4348	99.1379	3.93143	0	0.142278			Arhgef17|Arhgef28|Arhgef4|Dennd1a|Farp2|Itsn1|Kalrn|Prex2|Rap1a|Sos2|St5|Vav2
GO:0042734	presynaptic membrane	cellular_component	7	51	51	13.7255	100	3.8751	0	0.142278			Ache|Cntnap4|Dennd1a|Grik2|Grik5|L1cam|Syt1
GO:0007050	cell cycle arrest	biological_process	10	89	89	11.236	100	3.86237	0	0.142278			4632434I11Rik|Brinp3|Cdkn1c|Dst|Kmt2e|Macf1|Magi2|Sox2|Trp53inp1|Wdr6
GO:0031362	anchored component of external side of plasma membrane	cellular_component	3	13	13	23.0769	100	3.7622	0.006	0.581416			Art2b|Efna5|Gpihbp1
GO:0008022	protein C-terminus binding	molecular_function	14	153	153	9.15033	100	3.68423	0	0.142278			Atp2b2|Dab2|Dgkz|Dst|Hic2|Kcnip3|Neil1|Rabac1|Rad51|Rbfox1|Sdc1|Syt1|Terf2|Vim
GO:0034483	heparan sulfate sulfotransferase activity	molecular_function	3	14	14	21.4286	100	3.57368	0.009	0.692459			Hs2st1|Hs6st2|Ndst4
GO:0034061	DNA polymerase activity	molecular_function	5	33	34	15.1515	97.0588	3.55518	0.0005	0.142278			Pola2|Pold4|Polg|Tep1|Tert
GO:0031330	negative regulation of cellular catabolic process	biological_process	10	97	97	10.3093	100	3.54276	0.0005	0.142278			Apoc3|Dffa|Fhit|Pabpc1|Pik3cg|Psen2|Psmf1|Ptpn3|Tbc1d14|Wdr6
GO:0043025	neuronal cell body	cellular_component	22	301	302	7.30897	99.6689	3.4614	0	0.142278		perikaryon	Atp2b2|Brinp3|Cntnap2|Cybb|Dennd1a|Ephb2|Gm28040|Grik2|Grik5|Hcfc1|Kcnd3|Kcnn2|Klhl1|Lrrk2|Map2|Nrsn2|Phax|Psen2|Rtn4|Shank2|Sorl1|Zpr1
GO:0055090	acylglycerol homeostasis	biological_process	4	24	25	16.6667	96	3.42924	0.005	0.536737	cholesterol homeostasis|high-density lipoprotein particle		Apoa1|Apoa5|Apoc3|Gpihbp1
GO:0045296	cadherin binding	molecular_function	4	24	24	16.6667	100	3.42924	0.009	0.692459			Cdh13|Ctnna2|Ndrg1|Ptprt
GO:0032319	regulation of Rho GTPase activity	biological_process	14	163	163	8.58896	100	3.41806	0	0.142278		Rho GTPase activator activity	Arhgap4|Arhgef17|Arhgef28|Arhgef4|Cdc42ep2|Efna5|Farp2|Itsn1|Kalrn|Murc|Prex2|Prom2|Sos2|Vav2
GO:0031338	regulation of vesicle fusion	biological_process	3	15	15	20	100	3.40258	0.0105	0.721201	neuron projection		Grik5|Syt1|Trim9
GO:0030515	snoRNA binding	molecular_function	3	15	15	20	100	3.40258	0.011	0.746958			Nop10|Nudt16l1|Nudt7
GO:0014069	postsynaptic density	cellular_component	11	118	119	9.32203	99.1597	3.3331	0.001	0.235882			Anks1b|Cpeb1|Ctnnd2|Dnm3|Grik2|Grik5|Lin7a|Magi2|Park2|Shank2|Sharpin
GO:0045879	negative regulation of smoothened signaling pathway	biological_process	4	25	25	16	100	3.3213	0.0085	0.680266			Cd3e|Gpc3|Rfx4|Sall3
GO:0030325	adrenal gland development	biological_process	4	25	25	16	100	3.3213	0.005	0.536737			Apoa1|Cdkn1c|Mdk|Nr0b1
GO:0060048	cardiac muscle contraction	biological_process	5	36	37	13.8889	97.2973	3.30719	0.0045	0.536737			Adrbk1|Kcnh2|Kcnq1|Myl3|Psen2
GO:1990089	response to nerve growth factor	biological_process	3	16	16	18.75	100	3.2462	0.0115	0.752411			Ep300|Magi2|Rap1a
GO:0052742	phosphatidylinositol kinase activity	molecular_function	3	16	16	18.75	100	3.2462	0.0125	0.78904	lipid phosphorylation		Pi4ka|Pi4kb|Pik3cg
GO:0048854	brain morphogenesis	biological_process	3	16	16	18.75	100	3.2462	0.0125	0.78904			Ctnna2|Emx1|Psen2
GO:0034367	macromolecular complex remodeling	biological_process	3	16	16	18.75	100	3.2462	0.0135	0.812129	cholesterol homeostasis|chylomicron|high-density lipoprotein particle|lipoprotein metabolic process|regulation of fatty acid biosynthetic process|regulation of lipoprotein lipase activity|regulation of triglyceride catabolic process|triglyceride-rich lipoprotein particle	chylomicron	Apoa4|Apoa5|Apoc3
GO:0031365	N-terminal protein amino acid modification	biological_process	3	16	16	18.75	100	3.2462	0.012	0.773827			Ep300|Naa10|Pdf
GO:0044058	regulation of digestive system process	biological_process	4	26	26	15.3846	100	3.21889	0.0085	0.680266			Apoa1|Apoa4|Kcnq1|Tac4
GO:0031641	regulation of myelination	biological_process	4	26	26	15.3846	100	3.21889	0.005	0.536737			Fig4|Tenm4|Tg|Zpr1
GO:0009127	purine nucleoside monophosphate biosynthetic process	biological_process	7	63	63	11.1111	100	3.19444	0.0045	0.536737		energy coupled proton transport, down electrochemical gradient|purine nucleoside triphosphate biosynthetic process	Adk|Ak9|Atp1a3|Atp5l|Atp5o|Impdh2|Stoml2
GO:0030099	myeloid cell differentiation	biological_process	13	156	156	8.33333	100	3.17159	0.0005	0.142278			Cdkn1c|Dab2|Dcstamp|Farp2|Gpc3|Kdm1a|Kmt2e|Nbeal2|Nfatc1|Pparg|Psen2|Rcor1|Zfpm1
GO:0050808	synapse organization	biological_process	9	93	93	9.67742	100	3.14136	0.001	0.235882		exploration behavior	Ache|Atp2b2|Dnm3|Fgfr2|Gphn|Lrrk2|Lrrtm1|Shank2|Unc13b
GO:0048468	cell development	biological_process	34	564	568	6.02837	99.2958	3.11614	0.0015	0.283058		neurotrophin signaling pathway	4632434I11Rik|AI464131|Ache|Agt|Atg7|Bhlhe23|Bmp8a|Ccnb1ip1|Ddx20|Fancg|Fgfr2|Fig4|Hdac5|Inhbb|Kdm1a|Magi2|Map2|Nbeal2|Ndn|Pde4d|Pth1r|Rap1a|Rdh10|Rnf8|Rp1|Ryr1|Sall3|Sdc1|Setd2|Shroom3|Tenm4|Tmc1|Vim|Zfpm1
GO:0043228	non-membrane-bounded organelle	cellular_component	113	2388	2402	4.73199	99.4172	3.10998	0.043	1		gamma-tubulin binding|microtubule depolymerization	2510003E04Rik|Ablim1|Actn4|Actrt3|Agps|Ak9|Apitd1|Aptx|Arhgef17|Arhgef28|Arl2bp|Brsk2|Btbd6|Camsap2|Casc5|Cdc42ep2|Cenpo|Cntln|Cpeb1|Ctnna2|Dab2|Ddx21|Ddx50|Dpf2|Dst|Epb4.1l4b|Ercc6l|Esf1|Exosc4|Fancg|Farp2|Foxj2|Frmd8|Gm11808|Gm2a|Gnl2|Gphn|Hif1a|Hist2h4|Kalrn|Kdm2a|Kif24|Kif2b|Klhl1|Macf1|Meaf6|Mob2|Mphosph8|Mrps31|Mrps5|Myc|Naa10|Nav1|Ndn|Ndrg1|Nedd1|Neil1|Nfu1|Nip7|Nlrp5|Nop10|Nr0b1|Ofd1|Pabp…
GO:0001948	glycoprotein binding	molecular_function	8	79	79	10.1266	100	3.10867	0.0035	0.490191			Col5a1|Gpc3|Lrrk2|Lrrtm4|Map2|Sdc1|Vcl|Vim
GO:0060571	morphogenesis of an epithelial fold	biological_process	3	17	17	17.6471	100	3.10238	0.0115	0.752411			Ar|Luzp1|Rdh10
GO:0019865	immunoglobulin binding	molecular_function	3	17	17	17.6471	100	3.10238	0.0195	0.888732			Cd300lg|Fcamr|Fcgr1
GO:0007588	excretion	biological_process	3	17	17	17.6471	100	3.10238	0.01	0.714223			Agt|Dab2|Mdk
GO:0048167	regulation of synaptic plasticity	biological_process	10	110	110	9.09091	100	3.08728	0.0015	0.283058			Agt|Atp2b2|Cpeb1|Ctnnd2|Ephb2|Grik2|Lrrtm1|Psen2|Shank2|Unc13b
GO:0043195	terminal bouton	cellular_component	5	39	39	12.8205	100	3.08459	0.007	0.612141			Aak1|Grik2|Grik5|L1cam|Lrrk2
GO:0035335	peptidyl-tyrosine dephosphorylation	biological_process	9	96	96	9.375	100	3.0327	0.003	0.451941	protein tyrosine phosphatase activity	protein tyrosine phosphatase activity	Ptpn3|Ptpn9|Ptprd|Ptpre|Ptprq|Ptprt|Ptrhd1|Ssh3|Tpte
GO:0043470	regulation of carbohydrate catabolic process	biological_process	4	28	29	14.2857	96.5517	3.02873	0.01	0.714223			Hif1a|Myc|Ppp1cb|Ppp1r3d
GO:0030032	lamellipodium assembly	biological_process	4	28	28	14.2857	100	3.02873	0.0075	0.637216			Arhgef4|Cdh13|Vav2|Vcl
GO:0050852	T cell receptor signaling pathway	biological_process	5	40	40	12.5	100	3.01522	0.0075	0.637216			Cd3e|Pde4d|Psen2|Rbck1|Stoml2
GO:0004725	protein tyrosine phosphatase activity	molecular_function	9	97	97	9.27835	100	2.9974	0.003	0.451941	peptidyl-tyrosine dephosphorylation	peptidyl-tyrosine dephosphorylation	Ptpn3|Ptpn9|Ptprd|Ptpre|Ptprq|Ptprt|Ptrhd1|Ssh3|Tpte
GO:0090276	regulation of peptide hormone secretion	biological_process	12	146	147	8.21918	99.3197	2.99336	0.0005	0.142278			Blk|Brsk2|Clcf1|Efna5|Gm28040|Gpr68|Hif1a|Inhbb|Kcnq1|Park2|Pfkfb2|Slc8b1
GO:0048471	perinuclear region of cytoplasm	cellular_component	30	493	496	6.08519	99.3952	2.97689	0.002	0.34475			1110017D15Rik|Ache|Actn4|Atp9b|Brsk2|Cdh13|Dnm3|Fam168b|Galnt3|Inhbb|Magi2|Mob2|Ndrg1|Park2|Pparg|Psen2|Pum2|Rad51|Rangap1|Rap1a|Sept12|Sept2|Sorl1|Stk33|Stx7|Tollip|Trappc2|Vcp|Vps4a|Zpr1
GO:0008017	microtubule binding	molecular_function	13	164	165	7.92683	99.3939	2.97245	0.0015	0.283058			Camsap2|Clip2|Dst|Kif1b|Kif21b|Kif24|Kif2b|Kif5c|Macf1|Map2|Ndrg1|Pex14|Rp1
GO:0038179	neurotrophin signaling pathway	biological_process	3	18	18	16.6667	100	2.9694	0.014	0.822879	cell development		Magi2|Ndn|Rap1a
GO:0031290	retinal ganglion cell axon guidance	biological_process	3	18	18	16.6667	100	2.9694	0.0145	0.827839			Efna5|Ephb2|Nrcam
GO:0015175	neutral amino acid transmembrane transporter activity	molecular_function	3	18	18	16.6667	100	2.9694	0.022	0.888732	neutral amino acid transport	neutral amino acid transport	Slc36a2|Slc38a1|Slc6a19
GO:0010506	regulation of autophagy	biological_process	7	68	68	10.2941	100	2.95755	0.004	0.527265			Atg7|Lrrk2|Park2|Tbc1d14|Trp53inp1|Wdr6|Zc3h12a
GO:0035258	steroid hormone receptor binding	molecular_function	6	54	54	11.1111	100	2.95686	0.009	0.692459			Ar|Ep300|Kdm1a|Ncoa1|Nr0b1|Pparg
GO:0009145	purine nucleoside triphosphate biosynthetic process	biological_process	6	54	54	11.1111	100	2.95686	0.0085	0.680266	purine nucleoside monophosphate biosynthetic process	energy coupled proton transport, down electrochemical gradient	Adk|Ak9|Atp1a3|Atp5l|Atp5o|Stoml2
GO:0070873	regulation of glycogen metabolic process	biological_process	4	29	30	13.7931	96.6667	2.94015	0.017	0.888732		regulation of glucan biosynthetic process	Gfpt1|Phlda2|Ppp1cb|Ppp1r3d
GO:0005100	Rho GTPase activator activity	molecular_function	4	29	29	13.7931	100	2.94015	0.013	0.803624	positive regulation of Ras GTPase activity|regulation of Rho GTPase activity		Arhgap4|Cdc42ep2|Murc|Prex2
GO:0035264	multicellular organism growth	biological_process	8	84	85	9.52381	98.8235	2.90927	0.0075	0.637216		prostate gland growth	Ar|Cdkn1c|Etnk2|Fgfr2|Pcdh15|Pde4d|Plag1|Sik3
GO:0098531	direct ligand regulated sequence-specific DNA binding transcription factor activity	molecular_function	5	42	42	11.9048	100	2.88289	0.0105	0.721201	intracellular receptor signaling pathway|steroid hormone mediated signaling pathway|steroid hormone receptor activity	steroid hormone mediated signaling pathway|steroid hormone receptor activity	Ar|Esrrg|Hnf4g|Nr0b1|Pparg
GO:0045920	negative regulation of exocytosis	biological_process	3	19	19	15.7895	100	2.84583	0.0195	0.888732			Il1rapl1|Rap1a|Trim9
GO:0045109	intermediate filament organization	biological_process	3	19	19	15.7895	100	2.84583	0.0235	0.888732	cytoskeletal part		Krt20|Krt25|Vim
GO:0035902	response to immobilization stress	biological_process	3	19	19	15.7895	100	2.84583	0.0135	0.812129			Nr0b1|Pparg|Ren1
GO:0035640	exploration behavior	biological_process	3	19	19	15.7895	100	2.84583	0.0175	0.888732	neuron projection|synapse organization		Lrrk2|Lrrtm1|Shank2
GO:0003950	NAD+ ADP-ribosyltransferase activity	molecular_function	3	19	19	15.7895	100	2.84583	0.0185	0.888732	protein ADP-ribosylation		Parp10|Parp2|Parp4
GO:0001106	RNA polymerase II transcription corepressor activity	molecular_function	3	19	19	15.7895	100	2.84583	0.0235	0.888732			Bend6|Sin3a|Tbx15
GO:0044389	ubiquitin-like protein ligase binding	molecular_function	12	152	152	7.89474	100	2.83956	0.0015	0.283058			Asb4|Fhit|Grik2|Hif1a|Kcnh2|Park2|Pde4d|Prkar2a|Slc22a18|Tollip|Trib3|Ube2l3
GO:0001578	microtubule bundle formation	biological_process	5	43	43	11.6279	100	2.81969	0.007	0.612141			Map2|Nav1|Ofd1|Rp1|Rsph1
GO:0046875	ephrin receptor binding	molecular_function	4	31	31	12.9032	100	2.77427	0.017	0.888732			Anks1b|Efna5|Efnb2|Pik3cg
GO:0043502	regulation of muscle adaptation	biological_process	4	31	31	12.9032	100	2.77427	0.0175	0.888732			Adk|Agt|Ep300|Gtf2ird1
GO:0060122	inner ear receptor stereocilium organization	biological_process	3	20	20	15	100	2.73053	0.0185	0.888732	detection of mechanical stimulus involved in sensory perception of sound		Atp2b2|Gpr98|Pcdh15
GO:0006891	intra-Golgi vesicle-mediated transport	biological_process	3	20	20	15	100	2.73053	0.0185	0.888732			Cog2|Cog6|Sorl1
GO:0005796	Golgi lumen	cellular_component	3	20	20	15	100	2.73053	0.016	0.877162			Gm20388|Gpc3|Sdc1
GO:0005328	neurotransmitter	molecular_function	3	20	20	15	100	2.73053	0.0225	0.888732	integral component of plasma membrane|neurotransmitter transport		Slc6a11|Slc6a18|Slc6a19
GO:0001919	regulation of receptor recycling	biological_process	3	20	20	15	100	2.73053	0.0235	0.888732			Ache|Dab2|Psen2
GO:0045202	synapse	cellular_component	18	270	270	6.66667	100	2.70673	0.0065	0.5915			Ache|Atp1a3|Dennd1a|Egflam|Gphn|Grik2|Itsn1|Lin7a|Lrrk2|Lrrtm1|Magi2|Nrcam|Psen2|Sept2|Sntb2|Syt1|Unc13b|Utrn
GO:0042246	tissue regeneration	biological_process	4	32	32	12.5	100	2.69639	0.018	0.888732			Apoa5|Myf6|Ninj1|Sox2
GO:1901214	regulation of neuron death	biological_process	15	213	215	7.04225	99.0698	2.69611	0.001	0.235882			Agt|Ambra1|Clcf1|Gclc|Grik2|Grik5|Hif1a|Itsn1|Kcnip3|Lrrk2|Mdk|Park2|Sorl1|Trim2|Zpr1
GO:0046983	protein dimerization activity	molecular_function	54	1058	1062	5.10397	99.6234	2.66666	0.027	0.888732		alpha-beta T cell receptor complex|regulation of potassium ion transmembrane transport	Ache|Actn4|Apitd1|Apoa4|Atg7|Bhlhe23|Cd3d|Cd3e|Cd3g|Cdh13|Clcf1|Cpox|Cybb|Dst|Eltd1|Fgfr2|Gclc|Gm5382|Grik2|Grpel1|Hif1a|Hist2h2bb|Hist2h3b|Hist2h4|Inhbb|Kcnh2|Kcnn2|Kcnq1|Lrrk2|Mecom|Myc|Myf5|Myf6|Ncoa1|Nfs1|Nr0b1|Pola2|Ptpre|Pygl|Renbp|Rnf8|Rpl7|Sds|Sos2|Sox2|Sycp2|Syt16|Tbx15|Tenm4|Terf2|Tert|Trim66|Trim9|Wwtr1
GO:0007409	axonogenesis	biological_process	10	124	125	8.06452	99.2	2.66465	0.0045	0.536737			Arhgef28|Atg7|Brsk2|Ctnna2|Dst|Ephb2|Fgfr2|Map2|Ndn|Ryk
GO:0044430	cytoskeletal part	cellular_component	63	1269	1273	4.96454	99.6858	2.66127	0.0435	1		gamma-tubulin binding|intermediate filament organization|microtubule depolymerization	1110017D15Rik|Actn4|Arhgap4|Arl2bp|Brsk2|Camsap2|Cdc42bpa|Clip2|Cntln|Cpeb1|Dnali1|Dnm3|Dpf2|Dst|Gng12|Gramd3|Kif1b|Kif21b|Kif24|Kif2b|Kif5c|Krt10|Krt12|Krt20|Krt25|Krt26|Krt27|Krt28|Macf1|Map2|Meaf6|Myc|Myl3|Nav1|Ndn|Ndrg1|Nedd1|Nedd9|Neil1|Nfu1|Ofd1|Parp4|Pde4d|Pin4|Prkar2a|Psen2|Rad51|Rangap1|Rbm39|Ric8b|Rmdn3|Rp1|Sept12|Sept2|Shank2|Shroom3|Sntb2|Spatc1|Tsen2|Tubgcp3|Vim|Yes1|Zfyve19
GO:0046887	positive regulation of hormone secretion	biological_process	8	92	93	8.69565	98.9247	2.61862	0.005	0.536737			Blk|C1qtnf3|Clcf1|Gm28040|Gpr68|Hif1a|Inhbb|Pfkfb2
GO:0030165	PDZ domain binding	molecular_function	8	93	93	8.60215	100	2.58445	0.007	0.612141			Atp2b2|Gng12|Grik2|Grik5|Lin7a|Magi2|Mpp2|Park2
GO:0031593	polyubiquitin binding	molecular_function	4	34	34	11.7647	100	2.54955	0.0195	0.888732			Fam175b|Parp10|Sharpin|Vcp
GO:0008088	axon cargo transport	biological_process	4	34	34	11.7647	100	2.54955	0.012	0.773827			Ap3m1|Dst|Hif1a|Kif1b
GO:0071514	genetic imprinting	biological_process	3	22	22	13.6364	100	2.521	0.032	0.888732			Cdkn1c|Kcnq1|Ndn
GO:0045061	thymic T cell selection	biological_process	3	22	22	13.6364	100	2.521	0.0245	0.888732			Cd3d|Cd3e|Jag2
GO:0033344	cholesterol efflux	biological_process	3	22	22	13.6364	100	2.521	0.032	0.888732	cholesterol homeostasis|high-density lipoprotein particle|lipoprotein metabolic process|phospholipid efflux|triglyceride-rich lipoprotein particle	phospholipid efflux	Apoa1|Apoa4|Apoc3
GO:0015804	neutral amino acid transport	biological_process	3	22	22	13.6364	100	2.521	0.0335	0.888732	neutral amino acid transmembrane transporter activity	neutral amino acid transmembrane transporter activity	Slc36a2|Slc38a1|Slc6a19
GO:0033500	carbohydrate homeostasis	biological_process	11	148	148	7.43243	100	2.49924	0.005	0.536737			Apoc3|C1qtnf3|Ep300|Grik5|Hif1a|Pdk4|Pparg|Prcp|Pygl|Sin3a|Slc8b1
GO:0018209	peptidyl-serine modification	biological_process	8	96	96	8.33333	100	2.48452	0.0105	0.721201			Adrbk1|Brsk2|Egflam|Galnt3|Lrrk2|Mamdc2|Map3k10|Map4k1
GO:0045211	postsynaptic membrane	cellular_component	13	186	187	6.98925	99.4652	2.47894	0.0055	0.557054			Ache|Anks1b|Chrm4|Cpeb1|Glra3|Gphn|Grik2|Grik5|Lin7a|Lrrtm1|Lrrtm4|Park2|Shank2
GO:0060441	epithelial tube branching involved in lung morphogenesis	biological_process	3	23	23	13.0435	100	2.42525	0.029	0.888732			Fgfr2|Rdh10|Sox2
GO:0050850	positive regulation of calcium-mediated signaling	biological_process	3	23	23	13.0435	100	2.42525	0.036	0.9001			Cd3e|Cdh13|L1cam
GO:0046320	regulation of fatty acid oxidation	biological_process	3	23	23	13.0435	100	2.42525	0.027	0.888732			Lonp2|Pdk4|Pparg
GO:0030517	negative regulation of axon extension	biological_process	3	23	23	13.0435	100	2.42525	0.026	0.888732			Arhgap4|Rtn4|Ryk
GO:0008038	neuron recognition	biological_process	3	23	23	13.0435	100	2.42525	0.031	0.888732			Cntnap2|Ndn|Rtn4
GO:0004402	histone acetyltransferase activity	molecular_function	5	50	50	10	100	2.42344	0.0175	0.888732			Ep300|Hcfc1|Kat7|Mcrs1|Ncoa1
GO:0046834	lipid phosphorylation	biological_process	4	36	36	11.1111	100	2.41326	0.0235	0.888732		phosphatidylinositol kinase activity	Dgkz|Pi4ka|Pi4kb|Pik3cg
GO:0032320	positive regulation of Ras GTPase activity	biological_process	13	190	192	6.84211	98.9583	2.39651	0.0045	0.536737		Rho GTPase activator activity	Arhgap4|Arhgef4|Cdc42ep2|Dennd1a|Farp2|Murc|Prex2|Rangap1|Rap1a|St5|Tbc1d14|Tbc1d20|Tbc1d22b
GO:1902493	acetyltransferase complex	cellular_component	7	82	83	8.53659	98.7952	2.39429	0.0095	0.70961		histone H4-K5 acetylation|histone H4-K8 acetylation	Ep300|Hcfc1|Kat7|Mcrs1|Meaf6|Naa10|Tada2b
GO:0005496	steroid binding	molecular_function	6	66	66	9.09091	100	2.38895	0.0195	0.888732			Apoa1|Ar|Atp5o|Esrrg|Prom2|Pygl
GO:0042632	cholesterol homeostasis	biological_process	5	51	52	9.80392	98.0769	2.37248	0.017	0.888732	high-density lipoprotein particle	acylglycerol homeostasis|cholesterol efflux|chylomicron|lipoprotein metabolic process|macromolecular complex remodeling|phospholipid efflux|regulation of lipoprotein lipase activity|triglyceride-rich lipoprotein particle	Apoa1|Apoa4|Apoa5|Apoc3|Gpihbp1
GO:0005887	integral component of plasma membrane	cellular_component	29	526	546	5.51331	96.337	2.36568	0.0385	0.936485		neurotransmitter	Chrm4|Cybb|Dcstamp|Ephb2|Fgfr2|Folh1|Glra3|Gpaa1|Gpc3|Gpr132|Grik2|Jag2|Kcnd3|Kcnh2|Kcnh3|Prom2|Psen2|Pth1r|Sgcd|Slc22a18|Slc6a11|Slc6a18|Slc6a19|Slco2a1|Stab2|Tenm4|Vmn1r70|Vmn1r82|Vmn1r83
GO:0016324	apical plasma membrane	cellular_component	15	231	232	6.49351	99.569	2.35953	0.0125	0.78904			Atp2b2|Cd300lg|Cldn25|Dab2|Gm28040|Gpihbp1|Mal2|P2ry6|Pde4d|Prom2|Psen2|Pth1r|Shank2|Shroom3|Slc22a18
GO:0035249	synaptic transmission, glutamatergic	biological_process	4	37	37	10.8108	100	2.34862	0.0275	0.888732			Grik2|Grik5|Park2|Unc13b
GO:0022406	membrane docking	biological_process	4	37	37	10.8108	100	2.34862	0.0225	0.888732			Exoc6b|Pex14|Syt1|Unc13b
GO:0014015	positive regulation of gliogenesis	biological_process	4	37	38	10.8108	97.3684	2.34862	0.027	0.888732			Clcf1|Plag1|Pparg|Tenm4
GO:0001952	regulation of cell-matrix adhesion	biological_process	6	67	68	8.95522	98.5294	2.34742	0.02	0.888732			Cdh13|Efna5|Gpm6b|Myf5|Ninj1|Utrn
GO:0035235	ionotropic glutamate receptor signaling pathway	biological_process	3	24	24	12.5	100	2.33471	0.0385	0.936485	neuron projection		Atp1a3|Grik2|Grik5
GO:0015985	energy coupled proton transport, down electrochemical gradient	biological_process	3	24	24	12.5	100	2.33471	0.0345	0.888732	purine nucleoside monophosphate biosynthetic process|purine nucleoside triphosphate biosynthetic process		Atp5l|Atp5o|Stoml2
GO:0010962	regulation of glucan biosynthetic process	biological_process	3	24	25	12.5	96	2.33471	0.041	0.977403	regulation of glycogen metabolic process		Gfpt1|Ppp1cb|Ppp1r3d
GO:0007530	sex determination	biological_process	3	24	25	12.5	96	2.33471	0.033	0.888732			Ar|Nr0b1|Slx
GO:0000795	synaptonemal complex	cellular_component	3	24	24	12.5	100	2.33471	0.035	0.888732			Ccnb1ip1|Rad51|Sycp2
GO:0000781	chromosome, telomeric region	cellular_component	5	52	53	9.61538	98.1132	2.32273	0.0195	0.888732		telomere maintenance	Rnf8|Smc5|Tep1|Terf2|Tert
GO:0044325	ion channel binding	molecular_function	6	68	68	8.82353	100	2.30664	0.019	0.888732			Kcnd3|Kcnip3|Kcnq1|Lrrk2|Pde4d|Yes1
GO:0003713	transcription coactivator activity	molecular_function	13	195	195	6.66667	100	2.29624	0.0255	0.888732			Arl2bp|Cd3d|Ep300|Hcfc1|Kdm1a|Kmt2e|Ncoa1|Nrbf2|Pparg|Rbm39|Sox12|Ube2l3|Wwtr1
GO:0005245	voltage-gated calcium channel activity	molecular_function	4	38	38	10.5263	100	2.28614	0.0285	0.888732			Nalcn|Ryr1|Tmc1|Tpcn1
GO:0071322	cellular response to carbohydrate stimulus	biological_process	5	53	53	9.43396	100	2.27414	0.027	0.888732			Apoc3|Ep300|Grik5|Myc|Sin3a
GO:0097164	ammonium ion metabolic process	biological_process	9	121	122	7.43802	99.1803	2.26167	0.011	0.746958		cellular amine metabolic process	Ache|Aldh7a1|Amd2|Apoa1|Apoa4|Atp2b2|Park2|Slc6a11|Spr
GO:0005938	cell cortex	cellular_component	9	121	121	7.43802	100	2.26167	0.0105	0.721201			Fgfr2|Hmcn2|Nedd9|Nlrp5|Pdzd4|Psen2|Ric8b|Ryr1|Sept2
GO:0045639	positive regulation of myeloid cell differentiation	biological_process	6	70	70	8.57143	100	2.2272	0.0225	0.888732			Dcstamp|Gpr68|Hif1a|Kdm1a|Kmt2e|Rcor1
GO:0035690	cellular response to drug	biological_process	5	54	54	9.25926	100	2.22666	0.0265	0.888732			Ep300|Kcnh2|Kcnq1|Myc|Ren1
GO:0032844	regulation of homeostatic process	biological_process	18	303	303	5.94059	100	2.18747	0.022	0.888732		regulation of monocyte differentiation	Agt|Avpr2|Brsk2|Dcstamp|Efna5|Gclc|Gpr68|Hif1a|Kdm1a|Lrrk2|Myc|Pde4d|Pdk4|Ryr1|Siglec15|Terf2|Wnk2|Zfpm1
GO:0060688	regulation of morphogenesis of a branching structure	biological_process	5	55	55	9.09091	100	2.18024	0.0225	0.888732			Agt|Ar|Fgfr2|Lrrk2|Rtn4
GO:1901379	regulation of potassium ion transmembrane transport	biological_process	3	26	26	11.5385	100	2.16725	0.047	1	protein dimerization activity		Kcnh2|Kcnn2|Kcnq1
GO:0045652	regulation of megakaryocyte differentiation	biological_process	3	26	27	11.5385	96.2963	2.16725	0.0435	1			Hist2h4|Kdm1a|Rcor1
GO:0030276	clathrin binding	molecular_function	3	26	26	11.5385	100	2.16725	0.0455	1			Dab2|Lrrk2|Syt1
GO:0019915	lipid storage	biological_process	3	26	26	11.5385	100	2.16725	0.0355	0.892579			4932438A13Rik|Apoa1|Gm2a
GO:0002090	regulation of receptor internalization	biological_process	3	26	26	11.5385	100	2.16725	0.0415	0.985391			Lrrtm1|Magi2|Rspo1
GO:0006836	neurotransmitter transport	biological_process	6	73	73	8.21918	100	2.11303	0.0295	0.888732		neurotransmitter	Lin7a|Park2|Slc6a11|Slc6a18|Slc6a19|Syt1
GO:0044236	multicellular organismal metabolic process	biological_process	4	41	41	9.7561	100	2.11028	0.033	0.888732			Apoa4|Col5a1|Hif1a|Mmp7
GO:0042157	lipoprotein metabolic process	biological_process	4	41	41	9.7561	100	2.11028	0.0425	1	cholesterol homeostasis|high-density lipoprotein particle|triglyceride-rich lipoprotein particle	cholesterol efflux|chylomicron|macromolecular complex remodeling|phospholipid efflux|triglyceride-rich lipoprotein particle	Apoa1|Apoa4|Apoa5|Apoc3
GO:0000723	telomere maintenance	biological_process	4	41	42	9.7561	97.619	2.11028	0.0355	0.892579	chromosome, telomeric region		Smc5|Tep1|Terf2|Tert
GO:0000904	cell morphogenesis involved in differentiation	biological_process	10	146	147	6.84932	99.3197	2.1033	0.0155	0.865634			Antxr1|Ar|Dab2|Fgfr2|Hif1a|Nfatc1|Ptprq|Rtn4|Spr|Tbc1d20
GO:0043401	steroid hormone mediated signaling pathway	biological_process	5	57	57	8.77193	100	2.0904	0.0315	0.888732	direct ligand regulated sequence-specific DNA binding transcription factor activity|intracellular receptor signaling pathway|steroid hormone receptor activity	direct ligand regulated sequence-specific DNA binding transcription factor activity|steroid hormone receptor activity	Ar|Esrrg|Hnf4g|Nr0b1|Pparg
GO:0071320	cellular response to cAMP	biological_process	4	42	42	9.52381	100	2.05515	0.0335	0.888732			Ep300|Kcnq1|Pde4d|Rap1a
GO:0031532	actin cytoskeleton reorganization	biological_process	4	42	42	9.52381	100	2.05515	0.0345	0.888732			Antxr1|Brsk2|Cdc42bpa|Farp2
GO:0003707	steroid hormone receptor activity	molecular_function	5	58	58	8.62069	100	2.0469	0.033	0.888732	direct ligand regulated sequence-specific DNA binding transcription factor activity|intracellular receptor signaling pathway|steroid hormone mediated signaling pathway	direct ligand regulated sequence-specific DNA binding transcription factor activity|steroid hormone mediated signaling pathway	Ar|Esrrg|Hnf4g|Nr0b1|Pparg
GO:0031970	organelle envelope lumen	cellular_component	6	75	75	8	100	2.03997	0.0325	0.888732			Arl2bp|Chchd7|Cpox|Nradd|Sorl1|Stoml2
GO:0046474	glycerophospholipid biosynthetic process	biological_process	7	93	93	7.52688	100	2.02753	0.0235	0.888732			Apoa1|Etnk2|Gpaa1|Inpp4a|Lclat1|Pi4kb|Pik3cg
GO:0043204	perikaryon	cellular_component	5	59	60	8.47458	98.3333	2.00429	0.038	0.930637	neuron projection|neuronal cell body		Cntnap2|Grik2|Grik5|Lrrk2|Zpr1
GO:0050805	negative regulation of synaptic transmission	biological_process	4	43	43	9.30233	100	2.00161	0.0435	1			Gpm6b|Grik2|Rap1a|Shank2
GO:0030522	intracellular receptor signaling pathway	biological_process	7	94	94	7.44681	100	1.99675	0.026	0.888732		direct ligand regulated sequence-specific DNA binding transcription factor activity|steroid hormone mediated signaling pathway|steroid hormone receptor activity	Ar|Dnaja1|Esrrg|Hnf4g|Kmt2e|Nr0b1|Pparg
GO:0044106	cellular amine metabolic process	biological_process	6	77	77	7.79221	100	1.9692	0.027	0.888732	ammonium ion metabolic process		Ache|Aldh7a1|Amd2|Apoa1|Apoa4|Slc6a11
GO:0044085	cellular component biogenesis	biological_process	7	95	95	7.36842	100	1.96636	0.0275	0.888732			Gnl2|Ndufaf3|Ndufaf5|Nop10|Rpl7|Rps17|Rrs1

## Sheet: Fig2_PGNs_unique_TAD_boundaries
Fig2d_PGNs_unique_TAD_boundaries
Ontology-ID	Ontology Name	Ontology Type	Number Changed	Number Measured	Number in Ontology	Percent Changed	Percent Present	Z Score	PermuteP	AdjustedP	redundant with terms	inverse redundant	gene symbols
GO:0031584	activation of phospholipase D activity	biological_process	4	5	5	80	100	9.74505	0	0.119513			Arf4|Ccl5|Gna13|Prkcz
GO:1902282	voltage-gated potassium channel activity involved in ventricular cardiac muscle cell action potential repolarization	molecular_function	3	4	4	75	100	8.14853	0	0.119513	cardiac conduction|cardiac muscle cell action potential|cation channel complex|delayed rectifier potassium channel activity|membrane repolarization during action potential|plasma membrane part|potassium ion export|protein dimerization activity|regulation of heart rate|regulation of potassium ion transmembrane transport|regulation of ventricular cardiac muscle cell membrane repolarization	membrane repolarization during action potential|potassium ion export|regulation of potassium ion transmembrane transport|regulation of ventricular cardiac muscle cell membrane repolarization	Kcne1|Kcne2|Kcnq1
GO:0010642	negative regulation of platelet-derived growth factor receptor signaling pathway	biological_process	4	9	9	44.4444	100	7.02142	0.0005	0.119513			Adipoq|Phf14|Ptpn2|Ptprj
GO:0046365	monosaccharide catabolic process	biological_process	4	11	11	36.3636	100	6.24159	0	0.119513			Akr1a1|Dhdh|Gale|Hk1
GO:0086011	membrane repolarization during action potential	biological_process	3	7	7	42.8571	100	5.95367	0.001	0.182929	cardiac conduction|cardiac muscle cell action potential|cation channel complex|delayed rectifier potassium channel activity|plasma membrane part|potassium ion export|protein dimerization activity|regulation of heart rate|regulation of potassium ion transmembrane transport|regulation of ventricular cardiac muscle cell membrane repolarization|voltage-gated potassium channel activity involved in ven…	potassium ion export|regulation of potassium ion transmembrane transport|regulation of ventricular cardiac muscle cell membrane repolarization|voltage-gated potassium channel activity involved in ventricular cardiac muscle cell action potential repolarization	Kcne1|Kcne2|Kcnq1
GO:0010882	regulation of cardiac muscle contraction by calcium ion signaling	biological_process	3	7	7	42.8571	100	5.95367	0.001	0.182929	Z disc		Dmd|Fkbp1b|Hdac4
GO:0042629	mast cell granule	cellular_component	5	18	18	27.7778	100	5.91764	0	0.119513			Cplx2|Cxcr2|Lat|Milr1|Ywhaz
GO:0048739	cardiac muscle fiber development	biological_process	3	8	8	37.5	100	5.5049	0.0005	0.119513			Cxadr|Myh6|Myo18b
GO:0001676	long-chain fatty acid metabolic process	biological_process	8	48	49	16.6667	97.9592	5.29703	0	0.119513			Acot1|Acot4|Cyp4f18|Dagla|Fads1|Plp1|Slc27a4|Slc27a6
GO:0060081	membrane hyperpolarization	biological_process	5	22	22	22.7273	100	5.19787	0	0.119513			Adipoq|Cftr|Grik2|Igsf9b|Prkcz
GO:0034703	cation channel complex	cellular_component	14	126	126	11.1111	100	5.04866	0	0.119513		delayed rectifier potassium channel activity|membrane repolarization during action potential|potassium ion export|regulation of potassium ion transmembrane transport|regulation of ventricular cardiac muscle cell membrane repolarization|voltage-gated potassium channel activity involved in ventricular cardiac muscle cell action potential repolarization	Cacna1c|Cacna1s|Cacna2d4|Catsperg1|Cntnap2|Fkbp1b|Kcna7|Kcne1|Kcne2|Kcnq1|Micu2|Scn2a1|Scn3a|Smdt1
GO:0046621	negative regulation of organ growth	biological_process	5	23	23	21.7391	100	5.04575	0.0005	0.119513			Cxadr|Slc6a4|Stk4|Tgfbr2|Wwc2
GO:0019213	deacetylase activity	molecular_function	6	33	33	18.1818	100	4.88482	0	0.119513		histone H3 deacetylation|histone H4 deacetylation	Hdac4|Hdac8|Macrod2|Ndst1|Ndst4|Sirt2
GO:0071435	potassium ion export	biological_process	3	10	10	30	100	4.80879	0.002	0.267567	cardiac conduction|cardiac muscle cell action potential|cation channel complex|delayed rectifier potassium channel activity|membrane repolarization during action potential|plasma membrane part|protein dimerization activity|regulation of heart rate|regulation of potassium ion transmembrane transport|regulation of ventricular cardiac muscle cell membrane repolarization|voltage-gated potassium chann…	membrane repolarization during action potential|regulation of potassium ion transmembrane transport|regulation of ventricular cardiac muscle cell membrane repolarization|voltage-gated potassium channel activity involved in ventricular cardiac muscle cell action potential repolarization	Kcne1|Kcne2|Kcnq1
GO:0051988	regulation of attachment of spindle microtubules to kinetochore	biological_process	3	10	10	30	100	4.80879	0.0015	0.229833			Cdc42|Knstrn|Sirt2
GO:0097228	sperm principal piece	cellular_component	4	17	17	23.5294	100	4.7564	0.001	0.182929			Akap4|Catsperg1|Hk1|Pfkm
GO:0019835	cytolysis	biological_process	5	26	26	19.2308	100	4.63888	0.0005	0.119513			Gzmb|Gzmc|Gzmf|Hprt|Pcca
GO:0030018	Z disc	cellular_component	11	96	96	11.4583	100	4.59724	0	0.119513		regulation of cardiac muscle contraction by calcium ion signaling	Akap4|Cacna1c|Dmd|Fkbp1b|Hdac4|Igfn1|Kcne1|Myh6|Myh7|Myo18b|Ppp3ca
GO:0004535	poly(A)-specific ribonuclease activity	molecular_function	3	11	11	27.2727	100	4.5302	0.002	0.267567	RNA phosphodiester bond hydrolysis, exonucleolytic	RNA phosphodiester bond hydrolysis, exonucleolytic	Cnot6l|Parn|Pde12
GO:0008066	glutamate receptor activity	molecular_function	5	27	27	18.5185	100	4.51721	0.0015	0.229833	dendrite|glutamate receptor signaling pathway|plasma membrane part|synapse part|synaptic transmission	extracellular-glutamate-gated ion channel activity|glutamate receptor signaling pathway	Gria3|Grid1|Grik2|Grm6|Grm7
GO:0002209	behavioral defense response	biological_process	5	27	27	18.5185	100	4.51721	0	0.119513			Als2|Grik2|Grm7|Htr2c|Vdac3
GO:0042641	actomyosin	cellular_component	8	60	60	13.3333	100	4.4567	0	0.119513			Gas2l2|Hdac4|Myh6|Myh7|Sept7|Sept9|Sorbs1|Vangl2
GO:0061005	cell differentiation involved in kidney development	biological_process	4	19	19	21.0526	100	4.41574	0.001	0.182929			Basp1|Pou3f3|Prom1|Wnt4
GO:0006029	proteoglycan metabolic process	biological_process	6	38	38	15.7895	100	4.40485	0.001	0.182929			Adamts12|Chst14|Col2a1|Extl2|Ndst1|Ndst4
GO:0060307	regulation of ventricular cardiac muscle cell membrane repolarization	biological_process	3	12	12	25	100	4.28487	0.001	0.182929	cardiac conduction|cardiac muscle cell action potential|cation channel complex|delayed rectifier potassium channel activity|membrane repolarization during action potential|plasma membrane part|potassium ion export|protein dimerization activity|regulation of heart rate|regulation of potassium ion transmembrane transport|voltage-gated potassium channel activity involved in ventricular cardiac muscl…	membrane repolarization during action potential|potassium ion export|regulation of potassium ion transmembrane transport|voltage-gated potassium channel activity involved in ventricular cardiac muscle cell action potential repolarization	Kcne1|Kcne2|Kcnq1
GO:0050998	nitric-oxide synthase binding	molecular_function	3	12	12	25	100	4.28487	0.0035	0.360601	plasma membrane part		Cd74|Dmd|Slc6a4
GO:0030898	actin-dependent ATPase activity	molecular_function	3	12	12	25	100	4.28487	0.0035	0.360601	ATP metabolic process|actin binding|calmodulin binding|microfilament motor activity|myosin complex|ribonucleoside monophosphate catabolic process	microfilament motor activity	Myh6|Myh7|Myo9b
GO:0016290	palmitoyl-CoA hydrolase activity	molecular_function	3	12	12	25	100	4.28487	0.0025	0.300789	cofactor metabolic process|thioester metabolic process		Acot1|Acot2|Acot4
GO:0048872	homeostasis of number of cells	biological_process	11	106	106	10.3774	100	4.19877	0	0.119513			Bax|F2r|Ikbkb|Lat|Ncstn|Pmaip1|Prdx1|Rrn3|Slc37a4|Tnfrsf13c|Vpreb2
GO:0051220	cytoplasmic sequestering of protein	biological_process	3	13	13	23.0769	100	4.06636	0.0045	0.411589			Faf1|Thra|Ywhab
GO:0031105	septin complex	cellular_component	3	13	13	23.0769	100	4.06636	0.0025	0.300789			Sept3|Sept7|Sept9
GO:0010758	regulation of macrophage chemotaxis	biological_process	3	13	13	23.0769	100	4.06636	0.005	0.42481			Ccl5|Mmp28|Ptprj
GO:0010661	positive regulation of muscle cell apoptotic process	biological_process	3	13	13	23.0769	100	4.06636	0.003	0.323982			Cxcr2|Il12a|Rbm10
GO:0043112	receptor metabolic process	biological_process	8	67	67	11.9403	100	4.06222	0	0.119513			Adrbk2|Als2|Cxcr1|Cxcr2|Dmd|Fam109b|Grk4|Trappc4
GO:0044459	plasma membrane part	cellular_component	85	1763	1791	4.82133	98.4366	4.01099	0.0025	0.300789		actinin binding|adherens junction organization|cardiac muscle cell action potential|delayed rectifier potassium channel activity|extracellular-glutamate-gated ion channel activity|glutamate receptor activity|glutamate receptor signaling pathway|membrane repolarization during action potential|neuronal action potential|nitric-oxide synthase binding|positive regulation of ion transmembrane transport…	Abca4|Akr1a1|Arf4|Atp7b|Boc|Cacna1c|Cacna1s|Cacna2d4|Cadm1|Catsperg1|Cd19|Cd33|Cd74|Cdc42|Cftr|Cldn24|Cnr2|Cntnap2|Cxadr|Cyth1|Dmd|Epb4.1l5|Esyt2|F2r|F2rl2|Flot2|Gabra4|Gabrd|Gna13|Gng4|Gpc5|Gpr64|Gria3|Grid1|Grik2|Grm6|Grm7|Htr2c|Ikbkb|Kcna7|Kcne1|Kcne2|Kcnq1|Lat|Lhfpl5|Lin7b|Lmo7|Milr1|Mmp24|Mpp4|Myo6|Ncstn|Nox1|Numb|Olfr155|Pcdh7|Pecam1|Pfkm|Pip5k1a|Prkcz|Prom1|Ptprj|Rnf31|Scn2a1|Scn3a|Sept7|S…
GO:0010811	positive regulation of cell-substrate adhesion	biological_process	9	83	84	10.8434	98.8095	3.95481	0	0.119513		positive regulation of adherens junction organization|positive regulation of cell junction assembly	Arpc2|Cdc42|Dmd|Egfl6|Epb4.1l5|Net1|Prkcz|Ptprj|Wnt4
GO:0030073	insulin secretion	biological_process	5	33	33	15.1515	100	3.89625	0.002	0.267567			Cacna1c|Cyb5r4|Fkbp1b|Hnf1a|Htt
GO:0051560	mitochondrial calcium ion homeostasis	biological_process	3	14	14	21.4286	100	3.86986	0.0065	0.483508	calcium ion transport		Atp2a1|Micu2|Smdt1
GO:0021756	striatum development	biological_process	3	14	14	21.4286	100	3.86986	0.004	0.387611			Cntnap2|Hprt|Htt
GO:0001221	transcription cofactor binding	molecular_function	3	14	14	21.4286	100	3.86986	0.008	0.515885			Hnf1a|Nr1d1|Phf12
GO:0031941	filamentous actin	cellular_component	4	23	23	17.3913	100	3.86188	0.001	0.182929			Myo18b|Myo6|Myo9b|Prkcz
GO:0030054	cell junction	cellular_component	47	868	874	5.41475	99.3135	3.76551	0	0.119513		COP9 signalosome|actin-mediated cell contraction|extracellular-glutamate-gated ion channel activity	2610301B20Rik|Arhgap17|Arpc2|Basp1|Cadm1|Cdc42|Cldn22|Cldn24|Colq|Cxadr|Cyth1|Dmd|Epb4.1l2|Epb4.1l5|Focad|Gabra4|Gabrd|Gria3|Grid1|Grik2|Lasp1|Lat|Lim2|Lin7b|Lmo7|Myh6|Myh7|Nox1|Pecam1|Prkcz|Ptprj|Scamp5|Scn2a1|Senp1|Sept3|Sez6|Sirt2|Sorbs1|Stag1|Stard10|Tbcd|Tenm2|Tns1|Trappc4|Vangl2|Wasf1|Zc4h2
GO:0033032	regulation of myeloid cell apoptotic process	biological_process	4	24	24	16.6667	100	3.74348	0.0055	0.446147			Adipoq|Ccl5|Cxcr2|Thra
GO:0031252	cell leading edge	cellular_component	5	35	35	14.2857	100	3.72187	0.0005	0.119513			Arpc2|Epb4.1l5|Jmy|Prkcz|Ywhaz
GO:0005768	endosome	cellular_component	26	404	405	6.43564	99.7531	3.71608	0	0.119513			Als2|Arpc2|Atp7b|Cd74|Cftr|Clcn5|Cntnap2|Dennd6a|Fam109b|Fam21|Flot2|Htt|Kcnq1|Lamp2|Nox1|Numb|Pank1|Prkcz|Prss16|Rabep2|Snx2|Spast|Sqstm1|Ticam2|Tmem9|Vps11
GO:0035267	NuA4 histone acetyltransferase complex	cellular_component	3	15	15	20	100	3.6917	0.0095	0.53055			Epc2|Ruvbl1|Ruvbl2
GO:0006335	DNA replication-dependent nucleosome assembly	biological_process	3	15	15	20	100	3.6917	0.0085	0.520461	DNA replication-independent nucleosome organization	DNA replication-independent nucleosome organization	Hist1h4i|Ipo4|Nasp
GO:0000146	microfilament motor activity	molecular_function	3	15	15	20	100	3.6917	0.0075	0.499823	ATP metabolic process|actin binding|actin-dependent ATPase activity|calmodulin binding|myosin complex|ribonucleoside monophosphate catabolic process	actin-dependent ATPase activity	Myh6|Myh7|Myo9b
GO:0086001	cardiac muscle cell action potential	biological_process	4	25	25	16	100	3.6315	0.0005	0.119513	plasma membrane part|regulation of heart rate	membrane repolarization during action potential|potassium ion export|regulation of potassium ion transmembrane transport|regulation of ventricular cardiac muscle cell membrane repolarization|voltage-gated potassium channel activity involved in ventricular cardiac muscle cell action potential repolarization	Dmd|Kcne1|Kcne2|Kcnq1
GO:0061337	cardiac conduction	biological_process	4	25	25	16	100	3.6315	0.0035	0.360601	protein dimerization activity	membrane repolarization during action potential|potassium ion export|regulation of potassium ion transmembrane transport|regulation of ventricular cardiac muscle cell membrane repolarization|voltage-gated potassium channel activity involved in ventricular cardiac muscle cell action potential repolarization	Kcne1|Kcne2|Kcnq1|Mef2a
GO:0007029	endoplasmic reticulum organization	biological_process	4	25	25	16	100	3.6315	0.005	0.42481			Cacna1s|Htt|Sec61a1|Use1
GO:0006767	water-soluble vitamin metabolic process	biological_process	4	25	25	16	100	3.6315	0.002	0.267567			Akr1a1|Btd|Rgn|Thtpa
GO:0045202	synapse	cellular_component	19	270	270	7.03704	100	3.59264	0	0.119513			Arpc2|Cadm1|Colq|Cplx2|Cxadr|Dmd|F2r|Grik2|Hdac4|Igsf9b|Lin7b|Myo6|Myrip|Pdzrn3|Sept3|Sept7|Sez6|Trappc4|Wasf1
GO:1903393	positive regulation of adherens junction organization	biological_process	3	16	17	18.75	94.1176	3.52903	0.009	0.520461	positive regulation of cell junction assembly|positive regulation of cell-substrate adhesion	positive regulation of cell junction assembly	Epb4.1l5|Ptprj|Wnt4
GO:1902043	positive regulation of extrinsic apoptotic signaling pathway via death domain receptors	biological_process	3	16	16	18.75	100	3.52903	0.006	0.455771			Faf1|Pmaip1|Stk4
GO:1901890	positive regulation of cell junction assembly	biological_process	3	16	17	18.75	94.1176	3.52903	0.009	0.520461	positive regulation of adherens junction organization|positive regulation of cell-substrate adhesion	positive regulation of adherens junction organization	Epb4.1l5|Ptprj|Wnt4
GO:0009378	four-way junction helicase activity	molecular_function	4	26	26	15.3846	100	3.52533	0.004	0.387611	DNA recombination		Fignl1|Nvl|Ruvbl1|Spast
GO:0051899	membrane depolarization	biological_process	9	94	94	9.57447	100	3.51016	0	0.119513		neuronal action potential	Adipoq|Cacna1c|Cacna1s|Grik2|Ppp3ca|Prkcz|Scn2a1|Scn3a|Sez6
GO:0051402	neuron apoptotic process	biological_process	5	38	38	13.1579	100	3.4835	0.004	0.387611			Bax|Grik2|Htt|Polb|Scn2a1
GO:0007266	Rho protein signal transduction	biological_process	5	38	38	13.1579	100	3.4835	0.003	0.323982			Cdc42|Gna13|Myo9b|Pecam1|Vangl2
GO:0033500	carbohydrate homeostasis	biological_process	12	148	148	8.10811	100	3.39425	0.0005	0.119513		carbohydrate kinase activity|carbohydrate phosphorylation	Adipoq|Cacna1c|Cyb5r4|Hk1|Hkdc1|Hnf1a|Pck2|Pfkm|Ppp3ca|Ptpn2|Slc37a4|Xbp1
GO:0070933	histone H4 deacetylation	biological_process	3	17	17	17.6471	100	3.37956	0.0105	0.555261	deacetylase activity|histone H3 deacetylation	histone H3 deacetylation	Hdac4|Hdac8|Sirt2
GO:0070252	actin-mediated cell contraction	biological_process	3	17	17	17.6471	100	3.37956	0.0055	0.446147	cell junction		Epb4.1l5|Myh6|Myh7
GO:0070230	positive regulation of lymphocyte apoptotic process	biological_process	3	17	17	17.6471	100	3.37956	0.009	0.520461			Bax|Ccl5|Siglec1
GO:0034724	DNA replication-independent nucleosome organization	biological_process	3	17	17	17.6471	100	3.37956	0.006	0.455771	DNA replication-dependent nucleosome assembly	DNA replication-dependent nucleosome assembly	Hist1h4i|Ipo4|Nasp
GO:0007215	glutamate receptor signaling pathway	biological_process	5	40	40	12.5	100	3.33783	0.0025	0.300789	dendrite|glutamate receptor activity|plasma membrane part|synapse part|synaptic transmission	extracellular-glutamate-gated ion channel activity|glutamate receptor activity	Gria3|Grid1|Grik2|Grm6|Grm7
GO:0002027	regulation of heart rate	biological_process	7	69	69	10.1449	100	3.27495	0.0015	0.229833		cardiac muscle cell action potential|membrane repolarization during action potential|potassium ion export|regulation of potassium ion transmembrane transport|regulation of ventricular cardiac muscle cell membrane repolarization|voltage-gated potassium channel activity involved in ventricular cardiac muscle cell action potential repolarization	Dmd|Fkbp1b|Kcne1|Kcne2|Kcnq1|Myh6|Myh7
GO:0006090	pyruvate metabolic process	biological_process	6	55	55	10.9091	100	3.24494	0.001	0.182929		carbohydrate kinase activity|carbohydrate phosphorylation	Hk1|Hkdc1|Htt|Pck2|Pdha2|Pfkm
GO:0010884	positive regulation of lipid storage	biological_process	3	18	18	16.6667	100	3.24149	0.009	0.520461			Fitm1|Pla2g10|Srebf2
GO:0005234	extracellular-glutamate-gated ion channel activity	molecular_function	3	18	18	16.6667	100	3.24149	0.0085	0.520461	cell junction|dendrite|glutamate receptor activity|glutamate receptor signaling pathway|plasma membrane part|synapse part|synaptic transmission		Gria3|Grid1|Grik2
GO:0071622	regulation of granulocyte chemotaxis	biological_process	4	29	29	13.7931	100	3.23675	0.008	0.515885			Ccl5|Cd74|Cxcr2|Ptprj
GO:0001906	cell killing	biological_process	4	29	29	13.7931	100	3.23675	0.006	0.455771			Gzmb|Lyst|Pcca|Prdx1
GO:0000184	nuclear-transcribed mRNA catabolic process, nonsense-mediated decay	biological_process	4	29	29	13.7931	100	3.23675	0.0075	0.499823			Casc3|Dcp1b|Parn|Pnrc2
GO:0001959	regulation of cytokine-mediated signaling pathway	biological_process	6	56	56	10.7143	100	3.19156	0.003	0.323982		positive regulation of chemokine production	Adipoq|Ccl5|Cd74|Ptpn2|Ticam2|Vrk2
GO:0048487	beta-tubulin binding	molecular_function	4	30	30	13.3333	100	3.14916	0.007	0.499823			Htt|Sirt2|Spast|Tbcd
GO:0016247	channel regulator activity	molecular_function	7	72	72	9.72222	100	3.14175	0.0015	0.229833			Cftr|Fkbp1b|Grm7|Hpcal4|Kcne1|Kcne2|Prkcz
GO:0045069	regulation of viral genome replication	biological_process	5	43	43	11.6279	100	3.13614	0.003	0.323982			Ccl5|Ddx5|Fam111a|Ppie|Srpk1
GO:0019905	syntaxin binding	molecular_function	5	43	43	11.6279	100	3.13614	0.0075	0.499823			Cplx2|Ptpn2|Slc6a4|Tmed10|Txlnb
GO:0051186	cofactor metabolic process	biological_process	16	236	236	6.77966	100	3.13054	0.0005	0.119513		palmitoyl-CoA hydrolase activity|thioester metabolic process	Acot1|Acot2|Acot4|Btd|Cbr1|Cbr3|Coq4|Cyb5r4|Hmbs|Hmgcl|Hnf1a|Pank1|Pck2|Ppcdc|Scp2|Thtpa
GO:0090503	RNA phosphodiester bond hydrolysis, exonucleolytic	biological_process	3	19	19	15.7895	100	3.11333	0.013	0.588513	poly(A)-specific ribonuclease activity	poly(A)-specific ribonuclease activity	Cnot6l|Parn|Pde12
GO:0060395	SMAD protein signal transduction	biological_process	3	19	19	15.7895	100	3.11333	0.015	0.615343			Arap1|Cited1|Hnf1a
GO:0010874	regulation of cholesterol efflux	biological_process	3	19	19	15.7895	100	3.11333	0.0125	0.580538			Adipoq|Pla2g10|Srebf2
GO:0030425	dendrite	cellular_component	18	280	281	6.42857	99.6441	3.07787	0	0.119513		extracellular-glutamate-gated ion channel activity|glutamate receptor activity|glutamate receptor signaling pathway	Als2|Cadm1|Cnr2|Cntnap2|Cplx2|Cpne6|Gria3|Grid1|Grik2|Grk4|Grm6|Grm7|Htt|Igsf9b|Ngdn|Nr1d1|Sez6|Trappc4
GO:0070509	calcium ion import	biological_process	4	31	31	12.9032	100	3.0653	0.007	0.499823	calcium ion transport		Atp2a1|Cacna1c|Cacna1s|Smdt1
GO:0046983	protein dimerization activity	molecular_function	51	1058	1062	4.82042	99.6234	3.05152	0.011	0.560219		cardiac conduction|membrane repolarization during action potential|potassium ion export|regulation of potassium ion transmembrane transport|regulation of ventricular cardiac muscle cell membrane repolarization|voltage-gated potassium channel activity involved in ventricular cardiac muscle cell action potential repolarization	Adipoq|Als2|Ascl5|Atp2a1|Bax|Cadm1|Ccl5|Cited1|Dmrta2|Dpy30|Fam109b|Foxp1|Gabpb2|Gale|Gclm|Glipr2|Grik2|Grm6|H2afx|H2bfm|Hist1h2ag|Hist1h2ah|Hist1h2bj|Hist1h2bk|Hist1h4i|Hmgcl|Hnf1a|Hprt|Ikbkb|Ikzf1|Il12a|Kcne1|Kcne2|Kcnq1|Mef2a|Mga|Micu2|Naga|Nhlh1|Pfkm|Ppp3ca|Prdx1|Rxra|Slc6a4|Sox5|Sppl3|Sqstm1|Srebf2|Stk4|Stra8|Ticam2
GO:0090087	regulation of peptide transport	biological_process	13	181	183	7.18232	98.9071	3.04676	0.0015	0.229833			Cd74|Faf1|Fkbp1b|Hnf1a|Htr2c|Kcnq1|Myrip|Nr1d1|Pck2|Pfkm|Ppp3ca|Prdx1|Rasl10b
GO:0034767	positive regulation of ion transmembrane transport	biological_process	6	59	59	10.1695	100	3.03837	0.003	0.323982	plasma membrane part		Cftr|Dmd|Grm6|Ikbkb|Kcne1|Kcnq1
GO:0080008	Cul4-RING E3 ubiquitin ligase complex	cellular_component	3	20	20	15	100	2.99384	0.0175	0.667495			Cul4b|Dcaf11|Dcaf8
GO:0043114	regulation of vascular permeability	biological_process	3	20	20	15	100	2.99384	0.017	0.653989			Cxcr2|Ptprj|Tacr2
GO:0002717	positive regulation of natural killer cell mediated immunity	biological_process	3	20	20	15	100	2.99384	0.0125	0.580538			Cadm1|Il12a|Ulbp1
GO:0001673	male germ cell nucleus	cellular_component	3	20	20	15	100	2.99384	0.0115	0.566375	DNA recombination		H2afx|Mlh3|Rec8
GO:0034332	adherens junction organization	biological_process	4	32	32	12.5	100	2.98489	0.009	0.520461	plasma membrane part		Cdc42|Numb|Pip5k1a|Tbcd
GO:0006487	protein N-linked glycosylation	biological_process	4	32	32	12.5	100	2.98489	0.0085	0.520461			Dpagt1|Kcne1|Serpina1c|St6gal1
GO:0005251	delayed rectifier potassium channel activity	molecular_function	4	32	32	12.5	100	2.98489	0.005	0.42481	cation channel complex|plasma membrane part	membrane repolarization during action potential|potassium ion export|regulation of potassium ion transmembrane transport|regulation of ventricular cardiac muscle cell membrane repolarization|voltage-gated potassium channel activity involved in ventricular cardiac muscle cell action potential repolarization	Kcna7|Kcne1|Kcne2|Kcnq1
GO:0050808	synapse organization	biological_process	8	93	93	8.60215	100	2.95812	0.003	0.323982			Als2|Cacna1s|Cadm1|F2r|Myo6|Pdzrn3|Sez6|Zc4h2
GO:0009158	ribonucleoside monophosphate catabolic process	biological_process	17	268	269	6.34328	99.6283	2.93061	0.0005	0.119513		actin-dependent ATPase activity|microfilament motor activity	Abca4|Atp2a1|Cftr|Ddx5|Dnah12|Dnah17|Dnah7a|Eif4a2|Gm8994|Hprt|Lonrf1|Mlh3|Myh6|Myh7|Myo9b|Ruvbl2|Spast
GO:0046883	regulation of hormone secretion	biological_process	13	188	189	6.91489	99.4709	2.89664	0.003	0.323982			Adipoq|Fkbp1b|Hnf1a|Htr2c|Kcnq1|Myrip|Nr1d1|Pck2|Pfkm|Ppp3ca|Rasl10b|Sox11|Tacr2
GO:0098743	cell aggregation	biological_process	3	21	21	14.2857	100	2.88201	0.018	0.673666			Col2a1|Mapk14|Thra
GO:0019200	carbohydrate kinase activity	molecular_function	3	21	21	14.2857	100	2.88201	0.0155	0.627243	carbohydrate homeostasis|carbohydrate phosphorylation|pyruvate metabolic process	carbohydrate phosphorylation	Hk1|Hkdc1|Pfkm
GO:0014904	myotube cell development	biological_process	3	21	21	14.2857	100	2.88201	0.014	0.598993			Cacna1s|Dmd|Ppp3ca
GO:0046034	ATP metabolic process	biological_process	19	316	317	6.01266	99.6845	2.84986	0.003	0.323982		actin-dependent ATPase activity|microfilament motor activity	Abca4|Atp2a1|Cftr|Ddx5|Dnah12|Dnah17|Dnah7a|Eif4a2|Fignl1|Gm8994|Lonrf1|Mlh3|Myh6|Myh7|Myo9b|Ruvbl2|Slc25a13|Spast|Vmn2r93
GO:0043087	regulation of GTPase activity	biological_process	26	474	478	5.48523	99.1632	2.84452	0.005	0.42481		GTPase activator activity|guanyl-nucleotide exchange factor activity	1700001J03Rik|Agap1|Als2|Arap1|Arhgap17|Arhgef40|Bcar3|Cyth1|Dennd6a|Dock5|Evi5l|Gm6309|Iqgap2|Myo9b|Net1|Pecam1|Pip5k1a|Rabep2|Rapgefl1|Rasgrf2|Rgs20|Rinl|Sipa1l3|Tbc1d9b|Tbcd|Wnt4
GO:0072332	intrinsic apoptotic signaling pathway by p53 class mediator	biological_process	5	48	48	10.4167	100	2.83712	0.005	0.42481			Bax|Ddx5|Jmy|Pmaip1|Zfp385b
GO:0032722	positive regulation of chemokine production	biological_process	4	34	34	11.7647	100	2.83341	0.0155	0.627243	regulation of cytokine-mediated signaling pathway		Adipoq|Ccl5|Cd74|Ticam2
GO:0003779	actin binding	molecular_function	21	363	368	5.78512	98.6413	2.80974	0.006	0.455771		actin-dependent ATPase activity|microfilament motor activity	Arpc2|Dmd|Epb4.1l2|Gas2l2|Jmy|Lasp1|Lmod1|Myh6|Myh7|Myo6|Myo9b|Myrip|Pfn4|Slc6a4|Sptbn1|Tmod4|Tns1|Wasf1|Wipf2|Zfhx2|Zfhx4
GO:0070932	histone H3 deacetylation	biological_process	3	22	22	13.6364	100	2.77698	0.0165	0.648674	deacetylase activity|histone H4 deacetylation	histone H4 deacetylation	Hdac4|Hdac8|Sirt2
GO:0046605	regulation of centrosome cycle	biological_process	3	22	23	13.6364	95.6522	2.77698	0.0175	0.667495			Cep192|Mcph1|Spice1
GO:0045940	positive regulation of steroid metabolic process	biological_process	3	22	22	13.6364	100	2.77698	0.017	0.653989			Nr1d1|Scp2|Wnt4
GO:0032816	positive regulation of natural killer cell activation	biological_process	3	22	22	13.6364	100	2.77698	0.017	0.653989			Il12a|Lyst|Ulbp1
GO:0007062	sister chromatid cohesion	biological_process	3	22	22	13.6364	100	2.77698	0.017	0.653989			Esco1|Hdac8|Stra8
GO:0006839	mitochondrial transport	biological_process	6	65	66	9.23077	98.4848	2.75945	0.006	0.455771			Htt|Micu2|Slc25a13|Smdt1|Tomm34|Ywhaz
GO:0007268	synaptic transmission	biological_process	11	155	156	7.09677	99.359	2.75708	0.004	0.387611		extracellular-glutamate-gated ion channel activity|glutamate receptor activity|glutamate receptor signaling pathway	Als2|Cacna1c|Gabrd|Gm12888|Gria3|Grid1|Grik2|Grm6|Grm7|Myo6|Vdac3
GO:0016051	carbohydrate biosynthetic process	biological_process	11	156	156	7.05128	100	2.73367	0.0025	0.300789			Akr1a1|Cercam|Chst14|Gale|Gys1|Ikbkb|Mapk14|Ndst1|Nr1d1|Pck2|Rgn
GO:0003684	damaged DNA binding	molecular_function	5	50	50	10	100	2.72837	0.0075	0.499823			Cul4b|H2afx|Polb|Rbbp8|Ruvbl2
GO:2001257	regulation of cation channel activity	biological_process	5	51	51	9.80392	100	2.67603	0.0135	0.59463			Dmd|Fkbp1b|Ikbkb|Kcne1|Kcne2
GO:0071944	cell periphery	cellular_component	5	51	51	9.80392	100	2.67603	0.012	0.573664			Adipoq|Cdc42|Pank1|Pecam1|Vangl2
GO:0046425	regulation of JAK-STAT cascade	biological_process	6	67	68	8.95522	98.5294	2.67353	0.011	0.560219			Ccl5|Dab1|F2r|Il12a|Pecam1|Ptpn2
GO:0005902	microvillus	cellular_component	6	67	67	8.95522	100	2.67353	0.0055	0.446147			Cftr|Iqgap2|Myo6|Prom1|Slc27a4|Stard10
GO:0012506	vesicle membrane	cellular_component	16	263	265	6.08365	99.2453	2.6624	0.001	0.182929			Ap1g2|Cftr|Flot2|Htt|Kcnq1|Lamp2|Myo6|Rab9b|Sec61a1|Snx24|Sppl3|Srebf2|Tekt3|Tmed10|Ywhab|Ywhaz
GO:0060420	regulation of heart growth	biological_process	4	37	37	10.8108	100	2.62644	0.014	0.598993			Cxadr|Foxp1|Myh6|Tgfbr2
GO:0042098	T cell proliferation	biological_process	4	37	37	10.8108	100	2.62644	0.011	0.560219			Bax|Fkbp1b|Ncstn|Wnt4
GO:0060078	regulation of postsynaptic membrane potential	biological_process	5	52	52	9.61538	100	2.62496	0.014	0.598993			Grik2|Igsf9b|Ppp3ca|Prkcz|Sez6
GO:0045763	negative regulation of cellular amino acid metabolic process	biological_process	6	69	69	8.69565	100	2.59072	0.011	0.560219			Bax|Dmd|Pecam1|Prkcz|Ptpn2|Sirt2
GO:0046835	carbohydrate phosphorylation	biological_process	3	24	24	12.5	100	2.58451	0.023	0.707306	carbohydrate homeostasis|carbohydrate kinase activity|pyruvate metabolic process	carbohydrate kinase activity	Hk1|Hkdc1|Pfkm
GO:0000795	synaptonemal complex	cellular_component	3	24	24	12.5	100	2.58451	0.019	0.700554			Mlh3|Polb|Rec8
GO:0021987	cerebral cortex development	biological_process	5	53	53	9.43396	100	2.5751	0.0095	0.53055			Bax|Btbd3|Cntnap2|Dab1|Mcph1
GO:0005793	endoplasmic reticulum-Golgi intermediate compartment	cellular_component	5	53	53	9.43396	100	2.5751	0.014	0.598993			Atp2a1|Nucb1|Ptpn2|Tmed10|Tmed7
GO:0005245	voltage-gated calcium channel activity	molecular_function	4	38	38	10.5263	100	2.56215	0.02	0.705787	calcium ion transport|plasma membrane part		Cacna1c|Cacna1s|Cacna2d4|Grm7
GO:0001569	patterning of blood vessels	biological_process	4	38	38	10.5263	100	2.56215	0.02	0.705787			Gna13|Stk4|Tgfbr2|Vangl2
GO:0006816	calcium ion transport	biological_process	12	184	187	6.52174	98.3957	2.56146	0.005	0.42481		calcium ion import|mitochondrial calcium ion homeostasis|voltage-gated calcium channel activity	Atp2a1|Cacna1c|Cacna1s|Cacna2d4|Ccl5|F2r|Fkbp1b|Grm7|Htr2c|Micu2|Ppp3ca|Smdt1
GO:0044456	synapse part	cellular_component	21	384	386	5.46875	99.4819	2.53632	0.012	0.573664		extracellular-glutamate-gated ion channel activity|glutamate receptor activity|glutamate receptor signaling pathway	Als2|Cacna1c|Cadm1|Cttnbp2|Dab1|Ddc|Dmd|F2r|Gabra4|Gabrd|Gria3|Grid1|Grik2|Grm6|Grm7|Lin7b|Mpp4|Scamp5|Trappc4|Ywhaz|Zc4h2
GO:0035690	cellular response to drug	biological_process	5	54	54	9.25926	100	2.5264	0.0125	0.580538			Adipoq|Ddc|Kcne2|Kcnq1|Ppp3ca
GO:0016830	carbon-carbon lyase activity	molecular_function	5	54	54	9.25926	100	2.5264	0.0145	0.604515			Ddc|Hacl1|Hmgcl|Pck2|Ppcdc
GO:0051656	establishment of organelle localization	biological_process	10	146	146	6.84932	100	2.50503	0.005	0.42481		organelle transport along microtubule	Cdc42|Cplx2|Ddc|Eif6|Htt|Mcph1|Myrip|Prkcz|Seh1l|Spice1
GO:0051703	intraspecies interaction between organisms	biological_process	4	39	39	10.2564	100	2.49997	0.016	0.638824			Cntnap2|Grid1|Htt|Slc6a4
GO:0006310	DNA recombination	biological_process	11	167	167	6.58683	100	2.48721	0.004	0.387611		four-way junction helicase activity|male germ cell nucleus	Fignl1|Foxp1|H2afx|Mlh3|Nvl|Rbbp8|Rec8|Ruvbl1|Ruvbl2|Spast|Stra8
GO:0022407	regulation of cell-cell adhesion	biological_process	16	275	276	5.81818	99.6377	2.47181	0.0065	0.483508			Adipoq|Ccl5|Cd74|Dennd6a|Epb4.1l5|Ikzf1|Il12a|Kifap3|Lat|Prkcz|Ptpn2|Tgfbr2|Tigit|Tnfaip8l2|Tnfrsf13c|Wnt4
GO:0048770	pigment granule	cellular_component	7	90	90	7.77778	100	2.46509	0.009	0.520461			Gna13|Myrip|Ncstn|Prdx1|Tmed10|Ywhab|Ywhaz
GO:0008135	translation factor activity, nucleic acid binding	molecular_function	7	90	93	7.77778	96.7742	2.46509	0.01	0.543242		translational initiation	Eefsec|Eif1a|Eif1b|Eif4a2|Eif6|Gm20696|Sox11
GO:0019900	kinase binding	molecular_function	23	437	440	5.26316	99.3182	2.4627	0.033	0.724102			Cacul1|Cdc42|Faf1|Gys1|Hdac4|Igsf9b|Ikbkb|Kcnq1|Lat|Mef2a|Myh6|Nek9|Parn|Pfkm|Pip5k1a|Prkcz|Ptpn2|Ptprj|Sorbs1|Sqstm1|Tgfbr2|Wwc2|Ywhaz
GO:0007626	locomotory behavior	biological_process	12	189	190	6.34921	99.4737	2.46114	0.004	0.387611			Als2|Cacna1c|Dab1|Grm6|Hprt|Htr2c|Htt|Myo6|Ntf5|Sez6|Tshr|Uchl3
GO:1901796	regulation of signal transduction by p53 class mediator	biological_process	4	40	40	10	100	2.43976	0.0195	0.700554			Cd74|Ddx5|Pmaip1|Rrn3
GO:0007178	transmembrane receptor protein serine/threonine kinase signaling pathway	biological_process	9	129	129	6.97674	100	2.43612	0.0085	0.520461			Akap4|Arap1|Bmp8b|Cited1|Gdf5|Mapk14|Myh6|Smurf2|Tgfbr2
GO:0005253	anion channel activity	molecular_function	6	73	73	8.21918	100	2.4336	0.0105	0.555261			Cftr|Clcn5|Gabra4|Gabrd|Slc26a8|Vdac3
GO:0006338	chromatin remodeling	biological_process	7	91	91	7.69231	100	2.43244	0.011	0.560219			2410016O06Rik|Bahd1|Hdac4|Hnf1a|Hnrnpc|Nasp|Ruvbl2
GO:0035383	thioester metabolic process	biological_process	5	56	56	8.92857	100	2.43227	0.011	0.560219	cofactor metabolic process	palmitoyl-CoA hydrolase activity	Acot1|Acot2|Acot4|Hmgcl|Scp2
GO:1901379	regulation of potassium ion transmembrane transport	biological_process	3	26	26	11.5385	100	2.41178	0.0325	0.721074	cardiac conduction|cardiac muscle cell action potential|cation channel complex|delayed rectifier potassium channel activity|membrane repolarization during action potential|plasma membrane part|potassium ion export|protein dimerization activity|regulation of heart rate|regulation of ventricular cardiac muscle cell membrane repolarization|voltage-gated potassium channel activity involved in ventric…	membrane repolarization during action potential|potassium ion export|regulation of ventricular cardiac muscle cell membrane repolarization|voltage-gated potassium channel activity involved in ventricular cardiac muscle cell action potential repolarization	Kcne1|Kcne2|Kcnq1
GO:0072384	organelle transport along microtubule	biological_process	3	26	26	11.5385	100	2.41178	0.0335	0.728828	establishment of organelle localization		Cdc42|Htt|Prkcz
GO:0050922	negative regulation of chemotaxis	biological_process	3	26	26	11.5385	100	2.41178	0.032	0.721074			Angpt2|Mmp28|Ptpn2
GO:0042805	actinin binding	molecular_function	3	26	26	11.5385	100	2.41178	0.031	0.719867	plasma membrane part		Cacna1c|Lmo7|Prom1
GO:0050890	cognition	biological_process	13	213	215	6.10329	99.0698	2.40953	0.003	0.323982			Aff2|Cacna1c|Cbr3|Cntnap2|Fen1|Grm7|Htt|Ntf5|Prkcz|Slc6a4|Tacr2|Thra|Vdac3
GO:0005085	guanyl-nucleotide exchange factor activity	molecular_function	12	192	193	6.25	99.4819	2.40242	0.004	0.387611	regulation of GTPase activity		1700001J03Rik|Als2|Arhgef40|Bcar3|Cyth1|Dennd6a|Dock5|Gm6309|Net1|Rapgefl1|Rasgrf2|Rinl
GO:0043484	regulation of RNA splicing	biological_process	6	74	74	8.10811	100	2.39595	0.01	0.543242			Aff2|Ccdc55|Ddx5|Rbfox1|Snrnp70|Srsf10
GO:0006835	dicarboxylic acid transport	biological_process	4	41	41	9.7561	100	2.38142	0.021	0.707306			Htt|Myo6|Slc25a13|Slc26a8
GO:0009749	response to glucose	biological_process	8	112	112	7.14286	100	2.36905	0.01	0.543242			Adipoq|Angpt2|Fkbp1b|Hnf1a|Pck2|Ppp3ca|Slc37a4|Tgfbr2
GO:0001505	regulation of neurotransmitter levels	biological_process	5	58	59	8.62069	98.3051	2.3422	0.0175	0.667495			Colq|Dagla|Lin7b|Slc6a4|Xbp1
GO:0071559	response to transforming growth factor beta	biological_process	4	42	42	9.52381	100	2.32484	0.021	0.707306			Cited1|Epb4.1l5|Sox5|Wnt4
GO:0071320	cellular response to cAMP	biological_process	4	42	42	9.52381	100	2.32484	0.025	0.707306			Adipoq|Cftr|Kcne1|Kcnq1
GO:0021762	substantia nigra development	biological_process	4	42	42	9.52381	100	2.32484	0.0205	0.707306			Basp1|Cdc42|Plp1|Sirt2
GO:0002449	lymphocyte mediated immunity	biological_process	4	42	42	9.52381	100	2.32484	0.021	0.707306			Cd74|Gzmb|Lyst|Prdx1
GO:0043204	perikaryon	cellular_component	5	59	60	8.47458	98.3333	2.29859	0.016	0.638824			Btd|Cnr2|Cntnap2|Grik2|Sirt2
GO:0031570	DNA integrity checkpoint	biological_process	6	77	78	7.79221	98.7179	2.28663	0.018	0.673666			Babam1|H2afx|Hinfp|Mapk14|Rbbp8|Stra8
GO:0050805	negative regulation of synaptic transmission	biological_process	4	43	43	9.30233	100	2.26991	0.0205	0.707306			Adipoq|Cnr2|Grik2|Slc6a4
GO:0042254	ribosome biogenesis	biological_process	4	43	43	9.30233	100	2.26991	0.023	0.707306			2410016O06Rik|Ipo4|Ipo9|Rrn3
GO:0006040	amino sugar metabolic process	biological_process	4	43	44	9.30233	97.7273	2.26991	0.0235	0.707306			Dpagt1|Extl2|Fn3k|St6gal1
GO:0001046	core promoter sequence-specific DNA binding	molecular_function	5	60	60	8.33333	100	2.25587	0.02	0.705787			Hnf1a|Nr1d1|Ruvbl2|Sox11|Zfp750
GO:0046902	regulation of mitochondrial membrane permeability	biological_process	3	28	28	10.7143	100	2.2553	0.034	0.736133	regulation of mitochondrial membrane potential	regulation of mitochondrial membrane potential	Bax|Htt|Pmaip1
GO:0019005	SCF ubiquitin ligase complex	cellular_component	3	28	28	10.7143	100	2.2553	0.042	0.820126			Fbxl7|Fbxo17|Fbxo27
GO:0033559	unsaturated fatty acid metabolic process	biological_process	5	61	62	8.19672	98.3871	2.21401	0.0245	0.707306			Cd74|Cyp4f18|Dagla|Fads1|Fads2
GO:0016459	myosin complex	cellular_component	5	61	61	8.19672	100	2.21401	0.0225	0.707306		actin-dependent ATPase activity|microfilament motor activity	Myh6|Myh7|Myo18b|Myo6|Myo9b
GO:0000228	nuclear chromosome	cellular_component	5	61	61	8.19672	100	2.21401	0.018	0.673666			Fignl1|H2afx|Hist1h4i|Kifap3|Rec8
GO:0005516	calmodulin binding	molecular_function	9	139	139	6.47482	100	2.19248	0.012	0.573664		actin-dependent ATPase activity|microfilament motor activity	Cacna1c|Ddx5|Iqgap2|Kcnq1|Myh6|Myh7|Myo9b|Ppp3ca|Sptbn1
GO:0060487	lung epithelial cell differentiation	biological_process	3	29	29	10.3448	100	2.1823	0.0425	0.820126			Foxp1|Numb|Thra
GO:0051881	regulation of mitochondrial membrane potential	biological_process	3	29	29	10.3448	100	2.1823	0.0455	0.82939	regulation of mitochondrial membrane permeability	regulation of mitochondrial membrane permeability	Bax|Htt|Pmaip1
GO:0044665	MLL1/2 complex	cellular_component	3	29	29	10.3448	100	2.1823	0.0425	0.820126			Mga|Ruvbl1|Ruvbl2
GO:0019228	neuronal action potential	biological_process	3	29	29	10.3448	100	2.1823	0.0415	0.820126	membrane depolarization|plasma membrane part		Grik2|Scn2a1|Scn3a
GO:0009225	nucleotide-sugar metabolic process	biological_process	3	29	29	10.3448	100	2.1823	0.036	0.762851			Dpagt1|Extl2|Mpi
GO:0043254	regulation of protein complex assembly	biological_process	13	226	228	5.75221	99.1228	2.18165	0.026	0.707306			Arpc2|Bax|Cdc42|Faf1|Jmy|Pecam1|Pmaip1|Prkcz|Ralb|Rrn3|Sptbn1|Tbcd|Thra
GO:0016197	endosomal transport	biological_process	8	119	119	6.72269	100	2.18154	0.013	0.588513			Als2|Cdc42|Dpy30|Fam109b|Fam21|Htt|Lyst|Slc30a6
GO:0000785	chromatin	cellular_component	15	272	272	5.51471	100	2.17229	0.028	0.707977			Dscc1|Esco1|Fam111a|H2afx|Hnrnpc|Ikzf1|Ipo4|Mef2a|Nasp|Nr1d1|Prdx1|Ruvbl2|Rxra|Sirt2|Stag1
GO:0043967	histone H4 acetylation	biological_process	4	45	45	8.88889	100	2.16466	0.035	0.750532			Jade3|Msl1|Ruvbl1|Ruvbl2
GO:0019318	hexose metabolic process	biological_process	8	120	120	6.66667	100	2.15582	0.0135	0.59463			Adipoq|Fuca1|Gale|Hk1|Hkdc1|Mapk14|Pck2|Pdha2
GO:0051291	protein heterooligomerization	biological_process	6	81	81	7.40741	100	2.14859	0.0195	0.700554			Adipoq|Prkcz|Sept7|Sept9|Sqstm1|Ywhab
GO:0006413	translational initiation	biological_process	5	63	66	7.93651	95.4545	2.13275	0.0305	0.714737	translation factor activity, nucleic acid binding		Eif1a|Eif1b|Eif4a2|Eif6|Gm20696
GO:0048709	oligodendrocyte differentiation	biological_process	3	30	30	10	100	2.11241	0.0485	0.82939			Myrf|Ptprj|Sox5
GO:0010830	regulation of myotube differentiation	biological_process	3	30	30	10	100	2.11241	0.041	0.814864			Hdac4|Mapk14|Thra
GO:0006801	superoxide metabolic process	biological_process	3	30	30	10	100	2.11241	0.0405	0.81395			Cyb5r4|Nox1|Prdx1
GO:0004129	cytochrome-c oxidase activity	molecular_function	3	30	30	10	100	2.11241	0.0395	0.802853			Cox5a|Cox7b2|Gm11273
GO:0044283	small molecule biosynthetic process	biological_process	17	323	325	5.26316	99.3846	2.11155	0.033	0.724102			Akr1a1|Asnsd1|Cd74|Cftr|Coq4|Dpagt1|Dpyd|Fads1|Fads2|Hmgcl|Hnf1a|Htt|Plp1|Prodh|RP24-93I18.4|Rgn|Scp2
GO:0006260	DNA replication	biological_process	9	143	144	6.29371	99.3056	2.1007	0.012	0.573664			Dscc1|Fam111a|Fen1|Nasp|Polb|Polg2|Rfc4|Ruvbl2|Stra8
GO:0071621	granulocyte chemotaxis	biological_process	4	47	48	8.51064	97.9167	2.06503	0.038	0.787545			Ccl5|Cxadr|Cxcr2|Slc37a4
GO:0051279	regulation of release of sequestered calcium ion into cytosol	biological_process	4	47	47	8.51064	100	2.06503	0.034	0.736133			Bax|Dmd|F2r|Fkbp1b
GO:0032091	negative regulation of protein binding	biological_process	4	47	47	8.51064	100	2.06503	0.0315	0.721074			Adipoq|Bax|Epb4.1l5|Ruvbl2
GO:0030534	adult behavior	biological_process	9	145	145	6.2069	100	2.05592	0.0135	0.59463			Cacna1c|Cntnap2|Dab1|Grm7|Ntf5|Sez6|Tshr|Uchl3|Zfhx2
GO:0072329	monocarboxylic acid catabolic process	biological_process	5	65	65	7.69231	100	2.05454	0.0295	0.714737			Adipoq|Akr1a1|Cyp4f18|Hacl1|Slc27a4
GO:0044772	mitotic cell cycle phase transition	biological_process	6	84	84	7.14286	100	2.05031	0.0245	0.707306			Cacul1|Fbxl7|Hinfp|Ppp3ca|Rbbp8|Taf2
GO:0042462	eye photoreceptor cell development	biological_process	3	31	32	9.67742	96.875	2.04538	0.041	0.814864			Ccdc66|Nrl|Rpgrip1
GO:0001975	response to amphetamine	biological_process	3	31	31	9.67742	100	2.04538	0.045	0.82939			Cnr2|Hprt|Ppp3ca
GO:0000578	embryonic axis specification	biological_process	3	31	31	9.67742	100	2.04538	0.044	0.82939			Cited1|Epb4.1l5|Ripply2
GO:0060348	bone development	biological_process	4	48	48	8.33333	100	2.01715	0.0325	0.721074			Bbx|Cadm1|Col2a1|Mcph1
GO:0043525	positive regulation of neuron apoptotic process	biological_process	4	48	48	8.33333	100	2.01715	0.044	0.82939			Bax|Cdc42|Grik2|Pmaip1
GO:0021782	glial cell development	biological_process	4	48	49	8.33333	97.9592	2.01715	0.028	0.707977			Dmd|Myrf|Plp1|Sox11
GO:0007417	central nervous system development	biological_process	5	66	66	7.57576	100	2.01652	0.034	0.736133			Col2a1|Dab1|Gabra4|Htt|Stk4
GO:0005759	mitochondrial matrix	cellular_component	9	147	147	6.12245	100	2.01185	0.0105	0.555261			Acot2|Hmgcl|Ivd|Pcca|Pde12|Pdha2|Prdx1|Prodh|Sars2
GO:0014014	negative regulation of gliogenesis	biological_process	3	32	32	9.375	100	1.98101	0.035	0.750532			Dab1|Sirt2|Sox11
GO:0008180	COP9 signalosome	cellular_component	3	32	32	9.375	100	1.98101	0.048	0.82939	cell junction		Basp1|Epb4.1l2|Lat
GO:0046332	SMAD binding	molecular_function	5	67	67	7.46269	100	1.97919	0.0325	0.721074			Arap1|Cited1|Mef2a|Smurf2|Tgfbr2
GO:0005096	GTPase activator activity	molecular_function	12	216	219	5.55556	98.6301	1.96749	0.027	0.707306	regulation of GTPase activity		Agap1|Arap1|Arhgap17|Evi5l|Iqgap2|Myo9b|Rabep2|Rgs20|Rinl|Sipa1l3|Tbc1d9b|Tbcd

## Sheet: Fig2_Dns_unique_TAD_boundaries
Fig2d_DNs_unique_TAD_boundaries
Ontology-ID	Ontology Name	Ontology Type	Number Changed	Number Measured	Number in Ontology	Percent Changed	Percent Present	Z Score	PermuteP	AdjustedP	redundant with terms	inverse redundant	gene symbols
GO:0031462	Cul2-RING ubiquitin ligase complex	cellular_component	3	7	7	42.8571	100	6.37854	0	0.497972			Commd1|Cul2|Zer1
GO:0001702	gastrulation with mouth forming second	biological_process	6	28	28	21.4286	100	5.92929	0	0.497972			Cml2|Cml3|Cml5|Gm11128|Nat8|Zbtb17
GO:0000726	non-recombinational repair	biological_process	3	12	12	25	100	4.62556	0.0025	1	DNA repair complex|somatic recombination of immunoglobulin gene segments	DNA repair complex|somatic recombination of immunoglobulin gene segments	Mlh1|Prkdc|Xrcc4
GO:0048709	oligodendrocyte differentiation	biological_process	5	30	30	16.6667	100	4.56563	0	0.497972			Cdk5|Cnp|Nkx6-2|Sox5|Trpc4
GO:0008080	N-acetyltransferase activity	molecular_function	9	86	86	10.4651	100	4.26938	0	0.497972			1700019G17Rik|Cml2|Cml3|Cml5|Gm11128|Mgea5|Naa15|Nat8|Phf20
GO:0002755	MyD88-dependent toll-like receptor signaling pathway	biological_process	3	14	14	21.4286	100	4.19127	0.002	1			Tlr1|Tlr13|Tlr6
GO:0044448	cell cortex part	cellular_component	10	104	104	9.61538	100	4.17374	0	0.497972			Exoc7|Pdlim2|Ppp1r9b|Sept14|Sptan1|Sptbn4|Stim1|Tchp|Trpc4|Trpv4
GO:0045296	cadherin binding	molecular_function	4	24	24	16.6667	100	4.08306	0.001	0.71708			Ctnna3|Neo1|Ptprt|Trpc4
GO:0008334	histone mRNA metabolic process	biological_process	3	15	15	20	100	4.00512	0.0055	1			Dcp2|Lsm11|Upf1
GO:0019706	protein-cysteine S-palmitoyltransferase activity	molecular_function	4	25	26	16	96.1538	3.96646	0.002	1		protein palmitoylation	Zdhhc12|Zdhhc19|Zdhhc2|Zdhhc21
GO:0060351	cartilage development involved in endochondral bone morphogenesis	biological_process	3	16	16	18.75	100	3.8353	0.006	1			Col1a1|Comp|Rarg
GO:0046965	retinoid X receptor binding	molecular_function	3	16	16	18.75	100	3.8353	0.004	1			Hmga1|Nr1h4|Rarg
GO:0007379	segment specification	biological_process	3	16	16	18.75	100	3.8353	0.003	1			Cobl|Irx1|Mtf2
GO:0005856	cytoskeleton	cellular_component	37	722	730	5.12465	98.9041	3.76629	0	0.497972		calcium ion import|filopodium assembly	Bicd2|Cdk5|Cgnl1|Clk3|Ctnna3|Cttnbp2nl|Dnajc7|Drp2|Epb4.1l4a|Erc2|Evpl|Fgd1|Fgd3|Fmn1|Frmpd3|Hspb7|Klhl1|Msn|Msrb1|Myot|Pdlim2|Pfn2|Ppp1r9b|Psmb7|Ptpn14|Ptpn7|Rnf4|Sgca|Shmt2|Ska1|Sntg1|Sorbs3|Spag16|Spire1|Sptan1|Trpc4|Trpv4
GO:0032281	alpha-amino-3-hydroxy-5-methyl-4-isoxazolepropionic acid selective glutamate receptor complex	cellular_component	4	27	28	14.8148	96.4286	3.7511	0.0025	1	synapse		Gria4|Nrn1|Olfm3|Vwc2l
GO:0072331	signal transduction by p53 class mediator	biological_process	7	70	70	10	100	3.61561	0.001	0.71708			E2f1|Fhit|Foxo3|Pdk2|Pgap2|Rps6ka6|Wwox
GO:0048741	skeletal muscle fiber development	biological_process	3	18	18	16.6667	100	3.53554	0.0065	1			Bin3|Smo|Stac3
GO:0046847	filopodium assembly	biological_process	3	19	19	15.7895	100	3.4021	0.012	1	cytoskeleton		Fgd1|Fgd3|Ppp1r9b
GO:0008206	bile acid metabolic process	biological_process	3	19	19	15.7895	100	3.4021	0.0085	1			Fabp6|Nr1h4|Pex2
GO:0030426	growth cone	cellular_component	9	112	112	8.03571	100	3.32255	0.0005	0.497972			Cdk5|Cobl|Dpysl3|Dscam|Erc2|Itga3|Lphn1|Stim1|Trpv4
GO:0006997	nucleus organization	biological_process	5	47	47	10.6383	100	3.22493	0.003	1			Agap3|Hmgb2|Kdm3a|Nup98|Sun1
GO:0051393	alpha-actinin binding	molecular_function	3	21	21	14.2857	100	3.16159	0.012	1			Myot|Pdlim2|Ptprt
GO:0008544	epidermis development	biological_process	6	64	64	9.375	100	3.1551	0.0005	0.497972			Lce1k|Lce1l|Lce3a|Lce3b|Lce3c|Satb1
GO:0007015	actin filament organization	biological_process	9	119	121	7.56303	98.3471	3.11392	0.002	1			Cobl|Dpysl3|Fmn1|Msrb1|Pacsin1|Ppp1r9b|Sorbs3|Spire1|Trpv4
GO:0045202	synapse	cellular_component	16	270	270	5.92593	100	3.0766	0	0.497972		alpha-amino-3-hydroxy-5-methyl-4-isoxazolepropionic acid selective glutamate receptor complex	Adra2a|Cadm2|Cdk5|Erc2|Gria4|Itga3|Lphn1|Nrn1|Olfm3|Pacsin1|Ppfia2|Ppp1r9b|Prkaca|Snap23|Syngr3|Vwc2l
GO:0005246	calcium channel regulator activity	molecular_function	3	22	22	13.6364	100	3.05252	0.0135	1			Grm3|Nrxn3|Stim1
GO:0046320	regulation of fatty acid oxidation	biological_process	3	23	23	13.0435	100	2.94985	0.0165	1			Acadl|Fabp3|Ppargc1a
GO:0009595	detection of biotic stimulus	biological_process	3	23	23	13.0435	100	2.94985	0.017	1			Smo|Tlr1|Tlr6
GO:0008060	ARF GTPase activator activity	molecular_function	3	23	23	13.0435	100	2.94985	0.013	1	regulation of ARF GTPase activity	regulation of ARF GTPase activity	Adap1|Agap3|Git2
GO:0030036	actin cytoskeleton organization	biological_process	14	234	237	5.98291	98.7342	2.91453	0	0.497972		cortical cytoskeleton organization	Capn3|Cdk5|Fgd1|Fmnl2|Limch1|Neb|Nuak2|Pfn2|Ppp1r9b|Rhog|Rock2|Spire1|Tmsb15a|Trpv4
GO:0016605	PML body	cellular_component	7	88	88	7.95455	100	2.89752	0.0065	1			Agap3|Ciita|Hira|Ppargc1a|Rnf4|Satb1|Sptbn4
GO:0000932	cytoplasmic mRNA processing body	cellular_component	5	53	53	9.43396	100	2.89633	0.009	1			Cnot7|Dcp2|Ddx6|Edc3|Upf1
GO:0007283	spermatogenesis	biological_process	17	306	308	5.55556	99.3506	2.88504	0	0.497972			Acox1|E2f1|Herc2|Hils1|Hmgb2|Kdm3a|Mlh1|Pafah1b3|Rnf151|Sgpl1|Smo|Sohlh1|Sox30|Spag16|Spata6|Sstr1|Tesk1
GO:0071560	cellular response to transforming growth factor beta stimulus	biological_process	4	38	38	10.5263	100	2.85754	0.011	1			Col1a1|Sox5|Wnt2|Wwox
GO:1990391	DNA repair complex	cellular_component	3	24	24	12.5	100	2.85291	0.0195	1	non-recombinational repair|somatic recombination of immunoglobulin gene segments	non-recombinational repair|somatic recombination of immunoglobulin gene segments	Mlh1|Prkdc|Xrcc4
GO:0046825	regulation of protein export from nucleus	biological_process	3	24	24	12.5	100	2.85291	0.015	1			Cdk5|Prkaca|Ptpn14
GO:0032312	regulation of ARF GTPase activity	biological_process	3	24	24	12.5	100	2.85291	0.0135	1	ARF GTPase activator activity	ARF GTPase activator activity	Adap1|Agap3|Git2
GO:0030865	cortical cytoskeleton organization	biological_process	3	24	24	12.5	100	2.85291	0.0205	1	actin cytoskeleton organization		Cdk5|Fmnl2|Trpv4
GO:0018345	protein palmitoylation	biological_process	3	24	24	12.5	100	2.85291	0.0155	1	protein-cysteine S-palmitoyltransferase activity		Zdhhc12|Zdhhc2|Zdhhc21
GO:0016447	somatic recombination of immunoglobulin gene segments	biological_process	3	24	24	12.5	100	2.85291	0.0195	1	DNA repair complex|non-recombinational repair	DNA repair complex|non-recombinational repair	Mlh1|Prkdc|Xrcc4
GO:0051289	protein homotetramerization	biological_process	5	56	56	8.92857	100	2.74929	0.0115	1			Acadl|Crtc1|Pcbd1|Shmt2|Thg1l
GO:0007628	adult walking behavior	biological_process	4	40	40	10	100	2.73124	0.013	1			Gbx1|Klhl1|Sptbn4|Uchl1
GO:0051962	positive regulation of nervous system development	biological_process	17	319	320	5.32915	99.6875	2.70121	0.008	1			Bhlhb9|Cbfa2t2|Cobl|Dpysl3|Dscam|Itga3|Lphn1|Neurog2|Nkx6-2|Nrxn3|Ntrk3|Ptprd|Smo|Spen|Tcf12|Vwc2l|Xrcc4
GO:0030507	spectrin binding	molecular_function	3	26	26	11.5385	100	2.67405	0.0205	1			Camsap1|Sptan1|Sptbn4
GO:0070161	anchoring junction	cellular_component	13	226	227	5.75221	99.5595	2.65374	0.0015	0.960375			Ctnna3|Ctnnd2|Evpl|Fmn1|Mpp7|Msn|Pdlim2|Plekha7|Ppp1r9b|Sorbs3|Sptan1|Sptbn4|Trpv4
GO:0000287	magnesium ion binding	molecular_function	11	181	182	6.07735	99.4505	2.63697	0.003	1			Atp4a|Atp8b5|Fars2|Mast4|Nek6|Nuak2|Nudt3|Prps1|Psph|Rps6ka6|Thg1l
GO:0035335	peptidyl-tyrosine dephosphorylation	biological_process	7	96	96	7.29167	100	2.63486	0.0075	1	protein tyrosine phosphatase activity	protein tyrosine phosphatase activity	Cdc25a|Cdkn3|Mtmr7|Ptpn14|Ptpn7|Ptprd|Ptprt
GO:0051865	protein autoubiquitination	biological_process	4	42	42	9.52381	100	2.61275	0.0125	1			Rnf13|Rnf141|Rnf146|Rnf4
GO:0004725	protein tyrosine phosphatase activity	molecular_function	7	97	97	7.21649	100	2.60391	0.008	1	peptidyl-tyrosine dephosphorylation	peptidyl-tyrosine dephosphorylation	Cdc25a|Cdkn3|Mtmr7|Ptpn14|Ptpn7|Ptprd|Ptprt
GO:0008045	motor neuron axon guidance	biological_process	3	27	27	11.1111	100	2.59122	0.027	1			Cdk5|Lhx9|Plxna4
GO:0030308	negative regulation of cell growth	biological_process	9	141	141	6.38298	100	2.54456	0.009	1			Adipor1|Apbb2|Cdk5|Gsk3a|Nme6|Ppp1r9b|Sertad1|Sertad3|Tchp
GO:0016301	kinase activity	molecular_function	34	789	794	4.30925	99.3703	2.538	0.0265	1			Abcb8|Alpk1|Btk|Cdk3-ps|Cdk5|Chd1|Clk3|Cnp|Dapk2|Fastk|Git2|Gne|Gsk3a|Gucy2d|Hipk4|Ippk|Mast4|Mpp6|Nek6|Nme6|Ntrk3|Nuak2|Pdk2|Pgk1|Pik3c2a|Pik3c2b|Pkn3|Prkaca|Prkcq|Prkdc|Prps1|Rock2|Rps6ka6|Tesk1
GO:0044456	synapse part	cellular_component	19	384	386	4.94792	99.4819	2.51418	0.005	1			Calca|Cdk5|Ctnnd2|Dlg2|Erc2|Gria4|Grm3|Hcn4|Itga8|Lphn1|Lrrc4c|Nrxn3|Pfn2|Rab3c|Slc17a8|Sorcs3|Syngr3|Sypl|Tmem163
GO:0043425	bHLH transcription factor binding	molecular_function	3	28	28	10.7143	100	2.51228	0.0225	1			Bhlhe41|Tcf12|Tsc22d3
GO:0001191	RNA polymerase II transcription factor binding transcription factor activity involved in negative regulation of transcription	molecular_function	3	28	28	10.7143	100	2.51228	0.0225	1			Bhlhe41|Spen|Tle1
GO:0035091	phosphatidylinositol binding	molecular_function	10	166	166	6.0241	100	2.48297	0.007	1			Adap1|Btk|Chmp3|Noxo1|Pfn2|Pik3c2a|Pik3c2b|Pxdc1|Snx1|Snx22
GO:0003779	actin binding	molecular_function	18	363	368	4.95868	98.6413	2.45571	0.0095	1		negative regulation of actin filament polymerization	Cobl|Fmn1|Fmnl2|Klhl1|Limch1|Mkl2|Msn|Msrb1|Myot|Neb|Pfn2|Ppp1r9b|Sntg1|Spire1|Sptan1|Sptbn4|Tmsb15a|Trpv4
GO:0042770	signal transduction in response to DNA damage	biological_process	4	45	45	8.88889	100	2.44784	0.016	1			Foxo3|Pgap2|Prkdc|Rps6ka6
GO:0098636	protein complex involved in cell adhesion	cellular_component	3	29	29	10.3448	100	2.43689	0.0235	1			Itga3|Itga8|Itgb7
GO:0016363	nuclear matrix	cellular_component	6	83	84	7.22892	98.8095	2.41473	0.0095	1			Alox5|Cxxc1|Mbd1|Prpf40a|Satb1|Sptbn4
GO:0007059	chromosome segregation	biological_process	6	83	83	7.22892	100	2.41473	0.012	1			Arl8a|Espl1|Fam96a|Mlh1|Nek6|Ska1
GO:0022412	cellular process involved in reproduction in multicellular organism	biological_process	13	241	243	5.39419	99.177	2.40471	0.002	1			Calca|Foxo3|Gapdhs|Hmgb2|Kdm3a|Larp7|Mlh1|Oca2|Prkaca|Prkdc|Sohlh1|Taf7l|Tbata
GO:0007043	cell-cell junction assembly	biological_process	4	46	46	8.69565	100	2.39593	0.027	1			Fbf1|Mpp7|Mtdh|Trpv4
GO:0006333	chromatin assembly or disassembly	biological_process	4	46	46	8.69565	100	2.39593	0.0175	1			Asf1b|Chd1|Hira|Hmga1
GO:0048736	appendage development	biological_process	3	30	31	10	96.7742	2.36477	0.0295	1			Comp|Fmn1|Rarg
GO:0044445	cytosolic part	cellular_component	10	172	173	5.81395	99.422	2.36114	0.006	1			Cct4|Cct6a|Get4|Pik3c2a|Pik3c2b|Rpl3l|Rps10|Rps13|Rps2|Zcchc17
GO:0044450	microtubule organizing center part	cellular_component	7	106	106	6.60377	100	2.34171	0.0105	1			Cep76|Exoc7|Fbf1|Herc2|Mzt2|Poc5|Wdr34
GO:0070509	calcium ion import	biological_process	3	31	31	9.67742	100	2.29566	0.0355	1	cytoskeleton		Cdk5|Trpc4|Trpv4
GO:0005272	sodium channel activity	molecular_function	3	31	31	9.67742	100	2.29566	0.029	1			Asic3|Hcn4|Scnn1g
GO:0009755	hormone-mediated signaling pathway	biological_process	6	87	87	6.89655	100	2.28536	0.016	1			Adipor1|Kdm3a|Nr1h4|Rarg|Sstr1|a
GO:0048813	dendrite morphogenesis	biological_process	3	32	33	9.375	96.9697	2.22933	0.039	1			Cdk5|Dscam|Fmn1
GO:0006730	one-carbon metabolic process	biological_process	3	32	32	9.375	100	2.22933	0.0335	1			Ahcy|Ahcyl2|Shmt2
GO:0031903	microbody membrane	cellular_component	4	50	50	8	100	2.20154	0.0275	1			Acox1|Pex2|Pxmp4|Ttc1
GO:0007416	synapse assembly	biological_process	3	33	33	9.09091	100	2.16558	0.044	1			2610042L04Rik|Cdk5|Nrxn3
GO:0097191	extrinsic apoptotic signaling pathway	biological_process	6	92	92	6.52174	100	2.13339	0.0235	1			Dedd2|Foxo3|Gsk3a|Rock2|Wwox|Zfp110
GO:0042277	peptide binding	molecular_function	9	162	164	5.55556	98.7805	2.09209	0.0155	1			Galr2|Gprasp2|Npy4r|Nr1h4|Nup98|Ppib|Srp68|Tlr1|Tlr6
GO:0033267	axon part	cellular_component	8	139	139	5.7554	100	2.07923	0.0135	1			Calca|Cobl|Dlg2|Hcn4|Pacsin1|Pfn2|Sptan1|Sptbn4
GO:0008286	insulin receptor signaling pathway	biological_process	4	53	53	7.54717	100	2.06797	0.0315	1			Foxo3|Gsk3a|Pdk2|Zfp106
GO:0060325	face morphogenesis	biological_process	3	35	35	8.57143	100	2.04508	0.0455	1			Col1a1|Crispld1|Sgpl1
GO:0051018	protein kinase A binding	molecular_function	3	35	35	8.57143	100	2.04508	0.041	1			Akap7|Gsk3a|Prkaca
GO:0031124	mRNA 3'-end processing	biological_process	3	35	35	8.57143	100	2.04508	0.048	1			Cnot7|Lsm11|Mlh1
GO:0030837	negative regulation of actin filament polymerization	biological_process	3	35	36	8.57143	97.2222	2.04508	0.043	1	actin binding		Pfn2|Sptan1|Tmsb15a
GO:0009069	serine family amino acid metabolic process	biological_process	3	35	35	8.57143	100	2.04508	0.0435	1			Csad|Psph|Shmt2
GO:0030516	regulation of axon extension	biological_process	4	54	54	7.40741	100	2.0255	0.0375	1			Cdk5|Dscam|Ntrk3|Plxna4
GO:0019395	fatty acid oxidation	biological_process	4	54	54	7.40741	100	2.0255	0.0355	1			Acadl|Acox1|Adipor1|Pex2
GO:0016830	carbon-carbon lyase activity	molecular_function	4	54	54	7.40741	100	2.0255	0.031	1			Csad|Echdc1|Sgpl1|Shmt2
GO:0034599	cellular response to oxidative stress	biological_process	6	97	98	6.18557	98.9796	1.99098	0.021	1			Agap3|Btk|Coq7|Foxo3|Pdk2|Ppargc1a
GO:0042440	pigment metabolic process	biological_process	4	55	55	7.27273	100	1.98398	0.0335	1			Blvrb|Oca2|Ppargc1a|a
GO:0019233	sensory perception of pain	biological_process	4	55	55	7.27273	100	1.98398	0.032	1			Cdk5|Dlg2|Grm3|Uchl1
GO:0005089	Rho guanyl-nucleotide exchange factor activity	molecular_function	5	76	76	6.57895	100	1.96839	0.03	1			Arhgef3|Arhgef39|Dock9|Fgd1|Fgd3

## Sheet: Fig2d_common_TAD_boundaries_not
Fig2d_common_TAD_boundaries_not_shown
Ontology-ID	Ontology Name	Ontology Type	Number Changed	Number Measured	Number in Ontology	Percent Changed	Percent Present	Z Score	PermuteP	AdjustedP	redundant with terms	inverse redundant	gene symbols
GO:0003723	RNA binding	molecular_function	174	1444	1455	12.0499	99.244	6.53537	0	0.072874		CRD-mediated mRNA stability complex|CRD-mediated mRNA stabilization|microglial cell activation involved in immune response|positive regulation of interferon-gamma biosynthetic process|regulation of interferon-alpha biosynthetic process|translational elongation|translational initiation	Aco1|Adat1|Aldh6a1|Alkbh5|Ankhd1|Api5|Ascc1|Atxn1|Bccip|Brix1|Bzw1|C1d|Ccdc47|Ccdc59|Cnot1|Cnot8|D19Bwg1357e|Dbr1|Ddx1|Ddx24|Ddx42|Ddx43|Ddx47|Dhx33|Dhx9|Diap1|Dimt1|Dis3|Dnajc2|Dnajc21|Dus2|Dusp14|Dzip3|Eef1a1|Eef2k|Eif1ax|Eif2b3|Eif3j1|Eif4a1|Eif4e2|Eif4e3|Eif5b|Eprs|Esrp2|Ewsr1|Exosc9|Fars2|Fastkd3|Fastkd5|Fbrsl1|Fech|Fkbp3|Flywch2|Fndc3a|Frg1|Ftsj3|Fxr2|Gdi2|Gemin5|Gigyf2|Glrx3|Gm20696|Gm5039…
GO:0050993	dimethylallyl diphosphate metabolic process	biological_process	3	3	3	100	100	6.02349	0.0005	0.072874	isopentenyl-diphosphate delta-isomerase activity|sterol metabolic process	isopentenyl-diphosphate delta-isomerase activity	Gm9745|Idi1|Idi2
GO:0004452	isopentenyl-diphosphate delta-isomerase activity	molecular_function	3	3	3	100	100	6.02349	0.0005	0.072874	dimethylallyl diphosphate metabolic process|sterol metabolic process	dimethylallyl diphosphate metabolic process	Gm9745|Idi1|Idi2
GO:0002331	pre-B cell allelic exclusion	biological_process	3	3	3	100	100	6.02349	0	0.072874			Atm|Rag1|Rag2
GO:0006099	tricarboxylic acid cycle	biological_process	10	29	29	34.4828	100	5.44652	0	0.072874		succinate metabolic process|succinyl-CoA metabolic process	Aco1|Dhtkd1|Dlat|Idh3a|Mdh1|Ogdh|Sdhb|Sdhd|Sucla2|Suclg1
GO:1903047	mitotic cell cycle process	biological_process	64	448	449	14.2857	99.7773	5.35377	0	0.072874		anaphase-promoting complex-dependent proteasomal ubiquitin-dependent protein catabolic process|microtubule plus-end binding|protein localization to chromosome, centromeric region|regulation of mitotic metaphase/anaphase transition|signal transduction involved in DNA integrity checkpoint	Actr8|Acvr1b|Anapc10|Anapc16|Ank3|Ankle2|Arl8b|Arpp19|Atm|Aurkb|Bcat1|Bora|Ccna2|Ccnb2|Ccng1|Cd2ap|Cdc23|Cdc25c|Cdc26|Cdc27|Cdk1|Cdk14|Cdk4|Cdkn1b|Cenpc1|Cenpn|Cenpv|Chek1|Clasp1|Csrp2bp|Dctn6|Eif4ebp1|Fsd1|Gigyf2|Glrx3|Gsg2|Hells|Inhba|Kif2a|Kif2c|Kifc1|Mapre1|Mcmbp|Nae1|Nsmce2|Nsun2|Nuf2|Papd7|Plcb1|Plk3|Pole|Rpl24|Rps6|Skp2|Sox4|Tada2a|Tada3|Tgfb1|Top2b|Tpr|Trp53|Ttn|Usp8|Wapal
GO:0035173	histone kinase activity	molecular_function	7	17	17	41.1765	100	5.20842	0	0.072874	histone phosphorylation	histone phosphorylation|protein localization to chromosome, centromeric region	Atm|Aurkb|Cdk1|Chek1|Gsg2|Prkaa1|Prkca
GO:0045354	regulation of interferon-alpha biosynthetic process	biological_process	3	4	4	75	100	5.07282	0.0005	0.072874	RNA binding|activation of innate immune response|microglial cell activation involved in immune response|positive regulation of interferon-beta production|positive regulation of interferon-gamma biosynthetic process|response to defenses of other organism involved in symbiotic interaction|response to host	microglial cell activation involved in immune response|positive regulation of interferon-gamma biosynthetic process	Tlr3|Tlr7|Tlr8
GO:0006069	ethanol oxidation	biological_process	3	4	4	75	100	5.07282	0	0.072874	alcohol dehydrogenase (NAD) activity	alcohol dehydrogenase (NAD) activity	Adh4|Adh5|Adh6b
GO:0006983	ER overload response	biological_process	5	10	10	50	100	5.04479	0.0005	0.072874			Atg10|Ccdc47|Eif2ak3|Hspa5|Trp53
GO:0045947	negative regulation of translational initiation	biological_process	6	14	14	42.8571	100	4.96307	0	0.072874			Eif2b3|Eif4ebp1|Eif4ebp3|Paip2|Paip2b|Tpr
GO:0031666	positive regulation of lipopolysaccharide-mediated signaling pathway	biological_process	4	7	7	57.1429	100	4.93211	0	0.072874			Ly86|Prkca|Sash1|Traf6
GO:0010972	negative regulation of G2/M transition of mitotic cell cycle	biological_process	4	7	7	57.1429	100	4.93211	0.0005	0.072874			Atm|Chek1|Nae1|Usp47
GO:0010927	cellular component assembly involved in morphogenesis	biological_process	29	170	170	17.0588	100	4.64314	0	0.072874			2700049A03Rik|Ank2|Bbs7|Ccdc176|Cep290|Dzip1|Dzip1l|Fhod3|Ift20|Lama5|Mtmr2|Ocrl|Onecut2|Pcm1|Pcnt|Pdgfra|Pkhd1|Poc1b|Rpgr|Sclt1|Sec23ip|Tmem231|Tmf1|Tpgs1|Ttc26|Ttll3|Ttll5|Ttn|Wdpcp
GO:0060563	neuroepithelial cell differentiation	biological_process	10	36	36	27.7778	100	4.55343	0	0.072874			Bccip|Bloc1s6|Foxd4|Hps4|Mitf|Mreg|Myo5a|Sox4|Tmem231|Tyrp1
GO:0071360	cellular response to exogenous dsRNA	biological_process	4	8	8	50	100	4.51199	0	0.072874			Mb21d1|Tlr3|Tmem173|Zc3hav1
GO:0051597	response to methylmercury	biological_process	4	8	8	50	100	4.51199	0.0005	0.072874			Ank2|Arg1|Fech|S100b
GO:0000808	origin recognition complex	cellular_component	4	8	8	50	100	4.51199	0	0.072874			Lrwd1|Mcm2|Orc3|Orc4
GO:1902494	catalytic complex	cellular_component	92	776	779	11.8557	99.6149	4.50576	0.004	0.2758		anaphase-promoting complex-dependent proteasomal ubiquitin-dependent protein catabolic process	Actr8|Aebp2|Anapc10|Anapc16|Appl2|Asb2|Atp1b2|Bccip|Brcc3|Brpf1|Ccnk|Cdc23|Cdc26|Cdc27|Cdk14|Cdk4|Chd6|Cir1|Csrp2bp|Ddost|Dlat|Dnah6|Dnah9|Dync1li2|Eea1|Ercc8|Fbxo8|Fntb|Gcsh|Gm20503|Gm3448|Gm8186|Gmpr|Gna12|Gnat1|Gng10|Gng8|Hdac3|Kansl1|Kdm5a|Klhl25|Klhl3|Map3k7|Mat2b|Max|Mbd2|Mettl14|Msl2|Mta3|Naa30|Ndufa5|Nfrkb|Nsmce2|Ogdh|Ostc|Paxip1|Pfkp|Phf19|Pik3c2g|Pik3c3|Pik3r1|Pole|Pole2|Polr2b|Polr2j|P…
GO:0046036	CTP metabolic process	biological_process	6	16	16	37.5	100	4.49891	0	0.072874		GTP biosynthetic process|UTP biosynthetic process|nucleoside diphosphate kinase activity|nucleoside diphosphate phosphorylation	Ctps2|Gm20390|Gm4862|Nme1|Nme2|Nme4
GO:0006228	UTP biosynthetic process	biological_process	5	12	12	41.6667	100	4.43939	0	0.072874	CTP metabolic process|GTP biosynthetic process|nucleoside diphosphate kinase activity|nucleoside diphosphate phosphorylation	GTP biosynthetic process|nucleoside diphosphate kinase activity|nucleoside diphosphate phosphorylation	Gm20390|Gm4862|Nme1|Nme2|Nme4
GO:0006183	GTP biosynthetic process	biological_process	5	12	12	41.6667	100	4.43939	0.0005	0.072874	CTP metabolic process|UTP biosynthetic process|nucleoside diphosphate kinase activity|nucleoside diphosphate phosphorylation	UTP biosynthetic process|nucleoside diphosphate kinase activity|nucleoside diphosphate phosphorylation	Gm20390|Gm4862|Nme1|Nme2|Nme4
GO:0070934	CRD-mediated mRNA stabilization	biological_process	3	5	5	60	100	4.40876	0	0.072874	CRD-mediated mRNA stability complex|RNA binding	CRD-mediated mRNA stability complex	Dhx9|Hnrnpu|Ybx1
GO:0051320	S phase	biological_process	3	5	5	60	100	4.40876	0.0015	0.157254			Lsm10|Mcmbp|Plk3
GO:0032593	insulin-responsive compartment	cellular_component	3	5	5	60	100	4.40876	0	0.072874			Dennd4c|Myo5a|Rab10
GO:0010857	calcium-dependent protein kinase activity	molecular_function	3	5	6	60	83.3333	4.40876	0.002	0.192763			Pink1|Prkca|Trpv1
GO:0044463	cell projection part	cellular_component	83	700	703	11.8571	99.5733	4.27312	0.004	0.2758		cilium or flagellum-dependent cell motility|urinary bladder smooth muscle contraction	2700049A03Rik|Abi1|Adcyap1|Ank3|Arc|Arhgap32|Atg5|Atp8b1|Bbs7|Calm3|Car4|Ccdc176|Ccdc39|Cdh8|Cdhr1|Cep290|Chrm3|Cltb|Crocc|Cttn|D1Ertd622e|Dcc|Diap1|Dmd|Dnaaf2|Dnah6|Dnah9|Dzip1|Dzip1l|Eea1|Fap|Fkbp15|Fstl3|Gap43|Glipr1l1|Gna12|Grid2|Grin2a|Ift20|Inpp5k|Itga5|Kcna1|Kcnd2|Kcnma1|Kif17|Kif3c|Lama2|Macf1|Map2k4|Mapre1|Mtmr2|Myo1c|Nckap1|Nme1|Odf4|Orai2|Oxt|P2rx2|Palm|Pcm1|Pcnt|Pkhd1|Poc1b|Prss12|Rpg…
GO:0051787	misfolded protein binding	molecular_function	4	9	9	44.4444	100	4.15817	0.0025	0.212405			Dnajb9|Dnajc3|Edem1|Hspa5
GO:0044770	cell cycle phase transition	biological_process	17	88	88	19.3182	100	4.13385	0	0.072874			Acvr1b|Arpp19|Cdc25c|Cdc27|Cdk14|Cdk4|Cdkn1b|Chek1|Csrp2bp|Eif4ebp1|Inhba|Plcb1|Plk3|Pole|Ptprc|Rps6|Skp2
GO:0016572	histone phosphorylation	biological_process	7	23	23	30.4348	100	4.11849	0	0.072874	histone kinase activity	histone kinase activity|protein localization to chromosome, centromeric region	Atm|Aurkb|Cdk1|Chek1|Gsg2|Prkaa1|Prkca
GO:0005212	structural constituent of eye lens	molecular_function	7	23	25	30.4348	92	4.11849	0.0005	0.072874			Bfsp1|Cryba4|Crybb1|Crygb|Crygc|Crygd|Cryge
GO:0070937	CRD-mediated mRNA stability complex	cellular_component	3	6	6	50	100	3.90731	0.002	0.192763	CRD-mediated mRNA stabilization|RNA binding	CRD-mediated mRNA stabilization	Dhx9|Hnrnpu|Ybx1
GO:0046645	positive regulation of gamma-delta T cell activation	biological_process	3	6	6	50	100	3.90731	0.004	0.2758			Nckap1l|Ptprc|Syk
GO:0030976	thiamine pyrophosphate binding	molecular_function	3	6	6	50	100	3.90731	0.0015	0.157254	oxidoreductase activity, acting on the aldehyde or oxo group of donors		Dhtkd1|Ogdh|Tktl2
GO:0010881	regulation of cardiac muscle contraction by regulation of the release of sequestered calcium ion	biological_process	3	6	6	50	100	3.90731	0.002	0.192763			Ank2|Dmd|Ryr2
GO:0006104	succinyl-CoA metabolic process	biological_process	3	6	6	50	100	3.90731	0.0035	0.259275	tricarboxylic acid cycle		Ogdh|Sucla2|Suclg1
GO:0004022	alcohol dehydrogenase (NAD) activity	molecular_function	3	6	6	50	100	3.90731	0.003	0.237969	ethanol oxidation	ethanol oxidation	Adh4|Adh5|Adh6b
GO:0001672	regulation of chromatin assembly or disassembly	biological_process	3	6	6	50	100	3.90731	0.0035	0.259275			Padi2|Tlk2|Tpr
GO:0006412	translation	biological_process	32	219	223	14.6119	98.2063	3.9057	0	0.072874			Aimp2|Eif2ak3|Eprs|Gfm2|Gm10020|Gm3550|Gm5428|Guf1|Mrpl19|Mrpl28|Mrpl32|Mrps14|Mrps15|Mrps2|Mrps30|Noa1|Rmnd1|Rpl13a-ps1|Rpl15|Rpl17|Rpl24|Rpl26|Rpl34|Rpl36al|Rpl37|Rps23|Rps28|Rps29|Rps3a1|Rps6|Rps8|Rps9
GO:0000209	protein polyubiquitination	biological_process	21	125	125	16.8	100	3.86801	0	0.072874		anaphase-promoting complex-dependent proteasomal ubiquitin-dependent protein catabolic process	Anapc10|Asb2|Axin1|Cdc23|Cdc26|Cdc27|Cdc34|Dzip3|Ercc8|Klhl3|March1|Rnf111|Sash1|Shprh|Skp2|Traf6|Trim32|Trim38|Ube2e1|Ube2h|Ubox5
GO:0046164	alcohol catabolic process	biological_process	10	43	43	23.2558	100	3.85976	0	0.072874			Adh4|Adh5|Cel|Cyp27b1|Gk5|Hao1|Impa1|Inpp5k|Mtmr2|Pnpla8
GO:0005813	centrosome	cellular_component	49	387	388	12.6615	99.7423	3.75483	0.0035	0.259275			2700049A03Rik|Bbs7|Calm3|Ccdc61|Ccdc77|Ccdc8|Ccnb2|Cdc27|Cdk1|Cep112|Cep170|Cep290|Cep44|Cep57|Cep97|Chek1|Clasp1|Crocc|Cspp1|Dctn6|Dhx9|Dync1li2|Esrp2|Gen1|Gsg2|Hook2|Ift20|Kif2a|Mapre1|Mdh1|Mzt1|Nme1|Pcm1|Pcnt|Pibf1|Pkhd1|Plk3|Poc1b|Polr3e|Ppp2r3c|Rab11fip3|Rpgr|Sclt1|Sdccag8|Tpgs1|Traf5|Ttc26|Ttll5|Txndc9
GO:0042149	cellular response to glucose starvation	biological_process	5	15	15	33.3333	100	3.74817	0.0005	0.072874			Asns|Hspa5|Prkaa1|Trp53|Upp1
GO:0034660	ncRNA metabolic process	biological_process	38	286	290	13.2867	98.6207	3.62096	0.0015	0.157254			1110008L16Rik|Adat1|C1d|Ddx47|Dimt1|Dis3|Dus2|Eprs|Exosc9|Fars2|Frg1|Ftsj3|Grsf1|Iars2|Ints9|Kars|Krr1|Mettl1|Mto1|Nars|Nsa2|Nsun2|Nsun4|Pop4|Pstk|Rars|Rars2|Rpl26|Rps28|Rps6|Rps8|Rtcb|Tarsl2|Tsen34|Tyw5|Utp18|Utp20|Xrn1
GO:0032728	positive regulation of interferon-beta production	biological_process	6	21	21	28.5714	100	3.61352	0	0.072874		microglial cell activation involved in immune response|positive regulation of interferon-gamma biosynthetic process|regulation of interferon-alpha biosynthetic process	Ifih1|Polr3f|Tlr3|Tlr7|Tlr8|Zc3hav1
GO:0075136	response to host	biological_process	4	11	11	36.3636	100	3.58793	0.0015	0.157254	response to defenses of other organism involved in symbiotic interaction	microglial cell activation involved in immune response|positive regulation of interferon-gamma biosynthetic process|regulation of interferon-alpha biosynthetic process|response to defenses of other organism involved in symbiotic interaction	Tgfb1|Tlr3|Tlr7|Tlr8
GO:0052745	inositol phosphate phosphatase activity	molecular_function	4	11	11	36.3636	100	3.58793	0.0015	0.157254			Bpnt1|Impa1|Impad1|Inpp5k
GO:0052173	response to defenses of other organism involved in symbiotic interaction	biological_process	4	11	11	36.3636	100	3.58793	0.0015	0.157254	response to host	microglial cell activation involved in immune response|positive regulation of interferon-gamma biosynthetic process|regulation of interferon-alpha biosynthetic process|response to host	Tgfb1|Tlr3|Tlr7|Tlr8
GO:0016303	1-phosphatidylinositol-3-kinase activity	molecular_function	4	11	11	36.3636	100	3.58793	0.0005	0.072874	phosphatidylinositol-3-phosphate biosynthetic process	phosphatidylinositol-3-phosphate biosynthetic process	Atm|Pik3c2g|Pik3c3|Pik3r1
GO:1902931	negative regulation of alcohol biosynthetic process	biological_process	5	16	16	31.25	100	3.55732	0.001	0.125364	negative regulation of steroid metabolic process		Cyp27b1|Dkk3|Gm9745|Idi2|Rest
GO:1901021	positive regulation of calcium ion transmembrane transporter activity	biological_process	5	16	16	31.25	100	3.55732	0.001	0.125364	positive regulation of cation channel activity		Ank2|Calm3|Plcg2|Ryr2|Stim2
GO:0010829	negative regulation of glucose transport	biological_process	5	16	16	31.25	100	3.55732	0.001	0.125364			Inpp5k|Mzb1|Ostn|Prkaa1|Prkca
GO:0048935	peripheral nervous system neuron development	biological_process	3	7	7	42.8571	100	3.50885	0.005	0.299783			Hoxd10|Hoxd9|Onecut2
GO:0032344	regulation of aldosterone metabolic process	biological_process	3	7	7	42.8571	100	3.50885	0.007	0.364794			Dkk3|Kcnma1|Rest
GO:0031639	plasminogen activation	biological_process	3	7	7	42.8571	100	3.50885	0.0065	0.352041	negative regulation of coagulation|negative regulation of hemostasis|regulation of fibrinolysis	regulation of fibrinolysis	Apoh|F11|Klkb1
GO:0031209	SCAR complex	cellular_component	3	7	7	42.8571	100	3.50885	0.005	0.299783			Abi1|Nckap1|Nckap1l
GO:0016778	diphosphotransferase activity	molecular_function	3	7	7	42.8571	100	3.50885	0.0035	0.259275			Prps2|Prpsap2|Tpk1
GO:0008190	eukaryotic initiation factor 4E binding	molecular_function	3	7	7	42.8571	100	3.50885	0.0065	0.352041			Eif4ebp1|Eif4ebp3|Larp1
GO:0006312	mitotic recombination	biological_process	3	7	7	42.8571	100	3.50885	0.0065	0.352041			Nsmce2|Smc6|Top2b
GO:0005606	laminin-1 complex	cellular_component	3	7	7	42.8571	100	3.50885	0.003	0.237969			Lama2|Lama4|Lama5
GO:0045939	negative regulation of steroid metabolic process	biological_process	6	22	22	27.2727	100	3.46919	0.0005	0.072874		negative regulation of alcohol biosynthetic process	Cyp27b1|Dkk3|Gm9745|Idi2|Malrd1|Rest
GO:0031063	regulation of histone deacetylation	biological_process	6	22	22	27.2727	100	3.46919	0.0005	0.072874			Mapk8|Prkd2|Tada2a|Tada3|Tgfb1|Trp53
GO:0044391	ribosomal subunit	cellular_component	20	127	129	15.748	98.4496	3.45135	0	0.072874			Mrpl32|Mrps14|Mrps15|Mrps2|Mrps26|Nsun4|Rpl13a-ps1|Rpl15|Rpl17|Rpl24|Rpl26|Rpl36al|Rpl37|Rps23|Rps28|Rps29|Rps3a1|Rps6|Rps8|Rps9
GO:0090330	regulation of platelet aggregation	biological_process	4	12	12	33.3333	100	3.35223	0.0025	0.212405			Prkca|Prkg1|Serpine2|Syk
GO:0071257	cellular response to electrical stimulus	biological_process	4	12	12	33.3333	100	3.35223	0.0025	0.212405			Adss|Gnat1|Palm|Rest
GO:0048009	insulin-like growth factor receptor signaling pathway	biological_process	4	12	12	33.3333	100	3.35223	0.0035	0.259275			Eif2ak3|Gigyf2|Pik3r1|Plcb1
GO:0016247	channel regulator activity	molecular_function	13	72	72	18.0556	100	3.33377	0	0.072874			Alg10b|Ank2|Arpp19|Fgf12|Nrxn3|Prkg1|Rangrf|Sclt1|Scn1b|Slc30a1|Stim2|Trpv1|Ywhae
GO:0030817	regulation of cAMP biosynthetic process	biological_process	14	82	82	17.0732	100	3.22302	0	0.072874		adenylate cyclase binding	Abca1|Adcy2|Adcyap1|Adrb3|Akap12|Avp|Calm3|Gm4862|Gpr65|Hrh3|Htr1b|Lhcgr|Palm|Ptgir
GO:0043647	inositol phosphate metabolic process	biological_process	5	18	18	27.7778	100	3.21841	0.002	0.192763			Impa1|Inpp5k|Ipmk|Mtmr2|Plcg2
GO:2001259	positive regulation of cation channel activity	biological_process	6	24	24	25	100	3.20419	0.0015	0.157254		positive regulation of calcium ion transmembrane transporter activity	Akap6|Ank2|Calm3|Plcg2|Ryr2|Stim2
GO:0090399	replicative senescence	biological_process	3	8	8	37.5	100	3.18062	0.0075	0.372445			Atm|Ctc1|Trp53
GO:0070307	lens fiber cell development	biological_process	3	8	8	37.5	100	3.18062	0.0065	0.352041			Bfsp1|Crygb|Fgfr2
GO:0042436	indole-containing compound catabolic process	biological_process	3	8	8	37.5	100	3.18062	0.006	0.331981			Haao|Kynu|Tdo2
GO:0030159	receptor signaling complex scaffold activity	molecular_function	3	8	9	37.5	88.8889	3.18062	0.013	0.488577			Akap12|Ldlrap1|Magi2
GO:0018095	protein polyglutamylation	biological_process	3	8	8	37.5	100	3.18062	0.005	0.299783	ligase activity		Tpgs1|Ttll5|Ttll7
GO:0014832	urinary bladder smooth muscle contraction	biological_process	3	8	8	37.5	100	3.18062	0.007	0.364794	cell projection part		Kcnma1|P2rx2|Trpv1
GO:0004673	protein histidine kinase activity	molecular_function	3	8	8	37.5	100	3.18062	0.008	0.374454			Gm20390|Kcnh8|Nme2
GO:0002282	microglial cell activation involved in immune response	biological_process	3	8	8	37.5	100	3.18062	0.009	0.395449	RNA binding|activation of innate immune response|positive regulation of interferon-beta production|positive regulation of interferon-gamma biosynthetic process|regulation of interferon-alpha biosynthetic process|response to defenses of other organism involved in symbiotic interaction|response to host	positive regulation of interferon-gamma biosynthetic process|regulation of interferon-alpha biosynthetic process	Tlr3|Tlr7|Tlr8
GO:0042744	hydrogen peroxide catabolic process	biological_process	4	13	13	30.7692	100	3.14102	0.001	0.125364			Cat|Prdx2|Pxdn|Tpo
GO:0036092	phosphatidylinositol-3-phosphate biosynthetic process	biological_process	4	13	13	30.7692	100	3.14102	0.0025	0.212405	1-phosphatidylinositol-3-kinase activity	1-phosphatidylinositol-3-kinase activity	Atm|Pik3c2g|Pik3c3|Pik3r1
GO:0007029	endoplasmic reticulum organization	biological_process	6	25	25	24	100	3.08198	0.0035	0.259275			Atl3|Eif2ak3|Jagn1|Rab10|Rtn3|Sec16b
GO:0060306	regulation of membrane repolarization	biological_process	5	19	19	26.3158	100	3.06665	0.001	0.125364		regulation of potassium ion transmembrane transporter activity	Akap6|Ank2|Cacna1d|Scn1b|Ywhae
GO:0006165	nucleoside diphosphate phosphorylation	biological_process	5	19	19	26.3158	100	3.06665	0.0025	0.212405	CTP metabolic process|GTP biosynthetic process|UTP biosynthetic process|nucleoside diphosphate kinase activity	GTP biosynthetic process|UTP biosynthetic process|nucleoside diphosphate kinase activity	Gm20390|Gm4862|Nme1|Nme2|Nme4
GO:0004550	nucleoside diphosphate kinase activity	molecular_function	5	19	19	26.3158	100	3.06665	0.0025	0.212405	CTP metabolic process|GTP biosynthetic process|UTP biosynthetic process|nucleoside diphosphate phosphorylation	GTP biosynthetic process|UTP biosynthetic process|nucleoside diphosphate phosphorylation	Gm20390|Gm4862|Nme1|Nme2|Nme4
GO:0005768	endosome	cellular_component	47	404	405	11.6337	99.7531	3.05274	0.0465	0.821828			A230046K03Rik|AI314180|Ackr1|Ap5m1|Arc|Arrdc3|Astn2|Avl9|Bloc1s6|Cdkn1b|Ctns|E430025E21Rik|Eea1|Epha3|Exph5|Fkbp15|Gapvd1|Gm5884|Hfe|Kifc1|Ldlrap1|Magi2|March1|Mmgt2|Ocrl|Pik3c3|Pld1|Plekhf1|Rab10|Rab11b|Rab11fip3|Rabep1|Rabgap1l|Rassf9|Samd9l|Slc30a4|Slc31a1|Slc9a9|Snx13|Snx16|Stmn2|Tlr7|Tnfaip1|Tom1l1|Tpt1|Usp8|Wdfy1
GO:0016874	ligase activity	molecular_function	47	405	406	11.6049	99.7537	3.03462	0.04	0.821828		protein polyglutamylation	Aacs|Acaca|Acsbg1|Adss|Asns|Cdc34|Ctps2|Dtx3l|Dzip3|Eprs|Faah|Fars2|Hecw1|Iars2|Irf2bp1|Kars|Ltn1|March1|March9|Mccc2|Mcm2|Msl2|Mylip|Nae1|Nars|Pfas|Rag1|Rars|Rars2|Rbbp6|Rnf111|Rnf126|Rtcb|Shprh|Sucla2|Suclg1|Tarsl2|Tpgs1|Traf6|Trim25|Trim32|Ttll3|Ttll5|Ttll7|Uba3|Ube2e1|Ube2h
GO:0007254	JNK cascade	biological_process	7	32	32	21.875	100	3.03451	0.004	0.2758			Dusp19|Fgf12|Map2k4|Map3k7|Mapk8|Ptger4|Traf6
GO:0015030	Cajal body	cellular_component	8	39	39	20.5128	100	3.02999	0.0015	0.157254			Coil|Ddx42|Frg1|Lsm10|Nop58|Prpf4|Srrm2|Wrap53
GO:0015630	microtubule cytoskeleton	cellular_component	21	149	151	14.094	98.6755	2.97746	0.002	0.192763			Adh4|Asrgl1|Ccnb2|Cenpv|Cep57|Gtf2f2|Kars|Kif2c|Macf1|Mapre1|Mcm2|Nudcd2|Pms2|Sarm1|Sclt1|Sra1|Tacc1|Taf1a|Ttll3|Twistnb|Wapal
GO:0072520	seminiferous tubule development	biological_process	4	14	14	28.5714	100	2.94995	0.005	0.299783			Adrm1|Lhcgr|Spink2|Ubb
GO:0045830	positive regulation of isotype switching	biological_process	4	14	15	28.5714	93.3333	2.94995	0.007	0.364794			Paxip1|Ptprc|Tgfb1|Tnfsf13
GO:0031929	TOR signaling	biological_process	4	14	14	28.5714	100	2.94995	0.006	0.331981			Eif4ebp1|Larp1|Prr5l|Rps6
GO:0005545	1-phosphatidylinositol binding	molecular_function	4	14	14	28.5714	100	2.94995	0.009	0.395449			Eea1|Plekha2|Plekha3|Wdfy1
GO:0072661	protein targeting to plasma membrane	biological_process	5	20	20	25	100	2.92474	0.003	0.237969			Ank2|Ank3|Bsg|Inpp5k|Palm
GO:0071850	mitotic cell cycle arrest	biological_process	3	9	9	33.3333	100	2.90291	0.0105	0.431728			Cdkn1b|Magi2|Trp53
GO:0048185	activin binding	molecular_function	3	9	9	33.3333	100	2.90291	0.0135	0.50003			Acvr1b|Acvr2a|Fstl3
GO:0030431	sleep	biological_process	3	9	9	33.3333	100	2.90291	0.0095	0.409391			Grin2a|Il18|Oxt
GO:0001539	cilium or flagellum-dependent cell motility	biological_process	3	9	9	33.3333	100	2.90291	0.014	0.5122	cell projection part		Ccdc39|Dnaaf2|Dnah6
GO:0014075	response to amine	biological_process	8	41	41	19.5122	100	2.86539	0.0025	0.212405			Arg1|Calm3|Cdk1|Dcc|Grin2a|Nme1|Oxt|Uros
GO:0050819	negative regulation of coagulation	biological_process	7	34	34	20.5882	100	2.84534	0.0025	0.212405		negative regulation of hemostasis|plasminogen activation|regulation of fibrinolysis	Anxa5|Apoh|F11|Klkb1|Pdgfra|Prkg1|Serpine2
GO:0044445	cytosolic part	cellular_component	23	172	173	13.3721	99.422	2.84287	0.016	0.559127			Bloc1s6|Ciao1|Gucy1b3|Hps4|Map3k7|Metap1|Pfkp|Pik3c2g|Pik3c3|Pik3r1|Rpl15|Rpl24|Rpl26|Rpl36al|Rpl37|Rps23|Rps28|Rps29|Rps3a1|Rps6|Rps8|Rps9|Sra1
GO:2000649	regulation of sodium ion transmembrane transporter activity	biological_process	5	21	21	23.8095	100	2.79154	0.005	0.299783			Dmd|Fgf12|Plcb1|Rangrf|Scn1b
GO:0031497	chromatin assembly	biological_process	5	21	21	23.8095	100	2.79154	0.004	0.2758			Cenpv|Chaf1a|Hells|Hist1h1c|Trp53
GO:0010765	positive regulation of sodium ion transport	biological_process	5	21	21	23.8095	100	2.79154	0.004	0.2758			Cntn1|Dmd|Fgf12|Plcb1|Scn1b
GO:0010639	negative regulation of organelle organization	biological_process	27	213	214	12.6761	99.5327	2.78229	0.0225	0.670029			Arfgef1|Atm|Aurkb|Avil|Avp|Chek1|Clasp1|Clasp2|Dnmt3b|Fgfr2|Fhod3|Gas2l1|Inpp5k|Kank3|Mapre1|Nanos2|Opa1|Parl|Ppfia1|Setmar|Stmn2|Terf2ip|Tmsb4x|Tom1l1|Tpr|Trp53|Wapal
GO:0032402	melanosome transport	biological_process	4	15	15	26.6667	100	2.77572	0.0065	0.352041			Bloc1s6|Mreg|Myo5a|Rab11b
GO:0060393	regulation of pathway-restricted SMAD protein phosphorylation	biological_process	7	35	35	20	100	2.75581	0.0035	0.259275			Acvr1b|Acvr2a|Bmper|Dkk1|Inhba|Strap|Tgfb1
GO:0019674	NAD metabolic process	biological_process	6	28	28	21.4286	100	2.74926	0.0075	0.372445			Haao|Kynu|Mdh1|Nadk2|Nmrk1|Ogdh
GO:0090316	positive regulation of intracellular protein transport	biological_process	17	120	121	14.1667	99.1736	2.70031	0.0085	0.384797			Ank3|Camk1|Cdk1|Cep290|Erbb4|Il18|Kpna1|Myo1c|Pcm1|Pcnt|Plk3|Sec16b|Tgfb1|Tlr3|Tlr7|Tmem173|Tpr
GO:0051537	2 iron, 2 sulfur cluster binding	molecular_function	5	22	22	22.7273	100	2.66608	0.0075	0.372445			Aox2|Aox4|Fech|Rfesd|Sdhb
GO:0046173	polyol biosynthetic process	biological_process	5	22	22	22.7273	100	2.66608	0.0045	0.281085			Acer2|Cyp27b1|Impad1|Ipmk|Plcg2
GO:0008483	transaminase activity	molecular_function	5	22	22	22.7273	100	2.66608	0.008	0.374454			Agxt2|Bcat1|Etnppl|Got1l1|Psat1
GO:0051917	regulation of fibrinolysis	biological_process	3	10	10	30	100	2.66306	0.0165	0.56342	negative regulation of coagulation|negative regulation of hemostasis|plasminogen activation	plasminogen activation	Apoh|F11|Klkb1
GO:0051010	microtubule plus-end binding	molecular_function	3	10	10	30	100	2.66306	0.011	0.444137	mitotic cell cycle process		Clasp1|Kif2c|Mapre1
GO:0035327	transcriptionally active chromatin	cellular_component	3	10	10	30	100	2.66306	0.018	0.585637			Padi2|Ttc37|Wdr61
GO:0007252	I-kappaB phosphorylation	biological_process	3	10	10	30	100	2.66306	0.0145	0.520925			Map3k7|Tlr3|Tlr7
GO:0006268	DNA unwinding involved in DNA replication	biological_process	3	10	10	30	100	2.66306	0.017	0.567521			Mcm2|Purb|Top2b
GO:0006105	succinate metabolic process	biological_process	3	10	10	30	100	2.66306	0.0165	0.56342	tricarboxylic acid cycle		Sdhb|Sucla2|Suclg1
GO:0005721	pericentric heterochromatin	cellular_component	3	10	10	30	100	2.66306	0.015	0.534602			Cenpc1|Hells|Lrwd1
GO:0000712	resolution of meiotic recombination intermediates	biological_process	3	10	10	30	100	2.66306	0.0155	0.549147			Fancm|Hfm1|Top2b
GO:0005795	Golgi stack	cellular_component	6	29	29	20.6897	100	2.64808	0.004	0.2758			A4gnt|March9|Mgat2|Plk3|Tmbim4|Tom1l1
GO:0001501	skeletal system development	biological_process	18	131	133	13.7405	98.4962	2.63786	0.0245	0.694955			Acvr2a|Aes|Col1a2|Eif2ak3|Etl4|Fgfrl1|Hexb|Hoxd10|Hoxd11|Hoxd12|Hoxd13|Hoxd9|Impad1|Mbtd1|Pax1|Sox4|Tgfb1|Zbtb16
GO:0001750	photoreceptor outer segment	cellular_component	8	44	44	18.1818	100	2.63599	0.002	0.192763			Gnat1|Ift20|Myo5a|Ocrl|Pdc|Prkca|Rpgr|Shank2
GO:1903310	positive regulation of chromatin modification	biological_process	9	52	52	17.3077	100	2.62855	0.0015	0.157254			Asxl2|Dnmt3b|Paxip1|Phf19|Prkd2|Tgfb1|Tpr|Trp53|Wdr61
GO:0090322	regulation of superoxide metabolic process	biological_process	4	16	17	25	94.1176	2.61572	0.0135	0.50003			Cd36|Fbln5|Syk|Tgfb1
GO:0031690	adrenergic receptor binding	molecular_function	4	16	16	25	100	2.61572	0.0065	0.352041			Adrb3|Arrdc3|C1qbp|Magi2
GO:0031312	extrinsic component of organelle membrane	cellular_component	4	16	16	25	100	2.61572	0.0105	0.431728			Noa1|Sarm1|Snx16|Usp8
GO:0031000	response to caffeine	biological_process	4	16	16	25	100	2.61572	0.008	0.374454			Chek1|Prkaa1|Prss2|Ryr2
GO:0032886	regulation of microtubule-based process	biological_process	17	123	124	13.8211	99.1935	2.58935	0.0055	0.322217			Aurkb|Bora|Cdkn1b|Chek1|Chordc1|Clasp1|Clasp2|Diap1|Epha3|Gas2l1|Gen1|Macf1|Mapre1|Pkhd1|Stmn2|Tacc1|Tpr
GO:0004518	nuclease activity	molecular_function	22	172	173	12.7907	99.422	2.55464	0.041	0.821828			Cnot1|Cnot8|Dbr1|Ddx1|Dis3|Dnase2a|Enpp3|Ercc5|Exosc9|Fancm|Gen1|Mrpl44|Nme1|Ogg1|Pop4|Rad1|Rag1|Rnaseh2a|Setmar|Tsen34|Tsn|Xrn1
GO:2000243	positive regulation of reproductive process	biological_process	6	30	30	20	100	2.55109	0.005	0.299783			Acvr1b|C1qbp|Inhba|Oxt|Plcb1|Zfpm2
GO:1900047	negative regulation of hemostasis	biological_process	6	30	30	20	100	2.55109	0.0075	0.372445	negative regulation of coagulation	plasminogen activation|regulation of fibrinolysis	Apoh|F11|Klkb1|Pdgfra|Prkg1|Serpine2
GO:0035304	regulation of protein dephosphorylation	biological_process	5	23	23	21.7391	100	2.54755	0.0055	0.322217			Ankle2|Calm3|Sympk|Tgfb1|Ywhae
GO:0009636	response to toxic substance	biological_process	18	134	135	13.4328	99.2593	2.53359	0.021	0.645741			Adrb3|Arg1|Asns|Cdk1|Cdk4|Cdkn1b|Fech|Hspa5|Inmt|Pink1|Ptgr1|Scn1b|Slc23a1|Slc30a4|Trp53|Trpm6|Uros|Wapal
GO:0034062	RNA polymerase activity	molecular_function	7	38	38	18.4211	100	2.50491	0.004	0.2758			Polr2b|Polr2j|Polr3e|Polr3f|Polrmt|Twistnb|Usp50
GO:0016903	oxidoreductase activity, acting on the aldehyde or oxo group of donors	molecular_function	9	54	54	16.6667	100	2.50117	0.0015	0.157254		thiamine pyrophosphate binding	Adh4|Adh5|Aldh6a1|Aox2|Aox4|Dhtkd1|Far2|Ogdh|Tktl2
GO:0071108	protein K48-linked deubiquitination	biological_process	4	17	17	23.5294	100	2.46791	0.0175	0.577758			Otub2|Otud4|Usp25|Usp8
GO:0051721	protein phosphatase 2A binding	molecular_function	4	17	17	23.5294	100	2.46791	0.006	0.331981			Ankle2|Arpp19|Foxo1|Trp53
GO:0033137	negative regulation of peptidyl-serine phosphorylation	biological_process	4	17	17	23.5294	100	2.46791	0.012	0.465636			Ddit4|Dkk1|Dmd|Inpp5k
GO:0004653	polypeptide N-acetylgalactosaminyltransferase activity	molecular_function	4	17	17	23.5294	100	2.46791	0.0105	0.431728			Galnt12|Galnt4|Gm20388|Wbscr17
GO:0072686	mitotic spindle	cellular_component	6	31	31	19.3548	100	2.45798	0.0035	0.259275			Cdk1|Diap1|Pkhd1|Tada2a|Tada3|Tpr
GO:0046854	phosphatidylinositol phosphorylation	biological_process	6	31	31	19.3548	100	2.45798	0.0025	0.212405			Bpnt1|Impa1|Impad1|Pik3c2g|Pik3c3|Pik3r1
GO:0045333	cellular respiration	biological_process	6	31	31	19.3548	100	2.45798	0.007	0.364794			Cat|Fastkd3|Fastkd5|Mtfr1|Ndufaf2|Nfatc3
GO:0030532	small nuclear ribonucleoprotein complex	cellular_component	6	31	31	19.3548	100	2.45798	0.01	0.421812			Arfgef1|Gm8186|Lsm10|Ppih|Prpf4|Snrnp200
GO:0030071	regulation of mitotic metaphase/anaphase transition	biological_process	6	31	31	19.3548	100	2.45798	0.007	0.364794	mitotic cell cycle process		Anapc10|Atm|Cdc23|Cdc26|Nsmce2|Tpr
GO:1901381	positive regulation of potassium ion transmembrane transport	biological_process	3	11	11	27.2727	100	2.45246	0.0185	0.596492			Akap6|Ank2|Dpp6
GO:0070008	serine-type exopeptidase activity	molecular_function	3	11	11	27.2727	100	2.45246	0.024	0.688397			F11|Hpn|Scpep1
GO:0060986	endocrine hormone secretion	biological_process	3	11	11	27.2727	100	2.45246	0.024	0.688397			Ephb6|Inhba|Tmf1
GO:0060049	regulation of protein glycosylation	biological_process	3	11	11	27.2727	100	2.45246	0.0145	0.520925			Acer2|Arfgef1|Fktn
GO:0048642	negative regulation of skeletal muscle tissue development	biological_process	3	11	11	27.2727	100	2.45246	0.017	0.567521			Dkk1|S100b|Tgfb1
GO:0046501	protoporphyrinogen IX metabolic process	biological_process	3	11	11	27.2727	100	2.45246	0.016	0.559127			Eif2ak1|Fech|Uros
GO:0042711	maternal behavior	biological_process	3	11	11	27.2727	100	2.45246	0.0165	0.56342			Avp|Mbd2|Oxt
GO:0042438	melanin biosynthetic process	biological_process	3	11	11	27.2727	100	2.45246	0.018	0.585637	pigment granule		Dct|Myo5a|Tyrp1
GO:0036379	myofilament	cellular_component	3	11	11	27.2727	100	2.45246	0.0175	0.577758			Fhod3|Trim32|Ttn
GO:0031145	anaphase-promoting complex-dependent proteasomal ubiquitin-dependent protein catabolic process	biological_process	3	11	11	27.2727	100	2.45246	0.0235	0.685015	catalytic complex|mitotic cell cycle process|protein polyubiquitination		Anapc10|Cdc26|Cdc27
GO:0009312	oligosaccharide biosynthetic process	biological_process	3	11	11	27.2727	100	2.45246	0.02	0.623548			B3galt2|Mgat2|Mpdu1
GO:0008179	adenylate cyclase binding	molecular_function	3	11	11	27.2727	100	2.45246	0.023	0.67816	regulation of cAMP biosynthetic process		Adcy2|Akap12|Calm3
GO:0016811	hydrolase activity, acting on carbon-nitrogen (but not peptide) bonds, in linear amides	molecular_function	9	55	55	16.3636	100	2.43957	0.005	0.299783			Acer2|Asah1|Asrgl1|Cat|Faah|Hdac3|Ngly1|Pigl|Sirt6
GO:0050660	flavin adenine dinucleotide binding	molecular_function	12	81	83	14.8148	97.5904	2.43655	0.001	0.125364			Acadm|Acadsb|Aifm1|Aox2|Aox4|Chdh|Coq6|Dus2|Mto1|Mtrr|Sqle|Txnrd3
GO:0048770	pigment granule	cellular_component	13	90	90	14.4444	100	2.43632	0.001	0.125364		melanin biosynthetic process	Bsg|Dct|Hps4|Hspa5|Mreg|Myo5a|Pdcd6ip|Pdia4|Sdcbp|Tmem33|Trpv2|Tyrp1|Ywhae
GO:0060612	adipose tissue development	biological_process	6	32	32	18.75	100	2.36846	0.005	0.299783			Aacs|Adrm1|Arrdc3|Oxct1|Paxip1|Ubb
GO:0046686	response to cadmium ion	biological_process	6	32	32	18.75	100	2.36846	0.009	0.395449			Arg1|Cdk1|Cdkn1b|Haao|Mapk8|Ogg1
GO:0017022	myosin binding	molecular_function	6	32	32	18.75	100	2.36846	0.0055	0.322217			Arfgef1|Axl|Rab10|Trim32|Trpm7|Ush2a
GO:0007292	female gamete generation	biological_process	6	32	32	18.75	100	2.36846	0.007	0.364794			Adrm1|Atm|Hexb|Msh4|Nobox|Sebox
GO:0045648	positive regulation of erythrocyte differentiation	biological_process	4	18	18	22.2222	100	2.33063	0.011	0.444137			Acvr1b|Acvr2a|Inhba|Nckap1l
GO:0043034	costamere	cellular_component	4	18	18	22.2222	100	2.33063	0.0115	0.4531			Ank2|Pgm5|Smpx|Svil
GO:0030041	actin filament polymerization	biological_process	4	18	18	22.2222	100	2.33063	0.013	0.488577			Arpc4|Diap1|Msrb2|Ttc17
GO:0043029	T cell homeostasis	biological_process	5	25	25	20	100	2.32855	0.0045	0.281085			Ccnb2|Nckap1l|Ppp2r3c|Rag1|Tgfb1
GO:0002218	activation of innate immune response	biological_process	9	57	57	15.7895	100	2.32022	0.0035	0.259275		microglial cell activation involved in immune response|positive regulation of defense response to virus by host|positive regulation of interferon-gamma biosynthetic process|regulation of interferon-alpha biosynthetic process	Aim2|Cd36|Mb21d1|Rps6ka3|Tlr3|Tlr7|Tlr8|Tmem173|Tnip3
GO:0008144	drug binding	molecular_function	12	84	85	14.2857	98.8235	2.2985	0.0025	0.212405			Chrm3|Fkbp3|Fkbp7|Fntb|Gm4862|Hrh3|Htr1b|Htr5b|P2rx2|Tlr7|Tlr8|Ttc9
GO:0005231	excitatory extracellular ligand-gated ion channel activity	molecular_function	8	49	49	16.3265	100	2.29255	0.0045	0.281085			Chrnd|Chrng|Glrb|Grid2|Grin2a|P2rx2|P2rx5|Trpv1
GO:0006414	translational elongation	biological_process	6	33	33	18.1818	100	2.28225	0.006	0.331981	RNA binding		Eef1a1|Eef2k|Mrpl44|Pstk|Rps8|Tsfm
GO:0002088	lens development in camera-type eye	biological_process	6	33	35	18.1818	94.2857	2.28225	0.01	0.421812			Cdk4|Crygb|Crygd|Cryge|Ctns|Slitrk6
GO:0071459	protein localization to chromosome, centromeric region	biological_process	3	12	12	25	100	2.26507	0.0275	0.734713	histone kinase activity|histone phosphorylation|mitotic cell cycle process		Aurkb|Cdk1|Gsg2
GO:0070498	interleukin-1-mediated signaling pathway	biological_process	3	12	12	25	100	2.26507	0.03	0.759619			Irak3|Plcb1|Traf6
GO:0050930	induction of positive chemotaxis	biological_process	3	12	12	25	100	2.26507	0.022	0.660626			Figf|Il16|Prkca
GO:0045078	positive regulation of interferon-gamma biosynthetic process	biological_process	3	12	12	25	100	2.26507	0.0315	0.777824	RNA binding|activation of innate immune response|microglial cell activation involved in immune response|positive regulation of interferon-beta production|regulation of interferon-alpha biosynthetic process|response to defenses of other organism involved in symbiotic interaction|response to host	microglial cell activation involved in immune response|regulation of interferon-alpha biosynthetic process	Tlr3|Tlr7|Tlr8
GO:0042756	drinking behavior	biological_process	3	12	12	25	100	2.26507	0.0235	0.685015			Hrh3|Htr1b|Oxt
GO:0019789	SUMO transferase activity	molecular_function	3	12	12	25	100	2.26507	0.0295	0.755495			Nsmce2|Rnf212|Sumo1
GO:0010935	regulation of macrophage cytokine production	biological_process	3	12	12	25	100	2.26507	0.026	0.715978			Cd36|Irak3|Tgfb1
GO:0009083	branched-chain amino acid catabolic process	biological_process	3	12	12	25	100	2.26507	0.0225	0.670029			Aldh6a1|Bcat1|Mccc2
GO:0006020	inositol metabolic process	biological_process	3	12	12	25	100	2.26507	0.0245	0.694955			Impa1|Impad1|Ppip5k2
GO:0035305	negative regulation of dephosphorylation	biological_process	10	67	67	14.9254	100	2.2494	0.0025	0.212405			Ccdc8|Fkbp15|Hpn|Inpp5k|Nckap1l|Nifk|Pkmyt1|Ppp1r26|Sema4d|Ywhae
GO:0017053	transcriptional repressor complex	cellular_component	10	67	67	14.9254	100	2.2494	0.005	0.299783			Akirin2|Appl2|Arid4a|C1d|Hdac3|Jazf1|Mta3|Rest|Tbl1xr1|Zbtb16
GO:0001952	regulation of cell-matrix adhesion	biological_process	10	67	68	14.9254	98.5294	2.2494	0.003	0.237969			Acer2|Cd36|Dmd|Epha3|Onecut2|Pik3r1|Plekha2|Plet1|Sema3e|Wdpcp
GO:0001726	ruffle	cellular_component	12	86	87	13.9535	98.8506	2.20958	0.0385	0.821828			Arap3|Cd2ap|Cttn|Gm20390|Inpp5k|Myo1c|Myo5a|Nme2|S100b|Tnfrsf12a|Trpm7|Wipf1
GO:1901016	regulation of potassium ion transmembrane transporter activity	biological_process	4	19	19	21.0526	100	2.20252	0.0185	0.596492	regulation of membrane repolarization		Akap6|Ank2|Cacna1d|Ywhae
GO:0097300	programmed necrotic cell death	biological_process	4	19	19	21.0526	100	2.20252	0.019	0.602855			Mapk8|Pgam5|Trp53|Trpm7
GO:0070723	response to cholesterol	biological_process	4	19	19	21.0526	100	2.20252	0.024	0.688397			Aacs|Abca1|Inhba|Tgfb1
GO:0070536	protein K63-linked deubiquitination	biological_process	4	19	19	21.0526	100	2.20252	0.017	0.567521			Brcc3|Otub2|Usp25|Usp8
GO:0048821	erythrocyte development	biological_process	4	19	19	21.0526	100	2.20252	0.0175	0.577758			Arid4a|Klf1|Nckap1l|Rps6
GO:0030332	cyclin binding	molecular_function	4	19	19	21.0526	100	2.20252	0.022	0.660626			Cdk1|Cdk14|Cdk4|Hdac3
GO:0017134	fibroblast growth factor binding	molecular_function	4	19	20	21.0526	95	2.20252	0.021	0.645741			Api5|Cep57|Fgfr2|Fgfrl1
GO:0005184	neuropeptide hormone activity	molecular_function	4	19	19	21.0526	100	2.20252	0.0145	0.520925			Adcyap1|Avp|Nts|Oxt
GO:0042787	protein ubiquitination involved in ubiquitin-dependent protein catabolic process	biological_process	8	51	51	15.6863	100	2.16662	0.0045	0.281085			Asb2|Hecw1|Klhl25|Klhl3|Mylip|Os9|Rbbp6|Trim32
GO:0016125	sterol metabolic process	biological_process	13	97	97	13.4021	100	2.14231	0.0265	0.7264		dimethylallyl diphosphate metabolic process|isopentenyl-diphosphate delta-isomerase activity	0610007P14Rik|Abca1|Cat|Cel|Ebpl|Fech|Gm9745|Idi1|Idi2|Ldlrap1|Mbtps2|Prkaa1|Sqle
GO:0005876	spindle microtubule	cellular_component	7	43	43	16.2791	100	2.13557	0.01	0.421812			Calm3|Cdc27|Cdk1|Clasp1|Hdac3|Kif2a|Tbl1xr1
GO:0009925	basal plasma membrane	cellular_component	5	27	27	18.5185	100	2.13	0.0105	0.431728			Ank3|Ldlrap1|Myo1c|Oscp1|Slc23a1
GO:0051018	protein kinase A binding	molecular_function	6	35	35	17.1429	100	2.1189	0.008	0.374454			Akap12|Akap13|Arfgef1|Dact3|Pkia|Ryr2
GO:0098687	chromosomal region	cellular_component	15	117	118	12.8205	99.1525	2.11644	0.044	0.821828			Atm|Aurkb|Ccdc79|Cenpc1|Chek1|Ctc1|Dnmt3b|Gm4975|Hells|Kif2c|Mbd5|Nsmce2|Nuf2|Smc6|Terf2ip
GO:0072401	signal transduction involved in DNA integrity checkpoint	biological_process	3	13	13	23.0769	100	2.09648	0.0325	0.787334	mitotic cell cycle process		Atm|Sox4|Trp53
GO:0071157	negative regulation of cell cycle arrest	biological_process	3	13	13	23.0769	100	2.09648	0.03	0.759619			Ccnk|Cdk4|Setmar
GO:0060602	branch elongation of an epithelium	biological_process	3	13	13	23.0769	100	2.09648	0.0285	0.742616			Fgfr2|Hoxd13|Tgfb1
GO:0046514	ceramide catabolic process	biological_process	3	13	13	23.0769	100	2.09648	0.03	0.759619			Cel|Galc|Hexb
GO:0045579	positive regulation of B cell differentiation	biological_process	3	13	13	23.0769	100	2.09648	0.0305	0.76902			Nckap1l|Ppp2r3c|Syk
GO:0038084	vascular endothelial growth factor signaling pathway	biological_process	3	13	13	23.0769	100	2.09648	0.0275	0.734713			Myo1c|Pdgfra|Prkd2
GO:0035794	positive regulation of mitochondrial membrane permeability	biological_process	3	13	13	23.0769	100	2.09648	0.03	0.759619			Bnip3l|Rhot1|Trp53
GO:0032183	SUMO binding	molecular_function	3	13	13	23.0769	100	2.09648	0.0335	0.792288			Rnf111|Simc1|Usp25
GO:0031645	negative regulation of neurological system process	biological_process	3	13	13	23.0769	100	2.09648	0.034	0.798844			Avp|Eif2ak3|Mtmr2
GO:0031503	protein complex localization	biological_process	3	13	13	23.0769	100	2.09648	0.0295	0.755495			Dnmt3b|Kif17|Mzt1
GO:0018279	protein N-linked glycosylation via asparagine	biological_process	3	13	13	23.0769	100	2.09648	0.035	0.809606			Ddost|Mgat2|Stt3a
GO:0015248	sterol transporter activity	molecular_function	3	13	13	23.0769	100	2.09648	0.0285	0.742616			Abca1|Stard5|Stard6
GO:0010569	regulation of double-strand break repair via homologous recombination	biological_process	3	13	13	23.0769	100	2.09648	0.031	0.769719			Chek1|Sirt6|Terf2ip
GO:0002230	positive regulation of defense response to virus by host	biological_process	3	13	13	23.0769	100	2.09648	0.0325	0.787334	activation of innate immune response		Aim2|Mb21d1|Tmem173
GO:0031100	organ regeneration	biological_process	9	61	62	14.7541	98.3871	2.09559	0.006	0.331981			Axl|Ccna2|Cdk1|Cdk4|Eif4a1|Nnmt|Nrf1|Prps2|Tgfb1
GO:0016459	myosin complex	cellular_component	9	61	61	14.7541	100	2.09559	0.0075	0.372445			Myh15|Myo15|Myo19|Myo1c|Myo1e|Myo5a|Myo7b|Trim32|Ttn
GO:0016628	oxidoreductase activity, acting on the CH-CH group of donors, NAD or NADP as acceptor	molecular_function	4	20	20	20	100	2.08247	0.027	0.730059			Decr2|Ptgr1|Ptgr2|Srd5a1
GO:0010762	regulation of fibroblast migration	biological_process	4	20	20	20	100	2.08247	0.0245	0.694955			Gna12|Prr5l|Tgfb1|Wdpcp
GO:0006891	intra-Golgi vesicle-mediated transport	biological_process	4	20	20	20	100	2.08247	0.016	0.559127			Cog3|Copb1|Gabarapl2|Trip11
GO:0032088	negative regulation of NF-kappaB transcription factor activity	biological_process	9	62	63	14.5161	98.4127	2.04209	0.008	0.374454			Aim2|Cat|Commd7|Irak3|Pkhd1|Prdx2|Rwdd3|Setd6|Ufl1
GO:0030119	AP-type membrane coat adaptor complex	cellular_component	6	36	36	16.6667	100	2.04135	0.0115	0.4531			Ap1b1|Ap5m1|Ap5z1|Ldlrap1|Ston1|Ston2
GO:0008344	adult locomotory behavior	biological_process	12	90	90	13.3333	100	2.03863	0.0355	0.815908			Atxn1|Ctns|Dmbx1|Efnb3|Fgf12|Gigyf2|Glrb|Hoxd10|Hoxd9|Kcnma1|Lgi4|Slitrk6
GO:0070035	purine NTP-dependent helicase activity	molecular_function	11	81	81	13.5802	100	2.01743	0.049	0.821828			Chd6|Ddx1|Ddx24|Ddx42|Ddx43|Ddx47|Dhx33|Dhx9|Eif4a1|Gtf2f2|Snrnp200
GO:0070301	cellular response to hydrogen peroxide	biological_process	7	45	45	15.5556	100	2.00185	0.012	0.465636			Arg1|Axl|Cdk1|Mapk8|Prkaa1|Zfp277|Zfp580
GO:0032272	negative regulation of protein polymerization	biological_process	7	45	46	15.5556	97.8261	2.00185	0.011	0.444137			Arfgef1|Avil|Fhod3|Mapre1|Stmn2|Tmsb4x|Vdac2
GO:0048145	regulation of fibroblast proliferation	biological_process	10	72	73	13.8889	98.6301	2.00042	0.0035	0.259275			Ccna2|Cdc73|Cdk4|Ctc1|Fntb|Pdgfc|Pdgfra|Trim32|Trp53|Wapal
GO:0030674	protein binding, bridging	molecular_function	10	72	72	13.8889	100	2.00042	0.004	0.2758			Ank2|Arpc4|Col1a2|Crk|Frg1|Gas2l1|Ldlrap1|Poldip2|Stap1|Wwc1
GO:0006413	translational initiation	biological_process	9	63	66	14.2857	95.4545	1.98959	0.0075	0.372445	RNA binding		Eif1ax|Eif2b3|Eif4a1|Eif4e2|Eif4e3|Eif5b|Gm20696|Gm5039|Larp1
GO:0051782	negative regulation of cell division	biological_process	8	54	54	14.8148	100	1.98818	0.008	0.374454			Atm|Aurkb|Chek1|Chmp4c|Fgfr2|Nanos2|Tom1l1|Tpr
GO:1903312	negative regulation of mRNA metabolic process	biological_process	4	21	21	19.0476	100	1.96955	0.0195	0.611148			C1qbp|Gm10094|Nbas|U2af2
GO:0060004	reflex	biological_process	4	21	21	19.0476	100	1.96955	0.022	0.660626			Glrb|Hpn|Kcnma1|Slitrk6
GO:0010390	histone monoubiquitination	biological_process	4	21	21	19.0476	100	1.96955	0.03	0.759619			Cdc73|Dtx3l|Rag1|Ube2e1
GO:0006084	acetyl-CoA metabolic process	biological_process	4	21	21	19.0476	100	1.96955	0.026	0.715978			Acaca|Dlat|Kynu|Tdo2
GO:0000188	inactivation of MAPK activity	biological_process	4	21	21	19.0476	100	1.96955	0.0235	0.685015			Dusp14|Dusp19|Dusp2|Prkca

## Sheet: Fig2d_brain_cell_shared_TAD_bou
Fig2d_brain_cell_shared_TAD_boundaries_not_shown
Ontology-ID	Ontology Name	Ontology Type	Number Changed	Number Measured	Number in Ontology	Percent Changed	Percent Present	Z Score	PermuteP	AdjustedP	redundant with terms	inverse redundant	gene symbols
GO:0033139	regulation of peptidyl-serine phosphorylation of STAT protein	biological_process	12	23	23	52.1739	100	11.5379	0	0.0601577	cytokine activity	natural killer cell activation involved in immune response|regulation of MHC class I biosynthetic process|type I interferon receptor binding	Gm13271|Gm13275|Gm13276|Gm13283|Ifna1|Ifna11|Ifna4|Ifna5|Ifna6|Ifna7|Ifne|Lif
GO:0005132	type I interferon receptor binding	molecular_function	11	21	21	52.381	100	11.0719	0	0.0601577	B cell differentiation|B cell proliferation|T cell activation involved in immune response|adaptive immune response|cytokine activity|cytokine-mediated signaling pathway|defense response to virus|humoral immune response|innate immune response|natural killer cell activation involved in immune response|regulation of MHC class I biosynthetic process|regulation of peptidyl-serine phosphorylation of ST…	natural killer cell activation involved in immune response|regulation of MHC class I biosynthetic process	Gm13271|Gm13275|Gm13276|Gm13283|Ifna1|Ifna11|Ifna4|Ifna5|Ifna6|Ifna7|Ifne
GO:0002323	natural killer cell activation involved in immune response	biological_process	11	25	25	44	100	9.98173	0	0.0601577	B cell differentiation|B cell proliferation|T cell activation involved in immune response|adaptive immune response|cytokine activity|cytokine-mediated signaling pathway|defense response to virus|humoral immune response|innate immune response|regulation of MHC class I biosynthetic process|regulation of peptidyl-serine phosphorylation of STAT protein|response to exogenous dsRNA|type I interferon re…	regulation of MHC class I biosynthetic process|type I interferon receptor binding	Gm13271|Gm13275|Gm13276|Gm13283|Ifna1|Ifna11|Ifna4|Ifna5|Ifna6|Ifna7|Ifne
GO:0045343	regulation of MHC class I biosynthetic process	biological_process	11	26	26	42.3077	100	9.74724	0	0.0601577	B cell differentiation|B cell proliferation|T cell activation involved in immune response|adaptive immune response|cytokine activity|cytokine-mediated signaling pathway|defense response to virus|humoral immune response|innate immune response|natural killer cell activation involved in immune response|regulation of peptidyl-serine phosphorylation of STAT protein|response to exogenous dsRNA|type I i…	natural killer cell activation involved in immune response|type I interferon receptor binding	Gm13271|Gm13275|Gm13276|Gm13283|Ifna1|Ifna11|Ifna4|Ifna5|Ifna6|Ifna7|Ifne
GO:0042100	B cell proliferation	biological_process	13	40	40	32.5	100	8.98457	0	0.0601577	adaptive immune response	adaptive immune response|natural killer cell activation involved in immune response|regulation of MHC class I biosynthetic process|type I interferon receptor binding	Gm13271|Gm13275|Gm13276|Gm13283|Hspd1|Ifna1|Ifna11|Ifna4|Ifna5|Ifna6|Ifna7|Ifne|Mef2c
GO:0043330	response to exogenous dsRNA	biological_process	13	46	46	28.2609	100	8.19483	0	0.0601577		natural killer cell activation involved in immune response|regulation of MHC class I biosynthetic process|type I interferon receptor binding	Gm13271|Gm13275|Gm13276|Gm13283|Ifna1|Ifna11|Ifna4|Ifna5|Ifna6|Ifna7|Ifne|Rftn1|Slc3a2
GO:0051607	defense response to virus	biological_process	24	138	138	17.3913	100	7.80909	0	0.0601577		natural killer cell activation involved in immune response|regulation of MHC class I biosynthetic process|type I interferon receptor binding	Ddx60|Eif2ak2|Gm13271|Gm13272|Gm13275|Gm13276|Gm13277|Gm13278|Gm13279|Gm13283|Gm13285|Gm13287|Gm13288|Gm13289|Gm13290|Ifna1|Ifna11|Ifna4|Ifna5|Ifna6|Ifna7|Ifne|Ifnz|Rsad2
GO:0030183	B cell differentiation	biological_process	17	80	81	21.25	98.7654	7.66934	0	0.0601577		natural killer cell activation involved in immune response|regulation of MHC class I biosynthetic process|type I interferon receptor binding	Dclre1c|Gm13271|Gm13275|Gm13276|Gm13283|Hdac9|Hhex|Ifna1|Ifna11|Ifna4|Ifna5|Ifna6|Ifna7|Ifne|Lgals1|Ntrk1|Ptk2b
GO:0005833	hemoglobin complex	cellular_component	5	10	10	50	100	7.26123	0	0.0601577	oxygen binding|oxygen transport|oxygen transporter activity	oxygen transporter activity	Hba-a1|Hba-a2|Hba-x|Hbq1a|Hbq1b
GO:0015671	oxygen transport	biological_process	6	14	14	42.8571	100	7.25351	0	0.0601577	oxygen binding	hemoglobin complex|oxygen binding|oxygen transporter activity	Adgb|Hba-a1|Hba-a2|Hba-x|Hbq1a|Hbq1b
GO:0070897	DNA-templated transcriptional preinitiation complex assembly	biological_process	3	4	4	75	100	7.096	0	0.0601577			Dach1|Polr1e|Taf1b
GO:2000310	regulation of N-methyl-D-aspartate selective glutamate receptor activity	biological_process	6	15	15	40	100	6.95391	0	0.0601577		regulation of alpha-amino-3-hydroxy-5-methyl-4-isoxazole propionate selective glutamate receptor activity	Dapk1|Mef2c|Nlgn1|Nrxn1|Ptk2b|Rasgrf1
GO:0002286	T cell activation involved in immune response	biological_process	12	53	53	22.6415	100	6.74642	0	0.0601577		natural killer cell activation involved in immune response|regulation of MHC class I biosynthetic process|type I interferon receptor binding	Gm13271|Gm13275|Gm13276|Gm13283|Ifna1|Ifna11|Ifna4|Ifna5|Ifna6|Ifna7|Ifne|Rora
GO:0005125	cytokine activity	molecular_function	28	221	223	12.6697	99.1031	6.3681	0	0.0601577		natural killer cell activation involved in immune response|regulation of MHC class I biosynthetic process|regulation of peptidyl-serine phosphorylation of STAT protein|type I interferon receptor binding	Aimp1|Cmtm6|Gm13271|Gm13272|Gm13275|Gm13276|Gm13277|Gm13278|Gm13279|Gm13283|Gm13285|Gm13287|Gm13288|Gm13289|Gm13290|Gramd2|Grem1|Ifna1|Ifna11|Ifna4|Ifna5|Ifna6|Ifna7|Ifne|Ifnz|Il17d|Lif|Osm
GO:0031427	response to methotrexate	biological_process	3	5	5	60	100	6.25382	0	0.0601577			Abcc2|Slc22a6|Slc22a8
GO:0005168	neurotrophin TRKA receptor binding	molecular_function	3	5	5	60	100	6.25382	0	0.0601577	cell junction		Frs2|Grb2|Plcg1
GO:0005344	oxygen transporter activity	molecular_function	5	13	13	38.4615	100	6.19556	0	0.0601577	hemoglobin complex|oxygen binding|oxygen transport	hemoglobin complex	Hba-a1|Hba-a2|Hba-x|Hbq1a|Hbq1b
GO:0035589	G-protein coupled purinergic nucleotide receptor signaling pathway	biological_process	4	9	9	44.4444	100	6.0536	0	0.0601577	G-protein coupled nucleotide receptor activity	G-protein coupled nucleotide receptor activity	Gpr87|P2ry12|P2ry13|P2ry14
GO:0001608	G-protein coupled nucleotide receptor activity	molecular_function	4	9	9	44.4444	100	6.0536	0	0.0601577	G-protein coupled purinergic nucleotide receptor signaling pathway	G-protein coupled purinergic nucleotide receptor signaling pathway	Gpr87|P2ry12|P2ry13|P2ry14
GO:0032863	activation of Rac GTPase activity	biological_process	4	10	10	40	100	5.67719	0	0.0601577			Dock7|Ect2|Ptk2b|Rasgrf1
GO:0097120	receptor localization to synapse	biological_process	3	6	6	50	100	5.624	0.0015	0.140055	cell junction|excitatory synapse|positive regulation of excitatory postsynaptic membrane potential	excitatory synapse	Neto1|Nlgn1|Nrxn1
GO:0019825	oxygen binding	molecular_function	6	21	21	28.5714	100	5.60504	0	0.0601577	oxygen transport	hemoglobin complex|oxygen transport|oxygen transporter activity	Adgb|Hba-a1|Hba-a2|Hba-x|Hbq1a|Hbq1b
GO:0006959	humoral immune response	biological_process	14	88	88	15.9091	100	5.53091	0	0.0601577		natural killer cell activation involved in immune response|regulation of MHC class I biosynthetic process|type I interferon receptor binding	C8a|Gm13271|Gm13275|Gm13276|Gm13283|Ifna1|Ifna11|Ifna4|Ifna5|Ifna6|Ifna7|Ifne|Mbl1|Mef2c
GO:0051119	sugar transmembrane transporter activity	molecular_function	6	23	23	26.087	100	5.26912	0	0.0601577	carbohydrate transport	nucleotide-sugar transmembrane transporter activity|nucleotide-sugar transport	Hiat1|Slc23a2|Slc2a2|Slc35a3|Slc35a5|Slc50a1
GO:0002250	adaptive immune response	biological_process	13	83	83	15.6627	100	5.2582	0	0.0601577	B cell proliferation	B cell proliferation|natural killer cell activation involved in immune response|regulation of MHC class I biosynthetic process|type I interferon receptor binding	Gm13271|Gm13275|Gm13276|Gm13283|Hspd1|Ifna1|Ifna11|Ifna4|Ifna5|Ifna6|Ifna7|Ifne|Mef2c
GO:0072526	pyridine-containing compound catabolic process	biological_process	3	7	7	42.8571	100	5.12818	0.0005	0.0601577	cofactor catabolic process	cofactor catabolic process	Ncf2|Nudt12|Sh3bp1
GO:0015926	glucosidase activity	molecular_function	3	7	7	42.8571	100	5.12818	0.0005	0.0601577			Agl|Gaa|Mogs
GO:0015780	nucleotide-sugar transport	biological_process	3	7	7	42.8571	100	5.12818	0.0005	0.0601577	carbohydrate transport|nucleotide-sugar transmembrane transporter activity|sugar transmembrane transporter activity	nucleotide-sugar transmembrane transporter activity	Hiat1|Slc35a3|Slc35a5
GO:0005338	nucleotide-sugar transmembrane transporter activity	molecular_function	3	7	7	42.8571	100	5.12818	0.0005	0.0601577	carbohydrate transport|nucleotide-sugar transport|sugar transmembrane transporter activity	nucleotide-sugar transport	Hiat1|Slc35a3|Slc35a5
GO:0001733	galactosylceramide sulfotransferase activity	molecular_function	3	7	7	42.8571	100	5.12818	0.002	0.17155			Gal3st2|Gm6086|Gm9994
GO:0006664	glycolipid metabolic process	biological_process	11	67	67	16.4179	100	5.0326	0	0.0601577			Aldh5a1|Dpm3|Gba|Gpld1|Hexa|Mppe1|Pgap1|Pigz|Serac1|St6galnac5|St8sia4
GO:1901380	negative regulation of potassium ion transmembrane transport	biological_process	3	8	8	37.5	100	4.72341	0.001	0.105453			Kcne1l|Nedd4l|Stk39
GO:0005099	Ras GTPase activator activity	molecular_function	13	95	96	13.6842	98.9583	4.65921	0	0.0601577			Abr|Arhgap10|Arhgap6|Bcr|Dock4|Ralgapa2|Rasal3|Rasgrp3|Tbc1d10a|Tbc1d16|Tbc1d22a|Tbc1d5|Tbck
GO:1902803	regulation of synaptic vesicle transport	biological_process	4	14	14	28.5714	100	4.57575	0	0.0601577			Btbd9|Napb|Nlgn1|Stxbp1
GO:0032838	cell projection cytoplasm	cellular_component	4	14	15	28.5714	93.3333	4.57575	0.0005	0.0601577			Gabarapl1|Grik2|Map2k1|Sod1
GO:0002042	cell migration involved in sprouting angiogenesis	biological_process	4	14	14	28.5714	100	4.57575	0.0005	0.0601577			Gpld1|Grem1|Itgb1|Robo1
GO:0016846	carbon-sulfur lyase activity	molecular_function	3	9	9	33.3333	100	4.38392	0.002	0.17155			Glo1|Hccs|Scly
GO:2000463	positive regulation of excitatory postsynaptic membrane potential	biological_process	4	15	15	26.6667	100	4.36689	0.0005	0.0601577	cell junction	excitatory synapse|receptor localization to synapse	Neto1|Nlgn1|Nrxn1|Ptk2b
GO:0035254	glutamate receptor binding	molecular_function	6	30	30	20	100	4.34792	0.0005	0.0601577			Calm1|Flot1|Gnas|Neto1|Plcg1|Rasgrf1
GO:0030971	receptor tyrosine kinase binding	molecular_function	6	31	31	19.3548	100	4.23987	0	0.0601577			Dock4|Frs2|Gnb2l1|Plcg1|Sh2d3c|Shc4
GO:0004869	cysteine-type endopeptidase inhibitor activity	molecular_function	9	60	60	15	100	4.21088	0	0.0601577			8030411F24Rik|9230104L09Rik|Cst10|Cst11|Cst12|Cst13|Cst8|Cst9|Cstl1
GO:0051588	regulation of neurotransmitter transport	biological_process	8	51	51	15.6863	100	4.12716	0	0.0601577			Kcnc4|Mef2c|Napb|Nat8l|Nlgn1|Park2|Per2|Stxbp1
GO:0060052	neurofilament cytoskeleton organization	biological_process	3	10	10	30	100	4.09315	0.0025	0.202794			Cln8|Ina|Sod1
GO:0045835	negative regulation of meiotic nuclear division	biological_process	3	10	10	30	100	4.09315	0.0025	0.202794			Lif|Osm|Rps6ka2
GO:0004197	cysteine-type endopeptidase activity	molecular_function	9	62	62	14.5161	100	4.0896	0	0.0601577			4930486L24Rik|Adgb|Atg4c|BC051665|Casp2|Ctsll3|Pigk|Usp13|Usp30
GO:0045807	positive regulation of endocytosis	biological_process	11	86	86	12.7907	100	4.01629	0	0.0601577			Abr|Bcr|Clec7a|Grem1|Itgb1|Mbl1|Mertk|Nedd4l|Nlgn1|Sftpa1|Sgip1
GO:0015035	protein disulfide oxidoreductase activity	molecular_function	5	25	25	20	100	3.96863	0.0015	0.140055			Enox2|Grxcr1|Gstk1|Txn1|Txndc8
GO:0031045	dense core granule	cellular_component	3	11	11	27.2727	100	3.83992	0.001	0.105453			Sod1|Syt5|Vps13a
GO:0051968	positive regulation of synaptic transmission, glutamatergic	biological_process	4	18	18	22.2222	100	3.8393	0.0035	0.258208			Nlgn1|Nrxn1|Ntrk1|Ptk2b
GO:0004890	GABA-A receptor activity	molecular_function	4	18	18	22.2222	100	3.8393	0.003	0.23082	cell junction|chloride channel complex|chloride transmembrane transport|chloride transmembrane transporter activity|extracellular ligand-gated ion channel activity|gamma-aminobutyric acid signaling pathway	gamma-aminobutyric acid signaling pathway	Gabra1|Gabra2|Gabra5|Gabrb3
GO:0003723	RNA binding	molecular_function	88	1444	1455	6.09418	99.244	3.81062	0.0455	0.942981		mRNA splicing, via spliceosome	5330417C22Rik|Ago2|Aimp1|Akap8|Akap8l|Atp5c1|Atxn1l|Cdc42ep4|Cdk9|Celf4|Celf6|Cherp|Chtop|Cstf3|Dazl|Ddx60|Dhx16|Dhx57|Drosha|Dut|Dync1li1|Eftud1|Eif2ak2|Eif3i|Eif4a3|Eif5a2|Fam98a|Gnb2l1|Grb2|Gspt1|Hist4h4|Hnrnpab|Hspd1|Hspe1|Ilf2|Jakmip1|Kin|Lgals1|Mef2c|Mif4gd|Mrpl2|Mrpl39|Mrps7|Mrto4|Myo18a|Ncbp2|Nhp2|Nol12|Nufip2|Papola|Pdcd11|Per2|Pkm|Ppp1r10|Prpf3|Prrc2b|Psmc1|Ptrh1|R3hdm1|Ralyl|Rbfox1|Rft…
GO:0019904	protein domain specific binding	molecular_function	41	567	573	7.23104	98.9529	3.71127	0.0005	0.0601577			Abcc2|Arhgap31|Arhgap6|Calm1|Casp2|Dock4|Epha4|Fam189b|Gnb2l1|Grb2|Grik2|Hdac1|Hhex|Ist1|Itgb1|Itgb1bp2|L3mbtl1|Lck|Mdc1|Mef2c|Nlgn1|Park2|Pcgf6|Ptk2|Ptpn22|Robo1|Scamp1|Sgip1|Sh2d2a|Sh3bp1|Sh3pxd2b|Shc4|Shcbp1|Sstr2|Stxbp1|Tdg|Tnni3|Tubb5|Wbp1|Wbp11|Wiz
GO:0050884	neuromuscular process controlling posture	biological_process	3	12	12	25	100	3.61637	0.005	0.32954	locomotory behavior|lytic vacuole organization|neuromuscular process controlling balance		Cln8|Gaa|Hexa
GO:0044429	mitochondrial part	cellular_component	50	740	742	6.75676	99.7305	3.59989	0.0085	0.442964		acid-thiol ligase activity	Acad11|Acsl4|Acsm2|Acsm5|Alas2|Apex2|Apool|Atf2|Atp5c1|Atp5g3|Cbr4|Chpf|Cidea|Coq10b|Cox15|Dars2|Dhodh|Epha4|Fpgs|Gstk1|Hccs|Hspd1|Hspe1|Htra2|Kmo|Mpc2|Mrpl2|Mrpl39|Mrpl47|Mrps21|Mrps25|Mrps7|Mrs2|Mtx1|Nat8l|Ndufa12|Ndufb5|Pars2|Rsad2|Slc25a19|Slc25a28|Sod1|Timm22|Timmdc1|Tmem126a|Tmem126b|Tmem70|Tomm5|Usmg5|Usp30
GO:0005834	heterotrimeric G-protein complex	cellular_component	6	38	38	15.7895	100	3.59333	0.001	0.105453		dopamine receptor signaling pathway|extrinsic component of cytoplasmic side of plasma membrane	Gna14|Gnal|Gnao1|Gnas|Gnaz|Rgs7
GO:0002429	immune response-activating cell surface receptor signaling pathway	biological_process	9	73	74	12.3288	98.6486	3.50119	0.0005	0.0601577			Clec7a|Gpld1|Klre1|Lck|Mef2c|Plcg1|Ptpn22|Rftn1|Vav3
GO:0000398	mRNA splicing, via spliceosome	biological_process	7	50	50	14	100	3.48856	0.0005	0.0601577	RNA binding		Celf4|Ncbp2|Papola|Prpf3|Sf3a1|Sf3b1|Srsf6
GO:0031345	negative regulation of cell projection organization	biological_process	11	99	99	11.1111	100	3.47162	0.0005	0.0601577			D130043K22Rik|Efna1|Epha4|Il15ra|Itgb1|Lgals1|Nrxn1|Paqr3|Ptk2|Snapin|Tlx2
GO:0035591	signaling adaptor activity	molecular_function	5	30	30	16.6667	100	3.43295	0.001	0.105453			Frs2|Grb2|Ksr2|Sh2d2a|Sh2d3c
GO:0034243	regulation of transcription elongation from RNA polymerase II promoter	biological_process	4	21	21	19.0476	100	3.41829	0.0035	0.258208			Brd4|Map2k1|Nelfa|Tceb1
GO:0003015	heart process	biological_process	3	13	13	23.0769	100	3.41678	0.007	0.399646			Rps6ka2|Sod1|Tnni3
GO:0050885	neuromuscular process controlling balance	biological_process	7	52	52	13.4615	100	3.36312	0.001	0.105453		neuromuscular process controlling posture	Abr|Bcr|Cln8|Gaa|Hexa|Nrxn1|Rbfox1
GO:0005089	Rho guanyl-nucleotide exchange factor activity	molecular_function	9	76	76	11.8421	100	3.35981	0	0.0601577	regulation of Rho protein signal transduction		Abr|Arhgef10|Bcr|Ect2|Ect2l|Eps8l1|Fgd6|Rasgrf1|Vav3
GO:0006906	vesicle fusion	biological_process	5	31	31	16.129	100	3.33976	0.003	0.23082			C2cd5|Snapin|Stx5a|Vamp3|Vav3
GO:0045087	innate immune response	biological_process	21	253	253	8.3004	100	3.3176	0	0.0601577		natural killer cell activation involved in immune response|regulation of MHC class I biosynthetic process|type I interferon receptor binding	C8a|Clec7a|Cnpy3|Eif2ak2|Gm13271|Gm13275|Gm13276|Gm13283|Ifna1|Ifna11|Ifna4|Ifna5|Ifna6|Ifna7|Ifne|Ly96|Mbl1|Rsad2|Sftpd|Trim14|Trim35
GO:0000904	cell morphogenesis involved in differentiation	biological_process	14	146	147	9.58904	99.3197	3.29636	0.0005	0.0601577			Arl13b|Cul7|Efna1|Foxg1|Grem1|Hexa|Hnrnpab|Ift88|Itgb1|Loxl3|Mef2c|Mertk|Msx2|Vamp3
GO:0031683	G-protein beta/gamma-subunit complex binding	molecular_function	6	42	42	14.2857	100	3.28954	0.004	0.280109		dopamine receptor signaling pathway|extrinsic component of cytoplasmic side of plasma membrane	Arl6|Gna14|Gnal|Gnao1|Gnas|Gnaz
GO:0030054	cell junction	cellular_component	55	868	874	6.33641	99.3135	3.27778	0.042	0.897418		GABA-A receptor activity|axonal growth cone|excitatory synapse|extracellular ligand-gated ion channel activity|gamma-aminobutyric acid signaling pathway|neurotrophin TRKA receptor binding|positive regulation of excitatory postsynaptic membrane potential|receptor localization to synapse|tight junction assembly	4921511M17Rik|4930486L24Rik|Abcc2|Add3|Arhgap31|Atat1|Cadm2|Capzb|Chrm1|Chrna2|Ctnnd2|Des|Dlg2|Ect2|Epha4|Frs2|Gabra1|Gabra2|Gabra5|Gabrb3|Gm10057|Grb2|Grik2|Itga1|Itgb1|Lck|Map2k1|Mdc1|Mrps18b|Mylk|Neto1|Nlgn1|Nrxn1|Nup214|Palld|Pard3|Pard3b|Park2|Plcg1|Polr1e|Ptk2|Ptk2b|Ptk7|S100a14|Samt1|Sh3bp1|Sh3pxd2b|Shc4|Slc3a2|Slc6a17|Snapin|Svop|Syt5|Vamp3|Zyx
GO:1902476	chloride transmembrane transport	biological_process	9	78	78	11.5385	100	3.26935	0.001	0.105453	chloride transmembrane transporter activity	GABA-A receptor activity|chloride channel complex|chloride transmembrane transporter activity|gamma-aminobutyric acid signaling pathway	Best3|Clcn1|Gabra1|Gabra2|Gabra5|Gabrb3|Pcyox1|Slc12a1|Slc12a5
GO:0060119	inner ear receptor cell development	biological_process	3	14	14	21.4286	100	3.23687	0.0095	0.475716			Gabra5|Gabrb3|Grxcr1
GO:0044295	axonal growth cone	cellular_component	3	14	14	21.4286	100	3.23687	0.008	0.426833	cell junction		Epha4|Nrxn1|Pard3
GO:0019903	protein phosphatase binding	molecular_function	10	93	93	10.7527	100	3.19083	0	0.0601577			Ap3b1|Gnb2l1|Grb2|Itga1|Klre1|Lck|Myo16|Pard3|Smg7|Sod1
GO:0007214	gamma-aminobutyric acid signaling pathway	biological_process	4	23	23	17.3913	100	3.17952	0.0035	0.258208	GABA-A receptor activity|cell junction|chloride channel complex|chloride transmembrane transport|chloride transmembrane transporter activity|extracellular ligand-gated ion channel activity	GABA-A receptor activity	Gabra1|Gabra2|Gabra5|Gabrb3
GO:0005669	transcription factor TFIID complex	cellular_component	4	23	23	17.3913	100	3.17952	0.004	0.280109			Taf1|Taf13|Taf3|Taf5
GO:0034707	chloride channel complex	cellular_component	6	44	44	13.6364	100	3.15118	0.0005	0.0601577	chloride transmembrane transport|chloride transmembrane transporter activity	GABA-A receptor activity|gamma-aminobutyric acid signaling pathway	Best3|Clcn1|Gabra1|Gabra2|Gabra5|Gabrb3
GO:0015108	chloride transmembrane transporter activity	molecular_function	9	81	81	11.1111	100	3.13888	0.0015	0.140055	chloride transmembrane transport	GABA-A receptor activity|chloride channel complex|chloride transmembrane transport|gamma-aminobutyric acid signaling pathway	Best3|Clcn1|Gabra1|Gabra2|Gabra5|Gabrb3|Pcyox1|Slc12a1|Slc12a5
GO:0060788	ectodermal placode formation	biological_process	3	15	16	20	93.75	3.07337	0.008	0.426833			Frs2|Gnas|Hdac1
GO:0051187	cofactor catabolic process	biological_process	3	15	15	20	100	3.07337	0.009	0.457062	pyridine-containing compound catabolic process	pyridine-containing compound catabolic process	Ncf2|Nudt12|Sh3bp1
GO:0004143	diacylglycerol kinase activity	molecular_function	3	15	15	20	100	3.07337	0.0075	0.41117	NAD+ kinase activity	NAD+ kinase activity	Cerk|Dgkb|Dgkd
GO:2001259	positive regulation of cation channel activity	biological_process	4	24	24	16.6667	100	3.07009	0.0065	0.383308		positive regulation of calcium ion transmembrane transporter activity	Asph|Calm1|Nedd4l|S100a1
GO:0016849	phosphorus-oxygen lyase activity	molecular_function	4	24	24	16.6667	100	3.07009	0.0055	0.34475	cyclase activity|cyclic purine nucleotide metabolic process	cyclase activity|cyclic purine nucleotide metabolic process	Adcy10|Gnal|Gucy2c|Npr1
GO:0009975	cyclase activity	molecular_function	4	24	24	16.6667	100	3.07009	0.0045	0.306736	cyclic purine nucleotide metabolic process|phosphorus-oxygen lyase activity	cyclic purine nucleotide metabolic process|phosphorus-oxygen lyase activity	Adcy10|Gnal|Gucy2c|Npr1
GO:0001505	regulation of neurotransmitter levels	biological_process	7	58	59	12.069	98.3051	3.02051	0.0015	0.140055			Aldh5a1|Cln8|Gabra2|Nrxn1|Park2|Stxbp1|Vamp3
GO:0035023	regulation of Rho protein signal transduction	biological_process	10	98	98	10.2041	100	3.00326	0.002	0.17155		Rho guanyl-nucleotide exchange factor activity	Abr|Arhgef10|Bcr|Ect2|Ect2l|Eps8l1|Fgd6|Flot1|Rasgrf1|Vav3
GO:0007626	locomotory behavior	biological_process	16	189	190	8.46561	99.4737	2.97739	0	0.0601577		circadian behavior|neuromuscular process controlling posture	Btbd9|Cacna1e|Chl1|Ciart|Cln8|Epha4|Gaa|Gnao1|Hexa|Htra2|Mup4|Negr1|Park2|Sod1|Trh|Vps13a
GO:0043204	perikaryon	cellular_component	7	59	60	11.8644	98.3333	2.96771	0.002	0.17155			Epha4|Gnb2l1|Grik2|Itga1|Map2k1|Pde11a|Top1
GO:0006672	ceramide metabolic process	biological_process	7	59	59	11.8644	100	2.96771	0.0015	0.140055			Aldh5a1|Cerk|Cln8|Gba|Hexa|Htra2|St8sia4
GO:0007265	Ras protein signal transduction	biological_process	10	99	99	10.101	100	2.96713	0.0005	0.0601577			Arl6|Cdc42ep1|Cdc42ep4|Dhcr24|Eps8l1|Grb2|Nisch|Ralgapa2|Rasgrp3|Rtkn
GO:0007212	dopamine receptor signaling pathway	biological_process	4	25	25	16	100	2.96644	0.008	0.426833	G-protein beta/gamma-subunit complex binding|adenylate cyclase-modulating G-protein coupled receptor signaling pathway|extrinsic component of cytoplasmic side of plasma membrane|heterotrimeric G-protein complex		Gna14|Gnal|Gnao1|Gnas
GO:0005044	scavenger receptor activity	molecular_function	6	47	47	12.766	100	2.9579	0.0015	0.140055			Ackr4|Cd5|Cd6|Corin|Loxl3|Stab1
GO:0006886	intracellular protein transport	biological_process	36	541	542	6.65434	99.8155	2.94258	0.0415	0.890983		AP-type membrane coat adaptor complex	Ap3b1|Ap4b1|Arl13b|Arl6|C2cd5|Chml|Gga1|Gga3|Grik2|Itgb1|Mtx1|Napb|Nlgn1|Nup214|Pard3|Pex3|Pex6|Pgap1|Phip|Rab36|Rftn1|Scamp3|Scg5|Sec24a|Sec63|Serac1|Sgip1|Snapin|Snx30|Stx19|Stx5a|Sytl2|Taf1|Tomm5|Vamp3|Zfyve16
GO:0032922	circadian regulation of gene expression	biological_process	5	36	37	13.8889	97.2973	2.92576	0.0055	0.34475			Ciart|Hdac1|Per2|Per3|Rora
GO:0030119	AP-type membrane coat adaptor complex	cellular_component	5	36	36	13.8889	100	2.92576	0.0055	0.34475	intracellular protein transport		Ap3b1|Ap4b1|Gga1|Gga3|Sgip1
GO:1901021	positive regulation of calcium ion transmembrane transporter activity	biological_process	3	16	16	18.75	100	2.92374	0.014	0.606227	positive regulation of cation channel activity		Asph|Calm1|S100a1
GO:0019208	phosphatase regulator activity	molecular_function	7	60	61	11.6667	98.3607	2.91601	0.002	0.17155			Anp32e|Bmp2k|Calm1|Ppp1r10|Ppp1r14c|Ppp2r5d|Wbp11
GO:0018108	peptidyl-tyrosine phosphorylation	biological_process	13	146	146	8.90411	100	2.88048	0	0.0601577			Clk2|Eif2ak2|Epha4|Epha6|Insrr|Lck|Lif|Map2k1|Mertk|Ntrk1|Osm|Ptk2|Ptk2b
GO:0043524	negative regulation of neuron apoptotic process	biological_process	12	131	133	9.16031	98.4962	2.87485	0.0015	0.140055			Chl1|Gabra5|Gabrb3|Gnb2l1|Grik2|Mef2c|Ntrk1|Park2|Ptk2b|Sod1|Stxbp1|Tfap2d
GO:0046068	cGMP metabolic process	biological_process	4	26	26	15.3846	100	2.86802	0.0105	0.506004			Gucy2c|Npr1|Pde11a|Rora
GO:0019900	kinase binding	molecular_function	30	437	440	6.86499	99.3182	2.86094	0.0325	0.804734			Atf2|Cep152|Gnb2l1|Grb2|Hdac9|Itgb1|Jakmip1|Kif11|Ksr2|Lck|Map2k1|Mob4|Npr1|Pak2|Pard3|Park2|Per2|Per3|Pfkfb1|Plcg1|Ptk2|Ptk2b|Ptpn22|Rasgrp3|Slc12a5|Slc22a8|Stk39|Stxbp1|Tdg|Tnni3
GO:0051028	mRNA transport	biological_process	9	88	90	10.2273	97.7778	2.85616	0.002	0.17155			Chtop|Eif4a3|Eif5a2|Hhex|Ncbp2|Nup214|Nup85|Nxt2|Srsf7
GO:0008643	carbohydrate transport	biological_process	7	62	62	11.2903	100	2.81573	0.002	0.17155		nucleotide-sugar transmembrane transporter activity|nucleotide-sugar transport|sugar transmembrane transporter activity	G630090E17Rik|Hiat1|Slc23a2|Slc2a2|Slc35a3|Slc35a5|Slc50a1
GO:0050890	cognition	biological_process	17	213	215	7.98122	99.0698	2.80676	0	0.0601577			Btbd9|Cacna1e|Chl1|Chrm1|Cln8|Ctnnd2|Gabra5|Gnas|Jakmip1|Mef2c|Neto1|Nqo2|Nrxn1|Ntrk1|Park2|Ptprz1|Slc12a5
GO:0071709	membrane assembly	biological_process	3	17	17	17.6471	100	2.78597	0.0125	0.56731	protein localization to membrane		Nlgn1|Nrxn1|Rftn1
GO:0071467	cellular response to pH	biological_process	3	17	17	17.6471	100	2.78597	0.0125	0.56731			Gpld1|Insrr|Pkd1l3
GO:0048645	organ formation	biological_process	3	17	17	17.6471	100	2.78597	0.014	0.606227			Hhex|Ift88|Nkx3-2
GO:0003951	NAD+ kinase activity	molecular_function	3	17	17	17.6471	100	2.78597	0.0105	0.506004	diacylglycerol kinase activity	diacylglycerol kinase activity	Cerk|Dgkb|Dgkd
GO:0001556	oocyte maturation	biological_process	3	17	17	17.6471	100	2.78597	0.016	0.651891			Dazl|Ptk2b|Rps6ka2
GO:0031346	positive regulation of cell projection organization	biological_process	16	198	198	8.08081	100	2.77568	0	0.0601577			Cdc42ep1|Cdc42ep4|Cul7|Epha4|Eps8l1|Ist1|Itgb1|Negr1|Nlgn1|Ntrk1|Obsl1|Ppp2r5d|Ptk2b|Ptk7|Robo1|Tenm1
GO:0048365	Rac GTPase binding	molecular_function	4	27	27	14.8148	100	2.77435	0.0065	0.383308			Dock4|Dock7|Ncf2|Sod1
GO:0016235	aggresome	cellular_component	4	27	27	14.8148	100	2.77435	0.005	0.32954			Cutc|Eid1|Park2|Uba5
GO:0090316	positive regulation of intracellular protein transport	biological_process	11	120	121	9.16667	99.1736	2.75429	0.0015	0.140055			Anp32b|Asph|C2cd5|Cherp|Chrm1|Dctn1|Ect2|Grem1|Tenm1|Ubr5|Xpo4
GO:0042787	protein ubiquitination involved in ubiquitin-dependent protein catabolic process	biological_process	6	51	51	11.7647	100	2.72297	0.004	0.280109			Fbxo10|Nedd4l|Park2|Ube3a|Ubr4|Ubr5
GO:0030027	lamellipodium	cellular_component	11	123	124	8.94309	99.1935	2.66417	0.001	0.105453			Arhgap31|Arpc5|Capzb|Itgb1|Mylk|Palld|Plcg1|Ptk2|Ptk2b|Rab3ip|Sh3bp1
GO:0090102	cochlea development	biological_process	3	18	18	16.6667	100	2.65841	0.017	0.677242			Gabra5|Gabrb3|Ift88
GO:0070830	tight junction assembly	biological_process	3	18	18	16.6667	100	2.65841	0.0155	0.643214	cell junction		Ect2|Itgb1|Pard3
GO:0048512	circadian behavior	biological_process	3	18	18	16.6667	100	2.65841	0.0145	0.620385	locomotory behavior		Btbd9|Ciart|Mup4
GO:0016878	acid-thiol ligase activity	molecular_function	3	18	18	16.6667	100	2.65841	0.0215	0.76779	mitochondrial part		Acsl4|Acsm2|Acsm5
GO:0007268	synaptic transmission	biological_process	13	155	156	8.3871	99.359	2.64504	0.0005	0.0601577			Cacna1e|Chrm1|Chrna2|Dlg2|Gabra1|Gabra5|Grik2|Napb|Nrxn1|Park2|Slc12a5|Snapin|Stxbp1
GO:0009896	positive regulation of catabolic process	biological_process	15	188	188	7.97872	100	2.63364	0	0.0601577			5330417C22Rik|Ago2|Arhgef10|E330034G19Rik|Gga1|Gga3|Gnb2l1|Gpld1|Ier3|Nedd4l|Ptk2|Ptk2b|Sumo2|Svip|Wdfy3
GO:0021955	central nervous system neuron axonogenesis	biological_process	4	29	29	13.7931	100	2.59968	0.0105	0.506004			Dclk1|Epha4|Prdm8|Ptk2
GO:0000184	nuclear-transcribed mRNA catabolic process, nonsense-mediated decay	biological_process	4	29	29	13.7931	100	2.59968	0.0085	0.442964			Eif4a3|Gspt1|Ncbp2|Smg7
GO:2000311	regulation of alpha-amino-3-hydroxy-5-methyl-4-isoxazole propionate selective glutamate receptor activity	biological_process	3	19	21	15.7895	90.4762	2.53975	0.0185	0.708653	regulation of N-methyl-D-aspartate selective glutamate receptor activity		Mef2c|Nlgn1|Nrxn1
GO:0070527	platelet aggregation	biological_process	3	19	19	15.7895	100	2.53975	0.016	0.651891			Gnas|P2ry12|Stxbp1
GO:0032806	carboxy-terminal domain protein kinase complex	cellular_component	3	19	19	15.7895	100	2.53975	0.014	0.606227			Brd4|Cdk9|Hspd1
GO:0048678	response to axon injury	biological_process	5	42	42	11.9048	100	2.51604	0.008	0.426833			Chl1|Lgals1|Map2k1|Ntrk1|Sod1
GO:0031234	extrinsic component of cytoplasmic side of plasma membrane	cellular_component	5	42	42	11.9048	100	2.51604	0.006	0.367106	G-protein beta/gamma-subunit complex binding|adenylate cyclase-modulating G-protein coupled receptor signaling pathway|heterotrimeric G-protein complex	dopamine receptor signaling pathway	Gna14|Gnal|Gnao1|Gnas|Gnaz
GO:0030145	manganese ion binding	molecular_function	5	43	43	11.6279	100	2.45486	0.01	0.493857			Adcy10|Lap3|Mppe1|Papola|Ppm1a
GO:0005230	extracellular ligand-gated ion channel activity	molecular_function	7	70	70	10	100	2.45091	0.004	0.280109	cell junction	GABA-A receptor activity|gamma-aminobutyric acid signaling pathway	Chrna2|Gabra1|Gabra2|Gabra5|Gabrb3|Grik2|Ptk2b
GO:0046875	ephrin receptor binding	molecular_function	4	31	31	12.9032	100	2.43964	0.0095	0.475716			Efna1|Epha4|Grb2|Ntrk1
GO:0035116	embryonic hindlimb morphogenesis	biological_process	4	31	31	12.9032	100	2.43964	0.0095	0.475716			Alx3|Gnas|Msx2|Pitx2
GO:0030017	sarcomere	cellular_component	4	31	31	12.9032	100	2.43964	0.0135	0.591722			Calm1|Lrrc10|Mef2c|Tnni3
GO:0097346	INO80-type complex	cellular_component	3	20	20	15	100	2.42889	0.0175	0.687988			Actl6a|Anp32e|Ino80b
GO:0060122	inner ear receptor stereocilium organization	biological_process	3	20	20	15	100	2.42889	0.02	0.745405			Grxcr1|Ift88|Sod1
GO:0010922	positive regulation of phosphatase activity	biological_process	3	20	20	15	100	2.42889	0.0205	0.75618			Calm1|Itga1|Mef2c
GO:0008089	anterograde axon cargo transport	biological_process	3	20	20	15	100	2.42889	0.024	0.804734			Ap3b1|Snapin|Sod1
GO:0051048	negative regulation of secretion	biological_process	12	149	150	8.05369	99.3333	2.38846	0.0015	0.140055			Abr|Acsl4|Bcr|Cidea|Lif|Mup4|Osm|P2ry12|Park2|Rsad2|Trh|Uts2
GO:0048013	ephrin receptor signaling pathway	biological_process	4	32	32	12.5	100	2.36442	0.0135	0.591722			Efna1|Epha4|Epha6|Ptk2
GO:0009311	oligosaccharide metabolic process	biological_process	4	32	33	12.5	96.9697	2.36442	0.0115	0.538278			B3galt1|Mogs|St6galnac5|St8sia4
GO:0008180	COP9 signalosome	cellular_component	4	32	32	12.5	100	2.36442	0.0155	0.643214			Dock7|Flot1|Grb2|Plcg1
GO:0030672	synaptic vesicle membrane	cellular_component	5	45	45	11.1111	100	2.33762	0.01	0.493857			Scamp1|Slc6a17|Snapin|Svop|Syt5
GO:0019221	cytokine-mediated signaling pathway	biological_process	15	202	202	7.42574	100	2.33538	0.0135	0.591722		natural killer cell activation involved in immune response|regulation of MHC class I biosynthetic process|type I interferon receptor binding	Ackr4|Gm13271|Gm13275|Gm13276|Gm13283|Ifna1|Ifna11|Ifna4|Ifna5|Ifna6|Ifna7|Ifne|Nup85|Ptk2b|Zc3h15
GO:0006836	neurotransmitter transport	biological_process	7	73	73	9.58904	100	2.32691	0.0055	0.34475			Cln8|Gabra2|Nrxn1|Park2|Slc6a17|Stxbp1|Vamp3
GO:0060076	excitatory synapse	cellular_component	3	21	21	14.2857	100	2.32492	0.0195	0.729805	cell junction|positive regulation of excitatory postsynaptic membrane potential|receptor localization to synapse	receptor localization to synapse	Neto1|Nlgn1|Nrxn1
GO:0008200	ion channel inhibitor activity	molecular_function	3	21	21	14.2857	100	2.32492	0.025	0.804734			Gnb2l1|Nedd4l|Tnni3
GO:0016605	PML body	cellular_component	8	88	88	9.09091	100	2.32121	0.008	0.426833			Cdk9|Ciart|Hipk1|Klhl20|Nr2c1|Sumo2|Tdg|Wdfy3
GO:0007368	determination of left/right symmetry	biological_process	6	59	59	10.1695	100	2.31483	0.0045	0.306736			Arl13b|Ccdc40|Ift88|Nkx3-2|Nphp3|Pitx2
GO:0072657	protein localization to membrane	biological_process	13	169	169	7.69231	100	2.3087	0.031	0.804734		membrane assembly	Arl6|C2cd5|Flot1|Grik2|Nlgn1|Nrxn1|Pard3|Pex3|Rftn1|Sec63|Sh3pxd2b|Taf1|Vamp3
GO:0043388	positive regulation of DNA binding	biological_process	4	33	33	12.1212	100	2.29208	0.0155	0.643214			Brd4|Hipk1|Pitx2|Txn1
GO:0043484	regulation of RNA splicing	biological_process	7	74	74	9.45946	100	2.28693	0.0065	0.383308			Celf4|Clk2|Eif4a3|Rbfox1|Srsf6|Srsf7|Tia1
GO:0006970	response to osmotic stress	biological_process	6	60	60	10	100	2.26857	0.0105	0.506004			Atf2|Kmo|Mylk|Nedd4l|Ptk2b|Stk39
GO:0070932	histone H3 deacetylation	biological_process	3	22	22	13.6364	100	2.22708	0.022	0.780978			Hdac1|Hdac9|Per2
GO:0001871	pattern binding	molecular_function	3	22	22	13.6364	100	2.22708	0.0305	0.804734			Agl|Clec7a|Mbl1
GO:1901532	regulation of hematopoietic progenitor cell differentiation	biological_process	4	34	35	11.7647	97.1429	2.22242	0.012	0.557316			Eif2ak2|Hist4h4|L3mbtl1|Mef2c
GO:0080171	lytic vacuole organization	biological_process	4	34	34	11.7647	100	2.22242	0.0195	0.729805		neuromuscular process controlling posture	Cln8|Gaa|Hexa|Hook1
GO:0008023	transcription elongation factor complex	cellular_component	4	34	34	11.7647	100	2.22242	0.0155	0.643214			Brd4|Cdk9|Nelfa|Tceb1
GO:0007157	heterophilic cell-cell adhesion via plasma membrane cell adhesion molecules	biological_process	4	34	34	11.7647	100	2.22242	0.016	0.651891			Lgals1|Nlgn1|Nrxn1|Umod
GO:2000021	regulation of ion homeostasis	biological_process	11	140	140	7.85714	100	2.19787	0.003	0.23082			Asph|Calm1|Cherp|Corin|Gnb2l1|Lck|Nedd4l|Plcg1|Ptk2b|Umod|Uts2
GO:0006112	energy reserve metabolic process	biological_process	6	62	63	9.67742	98.4127	2.17879	0.0145	0.620385			Agl|Gaa|Gnas|Gnmt|Mup4|Per2
GO:0004714	transmembrane receptor protein tyrosine kinase activity	molecular_function	6	62	62	9.67742	100	2.17879	0.0135	0.591722			Epha4|Epha6|Insrr|Mertk|Mup4|Ntrk1
GO:0071277	cellular response to calcium ion	biological_process	4	35	35	11.4286	100	2.15524	0.02	0.745405			Asph|Ect2|Gpld1|Mef2c
GO:0052652	cyclic purine nucleotide metabolic process	biological_process	4	35	35	11.4286	100	2.15524	0.021	0.766735	cyclase activity|phosphorus-oxygen lyase activity	cyclase activity|phosphorus-oxygen lyase activity	Adcy10|Gnal|Gucy2c|Npr1
GO:0010677	negative regulation of cellular carbohydrate metabolic process	biological_process	4	35	35	11.4286	100	2.15524	0.016	0.651891			Clk2|Ier3|Mup4|Park2
GO:0043548	phosphatidylinositol 3-kinase binding	molecular_function	3	23	23	13.0435	100	2.13472	0.0295	0.804734			Calm1|Insrr|Lck
GO:0032413	negative regulation of ion transmembrane transporter activity	biological_process	3	23	23	13.0435	100	2.13472	0.0285	0.804734			Mmp9|Nedd4l|Stk39
GO:0030500	regulation of bone mineralization	biological_process	6	64	64	9.375	100	2.09242	0.014	0.606227			Bmp2k|Fam20c|Grem1|Mef2c|Mgp|Ptk2b
GO:0060998	regulation of dendritic spine development	biological_process	4	36	36	11.1111	100	2.0904	0.023	0.799072			Efna1|Epha4|Mef2c|Nlgn1
GO:0055006	cardiac cell development	biological_process	4	36	36	11.1111	100	2.0904	0.026	0.804734			Lrrc10|Pbrm1|Pitx2|Speg
GO:0006220	pyrimidine nucleotide metabolic process	biological_process	4	36	36	11.1111	100	2.0904	0.0225	0.790897			Cmpk2|Dhodh|Dut|Upp2
GO:1900542	regulation of purine nucleotide metabolic process	biological_process	10	128	128	7.8125	100	2.0756	0.006	0.367106			Arhgef10|Calm1|Gnal|Gnas|Gnb2l1|Gpr87|Nphp3|Npr1|P2ry13|Ptk2b
GO:0030117	membrane coat	cellular_component	5	50	50	10	100	2.07043	0.0185	0.708653			Ap3b1|Ap4b1|Arl6|Eps15l1|Sec24a
GO:0002758	innate immune response-activating signal transduction	biological_process	5	50	50	10	100	2.07043	0.012	0.557316			Clec7a|Hspd1|Klre1|Rftn1|S100a14
GO:0007188	adenylate cyclase-modulating G-protein coupled receptor signaling pathway	biological_process	8	96	96	8.33333	100	2.05232	0.0075	0.41117		dopamine receptor signaling pathway|extrinsic component of cytoplasmic side of plasma membrane	Gna14|Gnal|Gnao1|Gnas|Gnaz|Oxgr1|P2ry12|Sstr2
GO:1900407	regulation of cellular response to oxidative stress	biological_process	3	24	24	12.5	100	2.04727	0.041	0.884485			Gnb2l1|Scly|Sod1
GO:0050886	endocrine process	biological_process	3	24	24	12.5	100	2.04727	0.0375	0.835109			Corin|Enpep|Rps6ka2
GO:0046825	regulation of protein export from nucleus	biological_process	3	24	24	12.5	100	2.04727	0.036	0.826341			Anp32b|Txn1|Xpo4
GO:0033198	response to ATP	biological_process	3	24	24	12.5	100	2.04727	0.0345	0.818097			Asph|Sh3bp1|Sod1
GO:0015459	potassium channel regulator activity	molecular_function	3	24	24	12.5	100	2.04727	0.04	0.8713			Kcne1l|Nedd4l|Sgk2
GO:0004683	calmodulin-dependent protein kinase activity	molecular_function	3	24	24	12.5	100	2.04727	0.032	0.804734			Dapk1|Mylk|Ptk2b
GO:0003279	cardiac septum development	biological_process	3	24	24	12.5	100	2.04727	0.025	0.804734			Frs2|Nphp3|Nprl3
GO:0032182	ubiquitin-like protein binding	molecular_function	7	81	82	8.64198	98.7805	2.02389	0.0115	0.538278			Agl|Park2|Per2|Rad23b|Tdg|Ubr5|Usp13
GO:0040029	regulation of gene expression, epigenetic	biological_process	8	97	97	8.24742	100	2.02056	0.0095	0.475716			Alkbh2|Crebzf|Gnas|L3mbtl1|Rlim|Slc50a1|Tdg|Zfp335
GO:0032313	regulation of Rab GTPase activity	biological_process	6	66	67	9.09091	98.5075	2.0092	0.012	0.557316			Rab3ip|Tbc1d10a|Tbc1d16|Tbc1d22a|Tbc1d5|Tbck
GO:0006575	cellular modified amino acid metabolic process	biological_process	11	148	150	7.43243	98.6667	2.00056	0.045	0.93478			Aldh5a1|Fpgs|Glo1|Gnmt|Gstk1|Kmo|Mat1a|P4ha1|Pcyox1|Serinc5|Sod1
GO:0055007	cardiac muscle cell differentiation	biological_process	4	38	38	10.5263	100	1.96708	0.0255	0.804734			Ift88|Itgb1|Mef2c|Pitx2
GO:0034405	response to fluid shear stress	biological_process	3	25	25	12	100	1.96426	0.0375	0.835109			Ift88|Mef2c|Ncf2
GO:0005844	polysome	cellular_component	3	25	25	12	100	1.96426	0.037	0.834338			Ago2|Dazl|Naa35
GO:0005689	U12-type spliceosomal complex	cellular_component	3	25	25	12	100	1.96426	0.0295	0.804734			Gm5449|Sf3b1|Snrpg
GO:0005544	calcium-dependent phospholipid binding	molecular_function	3	25	25	12	100	1.96426	0.043	0.910107			Anxa10|C2cd5|Syt5

## Sheet: Fig2d_PGN_DN_shared_TAD_boundar
Fig2d_PGN_DN_shared_TAD_boundaries_not_shown
Ontology-ID	Ontology Name	Ontology Type	Number Changed	Number Measured	Number in Ontology	Percent Changed	Percent Present	Z Score	PermuteP	AdjustedP	redundant with terms	inverse redundant	gene symbols
GO:0090286	cytoskeletal anchoring at nuclear membrane	biological_process	3	5	5	60	100	7.18458	0	0.35854	LINC complex|envelope	LINC complex	Sun2|Syne1|Syne3
GO:0030299	intestinal cholesterol absorption	biological_process	3	5	5	60	100	7.18458	0	0.35854			Abcg5|Abcg8|Pnlip
GO:0051133	regulation of NK T cell activation	biological_process	3	6	6	50	100	6.48419	0	0.35854	positive regulation of leukocyte mediated cytotoxicity		Cd1d1|Cd1d2|Il23a
GO:0034993	LINC complex	cellular_component	3	6	6	50	100	6.48419	0	0.35854	cytoskeletal anchoring at nuclear membrane|envelope	cytoskeletal anchoring at nuclear membrane	Sun2|Syne1|Syne3
GO:2000144	positive regulation of DNA-templated transcription, initiation	biological_process	3	9	9	33.3333	100	5.11205	0	0.35854			Bclaf1|Nkx2-5|Wnt10b
GO:0003725	double-stranded RNA binding	molecular_function	8	57	58	14.0351	98.2759	4.62371	0	0.35854	defense response to other organism		Oas1a|Oas1b|Oas1c|Oas1e|Oas1f|Oas1g|Oas1h|Oas3
GO:0043508	negative regulation of JUN kinase activity	biological_process	3	11	12	27.2727	91.6667	4.51409	0.005	1			Gstp1|Mapk8ip1|Sfrp1
GO:0006900	membrane budding	biological_process	3	12	12	25	100	4.26929	0.0055	1			Prkci|Trim72|Tsg101
GO:0098542	defense response to other organism	biological_process	24	333	333	7.20721	100	4.14238	0	0.35854		double-stranded RNA binding	Cd160|Defb19|Defb21|Defb25|Defb26|Defb28|Defb29|Defb36|Defb45|Gm17416|Il23a|Oas1a|Oas1b|Oas1c|Oas1e|Oas1f|Oas1g|Oas1h|Oas3|Polr3c|Polr3g|Pycard|Reg3g|Ripk2
GO:0050860	negative regulation of T cell receptor signaling pathway	biological_process	3	13	13	23.0769	100	4.05124	0.0035	0.89635			Elf1|Pawr|Phpt1
GO:0097458	neuron part	cellular_component	51	924	927	5.51948	99.6764	4.03101	0	0.35854		dendrite morphogenesis|excitatory synapse|motor neuron axon guidance|positive regulation of membrane potential|protein localization to synapse	Acot7|Alcam|Asic2|Camk1g|Cdh13|Cit|Ctnna2|Dcx|Ddn|Dnm3|Dst|Eef1a2|Epb4.1l3|Epha5|Espn|Fat3|Fgf13|Fmr1|Grid2|Grm7|Iqgap1|Kcna2|Kcnip1|Kcnq2|Kirrel|Mapk8ip1|Mpdz|Mycbp2|Myo7a|Nlgn1|Nqo1|Nsmf|Omp|Ophn1|Pcdh9|Pde9a|Pias3|Polr2m|Prkar2b|Ptgs1|Ptprk|Pycard|Robo2|Scrib|Sema3a|Shank1|Siah2|Snap29|Syngap1|Syt1|Uhmk1
GO:0033344	cholesterol efflux	biological_process	4	22	22	18.1818	100	3.97138	0.001	0.527265			Abcg5|Abcg8|Apof|Npc1
GO:0043153	entrainment of circadian clock by photoperiod	biological_process	3	14	15	21.4286	93.3333	3.85514	0.003	0.853667			Cry1|Cry2|Fbxl3
GO:0035418	protein localization to synapse	biological_process	3	14	14	21.4286	100	3.85514	0.0025	0.814864	neuron part		Asic2|Nlgn1|Shank1
GO:0010507	negative regulation of autophagy	biological_process	4	23	23	17.3913	100	3.84608	0.0015	0.672262			1700021K19Rik|Dap|Npc1|Nrbp2
GO:0031252	cell leading edge	cellular_component	5	35	35	14.2857	100	3.70527	0.0005	0.35854			Coro1b|Dst|Iqgap1|Prkci|Scrib
GO:0030838	positive regulation of actin filament polymerization	biological_process	6	47	48	12.766	97.9167	3.7047	0.002	0.746958			Arpc3|Bag4|Kirrel|Pycard|Rictor|Tenm1
GO:0016888	endodeoxyribonuclease activity, producing 5'-phosphomonoesters	molecular_function	3	15	15	20	100	3.67734	0.004	0.89635			Dnase1|Fan1|Slx4
GO:0032369	negative regulation of lipid transport	biological_process	4	25	25	16	100	3.61612	0.0015	0.672262			Abcg5|Abcg8|Cry1|Cry2
GO:0042098	T cell proliferation	biological_process	5	37	37	13.5135	100	3.54382	0.0015	0.672262			Ccnd3|Il23a|Itgal|Rc3h2|Ripk2
GO:0071347	cellular response to interleukin-1	biological_process	5	38	38	13.1579	100	3.46731	0.0025	0.814864			Ankrd1|Irg1|Mylk3|Pycard|Sfrp1
GO:0043124	negative regulation of I-kappaB kinase/NF-kappaB signaling	biological_process	5	38	40	13.1579	95	3.46731	0.0045	0.971946			Cyld|Gstp1|Nlrc3|Pycard|Rora
GO:0033143	regulation of intracellular steroid hormone receptor signaling pathway	biological_process	6	52	52	11.5385	100	3.39574	0.0025	0.814864			Cry1|Cry2|Dyx1c1|Esr2|Kmt2d|Sfrp1
GO:0007588	excretion	biological_process	3	17	17	17.6471	100	3.36581	0.008	1			Abcg5|Abcg8|Kirrel
GO:0004653	polypeptide N-acetylgalactosaminyltransferase activity	molecular_function	3	17	17	17.6471	100	3.36581	0.0065	1	protein O-linked glycosylation		Galnt11|Galnt2|Gm20388
GO:0032743	positive regulation of interleukin-2 production	biological_process	4	28	28	14.2857	100	3.31356	0.002	0.746958			Cd1d1|Cd1d2|Pde4d|Ripk2
GO:0016779	nucleotidyltransferase activity	molecular_function	10	116	117	8.62069	99.1453	3.29626	0.001	0.527265			Ispd|Oas1a|Oas1g|Oas1h|Oas3|Pcyt2|Polr2m|Polr3c|Polr3g|Uap1
GO:0021955	central nervous system neuron axonogenesis	biological_process	4	29	29	13.7931	100	3.22207	0.004	0.89635			Arhgef28|Dcx|Mycbp2|Szt2
GO:0021795	cerebral cortex cell migration	biological_process	4	30	30	13.3333	100	3.13463	0.004	0.89635			Fgf13|Gpr56|Pex13|Sema3a
GO:0031975	envelope	cellular_component	10	122	123	8.19672	99.187	3.11516	0	0.35854		LINC complex|cytoskeletal anchoring at nuclear membrane	Clgn|Dnase1|Npc1|Nsmf|Parp16|Polr2m|Sh3glb1|Sun2|Syne1|Syne3
GO:0048667	cell morphogenesis involved in neuron differentiation	biological_process	3	19	20	15.7895	95	3.10007	0.014	1			Cabp4|Mycbp2|Scrib
GO:0005640	nuclear outer membrane	cellular_component	3	19	19	15.7895	100	3.10007	0.012	1			Lrpprc|Syne1|Syne3
GO:0019213	deacetylase activity	molecular_function	4	33	33	12.1212	100	2.89353	0.007	1			Macrod2|Oard1|Sirt3|Sirt7
GO:0060076	excitatory synapse	cellular_component	3	21	21	14.2857	100	2.86916	0.0115	1	neuron part		Nlgn1|Shank1|Syt1
GO:0060004	reflex	biological_process	3	21	21	14.2857	100	2.86916	0.017	1			Foxp2|Shank1|Tmc1
GO:0045838	positive regulation of membrane potential	biological_process	3	21	21	14.2857	100	2.86916	0.0145	1	neuron part		Nlgn1|Pias3|Shank1
GO:0010765	positive regulation of sodium ion transport	biological_process	3	21	21	14.2857	100	2.86916	0.015	1			Fgf14|Nkx2-5|Prss8
GO:0007249	I-kappaB kinase/NF-kappaB signaling	biological_process	3	21	21	14.2857	100	2.86916	0.012	1			Nlrc3|Rel|Ripk2
GO:0006071	glycerol metabolic process	biological_process	3	21	21	14.2857	100	2.86916	0.018	1			Coq3|Gdpd4|Mogat1
GO:0005680	anaphase-promoting complex	cellular_component	3	21	21	14.2857	100	2.86916	0.008	1			Anapc11|Anapc7|Cdc20
GO:0050848	regulation of calcium-mediated signaling	biological_process	4	34	34	11.7647	100	2.81938	0.0125	1			Cdh13|Itgal|Nfat5|Trem2
GO:0007157	heterophilic cell-cell adhesion via plasma membrane cell adhesion molecules	biological_process	4	34	34	11.7647	100	2.81938	0.0075	1			Cd164|Grid2|Itgal|Nlgn1
GO:1902742	apoptotic process involved in development	biological_process	3	22	22	13.6364	100	2.76431	0.0155	1			Nkx2-5|Robo2|Scrib
GO:0070412	R-SMAD binding	molecular_function	3	22	22	13.6364	100	2.76431	0.009	1			Ankrd1|Ranbp3|Trim33
GO:0006094	gluconeogenesis	biological_process	3	22	22	13.6364	100	2.76431	0.0205	1			Cry1|Fbp1|Fbp2
GO:0008081	phosphoric diester hydrolase activity	molecular_function	7	81	81	8.64198	100	2.76307	0.004	0.89635			Fan1|Gdpd4|Pde4d|Pde8b|Pde9a|Plce1|Smpd2
GO:0006493	protein O-linked glycosylation	biological_process	4	35	35	11.4286	100	2.74799	0.011	1		polypeptide N-acetylgalactosaminyltransferase activity	Galnt11|Galnt2|Gm20388|Ispd
GO:0009913	epidermal cell differentiation	biological_process	7	82	82	8.53659	100	2.72603	0.0015	0.672262			Cers3|Ercc3|Myo7a|Pou2f3|Ptgs1|Scel|Tsg101
GO:0044441	ciliary part	cellular_component	14	217	217	6.45161	100	2.70177	0.0005	0.35854			C2cd3|Catsperd|Cep83|Cetn3|Cluap1|Dync2li1|Eps15|Ldha|Odf3|Prkar2b|Rsph4a|Rttn|Spag16|Wdr35
GO:0007015	actin filament organization	biological_process	9	119	121	7.56303	98.3471	2.68414	0.003	0.853667			Arpc3|Coro1b|Diap2|Espn|Hsp90b1|Lcp1|Mical1|Prkci|Trf
GO:0097110	scaffold protein binding	molecular_function	4	36	36	11.1111	100	2.67916	0.01	1			Grid2|Pde4d|Shank1|Trem2
GO:0030016	myofibril	cellular_component	4	36	36	11.1111	100	2.67916	0.0115	1			Ankrd1|Myh3|Pde4d|Sco1
GO:0016592	mediator complex	cellular_component	4	36	36	11.1111	100	2.67916	0.012	1			Ccnc|Gm20517|Med20|Med8
GO:0060343	trabecula formation	biological_process	3	23	23	13.0435	100	2.66551	0.0185	1			Nkx2-5|Sfrp1|Wnt10b
GO:0051491	positive regulation of filopodium assembly	biological_process	3	23	23	13.0435	100	2.66551	0.0145	1			Espn|Nlgn1|Tenm1
GO:0035305	negative regulation of dephosphorylation	biological_process	6	67	67	8.95522	100	2.65747	0.006	1			Bag4|Cry2|Iqgap1|Mphosph10|Ppp1r27|Ppp1r35
GO:0032479	regulation of type I interferon production	biological_process	4	37	37	10.8108	100	2.61272	0.0075	1			Irg1|Polr3c|Polr3g|Pycard
GO:1900407	regulation of cellular response to oxidative stress	biological_process	3	24	24	12.5	100	2.57216	0.022	1			P4hb|Szt2|Trap1
GO:0071364	cellular response to epidermal growth factor stimulus	biological_process	3	24	25	12.5	96	2.57216	0.0175	1			Bag4|Gstp1|Iqgap1
GO:0043531	ADP binding	molecular_function	3	24	24	12.5	100	2.57216	0.0255	1			Lonp1|Myo7a|Prkag1
GO:0030865	cortical cytoskeleton organization	biological_process	3	24	24	12.5	100	2.57216	0.018	1			Epb4.1|Epb4.1l3|Nlgn1
GO:0032729	positive regulation of interferon-gamma production	biological_process	5	53	53	9.43396	100	2.56027	0.0085	1			Cd1d1|Il23a|Pde4d|Pycard|Ripk2
GO:0051015	actin filament binding	molecular_function	7	87	89	8.04598	97.7528	2.54876	0.004	0.89635			Coro1b|Espn|Lcp1|Myh3|Myo7a|Syne1|Syne3
GO:0006984	ER-nucleus signaling pathway	biological_process	4	39	39	10.2564	100	2.48643	0.0185	1			Atp2a2|Eif2a|Ero1l|Parp16
GO:2001222	regulation of neuron migration	biological_process	3	25	25	12	100	2.48371	0.023	1			Gpr56|Nsmf|Sema3a
GO:0046467	membrane lipid biosynthetic process	biological_process	6	73	73	8.21918	100	2.41782	0.01	1			Cers3|Cwh43|Degs1|Elovl1|Pigc|Smpd2
GO:0019941	modification-dependent protein catabolic process	biological_process	16	278	278	5.7554	100	2.40124	0.0115	1			BC035947|Cdc20|Cit|Cyld|Erlec1|Fbxl3|Hsp90b1|Lonp1|Pan2|Siah2|Tsg101|Usp38|Usp45|Usp49|Wnt1|Wwp2
GO:0016241	regulation of macroautophagy	biological_process	3	26	26	11.5385	100	2.3997	0.026	1			Npc1|Nrbp2|Scoc
GO:0032314	regulation of Rac GTPase activity	biological_process	3	27	27	11.1111	100	2.31973	0.031	1			Epha5|Pycard|Rictor
GO:0008045	motor neuron axon guidance	biological_process	3	27	27	11.1111	100	2.31973	0.0295	1	neuron part		Alcam|Mycbp2|Sema3a
GO:0021915	neural tube development	biological_process	4	42	42	9.52381	100	2.31154	0.02	1			C2cd3|Phgdh|Sall4|Sfrp1
GO:0051287	NAD binding	molecular_function	5	59	59	8.47458	100	2.2841	0.0155	1			Ndufv1|Phgdh|Pycr1|Sirt3|Sirt7
GO:0007368	determination of left/right symmetry	biological_process	5	59	59	8.47458	100	2.2841	0.014	1			Dnah11|Dync2li1|Dyx1c1|Galnt11|Rttn
GO:0015629	actin cytoskeleton	cellular_component	11	177	179	6.21469	98.8827	2.2587	0.0035	0.89635			Cit|Coro1b|Ctnna2|D7Ertd443e|Dst|Epb4.1|Espn|Lcp1|Mylk3|Ophn1|Phc3
GO:0006457	protein folding	biological_process	10	156	157	6.41026	99.3631	2.25816	0.0085	1			Aip|Clgn|Dnajb13|Ero1l|Hsp90b1|P4hb|Pdcl|Ppil6|Sh3glb1|Trap1
GO:0007264	small GTPase mediated signal transduction	biological_process	17	313	315	5.43131	99.3651	2.22318	0.0465	1			Arf3|Arhgdia|Cdh13|Gpr56|Iqgap1|Klk1b4|Mapkapk5|Plce1|Rab21|Rab6b|Rab8b|Rabl6|Rapgef5|Rem1|Rhebl1|Srprb|Syngap1
GO:0051091	positive regulation of sequence-specific DNA binding transcription factor activity	biological_process	11	179	179	6.14525	100	2.21874	0.002	0.746958			Ankrd42|Crtc3|Ddr2|Epha5|Esr2|Prkci|Pycard|Rhebl1|Ripk2|Wnt1|Wnt10b
GO:0030880	RNA polymerase complex	cellular_component	4	44	45	9.09091	97.7778	2.20339	0.02	1			Ccnc|Polr2m|Polr3c|Polr3g
GO:0046888	negative regulation of hormone secretion	biological_process	5	61	61	8.19672	100	2.19962	0.0165	1			Cry1|Cry2|Pde8b|Sfrp1|Ucp2
GO:0031100	organ regeneration	biological_process	5	61	62	8.19672	98.3871	2.19962	0.018	1			Gstp1|Lcp1|Ptpru|Ucp2|Wnt1
GO:0045089	positive regulation of innate immune response	biological_process	7	98	98	7.14286	100	2.19872	0.008	1			Polr3c|Polr3g|Pycard|Reg3g|Ripk2|Sh2d1a|Sh2d1b2
GO:0004364	glutathione transferase activity	molecular_function	3	29	32	10.3448	90.625	2.17055	0.0305	1			BC021614|Gstp1|Gstp2
GO:0032088	negative regulation of NF-kappaB transcription factor activity	biological_process	5	62	63	8.06452	98.4127	2.15864	0.0105	1			Cyld|Dap|Irg1|Nlrc3|Pycard
GO:0050807	regulation of synapse organization	biological_process	5	63	63	7.93651	100	2.11845	0.0165	1			Asic2|Cdc20|Ctnna2|Epha5|Nlgn1
GO:0008236	serine-type peptidase activity	molecular_function	13	230	230	5.65217	100	2.0926	0.022	1			Abhd17b|Dpp10|Dpp8|F9|Immp2l|Klk1|Klk1b3|Klk1b4|Klk1b5|Lonp1|Proc|Prss36|Prss8
GO:0010975	regulation of neuron projection development	biological_process	15	276	276	5.43478	100	2.08912	0.0345	1			Ankrd1|Cdc20|Cit|Fat3|Fgf13|Grid2|Nlgn1|Nsmf|Prkci|Ptk6|Robo2|Runx1t1|Sema3a|Shank1|Syngap1
GO:0006997	nucleus organization	biological_process	4	47	47	8.51064	100	2.05206	0.0325	1			Map7|Pygo1|Sun2|Syne1
GO:0006289	nucleotide-excision repair	biological_process	4	47	47	8.51064	100	2.05206	0.0285	1			BC035947|Ercc3|Fan1|Slx4
GO:0045454	cell redox homeostasis	biological_process	5	65	66	7.69231	98.4848	2.04033	0.0315	1			Aifm3|Ero1l|P4hb|Selt|Txndc12
GO:0001912	positive regulation of leukocyte mediated cytotoxicity	biological_process	5	65	65	7.69231	100	2.04033	0.0185	1		regulation of NK T cell activation	Cd1d1|Cd1d2|Il23a|Sh2d1a|Sh2d1b2
GO:0000578	embryonic axis specification	biological_process	3	31	31	9.67742	100	2.03383	0.036	1			C2cd3|Peg12|Wnt1
GO:1902554	serine/threonine protein kinase complex	cellular_component	4	48	48	8.33333	100	2.00424	0.0355	1			Ercc3|Prkag1|Prkar2b|Puf60
GO:0050732	negative regulation of peptidyl-tyrosine phosphorylation	biological_process	3	32	32	9.375	100	1.96954	0.0455	1			Ptk6|Sfrp1|Sh2d1b2
GO:0048813	dendrite morphogenesis	biological_process	3	32	33	9.375	96.9697	1.96954	0.0435	1	neuron part		Ctnna2|Dcx|Sema3a
GO:0007292	female gamete generation	biological_process	3	32	32	9.375	100	1.96954	0.0445	1			Diap2|Kmt2d|Mcm8
GO:0005251	delayed rectifier potassium channel activity	molecular_function	3	32	32	9.375	100	1.96954	0.048	1			Kcna2|Kcna3|Kcnq2
GO:0003341	cilium movement	biological_process	3	32	32	9.375	100	1.96954	0.0435	1			Dnah11|Dyx1c1|Rsph4a
GO:0010927	cellular component assembly involved in morphogenesis	biological_process	10	170	170	5.88235	100	1.96704	0.0115	1			C2cd3|Cep83|Cluap1|Dync2li1|Epb4.1l3|Mylk3|Nkx2-5|Rsph4a|Spag16|Wdr35

## Sheet: Fig4d_PGNs_Neurod_group_only
Fig4d_PGNs_NeuroD_only_group
Ontology-ID	Ontology Name	Ontology Type	Number Changed	Number Measured	Number in Ontology	Percent Changed	Percent Present	Z Score	PermuteP	AdjustedP	redundant with terms	inverse redundant	gene symbols
GO:0060343	trabecula formation	biological_process	7	14	23	50	60.8696	7.11607	0	0.0527143			Adamts1|Fbn2|Fhl2|Fkbp1a|Smarca4|Srf|Thbs3
GO:0045211	postsynaptic membrane	cellular_component	26	142	187	18.3099	75.9358	6.471	0	0.0527143			Abi1|Adora1|Ank2|Ank3|Chrm1|Cnih3|Cpeb1|Dag1|Dlg2|Dlg4|Dlgap2|Dlgap3|Epha4|Gabra1|Gria1|Grik2|Grin1|Grin2a|Grm1|Homer1|Homer2|Kcnb1|Lrrc4c|Nbea|Neto1|Synpo
GO:0014069	postsynaptic density	cellular_component	21	105	119	20	88.2353	6.30233	0	0.0527143			Abi1|Actb|Adora1|Cabp1|Chrm1|Cpeb1|Dlg2|Dlg4|Dlgap2|Dlgap3|Epha4|Gria1|Grik2|Grin1|Grin2a|Grm1|Homer1|Homer2|Itpr1|Neto1|Synpo
GO:0032501	multicellular organismal process	biological_process	124	1311	3728	9.45843	35.1663	6.15205	0	0.0527143		excitatory synapse|face morphogenesis|negative regulation of synaptic transmission|regulation of excitatory postsynaptic membrane potential	Abi1|Abr|Acvr1|Adamts3|Adcy1|Adora1|Ank2|Ankrd11|Apaf1|Apba2|Apc|Arid5b|Atp1a3|Bcl11b|Bcr|Bhlhe40|Bmp1|Bptf|Btbd9|Cacna1d|Cactin|Camk2b|Camk4|Ccnd1|Ccsap|Chrm1|Dag1|Dgat2|Dlg2|Dlg4|Egr1|Epha4|Fabp7|Fancd2|Fkbp1a|Flt1|Fosl2|Foxp1|Gpd2|Gpm6b|Gria1|Grik2|Grin1|Grin2a|Grm1|Herc1|Homer1|Homer2|Hrh3|Ifitm1|Itpr1|Jph3|Kat6a|Klf10|Kras|Lgals1|Lrp1|Lrp6|Man2a1|Map1a|Map7|Mapk1|Mapk8|Mapk8ip3|Mdk|Mef2a|Mll…
GO:0016773	phosphotransferase activity alcohol group as acceptor	molecular_function	60	503	727	11.9284	69.1884	6.09493	0	0.0527143			Aak1|Acvr1|Bcr|Camk2b|Camk4|Camkk1|Camkk2|Ccnd1|Cdc42bpa|Cdk17|Csnk1g1|Dapk1|Dcakd|Dclk1|Dclk2|Dgkb|Dgkd|Dgkz|Dyrk3|Epha4|Ephb3|Fastk|Flt1|Ippk|Kalrn|Lmtk2|Lmtk3|Map4k3|Map4k4|Mapk1|Mapk10|Mapk4|Mapk8|Mast3|Matk|Nlk|Nrp1|Pak1|Pan3|Pfkfb2|Pfkl|Pgm2l1|Pi4ka|Pik3r1|Pik3r2|Pip4k2c|Pip5k1a|Pip5k1b|Pip5k1c|Prkcb|Prkce|Ptk7|Rps6kl1|Slk|Tbk1|Tgfb2|Tnik|Trim24|Trpm7|Trrap
GO:0097458	neuron part	cellular_component	78	719	927	10.8484	77.562	6.07716	0	0.0527143			Aak1|Abi1|Actb|Actn1|Adora1|Ank2|Ank3|Apc|Arhgef2|Arhgef7|Arpc2|Atp1a3|Baiap2|Bsn|Cabp1|Ccsap|Chrm1|Cnih3|Crmp1|Dag1|Dlg2|Dlg4|Epha4|Ephb3|Fabp7|Fat3|Fkbp1a|Flna|Fmr1|Frmpd4|Gria1|Grik2|Grin1|Grin2a|Grm1|Hcn1|Homer1|Homer2|Hrh3|Kcnab2|Kcnb1|Kcnc3|Kcnd2|Kcnn2|Kif1b|Kif5b|Lamp5|Lmtk3|Lrp1|Lrp6|Lrrc4b|Mapk1|Mapk8ip3|Ncoa1|Nrp1|Nrxn1|Pak1|Pex5l|Ppp1r1b|Ppp1r9a|Prex1|Rasgrf1|Rbfox3|Rnf40|Sept6|Sez6|Sl…
GO:0031032	actomyosin structure organization	biological_process	10	34	58	29.4118	58.6207	5.93537	0	0.0527143			Actg1|Cdc42bpa|Foxp1|Kctd13|Mef2a|Myo18a|Phactr1|Srf|Tpm1|Trpm7
GO:0048168	regulation of neuronal synaptic plasticity	biological_process	11	40	43	27.5	93.0233	5.91931	0	0.0527143			Camk2b|Cpeb1|Dlg4|Egr1|Grik2|Grin1|Jph3|Kras|Neto1|Rasgrf1|Unc13a
GO:0051017	actin filament bundle assembly	biological_process	9	29	33	31.0345	87.8788	5.85618	0	0.0527143			Actn1|Add2|Baiap2|Dmtn|Fscn1|Gas7|Kctd13|Phactr1|Srf
GO:0005089	Rho guanyl-nucleotide exchange factor activity	molecular_function	13	55	76	23.6364	72.3684	5.71197	0	0.0527143	regulation of Rho GTPase activity		Abr|Arhgef2|Arhgef25|Arhgef3|Arhgef7|Arhgef9|Bcr|Dock9|Itsn2|Kalrn|Mcf2l|Prex1|Rasgrf1
GO:0016301	kinase activity	molecular_function	61	553	794	11.0307	69.6474	5.47539	0	0.0527143			Aak1|Acvr1|Bcr|Camk2b|Camk4|Camkk1|Camkk2|Ccnd1|Cdc42bpa|Cdk17|Csnk1g1|Dapk1|Dcakd|Dclk1|Dclk2|Dgkb|Dgkd|Dgkz|Dyrk3|Epha4|Ephb3|Fastk|Flt1|Hnrnpu|Ippk|Kalrn|Lmtk2|Lmtk3|Map4k3|Map4k4|Mapk1|Mapk10|Mapk4|Mapk8|Mast3|Matk|N4bp2l2|Nlk|Nrp1|Pak1|Pan3|Pfkfb2|Pfkl|Pgm2l1|Pi4ka|Pik3r1|Pik3r2|Pip4k2c|Pip5k1a|Pip5k1b|Pip5k1c|Prkcb|Prkce|Ptk7|Rps6kl1|Slk|Tbk1|Tgfb2|Tnik|Trim24|Trpm7
GO:0032412	regulation of ion transmembrane transporter activity	biological_process	17	89	115	19.1011	77.3913	5.43224	0	0.0527143			Ahcyl1|Ank2|Cabp1|Cacna1d|Cnih3|Dapk1|Dlg4|Fkbp1a|Homer1|Jph3|Nedd4l|Nrxn1|Ppargc1a|Rasgrf1|Ryr2|Scn4b|Tesc
GO:0030054	cell junction	cellular_component	63	593	874	10.6239	67.849	5.24338	0	0.0527143		excitatory synapse	Abi1|Actn1|Add3|Ank2|Ank3|Apc|Arhgap17|Arhgef2|Arhgef7|Arpc2|Baiap2|Bsn|Ccnd1|Chrm1|Cnih3|Cpeb1|Dag1|Dlc1|Dlg2|Dlg4|Dlgap2|Dlgap3|Epha4|Fhl2|Fscn1|Gabra1|Gria1|Grik2|Grin1|Grin2a|Homer1|Homer2|Iqsec2|Lpp|Lrrc4b|Lrrc4c|Mapk1|Mtdh|Nbea|Neto1|Nfia|Nrxn1|Pak1|Phactr1|Pik3r1|Pip5k1c|Plec|Prrt2|Ptk7|Scn4b|Sez6|Sh3gl1|Sh3pxd2a|Slc17a5|Slc17a7|Slc30a3|Slc9a1|Sptbn4|Sv2b|Syn2|Synpo|Tenm2|Unc13a
GO:0032319	regulation of Rho GTPase activity	biological_process	20	119	163	16.8067	73.0061	5.20921	0	0.0527143		Rho guanyl-nucleotide exchange factor activity	Abr|Arhgap33|Arhgef2|Arhgef25|Arhgef3|Arhgef7|Arhgef9|Bcr|Crk|Dlc1|Dock9|Epha4|Ephb3|Itsn2|Kalrn|Kras|Mcf2l|Pip5k1a|Prex1|Rasgrf1
GO:0015085	calcium ion transmembrane transporter activity	molecular_function	14	69	118	20.2899	58.4746	5.20412	0	0.0527143		calcium ion transmembrane transport	Atp2a2|Atp2b1|Atp2b3|Cacna1d|Grin1|Grin2a|Itpr1|Jph3|Ryr1|Ryr2|Slc24a2|Slc24a3|Trpc5|Trpm7
GO:0035023	regulation of Rho protein signal transduction	biological_process	14	70	98	20	71.4286	5.13743	0	0.0527143			Abr|Arhgef2|Arhgef25|Arhgef3|Arhgef7|Arhgef9|Bcr|Dlc1|Itsn2|Kalrn|Kctd13|Mcf2l|Prex1|Rasgrf1
GO:0044708	single-organism behavior	biological_process	35	271	366	12.9151	74.0437	5.13076	0	0.0527143		excitatory synapse	Adcy1|Atp1a3|Btbd9|Camk4|Dlg4|Egr1|Epha4|Gria1|Grik2|Grin1|Grin2a|Homer1|Homer2|Hrh3|Jph3|Kras|Mdk|Neto1|Neurod2|Nrxn1|Ppp1r1b|Prkce|Ptn|Sez6|Slc12a5|Slc17a7|Slc1a3|Slc24a2|Sptbn2|Sptbn4|Srf|Strbp|Synj1|Tnr|Unc79
GO:0070588	calcium ion transmembrane transport	biological_process	13	63	104	20.6349	60.5769	5.0893	0	0.0527143	calcium ion transmembrane transporter activity		Atp2a2|Atp2b1|Atp2b3|Cacna1d|Grin1|Grin2a|Itpr1|Jph3|Ryr1|Ryr2|Slc24a2|Trpc5|Trpm7
GO:0005886	plasma membrane	cellular_component	129	1534	3772	8.40939	40.6681	4.82906	0	0.0527143			Abr|Actn1|Adam23|Adcy1|Add2|Add3|Adora1|Ank2|Ank3|Ankrd11|Ano4|Ap2b1|Apba2|Apc|Arhgap17|Arhgap33|Arhgef25|Arpc2|Atp1a3|Atp2b3|Baiap2|Bcr|Cabp1|Cacna1d|Cap2|Car4|Cdc42se1|Cdc42se2|Cdh12|Chrm1|Cntn3|Crk|Dag1|Dgkb|Dgkd|Dgkz|Dlg4|Dmtn|Doc2b|Dscaml1|Efnb2|Efr3a|Ehmt1|Enox1|Epha4|Ewsr1|Fat3|Flna|Gabra1|Gpm6b|Grasp|Gria1|Hcn1|Homer1|Homer2|Hrh3|Ifitm1|Igsf11|Il17ra|Islr2|Jph3|Kcnn2|Kras|Lamp5|Lingo1|Lpl…
GO:0007165	signal transduction	biological_process	147	1809	4558	8.12604	39.6885	4.75635	0	0.0527143			Abr|Acvr1|Adcy1|Adora1|Agap2|Akap5|Ank2|Ank3|Apc|Arhgap17|Arhgap21|Arhgap33|Arhgap39|Arhgef2|Arhgef3|Arhgef7|Arhgef9|Arid5b|Arl15|Atp1a3|Atp2a2|Baiap2|Bcr|Cabin1|Cacna1d|Camk4|Ccdc88c|Ccnd1|Cdc42bpa|Cdc42se1|Cebpa|Chrm1|Cnih3|Crk|Csnk1g1|Dapk1|Dclk1|Dclk2|Dgkb|Dgkd|Dgkz|Dlc1|Dmtn|Dock9|Dtx3|Efnb2|Egr1|Epha4|Ephb3|Fkbp1a|Flna|Flt1|Gabra1|Gna11|Gng10|Grasp|Gria1|Grik2|Grin1|Grin2a|Grm1|Homer1|Homer…
GO:0060079	regulation of excitatory postsynaptic membrane potential	biological_process	9	39	47	23.0769	82.9787	4.65599	0	0.0527143	multicellular organismal process		Adora1|Dlg4|Grik2|Grin1|Grin2a|Neto1|Nrxn1|Sez6|Slc17a7
GO:0007270	neuron-neuron synaptic transmission	biological_process	10	47	59	21.2766	79.661	4.58188	0.0005	0.0527143			Camk4|Cnih3|Gabra1|Gria1|Grik2|Grin1|Grin2a|Kif1b|Slc17a7|Unc13a
GO:0044448	cell cortex part	cellular_component	13	71	104	18.3099	68.2692	4.56052	0.0005	0.0527143			Actb|Actn1|Dlg4|Dmtn|Exoc6|Flna|Ppp1r9a|Sept6|Sept9|Sptb|Sptbn2|Sptbn4|Tpm3
GO:0060325	face morphogenesis	biological_process	6	21	35	28.5714	60	4.49626	0.0005	0.0527143	anatomical structure development|multicellular organismal process		Ankrd11|Arid5b|Kat6a|Lrp6|Ski|Tgfb2
GO:0060076	excitatory synapse	cellular_component	6	21	21	28.5714	100	4.49626	0.0005	0.0527143	cell junction|multicellular organismal process|single-organism behavior		Dlg4|Grin1|Homer1|Neto1|Nrxn1|Slc17a7
GO:0005261	cation channel activity	molecular_function	20	137	271	14.5985	50.5535	4.47677	0	0.0527143			Cacna1d|Grin1|Grin2a|Hcn1|Itpr1|Jph3|Kcna4|Kcnab2|Kcnb1|Kcnc3|Kcnd2|Kcnj3|Kcnk1|Kcnn2|Ryr1|Ryr2|Scn4b|Slc24a2|Trpc5|Trpm7
GO:0035254	glutamate receptor binding	molecular_function	7	28	30	25	93.3333	4.38074	0.0005	0.0527143			Cabp1|Dlg4|Grin1|Homer1|Homer2|Neto1|Rasgrf1
GO:0016529	sarcoplasmic reticulum	cellular_component	6	22	35	27.2727	62.8571	4.34037	0.001	0.0928024			Ank3|Atp2a2|Car4|Itpr1|Ryr1|Ryr2
GO:0016310	phosphorylation	biological_process	62	646	936	9.59752	69.0171	4.3313	0	0.0527143			Aak1|Abi1|Acvr1|Bcr|Camk2b|Camk4|Camkk1|Camkk2|Ccnd1|Cdc25b|Cdc42bpa|Cdk17|Csnk1g1|Dapk1|Dcakd|Dclk1|Dclk2|Dgkb|Dgkd|Dgkz|Dyrk3|Epha4|Ephb3|Fastk|Flt1|Ippk|Kalrn|Lmtk2|Lmtk3|Map4k3|Map4k4|Mapk1|Mapk10|Mapk4|Mapk8|Mapk8ip3|Mast3|Matk|Mef2a|Nlk|Pak1|Pan3|Pfkfb2|Pfkl|Pgm2l1|Pi4ka|Pik3r1|Pip4k2c|Pip5k1a|Pip5k1b|Pip5k1c|Prkcb|Prkce|Ptk7|Ptpra|Rps6kl1|Slk|Tbk1|Tgfb2|Tnik|Trim24|Trpm7
GO:0051094	positive regulation of developmental process	biological_process	53	529	906	10.0189	58.3885	4.32397	0.0005	0.0527143			Acvr1|Adamts20|Agap2|Apc|Arpc2|Bcl11a|Bmp1|Brinp1|Brinp2|Camk2b|Ccnd1|Cebpa|Celf1|Dmtn|Efnb2|Egr1|Epha4|Ephb3|Fbn2|Flt1|Foxp1|Gpm6b|Ifitm1|Islr2|Klf10|Lpl|Lrp6|Lrrc4b|Man2a1|Mapk8|Mapk8ip3|Mtdh|Ncoa1|Nell1|Neurod2|Nrp1|Nrxn1|Ppargc1a|Prex1|Prkcb|Ptk7|Rfx3|Sash1|Sez6|Smad3|Sox5|Sptbn4|Srf|Tcf4|Tesc|Tgfb2|Zbtb16|Zeb2
GO:0005200	structural constituent of cytoskeleton	molecular_function	7	29	49	24.1379	59.1837	4.25882	0.0005	0.0527143			Actg1|Ank2|Ank3|Sptb|Sptbn2|Sptbn4|Tpm1
GO:0003779	actin binding	molecular_function	28	229	368	12.2271	62.2283	4.25502	0.0005	0.0527143			Actn1|Add2|Add3|Arpc2|Arpc4|Bptf|Cap2|Dag1|Dmtn|Flna|Fscn1|Gas7|Homer2|Hpca|Mprip|Myo18a|Phactr1|Plec|Ppp1r9a|Prkce|Sptb|Sptbn2|Sptbn4|Synpo|Tpm1|Tpm3|Trpm7|Wipf3
GO:0051240	positive regulation of multicellular organismal process	biological_process	58	599	1102	9.6828	54.3557	4.25339	0	0.0527143			Acvr1|Agap2|Arhgef2|Bcl11a|Bmp1|Brinp1|Brinp2|Camk2b|Ccnd1|Cebpa|Celf1|Dmtn|Efnb2|Egr1|Epha4|Ephb3|Fbn2|Flt1|Foxp1|Gpm6b|Ifitm1|Il17ra|Islr2|Klf10|Lrp6|Lrrc4b|Man2a1|Mapk8|Mapk8ip3|Mc4r|Mtdh|Ncoa1|Nell1|Neurod2|Nrp1|Nrxn1|Peli1|Pik3r1|Ppargc1a|Prkcb|Prkce|Ptk7|Rab8b|Rfx3|Ryr2|Sash1|Sez6|Smad3|Sox5|Sptbn4|Srf|Tbk1|Tcf4|Tesc|Tgfb2|Tnr|Tpm1|Zbtb16
GO:0005516	calmodulin binding	molecular_function	15	96	139	15.625	69.0647	4.17421	0	0.0527143			Adcy1|Add2|Add3|Akap5|Arpp21|Camk2b|Camkk1|Camkk2|Dapk1|Ewsr1|Grin1|Kcnn2|Ryr1|Ryr2|Slc9a1
GO:0042641	actomyosin	cellular_component	9	45	60	20	75	4.11432	0.0005	0.0527143			Actn1|Cdc42bpa|Fscn1|Gas2l1|Myo18a|Sept9|Synpo|Tpm1|Tpm3
GO:0001508	action potential	biological_process	8	38	65	21.0526	58.4615	4.05877	0.002	0.149019			Ank2|Ank3|Gna11|Grik2|Kcnd2|Nedd4l|Ryr2|Scn4b
GO:0031532	actin cytoskeleton reorganization	biological_process	7	31	42	22.5806	73.8095	4.03068	0.0005	0.0527143			Cdc42bpa|Flna|Pak1|Phactr1|Pip5k1a|Ptk7|Tnik
GO:0033017	sarcoplasmic reticulum membrane	cellular_component	5	18	27	27.7778	66.6667	4.0174	0.002	0.149019			Atp2a2|Camk2b|Fkbp1a|Ryr1|Ryr2
GO:0015079	potassium ion transmembrane transporter activity	molecular_function	12	72	133	16.6667	54.1353	3.99185	0.001	0.0928024			Atp1a3|Hcn1|Kcna4|Kcnab2|Kcnb1|Kcnc3|Kcnd2|Kcnj3|Kcnk1|Kcnn2|Slc24a2|Slc24a3
GO:0048856	anatomical structure development	biological_process	119	1492	2553	7.97587	58.441	3.97698	0	0.0527143		face morphogenesis	Abi1|Abr|Actb|Acvr1|Adamts1|Add2|Agap2|Ank2|Ankrd11|Apaf1|Apba2|Apc|Arhgef7|Arid5b|Baiap2|Bcl11b|Bcr|Bmp1|Bptf|Btbd3|Car4|Ccnd1|Cebpa|Cecr2|Celf1|Chm|Cntn3|Crmp1|Dag1|Dclk1|Dgat2|Dlc1|Dmtn|Dscaml1|Efnb2|Egr1|Ehmt1|Ephb3|Erf|Etl4|Fhl2|Fmr1|Foxp1|Gna11|Gpd2|Grin1|H3f3a|Hcn1|Homer1|Hpca|Hrh3|Hsd11b1|Jarid2|Kat6a|Kif1b|Klf10|Lingo1|Lmtk2|Lrp6|Luzp1|Man2a1|Map7|Mapk1|Mapk8ip3|Mdk|Mef2a|N4bp2l2|Nav2|Nc…
GO:0044449	contractile fiber part	cellular_component	14	93	171	15.0538	54.386	3.87026	0.0005	0.0527143			Actg1|Actn1|Ank2|Ank3|Arhgef25|Cacna1d|Dag1|Fhl2|Homer1|Kcnn2|Pak1|Ryr1|Ryr2|Tpm1
GO:0006813	potassium ion transport	biological_process	13	84	147	15.4762	57.1429	3.84362	0.001	0.0928024			Atp1a3|Hcn1|Kcna4|Kcnab2|Kcnb1|Kcnc3|Kcnd2|Kcnj3|Kcnk1|Kcnn2|Nsf|Slc12a5|Slc24a3
GO:0032956	regulation of actin cytoskeleton organization	biological_process	19	145	213	13.1034	68.0751	3.82882	0	0.0527143			Add2|Ap1ar|Arpc2|Arpc4|Baiap2|Crk|Dlc1|Dmtn|Gpm6b|Kras|Lrp1|Nckap1|Pak1|Ppm1e|Prex1|Prkce|Sema3e|Smad3|Synpo
GO:0043266	regulation of potassium ion transport	biological_process	6	26	42	23.0769	61.9048	3.79931	0.004	0.227077			Adora1|Ank2|Cacna1d|Kcnn2|Kif5b|Nedd4l
GO:0008134	transcription factor binding	molecular_function	33	310	431	10.6452	71.9258	3.75588	0.0005	0.0527143			Actb|Bhlhe40|Bptf|Ccnd1|Cebpa|Cnot1|Dot1l|Egr1|Fhl2|Flna|Gas2l1|Kat6a|Mapk1|Med13|Mef2a|Mtdh|Ncoa1|Ncor1|Nfia|Nfyc|Nlk|Parp1|Phf12|Ppargc1a|Purb|Sin3a|Ski|Smad3|Smarca4|Srf|Tcf4|Tfdp2|Usf1
GO:0043235	receptor complex	cellular_component	19	148	250	12.8378	59.2	3.72902	0.0015	0.123654			Acvr1|Cnih3|Dlg4|Flt1|Gria1|Grik2|Grin1|Grin2a|Grm1|Lrp1|Lrp6|Neto1|Nr3c2|Pex5l|Porcn|Ptpra|Smad3|Stxbp5|Vipr1
GO:0035725	sodium ion transmembrane transport	biological_process	8	42	66	19.0476	63.6364	3.70863	0	0.0527143	sodium ion transmembrane transporter activity		Atp1a3|Hcn1|Scn4b|Slc17a7|Slc24a2|Slc24a3|Slc4a4|Slc9a1
GO:0003705	RNA polymerase II distal enhancer sequence-specific DNA binding transcription factor activity	molecular_function	8	42	103	19.0476	40.7767	3.70863	0.0005	0.0527143			Bhlhe40|Cebpa|Foxp1|Mef2a|Pou3f1|Pou3f3|Srf|Usf1
GO:0022836	gated channel activity	molecular_function	20	163	301	12.2699	54.1528	3.60239	0.0015	0.123654			Cacna1d|Gabra1|Gria1|Grik2|Grin1|Grin2a|Hcn1|Itpr1|Jph3|Kcna4|Kcnab2|Kcnb1|Kcnc3|Kcnd2|Kcnj3|Kcnk1|Kcnn2|Ryr1|Ryr2|Scn4b
GO:0048870	cell motility	biological_process	36	358	638	10.0559	56.1129	3.55841	0	0.0527143			Acvr1|Apc|Arid5b|Cdc42bpa|Clasp2|Dclk1|Dnah6|Efnb2|Epha4|Ephb3|Fat3|Flt1|Fscn1|Kctd13|Lrp6|Mdk|Myo18a|Nckap1|Nr2f1|Nrp1|Phactr1|Pip5k1a|Pltp|Plxnd1|Pou3f3|Prex1|Ptk7|Rasgef1a|Rfx3|Satb2|Srf|Sstr4|Tgfb2|Tnr|Zeb2|Zranb1
GO:0014072	response to isoquinoline alkaloid	biological_process	5	21	28	23.8095	75	3.55805	0.005	0.254901	response to ammonium ion|response to oxygen-containing compound		Egr1|Fosl2|Grin1|Prkce|Srr
GO:0048522	positive regulation of cellular process	biological_process	160	2194	3487	7.29262	62.9194	3.47559	0.001	0.0928024		embryonic heart tube morphogenesis|regulation of protein deacetylation	Aak1|Abi1|Abr|Acvr1|Adamts20|Adamts3|Adcy1|Adora1|Agap2|Akap5|Ank2|Ank3|Apaf1|Apc|Arhgef2|Arhgef7|Arpc2|Arpc4|Bcl11a|Bcl11b|Bcr|Bptf|Brinp1|Brinp2|Camk2b|Camk4|Cbfa2t3|Ccnd1|Ccnd2|Cdc25b|Cebpa|Cnot1|Crk|Dlc1|Dlg4|Dmtn|Doc2b|Efnb2|Egr1|Epha4|Ephb3|Fbn2|Flna|Flt1|Fosl2|Foxp1|Frmpd4|Grik2|Grin1|Grin2a|Grm1|Gtpbp1|Hrh3|Htra1|Ifitm1|Islr2|Jarid2|Kat6a|Kctd13|Kif5b|Klf10|Kras|Lgals1|Lpl|Lrp6|Lrrc4b|Man…
GO:0046332	SMAD binding	molecular_function	9	54	67	16.6667	80.597	3.45415	0.0035	0.207034			Acvr1|Flna|Mef2a|Parp1|Purb|Ski|Smad3|Trim33|Zeb2
GO:0060359	response to ammonium ion	biological_process	8	46	62	17.3913	74.1935	3.3984	0.0025	0.172969		response to isoquinoline alkaloid	Dlg4|Egr1|Fosl2|Gabra1|Grin1|Homer1|Prkce|Srr
GO:0030856	regulation of epithelial cell differentiation	biological_process	8	46	100	17.3913	46	3.3984	0.0045	0.240486			Adamts20|Apc|Ccnd1|Foxp1|Gna11|Rfx3|Tgfb2|Zeb2
GO:0090311	regulation of protein deacetylation	biological_process	5	23	30	21.7391	76.6667	3.29704	0.0095	0.372737	positive regulation of cellular process		Mapk8|Ncor1|Ski|Spred2|Tada3
GO:0019212	phosphatase inhibitor activity	molecular_function	5	23	32	21.7391	71.875	3.29704	0.0045	0.240486			Cabin1|Lmtk2|Phactr1|Ppp1r1b|Tesc
GO:0010812	negative regulation of cell-substrate adhesion	biological_process	5	23	37	21.7391	62.1622	3.29704	0.0055	0.268893			Ap1ar|Dmtn|Lgals1|Pik3r1|Sema3e
GO:0001843	neural tube closure	biological_process	9	57	80	15.7895	71.25	3.26408	0.0055	0.268893			Apaf1|Cecr2|Dlc1|Hectd1|Lrp6|Nckap1|Ptk7|Ski|Zeb2
GO:0050805	negative regulation of synaptic transmission	biological_process	6	31	43	19.3548	72.093	3.25813	0.007	0.315366	multicellular organismal process		Adora1|Gpm6b|Grik2|Slc24a2|Srf|Tnr
GO:0016579	protein deubiquitination	biological_process	10	68	79	14.7059	86.0759	3.18196	0.0045	0.240486			Trrap|Usp1|Usp25|Usp28|Usp3|Usp34|Usp4|Usp42|Usp45|Zranb1
GO:0043292	contractile fiber	cellular_component	5	24	54	20.8333	44.4444	3.17729	0.0085	0.349424			Actg1|Arhgef25|Pde4dip|Plec|Tpm1
GO:0003143	embryonic heart tube morphogenesis	biological_process	6	32	60	18.75	53.3333	3.16323	0.009	0.363234	positive regulation of cellular process		Acvr1|Lrp6|Ryr2|Smad3|Srf|Tead1
GO:0071310	cellular response to organic substance	biological_process	43	475	796	9.05263	59.6734	3.16148	0	0.0527143			Acvr1|Arhgef2|Brinp1|Brinp2|Cactin|Ccnd1|Cebpa|Cpeb1|Dapk1|Dgat2|Dmtn|Egr1|Flt1|Fosl2|Gabra1|Gas2l1|Hcn1|Il17ra|Klf10|Lgals1|Lrp6|Mapk1|Mapk8|Ncoa1|Nrp1|Oxct1|Pak1|Parp1|Ppargc1a|Prkcb|Prkce|Ptk7|Ryr1|Ryr2|Satb2|Sin3a|Slc9a1|Sox5|Srf|Sstr4|Tesc|Trim24|Usf1
GO:0031012	extracellular matrix	cellular_component	16	133	323	12.0301	41.1765	3.12991	0.0045	0.240486			Adamts1|Adamts20|Adamts3|Bmp1|Fbn2|Gpc5|Htra1|Lgals1|Lpl|Mmp17|Nav2|Ptn|Sparcl1|Spon1|Tgfb2|Tnr
GO:0007409	axonogenesis	biological_process	13	100	125	13	80	3.12833	0.003	0.187476			Actb|Adcy1|Ank3|Apc|Bcl11b|Dclk1|Epha4|Ephb3|Nrp1|Pak1|Pip5k1c|Sptbn4|Stxbp5
GO:0031647	regulation of protein stability	biological_process	13	102	124	12.7451	82.2581	3.04865	0.004	0.227077			Aak1|Ank2|Ccdc88c|Flna|Mapk1|Naa15|Nckap1|Smad3|Tada3|Tesc|Trim24|Usp3|Usp4
GO:0060284	regulation of cell development	biological_process	40	444	638	9.00901	69.5925	3.01168	0.004	0.227077			Ap1ar|Arhgef2|Arpc2|Bcl11a|Bcl11b|Brinp1|Brinp2|Camk2b|Cnot1|Dmtn|Epha4|Ephb3|Fat3|Grin1|Islr2|Lgals1|Lingo1|Lrp6|Lrrc4c|Man2a1|Map4k4|Mapk8ip3|Ncoa1|Neurod2|Nr2f1|Nrp1|Prex1|Ptk7|Ptprg|Rfx3|Sez6|Ski|Smad3|Sox5|Tcf4|Tgfb2|Tnik|Tnr|Ttc3|Zswim6
GO:0042802	identical protein binding	molecular_function	57	683	1001	8.34553	68.2318	3.00969	0.004	0.227077			Actg1|Actn1|Acvr1|Add2|Apaf1|Baiap2|Bhlhe40|Bri3|Cabp1|Cdc42bpa|Cebpa|Dapk1|Dgat2|Dgkd|Dscaml1|Epha4|Ewsr1|Fhl2|Fkbp1a|Flna|Flt1|Foxp1|Grasp|Grik2|Hcn1|Homer1|Homer2|Kcnn2|Kctd13|Lgals1|Lrp6|Mapk4|Npr3|Nup153|Oxct1|Parp1|Pfkl|Pip4k2c|Prmt8|Ptprg|Rab11fip3|Rnf40|Ryr2|Sbf2|Sgta|Sh3gl1|Sh3gl2|Slk|Smad3|Srf|Srr|Tesc|Tgfb2|Trim37|Usf1|Usp4|Zbtb16
GO:0097485	neuron projection guidance	biological_process	13	103	156	12.6214	66.0256	3.00951	0.006	0.286117			Ank3|Bcl11b|Dag1|Efnb2|Epha4|Ephb3|Foxp1|Lmtk2|Mapk8ip3|Nrp1|Tenm2|Tgfb2|Unc5a
GO:0043565	sequence-specific DNA binding	molecular_function	36	390	891	9.23077	43.771	3.00687	0.0055	0.268893			Actb|Bcl11a|Bcl11b|Bptf|Cebpa|Egr1|Erf|Fosl2|Foxp1|Gatad2b|Kdm2a|Mef2a|Ncor1|Neurod2|Nfia|Nfix|Nfyc|Nr2f1|Nr3c2|Onecut2|Pole4|Pou3f1|Pou3f3|Ppargc1a|Purb|Satb2|Sin3a|Smad3|Smarca4|Srf|Tcf4|Trim24|Usf1|Usp3|Zbtb18|Zeb2
GO:0032559	adenyl ribonucleotide binding	molecular_function	82	1053	1535	7.78727	68.5993	2.98824	0.002	0.149019	anion binding		Aak1|Acss1|Actb|Actg1|Acvr1|Adcy1|Apaf1|Atp11b|Atp1a3|Atp2a2|Atp2b1|Atp2b3|Bcr|Camk2b|Camk4|Camkk1|Camkk2|Cars2|Cdc42bpa|Cdk17|Chd3|Chst15|Csnk1g1|Dapk1|Dcakd|Dclk1|Dclk2|Ddx19b|Ddx46|Dgkb|Dgkd|Dgkz|Dnah6|Dyrk3|Ep400|Epha4|Ephb3|Flt1|Hcn1|Hnrnpu|Ippk|Kalrn|Kif1b|Kif5b|Lmtk2|Lmtk3|Map4k3|Map4k4|Mapk1|Mapk10|Mapk4|Mapk8|Mast3|Matk|Myo18a|Myo5b|N4bp2l2|Nav2|Nlk|Nsf|Pak1|Pan3|Pde10a|Pde4a|Pfkfb2|Pfkl…
GO:0031226	intrinsic component of plasma membrane	cellular_component	25	247	600	10.1215	41.1667	2.98492	0.0085	0.349424			Acvr1|Ank2|Atp2b1|Cacna1d|Car4|Chrm1|Epha4|Ephb3|Esyt2|Flt1|Gabra1|Gpc5|Grik2|Grin1|Grm1|Hcn1|Htr1f|Lrp1|Plxnd1|Rasal1|Rtn4rl1|Scn4b|Slc24a2|Slc4a4|Tenm3
GO:0015081	sodium ion transmembrane transporter activity	molecular_function	9	62	112	14.5161	55.3571	2.97313	0.0065	0.303425		sodium ion transmembrane transport	Atp1a3|Hcn1|Scn4b|Slc17a7|Slc1a3|Slc24a2|Slc24a3|Slc4a4|Slc9a1
GO:0000790	nuclear chromatin	cellular_component	15	127	174	11.811	72.9885	2.95097	0.0075	0.327423			Actb|Cecr2|Gatad2b|Kdm2a|Mef2a|Ncapd3|Ncoa1|Ncor1|Rfx3|Satb2|Smad3|Smarca4|Srf|Trim24|Usp3
GO:0031345	negative regulation of cell projection organization	biological_process	11	83	99	13.253	83.8384	2.94717	0.008	0.342497			Bcl11a|Epha4|Fat3|Lgals1|Map4k4|Nr2f1|Nrp1|Nrxn1|Ptprg|Sez6|Tnr
GO:1902493	acetyltransferase complex	cellular_component	10	73	83	13.6986	87.9518	2.92674	0.007	0.315366			Actb|Ep400|Kat6a|Msl2|Naa15|Naa38|Phf20|Pole4|Tada3|Trrap
GO:0001076	RNA polymerase II transcription factor binding transcription factor activity	molecular_function	10	73	104	13.6986	70.1923	2.92674	0.0095	0.372737			Bhlhe40|Med13|Mef2a|N4bp2l2|Phf12|Pou3f1|Sin3a|Smarca4|Srf|Tcf4
GO:0008270	zinc ion binding	molecular_function	62	763	1134	8.12582	67.284	2.92332	0.0025	0.172969			Acap3|Adam23|Adamts1|Adamts20|Adamts3|Agap2|Asap1|Bmp1|Bptf|Car4|Chd3|Cnot4|Cpd|Cpe|Dtx3|Ehmt1|Ewsr1|Fhl2|Gatad2b|Gda|Grin2a|Kat6a|Kdm2a|Lpp|Man2a1|March7|Mmp17|Msl2|Myt1l|Nr2f1|Nr3c2|Nup153|Parp1|Pde4dip|Phf12|Phf20|Prickle2|Prkcb|Rnf112|Rnf145|Rnf150|Rnf165|Rnf40|Ski|Smad3|Tab2|Trim2|Trim24|Trim33|Trim37|Ttc3|Usp3|Usp45|Zdhhc14|Zfand3|Zfp318|Zfr|Zmat2|Zmat4|Zmynd8|Zranb1|Zswim6
GO:0019899	enzyme binding	molecular_function	72	913	1220	7.88609	74.8361	2.89677	0.006	0.286117			Actb|Agap2|Akap5|Ank2|Apc|Arhgef2|Arhgef7|Arpc4|Atp2a2|Bcr|Ccnd1|Ccnd2|Cdc25b|Chm|Dlg4|Dock9|Egr1|Fancd2|Fkbp1a|Flna|Gga3|Grasp|Grik2|Grin1|Ipo13|Kctd13|Lrp1|Mapk1|Mapk4|Mapk8|Mapk8ip3|Mc4r|Mef2a|Myo5b|Nbea|Nckap1|Ncoa1|Ncor1|Nin|Nlk|Pak1|Parp1|Pde4dip|Pex5l|Pfkfb2|Pfkl|Pik3r1|Pip5k1a|Ppp3r1|Prkcb|Prkce|Rab11fip3|Rab3d|Rnf40|Ryr1|Ryr2|Sash1|Sbf2|Sh3gl1|Ski|Slc12a5|Smad3|Smg7|Spred2|Sptbn4|Sumo2|T…
GO:0060341	regulation of cellular localization	biological_process	42	483	800	8.69565	60.375	2.84445	0.0055	0.268893		regulation of peptide secretion	Abr|Adora1|Ank2|Ank3|Apc|Bcr|Btbd9|Cabp1|Camk4|Chrm1|Dmtn|Dnajc1|Doc2b|Flna|Gpm6b|Hrh3|Kcnc3|Kif5b|Map4k4|Mapk1|Myo18a|Nedd4l|Nrxn1|Nup153|Oxct1|Parp1|Pfkfb2|Pfkl|Prkce|Rab3d|Rab8b|Reep6|Rfx3|Ryr2|Scg5|Sin3a|Smad3|Stxbp5|Stxbp5l|Tgfb2|Thoc2|Unc13a
GO:0070302	regulation of stress-activated protein kinase signaling cascade	biological_process	13	109	162	11.9266	67.284	2.78365	0.007	0.315366			Cdc42se1|Epha4|Grik2|Kras|Map4k4|Mapk1|Mapk8ip3|Ncor1|Pak1|Sash1|Tgfb2|Tnik|Zeb2
GO:0002791	regulation of peptide secretion	biological_process	11	87	150	12.6437	58	2.77281	0.0095	0.372737	regulation of cellular localization		Adora1|Doc2b|Map4k4|Nrxn1|Oxct1|Pfkfb2|Pfkl|Prkce|Rab8b|Rfx3|Stxbp5l
GO:0045930	negative regulation of mitotic cell cycle	biological_process	12	99	141	12.1212	70.2128	2.7352	0.0085	0.349424			Apc|Brinp1|Brinp2|Ccnd1|Dgkz|Fbxo31|Ints3|Kras|Ppp2r5c|Smad3|Tom1l1|Trrap
GO:1901700	response to oxygen-containing compound	biological_process	49	597	1018	8.20771	58.6444	2.65313	0.008	0.342497		response to isoquinoline alkaloid	Abr|Arhgef2|Bcr|Brinp1|Brinp2|Cactin|Ccnd1|Cpeb1|Dag1|Dgat2|Dlg4|Dmtn|Egr1|Fosl2|Grin1|Grin2a|Hcn1|Homer1|Klf10|Lgals1|Lrp6|Map7|Mapk1|Mapk8|Mc4r|Ncoa1|Ovca2|Oxct1|Pak1|Parp1|Peli1|Pfkfb2|Pfkl|Ppargc1a|Prkcb|Prkce|Ptk7|Sin3a|Slc1a3|Slc9a1|Srf|Srr|Sstr4|Tesc|Tgfb2|Tpm1|Trim24|Txnip|Usf1
GO:0043168	anion binding	molecular_function	123	1736	2593	7.08525	66.9495	2.6074	0.0075	0.327423		adenyl ribonucleotide binding	Aak1|Acss1|Actb|Actg1|Acvr1|Adamts1|Adcy1|Agap2|Apaf1|Arhgap33|Arl15|Asap1|Atp11b|Atp1a3|Atp2a2|Atp2b1|Atp2b3|Bcr|Camk2b|Camk4|Camkk1|Camkk2|Cars2|Cdc42bpa|Cdk17|Chd3|Chst15|Csnk1g1|Dapk1|Dcakd|Dclk1|Dclk2|Ddx19b|Ddx46|Dgkb|Dgkd|Dgkz|Dnah6|Doc2b|Dyrk3|Eif5b|Ep400|Epha4|Ephb3|Esyt2|Fabp7|Flt1|Frmpd4|Gna11|Gpc5|Gpt2|Grin1|Gtpbp1|Hcn1|Hnrnpu|Htr1f|Ippk|Itpr1|Kalrn|Kif1b|Kif5b|Kras|Lmtk2|Lmtk3|Lpl|Ma…
GO:0005509	calcium ion binding	molecular_function	31	347	646	8.93372	53.7152	2.58884	0.0085	0.349424			Actn1|Bmp1|Cabp1|Camkk2|Cdh12|Dag1|Dgkb|Egfem1|Esyt2|Fat3|Fbn2|Gpd2|Grin1|Hpca|Itsn2|Lrp1|Man1a|Mmp17|Nell1|Nin|Nrxn1|Plcl2|Ppp3r1|Rab11fip3|Ryr1|Ryr2|Slc24a2|Sparcl1|Srr|Tesc|Thbs3
GO:0051050	positive regulation of transport	biological_process	30	338	591	8.87574	57.1912	2.50743	0.0095	0.372737			Abr|Adora1|Ahcyl1|Ank2|Ank3|Bcr|Cacna1d|Camk4|Chrm1|Doc2b|Flna|Homer1|Kif5b|Lrp1|Myo18a|Nedd4l|Oxct1|Parp1|Pfkfb2|Prkce|Rab8b|Ryr2|Scn4b|Slc30a3|Smad3|Stxbp5|Stxbp5l|Tesc|Tgfb2|Unc13a

## Sheet: Fig4d_PGNs_CTCF-CTCF_group_only
Fig4d_PGNs_CTCF_group
Ontology-ID	Ontology Name	Ontology Type	Number Changed	Number Measured	Number in Ontology	Percent Changed	Percent Present	Z Score	PermuteP	AdjustedP	redundant with terms	inverse redundant	gene symbols
GO:0016887	ATPase activity	molecular_function	6	257	352	2.33463	73.0114	3.16528	0.0095	1		ATP catabolic process	Atad2|Atp13a3|Atp6v1d|Dhx8|Snrnp200|Tor1b
GO:0006200	ATP catabolic process	biological_process	5	196	265	2.55102	73.9623	3.12198	0.0085	1	ATPase activity		Atad2|Atp13a3|Dhx8|Snrnp200|Tor1b

[truncated: 9 more sheets: Fig4d_PGNs_Neurod_CTCF-CTCF_ove, Fig4e_DNs_CTCF-CTCF_group, Fig4e_DNs_FOXA1-TF_group, Fig4e_DNs_Neurod-TF_group, Fig5a_BAAA_compartment_transiti, Fig5a_BAAA_cluster3, Fig5a_ABBB_compartment_cluster4, Fig5b_ABBB_compartment_cluster2, ED_Fig4n _snATACseq_DNs_GO]
