# Supplementary material for: Cell-type specialization is encoded by specific chromatin topologies
Source: Nature. 2021 Nov 17;599(7886):684–91. doi: 10.1038/s41586-021-04081-2 (PMC8612935; doi:10.1038/s41586-021-04081-2)
Supplement: Supplementary file 12 — Supplementary Table 8 Domain melting score analysis. Details of genes tested in the domain melting score analysis, including gene length, length-scaled RPM values and melting score. [file 41586_2021_4081_MOESM12_ESM.xlsx]

## Sheet: Legend
Supplemental table 8. Domain melting analysis of genes longer than 400Kb, each brain cell type compared to mESCs. Gene was considered to br melting if melting score > 5 for that cell type.
gene_symbol
chrom	Chromosome
start	5' position of gene
end	3' position of gene
length	Gene length in bp
strand	Strand where gene is located
lsRRPM_mESC	Gene expression value (length scaled RNA RPM) of mESCs
lsRRPM_OLG	Gene expression value (length scaled RNA RPM) of OLGs
lsRRPM_DN	Gene expression value (length scaled RNA RPM) of DNs
lsRRPM_PGN	Gene expression value (length scaled RNA RPM) of PGNs
lsARPM_mESC	Accessible chromatin value (length scaled ATAC RPM) of mESCs
lsARPM_OLG	Accessible chromatin value (length scaled ATAC RPM) of OLGs
lsARPM_DN	Accessible chromatin value (length scaled ATAC RPM) of DNs
lsARPM_PGN	Accessible chromatin value (length scaled ATAC RPM) of PGNs
KS_pval_OLG	p adjusted (Bonferroni corrected one-sided Kolmogorov-Smirnov test p value) for OLGs vs. mESCs
KS_pval_DN_R1	p adjusted (Bonferroni corrected one-sided Kolmogorov-Smirnov test p value) for DNs R1 vs. mESCs
KS_pval_DN_R2	p adjusted (Bonferroni corrected one-sided Kolmogorov-Smirnov test p value) for DNs R2 vs. mESCs
KS_pval_PGN_R1	p adjusted (Bonferroni corrected one-sided Kolmogorov-Smirnov test p value) for PGNs R1 vs. mESCs
KS_pval_PGN_R2	p adjusted (Bonferroni corrected one-sided Kolmogorov-Smirnov test p value) for PGNs R2 vs. mESCs
meltingScore_OLGs	Melting scores (-log10(p adjusted)) for OLGs. 0 value indicates no sig. difference
meltingScore_DN_R1	Melting scores (-log10(p adjusted)) for DNs R1. 0 value indicates no sig. difference
meltingScore_DN_R2	Melting scores (-log10(p adjusted)) for DNs R2. 0 value indicates no sig. difference
meltingScore_PGN_R1	Melting scores (-log10(p adjusted)) for PGNs R1. 0 value indicates no sig. difference
meltingScore_PGN_R2	Melting scores (-log10(p adjusted)) for PGNs R2. 0 value indicates no sig. difference
mESC_compartment	compartment A or B classification for mESCs in 250kb bins; genes equally found in both compartments are indicated by A/B
OLG_compartment	compartment A or B classification for OLGs in 250kb bins; genes equally found in both compartments are indicated by A/B
DN_R1_compartment	compartment A or B classification for DNs R1 in 250kb bins; genes equally found in both compartments are indicated by A/B
DN_R2_compartment	compartment A or B classification for DNs R2 in 250kb bins; genes equally found in both compartments are indicated by A/B
PGN_R1_compartment	compartment A or B classification for PGNs R1 in 250kb bins; genes equally found in both compartments are indicated by A/B
PGN_R2_compartment	compartment A or B classification for PGNs R2 in 250kb bins; genes equally found in both compartments are indicated by A/B
trans_cis_mESC	Median value for trans-cis contact ratio values in mESCs; the mean ratio between trans NPMI scores and cis NPMI scores was calculated for each 250kb genomic bin, normalized as a percentile for each chromosome
trans_cis_OLG	Median value for trans-cis contact ratio values in OLGs
trans_cis_DN_R1	Median value for trans-cis contact ratio values in DNs R1
trans_cis_DN_R2	Median value for trans-cis contact ratio values in DNs R2
trans_cis_PGN_R1	Median value for trans-cis contact ratio values in PGNs R1
trans_cis_PGN_R2	Median value for trans-cis contact ratio values in PGNs R2
%_mESC_LAD	percentage of gene body found within a LAD in mESCs; from PMID: 20513434
mESC_LAD_assoc	Yes/No; Yes indicates gene had > 50% LAD association; from PMID: 20513434
%_mESC_NAD	percentage of gene body found within a NAD in mESCs; from PMID: 32219510
mESC_NAD_assoc	Yes/No; Yes indicates gene had > 50% NAD association; from PMID: 32219510
topoisomerase_inhibition_sensitive	Yes/No; Yes indicates gene expression is significantly reduced after topotecan treatment; from PMID: 23995680

## Sheet: Domain melting scores
gene_symbol	chrom	start	end	length	strand	lsRRPM_mESC	lsRRPM_OLG	lsRRPM_DN	lsRRPM_PGN	lsARPM_mESC	lsARPM_OLG	lsARPM_DN	lsARPM_PGN	KS_pval_OLG	KS_pval_DN_R1	KS_pval_DN_R2	KS_pval_PGN_R1	KS_pval_PGN_R2	meltingScore_OLGs	meltingScore_DN_R1	meltingScore_DN_R2	meltingScore_PGN_R1	meltingScore_PGN_R2	mESC_compartment	OLG_compartment	DN_R1_compartment	DN_R2_compartment	PGN_R1_compartment	PGN_R2_compartment	trans_cis_mESC	trans_cis_OLG	trans_cis_DN_R1	trans_cis_DN_R2	trans_cis_PGN_R1	trans_cis_PGN_R2	%_mESC_LAD	mESC_LAD_assoc	%_mESC_NAD	mESC_NAD_assoc	topoisomerase_inhibition_sensitive
2210408I21Rik	chr13	77135531	77613785	478254	+	66.8708	125.314	120.263	155.837	142.7	350.912	221.268	175.222	3.82165e-16	2.9976e-17	0.120168	5.48297e-22	0.120168	15.4177	16.5232	0.92021	21.261	0.92021	B	A	B	A	A	A	53	9	27	23	19	18	100	TRUE	NA	FALSE	FALSE
A830018L16Rik	chr1	11413615	11975902	562287	+	672.983	61.3677	42.1711	120.696	218.263	159.295	178.053	174.585	4.8955e-06	1	1	1	1	5.3102	0	0	0	0	B	B	B	B	B	A	39	37	70	46	10	10	79.7514	TRUE	NA	FALSE	FALSE
Abca13	chr11	9191942	9684871	492929	+	3.87887	13.6961	13.6219	26.6538	217.451	133.891	160.897	227.852	1.91783e-06	1	1	1	0.00942569	5.71719	0	0	0	2.02569	B	B	B	B	B	B	33	16	24	14	40	20	94.2677	TRUE	100	TRUE	FALSE
Adam12	chr7	133883199	134225097	341898	-	6.78121	158.028	57.2713	108.801	270.336	358.495	360.554	719.398	6.421e-11	0.132807	1.8168e-11	1	1	10.1924	0.87678	10.7407	0	0	A	B	A	A	A	A	89.5	95.5	41	65	83.5	89	91.957	TRUE	NA	FALSE	FALSE
Adamts17	chr7	66839699	67153171	313472	+	9.49223	24	79.3315	74.1215	229.185	222.571	496.023	281.218	1	5.01363e-12	5.51469e-15	1	1	0	11.2998	14.2585	0	0	A	A	A	A	A	A	19.5	59.5	7	31.5	54	79.5	NA	FALSE	NA	FALSE	FALSE
Adamtsl1	chr4	85513852	86428390	914538	+	38.0314	34.288	174.298	91.6395	259.528	636.607	317.166	284.654	0.000909085	3.13906e-08	0.0899649	1	1	3.0414	7.5032	1.04593	0	0	A	A/B	A	A	A	A	36.5	7.5	46	31	11.5	12.5	100	TRUE	NA	FALSE	FALSE
Adarb2	chr13	8202526	8768762	566236	+	2144.75	386.573	919.908	182.971	216.741	227.285	634.942	168.37	1	2.14538e-06	2.25338e-25	1	1	0	5.6685	24.6472	0	0	B	A	B	A	A/B	A	73.5	75.5	25.5	66.5	85	82.5	100	TRUE	NA	FALSE	TRUE
Adcy2	chr13	68620043	68999600	379557	-	19.4325	53.4654	110.752	341.109	178.676	155.253	332.738	856.19	1	1	0.512291	2.43347e-08	2.43347e-08	0	0	0.290483	7.61377	7.61377	A/B	A	A	B	A	A	58.5	28	31	3.5	25.5	23	90.3229	TRUE	100	TRUE	FALSE
Adgrb3	chr1	25067476	25834772	767296	-	15.5222	311.339	625.239	1398.18	158.897	291.835	458.941	858.407	1	2.91265e-05	1	8.52484e-07	1	0	4.53571	0	6.06931	0	A/B	A	A	B	A	A	31	27	18	57.5	24	24	81.8031	TRUE	100	TRUE	FALSE
Adgrl3	chr5	81019085	81827825	808740	+	21.6997	388.528	304.361	811.313	206.338	941.391	447.733	543.663	1.49616e-38	1	1	1.50928e-30	0.00941058	37.825	0	0	29.8212	2.02638	A/B	B	A	B	A/B	B	34	33.5	82	13	17.5	20	84.3176	TRUE	NA	FALSE	TRUE
Adgrv1	chr13	81095068	81633391	538323	-	41.1296	51.3933	59.2851	52.5816	277.633	389.694	330.192	219.96	5.58558e-28	0.0488568	1	4.41054e-14	1.05136e-17	27.2529	1.31107	0	13.3555	16.9782	B	B	A	A	A	A	18	25	48	35	42	40	97.9531	TRUE	NA	FALSE	FALSE
Adk	chr14	21052574	21448569	395995	+	998.181	219.54	180.427	185.033	390.77	361.902	444.632	429.288	0.000536008	1	1	1	1	3.27083	0	0	0	0	A	A/B	A	A	A	A	46	22.5	90	90.5	65.5	65	NA	FALSE	NA	FALSE	FALSE
Aff3	chr1	38175393	38630178	454785	-	100.71	97.6203	135.532	358.861	353.533	359.691	592.784	827.994	5.04133e-18	1	1	0.0855323	0.000269522	17.2975	0	0	1.06787	3.56941	A	A	A	A	A	A	69	75	96	17	46	58	NA	FALSE	NA	FALSE	FALSE
Agap1	chr1	89454811	89895282	440471	+	144.82	545.463	224.715	167.644	754.232	1065.98	1115.4	579.159	1.96247e-36	4.89723e-33	3.27423e-32	1.96247e-36	1	35.7072	32.31	31.4849	35.7072	0	A	A	A	A	A	A	33	64	45	60	77	71	NA	FALSE	NA	FALSE	FALSE
Agbl1	chr7	76229591	77124698	895107	+	25.7077	80.6835	37.979	69.9908	140.916	169.058	154.09	101.889	1	1	1	1	1	0	0	0	0	0	B	A	A	A	A	A	35	34	35	14	69	77	100	TRUE	100	TRUE	FALSE
Agbl4	chr4	110397649	111664324	1266675	+	13.3407	88.6992	252.575	175.39	170.303	219.209	326.403	270.132	1	1	1	1	1	0	0	0	0	0	A	A	A	A	A	B	38	50	14	20	43.5	52	79.9175	TRUE	94.5271	TRUE	FALSE
Agmo	chr12	37241639	37581932	340293	+	1.03792	155.612	32.8175	56.9411	146.61	471.012	119.656	120.892	1	1	1	1	1	0	0	0	0	0	B	A	B	A	B	B	80	72	22	64	22	28	100	TRUE	100	TRUE	FALSE
Akap6	chr12	52698588	53155568	456980	+	11.0537	228.407	495.266	445.342	282.713	701.485	665.331	584.433	1	1	1	1	1	0	0	0	0	0	B	A	A	A	B	A	73	51	44	5	14	14	41.6307	FALSE	50.4545	TRUE	FALSE
Alk	chr17	71868988	72604702	735714	-	2.98237	65.9522	47.4504	43.225	236.959	141.609	366.584	200.589	1	1	1	1	1	0	0	0	0	0	B	A	A	A	A	A	30	41	49	37.5	77.5	82	69.6358	TRUE	NA	FALSE	FALSE
Ank2	chr3	126921607	127500347	578740	-	167.304	610.523	984.027	1118.6	383.03	1014.94	778.366	758.971	2.25263e-09	1	4.87675e-37	5.62646e-09	1	8.64731	0	36.3119	8.24976	0	A	A	A	A	A	A	77	85.5	13.5	4	24.5	24.5	40.997	FALSE	NA	FALSE	FALSE
Ank3	chr10	69533486	70027436	493950	+	69.16	1442.74	839.656	1228.39	504.579	1061.28	980.144	1076.53	1.25254e-10	1	1.94538e-08	1	1	9.90221	0	7.711	0	0	A	A	A	A	A	A	6	69	54	33	84	79	NA	FALSE	NA	FALSE	FALSE
Ankfn1	chr11	89390092	89777901	387809	-	6.09544	22.8298	89.9148	18.9337	296.877	111.835	395.751	138.633	0.000257805	1	1	1	1	3.58871	0	0	0	0	A	B	A	B	B	B	55	31	87	18	86	80	53.9335	TRUE	100	TRUE	FALSE
Anks1b	chr10	89872915	90973300	1100385	+	44.2789	834.005	520.185	1216.27	235.525	365.866	614.118	962.931	6.91479e-22	1	5.84453e-36	4.93472e-21	1	21.1602	0	35.2333	20.3067	0	A	A	A	A	A	A	72	57	32	17	48	45	82.216	TRUE	100	TRUE	FALSE
Ano2	chr6	125690419	126040133	349714	+	16.9775	17.3576	47.3397	26.5142	227.305	133.453	321.788	150	1	1	5.01363e-12	1	1	0	0	11.2998	0	0	A	B	A	A	A	A	68	77	83	78	80	89	51.2333	TRUE	NA	FALSE	FALSE
Ano4	chr10	88948932	89345205	396273	-	5.03411	515.787	55.0947	188.055	219.9	993.341	269.302	447.662	1	1	1	1	1	0	0	0	0	0	A	A	A	B	A	A	94	62	71	31	70	62	100	TRUE	100	TRUE	FALSE
Aopep	chr13	62964893	63326096	361203	+	277.095	265.772	276.256	389.308	647.297	1584.43	557.761	836.422	5.39475e-21	7.80219e-09	5.51469e-15	1.3252e-05	6.85573e-17	20.268	8.10778	14.2585	4.87772	16.1639	A	A	A	A	A	A	42	17	71	40	9	8	NA	FALSE	NA	FALSE	FALSE
Apbb2	chr5	66298725	66619064	320339	-	225.85	281.404	263.455	196.584	601.941	1218.5	859.384	568.726	6.85573e-17	1	1	1	1.3252e-05	16.1639	0	0	0	4.87772	B	A	B	A	A	A	46.5	50.5	57	13.5	64.5	72	NA	FALSE	NA	FALSE	FALSE
Arhgap15	chr2	43748798	44395953	647155	+	7.44871	28.5817	19.5863	61.5977	179.314	641.034	199.818	316.833	1	1	1	4.6291e-06	1	0	0	0	5.3345	0	B	A	B	B	B	A	87.5	64	27.5	55.5	49.5	55.5	100	TRUE	100	TRUE	FALSE
Arhgap24	chr5	102207198	102905035	697837	+	28.3124	84.6944	81.2976	57.0292	207.979	339.798	466.311	188.395	1	9.80515e-11	1	1	0.157942	0	10.0085	0	0	0.801503	B	A	A/B	A	A	A	37.5	72.5	33	41	30.5	31	100	TRUE	NA	FALSE	FALSE
Arhgap26	chr18	38601617	39376285	774668	+	100.507	150.104	259.72	223.616	725.919	408.941	627.711	604.945	1.21517e-44	0.726976	1.2698e-32	1.77119e-06	1	43.9154	0.13848	31.8963	5.75174	0	A	A	A	A	B	A	74	14.5	42.5	47	53	43.5	NA	FALSE	23.4015	FALSE	FALSE
Arhgef28	chr13	97898594	98206675	308081	-	43.0142	401.689	231.653	438.326	536.08	1123.15	723.649	1070.37	1.79346e-06	6.85573e-17	0.969125	1	1	5.74631	16.1639	0.0136201	0	0	A/B	A/B	A	A	A	A	36.5	82	45	11.5	59	48	NA	FALSE	NA	FALSE	FALSE
Arid1b	chr17	4994297	5347656	353359	+	138.39	313.18	474.345	574.113	781.133	792.459	942.428	1503.01	0.0311525	7.80219e-09	1	2.19621e-07	4.93646e-06	1.50651	8.10778	0	6.65833	5.30658	A	A	A	A	A	A	95	59	80	56	47	72	NA	FALSE	NA	FALSE	FALSE
Arl15	chr13	113794506	114157462	362956	+	608.78	230.958	269.604	976.154	649.716	370.167	357.511	860.568	1	1	0.00632462	1	1	0	0	2.19897	0	0	B	A	A	A	A/B	A	10.5	15.5	32.5	26	52.5	53	NA	FALSE	NA	FALSE	FALSE
Asic2	chr11	80880163	81968396	1088233	-	8.19384	98.3366	145.776	272.341	341.386	115.664	454.963	551.047	2.34349e-34	0.0700888	0.0455736	1.03375e-42	1.09476e-07	33.6301	1.15435	1.34129	41.9856	6.96068	A	A	A	B	A	A	26	9	95	97	93	87	11.8265	FALSE	100	TRUE	FALSE
Astn2	chr4	65380803	66404537	1023734	-	24.2703	175.619	112.946	162.021	200.86	532.788	433.801	287.886	1.06187e-27	1	1	1	1.09365e-05	26.9739	0	0	0	4.96112	A	A	A	B	A	A	31	31	28	21	30	26	79.2692	TRUE	100	TRUE	TRUE
Atp8a2	chr14	59647531	60086914	439383	-	15.1115	147.902	114.591	97.9123	219.824	268.227	617.891	141.681	2.60243e-33	2.8936e-16	5.4386e-28	1	1	32.5846	15.5386	27.2645	0	0	B	A	A	A	A	A	12	13	70	25	83	74	NA	FALSE	NA	FALSE	FALSE
Atrnl1	chr19	57610960	58133343	522383	+	55.3217	60.3871	80.2786	185.834	415.466	131.756	402.154	406.259	1	1	1	1	1	0	0	0	0	0	A	A	A	A	A	A	47	24	37	30	48	44	NA	FALSE	NA	FALSE	TRUE
Atxn1	chr13	45549755	45964991	415236	-	69.174	446.189	746.534	845.951	282.115	266.796	959.048	932.018	1	2.36135e-07	3.32616e-08	1	1	0	6.62684	7.47806	0	0	A	A	A	A	A	A	77.5	95	30.5	71	93	77.5	NA	FALSE	NA	FALSE	FALSE
Auts2	chr5	131437333	132543220	1105887	-	265.14	357.309	389.942	492.851	369.351	372.142	668.613	599.916	1.22319e-23	1.33951e-06	1.45571e-18	1	1	22.9125	5.87306	17.8369	0	0	A	A	A	A	A	A	18.5	81	30.5	96.5	71.5	84.5	57.042	TRUE	NA	FALSE	FALSE
B3galt1	chr2	67565184	68122882	557698	+	48.5742	363.945	1145.91	676.848	166.692	453.922	507.265	396.145	1	1	1	1	1	0	0	0	0	0	A	A	A	A	A	A	36	36	40	22	76	42	NA	FALSE	100	TRUE	FALSE
Babam2	chr5	31697978	32084950	386972	+	299.287	189.996	110.76	150.414	318.949	386.177	541.143	555.169	1	0.000109579	0.000257805	1	1	0	3.96027	3.58871	0	0	A	A	A	A	A	A	82	77	9	49	63	34	NA	FALSE	NA	FALSE	FALSE
Bach2	chr4	32238413	32586109	347696	+	182.185	236.468	184.82	131.709	467.437	924.679	789.837	622.889	1	3.46969e-05	6.80566e-19	2.19621e-07	1.3252e-05	0	4.45971	18.1671	6.65833	4.87772	A	A	A	A	B	A	25	59	50	12	5	6	NA	FALSE	NA	FALSE	FALSE
Baz2b	chr2	59899363	60209913	310550	-	690.507	437.716	224.179	293.076	531.904	736.235	369.934	349.048	1	1	1	1	1	0	0	0	0	0	A	A	A	A	A/B	A/B	54	6.5	4	19	4.5	4	NA	FALSE	NA	FALSE	FALSE
Bbs9	chr9	22475559	22888283	412724	+	117.179	60.1458	138.969	82.0244	430.787	439.752	457.508	199.351	4.0521e-07	1.13237e-21	6.76247e-16	0.000257805	5.2199e-19	6.39232	20.946	15.1699	3.58871	18.2823	B	A	A	A	A	A	37	56	6	13	56	61	5.60568	FALSE	80.7518	TRUE	FALSE
Bcas3	chr11	85353110	85826058	472948	+	322.076	298.602	279.016	333.982	392.558	503.367	465.003	391.655	1	1	0.000269522	1	1	0	0	3.56941	0	0	A	A	A	A	A	A	54	63	56	94	64	83	NA	FALSE	NA	FALSE	FALSE
Bmpr1b	chr3	141837135	142169585	332450	-	15.491	112.76	91.6138	100.911	261.066	287.857	355.659	224.572	2.21331e-10	1	2.26445e-14	1	8.86015e-05	9.65496	0	13.645	0	4.05256	A	A/B	A	A	B	A/B	46.5	92	39.5	16	31.5	27	NA	FALSE	NA	FALSE	FALSE
Bnc2	chr4	84266804	84676029	409225	-	208.974	69.5118	333.959	37.4926	494.87	190.076	492.035	139.356	2.28798e-18	3.21552e-25	3.21552e-25	1	1	17.6405	24.4927	24.4927	0	0	A	A	A	A	A	A/B	62	56.5	49	36	45	44	44.3204	FALSE	NA	FALSE	FALSE
Brinp3	chr1	146495629	146902472	406843	+	32.5675	541.228	93.8367	55.8739	127.971	1053.28	260.106	146.057	6.51783e-40	0.0228487	5.22818e-05	0.0446518	1.38726e-14	39.1859	1.64114	4.28165	1.35016	13.8578	A	B	B	B	B	B	88	15	35	41	33	37	100	TRUE	NA	FALSE	FALSE
Btbd9	chr17	30215524	30582621	367097	-	415.757	336.547	384.688	681.557	680.621	386.538	774.605	1347.74	1	1	1	1	1	0	0	0	0	0	A	A	A	A	A	A	25	64	96	71	98	96	NA	FALSE	NA	FALSE	FALSE
Cacna1c	chr6	118587240	119197384	610144	-	6.77836	158.857	166.953	186.178	343.171	390.953	878.74	535.471	9.96906e-19	2.2815e-05	4.34256e-07	1	1	18.0013	4.64178	6.36225	0	0	A	A	A	A	A	A	4	69	5	87	67	78	NA	FALSE	NA	FALSE	TRUE
Cacna1d	chr14	30039941	30491156	451215	-	31.5514	149.995	207.713	299.711	391.065	192.239	963.644	642.069	9.52444e-32	9.52444e-32	2.60243e-33	3.84113e-25	5.55526e-13	31.0212	31.0212	32.5846	24.4155	12.2553	A/B	A/B	A	A	A	A	79.5	70	86.5	31	50.5	48.5	NA	FALSE	88.6493	TRUE	FALSE
Cacna1e	chr1	154390806	154884785	493979	-	1.14641	48.2143	325.212	726.16	240.513	156.51	846.026	1118.33	0.669865	1	1.59473e-12	6.38225e-28	1	0.174013	0	11.7973	27.195	0	A	A	A	A	A	A	35	99	28	91	42	33	66.3844	TRUE	NA	FALSE	FALSE
Cacna2d1	chr5	15934264	16374511	440247	+	110.821	340.556	391.892	949.326	231.036	436.888	543.246	437.557	1	1	1	4.32497e-09	0.00563442	0	0	0	8.36402	2.24915	B	A	B	B	B	A	94	57	25	13	18	24	85.5134	TRUE	NA	FALSE	TRUE
Cacna2d3	chr14	28904943	29722775	817832	-	8.71464	138.887	357.576	403.284	238.696	415.602	606.754	883.878	1.37654e-49	3.45585e-41	1.35525e-68	1	7.36182e-40	48.8612	40.4614	67.868	0	39.133	A	A	A	A	A	A	66	61.5	83.5	44.5	60	78.5	NA	FALSE	100	TRUE	FALSE
Cacnb2	chr2	14603861	14988811	384950	+	48.4798	78.0489	503.57	1512.09	248.538	183.693	564.326	903	3.41472e-23	5.39475e-21	1	1.05498e-28	1.79346e-06	22.4666	20.268	0	27.9768	5.74631	A/B	A/B	A	A	A/B	A/B	88	95	48	43.5	43.5	39	100	TRUE	100	TRUE	FALSE
Cadm1	chr9	47530170	47862280	332110	+	341.401	472.722	657.359	1024.05	521.697	465.584	1087.27	774.026	1	1	2.77414e-20	1	1	0	0	19.5569	0	0	A	A	A	A	A	A	15.5	78	94.5	8	63	64	NA	FALSE	NA	FALSE	FALSE
Cadm2	chr16	66655416	67620917	965501	-	8.18903	906.29	921.258	1453.44	134.2	1031.7	477.342	631.237	2.63046e-12	1	1	1	3.03307e-11	11.58	0	0	0	10.5181	B	A	A	B	B	B	8	31	16	19	28	26	98.4245	TRUE	NA	FALSE	TRUE
Cadps	chr14	12372560	12823339	450779	-	7.18746	158.088	486.626	760.591	331.372	346.155	728.829	614.201	0.533199	1	1	1	3.84452e-06	0.273111	0	0	0	5.41516	A	A	A	A	A	A	58	90	42	27	57	49	23.5947	FALSE	NA	FALSE	FALSE
Cadps2	chr6	23262773	23841175	578402	-	43.3354	92.5756	657.224	407.677	234.128	251.846	406.139	476.045	4.42195e-15	6.19974e-20	1.46515e-39	2.9872e-18	2.80016e-22	14.3544	19.2076	38.8341	17.5247	21.5528	A	A	A	A	B	A	69	43	18	43	29	35	44.2011	FALSE	99.6148	TRUE	FALSE
Caln1	chr5	130369404	130846325	476921	+	48.237	26.0766	355.581	501.517	240.899	92.9154	736.259	610.657	1	1	0.00563442	1	1	0	0	2.24915	0	0	A	A	A	A	A	A	80	81	71	88	32	35	62.5114	TRUE	NA	FALSE	FALSE
Camk1d	chr2	5293457	5714860	421403	-	190.883	540.399	429.525	893.905	550.687	325.538	664.96	1055.77	1.72089e-20	1.98394e-17	3.06564e-19	2.2346e-05	1	19.7642	16.7025	18.5135	4.6508	0	A	A	A	A	A	A	76.5	23.5	17.5	74	81	64	NA	FALSE	NA	FALSE	FALSE
Camkmt	chr17	85090561	85458589	368028	+	151.671	129.054	119.083	175.101	474.573	356.099	357.447	379.109	1.36923e-30	1.43405e-35	2.86396e-06	1	9.01362e-24	29.8635	34.8434	5.54303	0	23.0451	A	A	A	A	A	A	46.5	31	48	16	73	72	NA	FALSE	NA	FALSE	FALSE
Camta1	chr4	151059523	151861768	802245	-	55.1902	67.9754	211.475	228.132	603.351	275.008	899.648	706.786	1.73703e-07	2.19256e-22	2.33265e-05	1.02157e-11	1	6.76019	21.659	4.63215	10.9907	0	A/B	A	A	A	A	A	84.5	81	89.5	67	84.5	72.5	NA	FALSE	NA	FALSE	FALSE
Car10	chr11	93096805	93601751	504946	+	10.6094	110.226	118.246	47.7541	192.611	159.646	431.105	216.394	1	1	1	1	1	0	0	0	0	0	B	B	B	B	B	B	11	57	45	45	48	48	100	TRUE	100	TRUE	FALSE
Ccdc148	chr2	58821697	59160828	339131	-	17.5132	119.939	144.08	216.764	231.154	480.967	278.065	345.946	1.30985e-15	0.0311525	1.30985e-15	1.39132e-19	3.46969e-05	14.8828	1.50651	14.8828	18.8566	4.45971	A	A	A/B	A	A/B	A	82.5	33	38.5	39.5	19	19	NA	FALSE	NA	FALSE	FALSE
Ccdc171	chr4	83525409	83866143	340734	+	99.3844	56.1101	141.042	70.2699	335.372	190.928	349.311	221.028	1	3.41472e-23	1.72593e-25	1	1	0	22.4666	24.763	0	0	A	A/B	A	A	A	A/B	29	34	31.5	26	59.5	67	76.5131	TRUE	NA	FALSE	FALSE
Ccdc178	chr18	21810897	22171396	360499	-	7.23591	20.8083	13.6348	35.5637	182.017	818.609	175.63	241.515	1	1	1	1	1	0	0	0	0	0	A	A/B	B	A	B	A/B	63	85	5.5	26.5	33.5	35.5	100	TRUE	100	TRUE	FALSE
Ccser1	chr6	61179960	62382863	1202903	+	18.262	159.528	199.424	273.3	163	298.629	252.014	228.359	1	1	1	0.0725948	1	0	0	0	1.13909	0	B	A/B	A	A	B	B	21	5.5	26.5	13	34	45	91.33	TRUE	85.4485	TRUE	TRUE
Cdh12	chr15	20448878	21598421	1149543	+	7.85123	61.7608	37.775	209.371	134.426	212.838	127.088	300.876	1	1	1	1.8038e-05	1	0	0	0	4.74381	0	A	A	B	B	B	B	71.5	4	54.5	9	54.5	57.5	NA	FALSE	100	TRUE	TRUE
Cdh13	chr8	118140017	119324929	1184912	+	14.2746	105.848	183.449	41.8003	281.121	321.464	698.7	209.966	0.000109579	0.726976	1.51493e-38	1	1	3.96027	0.13848	37.8196	0	0	A	A	A	A	A	A	64.5	71.5	92	1.5	57	75.5	NA	FALSE	NA	FALSE	TRUE
Cdh18	chr15	22548898	23477491	928593	+	59.098	189.902	456.394	108.306	153.868	192.407	284.297	158.222	1	5.7641e-06	0.353857	0.000646549	1	0	5.23927	0.451172	3.1894	0	A	A/B	B	B	A/B	B	60.5	6	29.5	50	48	51	69.4809	TRUE	98.923	TRUE	FALSE
Cdh23	chr10	60302748	60696513	393765	-	13.2542	1275	666.42	825.124	598.199	183.173	337.777	231.614	2.43347e-08	3.46969e-05	7.40251e-08	1	2.21331e-10	7.61377	4.45971	7.13062	0	9.65496	A/B	A/B	A	A/B	A	A	32	74.5	64	34	78	82	NA	FALSE	NA	FALSE	FALSE
Cdh4	chr2	179442423	179899377	456954	+	42.0368	51.1057	163.881	42.8265	514.891	211.489	843.339	322.481	1	0.160596	7.67794e-26	1	1	0	0.794264	25.1148	0	0	A	A	A	A	A	B	40	94	76	83	46	61	NA	FALSE	NA	FALSE	FALSE
Cdh8	chr8	99024471	99417666	393195	-	8.15476	77.3913	460.262	398.006	148.248	508.352	493.887	452.274	1	1	1	1	1	0	0	0	0	0	A/B	A	A/B	A	A/B	B	40.5	21.5	23	43.5	8	8	100	TRUE	100	TRUE	FALSE
Cdk14	chr5	4803384	5380251	576867	-	83.1217	132.5	415.025	410.696	248.057	416.774	641.275	595.413	2.40178e-40	5.58558e-28	5.18639e-38	1.15992e-26	0.471331	39.6195	27.2529	37.2851	25.9356	0.326674	A	B	B	A	A	A	96	63	1	22	67	50	84.0175	TRUE	NA	FALSE	FALSE
Cdkal1	chr13	29191746	29855683	663937	-	192.507	228.761	123.707	175.63	323.613	428.861	352.469	345.214	1	1	9.55624e-32	1	1	0	0	31.0197	0	0	A	A	A/B	A	A	A	52.5	55	33	19	40	33	NA	FALSE	41.1566	FALSE	FALSE
Celf2	chr2	6539694	7396341	856647	-	109.5	403.037	416.765	2510.87	217.543	253.141	508.356	1368.78	7.82791e-64	1	2.0958e-12	6.17093e-73	8.58669e-74	63.1064	0	11.6786	72.2096	73.0662	B	A	B	A	A	A	95.5	59	78	35	59.5	55	61.9394	TRUE	100	TRUE	FALSE
Cep112	chr11	108425114	108860615	435501	+	78.732	81.1826	31.2517	77.7066	188.63	133.144	298.728	219.913	1	1	1	1	1	0	0	0	0	0	B	A	A	A	A	A	66	8	49	72	73	76	93.8064	TRUE	NA	FALSE	FALSE
Cep128	chr12	90998490	91384455	385965	-	136.397	65.9012	48.3364	67.5007	219.306	349.321	160.274	157.342	1	1	1	5.2199e-19	2.86396e-06	0	0	0	18.2823	5.54303	B	A	B	B	B	B	38	58	59	62	8	7	80.9112	TRUE	100	TRUE	FALSE
Cfap299	chr5	98329138	98802053	472915	+	107.797	31.8074	39.5981	48.6299	198.052	219.304	143.343	136.237	3.75748e-20	2.73028e-09	1	1	1	19.4251	8.56379	0	0	0	B	A	B	A	A	A	20	3	63	61	82	90	85.4071	TRUE	NA	FALSE	FALSE
Chrm3	chr13	9875486	10361062	485576	-	13.1985	53.114	65.3732	722.61	215.216	195.14	316.991	866.487	1	1	1	1	1	0	0	0	0	0	B	A	A	B	A	A	78	65	72	50	53	69	86.9627	TRUE	NA	FALSE	FALSE
Clstn2	chr9	97444395	98033373	588978	-	6.89465	41.6777	472.487	247.696	244.596	152.877	587.634	617.539	1	1	1	1	1	0	0	0	0	0	B	A	A	A	A/B	A	33.5	6	38.5	5	45.5	64.5	80.618	TRUE	NA	FALSE	TRUE
Clvs1	chr4	9144745	9451691	306946	+	18.2374	27.2685	240.009	251.672	204.68	207.338	556.497	578.649	1	1	2.43347e-08	1	1	0	0	7.61377	0	0	B	A/B	A	A	A	A	87.5	78.5	36	31.5	47	49	81.0582	TRUE	NA	FALSE	FALSE
Cnbd1	chr4	18767980	19122550	354570	-	50.8083	16.5074	45.5857	56.7052	142.372	163.535	133.452	125.846	1	1	1	1	1	0	0	0	0	0	B	B	A	A/B	B	B	91	67	16.5	51	44	44	88.078	TRUE	NA	FALSE	FALSE
Cntn3	chr6	102163304	102564614	401310	-	11.8545	260.756	89.0439	333.327	164.777	735.361	211.845	368.822	1	1	1	1	1	0	0	0	0	0	B	B	B	B	A	A	48	51	70	37	96	82	100	TRUE	NA	FALSE	FALSE
Cntn4	chr6	105677632	106700141	1022509	+	3.13775	148.076	109.886	205.641	147.583	570.768	284.769	316.329	0.104374	1	1	1	1	0.981406	0	0	0	0	A	A	A	A	B	A	71	63	12	63	89	72	100	TRUE	NA	FALSE	TRUE
Cntn5	chr9	9634223	10904775	1270552	-	17.4807	60.6251	113.457	78.022	210.676	210.006	256.821	185.534	1	1	1	1.21236e-56	1	0	0	0	55.9164	0	B	B	B	B	B	B	71	64.5	65	51	5.5	4.5	NA	FALSE	81.8976	TRUE	TRUE
Cntn6	chr6	104492662	104863406	370744	+	0.67592	94.4042	109.887	42.8423	104.31	185.646	205.776	153.821	1	1	1	1	1	0	0	0	0	0	B	A	A	B	B	B	58	43	21	86	98	93	100	TRUE	NA	FALSE	FALSE
Cntnap2	chr6	45060061	47301393	2241332	+	40.3284	66.2145	298.021	619.393	163.274	152.91	330.049	274.541	1	1	1	1	1	0	0	0	0	0	B	B	A	A	B	A/B	52.5	68	85	38.5	17.5	16.5	NA	FALSE	94.807	TRUE	FALSE
Cntnap5a	chr1	115684737	116587323	902586	+	4.89039	39.3568	207.398	113.26	133.028	155.645	335.866	234.404	1	1	1.87844e-15	1	1	0	0	14.7262	0	0	A	A	A	B	B	B	31	37	42	19	10	10	100	TRUE	NA	FALSE	FALSE
Cntnap5b	chr1	99772246	100490599	718353	+	31.7668	152.336	214.902	219.72	132.289	156.187	248.375	254.827	1	1	1	1	1	0	0	0	0	0	A	A	A	B	B	A	41	43	38	23	29	24	NA	FALSE	NA	FALSE	FALSE
Cntnap5c	chr17	57769074	58417953	648879	+	16.95	76.3906	76.3089	281.395	129.413	219.407	188.426	355.238	1	1	2.41447e-25	1	1	0	0	24.6172	0	0	B	B	B	B	B	A	55	16	10	41	13	10	100	TRUE	100	TRUE	FALSE
Col22a1	chr15	71795795	72150979	355184	-	9.36079	29.5119	11.405	32.7006	238.463	169.888	450.369	291.703	2.86396e-06	1	9.01362e-24	1.68624e-16	1.01748e-14	5.54303	0	23.0451	15.7731	13.9925	A	A	B	A/B	A	A	53.5	46.5	18	18.5	67	77.5	56.6872	TRUE	100	TRUE	FALSE
Col25a1	chr3	130180358	130599884	419526	+	16.9791	70.5341	391.194	213.273	189.992	220.244	383.696	324.79	1	1	1	1	1	0	0	0	0	0	A	A	A	A	A	A	73	42	67	45	78	86	90.2306	TRUE	NA	FALSE	FALSE
Cpa6	chr1	10295791	10720053	424262	-	13.6456	66.3036	50.4887	80.2254	187.681	184.451	122.077	124.669	4.32497e-09	5.22818e-05	4.84201e-14	9.36191e-06	1	8.36402	4.28165	13.315	5.02864	0	A/B	B	B	B	B	A/B	55.5	88.5	20.5	58	75.5	66	100	TRUE	NA	FALSE	FALSE
Cpne4	chr9	104566676	105034548	467872	+	18.5183	83.308	499.785	172.195	179.881	123.932	465.744	177.25	1	1	1	1	1	0	0	0	0	0	B	A	A	A	A	B	95	23	64	21	16	17	86.4696	TRUE	100	TRUE	FALSE
Cpq	chr15	33083129	33594552	511423	+	113.358	845.936	391.657	408.47	128.722	198.182	253.725	114.488	1	1	1.94538e-08	1	1	0	0	7.711	0	0	B	B	A	A	A	B	19	74	17	27	46	54	100	TRUE	100	TRUE	FALSE
Creb5	chr6	53287226	53700364	413138	+	30.0176	377.213	28.9289	50.6481	319.275	747.399	250.727	101.156	9.36191e-06	0.533199	1	1	1	5.02864	0.273111	0	0	0	A/B	A	A	B	A/B	A	51	34.5	63	98	38.5	31.5	NA	FALSE	NA	FALSE	FALSE
Csgalnact1	chr8	68356781	68735621	378840	-	10.7919	52.0294	18.1752	79.5694	273.94	398.199	253.643	285.554	1	1	1	1	1	0	0	0	0	0	B	B	A	A/B	A	A	78.5	46	40.5	51.5	65	65.5	87.3192	TRUE	100	TRUE	FALSE
Csmd1	chr8	15892538	17535385	1642847	-	14.5678	352.2	607.349	873.941	178.55	286.665	530.154	679.021	5.26291e-107	1	5.98875e-25	2.87694e-19	3.79956e-06	106.279	0	24.2227	18.5411	5.42027	B	A	A	A	A	A	26	64.5	55	37	51	80	88.2623	TRUE	100	TRUE	TRUE
Csmd2	chr4	127986505	128567660	581155	+	35.3549	275.477	270.756	164.085	264.513	343.938	1064.82	800.387	4.87675e-37	9.37643e-31	8.33725e-54	1	8.88099e-10	36.3119	30.028	53.079	0	9.05154	A	A	A	A	A	A	70	68.5	84.5	16.5	86.5	93.5	NA	FALSE	NA	FALSE	FALSE
Csmd3	chr15	47580638	48792558	1211920	-	15.8825	784.18	494.952	543.069	141.37	701.728	291.029	275.87	0.505169	1	1	4.0521e-07	1	0.296563	0	0	6.39232	0	A	B	A	B	B	B	15.5	15.5	27.5	37	8	8	NA	FALSE	100	TRUE	TRUE
Ctnna2	chr6	76881637	77979815	1098178	-	6.4504	332.89	287.373	362.782	183.088	366.599	370.37	548.036	1.67813e-36	1	2.71843e-46	1	1	35.7752	0	45.5657	0	0	B	A	A	A	A	A	45	32	21	39	46	48	100	TRUE	99.6937	TRUE	TRUE
Ctnna3	chr10	63430098	65003667	1573569	+	8.64096	297.956	175.252	176.392	166.917	402.643	253.075	135.144	1	1	1	1	1	0	0	0	0	0	B	A	B	B	A	B	28	61.5	79.5	46	20.5	21.5	98.935	TRUE	88.2494	TRUE	FALSE
Ctnnd2	chr15	30172534	31029344	856810	+	30.6451	330.916	533.58	579.465	236.138	379.639	732.296	623.923	2.55264e-41	7.93064e-54	1.60805e-75	2.41349e-58	6.50026e-05	40.593	53.1007	74.7937	57.6174	4.18707	A	A	A	A	A	A	59	70	34	29	49	44	48.1131	FALSE	98.8328	TRUE	TRUE
Cux1	chr5	136248135	136567590	319455	-	251.811	111.353	143.514	56.5074	534.047	367.448	842.153	215.31	7.40251e-08	0.00293408	7.80219e-09	1	1	7.13062	2.53253	8.10778	0	0	A	A	A	A	A	A	72	97	96	81	51	53	NA	FALSE	NA	FALSE	FALSE
Dab1	chr4	103619500	104744844	1125344	+	53.6752	117.196	248.969	718.479	243.87	257.212	465.705	908.498	1.43195e-89	4.36499e-24	4.10095e-15	1.13204e-62	1.85528e-21	88.8441	23.36	14.3871	61.9461	20.7316	A	A	A	A	A	A	19	26	49	17	35	34	86.6108	TRUE	100	TRUE	FALSE
Dach1	chr14	97786846	98169765	382919	-	7.60065	184.274	95.9981	165.673	157.903	226.526	192.515	181.331	1	1	0.0274157	1	1	0	0	1.562	0	0	A/B	A/B	A/B	B	B	A	47	83	56	64.5	11.5	11.5	100	TRUE	NA	FALSE	FALSE
Dcc	chr18	71253613	72351228	1097615	-	2.58867	365.154	630.828	354.903	142.301	534.287	365.565	329.386	1	1	1	1	1	0	0	0	0	0	B	B	A	A	B	B	44	36	37	23	13	15	100	TRUE	99.0888	TRUE	TRUE
Dcdc5	chr2	106080864	106409743	328879	+	1.75791	29.5915	17.727	29.8847	159.287	533.228	171.767	180.02	1	1	1	1	1.72593e-25	0	0	0	0	24.763	A	A	B	A/B	A/B	A	35	72.5	19.5	66.5	23	25.5	92.3926	TRUE	NA	FALSE	FALSE
Dennd1a	chr2	37798990	38287410	488420	-	150.636	155.06	200.308	317.325	305.78	271.219	574.178	545.03	1	1	1	1	1	0	0	0	0	0	A	A	A	A	A	A	97	27	45	57	32	26	NA	FALSE	NA	FALSE	FALSE
Dgkb	chr12	37880169	38634239	754070	+	43.0945	110.172	127.542	471.376	154.068	263.195	207.238	358.507	1	1	1	1	3.82708e-26	0	0	0	0	25.4171	B	A	A	B	B	A	74	48	36.5	48	16	17	100	TRUE	100	TRUE	FALSE
Dgki	chr6	36837381	37300955	463574	-	39.6871	214.747	215.987	587.472	311.806	723.031	601.815	887.891	1	7.14586e-26	1	3.75748e-20	6.7931e-24	0	25.1459	0	19.4251	23.1679	A	A	A	A	A	A	83	48	88	18	60	75	NA	FALSE	94.4011	TRUE	FALSE
Diaph3	chr14	86655357	87141247	485890	-	283.43	42.09	20.8116	70.3043	278.374	390.027	195.459	292.525	1	1	1	1	1	0	0	0	0	0	B	B	B	B	A	A	45	40	5	14	27	29	76.0475	TRUE	NA	FALSE	FALSE
Dip2c	chr13	9276507	9668928	392421	+	246.322	316.69	322.594	566.576	392.483	325.554	623.137	674.479	1	1	1	1	1	0	0	0	0	0	B	A	A	A	A	A	98.5	64	89.5	73.5	9	8.5	NA	FALSE	NA	FALSE	FALSE
Dis3l2	chr1	86701924	87050097	348173	+	661.014	552.457	1086.1	607.227	297.452	561.901	603.373	383.224	6.421e-11	2.43977e-09	0.000536008	0.132807	2.19621e-07	10.1924	8.61265	3.27083	0.87678	6.65833	A	A	A	A	A	A	91	63	73	91	56	45	NA	FALSE	NA	FALSE	FALSE
Dlc1	chr8	36567739	36953184	385445	-	196.445	75.8489	73.6717	125.654	486.062	233.602	287.605	320.19	5.2199e-19	2.28798e-18	1	2.14373e-10	1	18.2823	17.6405	0	9.66883	0	A	A	A/B	A/B	B	A	34.5	24.5	8.5	87	9	9.5	76.9752	TRUE	100	TRUE	FALSE
Dlg2	chr7	90476188	92449246	1973058	+	12.3257	239.844	212.615	915.352	179.925	350.268	430.486	705.043	8.88611e-10	1	1	2.59364e-52	3.94205e-36	9.05129	0	0	51.5861	35.4043	B	A	A	A	A	A	3	22	46	29	36	31	94.4952	TRUE	93.4714	TRUE	FALSE
Dlgap1	chr17	69969073	70821413	852340	+	212.053	425.408	466.221	1577.89	436.749	208.514	446.748	1131.56	1	1	0.0510772	3.32488e-10	5.84618e-22	0	0	1.29177	9.47822	21.2331	A	A	A	A	A	A	45	23	30	17	72	58	79.8329	TRUE	78.1293	TRUE	TRUE
Dlgap2	chr8	14095776	14853426	757650	+	30.015	53.8162	72.0271	641.132	297.648	192.885	439.39	1210.64	5.34693e-46	3.21803e-43	1.60444e-40	3.88905e-48	2.1998e-21	45.2719	42.4924	39.7947	47.4102	20.6576	A	A	A	A	A	A	34	94	56	63.5	26	34.5	NA	FALSE	96.1427	TRUE	FALSE
Dnah7a	chr1	53396995	53707301	310306	-	12.7494	37.4062	71.6862	47.151	182.14	123.056	135.905	136.081	0.0311525	1	1	6.00853e-24	1	1.50651	0	0	23.2212	0	A/B	A	A	A/B	A/B	A	34	73.5	77	55	59.5	50	98.3094	TRUE	NA	FALSE	FALSE
Dnah7c	chr1	46425428	46807477	382049	+	19.3057	107.68	54.0676	68.877	120.752	167.813	113.02	91.1566	1.0893e-06	1.04954e-26	0.000257805	1.47421e-07	1.72147e-24	5.96285	25.979	3.58871	6.83144	23.7641	B	A	A	B	B	B	45	3	54	59	50	43	100	TRUE	NA	FALSE	FALSE
Dnah9	chr11	65831324	66168581	337257	-	10.344	95.0565	69.2063	226.347	207.452	90.8571	311.451	756.404	1	1	1	1	2.43347e-08	0	0	0	0	7.61377	B	A/B	A	A	A	A	73.5	79	80	32.5	37	67.5	92.7026	TRUE	100	TRUE	FALSE
Dnm3	chr1	161982450	162478321	495871	-	28.1291	756.9	481.133	351.304	225.902	715.868	637.738	322.192	2.73028e-09	4.82689e-36	1.70575e-31	5.0531e-08	1.32784e-15	8.56379	35.3163	30.7681	7.29644	14.8769	A	A	A	A	A	A	25	46	48	61	60	76	90.9979	TRUE	NA	FALSE	FALSE
Dock1	chr7	134670687	135173647	502960	+	184.14	273.327	63.2935	76.3464	479.159	376.79	289.799	248.408	1	1	1	1	1	0	0	0	0	0	A	B	A	A	A	A	82	85	66	36	40	82	23.7049	FALSE	NA	FALSE	TRUE
Dock2	chr11	34226815	34783905	557090	-	4.91266	26.2218	40.0925	17.49	365.495	355.411	347.18	173.478	1	1	1	1	1	0	0	0	0	0	B	A/B	B	B	A/B	A	27	78	32	10	49	37.5	NA	FALSE	82.0494	TRUE	FALSE
Dock3	chr9	106892825	107232330	339505	-	137.278	347.095	685.171	556.32	213.904	254.104	654.033	384.033	2.19621e-07	1.30985e-15	5.51469e-15	1	0.00293408	6.65833	14.8828	14.2585	0	2.53253	A	A	A	A	A	A	78.5	75	69	47.5	73.5	76	NA	FALSE	NA	FALSE	FALSE
Dock4	chr12	40445957	40846874	400917	+	104.698	392.576	263.507	1364.75	412.481	1010.06	668.246	1141.21	1.47421e-07	1	7.36434e-06	2.06809e-09	2.54172e-20	6.83144	0	5.13287	8.68443	19.5949	B	A	B	A	A	A	35	22	8	22	50	62	71.2117	TRUE	NA	FALSE	FALSE
Dok6	chr18	89292423	89769540	477117	-	7.87009	169.925	260.483	544.381	119.472	178.838	269.389	459.857	1	1	1	6.49941e-07	2.42593e-30	0	0	0	6.18713	29.6151	B	B	B	A	B	B	70	92	18	71	15	20	100	TRUE	NA	FALSE	FALSE
Dpp10	chr1	123332138	124845815	1513677	-	11.371	210.337	144.587	71.6543	125.278	253.2	271.587	117.771	4.49939e-50	1	1	1	1	49.3468	0	0	0	0	A	A	A	A	A	B	35	54	9	16	83	71	100	TRUE	NA	FALSE	TRUE
Dpp6	chr5	26817357	27727500	910143	+	17.8599	81.975	346.877	256.575	322.29	177.661	853.342	604.821	1	1.41294e-27	5.6291e-12	1	1	0	26.8499	11.2496	0	0	A	B	B	A	A	A	13	46	13	48	80.5	75	NA	FALSE	100	TRUE	FALSE
Dpyd	chr3	118562109	119432924	870815	+	8.74409	265.283	114.807	163.14	169.902	338.887	210.285	179.967	1	1	2.91144e-36	1	1	0	0	35.5359	0	0	B	A/B	A	A	B	A	54	22	87.5	56.5	34	30.5	100	TRUE	NA	FALSE	FALSE
Dscam	chr16	96587452	97171113	583661	-	7.07916	614.254	556.598	205.027	263.332	489.461	1316.88	494.132	4.69127e-22	1.65276e-38	2.19749e-50	1	1	21.3287	37.7818	49.6581	0	0	B	B	A	A	A	B	93	48	99	95	69	79	10.2323	FALSE	100	TRUE	TRUE
Dscaml1	chr9	45427433	45753713	326280	+	29.2336	293.16	36.9996	438.569	485.698	1174.64	919.504	1370.24	2.43977e-09	1	2.43977e-09	0.00661205	1	8.61265	0	8.61265	2.17966	0	A	A	A	A	A	A	34	85	79	32	55	68	NA	FALSE	NA	FALSE	FALSE
Dst	chr1	33907888	34308662	400774	+	880.641	422.245	610.923	333.867	996.75	1339.77	921.365	593.076	0.000109579	4.6158e-23	1.02489e-34	3.13431e-28	1.68624e-16	3.96027	22.3358	33.9893	27.5039	15.7731	A	B	A	A	B	A	70	52	91	94	33	46	NA	FALSE	NA	FALSE	FALSE
Dtna	chr18	23310006	23659719	349713	+	26.7049	540.231	381.65	377.298	337.352	760.28	464.132	478.632	0.264117	0.000220666	2.21331e-10	1.89271e-22	1	0.578203	3.65627	9.65496	21.7229	0	A/B	A	A	A/B	A	A	51	62.5	36.5	56	8.5	12	15.0992	FALSE	100	TRUE	TRUE
Ebf1	chr11	44618100	45008096	389996	+	69.0265	32.9011	70.0026	27.9937	485.551	152.306	582.553	169.11	1	1	1	1	1	0	0	0	0	0	B	B	A	A	B	B	45	33	36	64	19	21	NA	FALSE	98.2305	TRUE	FALSE
Edil3	chr13	88821472	89323225	501753	+	19.2892	795.593	81.0151	114.673	146.714	930.147	176.794	216.036	1	1	1	1	0.21698	0	0	0	0	0.663581	B	B	B	A	B	B	10	16	63	57	20	27	100	TRUE	NA	FALSE	FALSE
Egfem1	chr3	29081653	29691058	609405	+	6.43689	125.879	111.057	711.797	208.654	183.336	260.289	515.404	1	1	1	7.99441e-08	1	0	0	0	7.09721	0	A	A	B	A	A	A	34	18	88	34	9	9	88.7728	TRUE	100	TRUE	FALSE
Elmo1	chr13	20090507	20608353	517846	+	50.27	182.977	108.351	64.515	491.401	1060.55	542.847	296.75	1	1	1	1	1	0	0	0	0	0	A	A	A	A	A	A	89	72	56	71	86	87	NA	FALSE	NA	FALSE	FALSE
Enox1	chr14	77156248	77721763	565515	+	446.742	232.708	274.422	506.562	454.25	582.693	534.079	912.203	1	1	1	1	1	0	0	0	0	0	B	B	B	A	A	A	67	77	63	51	67	80	NA	FALSE	NA	FALSE	FALSE
Epha3	chr16	63543532	63864175	320643	-	1.6123	76.6486	88.8429	296.803	160.533	167.606	264.792	481.296	1	1	1	1	1	0	0	0	0	0	B	A/B	B	B	A/B	B	38.5	33	34	47.5	40	50	100	TRUE	NA	FALSE	FALSE
Epha5	chr5	84054761	84417818	363057	-	649.915	297.61	691.418	977.688	158.854	323.319	451.386	604.329	1	1	1	1	1	0	0	0	0	0	A/B	A	B	B	A/B	A/B	25.5	42.5	72.5	8.5	19	22.5	100	TRUE	NA	FALSE	FALSE
Epha6	chr16	59641433	60610911	969478	-	8.22464	294.881	604.647	1931.5	142.812	179.916	299.192	844.184	1	9.88554e-37	5.84049e-60	3.03184e-79	3.87948e-62	0	36.005	59.2336	78.5183	61.4112	A	B	A	A	B	A	43	13	2	31	37	38	99.0073	TRUE	NA	FALSE	TRUE
Ephb1	chr9	101922128	102354693	432565	-	3.48048	380.443	55.236	52.7019	303.509	915.45	456.694	185.176	1	1	1	1	1	0	0	0	0	0	A	A	A	B	B	A	56	5	69	78	12	13	NA	FALSE	100	TRUE	FALSE
Erbb4	chr1	68031884	69108576	1076692	-	16.0484	910.815	884.581	75.8391	130.187	642.75	398.541	79.0448	1	1.97056e-09	1	1	4.41659e-05	0	8.70541	0	0	4.35491	B	B	A	A	B	B	34	77	18	55	69	79	NA	FALSE	92.2803	TRUE	TRUE
Erc2	chr14	27622275	28478537	856262	+	31.916	96.5625	1219.04	505.122	284.117	143.695	926.766	736.172	3.32488e-10	1.23084e-64	4.38582e-72	1	0.512291	9.47822	63.9098	71.3579	0	0.290483	A	A	A	A	A	A	62	72	73	17	55	73	NA	FALSE	73.9885	TRUE	TRUE
Esr1	chr10	4611989	5005633	393644	+	8.83218	47.7158	38.4817	62.5262	229.89	0	221.939	195.743	1	0.000593204	0.00632462	2.86396e-06	0.0552084	0	3.2268	2.19897	5.54303	1.25799	B	A	A	B	A	B	72	80	38	80	50	43	92.9124	TRUE	100	TRUE	FALSE
Esrrg	chr1	187608510	188214885	606375	+	1.85156	219.501	100.506	57.9472	230.719	181.92	315.457	132.097	1	1	1	1	1	0	0	0	0	0	B	A	A	B	A	A	52	70	65	89	34	35	36.5831	FALSE	NA	FALSE	FALSE
Etl4	chr2	19910207	20810535	900328	+	877.7	313.989	233.184	288.491	644.275	117.812	300.304	303.894	3.32585e-10	1.07803e-16	2.19769e-35	5.2675e-25	0.00157983	9.4781	15.9674	34.658	24.2784	2.80139	A	A	A	A	B	A	86	52	81	36	54	43	20.1876	FALSE	50.5141	TRUE	FALSE
Exoc4	chr6	33249090	33973979	724889	+	742.21	210.942	187.811	260.331	314.247	398.003	394.743	438.398	1	1	1	1	1	0	0	0	0	0	A	A	A	A	A	A	89.5	24	92.5	54.5	33.5	35	NA	FALSE	NA	FALSE	TRUE
Exoc6b	chr6	84618486	85070258	451772	-	325.625	433.744	258.186	563.595	306.942	585.396	596.242	676.449	3.32616e-08	0.000269522	5.59166e-31	1	1	7.47806	3.56941	30.2525	0	0	A	A	A	A	A	A	12	67	18	88	71	50	NA	FALSE	NA	FALSE	TRUE
Fam155a	chr8	9206006	9773329	567323	-	8.84815	1122.67	1465.6	1701.16	254.453	164.529	805.663	732.041	5.32076e-35	2.25338e-25	1.46515e-39	1.03518e-11	1	34.274	24.6472	38.8341	10.985	0	B	A	B	A	A/B	A	68.5	55	53.5	33.5	94.5	88.5	18.8746	FALSE	100	TRUE	FALSE
Fam172a	chr13	77708677	78166240	457563	+	94.6002	159.39	116.234	228.164	197.483	387.386	195.091	244.036	4.17465e-34	6.56411e-35	2.36135e-07	4.67373e-39	1.88359e-24	33.3794	34.1828	6.62684	38.3303	23.725	A	B	B	A	B	A	89	7	30	26	40	35	91.8494	TRUE	NA	FALSE	FALSE
Fam189a1	chr7	64756091	65156528	400437	-	29.659	126.176	235.006	636.232	487.702	296.669	719.331	1425.23	4.6158e-23	1.72147e-24	6.05599e-12	4.0521e-07	4.55528e-05	22.3358	23.7641	11.2178	6.39232	4.34149	A	A	A	A	A	A	74	33.5	37	20.5	89.5	54.5	NA	FALSE	NA	FALSE	FALSE
Fars2	chr13	36117428	36537595	420167	+	155.532	91.4981	71.5309	142.648	309.271	344.447	375.39	516.488	1	1	1	4.0521e-07	1	0	0	0	6.39232	0	A	A	A	A	A	A	5	81	82	53	93	80	29.5954	FALSE	100	TRUE	FALSE
Fat3	chr9	15910189	16502681	592492	-	10.0675	134.203	182.191	305.413	266.881	290.414	490.504	622.694	1	1	1	1.6953e-27	1	0	0	0	26.7708	0	B	A/B	A/B	B	B	B	61.5	45.5	73.5	50.5	12.5	12	NA	FALSE	100	TRUE	TRUE
Fbxl17	chr17	63045949	63504184	458235	-	188.303	186.555	326.538	328.144	329.436	503.068	623.474	506.831	2.9896e-23	8.16942e-18	4.74585e-40	1.61346e-13	1.08009e-16	22.5244	17.0878	39.3237	12.7922	15.9665	A	A	A	A	A	A	59	38	35	41	53	60	NA	FALSE	NA	FALSE	TRUE
Fbxl7	chr15	26540454	26895564	355110	-	78.9859	760.911	1609.07	470.51	216.067	168.596	481.333	348.155	1	1	1	1	3.41472e-23	0	0	0	0	22.4666	A/B	A/B	A	A	A/B	B	72.5	60	35.5	46.5	55	73.5	100	TRUE	100	TRUE	FALSE
Fgf12	chr16	28157783	28753243	595460	-	39.6352	332.925	372.103	448.825	223.32	241.465	471.527	360.057	1	1	1	1	1	0	0	0	0	0	A/B	A	A	A	A	A/B	35	75.5	25	6	30.5	31.5	71.7764	TRUE	100	TRUE	FALSE
Fgf14	chr14	123974441	124677686	703245	-	28.8662	324.397	540.579	718.776	204.777	211.83	422.958	260.302	4.52372e-28	2.40871e-19	4.93903e-08	9.40625e-26	1.10147e-06	27.3445	18.6182	7.30636	25.0266	5.95803	B	A	B	B	B	B	16	74.5	95.5	86.5	6	6	NA	FALSE	NA	FALSE	FALSE
Fggy	chr4	95557480	95926939	369459	+	65.7122	45.6565	62.1132	44.9026	301.67	858.727	283.397	386.478	0.969125	0.000536008	1	3.03436e-16	1.79346e-06	0.0136201	3.27083	0	15.5179	5.74631	A/B	A	A	A/B	A/B	A	92.5	59	59.5	64.5	34	24.5	100	TRUE	NA	FALSE	FALSE
Fhit	chr14	9550092	11162061	1611969	-	18.2167	78.1243	58.4351	70.9135	207.343	254.43	254.472	164.737	1	1	1	1	1	0	0	0	0	0	A	A	A	A	A	A	32	39	54	68	93	95	73.7455	TRUE	NA	FALSE	TRUE
Fhod3	chr18	24708388	25133507	425119	+	25.7044	35.8247	80.2974	34.57	425.045	242.851	578.366	300.037	0.209443	2.28798e-18	1.82544e-08	2.31176e-22	1	0.678935	17.6405	7.73863	21.6361	0	B	B	A	A	A	A	47	100	35	10	25	18	NA	FALSE	98.4444	TRUE	FALSE
Fmn1	chr2	113327664	113716768	389104	+	24.4274	63.949	101.628	150.543	244.505	398.599	367.985	365.288	0.000257805	2.14101e-31	3.21552e-25	2.14101e-31	4.0521e-07	3.58871	30.6694	24.4927	30.6694	6.39232	A	A/B	A	A/B	A	A	67.5	43.5	1.5	75.5	61	59	100	TRUE	NA	FALSE	FALSE
Focad	chr4	88094620	88411011	316391	+	121.537	353.61	206.03	460.482	239.37	363.557	385.025	645.307	3.54219e-13	1	1	0.969125	0.000536008	12.4507	0	0	0.0136201	3.27083	A	A	A	A	A/B	A	2.5	82	12.5	9.5	24	25.5	57.8499	TRUE	NA	FALSE	FALSE
Foxn3	chr12	99190081	99563667	373586	-	551.042	975.989	1190.66	229.286	714.919	1324.97	726.117	234.802	1.43405e-35	1.16472e-19	5.87422e-26	1	4.55528e-05	34.8434	18.9338	25.231	0	4.34149	A	A	A	A	B	B	64	64	3	62	24	21	NA	FALSE	NA	FALSE	FALSE
Foxp1	chr6	98925342	99522746	597404	-	189.654	398.143	270.055	645.818	470.074	471.1	452.953	838.37	3.90092e-28	1.83965e-11	1	4.69127e-22	1	27.4088	10.7353	0	21.3287	0	A	A	A	A	A	A	52.5	39	46	49.5	79.5	76	NA	FALSE	NA	FALSE	FALSE
Foxp2	chr6	14901349	15441977	540628	+	9.09891	97.7294	343.112	42.1003	152.347	208.404	374.098	99.4456	1	1	1	1	1	0	0	0	0	0	B	B	A	A	B	B	31	59	19	56	60	70	NA	FALSE	NA	FALSE	FALSE
Fras1	chr5	96373777	96784733	410956	+	119.051	133.274	69.3919	121.148	249.462	162.892	269.751	310.907	0.000109579	6.73279e-10	1	5.2199e-19	2.03313e-11	3.96027	9.17181	0	18.2823	10.6918	B	A	A	A	A	A	62	14	38	43	69	73	NA	FALSE	NA	FALSE	FALSE
Frmd4a	chr2	4017650	4614043	596393	+	42.2365	260.28	458.287	570.981	439.912	571.495	873.68	573.73	1.17835e-44	1.15074e-14	2.93579e-46	1.13324e-17	1	43.9287	13.939	45.5323	16.9457	0	B	A	A	A	A	A	59	75	64	65	95	83	NA	FALSE	NA	FALSE	FALSE
Frmd4b	chr6	97286867	97617657	330790	-	162.673	646.716	370.178	282.812	548.605	1647.45	616.143	349.405	0.00126984	3.46969e-05	2.43347e-08	0.0311525	7.44088e-10	2.89625	4.45971	7.61377	1.50651	9.12838	A	A	A	A	A	A	67.5	50	24	59	66.5	82	NA	FALSE	NA	FALSE	FALSE
Fry	chr5	150118618	150497753	379135	+	89.9843	285.51	388.859	695.63	472.138	377.995	931.464	1077.6	1	0.00661205	1	7.80219e-09	1.03116e-24	0	2.17966	0	8.10778	23.9867	A	A	A	A	A	A	91	63	30.5	49	51	63.5	NA	FALSE	NA	FALSE	FALSE
Fstl4	chr11	52764489	53192450	427961	+	24.9574	147.283	57.7093	146.189	341.954	126.678	308.435	588.968	2.03313e-11	1.47421e-07	1.68624e-16	1	1	10.6918	6.83144	15.7731	0	0	A/B	A	B	B	A	A	71	61	12.5	9.5	69	90.5	NA	FALSE	NA	FALSE	FALSE
Fstl5	chr3	76074275	76710010	635735	+	8.26224	77.7992	148.927	82.4961	114.781	167.586	208.686	152.36	1	4.47826e-07	2.72991e-20	0.00440064	1	0	6.34889	19.5639	2.35648	0	A	B	A	A	B	B	35	26	38	6	20	20	100	TRUE	100	TRUE	FALSE
Fto	chr8	91313367	91668433	355066	+	171.868	198.396	277.747	237.305	566.197	698.366	632.301	483.064	1.05498e-28	3.15433e-31	0.0651306	0.0651306	2.43347e-08	27.9768	30.5011	1.18622	1.18622	7.61377	A	A/B	A	A/B	A	A	51.5	12	81.5	30	63.5	68.5	NA	FALSE	NA	FALSE	FALSE
Gabrb1	chr5	71657921	72149572	491651	+	32.2554	158.076	494.749	1053.69	169.598	170.675	419.101	540.563	1	2.8936e-16	1	1.38726e-14	1.54751e-06	0	15.5386	0	13.8578	5.81037	A	A	B	A	B	A	84	73	43	47	22	11	99.2515	TRUE	95.0021	TRUE	TRUE
Gabrg3	chr7	56716463	57387215	670752	-	67.3775	107.185	161.758	314.34	149.52	111.046	289.016	404.986	0.621261	1.04491e-16	9.25994e-20	1	5.11701e-42	0.206726	15.9809	19.0334	0	41.291	B	A	A	A	A	A	79	74	34.5	49	94	83.5	75.2323	TRUE	100	TRUE	FALSE
Galnt13	chr2	54436211	55118309	682098	+	22.2948	188.303	189.911	154.311	131.412	150.666	268.465	138.494	1	7.05731e-05	0.260402	0.00328345	2.17714e-22	0	4.15136	0.584355	2.48367	21.6621	B	A/B	A/B	B	B	B	81	74	26	44.5	11	10.5	100	TRUE	100	TRUE	FALSE
Galnt17	chr5	130874343	131307522	433179	-	20.5891	156.537	61.4462	818.981	331.392	125.152	422.734	1307.46	7.33634e-20	1	1.82606e-12	1	1	19.1345	0	11.7385	0	0	A	A	A	A	A	A	80	63	84	91	68	90	27.7786	FALSE	NA	FALSE	FALSE
Galntl6	chr8	57772489	58912531	1140042	-	11.2104	62.4486	700.605	1301.5	141.644	197.658	379.731	410.493	1	1	8.18925e-10	1.24824e-56	2.32311e-11	0	0	9.08676	55.9037	10.6339	B	B	A	A	B	A	17	34	42	36	34	36	96.176	TRUE	100	TRUE	TRUE
Glis3	chr19	28258851	28680265	421414	-	106.48	38.8331	27.9075	82.6579	407.894	125.29	232.531	293.377	0.726976	1	1	1	1	0.13848	0	0	0	0	A	A/B	A	B	A/B	A	13.5	57	50	46.5	49.5	64	55.3945	TRUE	NA	FALSE	FALSE
Gm37013	chr18	36952648	37841873	889225	+	271.133	338.033	412.834	466.446	660.378	310.665	333.742	439.38	1	1	1	1	1	0	0	0	0	0	A	A	B	B	B	B	82	12	59	60	73	71	NA	FALSE	72.2373	TRUE	FALSE
Gm38666	chr18	36967631	37841873	874242	+	275.78	343.081	410.619	466.723	653.86	311.676	333.832	441.184	1	1	1	1	1	0	0	0	0	0	A	A	B	B	B	B	82	12	59	60	73	71	NA	FALSE	71.7615	TRUE	FALSE
Gm38667	chr18	36973802	37841873	868071	+	277.74	345.463	410.701	467.344	654.86	311.176	335.045	442.815	1	1	1	1	1	0	0	0	0	0	A	A	B	B	B	B	82	12	59	60	73	71	NA	FALSE	71.5607	TRUE	FALSE
Gmds	chr13	31819583	32338762	519179	-	62.6524	47.2999	139.922	106.903	262.283	325.067	308.971	262.03	1	1	1	1	1	0	0	0	0	0	A	A	A	A	B	A	30	32	17	46	82	75	88.1203	TRUE	95.1042	TRUE	FALSE
Gpc5	chr14	115092201	116525192	1432991	+	11.8474	400.026	32.9334	219.17	153.439	231.27	175.563	185.008	0.100039	1	1	2.06196e-10	3.67848e-16	0.999831	0	0	9.68572	15.4343	B	B	B	B	A	A	52	62	44	35	51	57	96.5369	TRUE	NA	FALSE	TRUE
Gpc6	chr14	116924920	117979529	1054609	+	96.0647	176.532	364.411	64.9426	237.603	215.011	435.524	262.739	1.96577e-05	1.88445e-08	5.30086e-23	1	1	4.70647	7.72481	22.2757	0	0	B	B	B	B	A	A	34	66	26	4	69	68	78.4177	TRUE	NA	FALSE	TRUE
Gphn	chr12	78217325	78684772	467447	+	293.988	1214.25	597.844	1309.92	216.329	372.135	409.931	280.784	1.96995e-22	6.51783e-40	1.96995e-22	1	5.59166e-31	21.7055	39.1859	21.7055	0	30.2525	A	A	A	A	A	A	90	94	39	43	33	34	100	TRUE	100	TRUE	FALSE
Gpr158	chr2	21367567	21830544	462977	+	12.6537	136.271	719.663	334.778	211.984	131.352	516.092	283.495	5.22818e-05	2.26322e-37	3.21778e-30	3.95676e-21	0.533199	4.28165	36.6453	29.4924	20.4027	0.273111	A	A	A	A	A	A	97	18	82	29	50	57	100	TRUE	100	TRUE	FALSE
Gria4	chr9	4417893	4796234	378341	-	102.601	368.443	463.136	244.782	206.205	630.483	361.009	140.376	2.77414e-20	7.80219e-09	8.86015e-05	4.48589e-27	3.15433e-31	19.5569	8.10778	4.05256	26.3482	30.5011	B	B	B	B	B	B	38	66	11	37	20	23	100	TRUE	NA	FALSE	FALSE
Grid1	chr14	34820003	35583387	763384	+	10.8147	135.967	136.059	172.916	280.365	290.86	714.506	500.12	1	1	1	1	1	0	0	0	0	0	A	A	A	A	A	A	63	61	82.5	18.5	15.5	15.5	51.2864	TRUE	66.5964	TRUE	TRUE
Grid2	chr6	63256006	64704321	1448315	+	30.2164	416.652	117.937	104.734	156.281	535.111	232.172	157.201	1	1	1	1	1	0	0	0	0	0	A	B	B	B	A	B	22.5	2	18.5	46.5	70	77.5	94.6349	TRUE	100	TRUE	FALSE
Grik1	chr16	87895897	88290863	394966	-	6.78431	148.816	103.683	147.996	175.17	648.107	369.32	197.844	1	1	1	1	1	0	0	0	0	0	A	B	B	B	A	B	56	53	56	69	21	22	100	TRUE	NA	FALSE	FALSE
Grik2	chr10	49093681	49790161	696480	-	29.2883	614.026	206.166	443.862	168.542	955.047	320.42	402.527	1.6334e-14	2.04061e-15	5.81194e-15	3.34705e-13	6.98852e-27	13.7869	14.6902	14.2357	12.4753	26.1556	B	B	B	B	B	B	31	2.5	6	41.5	40.5	42.5	NA	FALSE	100	TRUE	TRUE
Grik4	chr9	42518182	42945000	426818	-	5.67241	88.338	65.2587	72.8482	535.526	342.393	853.35	574.226	1	0.000257805	1.83399e-27	5.2199e-19	1	0	3.58871	26.7366	18.2823	0	A	A	A	A	A	A	36.5	82	56.5	48	84	78.5	NA	FALSE	NA	FALSE	FALSE
Grin2a	chr16	9567901	9996083	428182	-	5.10135	63.184	486.367	2544.81	293.579	213.589	913.593	2439.55	1	1	1	0.000257805	1	0	0	0	3.58871	0	A	A	A	A	A	A	91.5	92.5	51.5	16.5	86	85	NA	FALSE	100	TRUE	FALSE
Grin2b	chr6	135713221	136173615	460394	-	7.57308	78.7441	395.921	2272.81	287.378	160.759	871.297	1726.59	5.04133e-18	1.85814e-11	1.96995e-22	0.295566	1	17.2975	10.7309	21.7055	0.529345	0	B	A	A	A	A	A	85	59	59	49	58	67	NA	FALSE	NA	FALSE	FALSE
Grip1	chr10	119453238	120087267	634029	+	233.904	138.457	188.122	283.678	342.137	188.856	466.309	303.824	1	1	1	1	1	0	0	0	0	0	B	A	A	A	A	A/B	9.5	63.5	20	1.5	66	65.5	17.6837	FALSE	NA	FALSE	FALSE
Grm1	chr10	10686059	11082382	396323	-	10.764	32.3758	102.592	231.719	236.936	262.875	324.025	498.133	1	1	1	1	1	0	0	0	0	0	B	B	A	B	B	A	34	46	56	42	41	40	100	TRUE	100	TRUE	FALSE
Grm5	chr7	87583981	88135063	551082	+	4.82658	285.603	308.094	2058.62	127.056	189.053	282.559	805.357	1	1	1	1.09863e-05	1	0	0	0	4.95915	0	B	A	A	B	A	A	11	24	75	61	11	6	100	TRUE	100	TRUE	TRUE
Grm7	chr6	110645349	111567230	921881	+	7.28585	174.625	158.451	527.062	152.951	530.798	256.153	374.233	1	1	1	1	6.17133e-15	0	0	0	0	14.2096	B	A	A	B	A	A	62	79	32	6	3	2	85.3625	TRUE	NA	FALSE	TRUE
Grm8	chr6	27275121	28135146	860025	-	10.469	64.0053	94.0869	72.0876	168.601	242.828	225.67	147.805	1	1	1	1	1	0	0	0	0	0	B	B	B	B	B	A/B	99.5	73	74	95.5	15.5	15	96.8542	TRUE	100	TRUE	FALSE
Gse1	chr8	120228501	120581383	352882	+	195.605	105.112	289.15	281.08	1740.21	2023.9	1650.29	1827.02	1	6.35495e-07	3.46969e-05	1	1	0	6.19689	4.45971	0	0	A	A	A	A	A	A	74	70	89	24	65	65	NA	FALSE	NA	FALSE	FALSE
Gtdc1	chr2	44564412	44927717	363305	-	279.69	134.264	82.9478	213.511	251.747	691.612	291.892	395.421	0.00126984	1	1	1.05498e-28	0.0311525	2.89625	0	0	27.9768	1.50651	B	A	A	A/B	A/B	A	86	68	43.5	64	30	35.5	95.2338	TRUE	100	TRUE	FALSE
Gucy1a2	chr9	3532349	3905791	373442	+	144.748	170.635	123.548	431.125	207.257	223.438	247.724	356.127	0.118455	9.80827e-18	0.013315	2.65241e-15	1.93653e-13	0.926447	17.0084	1.87566	14.5764	12.713	B	B	B	B	B	B	51.5	45.5	21	69	19.5	20	98.7982	TRUE	NA	FALSE	FALSE
Hcn1	chr13	117602320	117981028	378708	+	7.29961	336.367	78.1408	983.25	169.722	229.044	251.368	784.541	1	1	1	1	1	0	0	0	0	0	A/B	A	A	A	B	A	60.5	53.5	81.5	82	8.5	7.5	100	TRUE	NA	FALSE	FALSE
Hdac9	chr12	34047580	34917095	869515	-	31.6134	684.524	606.96	628.476	174.878	423.971	342.594	374.241	1	1	5.6291e-12	1	1	0	0	11.2496	0	0	B	B	A	A/B	B	A	62	17	44.5	10	42.5	47	95.3467	TRUE	100	TRUE	FALSE
Hecw2	chr1	53806872	54195034	388162	-	34.8313	221.479	238.268	226.296	306.079	718.977	526.804	353.277	3.46969e-05	1	1	1	1	4.45971	0	0	0	0	A	A	A	A	A	A	20.5	25.5	47.5	9.5	75	51.5	35.7704	FALSE	NA	FALSE	FALSE
Hivep3	chr4	119733759	120138045	404286	+	41.2707	108.154	169.318	269.68	380.964	727.616	874.901	1134.39	1	1	1.68624e-16	1	1	0	0	15.7731	0	0	A	A	A	A	A	A	80	85	90	44	81	77	NA	FALSE	NA	FALSE	FALSE
Hmcn1	chr1	150562500	150993652	431152	-	42.2459	18.9093	15.7369	24.9505	198.625	168.382	183.691	148.424	1	1	1	0.394565	5.23887e-29	0	0	0	0.403882	28.2808	A	B	B	A/B	A	A	8	84.5	50.5	40.5	15	21	100	TRUE	NA	FALSE	FALSE
Hpse2	chr19	42786541	43388476	601935	-	23.0185	38.7144	33.0978	56.2502	232.555	68.9191	161.122	216.603	4.96236e-11	7.99441e-08	0.55113	0.00159332	1	10.3043	7.09721	0.258746	2.7977	0	B	B	B	B	A	A	86	63	62	33	83	88	72.9381	TRUE	98.5945	TRUE	FALSE
Hs3st4	chr7	123982366	124398989	416623	+	23.1833	65.1976	27.1186	249.297	199.947	108.626	355.761	561.633	1	1	0.209443	1	1	0	0	0.678935	0	0	B	A	A	A	A	A	37	62	57	71	55	78	80.2049	TRUE	97.5995	TRUE	FALSE
Hs6st3	chr14	119137516	119869815	732299	+	598.019	80.7626	76.7305	1414.07	207.867	201.494	384.333	828.392	4.86861e-49	3.82708e-26	4.0521e-07	2.31919e-45	1.90215e-07	48.3126	25.4171	6.39232	44.6347	6.72076	A/B	B	B	B	A	A	59	39.5	18.5	79.5	69	60.5	71.7095	TRUE	NA	FALSE	TRUE
Hydin	chr8	110266968	110610253	343285	+	65.8884	33.0938	49.9831	79.0331	407.305	146.938	367.244	208.607	1	0.00293408	7.40251e-08	1	0.132807	0	2.53253	7.13062	0	0.87678	A	A	A	A	A	A	81.5	53	34.5	71	68.5	60.5	NA	FALSE	NA	FALSE	FALSE
Immp2l	chr12	41024061	41955588	931527	+	104.754	122.953	175.942	162.935	308.842	455.463	300.934	260.535	1.14129e-12	2.1798e-07	4.50837e-27	1.06117e-38	6.48843e-75	11.9426	6.66158	26.346	37.9742	74.1879	A	A/B	B	A/B	B	A	54	13	11	10.5	50	53.5	NA	FALSE	17.2391	FALSE	FALSE
Inpp4b	chr8	81342266	82134312	792046	+	1.77625	114.66	80.5368	30.8663	174.059	160.701	269.613	113.772	1	1	1	1	1	0	0	0	0	0	B	B	B	A	B	A	73	8.5	2	59	38.5	50.5	100	TRUE	98.7373	TRUE	FALSE
Iqcm	chr8	75448687	75984508	535821	+	47.0664	138.837	53.5213	106.062	160.526	172.442	101.67	177.115	1	0.000235878	1	1	1	0	3.62731	0	0	0	A	B	B	B	A	B	5	49	57	47	11	13	100	TRUE	100	TRUE	FALSE
Iqschfp	chr3	67892220	68626482	734262	+	138.229	283.688	1605.54	962.956	423.247	844.912	848.269	819.359	1	7.56858e-19	4.4396e-52	0.000392152	1	0	18.121	51.3527	3.40655	0	A	A	A	A	A	A	36	20.5	8.5	33.5	48.5	51	28.7041	FALSE	63.0265	TRUE	FALSE
Itpr1	chr6	108213083	108551116	338033	+	197.684	139.98	107.169	683.472	555.269	393.275	548.008	1339.99	1	1	1	1	1	0	0	0	0	0	A	A	A	A	A	A	19	81	82	15	74	53	39.0429	FALSE	NA	FALSE	FALSE
Itpr2	chr6	146108299	146502258	393959	-	8.08886	232.4	57.6381	146.974	332.775	668.909	379.919	518.25	1	1	1	1	1	0	0	0	0	0	B	A	A	A	A	A	34	66	80	27	52	58	28.4669	FALSE	NA	FALSE	FALSE
Kalrn	chr16	33969073	34573277	604204	-	539.864	222.871	312.017	1110.23	373.772	194.277	860.534	2027.85	2.93579e-46	1	2.97924e-13	1.57832e-41	9.89018e-07	45.5323	0	12.5259	40.8018	6.0048	A	A	A	A	A	A	90.5	58	44.5	51	70	73.5	NA	FALSE	NA	FALSE	TRUE
Kcnab1	chr3	64949212	65378225	429013	+	30.4154	34.9013	108.458	658.953	216.192	710.952	304.81	614.921	1	1	1	3.84452e-06	1	0	0	0	5.41516	0	A	A	B	A	A	A	9	6	14	12	4	5	92.1317	TRUE	85.2627	TRUE	FALSE
Kcnb2	chr1	15286925	15723751	436826	+	17.9238	72.8925	378.324	627.231	219.391	174.829	453.007	354.282	1	1	1	1	1	0	0	0	0	0	A/B	A/B	A	A	A/B	A	78	76	46.5	73.5	6.5	7.5	74.0524	TRUE	100	TRUE	FALSE
Kcnd2	chr6	21215346	21729805	514459	+	9.27026	851.266	294.037	2584.03	168.13	393.109	318.764	642.679	0.21698	1	1	1.94538e-08	1	0.663581	0	0	7.711	0	A	B	B	A	A	A	58	56	19	53	23	29	100	TRUE	100	TRUE	FALSE
Kcnh1	chr1	192189144	192510159	321015	+	152.548	15.9884	36.8236	115.335	342.513	186.503	553.015	419.035	1	1	1	1	1	0	0	0	0	0	B	A	A	A	A	A	57	83	94	41	13	14	NA	FALSE	NA	FALSE	FALSE
Kcnh7	chr2	62693410	63184287	490877	-	14.4468	224.337	98.1066	1056.09	127.932	274.663	302.857	500.62	1	1	1	1	1	0	0	0	0	0	B	A	A	A	B	A	86	17	48	12	70	70	99.6305	TRUE	100	TRUE	FALSE
Kcnh8	chr17	52602709	52979194	376485	+	210.79	140.758	15.4054	31.0879	205.154	123.964	131.329	100.598	1	1	1	0.000536008	1	0	0	0	3.27083	0	A	A	B	B	B	A/B	47.5	39	17	15.5	16	15.5	100	TRUE	97.3436	TRUE	FALSE
Kcnip1	chr11	33629339	33993348	364009	-	2.76455	425.982	357.383	608.759	398.64	369.096	542.705	200.916	1	1	1	1	1	0	0	0	0	0	A	B	A	A/B	A/B	A/B	51.5	83.5	44.5	27	32	26	NA	FALSE	65.4783	TRUE	FALSE
Kcnip4	chr5	48389503	49525122	1135619	-	4.42202	188.692	1396.29	2103.63	143.235	170.199	394.409	351.14	1	1	1	0.00506436	1	0	0	0	2.29548	0	B	A/B	B	A/B	A	A	39.5	55.5	11	19	43	33.5	100	TRUE	88.0684	TRUE	TRUE
Kcnma1	chr14	23292288	24005110	712822	-	15.925	186.307	427.415	724.469	261.248	228.824	986.615	799.727	7.99787e-21	1.47376e-05	0.726976	1	1	20.097	4.83157	0.13848	0	0	A	A	A	A	A	A	62.5	39	72.5	36.5	46	52	NA	FALSE	100	TRUE	TRUE
Kcnn2	chr18	45268750	45685887	417137	+	14.6024	79.4327	145.571	779.594	247.953	200.033	354.786	546.852	1	1	2.54172e-20	1	1	0	0	19.5949	0	0	A/B	A/B	A	A/B	A	A	52	31.5	40.5	42	37	53.5	100	TRUE	100	TRUE	FALSE
Kcnq5	chr1	21398399	21962650	564251	-	68.4954	239.019	113.692	497.247	185.874	231.427	262.483	424.334	1	1	1	1	1	0	0	0	0	0	B	B	A	B	A	A	92	11	29	71	52	41	94.364	TRUE	100	TRUE	TRUE
Kcnt2	chr1	140245657	140614045	368388	+	84.1519	49.2723	61.9118	253.957	266.778	211.147	180.675	418.326	1	1	0.00632462	5.0266e-13	6.67563e-11	0	0	2.19897	12.2987	10.1755	B	B	B	B	B	B	32	40	30	55	37	57	100	TRUE	NA	FALSE	TRUE
Khdrbs2	chr1	32172602	32705224	532622	+	6.86471	194.839	185.836	436.522	150.002	224.813	338.137	516.554	1	1	1	1	1	0	0	0	0	0	B	A	A	B	A	B	33	74	48	41	54	46	100	TRUE	100	TRUE	FALSE
Kif26b	chr1	178529125	178932857	403732	+	9.46189	18.14	76.335	31.8975	394.915	196.165	615.099	250.157	1	1	1	1	1	0	0	0	0	0	A/B	A	A	A	A	A	7	86.5	86	27.5	64.5	70	NA	FALSE	NA	FALSE	FALSE
Kirrel3	chr9	34485853	35040807	554954	+	13.5716	587.389	268.868	363.113	344.705	491.845	682.117	433.796	0.000487025	1	0.000487025	1	1	3.31245	0	3.31245	0	0	A	A	B	A	A	A	57	39	40	25	76	80	NA	FALSE	84.538	TRUE	FALSE
Klf12	chr14	99866181	100285891	419710	-	282.895	202.903	120.226	86.8657	450.665	243.734	407.515	242.708	9.80827e-18	1	1	0.209443	1.01748e-14	17.0084	0	0	0.678935	13.9925	B	B	B	B	A	A	73	90	18	41	38	54	NA	FALSE	NA	FALSE	FALSE
Klhl1	chr14	96105265	96519034	413769	-	12.2653	69.7742	740.363	62.9595	129.85	164.063	422.558	200.952	1	0.0552084	4.6158e-23	1	1	0	1.25799	22.3358	0	0	A	A	B	A	B	A	27	31	29	25	7	6	100	TRUE	NA	FALSE	FALSE
Ksr2	chr5	117414002	117767996	353994	+	22.8703	65.8304	133.714	184.711	509.081	83.8979	1103.79	836.854	0.0311525	0.000220666	0.00293408	1	1	1.50651	3.65627	2.53253	0	0	A	A	A	A	A	A	78	75	72	77	48	74	NA	FALSE	NA	FALSE	FALSE
L3mbtl4	chr17	68272898	68784078	511180	+	5.55074	22.8036	30.0268	28.0311	151.464	170.61	315.994	201.407	1	1	0.00476654	1	1	0	0	2.3218	0	0	B	A	A	A	A	A	44	39	37	60	32	34	100	TRUE	100	TRUE	FALSE
Lama2	chr10	26981285	27617191	635906	-	8.90232	95.302	20.0592	37.2741	175.607	607.152	185.938	155.4	1	1	1	1	1	0	0	0	0	0	B	B	B	A/B	A	A/B	58	50	59	88.5	70.5	65.5	97.1524	TRUE	100	TRUE	FALSE
Large1	chr8	72814598	73353721	539123	-	335.323	280.349	257.484	867.05	294.395	395.237	521.63	904.777	0.00749243	1	1	0.796766	5.26315e-05	2.12538	0	0	0.0986695	4.27875	A	A	A	A	A	B	37	52	9	67	19	26	31.779	FALSE	94.3607	TRUE	TRUE
Ldb2	chr5	44435955	44799759	363804	-	19.6936	55.4549	168.127	405.801	220.419	203.441	408.642	603.686	1	1	1	1	1	0	0	0	0	0	B	A	B	B	B	A	84	2	35	37	40	68	57.0354	TRUE	NA	FALSE	FALSE
Ldlrad4	chr18	67932274	68260550	328276	+	104.857	299.436	183.567	415.494	522.558	883.166	522.042	926.948	0.132807	1	1	1	1	0.87678	0	0	0	0	A	A	A	A	A	A	71	53	48	48	62	54	NA	FALSE	NA	FALSE	FALSE
Lhfpl3	chr5	22746054	23275597	529543	+	33.0811	1483.04	242.818	72.6305	234.04	384.582	470.229	122.079	0.471331	1	1	1	1	0.326674	0	0	0	0	B	A	B	B	A	B	63.5	40	6	57.5	55.5	71.5	87.8135	TRUE	100	TRUE	FALSE
Limch1	chr5	66745889	67057159	311270	+	20.5768	522.382	228.828	272.328	311.334	1132.85	747.86	363.625	2.43977e-09	2.43347e-08	1	1	5.39475e-21	8.61265	7.61377	0	0	20.268	B	A	B	A	A	A	50	46	56	5	53	60	NA	FALSE	NA	FALSE	FALSE
Lingo2	chr4	35696778	36951744	1254966	-	9.27493	141.057	265.494	216.074	136.349	643.098	305.023	165.637	1	1	1	3.91925e-07	3.91925e-07	0	0	0	6.4068	6.4068	B	B	B	A/B	B	A/B	92	3.5	70	29.5	21.5	27.5	100	TRUE	100	TRUE	TRUE
Lpp	chr16	24393350	24992578	599228	+	693.767	346.133	886.253	524.639	333.523	285.576	280.017	624.775	5.62646e-09	1	1	1	1	8.24976	0	0	0	0	A	A	A	B	A	A	51	61	87	63	68	64	26.2287	FALSE	73.0235	TRUE	TRUE
Lrba	chr3	86223456	86782694	559238	+	177.415	150.002	329.915	208.356	315.766	370.062	329.245	294.637	2.70063e-08	1.70278e-23	9.63949e-36	6.9629e-23	1.46515e-39	7.56853	22.7688	35.0159	22.1572	38.8341	A	A	A	A	A	A	58	66	35	57	34.5	35.5	83.8194	TRUE	NA	FALSE	FALSE
Lrfn5	chr12	61522851	61857928	335077	+	14.3685	175.296	678.987	1391.05	197.989	199.779	452.356	485.248	4.32262e-32	1.02319e-21	2.21331e-10	6.80566e-19	2.8175e-26	31.3643	20.99	9.65496	18.1671	25.5501	A/B	A/B	B	A	B	B	83.5	4	27	84.5	37	39	100	TRUE	97.0153	TRUE	FALSE
Lrmda	chr14	22019504	23056093	1036589	+	4.90729	64.7483	37.4983	31.0204	221.022	308.34	329.57	176.384	1	1	1	1	1	0	0	0	0	0	A	A	A	A	B	B	29	83	64	56	47	53	12.801	FALSE	100	TRUE	FALSE
Lrp1b	chr2	40595290	42653598	2058308	-	87.0511	548.913	252.278	311.63	143.527	559.983	218.311	209.489	1	1	1	5.22686e-56	1	0	0	0	55.2818	0	B	A	B	B	B	B	42	48	24	43	8	8	100	TRUE	100	TRUE	TRUE
Lrrc4c	chr2	96318169	97631672	1313503	+	20.3327	608.737	172.538	318.166	111.149	549.839	280.615	266.964	1.73207e-45	1	1	4.69144e-78	1	44.7614	0	0	77.3287	0	B	B	B	B	B	B	17.5	48.5	37.5	78	6	6	100	TRUE	NA	FALSE	FALSE
Lrrc7	chr3	158067186	158561983	494797	-	18.2843	198.582	458.51	1694.8	207.68	247.715	433.392	773.795	1	1	2.28493e-21	4.99401e-14	1.91783e-06	0	0	20.6411	13.3016	5.71719	B	B	A	A	B	B	97	7	66	92	74	74	NA	FALSE	NA	FALSE	TRUE
Lrrtm4	chr6	80018858	80810162	791304	+	1.83776	295.519	202.28	217.099	162.962	207.321	242.724	142.211	2.03098e-47	1	6.80098e-23	1	1	46.6923	0	22.1674	0	0	B	A	B	B	A/B	B	30	46	77	46	57.5	43	100	TRUE	72.8092	TRUE	FALSE
Lsamp	chr16	39984254	42181679	2197425	+	6.0046	748.053	786.691	1311.57	152.773	577.307	471.699	620.378	1.2249e-17	1	1.28855e-28	1.20687e-19	8.29951e-17	16.9119	0	27.8899	18.9183	16.0809	B	A	A	A	A	A	38	49.5	57	19	43	43	99.0902	TRUE	98.7859	TRUE	TRUE
Ltbp1	chr17	75005480	75392512	387032	+	86.3843	147.658	27.6597	36.9713	351.351	181.487	347.989	236.768	6.35495e-07	1	1	1	0.0651306	6.19689	0	0	0	1.18622	B	A	A	A	A	A	75	6.5	5	26	30.5	35	60.4033	TRUE	NA	FALSE	FALSE
Luzp2	chr7	54835245	55268888	433643	+	11.5621	1083.64	327.301	400.815	123.714	333.743	292.011	246.956	1	1	1	1	1	0	0	0	0	0	B	B	A	A	B	A	76	3	36	57	81	62	100	TRUE	100	TRUE	TRUE
Macf1	chr4	123349633	123687802	338169	-	904.482	329.232	692.099	593.947	912.484	503.246	1037.69	951.323	6.96586e-28	6.80566e-19	1.05498e-28	3.41472e-23	6.85573e-17	27.157	18.1671	27.9768	22.4666	16.1639	A	A	A	A	A	A	7.5	17	82	5	28.5	24	NA	FALSE	NA	FALSE	FALSE
Macrod2	chr2	140395303	142392966	1997663	+	37.073	112.825	218.954	234.977	192.487	399.759	294.096	300.62	1	1	1	1	1	0	0	0	0	0	A	B	A	A	A	B	4	77	15	45	20	22	NA	FALSE	NA	FALSE	FALSE
Magi1	chr6	93675453	94283929	608476	-	329.201	257.041	354.066	140.093	574.254	683.332	688.3	225.006	4.96236e-11	1	4.19164e-32	1	1	10.3043	0	31.3776	0	0	A	A	A	A	A	A	29.5	86	67.5	23	33	44.5	NA	FALSE	NA	FALSE	FALSE
Magi2	chr5	19219387	20704792	1485405	+	49.3769	559.995	345.47	627.079	251.134	582.684	467.058	601.819	4.66542e-74	2.93316e-23	4.93058e-28	1.57677e-10	1.02291e-51	73.3311	22.5327	27.3071	9.80223	50.9902	B	A	B	A	B	A	69	39	26	6	58	39	89.1121	TRUE	NA	FALSE	TRUE
Malrd1	chr2	15526479	16255557	729078	+	22.5362	12.7527	15.4966	29.6202	172.086	169.408	116.454	75.8311	1	1	1	1	1	0	0	0	0	0	A/B	B	B	B	B	B	96.5	86	62	77	62	74	NA	FALSE	100	TRUE	FALSE
Maml2	chr9	13296561	13709533	412972	+	29.5089	330.424	54.522	58.6621	334.675	311.637	306.357	230.856	0.295566	1	1	1	1	0.529345	0	0	0	0	B	A/B	B	B	A/B	B	69	25.5	58.5	51.5	29.5	26	38.2815	FALSE	81.952	TRUE	FALSE
Maml3	chr3	51687320	52105319	417999	-	142.621	144.394	283.832	175.351	456.49	383.451	788.929	365.552	5.59166e-31	1	1	1	1	30.2525	0	0	0	0	B	A	A	A	A	A	46	40	20	17	23	22	NA	FALSE	NA	FALSE	FALSE
March1	chr8	65618009	66472841	854832	+	24.2898	240.015	215.398	431.945	165.293	562.504	389.568	462.15	1	1	1	0.000716535	1	0	0	0	3.14476	0	B	A	A	A	A	A	63.5	78.5	23.5	49.5	19	22.5	92.2547	TRUE	100	TRUE	FALSE
Mast4	chr13	102732486	103335099	602613	-	121.888	357.407	133.793	260.903	375.917	738.482	404.115	441.026	4.52823e-47	1.17835e-44	2.0865e-24	1	0.0639515	46.3441	43.9287	23.6806	0	1.19415	A	A	A	A	A	A	42.5	9	19.5	85.5	38	49.5	NA	FALSE	NA	FALSE	FALSE
Mbd5	chr2	48949499	49319688	370189	+	420.083	400.393	571.901	537.858	187.619	380.763	397.363	371.604	1	1	5.2199e-19	6.76247e-16	1.85204e-05	0	0	18.2823	15.1699	4.73235	A	A	A	A	A	A	76	19	36	25	2	2	95.227	TRUE	90.6297	TRUE	FALSE
Mcc	chr18	44425060	44812182	387122	-	393.379	35.746	309.067	50.3552	447.353	185.098	677.033	140.003	4.55528e-05	1.13237e-21	8.56411e-30	1	5.0266e-13	4.34149	20.946	29.0673	0	12.2987	A	A	A	B	A	A	13	34	78	53	61	46	NA	FALSE	38.0193	FALSE	FALSE
Mctp1	chr13	76382362	77033277	650915	+	7.51178	28.826	99.1723	118.45	172.753	235.378	283.56	224.046	6.97998e-35	5.11701e-42	1.5717e-33	8.21507e-40	6.71359e-31	34.1561	41.291	32.8036	39.0854	30.173	B	A	A	A	A	A	65	22.5	11	30	46	37.5	100	TRUE	NA	FALSE	FALSE
Mdga2	chr12	66459419	67222549	763130	-	11.6198	622.985	306.917	548.542	158.077	1000.74	329.081	235.597	1	1	1	1	0.726976	0	0	0	0	0.13848	B	A	A/B	B	A	B	26.5	8	74	50	67.5	75.5	100	TRUE	100	TRUE	TRUE
Mecom	chr3	29951296	30509759	558463	-	12.762	58.9778	28.0066	87.0888	313.562	397.588	128.796	98.2185	1	1	9.2464e-07	1	1	0	0	6.03403	0	0	A	A	A	A/B	A	A	72.5	13.5	60.5	63	72.5	85	NA	FALSE	91.9853	TRUE	FALSE
Megf11	chr9	64385617	64714179	328562	+	67.832	333.902	234.773	181.318	539.093	203.741	433.408	347.137	1	7.40251e-08	0.512291	2.77414e-20	1	0	7.13062	0.290483	19.5569	0	A	A	A	A/B	A	A	72	78.5	69	48.5	33	36	NA	FALSE	NA	FALSE	FALSE
Mei4	chr9	81863670	82206007	342337	+	42.1221	52.7912	29.7147	70.3437	161.727	183.149	120.248	192.017	1	1	1	1	1	0	0	0	0	0	B	B	B	B	A/B	A	47	22.5	49	54.5	13.5	13	100	TRUE	100	TRUE	FALSE
Mgat4c	chr10	101681487	102391851	710364	+	7.61367	3001.36	1277.82	1820.55	130.415	233.598	224.083	173.123	1	1	1	1	1.23955e-13	0	0	0	0	12.9067	A	A	A	A	A	B	35	47.5	22	84	56	53	NA	FALSE	NA	FALSE	FALSE
Msi2	chr11	88339382	88718306	378924	-	552.616	259.725	686.472	131.116	1199.7	410.552	986.892	278.597	1	6.21289e-09	3.27423e-32	1	1	0	8.20671	31.4849	0	0	A	A	A	A	A	A	79.5	44.5	15	3	71.5	85.5	NA	FALSE	NA	FALSE	FALSE
Msra	chr14	64122621	64455903	333282	-	47.8964	51.9451	149.473	905.666	306.474	625.197	1038.81	1988.67	1.72593e-25	3.03436e-16	2.24497e-30	3.41472e-23	2.43347e-08	24.763	15.5179	29.6488	22.4666	7.61377	B	A	A	A/B	A	A	97	50.5	83	79.5	67	57	NA	FALSE	NA	FALSE	FALSE
Mtus2	chr5	147957275	148316065	358790	+	40.0421	40.5493	81.5262	228.492	498.013	126.136	747.955	699.482	1	1	5.01363e-12	1	0.264117	0	0	11.2998	0	0.578203	B	A	A	A	A	A	26	83	77	72	61	55	NA	FALSE	NA	FALSE	FALSE
Myo16	chr8	10153911	10634742	480831	+	8.38792	39.8848	22.3475	113.525	244.187	153.927	481.109	569.929	6.51783e-40	1	1	1	1	39.1859	0	0	0	0	B	A	B	A	A	A	57	78	45	48	99	94	24.9069	FALSE	100	TRUE	FALSE
Myo3a	chr2	22227503	22618252	390749	+	515.613	13053.4	2730.5	3931.03	135.989	98.9287	86.1696	45.1206	1	2.06809e-09	1	0.00133495	1	0	8.68443	0	2.87454	0	B	B	B	B	A	B	75	31	87	72	52	60	NA	FALSE	100	TRUE	FALSE
Myo3b	chr2	70039126	70429195	390069	+	59.0685	42.9658	47.8794	54.1356	400.216	126.898	438.769	579.22	0.00293816	7.36434e-06	1	0.00632462	1	2.53192	5.13287	0	2.19897	0	B	A/B	A/B	A/B	A	A	48	14.5	45	59	19	20	NA	FALSE	NA	FALSE	FALSE
Myo5b	chr18	74442364	74772698	330334	+	51.7823	51.8708	40.8056	180.359	307.909	152.699	220.113	285.313	1	1	1	1	1	0	0	0	0	0	A	A	B	B	B	A	21	76	20	77	29	30	NA	FALSE	NA	FALSE	FALSE
Myt1l	chr12	29527590	29923216	395626	+	0.703234	157.973	435.66	1009.6	252.888	294.319	1196.88	1517.94	1	1	9.01362e-24	6.73279e-10	5.23887e-29	0	0	23.0451	9.17181	28.2808	A	A	A/B	A	A/B	A	11.5	53.5	37.5	17	48.5	53	NA	FALSE	100	TRUE	TRUE
Naaladl2	chr3	23798103	25144149	1346046	-	100.12	170.567	129.997	110.312	163.749	628.301	165.793	101.713	1	1	1	1	1	0	0	0	0	0	B	A	B	A	B	B	66.5	20	82	15	92.5	86.5	97.9821	TRUE	NA	FALSE	FALSE
Nalcn	chr14	123275678	123627330	351652	-	44.3394	201.642	298.08	353.547	233.302	502.718	358.506	258.113	1	0.264117	6.421e-11	0.969125	1	0	0.578203	10.1924	0.0136201	0	B	A/B	B	B	B	B	13.5	78	97	39	22.5	17	NA	FALSE	NA	FALSE	FALSE
Nav2	chr7	48959063	49610090	651027	+	109.899	253.901	220.22	319.295	558.94	708.184	859.297	1307.94	1	0.0146107	2.72991e-20	3.80964e-08	2.4671e-14	0	1.83533	19.5639	7.41912	13.6078	A/B	A	A	A	A	A	19	36	18	57.5	19.5	14.5	NA	FALSE	22.4164	FALSE	FALSE
Nav3	chr10	109681260	110455722	774462	-	19.1799	511.964	106.286	950.049	170.387	469.92	321.233	671.434	0.490182	1	1	1.59104e-14	4.15043e-14	0.309643	0	0	13.7983	13.3819	A	A	A	A	B	A	89	64.5	28.5	14.5	26	25.5	100	TRUE	NA	FALSE	FALSE
Nbas	chr12	13269101	13637380	368279	+	267.849	148.102	178.23	143.237	290.467	889.64	450.757	367.621	1	1	1	1	1	0	0	0	0	0	B	A	A/B	A/B	B	A	70	16	45	20	26	27	61.6022	TRUE	100	TRUE	FALSE
Nbea	chr3	55625195	56183748	558553	-	185.588	308.059	375.832	1019.76	210.161	416.092	570.176	693.264	5.58558e-28	9.68682e-25	1.06045e-30	3.28424e-45	2.80016e-22	27.2529	24.0138	29.9745	44.4836	21.5528	B	A	A	A	A	A	58	93	63	83	65	53	63.2223	TRUE	100	TRUE	FALSE
Ncald	chr15	37366175	37792519	426344	-	26.2739	442.898	322.153	69.4019	338.845	896.741	572.768	295.09	2.03313e-11	1	6.73279e-10	1	1	10.6918	0	9.17181	0	0	A	A	A	A	A	A	72	41	53	31	42	39	NA	FALSE	NA	FALSE	FALSE
Ncam2	chr16	81200697	81624290	423593	+	2.62722	935.472	477.635	366.902	173.722	1285.4	408.269	241.511	1	1	1	1	0.108733	0	0	0	0	0.963639	B	B	B	A	A	B	37	26	56	68	28	29	100	TRUE	NA	FALSE	FALSE
Nckap5	chr1	125913636	126830796	917160	-	5.56136	300.338	47.6748	123.063	194.616	493.952	283.816	395.857	1	1	2.05938e-18	1	1	0	0	17.6863	0	0	A	A	A	B	B	A	64	95	44	10	66	56	87.6148	TRUE	NA	FALSE	FALSE
Nebl	chr2	17342673	17734949	392276	-	6.53406	286.614	96.3988	569.798	247.727	258.377	402.651	751.856	1	0.00133495	1	6.76247e-16	1	0	2.87454	0	15.1699	0	B	A	A/B	B	B	A	80.5	59.5	55	49.5	45.5	47.5	NA	FALSE	66.8731	TRUE	FALSE
Nedd4l	chr18	64884480	65217826	333346	+	242.372	145.057	808.889	470.901	632.313	692.959	989.948	1332.06	1	1	1.3252e-05	1	1	0	0	4.87772	0	0	A	A	A	A	A	A	13	25	59.5	38.5	57.5	54	NA	FALSE	NA	FALSE	FALSE
Negr1	chr3	156561790	157316464	754674	+	69.4963	231.024	403.765	345.3	188.404	733.357	450.757	300.824	1	5.86402e-17	0.00133495	1	1	0	16.2318	2.87454	0	0	B	B	A	A/B	A/B	B	91	24	3	81	55	60	100	TRUE	NA	FALSE	TRUE
Nell1	chr7	49975350	50863289	887939	+	14.3732	72.8201	62.9527	266.89	165.326	141.223	276.275	567.976	8.9716e-05	1	1.15415e-20	0.0213826	1	4.04713	0	19.9377	1.66994	0	B	A	A	A	A	A	63	43	47	81	37	38	97.8128	TRUE	100	TRUE	FALSE
Nfia	chr4	97578066	98118876	540810	+	16.2142	513.103	25.9841	233.294	256.308	1248.26	437.887	670.932	0.000235878	3.91925e-07	1	6.69807e-08	1	3.62731	6.4068	0	7.17405	0	A	A	A	A	A	A	43	82	77	89	40	35	100	TRUE	100	TRUE	TRUE
Nkain2	chr10	31689310	32897174	1207864	-	35.0296	1517.97	737.679	722.043	148.066	400.05	286.543	222.735	1	1.96247e-36	1	9.58696e-09	1	0	35.7072	0	8.01832	0	B	B	A	A	A	B	51	20	39.5	81.5	12	14.5	NA	FALSE	92.3688	TRUE	TRUE
Nkain3	chr4	20111029	20780709	669680	-	33.8665	150.895	108.011	145.852	177.05	178.802	312.53	371.506	1	1	1	1	0.000653514	0	0	0	0	3.18475	B	B	A	A	B	A	80.5	39	25	43	69.5	68.5	100	TRUE	NA	FALSE	FALSE
Nlgn1	chr3	25421808	26332866	911058	-	71.2269	897.764	771.568	1511.11	157.949	797.893	446.686	501.48	7.34519e-62	0.344304	8.84075e-38	0.00051764	3.91738e-55	61.134	0.463058	37.0535	3.28597	54.407	B	A	B	A	A	A	21	85	87	29	55	53	100	TRUE	NA	FALSE	TRUE
Nol4	chr18	22693152	23042640	349488	-	17.0224	212.972	217.15	239.843	253.56	330.476	457.069	399.221	1	1	1	1	1	0	0	0	0	0	A	A	A	A	A	A	32	49	23	86	6	6	74.8664	TRUE	100	TRUE	FALSE
Npas3	chr12	53248026	54072173	824147	+	5.15472	330.45	39.3341	67.0032	274.544	472.478	302.546	171.407	1	1	1	1	1	0	0	0	0	0	B	A	A	A	B	B	35	17	81	37	41	48	80.905	TRUE	96.7029	TRUE	TRUE
Nr3c2	chr8	76898083	77245012	346929	+	7.62132	109.704	69.5659	928.64	239.186	349.22	395.953	776.725	1	1	1	1	1	0	0	0	0	0	B	B	A/B	A/B	A	A	2.5	76	38	77	4.5	4	49.9898	FALSE	100	TRUE	FALSE
Nrg1	chr8	31807452	32891609	1084157	-	37.989	145.491	465.245	288.694	213.824	193.497	323.26	215.022	1	1	1	1	1	0	0	0	0	0	B	A	A	A	B	A	62	69	24	79	61	49	72.504	TRUE	99.0775	TRUE	FALSE
Nrg3	chr14	38365102	39473235	1108133	-	18.4634	275.585	677.783	1232.14	137.076	182.93	400.963	463.17	0.000381639	4.41659e-05	1	0.000381639	1.21817e-50	3.41835	4.35491	0	3.41835	49.9143	A	A	A	A	A	A	93	60	59	12	11	11	100	TRUE	100	TRUE	TRUE
Nrxn1	chr17	90033644	91093159	1059515	-	39.938	790.169	667.607	1022.66	233.211	451.614	667.369	609.742	4.05437e-67	3.46416e-29	8.96136e-45	2.73175e-18	2.52322e-33	66.3921	28.4604	44.0476	17.5636	32.598	A	B	A	A	B	A	46	45	11	8	28	41	100	TRUE	NA	FALSE	TRUE
Nrxn3	chr12	88722701	90334935	1612234	+	2.91773	599.922	1635.87	1006.45	171.104	337.139	595.869	545.028	1.37456e-19	2.01817e-48	5.4645e-50	4.08153e-52	5.63303e-09	18.8618	47.695	49.2624	51.3892	8.24926	B	A	A	A	B	B	78.5	75	41.5	33	17.5	16.5	100	TRUE	100	TRUE	TRUE
Ntm	chr9	28994749	29963269	968520	-	11.904	627.747	406.973	1028.2	275.598	220.98	613.76	670.397	5.84049e-60	1	1	1	4.55445e-08	59.2336	0	0	0	7.34156	A	A	A	A	A	A	15	41	23	98	43	42	54.5539	TRUE	100	TRUE	TRUE
Ntng1	chr3	109780050	110149972	369922	-	8.1504	13.0208	287.896	215.209	172.665	169.492	526.773	304.794	1	1	1	1	1	0	0	0	0	0	A	A	A/B	A	B	A/B	7	78.5	69	32	90	88.5	100	TRUE	NA	FALSE	FALSE
Ntrk3	chr7	78179986	78581034	401048	-	7.44895	342.734	327.835	958.42	231.468	202.18	573.751	922.656	0.00133495	5.4248e-21	5.0266e-13	1.83399e-27	1.0893e-06	2.87454	20.2656	12.2987	26.7366	5.96285	B	A	A	A	A	A	48	41	16	27	71	95	49.3006	FALSE	100	TRUE	FALSE
Opcml	chr9	27790716	28925410	1134694	+	1.27639	416.402	220.403	1346.28	219.368	535.528	556.903	721.654	1.30266e-58	0.00120289	6.41359e-17	7.78629e-34	0.00195859	57.8852	2.91977	16.1929	33.1087	2.70806	A	A	A	A	A	A	9	55	15	69	55	69	76.0083	TRUE	99.1186	TRUE	TRUE
Otud7a	chr7	63444745	63766232	321487	+	84.5339	226.272	174.186	498.011	331.409	630.538	585.607	869.339	3.15433e-31	1.30985e-15	0.0651306	6.96586e-28	2.8175e-26	30.5011	14.8828	1.18622	27.157	25.5501	A	A	A	A	A	A	28	53	47	25	22	18	NA	FALSE	87.1746	TRUE	FALSE
Oxr1	chr15	41447482	41861051	413569	+	148.133	268.158	168.531	625.826	391.751	1042.99	287.251	522.623	2.36135e-07	1	1	0.00128261	1	6.62684	0	0	2.89191	0	A	A	A	B	B	A	65	36	45	88	16	14	38.7679	FALSE	NA	FALSE	FALSE
Pacrg	chr17	10403009	10840191	437182	-	51.7732	409.048	197.113	248.252	488.884	1501.01	290.415	434.152	5.24552e-08	1.47421e-07	2.54172e-20	1	0.108733	7.28021	6.83144	19.5949	0	0.963639	A	A	A	A	A	A	49	93	61	55	86	79	12.9003	FALSE	65.2337	TRUE	FALSE
Palld	chr8	61511431	61902707	391276	-	151.192	44.8765	37.7127	60.8659	445.279	236.145	283.605	254.783	1.02489e-34	1	3.27423e-32	1	5.2199e-19	33.9893	0	31.4849	0	18.2823	A	B	A	A/B	B	B	84.5	7	33	68	23	34	28.1719	FALSE	45.417	FALSE	FALSE
Pard3	chr8	127063381	127612286	548905	+	215.757	210.889	75.8686	73.9419	424.091	757.492	518.448	543.264	1.46515e-39	1.46515e-39	5.20884e-30	4.14748e-16	5.15526e-26	38.8341	38.8341	29.2833	15.3822	25.2877	A	B	A	A	A	A	99	80	78	90	90	93	NA	FALSE	NA	FALSE	FALSE
Pard3b	chr1	61638667	62642284	1003617	+	20.3979	120.897	105.203	100.976	198.574	206.676	265.385	148.345	6.12366e-12	2.97584e-11	1	1	0.000457246	11.213	10.5264	0	0	3.33985	A	A	A	B	B	B	52	76	29	29	73	79	100	TRUE	100	TRUE	TRUE
Patj	chr4	98395560	98719603	324043	+	172.758	40.0848	92.9049	85.752	302.044	189.124	370.755	359.367	8.86015e-05	1.89271e-22	1	1	1	4.05256	21.7229	0	0	0	A/B	A	A	A/B	A	A	13.5	70	76	53	59.5	43.5	87.7044	TRUE	83.1495	TRUE	FALSE
Pcca	chr14	122484365	122889944	405579	+	86.2044	158.89	125.753	193.261	292.008	283.61	361.035	325.225	1	1	1	1	1	0	0	0	0	0	B	B	B	B	B	B	53	90	89	58	24	20	45.2366	FALSE	NA	FALSE	FALSE
Pcdh15	chr10	73096277	74649831	1553554	+	21.8814	350.094	214.41	98.0969	160.465	547.72	317.684	136.045	1	1	1	1	1	0	0	0	0	0	B	A	A	A	B	A	78	47	69	54	63	65	100	TRUE	100	TRUE	TRUE
Pcdh7	chr5	57716145	58133236	417091	+	8.77564	946.033	637.344	387.176	171.926	704.148	515.476	256.757	1	0.209443	1	1	1	0	0.678935	0	0	0	B	B	B	B	B	B	52	34	31	28	27	32	100	TRUE	100	TRUE	FALSE
Pcdh9	chr14	93013700	93892834	879134	-	36.7013	4259.42	644.099	830.001	143.568	968.432	275.606	333.008	1	1	1	1	5.35393e-46	0	0	0	0	45.2713	B	B	B	B	A	A	56	16	34	17.5	8	7.5	100	TRUE	NA	FALSE	TRUE
Pclo	chr5	14514906	14863465	348559	+	16.0601	283.257	569.872	605.997	218.665	522.057	456.04	424.015	1	1	1	0.0017264	0.185186	0	0	0	2.76286	0.732392	B	A	B	B	B	A/B	31	52.5	9.5	61	90.5	63	NA	FALSE	NA	FALSE	FALSE
Pcsk5	chr19	17432314	17837712	405398	-	22.4916	41.8525	54.896	45.8153	266.784	180.242	272.622	193.289	1	1	1	1	1	0	0	0	0	0	B	B	A	B	B	A	41	31	7	62	32	30	85.4836	TRUE	100	TRUE	FALSE
Pde10a	chr17	8525187	8986648	461461	+	18.9424	191.175	301.82	546.874	356.328	449.494	676.081	958.936	7.67794e-26	1.88359e-24	1.74541e-10	1	0.000593863	25.1148	23.725	9.7581	0	3.22631	A	A	A	A	A	A	66	32.5	91	31	70.5	66.5	NA	FALSE	100	TRUE	FALSE
Pde11a	chr2	75987026	76339145	352119	-	4.39332	8.24109	71.8805	196.361	393.657	235.63	352.312	456.199	7.44088e-10	2.43347e-08	1	1	1	9.12838	7.61377	0	0	0	A	A	A	A	A	A	35	32	79	4	51	39	32.8582	FALSE	NA	FALSE	FALSE
Pde1a	chr2	79834453	80196522	362069	-	11.7769	55.7207	276.233	1345.13	215.62	269.517	352.208	712.384	1	1	1	1	1	0	0	0	0	0	B	A	A	A	A	A	42.5	66.5	17.5	14	37	49	100	TRUE	NA	FALSE	FALSE
Pde1c	chr6	56069798	56652510	582712	-	11.9092	462.791	263.426	406.392	192.236	334.12	188.706	137.088	1	1	1	1	1	0	0	0	0	0	B	A	B	A	B	A	42	38	9	56	44	47	100	TRUE	100	TRUE	FALSE
Pde4b	chr4	102087332	102607262	519930	+	8.55411	2003.64	369.86	222.919	199.654	1505.12	559.389	378.033	1	1	1	1	1.22609e-12	0	0	0	0	11.9115	A	A	A	A	A	A	64	75	74	15	6	7	100	TRUE	100	TRUE	FALSE
Pde4d	chr13	108654177	109955969	1301792	+	467.201	298.383	549.132	316.842	372.771	585.204	479.747	406.306	3.54813e-86	6.05583e-65	6.15523e-67	1.70673e-35	1.46763e-11	85.45	64.2178	66.2108	34.7678	10.8334	A	A	A	A	A	A	53.5	67.5	24.5	63	38	55.5	65.2676	TRUE	NA	FALSE	FALSE
Pde7b	chr10	20397052	20725078	328026	-	6.79729	161.191	48.1714	68.4548	300.258	267.308	318.17	236.89	1.3494e-12	1.3494e-12	1.72593e-25	2.77414e-20	1	11.8699	11.8699	24.763	19.5569	0	A/B	A	A/B	B	A	A	60.5	26.5	6.5	12.5	56.5	51.5	NA	FALSE	100	TRUE	FALSE
Pdgfd	chr9	6168363	6534284	365921	+	23.0307	51.6005	33.0188	55.2357	182.62	188.093	134.203	80.8982	1	1	1	1	0.0311525	0	0	0	0	1.50651	B	B	B	B	B	B	44	80	87	74	39	40	100	TRUE	NA	FALSE	FALSE
Pdzd2	chr15	12359711	12739968	380257	-	277.205	90.7187	67.4338	136.825	816.71	302.496	503.336	301.662	1	2.21331e-10	7.44088e-10	7.40251e-08	6.80566e-19	0	9.65496	9.12838	7.13062	18.1671	A/B	A/B	A	A	A	A	57	8	20.5	24.5	10	12.5	NA	FALSE	NA	FALSE	FALSE
Pdzrn4	chr15	92396810	92771827	375017	+	39.6354	189.736	309.341	94.7584	219.196	225.014	607.611	376.687	1	6.76247e-16	9.01362e-24	1	1	0	15.1699	23.0451	0	0	B	A	A	A	A	A	65	61	22	20	43	33	100	TRUE	81.8166	TRUE	FALSE
Phactr1	chr13	42680374	43138526	458152	+	35.9834	364.452	186.621	1305.68	315.261	707.922	688.045	1149.25	0.00271528	1	3.32616e-08	1	1	2.56619	0	7.47806	0	0	A	A	A	A	A	A	63	86	53	38	66	59	NA	FALSE	99.2304	TRUE	FALSE
Piezo2	chr18	63010213	63387716	377503	-	129.889	35.4541	18.7987	32.4712	242.777	298.459	154.681	196.041	1	1	1	1	1	0	0	0	0	0	B	A	A	A/B	A	A	38.5	34.5	59	72.5	86.5	85	NA	FALSE	100	TRUE	FALSE
Pik3c2g	chr6	139614072	139969284	355212	+	1.71647	29.6208	21.931	32.6639	150.652	184.473	215.404	281.263	1	7.40251e-08	0.132807	0.132807	1	0	7.13062	0.87678	0.87678	0	B	A	A/B	A/B	A	A	91.5	69.5	13.5	7	17	17.5	100	TRUE	NA	FALSE	FALSE
Pkhd1	chr1	20057779	20618082	560303	-	28.8491	90.0346	55.0219	111.549	170.276	138.825	128.573	175.98	1	1	1	1	1	0	0	0	0	0	B	B	B	B	A	B	87	62	88	47	28	32	100	TRUE	100	TRUE	FALSE
Plcb1	chr2	134786164	135475258	689094	+	183.947	276.429	283.367	654.713	273.632	282.539	479.694	435.269	5.85321e-10	8.91806e-13	9.75593e-40	1.99368e-06	8.15326e-17	9.23261	12.0497	39.0107	5.70034	16.0887	A	A	A	A	A	A	38	98	6	8	42	69	100	TRUE	NA	FALSE	TRUE
Plcb4	chr2	135658603	136014602	355999	+	208.708	153.044	1657.11	89.3823	416.882	730.965	792.468	142.461	1	0.0311525	2.77414e-20	1	2.21331e-10	0	1.50651	19.5569	0	9.65496	B	A	A	A	B	B	22	82	21	19	19	25	5.89019	FALSE	NA	FALSE	FALSE
Plcl1	chr1	55405946	55754285	348339	+	288.206	993.655	418.245	125.815	260.56	1500.85	307.965	212.454	1	1	1	1	1	0	0	0	0	0	B	B	B	A	A	A	24	40	25	31	82	32	100	TRUE	100	TRUE	FALSE
Plxdc2	chr2	16355740	16761132	405392	+	201.269	495.809	127.324	107.684	200.257	602.367	323.674	162.688	1	1	1	1	1	0	0	0	0	0	B	A	B	B	B	B	60	74	52	56	47	59	NA	FALSE	55.7808	TRUE	FALSE
Plxna4	chr6	32144543	32588192	443649	-	5.43497	30.257	272.633	493.297	255.639	226.332	849.72	946.902	1	1.07242e-15	1.5902e-32	1	1	0	14.9696	31.7985	0	0	A	A	A	A	A	A	91	49	76	37	39	26	NA	FALSE	100	TRUE	FALSE
Ppargc1a	chr5	51454249	52115853	661604	-	13.4626	155.377	97.7372	438.117	196.978	215.899	404.266	429.009	1	1	1	1	1	0	0	0	0	0	B	A	B	A	A/B	A	71	72	33	46.5	33	43.5	93.9917	TRUE	95.3366	TRUE	FALSE
Ppfia2	chr10	106469500	106933468	463968	+	4.70363	210.629	465.47	695.764	145.648	548.671	422.89	600.964	1	1	1	1	1	0	0	0	0	0	A	A	A	A	B	A	64	77	6	18	15	18	100	TRUE	NA	FALSE	FALSE
Ppp2r2b	chr18	42645221	43059471	414250	-	21.8538	435.576	570.642	1069.57	278.705	257.189	649.169	589.021	2.2346e-05	0.942837	1.52837e-36	1	3.84452e-06	4.6508	0.0255632	35.8158	0	5.41516	A	A	A	A	B	A	4	17	43	16	34	33	NA	FALSE	100	TRUE	FALSE
Prex2	chr1	10993273	11303683	310410	+	107.835	66.7744	24.1573	87.7943	309.949	164.019	215.502	169.694	1.02319e-21	1	1	1	1	20.99	0	0	0	0	B	B	B	B	B	A	39	17	20	69	94	69	83.8021	TRUE	NA	FALSE	FALSE
Prickle2	chr6	92370891	92706334	335443	-	25.3174	657.724	521.075	758.387	331.621	938.781	1004.77	1369.8	7.80219e-09	1	3.2468e-18	1	1.8168e-11	8.10778	0	17.4885	0	10.7407	A	A	A	A	A	A	15.5	52.5	50.5	78.5	64.5	77	NA	FALSE	NA	FALSE	FALSE
Prkca	chr11	107933387	108343888	410501	-	75.9659	394.279	765.258	670.527	373.497	779.762	1014.53	1150.62	1	1	1	1	1	0	0	0	0	0	B	A	A	A	A	A	66	7	59	62	54	38	39.7709	FALSE	NA	FALSE	FALSE
Prkcb	chr7	122289104	122634402	345298	+	91.8821	559.344	630.506	3284.16	466.408	298.99	876.96	1881.64	2.8175e-26	1.3494e-12	1.30985e-15	2.43977e-09	9.06871e-14	25.5501	11.8699	14.8828	8.61265	13.0425	B	A	A	A	A	A	94	17	64	14	63	36.5	NA	FALSE	NA	FALSE	FALSE
Prkce	chr17	86167785	86657919	490134	+	23.4422	59.7287	206.539	550.343	355.139	379.917	903.33	1349.59	3.11585e-39	4.54865e-06	7.90659e-37	5.74562e-19	5.74562e-19	38.5064	5.34212	36.102	18.2407	18.2407	A	A	A	A	A	A	71	52	44	6	89	89	NA	FALSE	NA	FALSE	FALSE
Prkg1	chr19	30564487	31765268	1200781	-	57.8817	153.242	255.108	289.095	253.961	155.074	402.631	356.556	1	1	4.95962e-14	1	1	0	0	13.3046	0	0	B	A/B	A	A	B	A	9	33.5	10.5	35	25.5	40.5	79.5491	TRUE	100	TRUE	TRUE
Prkn	chr17	10840359	12063370	1223011	+	47.9318	147.18	122.75	132.151	300.254	297.959	337.415	597.282	1	1.81935e-32	1.975e-34	9.00674e-08	1	0	31.7401	33.7044	7.04543	0	A	B	A	A	A	A	35	20	69.5	33	88.5	81	11.6627	FALSE	96.045	TRUE	TRUE
Psd3	chr8	67689082	68212063	522981	-	82.1897	389.595	316.173	449.251	250.421	834.702	495.594	501.104	1	1	1	1	0.014233	0	0	0	0	1.8467	A	A	A	A	A	A	40	16	20	53	17	23	27.4237	FALSE	100	TRUE	FALSE
Ptprd	chr4	75941237	78211742	2270505	-	56.2223	584.736	159.82	317.407	146.473	350.06	258.558	298.623	1	1	1	1	1	0	0	0	0	0	A	A	A	A	A/B	A	56	32.5	3	48.5	63.5	65.5	NA	FALSE	92.5126	TRUE	TRUE
Ptprg	chr14	11553440	12242041	688601	+	392.494	346.288	253.514	580.261	542.355	274.526	675.627	560.439	1.87464e-10	0.000653514	1.27357e-29	9.89561e-07	2.4671e-14	9.72708	3.18475	28.895	6.00456	13.6078	A	A	A	A	A	A	22	42	35	26	63	88	NA	FALSE	NA	FALSE	TRUE
Ptprk	chr10	28074820	28597397	522577	+	370.918	263.595	73.6896	153.054	429.023	751.452	340.569	334.883	1	1.25254e-10	1	1	1	0	9.90221	0	0	0	A	A	B	A	A	A	40	19	67	84	75	69	40.5647	FALSE	32.9896	FALSE	TRUE
Ptprm	chr17	66666848	67354491	687643	-	38.3018	125.394	50.5044	81.1432	253.915	477.148	339.992	192.138	1	1	1	1	1	0	0	0	0	0	B	A	A	A/B	A	A	38	12.5	54.5	52.5	52.5	61.5	51.422	TRUE	NA	FALSE	TRUE
Ptprn2	chr12	116485695	117278167	792472	+	129.139	84.3202	379.966	384.288	362.154	226.646	1232.3	1034.39	9.46961e-35	1	2.27055e-56	1	0.00054275	34.0237	0	55.6439	0	3.2654	B	A	A	A	A	A	59	44	31	10	78	64	65.6499	TRUE	NA	FALSE	TRUE
Ptprt	chr2	161521988	162661147	1139159	-	24.9496	178.826	28.9688	51.3097	179.706	232.159	282.023	176.553	1	1	1	1	1	0	0	0	0	0	B	B	A	A	A	A	7	76	45	85	97	96	97.7569	TRUE	NA	FALSE	TRUE
Rabgap1l	chr1	160219174	160793476	574302	-	199.124	253.999	353.921	395.616	315.755	703.472	497.664	607.927	1	1	1.05136e-17	0.156892	1.06045e-30	0	0	16.9782	0.804398	29.9745	A	A	A	A	A	A	37	44.5	25	68	43	39	69.826	TRUE	NA	FALSE	FALSE
Rad51b	chr12	79297282	79848260	550978	+	354.23	46.4331	47.3968	42.9294	417.284	443.202	238.555	325.917	4.17621e-09	1.36558e-15	2.40178e-40	1.63379e-07	2.9872e-18	8.37922	14.8647	39.6195	6.7868	17.5247	A	A	A	A	A	A	69	63	70	33	24	22	NA	FALSE	NA	FALSE	FALSE
Ralyl	chr3	13471655	14182287	710632	+	77.9739	152.074	435.295	701.047	152.836	235.5	388.81	362.656	4.52973e-14	6.08297e-12	1	7.06981e-16	0.000962932	13.3439	11.2159	0	15.1506	3.0164	B	A/B	A	A	B	A/B	98.5	46	68	40.5	96	59	100	TRUE	NA	FALSE	FALSE
Rarb	chr14	16430839	17082331	651492	-	22.3882	62.0703	46.4256	57.5229	199.953	207.673	211.881	170.392	1	1	1	1	1	0	0	0	0	0	A	A	A	A	A	A/B	60.5	35	33.5	95.5	71.5	78.5	73.7909	TRUE	97.8262	TRUE	FALSE
Rbfox1	chr16	5884793	7412480	1527687	+	1.93095	167.802	43.5185	1111.45	266.582	188.544	467.312	1101.79	2.82942e-105	1	1	4.70502e-66	2.18575e-39	104.548	0	0	65.3274	38.6604	A	A	A	A	A	A	9	80	89	21	97	99	12.2041	FALSE	99.3454	TRUE	TRUE
Rbfox3	chr11	118489760	118911597	421837	-	3.83094	40.8532	158.627	545.501	617.939	240.27	1187.74	1601.64	1.52837e-36	2.8936e-16	1.98394e-17	1	4.84201e-14	35.8158	15.5386	16.7025	0	13.315	B	A	B	A	A	A	91	27	7	52	90	55	NA	FALSE	NA	FALSE	FALSE
Rbms3	chr9	116572746	118040805	1468059	-	7.48782	95.8609	343.692	89.5817	232.476	176.935	486.294	109.273	1	1.71458e-16	5.20939e-90	1	1	0	15.7658	89.2832	0	0	A	A	A	A	A	A	77	34	76	48	76	64	58.3304	TRUE	92.6392	TRUE	TRUE
Reln	chr5	21884454	22344705	460251	-	19.3094	29.2085	40.6658	73.5064	254.173	209.974	276.831	138.567	6.10577e-07	1	1	1	1	6.21426	0	0	0	0	B	A	B	B	A	A	92	57	74	72	34	31	61.8176	TRUE	100	TRUE	TRUE
Rere	chr4	150281511	150621966	340455	+	823.639	548.833	546.59	627.581	708.895	731.107	1363.56	1275.47	3.54219e-13	2.43347e-08	6.00853e-24	3.46969e-05	1	12.4507	7.61377	23.2212	4.45971	0	A	A	A	A	A	A	30	88	50	59.5	94.5	93	NA	FALSE	NA	FALSE	FALSE
Rgs6	chr12	82616551	83162061	545510	+	7.27403	101.179	206.892	75.9311	239.292	141.725	494.812	266.938	4.42195e-15	2.14538e-06	2.88839e-34	1.05136e-17	1	14.3544	5.6685	33.5393	16.9782	0	B	A	A	B	A	B	43	79	28	91	80	69	NA	FALSE	100	TRUE	FALSE
Rgs7	chr1	175059076	175492862	433786	-	21.1471	231.245	310.509	429.414	148.976	210.83	476.038	537.405	1.04954e-26	0.00632462	1.68624e-16	4.0521e-07	1	25.979	2.19897	15.7731	6.39232	0	B	A	A	A	A	A/B	3.5	66.5	22.5	21.5	92.5	89.5	100	TRUE	NA	FALSE	FALSE
Rims1	chr1	22285972	22806003	520031	-	24.6025	199.063	895.641	560.031	225.677	254.732	658.23	343.638	2.93363e-11	2.70063e-08	2.25338e-25	1.09863e-05	1	10.5326	7.56853	24.6472	4.95915	0	B	A	A	A	B	A	68	43	20	68	82	67	NA	FALSE	73.0783	TRUE	FALSE
Rims2	chr15	39198286	39684372	486086	+	353.68	264.134	406.468	360.591	289.36	464.546	497.31	283.899	2.28493e-21	8.16942e-18	3.32115e-25	1	1	20.6411	17.0878	24.4787	0	0	A	A	A	A	A	A	29	11	35	48	40	37	NA	FALSE	NA	FALSE	FALSE
Rit2	chr18	30974314	31317128	342814	-	11.408	47.4776	1050.53	286.439	254.426	196.645	457.809	245.72	1	1	1	1	1	0	0	0	0	0	B	B	A	A	A	A	60	72	32	37	50	45	61.5092	TRUE	100	TRUE	FALSE
Robo1	chr16	72027518	73047491	1019973	+	57.868	176.285	460.939	217.089	263.012	390.549	416.317	393.941	1.19159e-53	7.04294e-44	7.15498e-63	3.13204e-40	7.91823e-23	52.9239	43.1522	62.1454	39.5042	22.1014	B	B	A	A	B	B	34	38	29	22	39	46	69.5703	TRUE	NA	FALSE	FALSE
Robo2	chr16	73891976	75447443	1555467	-	11.5399	75.01	819.922	1591.84	148.655	222.454	336.709	380.623	9.48762e-104	2.57917e-45	5.92798e-49	6.99521e-26	6.00853e-24	103.023	44.5885	48.2271	25.1552	23.2212	B	A	A	A	A	A	41	27	44	13	56	54	100	TRUE	NA	FALSE	TRUE
Ror1	chr4	100095791	100444806	349015	+	49.2877	62.0751	25.2293	165.005	257.211	185.047	389.74	738.406	1	1.51072e-17	1	2.43347e-08	9.06871e-14	0	16.8208	0	7.61377	13.0425	A/B	B	A	B	A	A	80.5	26.5	77	63.5	33	24.5	74.9137	TRUE	NA	FALSE	FALSE
Rora	chr9	68653404	69388246	734842	+	92.3296	307.439	348.264	155.193	302.978	184.117	627.175	204.382	7.05731e-05	1	1	1	1	4.15136	0	0	0	0	A	A	A	A	A	A	69.5	30	32	47	35	25	NA	FALSE	88.6714	TRUE	FALSE
Rsrc1	chr3	66981364	67358403	377039	+	241.137	503.643	206.054	174.759	197.236	323.832	173.562	191.086	1	1	1	1	1	0	0	0	0	0	B	A	B	B	B	A	12	19	18	32	13	13	100	TRUE	NA	FALSE	FALSE
Runx2	chr17	44495987	44814797	318810	-	24.8805	66.7488	108.24	365.513	383.941	309.044	415.437	1196.16	0.132807	0.969125	1.72593e-25	1.3252e-05	1	0.87678	0.0136201	24.763	4.87772	0	B	A	A	B	A	A	46	90	30	36	38	32	7.09357	FALSE	100	TRUE	FALSE
Ryr2	chr13	11553099	12106945	553846	-	29.784	114.181	76.3896	536.357	399.471	236.626	383.146	851.642	6.13931e-42	0.000235878	4.41054e-14	4.09533e-24	4.09533e-24	41.2119	3.62731	13.3555	23.3877	23.3877	B	A	A	A	A	A	96	8	40	20	48	82	46.9092	FALSE	NA	FALSE	TRUE
Ryr3	chr2	112631354	113217405	586051	-	16.3867	99.2662	226.506	726.773	246.688	217.188	381.369	795.186	1	4.96236e-11	9.96906e-19	1.23978e-22	3.73367e-17	0	10.3043	18.0013	21.9067	16.4279	A	A	A	A	A	A	68	59	11	62	54	76	74.7718	TRUE	NA	FALSE	FALSE
Samd12	chr15	53399113	53902535	503422	-	56.7038	124.343	190.944	240.602	206.361	247.217	294.421	352.381	1	1	1	1	1	0	0	0	0	0	A	B	A	A	B	A	42	8	20	28	49	51	100	TRUE	100	TRUE	FALSE
Samd5	chr10	9262461	9675926	413465	-	28.419	94.6762	129.457	538.417	279.753	246.276	432.068	522.755	1	1	1	1	1	0	0	0	0	0	A/B	A	A	A	A	A	71	48	71.5	36.5	28.5	28.5	NA	FALSE	100	TRUE	FALSE
Scaper	chr9	55549879	55938221	388342	-	207.265	141.086	233.085	173.636	233.927	123.82	322.33	196.734	1	1	1	1	1	0	0	0	0	0	A	B	A	A	B	A	70	84	30.5	65	81.5	81	70.5311	TRUE	100	TRUE	FALSE
Schip1	chr3	68064802	68626482	561680	+	180.396	324.866	1787.04	1197.81	484.252	1044.93	868.326	907.581	1	4.14748e-16	2.40178e-40	1.09863e-05	1	0	15.3822	39.6195	4.95915	0	A	A	A	A	A	A	36	31	10	46	72	77	24.0037	FALSE	51.6661	TRUE	FALSE
Sdk1	chr5	141241497	142215586	974089	+	37.5133	113.325	199.171	50.3498	258.071	97.7596	489.096	185.244	1	1	1.22847e-39	1	1	0	0	38.9106	0	0	A	A	A	A	A	A	34	94	44	77	90	85	27.8958	FALSE	NA	FALSE	FALSE
Sema3a	chr5	13124822	13603485	478663	+	5.77529	46.0453	16.4218	37.1754	171.621	292.505	80.3922	201.447	1	0.000120008	1	1	4.87874e-12	0	3.92079	0	0	11.3117	B	B	B	B	B	B	96	37	16	67	41	37	100	TRUE	NA	FALSE	FALSE
Sema5a	chr15	32244813	32696341	451528	+	17.9519	305.575	77.2706	40.277	188.71	743.364	504.404	208.251	0.0446518	1	1	1	1	1.35016	0	0	0	0	B	A	A	A	B	B	64	46	42	3	46	54	93.0873	TRUE	100	TRUE	FALSE
Sema6d	chr2	124089943	124667789	577846	+	2.51323	472.855	621.065	95.072	225.019	478.071	573.788	311.14	0.0108179	1.83965e-11	2.97924e-13	1	1	1.96586	10.7353	12.5259	0	0	B	A	A	A	B	A	22	26	66	71	80	66	88.1242	TRUE	NA	FALSE	FALSE
Setbp1	chr18	78750378	79109391	359013	-	144.223	187.692	143.1	537.784	286.751	508.168	523.461	833.643	1	1	1	1	1	0	0	0	0	0	A	A	A	A/B	A	A	45	50.5	29	92.5	40.5	22	100	TRUE	100	TRUE	FALSE
Sgcd	chr11	46971077	47989451	1018374	-	14.0862	167.326	474.001	104.212	189.742	126.376	408.513	201.127	1	1	1	1	1	0	0	0	0	0	B	A	A	A	B	B	34	61	67	68	12	10	100	TRUE	100	TRUE	FALSE
Sgcz	chr8	37517840	38661705	1143865	-	28.4593	166.58	233.364	49.653	120.547	248.926	174.465	119.692	1	1	1	1.07118e-21	1	0	0	0	20.9701	0	B	B	B	B	B	B	26	29	18	96	36	39	100	TRUE	100	TRUE	FALSE
Shank2	chr7	143978077	144426043	447966	+	17.4208	57.2869	120.227	295.22	453.75	139.963	903.96	1241.46	0.0228487	5.55526e-13	0.00271528	0.000593863	5.19133e-10	1.64114	12.2553	2.56619	3.22631	9.28472	A	B	A	A	A	A	65	97	74	91	28	41	NA	FALSE	NA	FALSE	FALSE
Skint5	chr4	113477860	113999506	521646	-	3.31734	35.1368	24.2409	40.394	18.2123	160.861	20.8009	33.3812	1	1	1	1	1	0	0	0	0	0	B	B	B	B	B	B	19	50	66	88	56	74	NA	FALSE	100	TRUE	FALSE
Skint6	chr4	112804503	113286973	482470	-	131.24	135.43	174.548	128.612	2.44748	177.831	18.5483	30.2268	1	1	1	1	1	0	0	0	0	0	B	B	B	B	B	B	4	75	67	92	76	85	82.0617	TRUE	100	TRUE	FALSE
Slc14a2	chr18	78146144	78596950	450806	-	25.0495	8.99868	18.8636	36.5504	264.439	154.767	225.807	334.121	2.2346e-05	1	1	8.95148e-08	1	4.6508	0	0	7.0481	0	A	B	A	B	A	B	47	45	57	90	77	64	50.2092	TRUE	89.1623	TRUE	FALSE
Slc24a3	chr2	145167775	145642166	474391	+	16.0012	153.154	543.474	694.901	238.733	582.328	762.822	802.033	1	1	0.0114604	1	1	0	0	1.9408	0	0	A	A	A	A	A	A	15	40	36	25	77	83	89.2323	TRUE	NA	FALSE	FALSE
Slc25a21	chr12	56712634	57197472	484838	-	6.33255	40.1455	28.1752	51.7919	223.183	188.63	122.052	109.093	9.52444e-32	1.25567e-18	1	3.84452e-06	1	31.0212	17.9011	0	5.41516	0	B	A	A	B	B	B	19	41	59	28	46	43	95.0812	TRUE	91.24	TRUE	FALSE
Slc35f1	chr10	52690501	53111622	421121	+	39.5553	563.074	444.397	207.264	218.523	378.37	515.855	329.246	3.06564e-19	1	9.52444e-32	2.60243e-33	1.00353e-28	18.5135	0	31.0212	32.5846	27.9985	B	A	B	A	B	B	88	42	49	31	47	50	100	TRUE	100	TRUE	FALSE
Slc39a11	chr11	113244851	113650200	405349	-	79.3556	115.443	102.663	110.731	538.135	410.537	643.83	821.043	7.6529e-17	0.0855323	1	1	1	16.1162	1.06787	0	0	0	A	A	B	A	B	A	54	51	50	66	28	22	NA	FALSE	NA	FALSE	FALSE
Slc4a4	chr5	88793858	89239656	445798	+	1958.41	94.6287	22.9312	97.4018	252.54	169.195	187.944	208.486	1	1	1	1	1	0	0	0	0	0	B	A	B	B	A	A	26	38.5	69.5	12.5	57.5	77.5	NA	FALSE	NA	FALSE	TRUE
Slc8a1	chr17	81373105	81738387	365282	-	41.4965	353.675	929.116	2169.96	196.238	1011.8	500.697	948.046	1	1	1	1	3.54219e-13	0	0	0	0	12.4507	B	A	A	A	A	A	43	25.5	17	31	29.5	62	78.2721	TRUE	NA	FALSE	FALSE
Slc9a9	chr9	94669557	95230453	560896	+	4.33757	157.742	58.3687	147.177	236.125	678.262	335.65	440.066	2.42476e-05	0.796766	0.014233	1	1	4.61533	0.0986695	1.8467	0	0	B	B	A	A	B	A	25	43	12	17	5	5	85.0712	TRUE	NA	FALSE	FALSE
Slit2	chr5	47981291	48307735	326444	+	58.7944	52.3982	175.575	112.387	257.895	281.6	360.832	223.369	1	0.000220666	1	1.3252e-05	4.93646e-06	0	3.65627	0	4.87772	5.30658	B	A	B	B	B	B	40	44	4	33	86	99	100	TRUE	93.0356	TRUE	TRUE
Slit3	chr11	35121456	35708507	587051	+	57.039	18.3096	30.8377	724.928	548.629	334.863	441.315	1301.42	1	1	1	3.44788e-10	1	0	0	0	9.46245	0	A	A	B	B	A	A	62	23	20	17	68	52	NA	FALSE	100	TRUE	TRUE
Smyd3	chr1	178951960	179518053	566093	-	286.234	160.007	204.448	162.009	449.378	339.765	501.324	296.067	1	1	1	1	1	0	0	0	0	0	A	A	A	A	A	A	17.5	78	94	37	39.5	48	NA	FALSE	NA	FALSE	FALSE
Snd1	chr6	28480337	28935162	454825	+	331.638	473.15	259.348	429.93	550.757	872.719	511.077	1040.41	1	1	1	1	1	0	0	0	0	0	B	A	B	A	A	A	99	7	57	64	11	11	NA	FALSE	NA	FALSE	FALSE
Snrpn	chr7	59982495	60450177	467682	-	393.094	101.555	816.191	530.022	74.0819	315.501	180.585	232.706	1	0.00236699	1	1	1	0	2.6258	0	0	0	B	B	A	B	A	A	30	37	28	53	58	84	81.002	TRUE	97.8616	TRUE	FALSE
Sntg1	chr1	8359739	9301657	941918	-	95.0538	413.537	233.346	369.763	165.596	208.203	218.757	262.283	1	1	1	3.36589e-30	1	0	0	0	29.4729	0	B	B	B	B	B	A	84	75	24	46	16	17	53.4524	TRUE	NA	FALSE	FALSE
Snx29	chr16	11322861	11759095	436234	+	50.0628	118.628	111.916	91.3426	507.172	716.474	766.977	452.06	1.85814e-11	2.2346e-05	1.01168e-35	1	1	10.7309	4.6508	34.995	0	0	A	A	A	A	B	A	85	49	35	43	81	77	NA	FALSE	100	TRUE	FALSE
Sorcs1	chr19	50143295	50679129	535834	-	14.1369	445.366	54.7956	94.646	191.074	442.532	295.818	191.734	1	1	1	0.014233	1	0	0	0	1.8467	0	B	B	B	A	B	B	86	38	69	12	70	30	100	TRUE	100	TRUE	FALSE
Sorcs2	chr5	36017180	36398197	381017	-	29.441	40.2563	63.5795	75.857	448.816	428.093	956.81	495.864	6.00853e-24	2.43347e-08	2.43977e-09	1	1	23.2212	7.61377	8.61265	0	0	A	A	A/B	A	B	A	81.5	44.5	24	78	99.5	55	NA	FALSE	NA	FALSE	FALSE
Sorcs3	chr19	48206025	48805505	599480	+	0.71096	137.216	117.474	474.379	218.062	482.837	389.993	743.969	1	1	1	1	1	0	0	0	0	0	A	B	A	A/B	B	A	73	51.5	25.5	28	9	8	88.9364	TRUE	93.4984	TRUE	FALSE
Sox5	chr6	143828425	144782287	953862	-	8.09036	127.09	16.9135	93.6682	307.068	266.879	206.87	281.59	1	1	1	1	1	0	0	0	0	0	B	A	B	B	A	A	27	67	100	90	65	66	45.2227	FALSE	NA	FALSE	FALSE
Sox6	chr7	115470872	116040776	569904	-	6.19058	498.339	101.787	90.7806	318.851	275.454	326.027	90.8997	1	1	1	1	1	0	0	0	0	0	B	A	A	A	A	A	26	55.5	83	27	87	87.5	92.1364	TRUE	NA	FALSE	TRUE
Spag16	chr1	69826872	70725132	898260	+	10.388	87.5536	44.4368	47.5044	138.3	441.892	147.198	125.036	1	7.32296e-14	1	1	1	0	13.1353	0	0	0	A/B	B	A	A	A/B	B	81	46	15.5	37	55	36.5	NA	FALSE	100	TRUE	FALSE
Spata16	chr3	26637620	26983249	345629	+	4.66421	21.9605	19.4854	35.8041	237.601	223.687	203.576	300.397	1	1	1	1	1	0	0	0	0	0	A/B	A	B	A/B	B	B	44	58.5	95.5	27.5	74.5	55.5	73.324	TRUE	NA	FALSE	FALSE
Spock1	chr13	57421195	57908332	487137	-	6.60241	192.425	78.7412	82.3572	337.106	286.449	558.238	214.029	1.25254e-10	4.32374e-11	1	1	1	9.90221	10.3641	0	0	0	A	A	A	B	A	A	35	70	61	68	97	97	NA	FALSE	NA	FALSE	FALSE
Spock3	chr8	62951000	63357101	406101	+	6.84609	253.111	331.38	60.6028	139.638	929.833	196.675	95.9415	1	1	6.73279e-10	1	0.0552084	0	0	9.17181	0	1.25799	B	B	B	B	B	B	50	32	9	8	10	11	100	TRUE	100	TRUE	FALSE
St18	chr1	6487231	6860940	373709	+	6.45214	1325.7	75.3935	85.5628	177.953	772.013	182.293	168.909	1	0.726976	1	1.0893e-06	1	0	0.13848	0	5.96285	0	B	B	B	B	B	A	89	41	62	68	83	73	100	TRUE	NA	FALSE	FALSE
St6galnac3	chr3	153198274	153725133	526859	-	78.3414	296.916	153.927	213.634	523.389	892.087	506.596	993.179	9.57317e-43	8.34716e-19	5.18639e-38	9.63949e-36	0.0882841	42.0189	18.0785	37.2851	35.0159	1.05412	A	B	A	A	A	A	68	22	59	1	36	42	NA	FALSE	NA	FALSE	FALSE
Stag1	chr9	100597709	100958544	360835	+	870.071	422.452	353.98	483.066	370.017	296.568	552.439	450.005	1	1	1	1	1	0	0	0	0	0	A	A	A	A	A	A	37	10	13.5	21	6.5	6	NA	FALSE	NA	FALSE	FALSE
Stard13	chr5	151037515	151428200	390685	-	110.637	234.777	50.5826	68.4531	371.971	774.667	381.957	553.235	1	1	1	1.40712e-07	7.28904e-05	0	0	0	6.85167	4.13733	A	A	A	A/B	A/B	A/B	25.5	49.5	93.5	84.5	56	51.5	NA	FALSE	NA	FALSE	FALSE
Stpg2	chr3	139205625	139710299	504674	+	43.6373	18.6775	21.6303	38.4709	139.165	239.131	195.055	187.183	1	1	4.53046e-15	1	2.9976e-17	0	0	14.3439	0	16.5232	A	B	B	B	B	B	25	90	56	45	42	35	100	TRUE	NA	FALSE	FALSE
Sugct	chr13	16857472	17694795	837323	-	33.6065	26.0275	20.372	44.3428	196.506	233.085	118.9	161.431	1	1	1	0.000983155	1	0	0	0	3.00738	0	B	B	A/B	B	B	A/B	92	12	48.5	72.5	15	11	95.2194	TRUE	96.4416	TRUE	TRUE
Supt3	chr17	44777118	45119294	342176	+	126.818	55.4698	92.3586	86.6216	234.273	407.801	305.012	486.63	1	1	0.00126984	1	1	0	0	2.89625	0	0	B	A	A	A/B	A	A	66	65.5	40.5	34.5	46.5	34	95.5976	TRUE	100	TRUE	FALSE
Syn3	chr10	86048746	86498926	450180	-	59.6362	152.796	136.806	104.865	377.239	610.504	667.678	376.167	1	1	1	1	1	0	0	0	0	0	A	A	A	A	A/B	A	8.5	62.5	58	78	89	86.5	NA	FALSE	100	TRUE	FALSE
Syne1	chr10	5020192	5550692	530500	-	31.4072	186.855	289.087	483.3	265.691	0	730.218	497.284	2.2939e-19	9.69771e-48	3.28424e-45	4.79091e-46	9.57317e-43	18.6394	47.0133	44.4836	45.3196	42.0189	B	A	A	A	A	A	51	53	29	80	69	60	64.8873	TRUE	100	TRUE	FALSE
Synpr	chr14	13284780	13615469	330689	+	11.4922	192.486	53.8931	71.3134	198.181	357.817	312.225	195.49	1	1	1	1	1	0	0	0	0	0	A	A	A	A	A	A/B	35	44	35.5	47	69.5	68.5	100	TRUE	NA	FALSE	FALSE
Syt1	chr10	108497650	109010980	513330	-	22.4905	156.957	2531.12	2332.2	235.994	247.955	743.965	991.369	1	4.11544e-13	5.15526e-26	4.11544e-13	0.014233	0	12.3856	25.2877	12.3856	1.8467	A	A	A	A	B	A	51.5	10	10	24	24	26	100	TRUE	NA	FALSE	FALSE
Tafa1	chr6	96113154	96657204	544050	+	8.81319	110.123	124.232	1493.25	192.578	188.897	329.183	608.924	1.19545e-28	8.17631e-11	1	1.70278e-23	1.10749e-21	27.9225	10.0874	0	22.7688	20.9557	A	A	A	B	A	A	12	14	76	48	73	84	100	TRUE	100	TRUE	FALSE
Tafa2	chr10	123264024	123741204	477180	+	13.4018	171.826	61.3835	79.5092	189.027	255.873	449.626	237.197	1	1	1	1	0.0855323	0	0	0	0	1.06787	B	B	A/B	A	A	A	70.5	81	38	93	71.5	73	100	TRUE	NA	FALSE	FALSE
Tanc2	chr11	105589460	105929304	339844	+	124.158	627.714	515.392	724.98	220.877	238.592	645.481	713.498	1	7.44088e-10	4.93646e-06	3.03436e-16	1	0	9.12838	5.30658	15.5179	0	A	A	A	A	A	A	51.5	42	89	76.5	67	51.5	93.2613	TRUE	NA	FALSE	FALSE
Tbc1d5	chr17	50733124	51181199	448075	-	166.415	279.205	88.9706	147.777	189.925	528.153	286.351	476.061	6.10577e-07	1	1.38726e-14	3.32616e-08	1	6.21426	0	13.8578	7.47806	0	A	B	A	A	B	A	22	62	20	5	4	3	82.5739	TRUE	79.4952	TRUE	FALSE
Tcf4	chr18	69343429	69687967	344538	+	257.109	1377.38	222.458	2686.04	547.044	2111.23	774.024	2040.58	1	1	1	1.05498e-28	1	0	0	0	27.9768	0	A	A/B	A	A	A	A	64.5	33.5	42.5	37.5	36	29.5	NA	FALSE	NA	FALSE	FALSE
Tenm2	chr11	36006656	37237053	1230397	-	4.54645	108.337	587.848	1336.23	259.582	291.571	608.136	848.084	1.07054e-12	0.00543519	1.25182e-23	2.18052e-52	1.18535e-87	11.9704	2.26479	22.9025	51.6614	86.9262	B	B	B	A	B	A	79	52	12	5	36	37	54.9436	TRUE	97.6963	TRUE	TRUE
Tenm3	chr8	48225665	49522824	1297159	-	63.2799	43.973	106.124	220.792	270.221	208.605	281.304	417.824	0.0024779	4.34903e-10	0.000144131	5.96857e-25	0.000235878	2.60592	9.36161	3.84124	24.2241	3.62731	B	B	B	B	B	A	17	29	38	29	66	68	51.6904	TRUE	16.7923	FALSE	FALSE
Tenm4	chr7	96171244	96911093	739849	+	262.958	109.995	91.6804	445.332	502.212	504.011	552.322	822.88	1	1	1	1	1	0	0	0	0	0	B	A	A	A	A	A	7	50	65	50	36.5	53.5	NA	FALSE	NA	FALSE	TRUE
Thrb	chr14	17659225	18040097	380872	+	1.88577	105.344	73.1839	275.789	293.828	428.256	329.533	515.484	1	1	1.79346e-06	1	7.80219e-09	0	0	5.74631	0	8.10778	A	A	A	A	A	B	99	31	46	81	70	82	50.45	TRUE	100	TRUE	FALSE
Thsd4	chr9	59966931	60522113	555182	-	71.1354	56.2329	69.199	109.47	295.209	378.709	428.566	839.791	0.796766	1	0.000487025	1.07089e-08	1	0.0986695	0	3.31245	7.97026	0	A	A	A	A	A	A	67	49	82	46	60	56	NA	FALSE	NA	FALSE	FALSE
Thsd7a	chr6	12311608	12749253	437645	-	67.1063	301.015	114.725	88.3556	196.782	402.862	233.109	227.788	1	7.36434e-06	1	1	0.000593204	0	5.13287	0	0	3.2268	B	B	A	A/B	A/B	A/B	21.5	27	28	56	38	52	NA	FALSE	NA	FALSE	FALSE
Thsd7b	chr1	129273190	130219278	946088	+	39.5349	114.081	87.1431	198.763	133.351	164.433	282.705	346.712	1	1	1	1	1	0	0	0	0	0	B	A	A	A	A/B	A	63	66.5	17.5	25	78.5	64	100	TRUE	NA	FALSE	FALSE
Tiam1	chr16	89787111	90145600	358489	-	118.824	42.2904	161.535	137.269	804.841	351.109	832.522	551.312	1	0.00126984	1	1	1	0	2.89625	0	0	0	A	B	A/B	A	A/B	A/B	61	67	61.5	35	29	29.5	NA	FALSE	NA	FALSE	FALSE
Tln2	chr9	67217085	67634045	416960	-	108.89	277.529	535.787	383.016	484.467	329.007	576.269	290.247	1.68624e-16	0.00133495	1.76423e-12	0.726976	1	15.7731	2.87454	11.7534	0.13848	0	A	A	A	A	A	A	87	49	17	96	79	83	NA	FALSE	NA	FALSE	FALSE
Tmem117	chr15	94629185	95096097	466912	+	19.5073	76.6513	164.433	54.631	266.123	246.355	550.076	667.102	7.6529e-17	3.84113e-25	4.26565e-23	6.10577e-07	1.82606e-12	16.1162	24.4155	22.37	6.21426	11.7385	B	A	A	A	B	A	56	76	56	95	82	87	61.2486	TRUE	85.904	TRUE	FALSE
Tmem132c	chr5	127241826	127565790	323964	+	13.7529	16.178	76.0486	44.1789	338.401	181.895	359.106	185.438	1	1.3252e-05	1	1	1	0	4.87772	0	0	0	A	A	A	A	A	A	12	69	92	87	26	37	NA	FALSE	NA	FALSE	FALSE
Tmem132d	chr5	127783491	128433077	649586	-	64.3848	264.235	136.436	217.306	260.115	134.984	296.195	458.057	1	0.0458148	4.20772e-05	1	1	0	1.33899	4.37595	0	0	A	A	A	A	A	A	4	58	91	91	25	29	17.2907	FALSE	NA	FALSE	FALSE
Tmem178b	chr6	39871230	40255150	383920	+	9.73431	414.841	865.815	636.144	353.57	1159.14	1015.13	856.665	1	0.000257805	1.68624e-16	1	2.06809e-09	0	3.58871	15.7731	0	8.68443	A	A	A	A	A	A	70	5	33	4	26	31	45.8398	FALSE	100	TRUE	FALSE
Tmtc2	chr10	105187663	105574479	386816	-	39.7016	258.279	308.948	346.265	251.363	953.035	358.883	284.167	1	1	1	2.54172e-20	0.000109579	0	0	0	19.5949	3.96027	A	B	A	B	B	A	59	31	6	16	28	28	NA	FALSE	NA	FALSE	FALSE
Tnik	chr3	28261901	28670585	408684	+	13.2628	379.295	115.181	443.981	320.194	825.908	616.131	666.28	3.21552e-25	1.72147e-24	3.81733e-14	6.73279e-10	1.76423e-12	24.4927	23.7641	13.4182	9.17181	11.7534	A	A	A	A	A	A	23	19.5	35	69.5	33	34	NA	FALSE	NA	FALSE	FALSE
Tnr	chr1	159523729	159931729	408000	+	5.81797	1178.5	124.071	577.301	257.847	421.735	530.8	781.564	1	1	3.13431e-28	1	1.85204e-05	0	0	27.5039	0	4.73235	B	A	A	A/B	A	A	59.5	56.5	50.5	21	39	48	100	TRUE	NA	FALSE	FALSE
Tpk1	chr6	43339576	43667792	328216	-	72.9895	45.1386	35.097	47.5901	214.229	496.962	310.488	338.219	1	0.000220666	1	7.40251e-08	1	0	3.65627	0	7.13062	0	B	A/B	A/B	B	B	A	22	20	38.5	22.5	23	20	53.8213	TRUE	100	TRUE	FALSE
Trappc9	chr15	72589620	73061238	471618	-	91.5174	99.5146	224.196	145.959	389.34	345.854	767.545	477.219	1	5.11883e-13	1.04255e-41	1.46565e-11	0.21698	0	12.2908	40.9819	10.834	0.663581	A	A	B	A	A	A	68	43	29	39	68	72	NA	FALSE	NA	FALSE	FALSE
Trdn	chr10	33083483	33476709	393226	+	323.184	49.2725	18.4305	41.8295	194.987	117.487	102.411	152.776	1	4.0521e-07	1	1	1	0	6.39232	0	0	0	B	B	B	A/B	A/B	B	58.5	53.5	74.5	61	24.5	23.5	100	TRUE	100	TRUE	FALSE
Trhde	chr10	114398821	114801370	402549	-	2.71554	143.977	44.5722	130.906	146.27	460.236	175.902	269.817	1	1	1	1	1	0	0	0	0	0	B	B	B	B	B	B	25	66	6	11	20	20	NA	FALSE	NA	FALSE	FALSE
Trpm3	chr19	22137797	22995410	857613	+	60.0802	250.412	406.872	235.372	299.191	279.241	505.827	283.497	0.210609	1.53132e-26	1	1	2.0958e-12	0.676522	25.8149	0	0	11.6786	B	A/B	A	A	B	A	60.5	9	29.5	27.5	38.5	87	86.9033	TRUE	87.1259	TRUE	TRUE
Tshz2	chr2	169632509	170072751	440242	+	5.49945	652.646	1072.78	360.335	578.328	138.135	390.542	155.742	1	1	1	1	1	0	0	0	0	0	A	A	A	A	A	A	9	60	49	18	66	69	NA	FALSE	NA	FALSE	FALSE
Ttc28	chr5	110879785	111289780	409995	+	124.119	86.1608	138.104	63.7301	521.629	232.263	997.501	310.043	1.82544e-08	0.013315	1.76423e-12	0.394565	1	7.73863	1.87566	11.7534	0.403882	0	A	A	A	A	A	A	41	45	14	73	68	89	NA	FALSE	NA	FALSE	FALSE
Unc13c	chr9	73479422	74008155	528733	-	3.80653	215.91	112.394	54.6956	179.123	80.244	404.94	147.79	1	1	1	1	1	0	0	0	0	0	A/B	A	A	A	A/B	A	7.5	20.5	50.5	39	74	64.5	100	TRUE	100	TRUE	FALSE
Unc5c	chr3	141465564	141834924	369360	+	5.26202	867.118	579.09	362.128	174.962	1046.58	488.506	352.402	1.39132e-19	1	1.72593e-25	1	2.21331e-10	18.8566	0	24.763	0	9.65496	A	A	A	B	B	A	49	92	28	7	17	17	90.3187	TRUE	NA	FALSE	FALSE
Unc5d	chr8	28646717	29219671	572954	-	17.4845	67.5983	215.456	59.4074	194.339	194.177	440.849	115.109	0.0359167	0.00159332	1	1	3.44788e-10	1.4447	2.7977	0	0	9.46245	B	A	A	B	B	B	10	62	5	60	56	51	72.7252	TRUE	100	TRUE	TRUE
Ush2a	chr1	188262838	188965497	702659	+	1.95167	267.903	171.865	186.197	230.728	154.308	205.526	128.865	1	0.423644	1	1	1	0	0.372999	0	0	0	B	A	B	B	A	A	24	62	66	85	48	46	39.866	FALSE	NA	FALSE	FALSE
Utrn	chr10	12382187	12869888	487701	-	519.882	87.1257	70.8593	62.3288	649.495	231.987	292.673	113.362	2.42292e-05	1	1	1	1	4.61566	0	0	0	0	A	B	A	B	A	B	27	31	4	37	12	10	8.75044	FALSE	57.989	TRUE	FALSE
Vav3	chr3	109340317	109685694	345377	+	16.8422	60.9285	66.4442	78.3371	218.037	185.632	450.849	273.517	1	1	3.54219e-13	1	1	0	0	12.4507	0	0	A	A/B	B	A/B	B	A	11.5	54.5	35	59.5	63	63	30.1355	FALSE	NA	FALSE	FALSE
Vps13b	chr15	35371118	35931229	560111	+	224.108	108.586	164.153	231.915	224.717	364.435	376.264	333.038	1	0.0882841	1	1	1	0	1.05412	0	0	0	A	A	A	A	A	A	73	78	36	76	15	13	NA	FALSE	NA	FALSE	TRUE
Vwa8	chr14	78849058	79202310	353252	+	144.648	96.5641	153.031	143.065	484.776	349.642	400.899	429.473	6.05599e-12	1	5.2199e-19	0.0274157	1	11.2178	0	18.2823	1.562	0	A/B	B	B	B	A	A	69	34	6	75	92.5	72	NA	FALSE	NA	FALSE	FALSE
Wwox	chr8	114439635	115352712	913077	+	124.168	140.96	107.83	97.2491	298.829	295.838	259.48	164.009	1	1	1	1	1	0	0	0	0	0	A	A	A	A	A	A	76	76	91	50	53	67	NA	FALSE	32.6052	FALSE	TRUE
Xkr4	chr1	3199733	3671948	472215	-	269.634	400.649	563.859	1008.51	214.77	565.045	483.728	498.741	1	0.000327593	1	0.0409882	8.3834e-25	0	3.48467	0	1.38734	24.0766	B	A	A	A	B	A	98	97	79	56	42	37	NA	FALSE	NA	FALSE	FALSE
Zbtb20	chr16	42875689	43634392	758703	+	188.693	499.168	350.626	835.139	306.148	848.761	439.37	837.719	2.91265e-05	1.01748e-14	7.60283e-28	1.34301e-15	1	4.53571	13.9925	27.119	14.8719	0	B	A	A	A	A	A	43.5	76.5	74.5	54.5	45	49	77.0011	TRUE	NA	FALSE	FALSE
Zfhx3	chr8	108279311	108961636	682325	+	107.455	100.68	649.757	46.3663	509.349	283.269	862.999	130.473	1	9.38614e-07	2.17714e-22	1	1	0	6.02751	21.6621	0	0	A	A	A	A	A	A	81	18	70	79	29	40	NA	FALSE	NA	FALSE	FALSE
Zfp385b	chr2	77410622	77817706	407084	-	15.4865	135.851	160.302	465.146	311.959	188.76	351.182	526.136	1	1	1	0.209443	1	0	0	0	0.678935	0	A	A	A	A	A	A	20	10	57	6	62	46	66.3947	TRUE	NA	FALSE	FALSE
Zfp407	chr18	84207701	84589539	381838	-	242.354	91.5063	70.6821	111.853	325.556	479.026	372.643	189.255	1	1	1	1	1	0	0	0	0	0	A	B	A	A	B	B	27	78	33	11	51	66	81.4057	TRUE	NA	FALSE	FALSE
Zfp536	chr7	37318023	37774039	456016	-	3.93756	411.266	52.7922	63.3763	573.507	1454.52	580.145	234.363	1	1	1	1	1	0	0	0	0	0	A	B	A	A	A	A	87	20	31	34	45	57	NA	FALSE	100	TRUE	FALSE
Zfp804b	chr5	6769030	7344378	575348	-	87.0039	115.455	208.549	110.193	137.696	245.809	174.984	124.467	1	3.00954e-37	1	1	1	0	36.5215	0	0	0	B	B	B	B	B	B	100	33	25	60	93	74	100	TRUE	NA	FALSE	FALSE
Zfp993	chr4	146512849	146991471	478622	+	2333.6	144.396	132.121	200.225	54.9503	8.86454	7.94642	11.8241	1	1	1	1	1	0	0	0	0	0	A/B	B	B	B	B	B	18	42.5	85.5	45	58.5	73	NA	FALSE	NA	FALSE	FALSE
Zfpm2	chr15	40655042	41104592	449550	+	78.2511	322.552	52.5454	154.923	202.555	618.701	264.509	254.68	1	1	1	1	1	0	0	0	0	0	A	B	B	B	B	B	30	13	53	34	41	50	100	TRUE	100	TRUE	FALSE
Zmat4	chr8	23647326	24063117	415791	+	15.7649	76.5801	40.9044	228.801	316.399	151.927	394.407	669.026	1.98394e-17	9.05377e-24	1	1	1	16.7025	23.0432	0	0	0	B	A	A	B	A	A	71	58	81	17	90	75	NA	FALSE	NA	FALSE	FALSE
