# Supplementary material for: Cell-type specialization is encoded by specific chromatin topologies
Source: Nature. 2021 Nov 17;599(7886):684–91. doi: 10.1038/s41586-021-04081-2 (PMC8612935; doi:10.1038/s41586-021-04081-2)
Supplement: Supplementary file 13 — Supplementary Table 9 3D polymer coordinates for the Nrxn3 locus in mES cells. List of x, y, z coordinates for each polymer structure derived from GAM mES cells for the Nrxn3 locus. [file 41586_2021_4081_MOESM13_ESM.xlsx]

## Sheet: Legend
Supplemental table 9. Coordinates for 3D structures generated for the Nrxn3 locus from the GAM mESCs dataset.
Full lists of XYZ coordinates for each polymer model structure derived from GAM mESCs for the Nrxn3 locus at Chr12:87,600,000-92,400,000.
Each row corresponds to a bead on the polymer (1440 total beads), each containing 3333.33 nucleotides

## Sheet: mESC_structure_coordinates
X_1	Y_1	Z_1	X_10	Y_10	Z_10	X_100	Y_100	Z_100	X_101	Y_101	Z_101	X_102	Y_102	Z_102	X_103	Y_103	Z_103	X_104	Y_104	Z_104	X_105	Y_105	Z_105	X_106	Y_106	Z_106	X_107	Y_107	Z_107	X_108	Y_108	Z_108	X_109	Y_109	Z_109	X_11	Y_11	Z_11	X_110	Y_110	Z_110	X_111	Y_111	Z_111	X_112	Y_112	Z_112	X_113	Y_113
-2.995	-8.18184	0.476404	-2.10102	1.87509	6.18485	-6.30159	4.13263	4.04806	-6.03772	4.80162	5.18373	-5.14092	3.77755	0.599197	-5.18765	-0.143725	-1.07669	-5.92716	0.298083	2.03604	-2.44771	4.54446	8.14187	-5.90401	5.1759	0.842754	-1.86246	7.13189	3.20829	-6.3415	1.655	-0.721922	3.71977	-1.83302	4.50886	-8.92973	-1.82045	1.08058	2.74595	2.09913	5.55939	-0.793553	-2.29337	6.8965	0.140554	-5.62127	3.71862	-3.47193	-4.00655
-3.4428	-7.62704	-0.164096	-2.25062	1.90989	5.18645	-7.03689	4.57403	3.71726	-5.90712	4.48712	4.30843	-4.94152	2.82215	0.540897	-5.71295	0.550175	-0.839187	-6.13661	0.133883	2.96294	-1.93581	4.31206	7.29387	-6.35121	5.6186	0.112054	-1.55536	6.24039	3.44279	-6.74053	0.962696	-0.125722	4.60457	-1.52622	4.65126	-7.99153	-1.76805	0.977884	2.79095	1.37163	4.92569	0.132947	-2.15987	7.2606	-0.281146	-5.77557	2.85552	-3.03943	-4.89835
-4.3789	-7.89754	-0.424096	-1.76282	1.32039	4.62075	-7.72869	4.25623	2.99916	-6.47312	3.70482	4.27393	-5.33332	2.27915	-0.142703	-6.49385	0.140175	-0.382887	-6.2317	0.661183	3.71884	-0.979807	4.14126	7.35527	-6.92771	5.6965	0.940154	-2.22536	5.54349	3.23899	-6.67944	0.677196	0.871978	3.99447	-0.744015	4.88776	-7.18073	-2.21125	1.15088	3.11085	1.04573	5.84919	-0.130053	-1.21377	7.2545	-0.257346	-4.90227	2.49842	-3.19603	-4.88155
-4.3142	-7.86014	0.539504	-2.31972	0.699895	5.14325	-7.04769	4.61733	2.48146	-7.05892	4.34172	3.67913	-4.48412	1.81675	-0.147203	-6.27255	0.743075	0.388113	-6.90748	1.28318	3.60274	-1.51471	3.37786	7.63837	-7.41548	5.8187	1.79295	-3.09286	5.21189	3.08469	-6.28846	0.184596	1.65578	3.30657	-0.107215	4.96976	-6.72783	-1.64695	0.522984	3.91475	1.03893	6.43069	-0.591653	-0.552568	7.854	-0.224046	-3.97677	2.74842	-2.64693	-5.69345
-3.8656	-7.18334	0.978604	-2.78202	0.0939946	5.75625	-6.44909	4.21103	1.90976	-7.80642	3.74382	3.73673	-3.87192	2.54465	-0.0638031	-5.34275	0.674275	0.301413	-6.37967	1.89258	3.02484	-2.43041	3.36566	7.97077	-7.81389	4.9887	1.79845	-4.04776	5.30539	3.31369	-5.58113	0.168796	2.34198	2.63197	-0.250015	4.25656	-5.79693	-1.36995	0.439084	3.93335	0.16903	6.05449	-1.12785	0.104832	7.4509	0.102854	-4.48037	3.45362	-2.06133	-5.49275
-3.5129	-7.26674	1.8733	-3.49512	-0.205305	5.11735	-7.26439	3.97903	1.39216	-8.02192	2.93382	3.31623	-4.51362	2.90985	-0.573503	-4.60665	0.136975	-0.0263871	-5.38428	2.20418	3.05214	-2.01141	2.82526	8.76197	-7.24761	4.3629	2.31835	-4.44696	5.69379	2.51779	-5.49083	1.0557	2.72808	2.36837	-1.17042	4.54806	-6.06603	-0.485054	0.794084	3.84395	0.62873	5.06519	-1.55895	0.565032	6.788	0.0506535	-3.57547	3.80852	-1.16963	-5.61855
-2.5505	-7.16694	1.588	-3.20602	-0.987005	4.62515	-8.16329	3.72423	1.03256	-7.12532	3.23652	3.16453	-3.87302	2.31495	-1.0591	-3.74195	0.527675	-0.374087	-4.84446	2.03658	2.19484	-2.74078	2.14276	8.82777	-6.40071	4.5386	2.79495	-4.28286	6.04879	1.55419	-5.02623	1.4281	3.56318	1.82137	-1.66462	5.25276	-5.58283	-0.259554	1.68358	4.16975	1.43953	5.35309	-1.64305	1.39513	6.3491	-0.348946	-2.78227	4.21712	-0.597934	-6.31045
-2.826	-7.14324	0.739804	-2.43332	-0.930505	5.15525	-8.39539	4.25343	0.335965	-6.40622	2.56552	3.22163	-3.60012	2.68085	-1.9339	-3.77965	1.51527	-0.524187	-4.53404	1.84608	1.32764	-2.04331	1.49446	8.48947	-5.66641	5.0258	2.52555	-4.40856	6.93029	1.30269	-4.45833	0.798896	2.98548	0.887372	-1.85932	4.91836	-5.02803	-0.733154	1.07788	4.88465	2.01603	5.69699	-1.61575	2.08183	6.9996	-0.0447465	-1.91507	3.81152	0.0501658	-5.66865
-2.5135	-6.27444	0.510904	-2.20042	-0.959305	4.20185	-7.58509	4.28433	-0.196435	-6.02782	3.36682	2.83623	-3.33492	3.34385	-2.5197	-3.46365	2.34097	-0.772387	-3.90501	2.59398	1.26504	-1.62281	1.33926	7.62637	-5.33601	4.0988	2.39385	-3.59156	7.36409	0.97989	-3.69213	1.3251	2.99628	0.0458716	-1.46122	5.34556	-4.25083	-1.24995	1.12708	5.04755	2.10753	4.67809	-0.879553	2.65803	7.1829	0.170554	-1.07187	3.25942	0.664566	-5.27735
-2.9121	-5.44854	0.730404	-1.59142	-0.327405	4.57505	-6.63399	3.94153	-0.345235	-5.15862	3.53462	2.47283	-2.46602	3.25825	-2.9516	-2.81675	2.39447	-1.41229	-3.32703	3.26658	1.73664	-0.774107	1.36326	7.13667	-4.63011	3.4841	2.15235	-2.71396	7.39579	0.62049	-2.92673	1.7258	2.49378	-0.250528	-0.854715	4.61186	-3.47203	-1.38765	0.652484	4.58105	2.41483	3.87799	-0.270453	3.13303	6.7152	0.858254	-0.537071	2.95302	0.260366	-4.71785
-2.975	-4.82564	-0.000795833	-0.742121	-0.889605	4.69105	-6.01309	4.15453	-1.04954	-5.48222	2.85882	1.79673	-2.54852	3.93025	-2.2562	-2.78845	3.40987	-1.15869	-2.83683	2.64198	1.18794	-0.196807	2.06706	7.44687	-3.72881	3.7824	2.09525	-2.29506	6.84269	1.28439	-3.56143	2.1401	1.88558	-0.750028	-0.0661151	4.47936	-2.63853	-1.47465	1.08788	4.63425	1.56153	3.45619	0.658347	3.29103	6.462	1.16205	0.182329	3.50662	0.641466	-4.15765
-2.3217	-4.33544	-0.599996	-0.849021	-0.389205	5.53775	-5.29149	4.24333	-1.66814	-6.12972	2.14442	1.37343	-1.97352	4.10975	-1.5347	-2.01545	3.55327	-1.73649	-2.31895	3.15438	0.592537	-0.682007	2.60416	8.05377	-3.01791	3.1963	2.10075	-1.44906	6.50119	1.28759	-3.90113	1.2542	1.61718	-0.333028	0.412085	3.77036	-2.21893	-1.32535	1.98448	3.76645	2.00873	3.44429	1.08295	3.42213	5.5569	1.49225	-0.000971319	4.45382	0.784166	-3.93995
-3.0815	-4.52124	-1.0903	0.0476786	-0.107405	5.55975	-4.42349	4.67373	-1.56384	-6.47532	1.86292	2.26873	-1.82812	4.85315	-2.1397	-2.23005	4.16727	-2.44189	-2.70993	3.97638	0.415337	-0.372407	1.97946	8.73387	-3.18111	2.5579	2.87935	-1.22696	5.69889	1.68419	-3.10113	1.0828	1.11828	-0.412028	1.20458	4.31676	-1.95503	-0.580254	1.44468	3.56325	2.31993	4.41309	1.94355	3.51043	5.1736	1.58025	-0.171571	5.43482	-0.148734	-3.57925
-3.3029	-3.91594	-0.378496	0.819179	-0.607305	5.45095	-3.47789	4.78883	-1.72504	-7.17462	2.00952	1.56813	-1.79182	5.49545	-1.4339	-2.72985	4.96827	-2.68599	-2.49309	4.23858	-0.487063	0.261593	2.65696	9.18197	-3.80541	3.1688	3.36925	-0.43426	5.92789	2.26309	-3.33443	1.8567	0.597678	-0.144028	1.08158	5.17996	-2.40473	0.200246	1.77128	3.75485	3.14683	4.03909	2.19905	4.15023	4.5095	1.58495	-0.688571	6.23142	-0.172034	-2.59865
-3.9695	-3.71204	-0.951196	0.775279	-0.0481054	6.28555	-3.33729	5.72553	-1.72184	-8.09972	2.39652	1.69783	-2.50472	6.10595	-1.4779	-2.20235	5.45527	-3.29819	-3.15191	3.90758	-1.07956	0.649393	3.41646	9.60957	-3.58401	3.8234	4.01415	-0.48456	6.68399	1.72289	-4.07783	2.4465	0.328178	0.0759716	0.916185	6.15066	-1.42613	0.250046	2.00628	3.94845	3.84393	4.68889	1.67785	4.88723	4.3298	1.75855	-1.03677	7.13052	-1.00943	-2.21685
-4.862	-3.87044	-0.700996	0.381679	-0.905705	6.45295	-2.50639	5.54573	-2.19044	-7.87692	2.40832	0.722231	-2.21612	5.79555	-2.3166	-1.80655	6.16487	-3.83979	-3.94104	4.43388	-1.21396	1.37429	3.81286	10.076	-3.42571	4.6684	4.39345	-0.0209596	7.45009	2.17589	-3.94283	3.3987	0.419578	0.564372	1.40958	6.79546	-1.16763	0.644546	2.89598	3.82655	4.57893	5.22489	2.47815	5.43133	4.2317	1.06195	-1.71267	7.04862	-0.740934	-1.34355
-5.6227	-3.75164	-1.2817	0.857179	-1.29881	7.20605	-2.29709	5.95273	-3.02044	-7.19492	2.99872	1.04933	-1.81312	6.47535	-2.8266	-1.64105	7.09857	-3.79369	-4.33265	5.08288	-0.618863	1.83819	4.42066	9.51657	-2.88851	5.4859	4.64925	-0.0154596	8.07139	1.46899	-4.14443	3.6348	-0.512122	-0.295628	1.26888	7.14266	-0.986127	1.60385	2.79548	2.88655	4.48403	5.27229	1.86805	5.73563	5.0096	0.337454	-2.12197	6.60682	-1.06873	-0.363648
-5.597	-2.83654	-1.2601	1.58218	-0.855505	6.71785	-1.56859	5.91143	-3.82454	-6.92742	3.85382	1.45233	-2.09582	7.02285	-3.6435	-1.84555	7.14697	-2.87449	-5.06695	4.86258	-1.20666	2.41479	4.34996	8.67057	-2.02761	5.7211	4.26775	0.83774	8.50149	1.11919	-4.85603	3.8189	-1.11672	-1.11103	0.617485	7.10366	-1.07023	1.57715	3.71108	2.30005	5.18183	5.50949	2.02005	6.69893	4.6558	-0.361546	-2.83917	6.86252	-1.39113	0.103352
-5.5442	-2.39414	-2.124	1.97738	-1.49101	7.29445	-0.56799	5.84383	-3.74294	-7.15262	4.77152	1.09613	-1.92542	6.95595	-4.5786	-1.28575	6.88377	-2.15149	-5.89234	4.45128	-0.841263	3.30069	3.96296	8.46057	-2.26401	6.2875	3.59725	0.77394	8.40569	0.13749	-5.04213	3.9106	-0.179522	-1.34873	1.52748	7.34966	-0.378427	2.20435	3.52678	1.69315	4.64583	5.97529	1.59115	6.95693	3.8049	-0.554146	-3.39127	6.07132	-0.505434	0.532852
-5.1125	-2.86204	-2.8591	1.66648	-1.97871	8.03845	-0.84529	6.22623	-2.79704	-6.68572	5.04492	0.309431	-1.13152	6.44055	-4.9345	-0.896549	6.84247	-1.22539	-5.7979	4.48438	0.101237	3.59529	3.64236	7.63367	-3.18241	5.8694	3.42975	0.33364	7.47629	0.12159	-5.89903	3.4825	-0.380122	-2.09823	1.04458	7.63716	0.217773	1.76475	4.08788	1.17975	5.05783	5.25029	1.99695	6.98913	2.9066	-0.208446	-4.07097	6.68382	0.246366	0.0695519
-5.3585	-3.75504	-3.0589	1.93388	-2.72371	8.57845	-0.34199	6.74783	-2.19364	-6.10822	4.35962	0.763131	-0.504821	5.71595	-5.2626	0.0387511	6.64597	-1.37219	-6.50727	4.34998	0.716437	3.09089	2.79796	7.72547	-3.62081	5.0238	3.27995	0.49624	6.69519	0.72129	-5.86293	2.5782	-0.845922	-2.74043	0.527785	7.08206	0.388473	2.01335	4.99288	1.56615	5.69533	4.68859	1.98975	6.05623	2.7332	0.612854	-4.57027	6.54142	0.248366	-0.709048
-5.3299	-4.18364	-2.1948	1.98538	-2.99981	7.63455	0.49801	6.96023	-1.72114	-5.86382	4.14402	-0.202669	-0.360421	5.79135	-4.2966	-0.395449	6.21637	-2.11859	-6.62208	3.84878	1.56014	2.79359	2.99656	8.59757	-4.08441	5.2459	2.38045	0.90054	5.94749	1.09199	-5.25343	2.7553	-1.54562	-3.44193	0.419485	6.45816	1.03297	1.97735	5.74588	0.900455	6.20593	5.06469	1.30755	5.65613	2.1778	0.220954	-5.36397	6.14772	-0.104434	-1.24755
-4.9113	-4.99674	-2.3003	2.57048	-3.73111	7.83305	1.29741	7.05633	-2.14364	-4.97652	3.70972	0.00903146	-0.809221	5.29745	-3.493	-0.349049	5.28467	-2.20959	-6.30901	3.26568	0.848037	1.84089	3.11786	8.70587	-3.13681	5.4764	2.47805	0.40624	5.59999	0.35459	-4.40483	2.3316	-1.38732	-4.46863	0.287185	6.64436	2.00927	1.77095	5.71128	-0.0444454	6.38593	4.67059	1.41665	5.17843	3.0742	0.330254	-5.76497	7.00622	-0.770634	-2.02735
-4.8897	-5.79924	-1.7132	3.07498	-4.03181	6.99675	1.93101	6.47823	-2.46564	-4.70712	3.10732	0.642131	-1.76792	5.30575	-3.2487	-0.120349	4.66187	-1.52679	-5.59588	2.76388	0.456037	1.31829	3.45966	7.97937	-3.35721	4.7965	1.79025	1.27854	5.31119	-0.00500951	-4.93633	1.7838	-0.731022	-5.22533	0.0826849	6.01376	2.48627	2.15255	6.47168	-0.912745	6.86743	4.53699	1.72885	4.61953	2.339	0.0221535	-5.69667	7.96282	0.00976576	-2.49215
-3.998	-6.11024	-1.3843	3.85958	-4.29301	6.45735	1.79311	6.06483	-3.32434	-3.82022	3.02052	0.953931	-1.74562	4.61535	-3.9363	-0.840249	4.35377	-2.10539	-5.24292	3.05098	1.28634	0.377093	3.56546	8.02647	-3.79691	5.0269	1.01735	0.99874	5.76729	-0.79041	-5.10003	1.9763	0.261178	-5.05713	-0.888215	5.82456	2.87357	1.66265	7.16258	-1.38005	6.09513	4.39309	1.51685	4.80713	1.4283	0.788954	-6.30457	8.20322	0.0484658	-2.27115
-3.5574	-5.55894	-0.691496	3.94178	-5.22221	6.18445	2.59051	6.58703	-3.36394	-4.22982	3.67742	1.51263	-2.42292	4.69705	-4.6525	-1.43745	4.80927	-1.38089	-4.57094	3.33768	0.640537	0.471593	4.52666	8.04117	-3.63001	4.0903	0.890254	0.42184	5.62469	-1.49951	-4.66553	1.1575	0.580678	-5.37673	-1.83912	5.69196	2.73887	1.32055	8.08568	-1.27225	6.23753	3.43669	1.46685	5.76643	0.951596	0.0661535	-7.00827	8.21132	-0.0294342	-3.22455
-4.473	-5.70234	-0.501296	4.86128	-5.35711	5.70615	3.31341	6.46103	-3.96314	-4.22822	4.65092	1.66503	-2.27452	5.59705	-4.3241	-1.74265	5.28417	-0.618887	-4.67568	4.26558	0.592437	1.07899	5.23066	8.36247	-4.53901	4.2967	0.622354	0.75714	4.71599	-1.60731	-5.14133	1.6446	1.28048	-4.65903	-2.39332	5.54726	2.23177	2.14905	8.19158	-1.91565	6.81153	2.95829	0.603947	6.16833	1.2639	-0.326246	-6.67707	7.40282	-0.927034	-3.11645
-4.9883	-5.35664	0.224704	5.30438	-4.70751	6.29165	2.82431	7.00623	-4.66394	-4.41942	5.00882	0.801831	-3.19772	5.95975	-4.4891	-2.15645	5.49707	-1.52439	-4.87507	5.17658	0.879137	0.639793	5.14686	9.25167	-4.41701	3.79	-0.192146	1.61974	4.96789	-1.71021	-5.79253	2.3109	1.11778	-3.78103	-2.35182	5.95136	1.29767	1.96405	8.18638	-1.45505	7.17973	2.13299	0.612547	7.08283	1.5717	-0.313746	-7.64667	7.16282	-1.58833	-3.69815
-5.5324	-6.12094	-0.0724958	6.09518	-5.03151	5.87375	3.02151	7.06383	-5.56504	-3.83202	5.12362	0.0433315	-3.79012	5.85445	-3.7337	-2.10455	5.98567	-2.39799	-4.0269	5.13208	0.482837	0.225993	4.45826	9.88607	-3.57301	4.2297	-0.288246	1.94274	5.21069	-2.52301	-6.32181	2.2613	0.329978	-3.50973	-1.64502	6.52976	1.40037	2.82345	7.72508	-0.682745	7.80123	1.95759	0.221747	6.62483	2.3309	-0.919346	-7.69957	6.39032	-1.39093	-4.71675
-5.8734	-6.95174	-0.447296	7.01718	-5.00521	6.26685	2.39761	6.37343	-5.75034	-3.66152	4.45072	-0.590969	-3.59012	5.38115	-2.9353	-2.93245	6.45777	-2.48919	-3.5812	5.89998	0.880237	-0.0898066	4.39876	8.98557	-4.31551	4.9168	-0.466746	2.36654	5.29499	-3.35071	-7.17847	2.3309	-0.0970217	-4.07553	-1.16172	7.16276	1.19967	2.11735	7.11178	-0.0215454	7.80573	2.68129	-0.161653	5.77683	2.2587	-1.56955	-8.39967	6.55972	-1.46173	-4.99985
-6.6145	-6.40924	-0.373296	7.47208	-4.25031	5.83495	1.84201	6.04203	-6.49654	-3.51502	4.79492	-1.47237	-3.54302	4.57545	-2.4254	-3.71825	6.70457	-2.03939	-3.83096	6.79738	0.690937	-0.859507	3.91716	8.70447	-4.86341	5.7038	-0.0564457	2.83244	5.15159	-4.18641	-7.86886	1.8619	-0.505622	-4.92963	-0.800315	6.97346	0.402673	2.67775	7.11728	-0.806145	8.40523	2.78429	-1.06775	6.03683	1.9643	-1.76755	-9.34227	6.81692	-1.96633	-4.58465
-7.0098	-5.93854	-1.0923	7.93138	-4.48481	5.00345	1.33541	5.25363	-6.42354	-4.18662	5.40822	-1.30757	-4.52892	4.67555	-2.2865	-3.87415	6.89527	-1.06719	-4.09257	7.42818	1.38804	-1.43141	4.42396	9.41007	-4.00241	6.1673	0.138654	2.10964	4.52239	-4.32911	-8.1541	1.9531	-1.44382	-5.79523	-0.954415	7.53646	0.241873	2.13115	7.93628	-1.18665	9.06903	3.41609	-0.580953	6.16953	1.0514	-2.71305	-9.18177	6.56472	-1.86423	-3.63615
-7.176	-6.18544	-2.0232	7.16828	-4.00791	4.62045	1.15851	5.68303	-7.24274	-4.76052	5.37982	-0.450769	-5.40632	4.37445	-2.5742	-4.18275	7.45647	-0.296387	-3.37058	7.04378	1.83104	-2.11461	3.90076	9.72217	-4.06941	7.1436	-0.0189457	1.25334	4.82229	-4.61421	-7.62182	2.2056	-2.23242	-5.32153	-1.74422	7.71496	-0.703227	1.90005	7.93668	-1.78745	8.39903	3.77889	-1.24465	6.83543	1.1926	-2.40165	-8.80497	5.78482	-2.76363	-3.87765
-7.0926	-5.37754	-2.5206	8.00458	-4.23821	4.04465	0.69041	4.81183	-7.36184	-5.32542	5.00002	-1.14087	-5.79782	5.15565	-2.9121	-3.23485	7.58327	-0.0497871	-3.60612	7.56618	2.58874	-2.17001	4.94876	9.86477	-4.86161	6.8382	-0.594046	0.51464	5.28809	-4.21391	-7.71104	3.2023	-2.40362	-5.10783	-2.46762	8.33896	-0.318227	1.01785	8.18098	-2.64375	8.40533	3.27769	-1.71475	7.32833	1.9352	-1.77945	-9.35937	5.31142	-2.81733	-3.00945
-7.0263	-4.49584	-2.847	8.22058	-5.15821	3.54325	-0.00259007	4.13113	-7.49434	-6.15632	5.39832	-0.756169	-4.86702	5.52005	-3.1148	-3.06045	7.81967	0.875213	-3.87821	8.05038	3.42164	-3.14962	5.00336	10.1402	-5.60761	6.5808	-1.20385	1.04714	5.95419	-4.69051	-7.51281	3.8828	-3.09182	-5.47013	-3.27192	8.06846	-1.13433	0.506546	8.32018	-2.87735	7.71403	3.98379	-2.62805	7.81963	2.1542	-0.815446	-9.42827	5.34772	-2.32023	-2.65075
-6.9723	-4.19274	-3.7618	8.00598	-5.99511	4.08555	0.71511	4.02673	-8.13084	-6.90602	4.88622	-1.15897	-5.13672	4.75665	-3.6213	-3.81655	7.13617	0.916813	-3.17202	8.66268	3.71614	-3.91482	4.42236	9.90877	-5.09351	7.2762	-1.66535	0.80344	6.02269	-5.59261	-6.72727	4.1165	-2.63802	-4.64503	-3.27682	7.60906	-1.11623	0.0128461	7.41478	-2.50485	7.46083	4.83859	-2.95055	8.69703	1.9156	-0.848546	-9.28747	4.39882	-2.65013	-3.44915
-6.9418	-3.51344	-3.0624	7.10528	-5.65911	4.10875	-0.00569007	3.75263	-8.75764	-7.57672	4.52222	-0.599869	-4.61942	5.09675	-4.3458	-3.18945	7.14297	1.68111	-3.07875	7.93398	4.50884	-4.66284	4.72086	9.25907	-4.40341	6.7907	-2.26355	0.33984	6.76969	-5.17341	-6.31487	5.0059	-2.83492	-3.81413	-3.53422	7.12666	-1.16023	-0.800654	7.98988	-2.57785	6.46233	4.77699	-3.90385	8.47913	1.9146	-0.687446	-8.37717	4.57712	-3.24573	-4.26075
-7.44	-3.15384	-3.772	6.22518	-5.05501	3.94565	0.74661	3.12433	-8.75704	-8.39162	3.97842	-0.350269	-3.88012	4.75325	-3.7335	-2.84025	6.37597	2.14781	-3.60213	8.67408	4.89514	-5.47684	4.23076	9.60847	-5.31261	6.5523	-2.47555	-0.0795596	5.95809	-4.88921	-5.38293	5.0333	-3.03032	-3.35013	-2.79172	7.24176	-1.67703	-1.53875	7.60088	-2.20865	5.54473	4.96559	-3.72375	7.58513	1.4296	-1.39025	-7.62037	4.57652	-3.02033	-5.15695
-8.3868	-3.21614	-3.6277	5.33788	-5.57751	3.89645	1.27711	2.64513	-8.10174	-9.06892	4.54052	-0.710169	-3.60262	3.81145	-3.7142	-3.49115	5.64947	2.07391	-4.37425	8.97918	5.46814	-6.11738	4.03906	8.88027	-5.47211	5.615	-2.37325	-1.09436	6.03379	-5.00981	-5.81253	4.9172	-3.94472	-3.01463	-1.98362	7.64156	-2.21553	-1.43085	8.33648	-1.99445	6.22713	5.63869	-3.49615	7.09033	0.634896	-2.05565	-7.49697	5.25842	-3.32613	-4.76895
-9.2966	-3.26834	-4.0371	4.58998	-5.44101	3.39355	1.36031	2.03123	-7.36504	-9.85105	5.17842	-0.793769	-4.12792	3.08105	-4.0108	-3.79765	5.71397	2.97321	-5.1663	8.52198	6.01344	-5.7712	3.19296	8.64927	-5.84341	4.8604	-2.95955	-1.19056	6.85549	-4.60291	-6.77426	4.8944	-4.05532	-2.66213	-1.17602	8.00256	-2.51423	-2.34005	8.44478	-1.53535	5.70743	6.24889	-2.97585	6.76693	1.3855	-2.15405	-6.53357	4.96022	-4.16443	-4.49215
-9.7227	-4.03844	-3.6596	4.15328	-6.25921	3.34535	0.44191	1.93093	-7.79374	-9.69742	4.80192	-1.70967	-4.95052	3.48055	-4.2056	-4.00425	6.66937	2.53441	-4.53051	7.87308	5.56694	-4.75145	3.46596	8.60367	-6.68881	5.1598	-3.23745	-1.94436	6.86939	-5.24421	-6.57788	4.0414	-4.39642	-3.10973	-0.559215	8.59196	-2.49243	-2.73935	7.50618	-2.07365	4.94603	6.02829	-3.44505	6.22983	1.9917	-2.55575	-6.39177	4.10832	-5.00023	-4.88135
-9.3588	-4.65614	-3.0229	4.28348	-5.91681	2.49095	-0.53369	2.00093	-7.56694	-10.4135	4.21842	-1.48057	-5.25722	2.59775	-3.8652	-4.41425	7.04857	1.77391	-4.04946	7.40568	4.88524	-4.57017	3.40756	7.63357	-7.41121	5.6136	-2.80645	-2.87266	6.66629	-5.24521	-7.10619	3.8372	-5.16722	-2.45583	0.0153849	9.11726	-1.79213	-2.28955	6.80878	-2.10675	4.97103	7.01499	-3.65935	6.42303	2.9167	-3.43945	-6.57127	3.65542	-5.78273	-5.10025
-10.2052	-4.27224	-2.7383	4.97808	-5.55741	1.92585	-0.94279	2.74753	-7.21924	-11.0454	3.57622	-0.992469	-6.09972	2.98245	-3.5718	-5.06055	6.82337	2.35241	-4.39534	6.84968	4.21924	-4.03249	2.71616	7.13067	-7.75028	4.7528	-3.21635	-3.11106	5.75119	-5.28301	-6.19294	3.7988	-5.55312	-1.98193	-0.266015	8.30306	-1.18423	-2.68655	7.47728	-1.41105	4.25383	7.21509	-4.58735	6.77633	2.8021	-3.69675	-7.44177	4.17462	-6.34593	-5.29305
-10.369	-3.87444	-1.8833	4.33768	-4.91781	1.60295	-1.54979	2.05613	-7.43974	-10.5387	2.71372	-0.999469	-6.68842	3.29205	-2.8899	-4.78105	6.12397	2.89191	-3.60429	6.86828	3.66834	-3.34396	2.74386	7.82207	-7.76873	3.9639	-2.49825	-3.92136	5.60109	-4.80201	-6.20157	2.7518	-5.71012	-1.02093	-0.277915	8.40326	-0.403127	-2.31455	6.96898	-1.77465	3.35583	7.42729	-4.84075	6.16963	2.1299	-3.09505	-7.19107	4.82342	-5.80393	-4.59255
-9.4051	-3.75274	-1.5912	3.79438	-5.71021	1.50135	-1.88379	1.19533	-7.69344	-9.82941	3.43162	-1.04867	-6.02982	3.48965	-2.2542	-5.72675	5.92267	3.01631	-2.855	6.70498	4.29014	-3.80525	2.19036	8.50057	-7.23911	3.7799	-1.75315	-3.44886	4.80849	-5.16681	-5.47083	3.1466	-6.11522	-0.881728	-1.26152	8.48456	0.098973	-1.69955	6.34738	-2.22335	2.45153	7.37729	-4.60055	5.46303	1.6267	-3.51195	-7.43787	5.70642	-5.12763	-5.18235
-8.6994	-3.17684	-2.054	3.20448	-6.04841	2.17075	-1.68319	0.76113	-8.52014	-9.07212	3.49342	-1.63307	-6.63142	3.47825	-1.4805	-5.66065	5.52217	2.04721	-2.39859	6.66408	5.12654	-3.16428	1.62716	8.08647	-8.03028	4.0157	-1.21085	-2.90566	5.10209	-4.47391	-5.08853	3.7152	-5.33702	-0.160128	-1.47732	7.96906	-0.190827	-1.24185	7.15248	-2.57395	1.78203	7.92129	-4.51145	4.83503	2.3361	-3.61425	-6.46967	5.82172	-5.66193	-5.17235
-8.4354	-3.03924	-1.1787	2.72088	-6.59941	2.84305	-1.81149	0.15413	-7.80004	-9.48102	3.61862	-2.49367	-6.38062	2.95905	-0.743803	-5.42475	4.62307	2.34681	-3.32687	6.32268	5.27134	-2.93145	1.05656	7.34037	-8.87234	4.547	-1.01735	-3.68956	4.82909	-3.97871	-5.23573	2.8715	-4.90122	0.543272	-1.49372	7.32976	0.348973	-1.18485	7.98088	-2.96935	1.21583	7.18489	-5.15635	4.50033	2.9994	-2.86305	-6.42137	6.42502	-5.94693	-4.92055
-8.6115	-2.13514	-0.699096	2.29918	-6.11401	3.53055	-2.28109	-0.71197	-7.55754	-9.09102	2.92052	-3.09287	-5.76082	2.93395	-1.4451	-5.71085	3.74587	2.20481	-3.54269	5.95248	6.17234	-3.28052	0.668957	6.52637	-8.55097	5.0988	-1.75925	-3.52296	5.40699	-3.20401	-4.32273	2.6583	-4.63362	0.508572	-1.32132	6.38206	0.021173	-0.929854	8.81068	-2.32555	1.41883	6.54619	-5.39525	4.19853	2.0434	-2.22715	-5.68017	6.68622	-6.15693	-5.43595
-8.7181	-1.75984	0.236504	1.96948	-5.17721	3.44905	-2.85649	-1.35107	-7.19024	-8.40242	2.99562	-2.37777	-5.27712	2.35295	-2.1316	-6.35245	3.55007	2.91471	-2.85526	5.29668	6.61774	-3.90356	1.35276	6.38927	-9.47028	5.3466	-1.60225	-3.86716	5.88389	-2.51231	-4.57603	2.0681	-5.34672	-0.343628	-1.34732	6.76036	0.401373	-1.80385	8.96758	-1.94225	1.34543	5.64979	-5.99965	3.42073	1.7865	-3.05395	-5.38797	7.15452	-5.65143	-5.41455
-8.222	-2.55894	0.181204	2.18528	-4.91951	4.33585	-3.38069	-1.71147	-7.98454	-8.54372	2.24652	-1.83507	-4.86322	2.85835	-2.7957	-7.22115	3.42347	3.37731	-3.30343	4.58828	7.08024	-4.09656	1.55996	5.48027	-9.9498	6.1325	-1.21775	-3.47116	6.69349	-2.24291	-3.92703	2.1349	-6.07732	-0.743328	-0.667615	7.28546	-0.085927	-2.63295	8.68938	-2.82575	1.75643	5.76209	-6.27458	2.55003	1.7275	-3.62665	-5.39047	6.44892	-6.21133	-6.11525
-8.5491	-3.34444	-0.148896	2.15898	-4.82391	5.28605	-3.53169	-2.51717	-8.49794	-9.32462	1.76552	-2.23467	-4.92382	3.35655	-1.9228	-6.62845	3.73657	4.11941	-4.13345	4.45918	6.62834	-3.55223	2.31256	5.69217	-9.87706	7.2197	-1.28825	-3.42236	7.05519	-1.34581	-2.99503	2.0935	-5.84462	-1.65573	-0.778615	7.02126	0.299673	-2.71525	7.85348	-3.65255	1.35743	5.83359	-5.60025	2.48653	2.362	-3.87015	-5.39167	5.50572	-5.34393	-6.63335
-8.1495	-4.14024	-0.501596	1.95948	-4.36151	6.11555	-2.79089	-3.15917	-8.74374	-9.41612	1.45162	-1.28687	-4.26852	3.89285	-1.5165	-5.73675	3.51867	3.97101	-3.81399	4.89088	5.84344	-3.77553	3.20416	5.67857	-9.13236	7.3518	-0.681946	-4.10486	7.10639	-0.69651	-3.27713	2.8902	-5.33712	-2.24793	-1.41312	6.85756	0.221073	-3.36125	7.15248	-4.49945	1.77053	5.52139	-5.98795	3.20443	2.9234	-3.34535	-5.60157	4.76512	-4.48243	-6.80315
-7.2636	-3.83324	-0.683996	1.85908	-4.51411	7.07875	-1.97189	-2.60897	-8.97474	-8.97652	2.21052	-0.807169	-3.62352	4.33095	-0.984603	-4.93405	3.98577	4.22961	-3.96698	5.04048	4.85604	-4.02066	3.66366	4.84627	-8.40388	6.8796	-0.394846	-4.86866	6.50979	-0.69901	-2.99873	3.8608	-5.51072	-1.41833	-1.90312	6.62206	0.159473	-3.82005	6.34218	-4.79755	1.63803	4.55979	-6.61977	2.47273	2.9097	-2.49445	-5.26157	4.44992	-4.37463	-7.66055
-6.6664	-3.50684	-1.4048	1.66498	-3.60131	6.80445	-1.42919	-1.80137	-9.14044	-9.40102	2.46172	0.0746315	-3.47032	5.22325	-0.635103	-3.91705	4.04087	4.26301	-3.93356	4.92438	3.88894	-3.97865	2.74386	4.55107	-7.47282	6.6035	-0.755046	-5.0109	6.53029	-1.71521	-3.81303	4.2505	-5.73172	-1.00693	-2.84102	6.63296	-0.462627	-3.74415	5.58508	-4.31665	2.40103	4.24609	-7.44489	2.09223	3.4088	-1.55185	-5.19807	4.38682	-4.93963	-7.76015
-6.8797	-2.72064	-1.8502	1.81008	-2.74561	6.39555	-0.75619	-1.11227	-9.23044	-9.64182	1.73342	0.757031	-3.79842	6.14935	-0.866503	-4.39155	4.71487	3.68191	-4.10425	4.02158	4.28984	-4.87401	3.02766	4.07187	-6.61851	6.3642	-1.16405	-4.75546	5.62309	-2.02641	-3.97293	3.7546	-6.55792	-1.36213	-2.57132	5.74356	-1.31723	-3.26295	5.19418	-4.57535	2.80203	5.05719	-7.58362	2.04033	4.3476	-1.90415	-4.72267	3.64172	-4.41453	-8.09435
-6.8388	-2.28914	-2.7334	2.06478	-1.77731	6.21885	0.16591	-1.16187	-9.35294	-8.69022	1.52682	0.691831	-4.65152	5.69735	-1.088	-4.08985	4.43257	2.78851	-3.35977	3.30118	4.15994	-5.72753	2.48126	4.19987	-6.71581	5.3824	-1.30165	-5.47783	5.07799	-2.45021	-3.99773	4.1459	-7.44862	-2.24013	-2.85322	6.09356	-1.61713	-3.44385	6.10968	-4.72225	3.44093	5.70079	-7.27617	1.69963	5.2203	-1.30445	-3.99467	3.74192	-5.00133	-7.67565
-7.8146	-1.94954	-2.801	2.58668	-2.41231	5.68995	0.59971	-1.50557	-8.58304	-8.53002	0.930619	-0.0562685	-4.70452	6.29655	-0.338603	-3.97145	4.24567	1.84851	-2.56104	3.00228	4.54954	-5.83601	1.64606	3.73617	-6.85041	4.7393	-0.521846	-6.08956	4.59149	-1.81951	-4.79983	3.5893	-7.37652	-2.39903	-3.78112	6.26176	-1.72183	-4.19645	6.65188	-4.46205	3.36623	6.67919	-6.32884	1.86723	5.5195	-1.25585	-3.45917	4.59402	-5.57763	-6.95565
-7.202	-1.25234	-3.1654	2.25338	-3.18841	5.22095	0.18801	-1.98337	-7.79184	-8.72552	-0.00698125	-0.0707685	-5.65122	6.28075	-0.475003	-4.16715	4.84037	1.11791	-2.41351	3.51258	5.34204	-5.39395	0.820657	3.97417	-6.08981	4.1772	-0.735046	-6.25489	4.89909	-0.92851	-4.73663	3.0197	-8.16572	-3.14813	-3.55192	5.78686	-0.942727	-4.76245	6.54968	-3.81755	3.75913	6.15969	-5.94615	2.63763	5.0214	-1.24095	-4.07957	5.36012	-4.92383	-7.29065
-6.8451	-0.640637	-2.4394	2.47228	-2.54481	4.54745	0.66511	-1.17297	-7.48534	-8.20302	-0.412281	-0.764769	-6.22352	6.19695	-1.2752	-5.15325	5.05447	0.889113	-2.72923	2.99428	6.14484	-4.38604	0.739257	3.81897	-5.21341	4.2441	-1.06255	-6.87104	4.85439	-0.16181	-4.44493	2.5714	-7.38502	-3.49413	-4.18622	5.16576	-0.936627	-5.36275	5.76968	-3.16735	3.32613	5.60259	-5.02325	2.89683	4.9206	-2.00035	-4.63377	5.56772	-4.09153	-7.37655
-6.0595	-0.863637	-1.8649	1.59038	-2.91531	4.36755	1.63851	-1.16107	-7.12084	-7.65562	-0.478981	-1.63067	-6.26602	5.24855	-0.999303	-5.49175	5.82387	0.434313	-3.47884	3.01708	5.45684	-4.08738	1.07686	4.63327	-4.49041	3.7735	-1.56755	-7.39459	4.17499	0.20509	-4.74713	1.7092	-7.19692	-3.01513	-3.77042	4.43146	-0.782327	-5.81905	4.98028	-2.76735	3.96873	4.92719	-4.87265	3.81093	4.6304	-2.95725	-4.27857	5.51862	-3.62603	-6.95125
-5.1196	-0.723637	-1.8273	0.688879	-2.58171	4.59195	1.85781	-2.04767	-7.42224	-6.91202	-0.528181	-2.26227	-5.40182	4.84655	-0.689403	-6.14425	5.65167	1.13211	-4.43966	3.18098	5.21904	-3.16614	0.789957	4.63077	-3.86021	3.0322	-1.62315	-8.01446	3.93989	-0.44451	-4.80163	1.4157	-6.27632	-2.46613	-4.65442	4.20436	-1.31093	-6.18985	4.30458	-2.41075	3.33773	4.28169	-5.48985	3.30523	4.1151	-3.46705	-3.43437	5.15542	-3.52533	-6.77885
-4.1767	-0.765337	-2.0692	-0.157721	-2.14611	4.95025	2.42551	-1.88917	-6.68404	-5.90422	-0.483681	-2.01597	-5.86832	4.67875	0.151797	-6.89865	5.10657	0.880813	-5.34296	3.07478	4.89804	-2.64489	1.56886	4.61347	-4.64001	2.4693	-1.46865	-7.91392	3.65569	-1.30341	-4.54723	0.559396	-6.56512	-1.69313	-4.06442	4.07436	-1.14903	-5.43715	3.66928	-1.55855	3.19033	4.71469	-5.01945	3.41643	3.3053	-3.98365	-3.86787	5.91672	-2.55123	-6.79895
-3.8128	-1.27964	-2.7519	-0.996821	-2.58781	5.21475	2.96311	-1.05457	-6.75444	-5.48702	-0.127381	-2.85017	-6.62272	4.15465	0.555597	-6.53985	4.61847	0.130013	-5.1128	3.90048	4.44004	-3.05924	2.26986	4.17527	-5.00911	1.897	-0.738846	-6.98109	3.97389	-1.24991	-5.02933	-0.216304	-6.16842	-1.32283	-4.47272	4.85816	-0.526327	-4.73115	3.63128	-1.32485	4.14473	5.03969	-4.13955	3.52023	3.1843	-3.93985	-3.61127	6.80452	-3.09623	-6.22165
-3.1249	-1.94424	-2.7284	-1.08282	-2.75591	6.17645	2.82301	-1.01067	-5.77864	-5.21402	-0.647381	-3.74257	-7.40602	3.93595	0.0149969	-6.85605	3.84247	-0.301587	-5.81256	4.40248	4.86394	-2.89371	3.22136	3.95057	-5.47791	1.0679	-0.680246	-7.4452	4.74859	-1.37561	-6.03963	-0.100404	-6.31852	-1.04973	-5.39512	4.77796	-0.930027	-3.82375	3.69338	-0.444245	4.23523	4.68559	-3.65455	4.29583	2.8063	-4.06745	-2.86127	7.37572	-2.32443	-5.84885
-2.8908	-2.61444	-2.0072	-0.111521	-2.84951	6.07255	2.21201	-0.37267	-6.34724	-6.08832	-0.316081	-3.84397	-7.95822	4.48155	-0.516903	-7.75435	4.15207	-0.479487	-6.52492	4.86878	4.46414	-2.08821	3.35396	3.40497	-6.13851	0.840998	-1.33225	-7.16238	4.57829	-2.34391	-5.61173	-0.599104	-7.08152	-1.83433	-5.79102	4.41296	-0.318927	-3.30985	3.09328	-0.338545	5.01073	5.37059	-2.86025	4.78443	2.9757	-4.79295	-2.66437	6.78422	-1.32073	-5.72805
-2.028	-2.90584	-1.6093	0.105179	-2.70281	6.97415	2.25021	0.42143	-6.94374	-6.54452	0.500619	-4.04807	-7.67582	4.99875	-1.2373	-7.88565	4.83957	-1.13609	-5.88542	5.50888	4.74354	-2.79455	3.49586	2.73887	-6.92561	1.0381	-0.892946	-6.91004	3.95019	-3.01781	-5.69623	-1.481	-7.32462	-2.18843	-5.33042	5.18126	-1.01533	-2.63685	3.04938	-0.222545	4.28003	5.98239	-2.01195	5.09163	3.3132	-4.84475	-2.52767	5.84202	-0.706834	-6.37515
-2.142	-3.30154	-2.5267	0.759179	-3.40291	7.19285	1.73491	0.45423	-6.11654	-7.52002	0.605019	-4.21187	-7.18012	5.14725	-0.355603	-8.17565	5.79757	-0.950987	-5.81691	5.39668	3.78734	-2.49921	2.93366	1.94347	-7.18551	0.0221984	-0.835746	-6.62999	3.16389	-2.63481	-5.84043	-1.7113	-6.42322	-1.66753	-5.56142	5.99986	-1.22203	-2.00185	3.74968	-1.09985	3.88883	6.14419	-1.70235	5.59723	4.0356	-5.74145	-2.17207	5.95062	-0.157934	-5.60185
-2.1805	-4.23654	-2.5373	0.848579	-2.91591	8.01425	1.37611	0.51613	-5.21664	-8.18792	1.23842	-4.21937	-6.88812	6.05385	-0.102303	-7.34945	6.26387	-0.823987	-5.47233	4.58648	3.43644	-2.01381	2.08676	2.27597	-7.76405	0.481498	-0.0933457	-6.05473	2.84009	-1.93791	-6.50874	-1.273	-5.93742	-2.29733	-5.83052	6.79586	-1.49033	-2.20235	4.68708	-0.658945	3.14433	6.46989	-1.24155	4.93033	4.7227	-6.52615	-1.67227	5.62152	-0.695434	-4.84675
-2.5014	-3.90434	-3.4083	0.282079	-2.10921	7.90015	0.74291	0.12193	-5.74004	-8.03012	1.81162	-3.42557	-6.24472	5.50465	0.398597	-6.73115	5.70697	-1.42359	-5.66206	3.74118	2.86024	-1.06791	2.14466	2.19587	-7.29484	0.952598	0.585754	-6.33498	3.12019	-1.02271	-6.91025	-1.6402	-5.07962	-2.58513	-5.98462	5.90236	-0.767327	-2.44495	5.31188	-1.40155	2.89693	5.86629	-0.597053	4.33593	5.1199	-7.07925	-0.928071	5.94582	-1.07193	-4.28465
-3.19	-4.03744	-2.7931	0.433179	-1.15991	8.20325	-0.16299	-0.30097	-5.59184	-7.29972	1.29452	-2.97897	-5.60062	5.78885	1.0624	-6.30305	4.85847	-1.31119	-5.03413	4.23208	2.31454	-1.20621	1.63386	3.03577	-7.48881	1.9038	0.476354	-6.11715	2.71619	-0.15031	-6.58983	-2.3493	-4.53122	-3.45853	-5.76942	5.70146	0.150773	-2.42755	5.01778	-1.04675	2.16463	5.30879	0.0400472	3.89573	4.4675	-7.23625	-0.111071	5.56622	-1.57353	-3.70935
-3.7467	-4.84334	-2.8274	-0.504321	-1.39311	8.45315	-0.32939	-0.72467	-6.42284	-7.93342	1.06272	-2.36137	-4.73462	5.69415	1.5339	-5.36855	5.07217	-1.56359	-5.95644	4.57478	2.13344	-0.712607	2.08376	3.74727	-7.24641	2.0909	-0.515846	-5.37547	3.39879	-0.28331	-7.37401	-1.8405	-4.08782	-3.71763	-5.22812	4.97716	0.087773	-1.46645	4.87618	-0.224345	1.80113	4.98079	-0.356553	3.72833	3.5775	-6.57675	0.473429	5.10512	-1.19703	-3.51045
-3.4871	-4.46574	-3.6307	-1.24252	-1.22531	9.07165	-1.13799	-0.17097	-6.44944	-7.19372	0.449619	-2.19247	-4.19432	6.31995	2.0294	-5.39505	5.12457	-2.54499	-5.58129	5.26218	1.61574	-1.18551	2.75406	4.15957	-6.55551	1.5716	-0.0207457	-5.3543	4.25659	-0.70741	-7.65604	-2.2306	-3.26582	-3.90483	-5.35762	3.98216	-0.015627	-0.617954	5.40478	-0.481645	1.15553	5.60909	-1.27705	3.66853	3.2468	-5.92575	-0.117271	4.51712	-1.97403	-3.34295
-3.4532	-3.67654	-4.1467	-0.664621	-0.681805	9.61805	-0.60939	0.39583	-7.01204	-6.68612	0.462319	-1.37967	-3.54692	6.56065	1.427	-4.55585	5.13457	-2.87989	-5.01417	5.60278	2.35944	-2.04411	2.88116	4.51827	-5.63221	1.8097	0.188354	-4.93306	4.27289	0.15029	-7.44314	-1.8522	-2.32722	-4.67133	-5.72872	4.51236	-0.827627	-0.279654	5.79018	-0.724445	1.35783	6.55179	-1.98965	4.10053	3.666	-5.37435	0.297629	5.23432	-2.29043	-4.22275
-4.0615	-2.99844	-3.8854	0.112479	-0.0710054	9.73155	-0.23249	1.05093	-6.43454	-7.20072	1.31952	-1.47457	-2.67752	6.62075	1.699	-4.45575	5.17727	-3.85969	-4.28067	5.34738	2.84284	-2.37411	3.84706	4.47817	-5.26831	2.6561	0.0615543	-5.69209	3.78039	0.62259	-6.99592	-2.5878	-1.92822	-4.89213	-4.76262	4.41066	-0.944727	0.546246	6.18378	-0.527245	1.97923	7.23399	-2.32745	3.67613	4.4538	-5.08365	0.189329	6.18172	-3.22763	-4.51375
-4.0893	-3.48654	-3.0322	0.389779	-0.205305	8.80335	-0.0554901	0.74993	-5.57184	-7.12952	1.82352	-0.623569	-2.82812	7.39945	2.3427	-5.33735	4.74907	-4.02489	-3.88178	4.48608	2.58664	-2.38761	3.89476	5.42647	-6.10731	3.1185	-0.138946	-6.3898	4.01869	1.32009	-7.24993	-3.119	-2.66182	-4.98703	-4.12062	3.72356	-1.45223	1.36235	6.37848	0.417355	2.08013	7.55109	-1.79855	3.63843	5.2382	-4.13885	0.284529	6.04212	-3.83663	-3.88895
-3.7246	-3.16754	-2.1814	-0.434821	-0.330605	8.40535	-0.40869	0.98743	-4.67204	-7.79922	2.45332	-0.959769	-3.36002	8.08785	1.9918	-6.03685	4.10597	-4.02209	-4.25157	3.83688	3.23824	-1.57081	4.40206	5.16097	-6.62551	3.4788	0.580854	-6.60833	4.23689	2.23109	-7.56693	-4.1299	-2.83352	-4.26303	-3.46922	3.44976	-1.17683	1.19755	5.48378	0.778955	2.48393	6.75779	-1.56495	2.79573	5.7119	-4.34715	0.439429	5.10142	-3.84713	-3.42605
-4.108	-2.31874	-1.8229	-0.591821	-0.626305	7.45285	0.0493099	0.93203	-3.84994	-7.59782	3.16022	-0.308969	-2.94292	8.06205	1.105	-5.95015	4.08297	-3.06269	-3.9748	2.89808	3.07134	-0.631107	4.20026	5.15237	-6.69911	4.1179	1.25225	-6.8953	4.30579	3.20169	-6.80973	-3.9123	-3.28102	-3.92043	-3.10252	4.21726	-1.50743	1.93795	4.84558	1.26275	2.89033	5.99989	-1.24395	2.27353	4.9745	-4.09395	0.202129	4.10622	-3.27573	-2.83505
-4.4185	-1.61384	-1.2191	-0.677321	-0.844005	6.48345	-0.16639	0.0725301	-3.38334	-6.66312	3.05662	-0.141869	-2.19652	7.59015	0.572097	-5.70815	4.23057	-2.16559	-3.44364	2.18258	2.71804	0.123293	4.64916	4.76247	-5.69611	3.8076	1.32345	-5.93212	4.28959	3.40839	-6.03173	-3.8451	-2.71982	-3.36743	-2.39672	3.86746	-2.16813	2.39635	4.37198	0.489255	3.03263	5.50559	-0.800253	3.05863	5.0687	-3.17115	0.130629	3.90152	-2.34703	-2.95595
-4.5381	-2.58354	-0.856196	-0.910921	-1.72061	6.09715	0.61871	-0.49187	-3.11254	-6.22442	2.26902	-0.534169	-2.78902	6.85715	0.458797	-5.46545	3.94477	-1.27149	-3.64224	1.28358	2.29384	1.10299	4.42466	5.01047	-4.80351	3.4131	1.10185	-5.33934	4.13219	2.58499	-5.95553	-3.3438	-1.85732	-3.32933	-1.77172	4.60036	-2.77733	1.55545	4.61898	0.302555	3.50133	4.69269	-0.0415528	3.12393	5.7472	-2.79935	0.346229	3.08142	-1.63803	-2.55775
-4.2452	-2.05524	-0.102196	-1.66782	-1.12691	6.10305	0.43271	-0.65147	-4.13104	-5.62062	2.50672	0.123031	-1.99932	6.40185	0.181997	-4.75445	3.33267	-1.66429	-2.80652	1.66038	1.81354	1.36639	3.49536	4.83957	-4.14431	3.0077	0.607854	-4.60286	3.83339	3.24899	-5.35423	-2.5719	-1.83842	-2.88613	-0.928915	4.67986	-3.21443	1.17785	3.88178	0.301755	2.78153	4.11919	0.483047	2.91093	4.9084	-2.27145	0.819229	2.44102	-0.793434	-2.06645
-4.1482	-2.37144	0.843504	-2.30652	-1.11231	6.81005	-0.52459	-0.64147	-4.46034	-4.87292	1.97822	0.0201315	-2.34392	5.70015	0.635997	-3.87655	2.93717	-1.53259	-2.54005	0.955083	1.24584	0.675193	3.86906	4.30577	-4.72591	2.3173	0.887654	-3.88046	3.21459	3.14649	-5.02353	-1.7772	-1.43802	-2.96173	-0.811615	5.66216	-4.00523	1.24615	3.37078	0.590255	2.31843	3.34649	0.820047	2.00183	4.7076	-1.81035	1.23883	1.75202	-0.147934	-2.61005
-3.3319	-2.91424	1.0489	-2.20792	-0.523005	7.53035	-1.02619	-1.41627	-4.23424	-5.29482	1.22102	0.314531	-2.31532	5.29355	1.5232	-3.59355	3.84537	-1.41479	-3.31287	0.681283	0.762337	-0.236307	3.45906	4.32497	-4.48951	1.385	0.843154	-3.56916	2.22949	3.13959	-4.44563	-1.2681	-2.03092	-2.00803	-0.530915	5.70126	-4.91363	0.956846	3.53808	0.879655	1.86373	4.17049	0.521447	1.90583	3.8227	-1.32975	0.711629	1.08582	-1.05613	-2.92675
-2.4314	-2.96264	1.1991	-2.41552	-1.23581	8.20095	-1.92179	-1.44697	-3.79494	-4.98392	0.996819	-0.557269	-3.01582	4.69605	1.8699	-3.64805	4.77907	-1.12469	-3.69169	0.402583	1.60814	0.419593	2.97056	3.84137	-3.57201	1.4549	0.728054	-3.86666	1.56249	3.76579	-3.67143	-1.7201	-1.69162	-1.35813	-1.10632	5.25926	-5.20023	0.0767461	3.85648	1.62055	2.37623	3.90629	-0.0208528	1.78243	3.0634	-0.572446	0.229429	1.46342	-1.89993	-3.03275
-2.3233	-3.31504	2.1179	-1.70402	-1.82001	8.08995	-2.26399	-2.19807	-3.28094	-4.73012	0.0240187	-0.617769	-3.95702	4.92305	1.8081	-3.78425	4.66387	-0.164887	-3.82852	0.267883	2.61804	0.277793	2.66686	4.80067	-3.48371	0.589698	0.158854	-3.79456	1.14079	2.90239	-3.12103	-2.295	-2.12042	-1.84453	-1.63252	4.63686	-5.96823	-0.317454	3.39068	2.14305	2.29103	4.69449	-0.520953	1.71723	3.9118	-0.547846	0.613329	2.39902	-2.54293	-2.91595
-2.0029	-4.06274	1.4843	-1.28192	-1.54601	7.31065	-2.84759	-2.26737	-2.59134	-5.70742	-0.227281	-0.424969	-3.65662	5.58775	1.1953	-4.27585	3.97377	0.427913	-4.29272	0.547983	3.42554	-0.458107	2.03006	4.69507	-3.68531	0.398898	1.02895	-3.62116	0.229189	3.00559	-2.75993	-2.8217	-1.38542	-0.969228	-1.99522	4.31206	-5.25893	-0.712354	2.84408	1.68525	1.40693	4.63229	-1.30045	2.22373	3.832	-0.504046	-0.382571	2.40452	-3.08613	-3.46245
-2.0286	-4.73744	0.838804	-1.37072	-2.53491	7.20255	-3.54649	-2.86847	-2.91264	-5.99172	-0.951181	0.0933315	-4.24772	5.86255	0.508297	-4.95265	3.31837	0.497113	-3.36242	0.219683	3.87554	-0.198807	1.40836	5.34007	-3.93381	-0.447902	1.45275	-3.19996	0.243589	2.08169	-3.22813	-2.4801	-0.657222	-1.54593	-2.80372	4.30526	-4.88393	-1.33095	2.22418	1.82715	0.48023	4.36849	-1.89595	1.54203	3.4329	-1.20275	-0.980471	2.04072	-3.33423	-2.83455
-1.5103	-5.52564	0.996704	-2.15212	-3.08991	6.95225	-3.64239	-3.79167	-3.17834	-5.52442	-0.975481	0.901931	-4.14302	4.90645	0.384697	-4.29625	2.81407	-0.0171871	-3.12856	0.935483	3.34484	-0.965107	1.46586	5.98837	-4.34201	-0.421002	2.35695	-3.83106	-0.198011	1.50799	-4.00033	-2.9389	-0.296822	-2.22133	-2.74002	3.63676	-3.92433	-1.28625	2.33958	0.937355	0.85563	4.20939	-2.73395	1.74943	3.0577	-1.68665	-0.708771	2.83192	-3.62603	-3.43855
-1.2993	-6.20314	0.414204	-2.92712	-3.64131	6.73535	-2.83189	-4.36547	-3.23744	-5.89002	-1.70538	1.24993	-3.99402	4.19845	1.0183	-4.58035	1.96107	0.299413	-3.40875	1.60268	4.02514	-1.59851	1.00756	5.45867	-4.91571	-1.1682	2.66855	-4.80886	-0.443611	1.59299	-5.02283	-3.0769	-0.548322	-2.33923	-3.01412	2.69106	-4.14613	-0.394654	2.66018	1.03905	-0.0804697	4.55279	-3.50185	1.46803	2.6215	-2.68235	-0.906371	2.88682	-4.04823	-2.52715
-0.475903	-6.48284	0.808104	-3.23922	-4.15171	5.92825	-1.97849	-4.76327	-3.25754	-5.12062	-2.20138	0.994131	-4.53032	3.64085	1.5335	-3.69865	1.90837	0.750113	-2.62789	1.44708	4.57304	-0.943907	1.01406	4.73137	-4.33471	-0.873402	3.37135	-5.38653	-0.128111	0.89809	-4.83843	-3.912	-0.148222	-1.68473	-3.06412	2.00036	-3.81113	0.466146	2.44398	1.65505	-0.27387	5.31239	-3.01635	0.626932	2.701	-2.85855	-0.989671	3.79372	-3.84023	-2.71825
0.0483973	-6.29674	1.6247	-3.99232	-3.54811	5.83635	-1.88189	-3.91807	-3.78164	-5.61702	-2.96518	1.25003	-5.32702	4.04765	1.8408	-3.79115	1.35577	1.52251	-3.00494	0.572583	4.75784	-1.37091	0.102057	4.79787	-3.77561	-1.4394	2.85375	-5.29231	-0.662111	0.00719049	-4.58933	-4.1479	0.770778	-1.31393	-3.24352	2.88206	-2.99963	0.101046	2.87948	2.21925	-1.06357	5.15169	-3.44375	0.595832	1.821	-3.51325	-1.75277	3.63502	-4.23843	-3.16715
-0.638503	-5.72434	2.0705	-4.51712	-4.39161	5.82505	-1.37799	-4.58237	-4.19524	-5.90662	-2.65458	0.414831	-5.57942	4.60985	2.5782	-4.49925	1.02647	2.02171	-2.3918	-0.242917	4.85624	-1.15851	-0.597343	5.39607	-4.27971	-1.9635	3.44775	-4.90486	-1.52701	-0.21321	-3.70263	-3.6015	0.763678	-1.48863	-4.17672	2.86076	-2.25233	0.476946	3.31618	1.74315	-1.84447	5.59139	-4.43625	0.739532	1.542	-4.14925	-1.67517	2.98552	-4.80713	-2.47745
-1.0352	-6.60904	2.2483	-4.09472	-5.30361	5.85085	-1.78259	-4.36677	-5.01744	-6.75332	-2.95468	-0.0644685	-6.27752	4.25215	3.116	-3.95705	0.306275	1.63761	-2.51439	-1.01492	5.45574	-1.29331	-1.58254	5.41577	-5.09391	-2.1851	2.99005	-5.44447	-2.22361	-0.64221	-2.70133	-3.6332	0.726578	-1.27223	-4.69732	2.14146	-2.86343	0.224146	4.01158	2.22935	-2.38997	4.91229	-4.96445	-0.0828675	1.4984	-3.95775	-2.56977	2.61742	-5.14593	-3.08535
-0.664203	-6.56944	3.0956	-4.42972	-5.12841	6.72625	-2.37749	-4.90017	-5.52764	-7.05572	-2.46298	-0.832069	-6.54522	4.36595	2.174	-4.69365	-0.0166252	1.12971	-3.07045	-1.67822	5.86574	-0.506607	-1.38074	4.91457	-4.95621	-3.1424	2.72165	-4.64786	-2.77471	-0.63231	-2.74003	-3.3832	-0.204122	-0.717428	-4.67852	1.33586	-2.24173	0.611346	4.64728	1.64995	-1.80297	4.45439	-4.61665	-0.442668	2.3354	-3.42215	-2.74997	1.76712	-5.96543	-3.50875
0.0733973	-6.12164	2.6748	-3.45762	-5.01841	6.94755	-3.07789	-5.08587	-6.10864	-7.97432	-2.18598	-1.05957	-6.28452	3.72095	1.5419	-4.78835	-0.866725	0.803613	-3.48767	-0.875817	6.15094	-0.197807	-0.720643	4.21577	-4.42561	-3.0652	3.49625	-4.00056	-2.58961	0.0958905	-2.00723	-3.0764	-0.697722	-1.05523	-5.55942	1.44656	-1.61343	-0.0453539	4.89588	0.631655	-2.01587	4.41579	-3.86775	-0.507268	1.7448	-3.45185	-3.55727	1.21232	-5.35003	-3.84275
0.813297	-5.47004	2.9191	-3.15672	-5.90421	6.68295	-2.56779	-4.39337	-6.46244	-8.13672	-1.51958	-0.449369	-6.51642	2.83405	1.476	-5.77655	-1.02493	0.976713	-3.50647	0.00898347	6.54034	0.365593	-1.39494	3.87807	-3.64781	-3.2759	2.80635	-3.83326	-1.76371	-0.41781	-1.20833	-3.4466	-1.03762	-1.35003	-5.96992	2.30956	-0.659027	-0.0960539	4.55188	0.947255	-2.52977	5.16019	-3.52945	-0.390968	2.6271	-3.17065	-3.70427	2.17572	-4.45713	-4.13435
0.346197	-4.65364	2.6887	-2.66462	-6.21311	5.86805	-3.22879	-3.73357	-6.55084	-7.23172	-1.22538	-0.371369	-7.35322	2.92325	1.9983	-6.23825	-1.78493	0.694413	-3.56759	0.392183	5.65744	0.458893	-0.733743	3.11777	-3.39501	-3.1277	3.71715	-4.08026	-1.67581	0.48309	-0.699531	-3.7012	-1.75642	-2.08763	-5.30322	2.22956	-0.215627	0.0541461	3.68798	0.0128546	-2.72987	5.01299	-2.80635	-1.03047	2.7023	-3.65915	-3.50267	2.95252	-3.92443	-4.31505
-0.0747027	-4.44654	1.8187	-1.67332	-5.96231	5.76505	-3.56619	-2.78727	-6.87054	-6.96482	-0.383781	-0.119469	-7.43572	3.82935	1.9776	-6.46515	-2.00923	1.53331	-3.06287	1.15458	5.91844	0.701993	0.185657	2.98017	-2.61821	-2.5882	3.84805	-4.08386	-1.32881	1.39759	-1.25303	-3.8836	-2.60352	-2.15453	-5.96322	1.47306	-0.576127	-0.829554	3.79318	0.166855	-3.27547	4.30539	-2.16285	-0.287568	2.8191	-3.68825	-3.85277	3.82172	-2.94423	-4.40205
-0.479203	-3.76194	1.2591	-1.92452	-5.03741	5.98725	-4.25759	-2.98257	-6.24184	-6.28992	0.270319	0.128131	-7.45732	4.69185	1.5532	-5.92085	-1.81923	2.37371	-2.44317	1.84778	5.96204	1.59709	-0.275343	3.14827	-2.33851	-1.7624	4.15155	-3.23076	-1.02151	1.01829	-1.80183	-4.4417	-2.04302	-2.05573	-6.78402	0.930562	-1.40423	-0.846654	3.36678	0.420555	-3.02537	3.32959	-1.97695	0.590432	2.6359	-2.86815	-4.41997	3.95892	-2.34153	-3.66715
-0.281103	-4.39924	0.537504	-1.92612	-4.11621	5.73745	-3.39839	-2.98067	-5.88934	-6.55972	1.10272	0.555831	-6.99572	5.44605	1.2999	-6.67465	-2.42203	2.62701	-1.8266	1.90648	5.17364	2.06789	-0.0377428	4.00517	-2.77481	-0.967602	4.58735	-2.32986	-1.25881	0.99179	-1.87643	-4.9746	-1.17962	-1.77873	-6.92952	-0.0237376	-2.23103	-0.469654	3.71038	0.0746546	-3.03727	2.42979	-1.40635	0.0854325	2.116	-2.69805	-3.48997	4.21942	-1.56453	-3.92015
0.211197	-5.13264	0.201204	-0.980121	-4.12941	6.06055	-3.01399	-2.82077	-5.03074	-7.10102	0.381819	0.844131	-7.69272	5.82975	1.8031	-7.10275	-1.56613	2.73321	-0.902002	1.62958	5.66094	2.58579	-0.582543	4.62277	-2.45211	-0.0959016	4.91695	-2.04936	-0.412911	0.56789	-1.64623	-5.8804	-0.984022	-0.920028	-7.27512	-0.295838	-2.39853	-1.44395	3.82468	-0.510145	-3.44567	1.89259	-0.816653	-0.534268	1.6758	-2.83165	-2.59317	3.82842	-1.07783	-4.15745
0.438697	-5.95944	0.580104	-1.10132	-4.10891	7.07265	-3.24839	-3.02737	-4.11854	-8.06332	0.618719	1.01593	-7.92912	6.69045	2.2687	-6.43015	-0.839625	2.92061	-0.187802	1.80468	4.97054	2.77259	-0.534443	5.54887	-2.49981	-0.352902	5.78505	-1.46666	-0.083211	1.24829	-0.891731	-5.265	-0.935722	-1.42943	-6.98852	-1.12624	-2.47673	-2.38745	3.83928	-0.359045	-3.78587	1.03449	-0.361153	-1.38027	1.529	-3.08335	-2.44387	4.77692	-0.909734	-4.92485
1.3117	-6.42864	0.338304	-0.767921	-3.88001	7.96675	-3.73249	-3.77767	-4.50774	-8.63162	0.610119	1.77583	-7.24162	6.35735	2.7288	-5.95145	-0.297525	3.61351	-0.487402	2.70848	5.21344	3.41519	0.239557	5.70087	-2.81931	-0.0366016	6.63115	-1.65496	-0.840611	1.71549	-1.33463	-4.7652	-0.295622	-1.71793	-7.55472	-1.87364	-2.09673	-3.02705	3.19488	0.568355	-3.73747	0.912195	-1.15275	-1.76937	1.8851	-2.57855	-2.38247	5.61712	-0.426434	-5.56905
1.8262	-6.62474	-0.403896	0.112679	-4.23491	7.89395	-3.87459	-4.66287	-4.74524	-8.40552	-0.351881	1.68983	-6.56302	5.64565	2.8993	-6.82645	0.0310748	3.46761	-0.600102	2.45318	6.16404	4.42459	0.0876572	5.70317	-1.92541	-0.261202	6.58505	-0.97186	-1.53911	1.62449	-0.456731	-4.9368	0.101378	-2.32983	-8.26122	-1.67044	-2.45623	-3.73535	3.73828	0.961355	-3.11887	1.53639	-1.92715	-1.48697	2.403	-2.00015	-2.89087	6.25812	-0.229534	-6.05355
2.2004	-5.81634	0.0727042	0.424779	-4.90541	7.28065	-4.58069	-4.99357	-4.24054	-8.80232	-0.835881	0.983931	-5.61722	5.82615	2.9473	-7.09135	0.417875	4.25091	-1.0793	2.83308	6.86634	4.22539	0.341057	4.78277	-1.09861	-0.347402	7.15475	-1.86306	-2.03991	1.72799	0.329269	-4.467	-0.103522	-1.66973	-8.46182	-2.33024	-2.28083	-4.07285	2.83138	1.81105	-2.55597	1.60069	-1.53545	-1.55967	3.3771	-2.19555	-3.80817	6.37812	-0.421734	-6.96705
1.6524	-5.49564	-0.630696	-0.0739214	-5.53421	7.81375	-4.86429	-4.10047	-4.01104	-8.38082	-1.63298	0.502731	-5.23152	5.26155	3.5977	-6.75645	0.233375	5.13221	-1.8035	3.43358	6.76104	4.93599	0.934857	5.04967	-0.445006	-0.901602	6.80525	-1.58936	-2.42421	2.56209	0.141869	-4.2135	0.861378	-0.767128	-8.13592	-2.26634	-2.96723	-4.35055	2.19758	2.26035	-2.17147	2.33519	-1.30415	-1.83037	4.3205	-2.56595	-3.68557	7.32022	-0.806534	-6.75785
0.937897	-4.84154	-0.450296	-1.01232	-5.50341	7.98675	-5.57839	-4.60317	-3.59114	-7.52312	-1.75488	0.951531	-5.13942	5.07785	4.6008	-5.90105	-0.206525	4.79151	-2.1819	4.28828	6.48414	4.44579	1.77266	5.23987	-0.303006	-1.855	6.90335	-1.54636	-2.50501	3.44619	0.0340686	-3.5768	1.57888	-0.669828	-7.28312	-1.97134	-3.37573	-5.16985	2.16268	1.87175	-2.18187	3.30399	-0.465153	-2.28867	4.1736	-2.67605	-2.77867	7.57742	-1.72173	-7.17745
1.7821	-4.43854	-0.0843958	-1.66452	-6.25121	8.04335	-5.66329	-3.74517	-3.19214	-7.13082	-2.62448	0.947231	-4.63212	4.50255	5.227	-5.97805	-0.108725	5.72841	-1.4131	4.70928	6.21514	4.22119	1.41786	4.32847	-0.198006	-1.5691	7.79025	-0.94456	-1.88691	3.80479	-0.590731	-2.8856	1.52448	0.270572	-7.43032	-1.57294	-3.44433	-5.11505	3.12748	1.95355	-3.12197	3.26399	-0.322153	-2.96717	4.8404	-2.71035	-1.93797	8.04342	-1.87143	-7.66335
1.8943	-4.26064	0.920004	-1.64742	-5.80551	7.18235	-5.30869	-2.84717	-3.11324	-6.88192	-3.50828	1.35813	-5.00082	3.88525	4.5775	-5.76725	0.450875	6.55771	-1.0994	4.25428	5.44194	4.69149	2.25266	4.11027	-1.10771	-1.8815	7.65375	-1.71876	-1.28771	3.58989	-0.225031	-2.6443	2.41958	0.273072	-7.34492	-0.560938	-2.48753	-5.39045	3.29568	2.55355	-2.87807	3.92669	-1.20615	-2.83427	4.5832	-3.64395	-1.62277	8.02782	-1.52803	-7.33645
1.1262	-4.60424	1.4178	-1.03542	-6.26401	6.57585	-4.61829	-3.13637	-2.47634	-6.11752	-4.07728	1.65663	-4.79742	3.19855	3.9253	-5.88135	1.17887	5.89581	-1.1235	5.25478	5.29264	5.32099	2.42356	4.84017	-1.73211	-1.6383	7.05645	-1.63536	-0.584911	2.96009	-0.422331	-3.036	3.24288	0.0422716	-6.52882	-0.0965376	-1.93893	-6.11875	2.92418	3.06755	-3.14747	3.18699	-1.37725	-2.68507	3.614	-3.56425	-1.75327	7.12282	-2.42623	-7.14735
1.8867	-4.69044	2.0137	-0.519621	-5.87121	5.91025	-4.93769	-2.38607	-2.13334	-5.22192	-4.12438	1.18723	-5.02072	2.26925	4.2314	-6.27395	1.20467	4.90321	-0.325202	5.25528	5.86534	5.03959	2.71846	5.68247	-1.16801	-2.2747	6.56635	-2.44046	-0.846911	2.52559	0.256369	-3.706	3.59808	0.574772	-5.85312	0.344362	-2.48573	-6.26975	2.09718	3.06925	-2.15357	3.06039	-1.14335	-2.48937	2.6857	-4.16545	-1.59087	6.37682	-2.27013	-6.55955
2.8343	-4.53414	1.8363	-0.0123214	-5.03011	5.99975	-4.81379	-1.43797	-2.31414	-4.29192	-4.14728	1.09163	-5.04682	1.33565	4.0356	-5.47765	0.792975	4.55861	0.297698	5.71238	5.27694	4.25709	2.89826	5.03307	-1.63811	-2.1843	5.68055	-3.17866	-1.21201	2.06209	-0.168131	-3.8906	2.65268	-0.00392842	-5.91822	1.09856	-1.69923	-6.79785	1.85068	3.77535	-2.26267	3.72009	-0.281253	-2.09787	2.8654	-4.36785	-1.63917	5.38102	-1.97813	-5.66695
3.6306	-4.77334	1.3244	0.192079	-4.20851	5.56515	-5.63139	-1.15807	-2.78974	-4.21242	-4.09408	0.135331	-5.06582	0.674646	3.2626	-5.01575	0.333475	3.80571	-0.424602	5.57078	4.60654	3.90169	2.69696	5.93957	-2.34951	-1.6559	5.34715	-3.27376	-1.16971	3.05969	-1.07633	-4.2517	2.85268	0.339772	-5.45122	1.81646	-2.46893	-7.26335	2.17938	3.65645	-2.37547	4.65719	-0.496053	-1.38327	3.5623	-4.42925	-1.49597	4.44692	-2.07723	-4.74975
4.4942	-5.10584	1.7062	1.01038	-3.78851	5.40865	-5.35379	-1.81527	-3.38874	-3.87722	-3.37278	0.610931	-4.80262	0.526146	2.3764	-4.58435	0.898675	3.12801	0.122498	4.97858	3.94674	3.23609	3.18066	6.39167	-3.03951	-2.384	5.49975	-4.02116	-0.729411	3.52029	-1.67173	-4.2011	2.08398	0.311172	-4.57862	2.19036	-2.91853	-7.10345	3.08618	3.72295	-1.42977	4.90639	-0.914253	-0.620368	3.8982	-3.67665	-0.886371	4.42162	-2.03253	-5.36605
4.4979	-4.29074	2.2513	0.810479	-3.73111	4.46185	-5.14219	-2.40997	-4.20014	-3.12622	-3.53698	0.0640315	-3.91322	0.448946	2.0077	-3.82885	1.46587	3.27101	-0.316502	4.18098	3.90204	2.88909	2.31266	6.06697	-3.88481	-2.8077	5.35735	-3.51186	-0.291911	4.26889	-1.97863	-4.4578	1.14048	0.440472	-3.65262	2.35256	-2.69883	-7.70095	3.79478	3.28645	-0.75747	4.40969	-0.149153	-0.441268	3.3013	-3.95515	-0.545171	5.29752	-2.55173	-5.39535
3.8855	-3.85124	2.9041	0.984979	-4.60571	4.53895	-4.36419	-1.86227	-3.99034	-2.93922	-3.98548	0.869031	-3.23322	0.892646	2.5533	-3.45965	2.28767	2.79971	-1.0522	3.93438	4.53604	3.07059	1.36776	5.98107	-4.50731	-2.2901	4.85435	-3.06216	0.560489	4.14929	-1.67633	-3.5567	0.851578	0.534172	-2.95722	1.68826	-2.14393	-7.80815	4.63688	3.71205	0.0158303	4.07049	-0.159853	-0.0733675	2.451	-3.30915	-0.425671	5.97422	-2.14653	-4.72095
4.1301	-2.91114	2.9688	0.367079	-4.55551	3.78495	-3.88059	-1.11257	-3.84344	-2.39592	-3.57968	1.51093	-3.28702	1.79255	3.0091	-2.51335	2.61467	2.58551	-1.9425	3.89578	4.30264	3.30469	1.04556	5.11227	-4.38971	-1.3705	4.45265	-2.22436	0.574889	3.77259	-1.11133	-3.8193	0.149778	1.27867	-2.32882	1.54236	-1.37123	-7.39145	4.21448	3.10495	0.73363	3.92619	-0.315653	0.891332	2.3839	-3.00915	-0.148671	6.82532	-1.36993	-4.59715
3.5308	-2.14114	2.7617	0.452979	-5.56471	3.92715	-3.72299	-0.78747	-4.74564	-1.73122	-3.77678	2.24713	-2.94152	1.78745	3.9406	-1.68385	2.98817	2.69411	-1.8123	2.98028	3.84344	3.07239	1.48286	4.24627	-4.19931	-0.443702	4.34285	-2.05026	1.43869	4.14739	-0.318531	-3.3049	-0.287722	0.613372	-1.88862	2.07806	-0.989727	-7.93865	3.54038	3.02255	1.15653	3.05389	-0.102853	1.22893	1.4718	-2.33485	-0.622671	6.31422	-1.42923	-3.91055
3.1946	-1.92934	3.5879	0.183179	-5.83831	4.79185	-4.51379	-1.36277	-4.87954	-1.68972	-3.07688	2.97843	-2.02872	1.87625	3.8182	-1.68385	2.82147	3.71851	-1.0649	2.69758	3.31404	2.27169	0.993157	4.08997	-3.58571	0.277498	4.37615	-1.38756	1.87349	3.59699	0.0712686	-2.4296	-0.249922	0.282972	-1.86832	1.13956	-0.415327	-7.20215	3.58818	3.02355	2.01663	2.56079	0.512947	1.98203	1.6919	-1.55925	-0.698871	5.77082	-0.687134	-4.43345
3.4078	-0.944737	3.544	0.124779	-6.72021	5.16735	-4.03259	-1.24127	-5.69764	-1.35012	-2.38538	2.23533	-1.09482	1.76555	3.7627	-2.54595	3.12197	3.49691	-0.185602	2.32058	3.23764	1.42789	1.18016	4.56767	-3.98851	0.945698	4.87715	-2.07676	2.39899	3.34859	-0.262331	-2.291	0.647578	-0.507328	-1.48392	0.894562	-0.264327	-7.69195	2.76448	2.10395	2.18653	2.96919	-0.167853	2.44513	2.1454	-1.07805	-0.650171	6.60012	-0.245034	-5.28675
3.784	-1.07364	2.6618	0.888679	-6.72561	4.59595	-4.97609	-1.15867	-6.02324	-1.14512	-1.86358	1.44933	-1.19952	1.16345	3.0514	-3.47085	2.95947	3.79001	-0.356902	1.59378	3.83054	0.809993	1.78126	5.07707	-4.23591	0.308298	5.59015	-1.97176	2.50499	4.27259	-1.09423	-1.9504	1.06518	-0.511728	-0.548315	0.839562	-0.719527	-7.75005	1.89518	2.43155	2.76623	2.28159	0.260447	2.84873	2.9622	-1.51505	-0.911971	7.38032	-0.747434	-5.74055
3.1429	-0.317737	2.6506	1.62598	-7.28781	4.68995	-5.76469	-0.88587	-5.53874	-1.03812	-1.02058	1.05003	-1.13742	1.35935	2.0465	-3.50555	2.17607	4.40951	-0.115902	0.637783	3.60064	0.631293	1.83466	6.02167	-4.24451	-0.488902	6.04655	-1.01686	2.35239	4.66409	-1.13873	-2.1106	2.03548	-0.844928	-0.0432151	1.62946	-0.948427	-8.58285	2.40978	2.60605	2.16393	1.56329	0.556647	3.31183	3.8062	-0.561246	-0.877971	7.47442	-0.671034	-6.43625
2.5444	-0.610237	1.9354	1.32178	-8.02891	5.22175	-5.62839	-0.0619699	-5.03954	-0.604715	-0.311381	1.56513	-0.210121	0.967046	1.8694	-2.67915	1.96687	4.92021	0.089898	0.588683	2.63244	-0.183907	2.38256	6.08917	-4.22851	-1.223	5.51795	-0.37446	3.11819	4.44649	-1.61963	-2.7417	1.51178	-0.291328	-0.0319151	2.47166	-1.82123	-8.12405	2.23728	3.33895	2.28493	0.953195	0.711547	4.24003	3.4866	-0.105446	-0.199871	6.94462	-0.129234	-7.19575
2.5704	0.259263	1.5274	2.00038	-7.49871	5.74125	-6.23239	0.50643	-4.55404	0.297085	-0.431881	1.17123	0.00817924	0.639646	2.7392	-2.20445	1.38427	4.26251	1.032	0.457983	2.84124	0.354093	2.86426	6.71537	-3.38581	-1.2674	6.05885	-0.20876	2.17689	4.11909	-2.59933	-2.6445	1.40088	0.388072	-0.729915	2.22806	-1.76733	-9.10805	2.02018	3.30165	2.57703	0.0708947	-0.0189528	4.88093	3.6664	0.201154	0.646529	6.81572	0.245266	-6.97645
3.1587	0.313163	0.731204	2.73618	-7.08421	6.17125	-5.59639	1.13073	-4.07164	1.23188	-0.291981	1.49843	-0.00602076	0.0154462	1.932	-1.51975	1.34587	3.61641	1.2211	-0.490117	3.23964	1.22659	2.97256	7.12687	-3.45211	-1.2656	7.00435	0.65424	2.58439	4.24379	-2.55503	-2.4512	2.36478	0.758272	-0.902015	1.24826	-2.52123	-9.57675	1.73828	3.89575	3.32043	-0.0340053	0.371647	5.64383	3.2314	0.762554	0.133329	6.15962	0.821766	-6.26245
3.7658	-0.284337	1.1722	1.99638	-6.83531	6.69035	-4.71129	0.86223	-4.34574	1.29608	-0.721281	2.35823	-0.516821	-0.774254	2.0763	-1.54875	0.444075	3.98421	0.346198	-0.627317	3.55904	1.75399	3.20446	6.33337	-4.36061	-1.2867	6.76785	1.49524	3.10749	4.29529	-2.28623	-1.6014	2.10718	1.49157	-1.38932	0.991662	-2.69623	-8.60905	1.63698	3.58415	3.39313	0.879295	-0.251053	6.38113	3.3678	0.0634535	0.195729	5.37962	0.601966	-5.55995
3.7406	-1.23984	1.2047	1.48678	-5.95371	6.58825	-4.64039	-0.0677699	-4.05614	0.441985	-0.229781	2.37413	-0.929921	-0.348754	1.3296	-1.27965	-0.170425	3.21851	0.227898	-0.153617	4.37384	1.12019	3.86646	6.01577	-5.13981	-1.4465	6.23585	1.85724	3.95969	4.63329	-2.83203	-1.1951	1.43678	2.03727	-1.41072	0.170662	-2.75743	-8.01885	0.864384	2.69575	3.17503	1.11799	-0.638553	5.73063	4.0189	-0.196646	1.08733	5.48222	0.940666	-4.78065
4.5064	-1.29534	1.794	0.941579	-6.78211	6.65045	-3.83989	0.28783	-4.26314	-0.358615	-0.411181	2.81993	-1.76752	0.189846	1.4405	-2.14265	-0.574125	3.36221	-0.057402	-1.00522	4.62644	1.61029	4.60216	6.10617	-5.94611	-1.7142	6.59915	1.05574	4.39029	4.70459	-3.76353	-1.2309	1.20638	2.65737	-1.78852	0.761562	-3.61403	-7.60245	1.17938	2.58155	4.10693	1.15559	-0.561053	6.25043	4.844	-0.311146	1.98643	5.75852	1.42517	-4.83305
4.1119	-2.18894	1.7847	0.126879	-6.92201	6.23975	-3.00339	0.85693	-4.17934	-1.22342	-0.0728813	2.68533	-1.86962	-0.705354	1.63	-2.49895	-0.836725	2.56241	-0.743302	-0.344517	4.78914	2.04709	4.20546	6.91247	-5.90931	-2.4392	6.01135	0.17574	4.69299	4.62789	-4.43513	-1.0223	1.84038	2.47517	-2.64602	1.16466	-3.77903	-6.83385	0.610684	3.09095	4.87803	1.08629	-0.981053	6.55783	5.6434	-1.03865	1.39773	5.80102	1.37007	-5.74305
5.0139	-2.57954	1.8453	-0.616221	-7.17641	6.82195	-2.53239	1.44223	-4.75484	-2.10692	-0.568681	2.64713	-2.73732	-1.03555	1.3409	-2.54035	0.107475	2.57821	-1.3753	0.245983	4.37994	2.59679	4.98906	6.69447	-5.58641	-2.1744	5.15765	-0.26906	5.22689	5.48859	-4.42653	-0.0764037	1.53888	2.81827	-3.39902	1.68286	-4.05333	-6.59035	1.53188	3.92875	5.47293	0.983295	-1.61385	6.12153	6.2796	-1.37475	1.36523	6.84292	1.00037	-6.38975
5.435	-2.84894	0.954204	-1.43912	-7.49641	7.26185	-2.10089	0.62323	-4.96664	-2.11942	0.0188187	3.46063	-2.49732	-1.27675	2.1573	-1.74755	0.713175	2.46191	-1.5053	1.15988	4.53374	3.20779	5.60766	6.16187	-6.23641	-1.5245	4.84665	-0.52556	4.40209	6.00749	-4.92243	-0.399504	0.711478	3.19007	-2.56232	2.01786	-4.68643	-6.96005	2.18218	4.37125	4.83283	1.50639	-2.10075	5.46803	5.7835	-1.89385	0.672929	6.41652	1.86897	-6.72475
5.4446	-3.75174	1.3747	-2.33632	-7.17871	7.56045	-2.03809	0.64383	-5.96904	-2.71992	0.767519	3.58513	-3.28382	-0.820354	2.3367	-2.44055	1.25877	2.85531	-1.3957	1.51108	3.70214	2.56479	6.28706	6.33357	-5.93871	-0.789702	5.40025	-0.42616	5.00729	6.76109	-5.22953	0.361096	0.276678	2.45597	-1.96352	1.95686	-4.14593	-7.45215	2.81658	5.06305	5.47303	1.32619	-1.71285	4.51783	5.7659	-2.19625	0.620829	5.53312	2.11547	-6.36145
5.1737	-3.45354	2.2563	-2.89242	-7.68841	6.87015	-2.69419	0.70443	-6.72644	-3.60922	0.454019	3.82043	-2.96832	-0.0319538	2.8078	-2.57325	1.43257	1.90511	-1.2253	0.653483	3.33434	2.37149	6.08276	5.40637	-5.57261	-0.646902	4.52905	-1.18066	5.32959	6.21139	-5.63673	0.794596	-0.497422	2.96867	-1.64152	2.74926	-3.88963	-8.23185	3.28598	4.38775	6.11643	1.67039	-2.27395	4.18633	6.4819	-2.47695	0.752229	4.65912	2.61817	-5.50395
5.9315	-3.72834	2.8288	-2.77382	-7.52261	5.79745	-2.98589	-0.0522699	-6.14274	-3.39512	1.04382	4.53263	-2.13052	0.239846	2.4784	-1.78245	1.92897	1.52041	-1.6836	0.234883	2.67594	1.89209	6.49046	4.72407	-5.13801	-0.315902	3.76325	-1.88796	4.92499	5.78199	-5.00873	0.108296	-0.806822	2.47947	-0.942715	2.28796	-3.76563	-8.56755	4.16868	4.07895	6.94263	2.11699	-1.37335	4.03073	6.9438	-2.04195	1.03363	3.81672	2.30287	-4.81345
6.6676	-3.12234	3.018	-1.82722	-7.57931	5.61615	-3.64379	0.36833	-5.54474	-2.99322	2.01472	4.40823	-1.55972	0.230246	3.3229	-1.04935	2.53397	1.87931	-2.0287	1.06968	2.91764	1.97509	5.47866	4.59307	-5.04771	0.702998	3.55605	-2.04856	4.28129	5.08779	-4.18473	0.147696	-1.31892	1.88437	-0.162015	2.60106	-4.42643	-8.09745	4.73108	3.96125	6.06853	2.59289	-0.852753	4.80833	6.7632	-1.50855	0.485829	4.23452	2.44107	-3.94335
7.1299	-2.72534	2.227	-1.49192	-7.04841	4.84255	-4.45129	0.90913	-5.35234	-3.03742	2.96132	4.32573	-1.58602	-0.738054	3.2764	-0.619049	1.67767	1.96651	-1.7141	1.96188	2.77064	2.69529	4.94106	4.40547	-4.97721	0.269998	2.68855	-1.37746	4.50759	4.42339	-4.12383	-0.770404	-0.962022	1.45967	-0.665615	3.27986	-4.87903	-7.69125	3.87798	4.11755	5.16613	2.61459	-0.0657528	5.29043	6.5127	-0.899646	-0.180471	3.98232	2.35857	-3.76775
7.0681	-3.65344	2.2089	-0.570421	-7.32541	4.42915	-5.03849	0.46913	-5.99274	-3.02612	3.61492	3.62263	-1.26042	-0.434054	4.1161	-0.879549	0.955775	1.41781	-2.0973	2.78478	2.85384	2.61809	5.23096	3.50047	-4.40271	1.2043	2.83105	-1.44516	3.91849	3.64519	-3.24663	-1.0757	-0.622422	0.610072	-1.04412	3.48306	-5.46173	-7.31285	3.27608	3.24685	4.83653	2.85289	0.144647	5.01253	5.6244	-0.704846	-0.721071	4.78162	1.55717	-3.29145
6.9046	-3.20724	1.3663	-0.319821	-7.54521	3.56175	-5.49859	1.29943	-5.67034	-2.92432	2.71912	3.25913	-1.02762	0.201846	4.7616	-0.970449	0.0495748	1.55411	-1.5225	3.24848	2.31324	2.31579	4.33696	3.12327	-3.69331	1.6564	2.31015	-2.24036	3.45059	3.64929	-3.19023	-0.517404	0.128278	-0.256328	-1.26852	3.07946	-6.18923	-7.30765	2.56838	3.34155	3.88913	2.80359	0.986347	4.53273	5.7961	-1.64325	-0.513471	4.65232	1.03577	-3.78315
6.9005	-2.58964	0.630904	-0.743621	-7.37541	2.73465	-5.49729	2.23753	-5.57624	-3.51972	2.60252	2.54833	-0.384721	0.849146	5.1626	-0.141149	-0.0424252	1.96801	-2.0179	4.03558	2.57814	1.62729	5.02096	3.23517	-4.61321	1.6094	1.90185	-3.10576	3.34049	3.85039	-2.62453	0.0537963	0.693978	-0.548228	-2.08122	2.57666	-6.98373	-6.80675	2.85508	3.07345	3.98683	3.74749	1.10095	4.40883	6.7859	-1.75105	-1.26677	4.07362	1.28507	-4.34555
7.4049	-2.51054	-0.224396	-0.872521	-6.59181	3.28355	-4.81089	2.79493	-5.18914	-4.35542	2.35542	2.95873	-0.319221	1.57785	4.452	-0.189949	-0.847425	2.44011	-3.01611	3.94478	2.62954	1.01779	4.30306	3.19497	-5.20601	2.4083	1.75515	-2.89476	4.00459	4.44919	-2.25053	-0.209804	1.57668	-0.188028	-2.94922	2.74836	-7.61953	-6.64285	2.11638	2.32815	4.44293	4.24859	1.95695	4.25843	7.189	-2.37665	-1.25217	4.73682	0.322466	-4.32995
8.3247	-2.14764	0.126204	-1.34482	-6.40951	4.05165	-5.24189	2.77093	-4.30704	-4.90312	2.18402	3.71073	-1.19052	1.54495	4.8635	0.394251	-0.375225	3.05481	-2.66752	4.58758	1.93154	0.347893	4.89686	2.95667	-6.14331	2.2424	2.00945	-2.46166	3.29159	4.99969	-2.70233	-0.355004	2.50018	-0.335928	-2.87492	3.67956	-6.72843	-6.42555	1.64608	1.49245	3.92843	4.01909	2.59715	3.58193	7.0423	-1.73685	-1.73447	5.27922	0.823866	-5.09855
8.2263	-2.22954	-0.798296	-2.04872	-5.83851	3.72955	-5.91549	2.19163	-3.94834	-4.26952	1.79672	4.30393	-1.62072	0.834746	5.3169	0.0236511	0.440875	3.39261	-2.31645	5.45178	1.63414	0.00769336	5.64306	3.55617	-6.30371	2.2493	3.02845	-2.32406	2.98019	5.91499	-3.59653	-0.680804	2.49898	-0.238328	-2.77982	4.62156	-6.43493	-5.60005	1.26658	2.30075	3.35583	4.22669	2.06335	2.64733	7.0228	-0.962846	-1.60437	5.85662	1.46777	-5.72595
7.7242	-1.35624	-0.767396	-1.47322	-5.36091	4.32645	-6.82869	2.01613	-3.90104	-4.45422	1.00302	4.83373	-2.59742	0.658646	5.4148	-0.564349	0.131975	4.20821	-3.07241	5.80278	2.16934	0.137993	6.32066	2.82467	-6.49081	1.4151	2.61275	-2.77896	3.12349	6.73999	-4.25143	-0.245104	3.04178	-0.450028	-3.26742	5.37926	-6.65493	-5.74625	0.332684	2.83815	3.47853	5.02159	1.22665	2.16223	6.9073	-0.0724465	-1.37697	5.47502	1.41237	-6.53875
7.0699	-1.82054	-1.2314	-2.13122	-4.87981	4.98275	-6.73879	2.56333	-4.70424	-4.65112	1.29952	5.72413	-2.86512	0.902446	4.5462	-0.397049	-0.595025	4.82801	-2.2521	5.90578	2.64834	0.933693	6.48506	3.32897	-6.24501	0.543198	2.88525	-3.48846	2.55039	6.49729	-3.79553	0.197996	3.82688	-0.499128	-3.83662	6.18156	-7.39023	-5.65225	-0.337816	3.51675	3.16083	5.66589	1.11605	2.25253	7.8125	0.646254	-1.77487	4.94982	0.656766	-6.50095
6.4809	-2.54454	-1.4764	-2.92892	-5.29951	4.66755	-7.19549	3.12993	-5.43814	-5.56642	1.50542	5.96223	-3.34732	0.188246	4.2046	-0.819949	-1.14033	5.53541	-2.93545	6.09138	3.24134	0.829893	6.30216	4.31957	-5.56001	0.949998	2.29375	-3.29716	1.68809	6.79549	-3.12103	0.382296	4.54628	-0.949828	-4.60482	6.44266	-7.28903	-6.23585	-1.19362	3.74875	3.15393	6.66199	1.98005	2.15573	8.2462	0.713854	-2.75317	4.97852	0.132766	-7.26655
6.6439	-2.12524	-2.441	-3.41512	-5.98651	5.03575	-6.93829	2.24343	-5.68344	-5.55352	0.896519	5.14803	-3.51352	-0.611554	3.5867	-1.70995	-1.30033	5.12691	-2.89877	6.85368	2.69354	0.698193	6.01196	5.22077	-6.02581	0.339298	1.72795	-3.49646	0.826789	6.36549	-2.35073	-0.0291037	4.17918	-0.0961284	-5.07852	6.36116	-8.04903	-6.05475	-1.79472	4.63685	2.98243	6.07969	2.61155	1.59473	7.9089	0.944754	-3.75187	5.03112	-0.139034	-8.05565
6.8839	-2.84464	-3.0822	-3.32762	-6.88301	4.71385	-6.69779	2.74573	-6.42944	-5.86352	0.434719	6.01813	-4.09052	-0.581654	4.3052	-2.54965	-1.47393	4.58021	-2.48762	7.65508	2.45084	0.221293	6.82516	4.99627	-6.93161	0.325698	1.34555	-3.40596	-0.124011	6.57149	-2.30663	-0.800704	3.52628	-0.609128	-5.72382	5.67876	-7.84523	-5.22505	-1.39032	5.50625	3.02583	6.50659	2.13215	1.12543	8.5575	0.532254	-4.45447	4.62132	-0.0611342	-9.07715
6.3357	-3.07254	-3.857	-3.07572	-7.37921	3.92115	-6.77029	3.67393	-6.65554	-6.83682	0.480419	5.99213	-5.04302	-0.411354	4.4212	-3.10905	-0.806925	4.18231	-1.8077	7.78238	3.11624	0.171293	7.47226	5.76397	-7.36498	-0.319002	1.88505	-3.52846	-0.947411	6.06629	-3.11323	-1.3022	3.27168	0.325972	-6.05122	5.33736	-7.54173	-4.51785	-1.86662	5.83995	2.33923	7.11609	1.38595	1.51323	9.0714	-0.0294465	-4.63167	5.36192	-0.879134	-8.75705
6.7316	-4.04874	-3.9157	-2.49232	-6.89261	3.37285	-5.86269	3.46263	-6.86184	-6.90132	0.0901187	5.15083	-5.05962	0.0715462	5.2519	-3.78025	-1.13023	4.80451	-1.5715	8.29778	2.30444	-0.751207	7.04676	5.64277	-6.80311	-1.0396	2.22775	-4.37496	-1.35921	5.64549	-3.56673	-2.1284	3.26978	1.20397	-6.42672	5.24576	-8.43403	-4.28455	-1.75762	6.48765	2.25503	6.34389	0.863347	0.953432	8.5053	-0.762746	-5.25287	5.56452	-1.57693	-8.23985
5.8599	-4.49014	-3.9482	-1.86132	-7.08591	2.72025	-5.37249	4.13683	-7.35434	-6.57942	0.610319	4.39733	-4.60782	0.912446	5.2274	-4.49665	-1.81943	5.04781	-0.954102	8.66918	1.59774	-1.47231	6.51016	5.89847	-7.09821	-1.8731	2.50295	-4.22256	-2.20021	5.13629	-3.81893	-1.57	3.98528	1.51787	-5.71352	4.69006	-8.23623	-4.10535	-2.66202	6.73335	1.34973	6.09359	1.57555	0.332932	8.1187	-0.563146	-5.56977	4.58602	-2.11633	-7.51765
5.2289	-3.86814	-4.2747	-2.02102	-6.72331	1.79745	-4.56749	4.57803	-6.98124	-6.30752	1.48032	4.22883	-4.28502	1.34495	6.0726	-5.29265	-1.72803	5.50511	-1.3028	7.74408	1.42004	-1.85511	5.65666	6.36837	-6.51181	-2.644	2.58105	-5.05107	-2.47661	4.60159	-4.35303	-0.778204	4.03348	2.19357	-5.21692	5.19516	-7.63653	-4.48805	-3.33222	6.52245	0.81653	5.21729	2.39805	0.461732	7.6697	-1.06235	-6.32517	4.86782	-2.65173	-6.76265
5.3009	-4.69864	-4.7756	-2.80002	-6.09411	1.64845	-4.90059	4.77223	-6.13924	-7.08672	1.90992	3.82713	-4.46612	1.91415	5.3624	-5.42785	-1.95813	4.57581	-1.6373	6.96888	0.970737	-0.926107	5.80416	6.41187	-6.02151	-2.3257	3.42035	-5.47307	-2.69661	5.42999	-5.05433	-0.279304	4.46808	2.42057	-5.95362	5.69696	-7.07583	-3.98285	-3.90982	5.80175	0.16183	5.50639	2.33005	1.15163	6.9818	-0.126746	-6.51727	4.75902	-3.49423	-7.05845
4.8014	-4.97534	-5.5204	-3.50692	-6.28091	1.02065	-5.31569	4.44103	-5.35114	-6.96162	1.25582	3.10223	-4.12692	2.58145	5.9974	-5.57055	-1.42413	3.73191	-0.849802	7.41808	0.495037	-0.121107	5.63846	6.87087	-6.43551	-1.3919	3.53955	-5.11685	-3.24381	6.07939	-4.77033	-1.0245	5.03798	3.12197	-6.44642	5.22676	-6.15623	-4.34895	-4.29552	5.14585	0.11633	4.90319	2.21685	0.625332	6.2164	0.553954	-7.15177	4.43792	-3.02453	-7.85975
5.4233	-5.75374	-5.6106	-3.92022	-6.68651	1.85045	-5.24369	4.63573	-4.39764	-6.92062	0.369819	2.89593	-3.41552	3.03545	5.5752	-4.63835	-0.992625	3.68031	0.079698	7.10238	0.616137	-0.0708066	4.69836	7.03567	-7.10601	-0.727802	3.21425	-5.08648	-3.99501	6.74539	-3.88363	-0.968104	5.41158	3.27867	-5.48802	5.14286	-6.04113	-3.95245	-5.14132	4.93805	-0.49747	4.14969	2.95215	0.0187325	6.0695	0.782354	-6.78957	5.26442	-3.27463	-8.81065
5.5314	-6.57834	-5.1135	-3.92412	-7.20691	2.72865	-5.90739	4.39133	-3.77404	-6.09852	-0.0269813	2.69383	-2.98122	2.69035	4.7859	-4.25175	-1.51893	3.01041	0.555398	7.30598	1.43644	-0.0123066	4.02286	6.39317	-7.95856	-0.725202	3.67015	-4.41496	-4.04831	6.08919	-3.58223	-0.974904	6.37048	2.95227	-4.60912	5.35686	-5.43893	-4.69375	-5.54352	4.40865	-0.68517	3.31999	2.61965	-0.917268	6.0341	1.04195	-6.18827	4.41972	-3.25513	-8.66075
6.0199	-6.31904	-4.2983	-3.64732	-7.65111	1.89315	-5.33029	3.94043	-3.00184	-6.54492	-0.303181	1.94003	-2.55372	2.44885	5.638	-3.46845	-0.922725	3.23991	0.674298	8.31898	1.21424	-0.897807	3.68346	6.35867	-8.71137	-0.143902	3.96795	-4.05916	-4.64421	6.74679	-3.19983	-1.901	6.43688	2.35437	-4.36492	4.59626	-4.72363	-5.11985	-5.08312	4.73935	-1.62207	3.10249	1.81205	-0.461368	6.2951	1.66495	-5.50757	4.65472	-2.29023	-8.61435
5.7298	-5.57874	-3.7919	-4.28272	-7.36581	1.21145	-4.55089	4.00963	-2.54224	-6.73792	-1.31098	1.88793	-3.25462	1.75895	5.6376	-3.89375	-0.0314252	2.98601	0.529098	8.51428	0.262737	-1.74881	3.37686	6.53097	-9.07753	-1.0127	4.05405	-3.53426	-5.36211	6.35009	-2.94233	-2.5894	7.01288	2.94197	-3.63102	4.47956	-4.04483	-4.78265	-4.50492	5.56275	-1.85867	2.66629	1.97605	-0.828568	7.2622	2.23845	-5.01217	5.28232	-1.99183	-8.43765
6.6599	-5.19404	-3.8041	-5.12382	-7.19901	0.881049	-3.60159	4.14353	-2.55314	-6.20552	-1.65578	2.59013	-3.12762	1.37355	6.5177	-3.23685	0.293675	3.57341	0.135498	9.41438	0.394437	-1.54321	2.69516	5.83157	-9.0365	-1.8117	3.41055	-2.93816	-4.97021	6.99559	-2.27863	-2.7036	6.25368	3.16237	-3.02982	3.78606	-4.27333	-3.92105	-4.88482	5.54515	-1.51947	3.64999	1.73925	-1.76337	7.4337	3.16525	-4.87007	4.95192	-2.80993	-7.91595
7.4835	-5.71394	-3.4607	-5.40762	-6.34241	0.368749	-3.71179	3.21403	-2.78514	-5.29852	-1.57198	3.15633	-2.43232	1.63755	7.0789	-3.59485	0.988375	4.14711	1.0937	9.50368	0.715537	-2.02881	2.06346	6.33367	-8.2822	-1.8736	2.86425	-2.35226	-4.30221	7.18539	-2.10463	-1.8052	6.60288	3.12297	-3.96692	3.47086	-4.68983	-3.47175	-4.04072	6.35165	-1.38667	4.18089	2.36535	-2.15687	6.8458	2.76745	-4.00787	4.91652	-2.72893	-7.11975
7.3602	-5.64004	-2.5027	-5.41592	-5.48891	0.822749	-4.28919	2.47893	-2.49854	-4.90212	-2.39458	3.33553	-2.15302	2.42045	7.6894	-4.12085	0.643375	4.84851	1.8347	8.98138	0.956337	-2.09431	1.06346	6.59997	-8.90434	-1.5036	2.23565	-1.70606	-4.79491	6.71769	-1.23533	-1.8859	6.18748	2.81327	-3.77102	2.61886	-4.63673	-4.09815	-3.37242	6.74045	-2.08977	3.66299	1.81425	-1.69327	6.3023	2.46205	-3.25067	4.42272	-2.29203	-6.42555
6.2702	-5.65324	-2.3297	-4.66352	-5.62361	0.302149	-5.03529	2.05683	-2.09414	-4.73402	-2.34918	4.25513	-1.94852	2.68735	6.8203	-4.60595	-0.0506252	5.29101	2.6768	8.60008	1.28814	-2.16711	0.147557	6.25437	-9.54604	-0.829802	2.22435	-1.90166	-4.25741	5.83689	-1.16933	-1.1857	5.45898	2.48917	-4.50202	2.08546	-3.95633	-4.53125	-2.84312	6.48975	-2.19867	2.67259	0.886347	-1.73367	6.0553	3.05045	-2.54627	4.03322	-2.25673	-7.17485
5.384	-5.82044	-2.6386	-4.06792	-5.04281	-0.126751	-5.25919	1.30333	-1.50614	-5.03292	-3.13868	4.62063	-2.04602	3.47645	6.2795	-4.65395	0.711075	5.86241	2.5482	8.39798	0.317437	-1.29241	-0.172643	6.36837	-8.92983	0.0317984	2.04915	-2.88856	-4.29021	5.70029	-1.59823	-1.0972	4.60418	2.17617	-4.22002	1.22116	-3.86373	-5.45255	-2.45402	6.34025	-1.82087	1.81449	0.499547	-1.61147	5.1749	4.03945	-2.83027	4.01702	-1.48063	-6.80275
5.2595	-5.22424	-1.9087	-3.25722	-5.09401	-0.722751	-5.43319	0.70213	-2.23444	-4.80162	-2.58728	5.38113	-2.97322	3.62475	6.7124	-4.49075	1.66847	5.95451	3.3364	7.80388	0.303737	-0.957907	0.268957	7.27177	-8.87903	0.474098	2.87925	-2.74766	-4.17671	4.76439	-2.43203	-0.868404	5.00578	1.59847	-3.50812	0.897962	-4.18293	-6.34575	-2.40372	6.04875	-0.89037	1.76019	0.643047	-2.56057	5.4351	3.66525	-2.16157	4.72502	-0.621234	-6.31805
5.9709	-4.62284	-2.0894	-3.99752	-5.31881	-1.24605	-4.94519	-0.0816699	-2.57294	-5.70992	-2.79538	5.62823	-3.20552	4.43665	6.2992	-3.79485	2.09957	6.39631	3.6968	7.08378	-0.126863	-0.990707	0.408657	8.18727	-7.82595	0.350798	2.55005	-3.07316	-5.01141	5.02959	-2.12673	-0.740704	5.93158	1.11987	-3.97702	1.56786	-3.73643	-7.17375	-2.16452	5.91135	0.0753303	1.75359	0.867847	-3.37217	4.8027	3.19425	-2.39727	5.55522	-1.07833	-6.69825
6.4039	-4.37504	-2.9073	-3.39892	-6.11701	-1.22335	-4.58479	0.63863	-3.10204	-6.35182	-2.27128	5.06553	-2.49802	5.06305	6.2508	-3.47995	1.35057	6.85421	4.5232	6.57428	0.0219367	-0.153407	0.855057	8.24887	-7.65939	0.298398	3.47975	-2.82446	-5.91171	5.24769	-2.05793	-0.697004	6.87118	0.286072	-3.82252	1.02136	-3.31703	-7.13535	-1.31582	5.31595	0.27393	2.47379	0.989047	-3.24767	3.8145	4.14155	-2.66477	5.62782	-0.634734	-7.41945
7.2597	-4.03714	-2.8052	-3.58462	-6.65631	-1.98445	-3.67129	0.20123	-3.16494	-6.48142	-1.34308	5.07003	-2.27332	4.42955	6.9122	-3.77945	1.84817	7.61651	4.3024	7.28828	0.689337	0.482093	1.40786	7.69597	-6.84481	0.624898	3.89965	-1.96506	-6.48301	5.31819	-1.44673	0.000396319	7.29168	-0.273828	-3.28422	0.534262	-4.22293	-7.34075	-1.21002	4.58465	-0.16987	2.15749	0.662947	-3.85187	3.1058	4.69855	-3.26987	5.14122	-0.875934	-8.22785
7.8924	-4.03094	-2.1542	-2.65642	-6.46491	-2.27575	-2.85769	-0.34057	-3.11494	-6.10712	-1.00238	4.24423	-1.37972	4.64595	6.6713	-2.87885	2.23127	7.43541	3.6792	6.67938	1.22954	1.15119	1.86166	7.24947	-6.38631	1.1249	4.65715	-1.04386	-6.21111	5.21609	-0.934431	0.755396	6.81908	-1.04003	-3.40072	1.08876	-4.71543	-7.86045	-1.90082	3.76955	0.40033	2.20619	-0.00255276	-3.62097	2.4522	4.15965	-4.09347	5.30772	-0.895934	-7.84605
8.3454	-3.53364	-1.4938	-2.83172	-6.18741	-3.15005	-2.31729	0.0263301	-3.88554	-5.18332	-0.740581	4.26253	-1.22702	5.38065	6.0497	-2.85715	2.38357	6.45521	2.8019	7.04758	1.08194	1.69919	1.47596	7.96367	-6.45391	2.0456	4.39775	-0.73436	-5.76661	6.11259	-1.52653	0.526896	6.08278	-1.25723	-2.64172	0.471162	-4.23913	-8.33015	-2.60742	3.19885	-0.19497	2.63799	-0.0881528	-3.59517	1.5016	3.37695	-3.99447	5.75912	-1.17023	-7.58025
8.0113	-4.31554	-1.1036	-2.36532	-5.39531	-3.37625	-1.81809	-0.32627	-4.65084	-5.01002	-0.750581	5.25803	-1.41512	5.38795	5.1335	-2.18115	3.07257	6.70791	1.9405	7.35228	1.49374	1.55989	2.03426	8.66707	-6.75231	2.1027	5.30585	-1.29466	-5.13431	5.72869	-0.643531	0.151996	5.97468	-1.44893	-2.17232	1.26326	-4.85903	-8.89495	-2.02092	2.35335	0.28063	2.95359	0.255647	-3.04857	0.794796	2.84745	-4.64537	6.32652	-1.93833	-7.55375
7.8011	-5.22844	-1.3357	-2.24542	-5.29871	-2.40745	-2.14849	-0.48987	-5.51194	-4.93662	-1.45598	5.94923	-2.03842	5.89005	4.5877	-1.56595	3.59737	6.11771	2.1864	7.61308	2.37814	1.94759	2.48566	7.88527	-7.00001	2.8931	4.74905	-0.78766	-4.31951	5.84159	0.0544686	-0.472404	5.87408	-1.56073	-1.95092	2.24636	-4.37523	-8.77125	-1.09592	2.55625	-0.10907	3.84519	0.613847	-2.15937	1.0703	1.87855	-4.74707	6.22612	-2.91343	-7.29665
7.6429	-5.18494	-0.334196	-2.74262	-4.70221	-1.86205	-2.35799	-1.27187	-4.97964	-4.74632	-0.747281	6.60793	-2.84652	5.99605	5.2174	-0.781449	4.15667	5.83711	1.3272	7.64908	2.78394	2.59449	1.84876	7.62777	-6.34741	3.3848	4.19485	-1.00696	-4.51051	4.82419	0.644569	-0.400404	5.13138	-2.27523	-1.80782	2.75886	-4.10643	-8.01745	-0.514016	2.79115	-0.95767	3.46489	1.08575	-1.54317	0.447896	1.78365	-4.07527	5.51982	-2.86283	-6.66725
7.6308	-4.26954	-0.0434958	-3.61902	-4.52491	-1.91355	-2.49369	-2.09677	-5.43304	-3.87932	-0.992781	6.47143	-3.46962	6.27505	4.4996	-1.48915	4.38747	5.26681	1.2275	8.60378	2.81594	2.53029	1.14906	6.88387	-5.56761	3.3813	3.64655	-1.84176	-4.42941	4.38329	0.551569	0.249896	4.42568	-3.19313	-2.32062	2.54216	-3.21313	-8.28205	-0.578516	1.94665	-0.69997	2.89769	0.873347	-0.622468	0.635796	2.31765	-3.59597	6.11462	-2.02703	-6.46375
7.0415	-3.54304	-0.319396	-3.54072	-3.58841	-1.79915	-2.43519	-2.66217	-6.24424	-3.35862	-0.378981	5.94183	-2.74742	6.19985	3.8274	-1.49605	5.05797	4.51671	0.550298	8.29348	3.45694	2.04849	0.827457	6.08737	-4.79341	2.8956	3.29395	-1.62876	-3.43101	4.07939	0.342069	-0.545104	4.01168	-3.74593	-1.40932	2.23846	-2.33873	-8.48665	-0.311616	1.16905	-1.11407	3.28299	1.30775	-0.0718675	1.2043	1.61415	-2.91247	6.26992	-2.31453	-5.66245
7.0014	-3.94294	-1.2268	-3.10742	-3.44281	-0.943251	-2.03389	-3.13097	-7.00394	-3.11882	-1.29068	5.58443	-2.80432	5.42525	3.2355	-1.17085	4.87377	3.65491	0.298298	7.38288	3.66994	1.66459	1.66866	6.01477	-5.32911	2.351	3.90305	-1.58466	-2.81401	4.78749	-0.494031	-0.604004	3.52328	-3.33963	-1.18112	3.09536	-1.62323	-7.79565	-0.156116	0.689555	-0.48237	2.72509	0.596747	0.437132	0.799096	1.61405	-1.95197	6.11132	-1.30213	-5.69875
6.3335	-4.55804	-0.949396	-3.32982	-2.66051	-0.402451	-1.43509	-3.14877	-7.77254	-3.42752	-0.677481	4.85603	-2.49772	4.55705	2.9802	-0.509049	4.51497	3.05971	0.429698	7.14388	2.72634	1.92499	2.46896	5.48367	-4.72191	1.6712	4.00115	-1.12346	-2.23301	5.41469	-0.613531	-1.0419	2.70088	-2.69943	-0.505615	3.28906	-1.49523	-6.84535	-0.045016	0.478355	0.19283	2.04909	-0.318653	0.327632	0.454396	2.44575	-1.62497	5.80542	-0.638134	-5.20565
6.4113	-5.52624	-1.2442	-3.89032	-3.31541	-0.142451	-1.24919	-2.15017	-7.95124	-3.44522	-0.681381	3.89133	-2.07352	3.86875	3.4803	-0.700049	4.39147	2.09961	0.433698	6.12488	2.61754	2.36279	2.42756	4.65947	-3.89651	1.8436	4.54925	-0.71006	-1.37591	5.47119	-0.443631	-0.593404	1.84858	-2.20893	-0.399515	4.08866	-0.694327	-7.47515	0.077884	1.34505	0.47733	2.51029	-1.02955	0.435732	-0.130104	2.84305	-1.35387	5.00042	-0.323234	-4.33675
5.7037	-6.22394	-1.1088	-4.84292	-3.27981	-0.307051	-1.21369	-1.53547	-7.28154	-3.39982	-1.23348	3.09673	-1.64832	3.02285	3.5822	-1.50605	3.93487	2.27751	-0.456502	6.37248	2.50084	2.74269	3.20076	4.25157	-3.21021	2.4249	4.11905	-0.15666	-0.807011	5.99269	-0.526631	-0.842404	0.947178	-2.78053	0.309185	3.76606	-0.588227	-7.23605	-0.811316	0.617155	0.66953	3.06709	-1.31015	0.989832	-0.902004	2.39645	-0.739671	4.49752	-0.939734	-3.62485
6.5873	-6.58564	-0.890396	-5.37142	-2.53261	-0.445051	-1.89149	-2.09467	-6.99984	-4.10262	-1.21598	2.46623	-1.92232	2.69945	4.461	-1.45875	4.78957	2.61371	-1.3872	6.52508	2.66074	2.58479	3.95026	4.78457	-2.55591	2.957	3.64585	-0.40876	-0.073811	6.57599	-1.43453	-0.832404	0.500278	-3.57003	0.557285	4.26106	-0.181027	-7.86035	-1.41852	0.246255	-0.0946697	3.54479	-1.80435	0.178832	-0.746904	2.13965	-1.68717	4.18402	-1.68773	-3.96525
6.9299	-6.83304	-1.7737	-4.69862	-1.89381	-0.178651	-1.27529	-1.81547	-6.25054	-4.27792	-0.389681	2.96623	-1.60582	2.48765	5.3288	-1.59895	5.67977	2.34181	-1.2222	5.82128	3.30314	3.52779	4.16586	4.92327	-2.06831	3.8439	3.34415	-0.97646	-0.133311	7.36559	-2.07633	-1.5707	0.594778	-3.85743	-0.0161151	4.94906	-0.836027	-7.23605	-1.85952	-0.579645	-0.64117	3.40109	-2.49075	0.714532	-1.2221	1.88745	-2.56467	3.86022	-2.05873	-4.88035
6.2695	-7.59434	-1.6816	-3.85382	-1.58091	-0.566451	-0.59689	-2.13657	-5.70754	-4.90422	0.389319	3.20863	-1.19392	3.38465	5.355	-1.27745	6.11707	1.51731	-1.4145	5.98128	4.19504	3.87149	3.49676	4.36317	-1.16831	3.5708	3.04585	-1.02396	0.784889	7.63429	-2.63093	-1.7687	-0.149622	-4.52833	-0.702115	4.64226	-0.836827	-8.08475	-2.30072	-1.17835	-0.27347	4.04789	-3.17485	0.519432	-0.527504	1.02925	-2.55837	3.48482	-1.11193	-4.85695
5.6127	-7.86404	-2.319	-3.93432	-0.713905	-0.982251	-1.33459	-2.83917	-5.74364	-5.27162	0.999819	2.50823	-1.68842	4.19305	5.5854	-1.94085	5.70957	0.929113	-2.1616	5.27778	4.27424	4.59789	3.41266	3.73917	-1.25911	2.7891	3.64455	-1.56406	0.896689	6.86279	-1.69083	-1.6794	-0.541022	-4.80333	-1.49882	4.24896	-0.952127	-8.92845	-1.80702	-0.746245	0.53413	4.00299	-3.57715	-0.215368	-0.232904	1.48675	-1.75827	3.08282	-0.540934	-4.07985
5.2076	-7.46054	-1.5095	-4.66172	-0.762005	-0.248651	-1.45089	-3.01427	-4.81914	-4.54732	1.61082	2.24973	-2.31522	4.52285	4.9019	-2.41585	4.89417	0.868713	-1.9481	4.61898	3.57584	3.88679	3.24426	3.11767	-1.43931	1.8498	3.42345	-2.05176	1.19929	6.09869	-1.19903	-0.817604	-0.787222	-5.50953	-2.08442	4.50916	-1.65243	-9.62205	-1.96212	-1.21615	1.21263	3.54579	-3.04635	-0.961968	-0.0441035	0.916154	-1.79407	2.23832	-0.201434	-3.28195
4.8869	-6.52424	-1.5991	-5.57302	-0.895405	-0.438151	-0.70539	-2.48447	-4.55494	-3.61072	1.65842	2.01223	-2.77262	3.90545	4.3235	-1.89915	4.45687	0.203213	-1.3339	4.88688	2.87154	3.30989	2.64176	2.53137	-1.45021	1.6372	2.52835	-1.33216	1.01419	5.42159	-1.69363	-0.146704	-1.18402	-6.22344	-2.17722	3.86556	-1.97333	-9.02145	-1.26122	-0.460745	1.11213	2.83569	-2.12925	-0.839468	-0.198004	1.01115	-1.22007	1.46602	-0.411934	-3.47285
4.7562	-6.91404	-0.721596	-6.32802	-0.589505	-0.992451	-0.0455901	-1.75357	-4.44004	-3.17882	1.02622	2.54653	-3.54942	3.77485	4.7991	-2.21615	3.77037	0.845713	-0.995702	4.18858	2.37344	2.57339	2.99516	3.09707	-2.08071	0.926998	2.37795	-1.69366	0.124389	5.70209	-2.50093	-0.570904	-1.45392	-5.67893	-1.45352	3.70546	-2.46993	-8.17405	-1.50262	-1.18745	1.70253	2.56989	-1.75805	-0.547168	0.658896	0.577054	-1.04877	0.62482	-0.592734	-3.26015
3.8734	-6.51794	-0.827696	-6.62172	-1.02671	-1.75485	0.0826099	-1.43747	-5.31844	-2.80762	0.278319	2.00523	-3.91652	4.56485	4.4442	-2.43435	4.24827	1.65601	-0.451702	3.41158	2.62794	2.13509	2.34256	3.61797	-2.12101	0.630398	3.26645	-2.33596	-0.231611	5.15329	-2.61793	-1.2117	-2.25002	-6.16856	-0.674815	3.31286	-2.19433	-7.22995	-1.36332	-2.05455	1.55783	2.36579	-2.36325	-1.04707	1.2729	-0.247146	-1.51187	0.92532	-0.184534	-2.46175
3.5775	-5.56614	-0.532696	-5.65312	-1.10391	-1.86155	0.73781	-1.68197	-5.94684	-2.43742	0.470319	1.04053	-4.27632	4.68025	3.5926	-3.01155	3.49157	1.58691	0.225898	2.93388	2.16214	1.30749	1.90996	3.31877	-2.87021	0.348998	3.74595	-1.45626	-0.722311	5.19449	-3.38183	-1.4604	-2.67812	-6.83812	-1.41202	3.22726	-2.45223	-6.43835	-0.850916	-2.95045	1.97753	2.58449	-3.30795	-0.863168	1.0322	-0.566046	-0.786971	0.44512	-0.0930342	-2.32105
3.2868	-5.22684	0.241504	-4.78772	-1.23781	-2.26655	1.24311	-2.02037	-5.19294	-1.59042	0.174619	0.683831	-3.52042	4.10895	3.3836	-3.91745	3.23417	1.47931	0.280898	1.96248	2.04134	0.915793	2.03146	2.42567	-3.11051	0.705498	2.81855	-1.35266	0.110689	4.69239	-3.30333	-1.3772	-3.62712	-7.65908	-1.89722	3.34596	-2.29283	-5.52765	-1.25022	-2.72715	1.78243	1.64669	-3.43705	-1.74417	0.629296	-1.19105	-0.463071	1.08022	-1.04363	-2.19645
3.6514	-4.50654	-0.199196	-4.56352	-2.12521	-1.89955	2.24451	-2.09377	-5.32614	-2.16422	-0.638781	0.796031	-3.61422	3.32285	2.9344	-4.53885	3.27397	2.16851	-0.428902	1.51688	1.56864	0.491993	1.28666	2.88947	-3.36511	-0.252502	2.64295	-0.42316	0.350289	4.39239	-3.70763	-2.1852	-3.54542	-7.61465	-1.51812	2.44126	-3.12263	-5.38585	-0.820916	-2.79155	2.37923	0.884395	-4.10675	-2.42717	0.555096	-2.15605	-0.520171	0.94352	-1.90303	-2.11055
3.9457	-3.55484	-0.161896	-3.74642	-2.52021	-1.86815	2.93491	-2.54797	-4.93844	-2.07892	-1.15748	1.52993	-2.73212	3.57295	2.7099	-4.31765	3.00027	3.02981	-1.1776	1.94578	1.17334	-0.373707	0.925257	2.69197	-2.92991	-0.0599016	1.77165	-0.00965965	1.01979	3.88699	-4.50993	-2.7319	-3.36102	-7.64255	-1.11262	1.58686	-3.07833	-5.16115	0.124284	-3.36455	2.26753	0.0817947	-4.77205	-1.75587	0.700596	-2.32915	0.327029	1.28982	-1.43473	-1.84865
3.6119	-3.54934	0.729104	-2.92402	-2.46321	-1.38975	3.46941	-3.18237	-4.44334	-2.36842	-1.62298	2.35453	-2.25192	2.78855	2.4306	-5.18905	2.80627	3.40471	-1.353	1.03438	0.796137	-1.18831	0.506657	3.00337	-2.36451	0.267298	1.07195	-0.32436	0.325189	3.28659	-5.15723	-2.2441	-2.89822	-8.004	-0.605515	0.884662	-2.26013	-4.64875	0.310984	-3.02195	1.38873	0.218895	-5.10255	-1.47787	1.6976	-2.77485	0.507629	0.45522	-0.875134	-2.54585
2.7454	-3.20384	1.0626	-2.67682	-1.87601	-0.634351	2.74031	-3.19997	-3.77594	-3.22592	-2.11328	2.12303	-1.93402	2.24625	1.7736	-5.59395	2.19797	4.06661	-1.421	0.0916835	0.896937	-1.69001	-0.122143	2.50757	-2.53661	0.271098	0.144354	-1.12476	0.538989	2.72639	-5.81053	-1.7301	-3.35622	-7.97364	-0.747415	-0.0938376	-1.90993	-4.71585	1.23508	-3.30965	0.84653	0.984195	-5.83815	-0.939768	1.3399	-3.61525	0.651529	0.99932	-1.72023	-2.86035
2.7609	-2.60404	1.7949	-1.91032	-1.26081	-0.337151	2.03501	-3.50577	-4.32854	-4.14702	-2.23198	1.94873	-2.66962	1.59105	1.6156	-5.47205	1.67207	3.18991	-2.3468	0.0538835	0.395537	-2.28421	-0.987643	2.51347	-3.15761	-0.166402	-0.458846	-1.87256	1.13459	2.92239	-5.08633	-1.6256	-3.91492	-7.47067	-0.431315	-0.904138	-1.14953	-4.09285	1.48628	-4.04025	0.90763	0.320895	-6.77344	-0.857568	1.628	-3.35285	0.298429	1.89412	-2.34673	-3.53965
2.5078	-1.70134	1.6322	-1.93852	-1.93661	0.314049	1.21131	-3.15887	-4.70294	-3.81242	-2.19378	1.12373	-3.46832	1.06135	1.3538	-5.59435	1.90097	2.19461	-2.78273	-0.184817	1.26814	-3.09443	-1.48414	2.24797	-3.73891	-0.930402	-0.370946	-2.63426	1.10819	2.29969	-4.83903	-1.7364	-4.85902	-6.55234	-0.456815	-0.669938	-1.04363	-3.77315	0.598384	-4.56895	0.17423	0.571395	-6.50938	-0.788968	2.5386	-3.37775	-0.677271	2.03542	-2.60423	-2.63195
1.7305	-1.35894	1.1116	-2.78422	-2.04671	0.783849	1.60491	-3.71887	-5.42724	-4.04822	-1.29448	0.716831	-4.21612	1.40935	0.706597	-5.35135	1.45977	1.40291	-2.69072	-0.555817	2.15184	-4.02115	-1.48454	2.66337	-3.25101	-1.6402	0.0591543	-2.92316	1.33489	1.32639	-4.02873	-1.3443	-5.29932	-6.01289	-0.449015	0.163962	-0.474327	-2.92925	0.363984	-4.07755	-0.45367	0.0626947	-6.73309	0.153332	2.6989	-3.81085	-1.35717	1.50102	-3.19903	-1.98955
1.2185	-1.73364	1.8676	-3.43712	-1.31141	0.858749	2.08221	-4.06247	-6.23014	-3.67902	-1.42168	-0.145069	-4.46712	2.03935	1.3412	-5.57845	0.530675	1.28011	-2.91977	-1.36072	2.56614	-3.71885	-1.54994	3.52077	-3.51471	-1.848	-0.825546	-3.85846	1.42249	1.22489	-3.75683	-1.8367	-4.56822	-5.50233	-0.233515	0.924062	-1.37943	-2.59085	0.427084	-3.43035	-0.69407	0.723895	-6.98039	0.761932	1.9703	-4.13075	-2.13417	0.89082	-3.31433	-1.72835
1.4721	-1.02604	2.4264	-2.84122	-0.553705	0.840849	1.17071	-4.21667	-6.50574	-4.09932	-0.959981	-0.900569	-4.28332	2.70195	1.9685	-5.60605	-0.302225	1.76381	-2.96312	-2.20602	2.07694	-4.4334	-1.00464	3.65247	-3.67091	-1.9052	-1.80215	-4.80676	1.29779	1.50569	-3.06453	-1.5789	-5.08962	-5.68683	-0.941415	1.56436	-1.87583	-1.87275	-0.015516	-2.45155	-0.64567	0.633995	-6.62555	0.978632	1.1275	-4.81375	-1.43727	0.82342	-3.47123	-0.861648
0.901697	-0.319537	1.9557	-3.01722	0.103995	0.211249	0.97461	-3.25227	-6.52134	-3.95932	-0.877381	-1.80307	-3.39162	2.35105	1.878	-4.86175	-0.989625	1.91231	-2.2985	-2.78622	1.73034	-4.40237	-0.327243	2.98067	-4.12631	-1.1909	-2.32185	-5.42558	1.07719	0.74939	-3.16303	-1.8905	-5.98202	-6.08529	-1.80512	1.47566	-2.38153	-2.42715	-0.724416	-1.99105	-1.53967	0.484495	-7.16728	0.364232	0.642696	-4.02085	-0.977671	0.48062	-2.57923	-1.01255
0.795797	0.558663	2.4164	-2.61632	0.736395	-0.356551	0.11751	-2.69947	-6.27244	-3.75692	-0.156681	-2.47637	-2.77862	2.84105	1.3673	-4.16815	-1.66183	1.61751	-2.023	-3.18562	2.56994	-4.62343	0.148457	2.19467	-4.71701	-0.636802	-1.71415	-4.60406	1.25239	0.14609	-2.81373	-1.1043	-6.38052	-5.68643	-1.82392	2.38286	-2.63733	-3.33175	-0.573916	-1.48555	-2.03657	1.07749	-6.72505	-0.256768	0.0502965	-4.02305	-0.0433713	0.29852	-1.90243	-0.473548
1.0999	0.0526633	3.2027	-3.03752	1.29059	-0.985851	-0.34009	-3.55107	-6.25374	-2.85832	-0.210381	-2.09827	-2.50842	3.78195	1.4313	-3.47555	-1.32763	1.19341	-1.4685	-3.64402	1.81584	-3.99544	-0.632643	2.08117	-5.47121	-0.835202	-1.03595	-4.58066	2.17019	0.12749	-2.58213	-0.143904	-6.36812	-5.09313	-1.17442	2.85206	-1.86313	-3.81525	-0.298316	-0.655445	-1.85037	0.653895	-5.87875	-0.363868	-0.336404	-4.78985	0.297129	-0.15138	-1.13613	-0.888148
1.8613	-0.455937	3.4727	-2.94092	0.936495	-1.89325	-0.42629	-3.36327	-5.26684	-2.81712	0.595219	-1.57377	-2.31112	3.73845	0.461097	-3.08045	-0.416425	1.48151	-0.555402	-3.28882	1.54744	-3.51564	-0.0472428	1.57277	-6.19671	-1.0275	-0.435446	-3.69536	2.32299	-0.0903095	-2.33943	-0.532704	-5.55742	-4.28213	-0.704915	3.00556	-1.07013	-3.33825	-0.454416	-0.543645	-0.95717	0.373895	-4.89715	-0.508768	-0.514104	-5.07265	-0.581971	-0.27398	-1.56473	-1.59865
1.6566	-1.53794	3.3004	-2.77212	1.13689	-2.78745	0.16951	-3.71347	-4.63784	-3.50582	1.21212	-1.76837	-3.01852	3.08155	0.114297	-2.93005	0.566175	1.40731	-1.1399	-2.64282	1.96864	-2.87675	0.0328572	2.31337	-5.77811	-0.597602	0.349954	-3.19456	2.97069	-0.67691	-2.62483	0.115696	-4.90702	-4.93243	8.48611e-05	2.76216	-1.11433	-2.39905	-0.640516	-0.175745	-1.01747	1.21069	-4.71325	0.0403325	0.267396	-5.67695	-1.16247	0.19912	-2.13983	-2.02115
1.0476	-2.20354	3.0386	-2.31642	1.79659	-3.29405	0.0976099	-3.81737	-3.63774	-4.40312	1.75782	-1.85787	-3.41512	3.90365	0.0786969	-2.55565	0.173475	0.565913	-0.846202	-1.70332	2.19094	-2.90525	0.331157	3.21287	-5.98481	0.281098	0.729154	-3.17136	3.31959	0.20599	-3.17023	0.562196	-4.25342	-4.69373	0.973285	2.70996	-0.826827	-1.55275	-0.969616	0.552355	-0.38817	0.952195	-5.14505	0.819032	0.567096	-6.03325	-0.320571	0.43112	-2.87943	-2.12635
0.624697	-3.10984	2.9693	-2.40162	2.65639	-3.73145	-0.20339	-4.62147	-4.01014	-3.96442	2.11412	-1.08177	-2.70122	3.92135	-0.577703	-2.22865	0.778975	-0.0889871	-1.105	-1.92152	1.22614	-2.41871	1.13206	3.15357	-5.05351	0.450298	0.572954	-4.06726	3.09339	0.49889	-3.90003	0.355596	-4.79012	-4.00863	0.573585	2.16096	-0.674327	-0.607254	-0.911716	0.558255	0.52103	1.14739	-4.34085	1.33383	0.719696	-5.90425	0.392529	1.07772	-2.78293	-1.17875
0.844197	-3.93524	3.3906	-3.32802	2.57739	-3.41795	-0.23099	-5.00607	-3.06434	-3.97262	1.16102	-0.888069	-2.49602	3.24895	-1.3534	-1.82735	1.66007	0.240213	-0.539402	-2.52232	0.804637	-3.16208	1.50456	2.67637	-5.02051	0.109098	-0.367046	-4.30786	2.65249	1.31459	-4.73023	0.875996	-4.89782	-3.09763	0.811285	2.19436	-0.615627	-0.971754	-1.77952	1.43115	0.56683	1.45349	-3.54195	1.28603	0.169796	-5.26045	0.244029	1.84892	-2.95383	-0.523348
1.757	-4.12544	3.382	-3.89322	2.39919	-2.59495	-0.75639	-5.39257	-2.34964	-3.27992	0.584419	-0.540369	-2.50322	2.33915	-1.0329	-2.55965	1.90847	0.754713	-1.2144	-2.34612	0.0579367	-3.42599	1.15166	1.85437	-4.11451	0.213798	-0.681546	-3.60516	2.76779	1.97739	-4.98733	-0.0357037	-4.80382	-2.41563	1.37708	2.43956	-1.51343	-1.06595	-2.14622	2.07685	1.28573	1.19929	-2.87905	0.997132	0.837096	-4.44435	0.665929	2.08192	-2.48363	-0.0230481
1.7525	-3.22434	2.88	-3.64822	3.22819	-2.15495	-0.74549	-4.43107	-2.16714	-3.02222	1.09902	0.234031	-1.58152	2.44405	-1.2705	-2.55995	2.43887	-0.111287	-1.2724	-1.55762	-0.484963	-3.22441	0.965957	0.897173	-4.31461	1.0347	-1.25205	-2.96416	2.07609	2.11209	-5.50233	-0.751704	-4.28192	-2.26743	1.30938	3.41946	-2.46323	-1.12785	-1.97912	1.35015	1.74803	1.57239	-2.20465	0.517832	1.3364	-4.95995	0.734829	2.87292	-2.33623	-0.308448
1.3604	-2.94394	2.0515	-4.04742	4.08469	-2.47525	-0.76799	-4.15477	-1.24464	-3.60322	1.87142	0.0936315	-1.28492	3.34215	-1.1903	-2.38495	3.30137	-0.127487	-1.014	-0.621917	-0.663963	-3.11137	1.19566	0.0032725	-3.65541	1.6491	-1.00075	-2.39186	2.73629	1.67319	-5.01543	-0.366504	-3.55452	-1.52053	1.76798	3.83456	-2.76023	-2.07805	-1.98932	0.570355	2.09723	1.15469	-1.31545	0.409832	1.0361	-5.51175	1.23323	3.42942	-2.63533	0.475852
1.0612	-3.49824	1.3268	-3.95412	4.71449	-1.77165	-1.36819	-3.47447	-1.55734	-4.19832	1.76332	0.828831	-0.725921	3.86945	-0.484803	-1.88855	3.94387	-0.666687	-1.3794	-0.755817	0.185237	-2.29801	1.55226	-0.349227	-2.89351	2.1067	-0.918346	-1.56946	2.88709	2.15839	-4.75043	-0.466804	-2.66862	-1.34653	0.916485	3.23526	-2.83913	-1.64115	-1.13512	-0.141845	1.38823	1.00079	-1.01045	1.34013	0.940296	-6.16065	0.804429	4.00072	-2.32573	0.221352
1.5531	-3.29774	0.510504	-3.57982	4.52319	-0.892351	-0.40809	-3.32757	-1.63094	-4.50832	1.00472	1.35143	-1.23982	3.70495	0.315697	-1.27125	3.49887	-0.00698708	-2.27791	-1.22972	0.429237	-2.21941	0.848357	-1.03993	-2.09861	2.2885	-0.359446	-1.04976	2.32569	2.64039	-3.85483	-0.510204	-2.96992	-1.27113	-0.0452151	3.36626	-3.26203	-1.97685	-0.362216	-0.729345	1.97863	0.545895	-1.89845	1.60393	1.0813	-6.82165	0.687029	3.31232	-2.30093	-0.574648
2.0678	-2.70094	0.0184042	-4.17902	4.34739	-0.144851	-0.18789	-2.74917	-2.31754	-5.07332	0.176619	1.61943	-0.672021	3.18425	0.865697	-0.693749	2.91287	0.466413	-2.1728	-1.97282	0.983337	-3.07548	0.411757	-0.728527	-1.19921	1.9458	-0.389046	-0.61716	2.02849	1.79439	-3.08673	0.118296	-3.24022	-1.51203	-0.910415	2.96666	-3.85523	-2.63535	-0.025916	-1.22105	1.62833	1.30839	-1.73585	2.13003	1.8849	-6.90465	1.25503	2.53222	-2.22233	-1.47675
2.4402	-1.84584	0.272904	-4.97922	4.58839	0.242249	-0.97789	-2.18447	-2.59854	-4.48872	-0.456181	1.19633	-1.09232	2.56775	0.233797	-1.08355	2.38887	-0.234487	-2.7489	-2.65122	0.611037	-3.60899	-0.409343	-0.717027	-1.40361	1.0309	-0.829246	-0.48296	2.96799	1.52789	-2.58473	-0.193804	-2.45532	-2.27063	-0.798715	2.41566	-3.95823	-3.28275	0.733484	-1.04905	0.99493	0.648195	-1.18615	2.86793	2.0264	-6.35235	1.38453	1.66262	-3.06233	-1.14095
3.2833	-1.61604	-0.00979583	-4.83072	3.91569	0.867449	-0.18399	-1.71657	-2.29574	-3.64102	-0.102481	1.51903	-0.272821	2.07265	0.282097	-0.520949	2.83247	-0.851787	-3.17263	-1.81822	0.282837	-4.22897	-0.498743	0.0662725	-2.32791	0.957298	-1.02395	-1.08806	3.66289	1.49819	-1.75643	0.129496	-2.88742	-1.99483	-0.0583151	1.92016	-3.73343	-3.35205	1.61518	-1.42115	0.17203	1.03289	-1.39725	3.76443	1.8376	-6.45145	1.38193	0.68942	-3.21573	-0.229148
3.1248	-0.682437	-0.182496	-4.14082	3.51979	1.44045	0.67531	-1.54427	-2.85124	-3.09742	-0.337981	0.827031	-0.672721	1.19365	0.390697	-0.940149	2.34437	-1.53579	-3.81678	-2.03912	0.950137	-4.95337	0.133557	0.382173	-2.18731	0.0701984	-0.858546	-1.57986	3.63929	0.64139	-1.23773	-0.675704	-2.53882	-2.23613	-0.259115	0.976862	-2.71683	-3.13135	1.46448	-2.30605	0.0619303	1.45689	-1.75185	3.49513	1.0316	-6.53365	0.962829	-0.24448	-3.03493	0.323652
2.37	-0.175337	-0.551696	-4.09672	3.07319	2.27185	1.01391	-2.22057	-3.55144	-2.79372	-0.812981	0.00123146	-1.64202	1.08685	0.300697	-1.61385	1.78887	-1.10699	-4.14811	-1.13862	0.977937	-5.48865	-0.664943	0.875173	-2.64151	-0.381702	-1.65845	-2.30686	2.99609	0.62839	-1.15553	-1.5188	-3.03642	-2.73813	-0.938315	1.48656	-2.01993	-2.95475	2.06838	-2.50955	-0.35627	2.26929	-2.38155	2.73313	0.949496	-5.80895	1.26093	-0.79058	-3.94213	0.615652
2.0193	-0.853137	-0.0162958	-4.55472	2.64659	1.57125	0.54651	-2.82307	-3.05944	-2.79532	-0.665781	-0.991369	-1.87912	1.89255	0.815697	-1.70425	0.812075	-0.965687	-4.24566	-0.252317	0.651237	-4.61458	-0.442843	1.17947	-2.73451	0.254298	-2.42875	-2.21316	2.01889	0.86929	-1.77573	-1.7843	-3.81112	-3.35113	-0.272215	1.26056	-1.55913	-2.17575	1.80058	-3.34145	-0.15587	1.82389	-2.97595	3.18643	0.396196	-6.25105	0.960929	-1.57078	-4.43063	1.18925
1.2282	-0.203137	0.123204	-4.40492	1.77509	1.84465	-0.41539	-3.04527	-3.22504	-2.16822	-1.19788	-1.42857	-2.33922	2.06165	0.00459694	-2.52015	0.402575	-1.19409	-4.39931	-0.785717	-0.176563	-3.77883	-0.935643	0.930473	-3.38621	-0.206402	-2.99275	-2.53816	1.93899	0.0166905	-2.56533	-1.9839	-4.26262	-4.20223	-0.569115	1.67286	-1.24213	-1.28585	2.16518	-4.23065	-0.31517	1.52739	-3.27865	2.97123	-0.491504	-7.07965	0.671729	-1.84638	-4.71443	0.703452
1.2344	0.178063	1.0443	-4.35332	1.63819	2.75605	-1.35329	-3.11577	-3.22224	-2.19642	-2.17728	-1.38657	-3.11702	1.59465	-0.271303	-3.38605	0.993375	-1.33019	-5.32921	-0.548417	-0.185763	-3.87963	-1.75294	1.48067	-2.91041	-1.0685	-2.77855	-2.68566	1.58639	-0.84081	-3.24633	-2.7128	-4.36622	-4.66453	-1.43142	1.57646	-0.312327	-1.04775	1.94328	-3.86055	-1.17897	1.71359	-4.11555	2.57073	-0.202504	-6.85045	0.156029	-1.08818	-5.43383	1.05585
0.953397	1.00456	1.5525	-4.61582	1.41199	3.60815	-1.75959	-3.88097	-2.66504	-2.60142	-1.83838	-2.22567	-3.17692	1.46865	-1.2504	-3.12935	0.758075	-2.21669	-5.31642	-1.54902	-0.0371633	-3.45848	-2.63014	1.45317	-2.91231	-2.0139	-2.79435	-3.63306	1.27989	-1.09081	-3.96993	-2.6362	-5.14462	-4.52333	-1.91672	0.781662	0.466873	-1.53255	2.18248	-4.76275	-1.45107	1.87409	-4.25345	1.72813	-0.655604	-7.54735	-0.534771	-1.04108	-5.73863	2.01555
0.0532973	1.45796	1.4986	-4.27672	2.34409	3.58325	-2.59849	-3.68247	-2.08804	-1.84472	-1.54248	-2.79497	-3.24132	0.749046	-1.9643	-4.05125	0.791075	-2.28359	-5.76558	-2.17122	0.569237	-3.84223	-2.28704	0.630573	-3.22491	-2.0223	-3.70215	-4.28116	1.57409	-1.79671	-4.45013	-3.4732	-5.13472	-5.09303	-2.62322	0.456962	0.398173	-2.27485	2.93578	-5.50915	-0.84167	1.68629	-5.10255	1.48863	-0.419604	-6.71695	-1.03477	-1.21668	-4.85803	2.53245
0.136197	1.55466	0.539104	-3.62572	3.08109	3.94165	-2.97269	-4.28727	-1.43804	-2.23442	-0.878681	-3.35007	-2.35142	0.781846	-1.6934	-3.66505	0.400975	-3.11059	-5.00076	-2.52462	0.113337	-3.95744	-1.68424	-0.135927	-3.21881	-1.9731	-4.68365	-4.50146	2.54789	-1.71941	-5.02443	-3.9055	-4.56372	-5.08623	-2.84172	-0.526638	0.503373	-2.51925	3.94658	-5.99535	-0.000369653	1.73799	-5.38265	0.625532	-0.594604	-5.95925	-1.34827	-0.75988	-4.60743	3.35945
0.472597	2.37546	0.255604	-2.88292	2.44959	4.17455	-2.55079	-4.99927	-0.994335	-2.41112	-0.0306813	-2.99927	-2.35082	-0.153054	-1.7916	-4.34505	1.05447	-3.39039	-5.707	-3.01782	-0.301963	-3.1828	-2.29374	-0.251327	-3.09901	-2.8552	-4.32935	-4.52696	2.28209	-2.68231	-4.86243	-3.9303	-3.54762	-5.89225	-2.24412	-0.495138	0.352773	-3.50255	4.07098	-5.91805	-0.11147	2.67629	-6.27072	0.956032	-0.944804	-5.72705	-1.94207	-1.52768	-5.27623	3.47645
1.0998	3.02216	0.592604	-2.28602	1.93339	3.60075	-2.87099	-5.86337	-1.12074	-2.96882	0.259719	-3.79667	-1.65912	-0.720354	-2.1979	-3.70935	1.69187	-2.97359	-6.33412	-3.60782	-0.636663	-2.53161	-2.51214	-0.929327	-3.11981	-3.6609	-3.88545	-5.11124	3.01769	-2.48321	-5.16423	-4.7871	-3.73552	-5.77373	-1.44902	-1.03084	0.686473	-4.31015	4.49058	-6.03025	0.81803	2.88759	-6.97291	0.601232	-1.3663	-6.24685	-2.79907	-1.67658	-6.01133	3.75505
2.0116	2.93986	0.697904	-2.40182	0.934095	3.73725	-3.35429	-6.36887	-1.71184	-2.70932	-0.250281	-4.60047	-2.10432	-1.60305	-2.1957	-3.46655	1.57767	-3.91899	-6.73135	-4.52142	-0.583963	-2.30661	-2.90624	-0.0689275	-2.37551	-3.9569	-3.26115	-5.68918	2.59979	-3.11731	-5.00753	-5.7662	-3.68542	-6.52313	-1.23982	-1.54844	1.37797	-4.08155	3.79208	-5.18905	0.65433	2.50439	-7.66287	0.190232	-0.870804	-5.50575	-3.39447	-1.49908	-6.25563	2.82735
2.2157	2.05096	0.445104	-2.13742	0.204995	3.13065	-4.10099	-5.71457	-1.80194	-3.47872	-0.475081	-5.16587	-2.87422	-1.06705	-2.0456	-3.78795	1.11237	-4.67199	-6.87805	-5.29382	0.107037	-2.47871	-2.66494	0.832673	-3.28091	-4.0181	-2.88985	-5.85789	1.69179	-3.19031	-4.49003	-6.3844	-3.16962	-6.6016	-0.539015	-2.28044	1.32627	-5.03435	4.17088	-4.61585	0.17373	3.16059	-8.15646	0.948532	-0.630204	-5.83215	-4.30637	-1.37688	-6.78573	2.36425
1.77	1.44366	-0.0835958	-3.11792	0.0141946	3.30145	-4.19659	-4.76617	-1.89424	-3.53232	-1.02048	-5.98947	-3.15762	-0.750154	-1.1273	-4.67075	1.41357	-4.66359	-6.55118	-6.15132	-0.236663	-2.56611	-3.28854	1.56357	-3.23131	-4.7598	-2.28315	-6.79405	1.39849	-3.37341	-4.00913	-5.6496	-3.53282	-6.02379	-0.887115	-2.98524	1.43467	-5.59955	3.42258	-3.65395	0.49083	3.12369	-8.88125	0.333532	-0.670604	-5.48055	-4.99947	-0.76098	-7.71983	2.52525
1.1908	1.62566	-0.771496	-3.34432	0.676295	2.70665	-4.49029	-4.15917	-1.23344	-3.77262	-0.921281	-6.92117	-3.25762	-1.64945	-0.790903	-5.37795	1.81127	-4.16409	-6.52135	-6.98732	-0.672363	-2.59321	-3.95994	0.777773	-2.65461	-5.2468	-2.93585	-7.09085	2.07979	-3.89331	-3.79803	-4.9465	-2.89062	-6.60317	-0.381515	-3.60514	0.496073	-5.76795	3.20818	-4.10845	0.61673	2.30039	-9.29712	-0.429868	-1.0465	-4.47805	-5.07117	-0.73348	-8.60023	2.94335
0.733597	0.853963	-1.137	-4.13152	0.614895	2.13635	-3.70909	-3.61377	-0.841635	-4.64542	-0.824381	-6.48747	-2.72592	-2.18985	-0.248003	-6.15255	1.28537	-4.52599	-5.66258	-6.82502	-0.225663	-3.09592	-4.21544	-0.0371275	-3.27501	-5.9943	-2.94355	-7.37546	1.93739	-4.88051	-3.71003	-5.8798	-2.58722	-6.61978	-1.34132	-3.68494	-0.00402701	-6.47945	2.72468	-3.85495	1.50343	2.26789	-9.32782	-1.39607	-1.2488	-4.58815	-5.99707	-0.89828	-9.48443	2.66355
0.686697	-0.0405367	-0.777696	-3.80462	-0.288105	2.27345	-4.09449	-4.14797	-0.182035	-5.24032	-0.291281	-6.03737	-3.57042	-2.60075	0.0250969	-7.00685	0.842475	-4.82589	-5.49021	-6.54652	-1.11496	-2.72557	-5.02104	-0.394327	-3.28491	-6.6069	-3.74015	-6.94715	1.22009	-5.39491	-3.69963	-6.7783	-2.19682	-6.21669	-2.29362	-3.75684	-0.519127	-6.21015	1.95138	-4.05145	2.18603	2.90559	-9.92785	-1.75187	-0.575004	-4.19265	-5.57887	-1.67588	-9.26983	3.05565
0.714097	-0.149937	-1.712	-3.39112	-1.05861	2.71025	-4.06769	-3.99577	0.839165	-5.11822	0.00991875	-5.15237	-4.04772	-1.77195	0.0390969	-7.11635	0.406175	-3.96899	-4.57329	-6.69522	-1.28026	-1.99981	-5.47844	-0.876827	-3.74521	-5.8296	-4.06745	-7.86538	0.993089	-5.21501	-2.85863	-7.057	-1.72672	-5.76683	-2.94682	-3.28224	-1.16533	-5.71015	2.42718	-4.90655	2.35903	2.55479	-9.43802	-2.33307	0.00479646	-4.84935	-5.97897	-2.21008	-9.62583	2.15545
1.6513	-0.317437	-1.3756	-2.44712	-1.19901	2.72965	-3.13959	-4.38497	0.901365	-4.88352	0.974119	-5.13417	-4.16422	-2.21885	-0.778003	-7.21275	0.0417748	-3.03109	-3.63994	-6.65412	-1.05156	-1.92391	-6.15534	-0.201227	-3.38501	-5.1661	-4.60725	-8.91946	1.19029	-5.25341	-2.52583	-7.3556	-2.65602	-4.90423	-2.45792	-3.53614	-1.01693	-4.76995	2.64318	-4.59365	2.20333	1.68869	-9.52375	-1.49307	0.553496	-4.60935	-6.91787	-2.33378	-9.73463	2.22895
1.7601	-1.22784	-1.0531	-1.94522	-1.93781	3.13065	-2.15339	-4.35597	0.900865	-4.02982	1.06362	-5.60837	-5.05792	-1.93785	-0.954103	-7.03275	0.949975	-3.11769	-3.09629	-7.33732	-1.36966	-1.36831	-6.95654	-0.190027	-3.57081	-5.1514	-5.53275	-8.99468	0.638289	-6.04281	-1.58763	-7.5744	-2.67852	-4.06893	-2.72342	-3.06894	-0.429827	-4.24575	2.10098	-5.50225	1.80313	1.66139	-8.75159	-0.933968	0.684096	-4.09835	-6.81937	-3.18768	-9.42233	3.15595
1.7753	-1.92064	-1.8633	-1.10022	-1.98551	2.61925	-2.34189	-4.83597	0.0916645	-3.29552	0.590919	-5.15277	-5.00302	-1.49975	-1.8174	-7.12465	1.85327	-2.67559	-2.96124	-8.27402	-1.27696	-2.21761	-7.25024	0.239173	-2.65041	-4.9327	-5.35995	-9.20748	-0.267411	-5.56101	-0.818931	-7.3589	-2.06692	-4.27303	-2.35902	-2.23004	0.117373	-4.70915	1.45458	-5.54685	1.19733	0.928595	-7.9785	-1.37957	0.620096	-3.21935	-7.18797	-3.48518	-8.56433	3.01915
2.4007	-1.27954	-2.3444	-0.569921	-2.45721	3.27015	-1.97259	-4.19517	-0.519435	-2.79392	1.30652	-5.39527	-5.32472	-0.636154	-2.114	-7.27575	2.45417	-3.37339	-2.7188	-8.82902	-2.01176	-2.94278	-7.46824	0.920973	-2.63461	-5.8905	-5.05985	-8.87027	0.113989	-4.78221	-1.47333	-6.6567	-1.82492	-5.16273	-2.21692	-2.57874	-0.507627	-4.56515	0.713284	-5.79755	1.13413	-0.0409053	-7.57307	-0.581868	0.545996	-2.80425	-7.71617	-2.77338	-7.94123	3.21425
2.1856	-0.693137	-3.0308	0.201379	-2.15701	2.82495	-1.93429	-3.46527	0.146465	-2.30282	1.19302	-4.51057	-5.10542	0.239346	-1.6872	-6.61475	3.12207	-3.65679	-1.7191	-8.51812	-2.01696	-3.62155	-6.74874	0.877673	-1.90021	-6.5725	-5.32515	-9.30427	0.846889	-4.26821	-1.23583	-5.6967	-1.99772	-6.07773	-2.22402	-2.11904	-1.26323	-5.25585	0.513884	-5.74505	0.22453	0.113095	-7.99225	-0.614568	-0.351704	-3.34675	-7.08087	-2.33528	-8.45653	3.94865
2.9265	-0.316337	-3.5198	0.706179	-2.58731	3.49335	-1.78289	-2.90097	-0.666435	-1.53782	1.13072	-4.00647	-4.82402	0.973846	-2.2352	-6.07145	2.95787	-2.90519	-0.884702	-8.68902	-1.61156	-3.62542	-6.00794	0.314973	-2.31081	-6.6605	-4.46475	-10.1327	0.345189	-4.19861	-1.87333	-5.412	-2.65052	-7.00216	-2.22982	-2.42344	-0.933027	-6.09595	0.855284	-5.20465	-0.56537	-0.0279053	-7.25705	-1.30337	-0.502504	-3.17995	-6.09817	-2.21768	-7.48293	4.07965
3.1747	0.0972633	-4.323	1.38958	-3.08901	3.11455	-0.86839	-2.81127	-0.369835	-1.00232	0.568519	-3.48647	-4.08572	1.60515	-2.3993	-5.40315	2.37177	-3.14439	-1.5625	-8.88942	-0.936263	-4.00937	-5.14044	0.0748725	-1.69871	-6.4249	-3.69395	-10.1689	-0.357911	-4.87561	-1.61623	-5.4217	-3.54862	-7.52459	-2.06542	-1.67014	-0.504527	-6.94215	0.911684	-5.62595	-1.25627	-0.510905	-7.71883	-2.12227	-0.424604	-2.99155	-5.60667	-2.97338	-6.51433	4.34515
2.4948	-0.0162367	-4.9913	0.668379	-3.67271	2.79415	-0.76019	-1.89627	-0.283735	-0.983815	-0.119581	-2.88157	-4.09972	0.922746	-3.1135	-5.45415	1.37487	-3.26919	-1.1611	-8.11822	-0.336463	-4.09718	-4.38914	0.696173	-0.787106	-6.5697	-3.43295	-10.5512	-0.834311	-5.63241	-1.08303	-4.6262	-3.94982	-7.39588	-2.97542	-1.52084	0.385573	-7.09265	0.485084	-4.73785	-1.54857	-0.181105	-6.98712	-2.07317	0.192396	-2.95135	-5.01357	-2.24678	-6.07773	3.50595
3.2319	0.470963	-5.3601	0.419379	-4.62941	2.73585	-0.28249	-2.29017	0.519165	-0.890015	-1.06148	-2.64177	-4.15822	-0.0266538	-3.0265	-5.90365	1.72767	-2.44779	-0.949502	-7.56582	-1.14716	-4.39018	-3.46294	0.365673	-0.210806	-6.0441	-4.05605	-11.2658	-1.10011	-6.12591	-0.189931	-4.8848	-3.80092	-6.9009	-2.49032	-0.895938	0.117073	-7.99745	0.821884	-3.86115	-1.64527	0.180195	-6.1221	-2.35517	-0.154104	-2.96885	-4.00567	-2.29238	-5.87603	2.58835
3.6825	1.33726	-5.3215	0.304679	-5.25091	1.93875	-0.95169	-1.71517	0.912165	-1.03752	-1.27248	-1.71827	-3.89242	-0.913654	-2.6878	-5.86805	1.95857	-1.43249	-1.4455	-6.83992	-1.64786	-4.17025	-3.07394	-0.427127	-0.714906	-5.2612	-4.36275	-10.9784	-0.808211	-6.94511	0.258169	-4.5352	-3.09682	-7.11962	-2.71182	-0.0327376	0.097773	-8.27965	1.70858	-3.06255	-1.94377	0.531695	-5.26165	-2.54067	0.270496	-2.52955	-4.43267	-1.52098	-5.90033	2.68975
3.9636	1.12086	-4.399	0.0346786	-6.12331	1.63975	-0.35299	-1.94907	1.56666	-1.17332	-2.21208	-1.44187	-4.35342	-1.81235	-2.7182	-5.09185	2.57267	-1.05339	-1.9435	-6.06192	-1.83606	-3.35271	-3.33574	-0.697627	-1.67321	-5.3908	-4.50795	-10.3021	-0.957711	-7.65901	0.206969	-5.459	-2.83322	-6.43493	-3.43762	0.0169624	1.06007	-8.23325	1.83188	-2.71975	-2.29287	1.37559	-5.82955	-3.24477	0.609896	-1.49565	-4.41147	-1.65478	-6.72403	3.17825
4.6754	1.23046	-3.7929	0.706779	-6.59861	1.11505	-0.13689	-2.91317	1.69826	-1.34242	-3.12858	-1.49677	-3.99072	-2.53095	-2.1043	-4.62695	1.77807	-1.36319	-2.48081	-5.56692	-2.42876	-2.97445	-4.21404	-0.945127	-1.78561	-5.1116	-3.64855	-9.59718	-0.603211	-7.12841	0.813669	-5.921	-3.45652	-5.51043	-3.66422	0.217862	1.22677	-7.28195	1.99728	-3.05895	-2.49397	2.26979	-5.40635	-3.32947	-0.269904	-1.73155	-4.73217	-0.72798	-6.44023	2.91365
4.3699	1.76756	-3.0137	1.56288	-6.16071	1.48725	-1.02369	-3.27377	1.80986	-0.907815	-3.87048	-1.82117	-3.21362	-3.07925	-2.2209	-4.99275	0.951375	-1.62039	-3.43103	-5.77432	-2.53276	-2.74474	-3.81724	-1.83283	-1.21151	-5.6273	-3.05255	-8.79776	-0.447111	-6.60671	0.860069	-5.2039	-4.12562	-4.60473	-3.63272	0.112962	1.32747	-6.66375	2.70488	-3.56075	-3.27207	1.83599	-5.30625	-4.32097	-0.0361035	-1.89565	-3.86377	-0.38208	-6.99163	2.32955
3.7858	1.04246	-3.0626	2.04958	-5.32061	1.44885	-0.66979	-4.09467	1.62566	-1.82662	-4.14248	-1.62437	-2.86122	-2.29255	-1.8089	-5.64755	0.785575	-2.31639	-4.16478	-5.12392	-2.37646	-2.24041	-4.63814	-1.70653	-0.635206	-4.9886	-2.61705	-7.80221	-0.446311	-6.67371	0.706969	-4.4694	-4.80292	-3.74283	-3.91052	-0.212638	1.53407	-7.49415	3.11268	-4.25335	-3.14437	1.15389	-5.79605	-4.70227	-0.710704	-1.99405	-3.13867	-1.05348	-6.26853	2.39295
3.1262	0.528163	-2.5292	2.95468	-5.07561	1.34205	-0.83249	-4.44027	0.744065	-2.59232	-4.07748	-1.10567	-2.29102	-2.54475	-1.1084	-5.63245	0.221775	-3.09729	-4.42409	-5.13692	-1.45456	-1.47271	-4.03824	-1.91733	-0.687506	-4.4258	-3.33565	-6.89367	-0.636211	-6.57401	1.28847	-4.1171	-5.47072	-2.98043	-3.24622	-0.259438	1.28097	-8.44705	3.00048	-4.52625	-2.69087	1.90469	-5.02225	-4.85077	-1.2372	-1.43475	-2.30097	-1.12718	-5.76483	1.87035
3.617	-0.239937	-2.5517	2.47768	-5.14061	0.446749	-0.0269901	-4.01667	0.441165	-1.84252	-3.68758	-0.590769	-1.54762	-2.17945	-0.669203	-5.43425	-0.754925	-3.12329	-3.68441	-5.13832	-0.858563	-0.798807	-3.76654	-1.29673	-0.432106	-3.8649	-4.10095	-6.0951	-0.693411	-7.05501	1.96587	-4.1691	-4.74402	-2.27963	-3.56112	-0.811738	1.00487	-7.99235	3.79388	-4.57225	-2.83877	2.86199	-4.51795	-5.20317	-0.484304	-0.992846	-3.09927	-1.00228	-5.59793	1.50235
3.4409	-1.12984	-2.1257	3.33758	-5.61041	0.252949	0.35081	-3.17147	0.295465	-1.04192	-4.15838	-0.816069	-1.31542	-3.04795	-0.986303	-4.57215	-0.283225	-3.19869	-2.70934	-4.94742	-0.859663	-1.01471	-4.10594	-0.499827	-0.319106	-3.4834	-3.19035	-5.60193	-0.803011	-6.30741	1.76017	-4.7009	-3.96502	-1.53563	-3.41112	-0.177638	1.49607	-7.64845	4.63228	-3.72675	-3.30827	2.98189	-3.87875	-5.01877	0.292596	-0.250646	-3.17047	-1.58088	-4.79743	1.73905
3.6636	-1.93164	-2.4934	3.56448	-6.12871	-0.506451	0.76471	-2.64407	-0.492935	-0.0926154	-3.74088	-0.621969	-0.956321	-3.74305	-0.443203	-3.97705	-0.666525	-2.52359	-3.18465	-4.16212	-0.616763	-0.115807	-4.34104	-0.779927	0.403694	-3.1664	-2.72195	-4.94016	-1.16261	-5.73741	1.53007	-3.8837	-3.54292	-0.717028	-3.01212	-0.432438	2.18857	-7.32145	3.94388	-3.88865	-4.24087	3.19969	-3.00065	-4.88657	-0.177204	0.640654	-2.77647	-1.43368	-4.60673	1.12015
4.0788	-2.19354	-3.304	4.51608	-6.04541	-0.743551	0.68241	-3.22497	-1.24684	0.278085	-3.67418	0.259431	-0.353921	-4.37515	-0.908203	-3.29645	-1.31883	-2.63009	-2.80897	-3.64372	0.0572367	0.451293	-4.78254	-0.130227	1.30739	-3.3131	-2.43535	-4.14166	-1.25451	-5.19031	1.91507	-3.2517	-2.99182	-1.29953	-2.46862	-1.08934	2.15737	-6.48575	3.45708	-2.96285	-4.60177	3.14619	-2.31655	-4.40847	0.307596	1.35085	-2.31717	-0.97868	-4.34513	2.05685
4.9868	-1.99144	-2.8838	4.67138	-5.26821	-1.27045	0.26521	-4.06207	-1.46304	0.823485	-3.17518	0.923131	0.0290792	-5.25105	-0.741303	-2.52485	-1.89973	-2.87809	-1.9447	-3.31122	-0.00326326	1.02269	-5.04984	0.600073	1.60549	-3.18	-3.30105	-3.87346	-1.62061	-4.30051	2.18237	-2.386	-3.49092	-0.634828	-1.75352	-1.47344	1.57277	-6.53155	4.14338	-2.04535	-4.72797	2.91449	-1.58095	-4.18187	-0.396504	2.07625	-2.12557	-0.43688	-3.48433	2.39485
4.6326	-1.59084	-2.1225	4.62048	-5.37491	-2.28495	0.57071	-4.61007	-0.730035	1.68468	-3.29738	1.40733	0.304479	-6.20455	-1.0156	-3.43375	-2.17443	-3.13239	-1.5933	-4.05292	0.525037	0.337293	-5.59324	1.08917	2.32689	-3.8487	-3.19245	-4.06846	-2.39771	-4.83091	1.72287	-1.6287	-3.23552	0.105672	-1.92312	-0.893338	0.772073	-6.08935	4.59128	-2.07275	-4.41197	2.02919	-1.08535	-4.66157	0.250196	2.95695	-1.86757	-0.55638	-2.60643	2.27125
4.1034	-1.88314	-1.357	3.99968	-5.88671	-1.83845	-0.23629	-4.79237	-0.338035	1.41718	-4.19878	1.68543	0.103779	-6.78795	-0.175303	-3.45645	-3.02993	-2.83779	-1.303	-4.04742	-0.413363	-0.326107	-5.34804	0.495773	2.34189	-4.7256	-3.49345	-3.36916	-2.93931	-5.16941	0.967169	-1.5429	-3.85142	0.909572	-2.45422	-0.514538	0.122373	-5.41165	4.98468	-2.71165	-5.09377	1.71399	-1.48765	-5.51847	0.148196	3.24945	-2.71977	-0.85888	-2.70833	1.73735
3.9	-1.11604	-0.821296	3.46888	-5.26181	-1.39095	-0.38989	-5.41737	0.370565	2.24508	-4.73138	1.66633	-0.797221	-7.01255	-0.202103	-3.84985	-3.92603	-2.82569	-1.0298	-4.80662	0.0746367	-1.12741	-4.94764	0.0828725	1.37959	-4.4525	-3.64115	-2.73646	-2.66131	-5.77961	0.885469	-2.3397	-4.50212	1.30327	-2.61892	-1.37674	1.02727	-5.21245	5.48918	-3.25405	-5.75247	2.23209	-1.43605	-6.04927	0.941196	3.24595	-3.62857	-0.67678	-1.95903	1.31925
4.7031	-0.579837	-0.690996	2.51158	-5.51781	-1.40415	-0.77139	-5.61337	-0.488035	2.20768	-5.23648	0.792631	-1.31372	-7.06445	0.580397	-3.74285	-4.70173	-2.36299	-1.3665	-5.55922	-0.398563	-1.28031	-4.38134	0.837773	1.29079	-5.3529	-3.65465	-2.23566	-1.89991	-6.09901	0.975569	-3.2291	-4.88642	1.32827	-2.92682	-2.30884	1.96707	-5.24195	5.20648	-2.37955	-5.96857	2.74279	-1.93425	-7.00227	0.720096	3.46985	-4.01847	-1.50548	-1.86403	1.12915
4.0235	-0.0102367	-0.320096	3.00938	-5.77241	-2.28625	-1.11419	-6.54597	-0.325735	1.64688	-5.12068	0.0479315	-1.42072	-6.69775	1.4613	-2.99605	-4.95013	-1.81899	-2.1859	-6.00472	-0.0285633	-2.10371	-4.90494	1.00907	0.510594	-5.6731	-3.28075	-1.93426	-1.88551	-7.03091	0.900769	-2.7246	-5.81062	2.17997	-3.12802	-2.77624	2.80787	-4.78995	4.89548	-2.10605	-6.61347	3.38839	-1.06705	-7.49857	0.859796	3.66865	-4.89547	-1.46348	-1.21353	1.72225
4.2495	0.915363	-0.281596	2.80658	-4.79491	-2.41755	-0.89629	-7.08647	0.515465	2.01338	-5.30398	-0.837969	-1.09622	-7.60605	1.6394	-2.91745	-5.88093	-1.44379	-2.49177	-6.88822	0.234537	-1.68701	-5.81534	1.18157	0.0748938	-5.7175	-2.39375	-1.42346	-2.53551	-7.63451	1.65097	-2.3067	-6.46472	2.90977	-2.53152	-3.10814	2.50487	-4.49115	4.02598	-2.91895	-6.49307	3.85939	-0.680653	-6.89077	1.5348	3.84575	-5.75497	-2.01278	-0.339834	1.63215
3.663	1.24096	0.439104	2.72808	-5.15341	-3.29955	-0.16349	-6.53297	0.622365	1.55558	-6.17788	-0.951069	-0.875021	-8.40745	1.109	-2.36065	-6.68053	-1.53249	-1.6667	-7.35202	0.239437	-0.744207	-5.98884	1.40387	0.573194	-6.5165	-2.36065	-0.81976	-3.00871	-7.07901	0.848069	-2.6413	-6.95602	2.74017	-3.30192	-3.64994	3.19377	-3.92795	3.76958	-3.49865	-5.85857	4.27499	0.101047	-7.11057	1.0255	3.20065	-6.33917	-2.24868	0.0205658	2.00955
3.9365	2.08516	-0.147696	2.11138	-5.66801	-3.96495	0.38001	-7.22777	1.17526	0.753185	-5.69898	-0.820569	-0.165721	-8.25895	1.6761	-3.04305	-7.15473	-1.20979	-2.1456	-7.38592	1.12114	-0.317307	-6.39684	0.600373	0.236294	-6.633	-1.48855	-1.73046	-3.41381	-7.26101	0.352669	-3.2921	-7.54372	2.88557	-2.67802	-4.30104	3.04237	-4.45855	2.91598	-4.23145	-6.20747	3.73139	-0.107453	-7.41547	0.132796	3.21585	-6.74717	-3.14088	0.754366	1.63785
3.0025	1.76886	-0.208296	2.09488	-6.29971	-4.66565	1.30471	-7.12317	1.45066	0.250885	-4.97938	-1.30837	-0.423621	-9.14915	2.1055	-3.89485	-7.46153	-1.04529	-1.2462	-7.14072	1.30634	0.331793	-7.03654	0.356073	1.00069	-6.6651	-0.912946	-2.44466	-3.46721	-6.61131	0.159669	-2.5027	-7.99682	2.76587	-2.56812	-5.27584	2.88887	-5.30425	3.32818	-4.08175	-6.57227	2.85499	0.600747	-6.77677	0.00289646	3.99645	-6.65157	-3.71548	1.53877	2.13325
2.9504	1.51916	-1.1151	2.55498	-6.59121	-5.60135	1.88931	-6.45127	0.934965	0.912285	-5.28188	-1.93347	0.467479	-9.26025	1.5233	-4.56255	-7.05733	-1.52789	-0.370702	-7.49902	1.43774	-0.337507	-7.62014	-0.0727275	0.510194	-7.04	-0.144646	-3.19756	-3.84291	-6.24901	-0.0131314	-2.85	-8.88522	2.51287	-1.78082	-5.83164	3.54097	-5.98645	3.57948	-4.09395	-7.19827	2.12229	1.01475	-6.35507	0.798096	4.47215	-6.88137	-4.57848	1.55747	3.04435
2.8275	0.666663	-1.4083	2.71198	-7.36351	-4.98835	2.78321	-6.31097	1.09516	1.86808	-5.43528	-1.87297	0.834679	-8.42535	1.8234	-3.92825	-6.43453	-1.96319	0.217798	-7.19712	0.718637	-1.02511	-7.88544	-0.682027	-0.296506	-6.503	0.107954	-3.90216	-3.21091	-6.34131	-0.842031	-2.9022	-8.40922	1.98267	-2.55852	-6.20934	4.39627	-5.62755	3.33678	-3.44205	-6.64967	1.60149	0.359747	-5.86557	1.3504	4.19725	-7.37937	-5.34868	2.15527	2.84355
2.0481	0.575963	-1.9693	3.57458	-6.90381	-4.93155	2.81981	-6.95047	0.392765	2.47008	-5.71958	-2.56947	0.548979	-7.53485	1.5533	-4.33325	-5.81293	-2.59219	0.858398	-7.08322	1.50174	-1.67781	-8.58814	-0.526027	-0.412706	-5.5421	-0.274146	-4.34206	-2.55071	-6.91681	-1.68803	-2.6078	-8.70182	2.19417	-2.18862	-7.06904	3.98147	-5.17755	2.54278	-3.09575	-6.54227	0.742695	0.183347	-4.90707	1.2516	3.27705	-7.63047	-5.21458	2.70117	3.43325
1.3227	1.13096	-1.8995	4.47008	-6.35291	-5.05235	2.28761	-6.61407	-0.449335	3.32308	-5.77118	-3.02027	-0.00982076	-6.83195	1.8583	-4.32735	-6.37943	-3.36179	1.102	-8.02302	1.69954	-2.65269	-8.67604	-0.417727	0.236094	-4.7886	-0.362346	-5.15718	-2.14331	-7.20161	-2.16613	-1.807	-8.41472	1.68047	-2.32792	-7.89824	3.78457	-4.98115	1.65158	-3.39295	-7.41697	0.499995	-0.693753	-4.50217	1.371	2.49215	-7.63087	-5.81588	2.73777	2.92835
1.8677	1.84286	-1.8516	3.74218	-5.82931	-4.81435	3.21891	-6.54417	-0.592135	4.02588	-6.34668	-3.01267	0.500879	-6.64555	1.0765	-3.41155	-6.57793	-3.13139	0.338998	-8.21912	1.00724	-2.33851	-7.92404	-1.21273	1.17729	-4.9817	-0.0739457	-4.38056	-1.53331	-7.40451	-2.20143	-2.5678	-7.76762	0.715972	-2.56202	-7.76034	3.36267	-4.23455	1.22538	-3.82175	-8.12587	0.937795	-1.33865	-4.58957	2.1486	3.08985	-6.78567	-5.71548	2.04617	2.71485
2.6008	2.46346	-1.7429	3.26488	-5.26451	-5.41185	3.84601	-6.48157	-1.30774	4.41758	-5.64138	-3.65647	1.37358	-6.28535	0.989997	-2.50075	-6.31283	-3.15749	-0.380402	-8.27522	0.308837	-2.64637	-7.05774	-1.35943	1.02549	-4.2282	0.467954	-4.46146	-0.634911	-7.02371	-1.66253	-2.6842	-6.87362	0.0737716	-1.85352	-7.85754	3.82817	-4.31835	0.330784	-3.50315	-9.02907	1.09539	-1.99985	-3.98727	1.7598	2.28425	-6.77287	-5.14358	1.26757	2.22525
3.4747	2.65886	-2.0736	3.94768	-4.65821	-5.24495	3.65121	-6.53337	-2.20444	5.01608	-5.85618	-4.36647	1.15878	-6.82365	0.270597	-1.60575	-5.87663	-3.07309	0.411398	-7.94072	-0.196863	-2.78576	-6.55234	-2.15743	1.90429	-3.8109	0.187854	-4.65446	0.240389	-6.65691	-1.91863	-2.7247	-5.92732	-0.0794284	-0.883415	-8.06754	4.17197	-5.21685	0.036184	-2.89335	-8.58787	1.67959	-2.48745	-4.91757	1.9113	2.40945	-6.21077	-4.34068	1.25507	2.75355
4.281	2.21966	-1.7209	4.00678	-4.90011	-4.30605	3.73571	-7.40847	-1.85474	5.49418	-5.13548	-4.75477	1.05918	-7.78155	0.224897	-1.04595	-5.92483	-3.87299	0.926698	-8.60902	-0.697063	-2.79001	-5.76704	-1.67113	2.83219	-4.1073	0.306554	-3.90566	0.393889	-7.25171	-1.89593	-2.5691	-5.02182	-0.759928	-0.216015	-8.10924	3.31187	-5.03445	-0.311016	-2.22665	-8.55817	2.43439	-3.33885	-4.86097	2.2934	2.86535	-5.93527	-5.15518	0.376766	2.48185
5.2575	2.57436	-1.8292	3.58468	-4.64801	-3.43365	2.84251	-7.68597	-2.09684	6.33438	-5.70628	-4.54767	0.690979	-8.62405	0.359597	-0.503849	-5.50283	-4.61579	1.3666	-8.31692	0.0981367	-1.91771	-5.87774	-2.05153	3.54459	-3.9814	-0.416746	-3.39986	-0.210311	-6.81491	-1.03453	-2.6809	-4.61562	-1.53993	-0.861015	-8.09944	2.40727	-5.18425	-0.048316	-1.68745	-8.70757	1.68249	-3.80545	-5.38167	1.6369	2.14455	-5.41817	-5.65618	0.295366	3.41505
4.9268	2.84876	-2.7353	4.04238	-4.35621	-2.68215	2.13581	-8.06827	-1.53234	6.39908	-4.84758	-4.16157	0.315579	-8.51805	-0.607803	0.379551	-5.85403	-5.11989	2.1426	-7.83742	-0.0956633	-2.14671	-6.25264	-2.95773	3.18059	-4.4626	-1.17525	-3.46786	-1.19561	-6.66691	-0.663831	-3.4991	-5.08312	-2.05963	-0.107715	-8.27584	1.47467	-5.13005	-0.325316	-0.960445	-9.19567	2.10179	-3.28385	-6.01937	1.0883	1.66035	-4.77527	-5.04408	-0.230234	3.89905
4.7044	3.45726	-3.5142	4.52758	-3.57621	-2.51175	1.31541	-7.70577	-1.95664	5.87208	-4.74968	-3.37647	0.349279	-8.53215	-1.6087	0.462751	-4.99753	-4.75329	2.6347	-8.13772	0.652237	-1.23991	-6.58764	-2.73113	3.94699	-4.5691	-1.78815	-3.04636	-0.967711	-5.84441	-0.780231	-3.6756	-4.11182	-2.48163	-0.150415	-7.43164	1.69497	-4.59785	0.445584	-0.267745	-9.77887	2.30799	-2.44335	-5.82447	0.731496	2.09945	-4.14697	-5.67008	-1.14963	4.13305
4.5394	3.92956	-4.324	5.12138	-4.00811	-3.05015	1.04751	-6.82217	-1.81904	6.40248	-4.47368	-2.59697	-0.567521	-8.63725	-1.4025	1.06695	-5.25863	-4.03069	2.8956	-7.19922	0.581837	-1.31381	-5.86854	-3.39143	4.18019	-5.2477	-2.53585	-3.35306	-0.606211	-5.04201	-0.348031	-3.4433	-3.31292	-3.12893	-0.657515	-6.82974	2.37507	-4.49675	1.13368	-0.924045	-10.2527	1.73299	-2.56385	-6.10287	-0.191704	2.42125	-3.66937	-4.85228	-1.50933	3.45935
3.668	3.53956	-4.4099	6.09188	-3.88531	-3.16785	0.37031	-6.26997	-1.37044	6.45248	-4.11738	-1.67517	-1.38062	-8.59245	-1.9305	1.36865	-4.46023	-4.45939	2.2013	-6.67902	0.165437	-1.67411	-5.02724	-2.85673	3.40169	-4.7722	-2.89705	-3.53916	0.338489	-5.03241	-0.0411314	-2.6286	-3.84162	-3.68753	-1.27732	-6.36524	2.51977	-5.43135	1.56178	-0.173945	-10.0399	1.19119	-2.56175	-6.42087	-1.0689	2.10405	-4.15197	-4.10238	-2.08333	3.97465
3.1397	2.69516	-4.5203	6.66518	-4.38861	-3.72245	0.79851	-5.54107	-1.85294	5.75508	-3.48898	-1.96587	-1.20562	-8.68465	-2.8286	1.08245	-3.62083	-4.85309	2.9085	-6.34452	-0.428463	-0.846507	-4.57974	-3.18933	3.06329	-5.705	-3.13105	-2.75896	0.149889	-4.43951	-0.302531	-2.118	-3.10312	-3.70883	-1.71742	-5.50284	3.32077	-6.02075	1.52158	-0.187845	-9.72667	0.239595	-1.67455	-6.15687	-0.950104	1.38115	-3.94887	-3.52758	-2.22453	3.89635
3.1173	3.15106	-5.3818	5.92058	-3.88641	-4.16245	0.60341	-4.71587	-2.36424	5.78638	-2.53258	-1.93787	-1.60032	-8.84815	-3.7146	0.207051	-3.70023	-5.23439	2.6207	-5.43582	-0.522163	-0.482107	-3.72624	-2.85913	2.16779	-5.4515	-2.70235	-3.46836	0.533989	-3.90101	-0.199031	-1.9388	-2.13702	-3.20323	-2.43892	-5.14884	2.72857	-6.24795	0.783784	0.518955	-9.04057	0.103995	-1.51395	-5.52007	-1.6092	1.25805	-4.71137	-4.04308	-2.77183	3.30505
2.2277	3.57806	-5.6138	4.99678	-4.10421	-4.14385	1.15621	-4.01087	-2.80904	5.53168	-1.60308	-1.63267	-2.09012	-8.08605	-3.4026	-0.794249	-3.89603	-5.10039	2.1278	-5.97512	-1.30776	0.175693	-4.23114	-2.47293	2.14889	-5.4996	-1.69485	-2.84096	0.741889	-3.24841	0.172169	-2.7639	-2.46062	-2.86393	-2.61192	-4.26824	3.64797	-6.21255	0.468784	0.940155	-9.19657	-0.745005	-0.877653	-5.83977	-2.3205	2.07325	-5.18317	-4.05228	-2.73343	2.48985
2.8575	3.48406	-6.3783	4.78378	-3.26071	-4.53265	1.57811	-3.32887	-2.30464	5.51568	-0.615181	-1.82007	-1.35352	-7.63255	-3.7612	-0.529549	-2.98443	-5.00059	3.0996	-6.00262	-1.60826	0.573593	-3.52044	-1.94383	1.32509	-5.9004	-1.73135	-2.91946	-0.129411	-3.36141	0.656469	-3.4949	-2.84342	-3.37233	-3.42142	-4.46344	3.42657	-7.11725	0.313384	1.52955	-8.86007	-0.0255053	-0.540553	-5.86567	-1.3795	2.39745	-4.90687	-3.15548	-3.43903	1.88575
2.9238	2.72476	-6.8896	4.86798	-2.32901	-4.52675	2.24011	-3.60067	-1.71124	5.10238	-0.856381	-2.67207	-0.519021	-7.72405	-3.4417	-1.28985	-2.66553	-4.59329	3.8297	-6.33612	-2.14256	1.38459	-4.00524	-2.27923	1.35189	-5.0422	-1.23045	-3.51966	-0.870311	-3.10761	1.23697	-2.8461	-2.30742	-3.66433	-3.99562	-3.74044	4.09597	-7.18415	-0.350116	2.12925	-9.34137	0.555295	0.380047	-5.97147	-0.980504	3.31555	-4.74767	-3.46748	-3.92063	1.78165
2.3408	2.79546	-7.6697	4.40188	-2.70091	-3.71795	2.15321	-4.41727	-2.22084	4.24558	-0.855281	-2.15097	-0.267821	-7.05515	-2.8274	-1.55365	-1.81433	-4.24339	3.6632	-5.36752	-2.23276	1.04629	-4.83484	-2.78043	0.792494	-5.0337	-2.03865	-2.56516	-1.08271	-3.05871	1.37587	-1.9894	-1.85262	-2.80603	-3.64702	-3.43834	3.64897	-6.86105	-1.16492	1.61355	-8.99527	1.22709	-0.287053	-6.07247	-0.255504	3.05075	-5.51297	-4.01898	-3.46653	2.62435
1.418	3.02076	-7.4782	4.12608	-2.54921	-2.72635	1.83281	-5.11807	-1.68504	4.48208	-1.77838	-2.01397	-0.493521	-6.96615	-1.9072	-2.08485	-1.12463	-4.68729	4.4213	-5.15062	-2.81986	0.553093	-5.50374	-3.33063	0.875194	-4.1066	-1.75635	-2.59286	-1.83191	-3.59831	1.56437	-1.1955	-2.30872	-1.84113	-3.66332	-3.41134	3.27307	-6.59785	-1.94652	1.77875	-8.39667	1.94389	0.0296472	-5.12027	-0.210704	3.64695	-4.94157	-4.43538	-3.51603	3.61355
1.3108	4.01246	-7.6185	5.01468	-2.42681	-2.64535	1.87771	-5.92437	-2.11874	5.01878	-2.25928	-2.58637	0.495179	-7.32195	-2.0154	-2.59265	-0.588525	-4.08049	3.6287	-5.27992	-3.34096	1.49199	-5.71384	-3.16963	1.80309	-3.897	-1.68145	-2.96666	-2.67811	-3.13941	2.55317	-1.0469	-2.22572	-1.47403	-2.95572	-2.80994	3.03607	-6.48885	-2.88312	1.98465	-7.47537	2.14339	0.716347	-4.47987	-0.177304	4.13225	-4.29987	-5.03368	-4.27233	3.10655
1.9294	4.65266	-7.1992	5.25588	-2.04251	-3.53265	2.66061	-6.27907	-2.64374	5.48648	-1.66978	-3.24037	1.38898	-7.39625	-2.4543	-2.44075	-0.831525	-3.15599	4.2552	-5.53292	-4.10106	1.00599	-6.51894	-2.99683	2.04849	-2.9165	-1.52495	-2.48196	-3.37121	-3.66121	3.50527	-0.595604	-2.13982	-0.706028	-2.89042	-2.18384	2.13757	-6.71415	-2.68402	2.31185	-6.92097	2.78599	0.785147	-4.11627	-1.1045	3.87835	-3.45357	-4.77108	-4.72883	3.20995
2.3168	4.63656	-6.2621	6.13068	-1.61221	-3.54295	3.31921	-5.65177	-3.02684	4.80368	-1.47828	-3.86527	1.67968	-8.24845	-2.6423	-2.56655	0.0499748	-2.79049	3.8849	-6.05892	-4.84856	0.920693	-7.39834	-2.56493	2.83249	-3.4719	-1.73585	-2.50866	-3.84321	-4.48511	4.08877	-1.1048	-2.72562	0.107172	-2.44412	-2.41814	1.92237	-6.13645	-1.93342	2.44035	-6.16557	2.13379	1.23015	-4.98687	-1.1102	4.09255	-3.16437	-3.87298	-5.42123	3.81395
3.2596	4.55086	-5.9551	6.00038	-2.29441	-4.35965	3.66281	-6.50577	-3.39674	5.55108	-1.66858	-4.43167	0.745679	-8.37505	-2.5328	-2.76265	-0.341425	-1.98689	3.2956	-6.17252	-4.01966	0.542693	-6.76314	-1.95323	3.36169	-3.5985	-2.58025	-2.61026	-4.72841	-4.67051	4.33847	-1.3151	-3.61822	0.0540716	-1.66892	-3.05554	2.67517	-5.62895	-2.06402	2.30375	-5.53547	1.43279	2.14035	-4.91827	-0.943804	3.80435	-3.90327	-3.18318	-6.14503	4.44235
4.2258	4.85116	-6.0756	5.78058	-2.10091	-5.24955	4.22381	-6.00537	-4.09984	5.07908	-2.52868	-4.24917	0.0925792	-8.66345	-3.1609	-2.09895	-0.549825	-1.39569	2.4471	-6.39372	-3.65296	-0.430807	-7.02194	-1.78903	3.47219	-2.6885	-2.19065	-2.37706	-4.81891	-5.59481	5.09217	-1.993	-3.48992	0.956172	-1.85232	-3.22964	3.18487	-4.98395	-1.58792	3.26455	-5.40027	1.38269	2.52325	-5.73517	-1.41	2.84355	-3.90177	-2.96958	-5.63343	4.63975
4.0281	5.22336	-5.1479	5.71848	-2.62751	-6.11655	3.35601	-5.38717	-4.17774	4.97048	-3.18698	-4.96097	0.546679	-8.40565	-3.9731	-1.43625	-1.17473	-1.51319	2.527	-5.38942	-3.62346	-0.674407	-6.09654	-1.94173	3.32529	-2.3939	-3.14695	-1.60026	-4.35081	-5.20161	5.38467	-1.1935	-3.94472	0.553872	-2.68382	-3.53834	2.55347	-4.42725	-1.07262	4.08805	-5.27067	0.873895	3.00165	-5.55917	-2.2367	2.54585	-4.07977	-2.05668	-4.85823	4.52285
4.5076	5.03236	-4.2696	4.82608	-2.72141	-5.74805	4.16921	-5.12477	-4.62784	5.86178	-2.92978	-4.96497	1.45838	-8.02005	-3.7985	-1.78635	-1.79413	-2.16869	1.6795	-5.31662	-3.93286	-0.0399066	-5.35294	-1.50063	4.27779	-2.1966	-3.21595	-1.29126	-3.45451	-5.38911	6.01487	-0.835104	-3.33932	-0.426828	-2.56372	-3.40764	1.60227	-4.52145	-1.20952	4.01535	-4.91997	-0.0362053	2.26795	-5.59067	-2.8818	1.68725	-3.83617	-1.71888	-3.89063	4.94635
4.2282	5.30696	-3.4136	4.51698	-2.94351	-6.63255	3.69651	-5.29597	-5.47404	6.70478	-2.39528	-5.11397	1.74858	-7.11335	-4.0456	-1.46955	-1.70713	-3.02659	2.0303	-5.75922	-4.76936	0.825093	-5.52574	-1.07123	3.98799	-2.0842	-4.12775	-0.82116	-3.66791	-6.20061	5.20447	-0.326104	-3.35382	-0.882428	-1.76632	-3.81224	1.77107	-4.99355	-2.01902	4.27705	-4.01197	-0.0810053	1.31745	-5.46317	-2.8886	2.09825	-3.04387	-2.09448	-3.30943	5.34315
4.252	6.11436	-2.9754	3.63348	-2.94541	-7.09525	3.56121	-4.40337	-5.12914	7.06228	-3.19728	-5.42337	1.58378	-6.41895	-3.4682	-0.637549	-1.87673	-3.38589	2.5692	-5.24132	-5.34626	1.69569	-5.95714	-1.15963	3.62289	-2.9899	-4.07095	-0.38376	-4.60951	-6.26651	4.61857	-0.332404	-4.05962	-0.723828	-0.891115	-3.51054	2.06307	-4.40025	-2.76232	3.74115	-3.25917	-0.479305	0.941247	-5.64017	-1.9529	1.54565	-2.28107	-2.29888	-2.54553	5.04585
4.6022	6.47166	-2.0634	3.00518	-3.18481	-6.39295	2.65421	-4.36677	-5.28614	6.59728	-3.75508	-4.87087	2.21488	-6.12565	-4.1117	-0.395849	-2.78293	-3.48909	2.6706	-4.24782	-5.37646	2.14419	-5.46604	-1.86553	2.68119	-3.2696	-4.06985	0.19524	-5.08801	-6.84031	3.91187	-0.264104	-4.68472	-0.253928	-0.616015	-4.29284	1.25857	-5.00685	-2.87112	2.94405	-2.71967	-0.290505	0.256247	-5.39667	-2.6185	1.10275	-1.98687	-3.10328	-2.27403	5.93515
4.7441	5.73646	-1.5351	3.07628	-3.46981	-5.42935	1.83881	-4.42947	-4.76674	7.20578	-4.39278	-4.46697	2.39568	-5.28085	-4.539	-0.0911489	-3.74213	-3.18459	2.0253	-3.72312	-4.91196	2.97309	-5.61524	-2.37583	2.04259	-2.8913	-4.63635	0.93444	-4.65921	-7.37231	3.04557	0.267596	-4.40022	-0.148228	-1.08172	-5.19134	0.488473	-4.74145	-2.44852	3.24975	-3.33167	0.418095	0.334147	-5.65097	-3.5142	1.36695	-1.05077	-3.23898	-1.39833	5.56235
3.9282	5.47286	-1.1841	2.80488	-2.56051	-5.16015	1.32791	-5.23477	-4.87234	7.78548	-4.20238	-3.70057	3.26968	-5.79085	-4.6438	0.598751	-4.46983	-3.25799	2.777	-3.21982	-4.90536	2.25999	-5.20754	-2.95903	2.53539	-3.0798	-5.40665	1.43024	-4.00041	-7.84581	3.18897	0.0880963	-5.32702	0.348972	-1.47392	-5.89804	0.607173	-4.63105	-1.50592	2.35955	-3.52137	0.103195	-0.311253	-5.93247	-4.2833	2.05385	-0.429971	-3.80678	-0.584434	5.08745
3.8055	4.75426	-0.438596	2.82978	-2.30281	-4.22365	0.49991	-4.92007	-5.05184	7.56938	-3.63248	-2.91777	3.76048	-6.41365	-4.1008	1.21225	-4.18983	-2.58089	3.3753	-4.00412	-4.74826	3.09509	-4.88404	-2.93383	3.11939	-3.8243	-5.41905	1.99134	-3.69431	-7.13461	2.87727	-0.687104	-4.88012	1.00037	-1.66602	-6.56654	0.844173	-3.76245	-1.07272	1.87135	-3.74447	-0.727305	0.632747	-5.99017	-4.4615	1.19755	-0.172271	-4.14038	0.148666	5.59725
3.7736	4.74966	0.530704	3.10998	-2.91421	-3.57035	-0.17449	-5.53407	-5.38714	7.81388	-2.87318	-2.32707	4.35048	-6.35515	-4.8212	1.35485	-4.81623	-1.85889	4.2405	-4.51532	-4.62896	3.23479	-4.47244	-3.82493	2.73779	-4.1613	-4.54045	2.53294	-4.48641	-6.96171	2.91157	-1.3944	-4.20882	1.34377	-1.04872	-7.23084	0.941773	-3.26045	-0.284616	2.27305	-4.61727	-0.290105	0.474347	-6.77247	-3.9592	1.76565	-0.670671	-4.73648	0.0836658	4.89035
4.0548	5.60526	0.879604	2.60728	-3.69731	-3.39105	-0.75559	-5.40697	-4.67154	7.45408	-2.69588	-1.46767	4.01008	-7.16435	-5.1533	2.26875	-4.98183	-2.14119	4.69	-3.85912	-5.02866	2.50209	-4.75114	-4.42033	3.71429	-4.1688	-4.66145	2.24094	-5.03131	-6.21361	3.80937	-1.5356	-4.51952	0.877272	-0.228215	-7.16214	0.796873	-3.87435	0.461884	2.12675	-4.87797	0.626995	0.963747	-7.52447	-3.5901	1.67545	-0.383871	-5.73798	0.700766	4.16145
3.9875	5.83336	1.8371	2.31518	-4.29621	-4.03175	-1.64029	-5.62107	-4.52874	6.89558	-1.96498	-1.75127	3.26298	-7.64765	-4.6556	2.60975	-5.46093	-2.91019	4.7955	-3.31102	-4.24836	1.78679	-4.80314	-5.01703	4.35719	-3.4894	-4.80225	2.53134	-5.49201	-5.42801	4.68247	-1.9752	-4.45882	1.32177	0.480185	-7.64164	-0.073327	-3.79765	0.024684	1.72175	-5.74757	0.577195	1.77495	-7.77447	-4.0219	0.943854	-0.0262713	-6.16008	1.46827	4.28965
3.5073	6.51506	1.3811	2.51138	-4.32311	-5.01455	-1.21619	-6.41377	-4.27024	6.81148	-2.24368	-2.69007	2.47238	-7.82125	-5.334	2.55795	-5.03333	-3.75029	3.9702	-3.29062	-3.78796	1.28459	-4.02104	-5.32583	4.53059	-3.8664	-3.93375	2.96414	-5.05021	-4.65551	5.54317	-1.7537	-4.93802	1.33817	1.49598	-7.64824	-0.374927	-4.04645	-0.961216	2.34205	-6.17437	-0.0839053	1.94595	-7.01497	-3.4819	0.122654	-0.625871	-6.30508	1.74817	5.15715
3.9686	6.89636	0.622804	1.68128	-3.77341	-5.22265	-0.94849	-6.96737	-3.46884	6.94238	-2.92168	-3.35417	1.60538	-8.16555	-5.4796	2.06115	-4.21283	-3.60949	3.9542	-4.02532	-3.16386	0.835693	-3.83554	-4.49303	5.41169	-3.6184	-3.75425	2.34054	-4.26681	-4.80591	5.88167	-0.982504	-5.34042	1.21617	2.37798	-7.95624	-0.303727	-4.93665	-0.988116	2.20985	-7.00447	-0.531605	1.35885	-7.34707	-2.7659	-0.214146	-0.924471	-5.39078	2.67397	4.86105
3.6222	6.95196	-0.364596	1.47278	-4.64401	-4.84505	-0.17609	-6.39217	-3.53594	6.01788	-3.18738	-3.22667	1.42428	-7.39755	-4.9411	2.30425	-3.82633	-2.65089	3.3717	-3.35662	-2.76096	1.31639	-3.72874	-3.65423	5.94389	-4.158	-4.37425	1.95224	-3.40391	-4.69631	5.80087	-0.0124037	-5.33862	0.956572	3.22688	-7.47504	-0.991527	-5.61865	-0.644616	1.63135	-7.50117	0.0698947	0.418447	-7.47017	-2.778	-0.957346	-1.14557	-5.87258	3.15977	4.65365
3.925	6.72636	-1.2509	0.715479	-4.36251	-5.40085	0.65541	-5.82887	-3.29864	5.10728	-3.25748	-3.52737	0.831679	-7.36445	-5.7142	1.59695	-3.15213	-2.58769	3.0825	-4.07532	-2.22906	1.36119	-2.80394	-3.54783	5.47449	-3.3998	-4.74145	1.41414	-3.81671	-5.39391	4.92177	0.179696	-4.96592	0.239872	2.81358	-7.06604	-0.291827	-5.28215	-0.00801604	1.10145	-7.04787	0.660595	-0.601953	-7.57857	-2.8559	-0.708846	-0.923671	-6.74438	2.42777	4.98015
3.8995	7.25606	-2.0788	0.140779	-4.92621	-5.89735	0.85441	-6.60657	-3.91594	4.28118	-3.16508	-3.08157	1.11588	-6.47545	-5.9849	1.46665	-2.45153	-1.89699	2.2128	-3.95222	-2.37566	0.942493	-2.29964	-4.23113	5.60839	-2.7001	-5.39765	0.52384	-3.82141	-5.79351	5.27997	1.0263	-4.77282	-0.412628	2.28788	-7.56894	0.499173	-5.70625	-0.313916	0.896855	-7.29877	1.54179	-1.19075	-7.23317	-3.5604	-1.34215	-1.13947	-7.39238	2.12307	4.96875
3.1402	6.92236	-2.626	-0.859921	-4.92071	-5.87235	0.85871	-6.77587	-2.98154	4.25398	-4.10198	-3.33457	2.08138	-6.51375	-5.8814	2.30825	-2.01363	-2.11019	1.5741	-3.74412	-3.07926	0.195293	-2.34584	-3.56613	4.90499	-2.1924	-4.91985	0.44804	-3.36741	-4.85621	4.62767	1.5992	-5.30392	-1.34413	2.06208	-7.41564	0.013373	-5.98155	-1.08912	0.449155	-8.10397	1.63209	-1.21645	-6.71587	-2.6339	-1.97465	-0.820071	-6.83418	1.34487	4.42015
2.4594	6.49226	-2.1193	-1.39732	-4.18871	-5.39405	1.77161	-6.33887	-3.08674	3.44008	-3.77238	-3.60147	2.76758	-5.96525	-5.5198	2.38865	-1.37993	-2.74889	1.1815	-4.33912	-3.79896	-0.552407	-2.22774	-4.14753	4.34669	-1.4205	-4.77075	0.66704	-2.39371	-4.97111	3.82957	2.0613	-5.06952	-1.66703	1.16598	-7.43394	-0.272527	-5.60515	-1.95492	-0.483245	-8.04037	1.79019	-2.10505	-6.99527	-2.6706	-1.72445	-0.114271	-6.16898	0.900366	4.88325
2.0213	5.63726	-2.1901	-1.61712	-4.51011	-4.48455	1.52431	-5.80577	-3.83244	3.15328	-3.45148	-4.43697	2.29678	-5.41895	-6.1258	2.46615	-1.94483	-3.51479	0.133698	-4.32852	-3.81496	-0.917307	-2.85594	-3.46043	4.69579	-0.750902	-4.19575	1.29714	-1.75181	-4.96281	4.48027	2.5767	-5.58022	-1.83513	0.893585	-6.54764	0.363473	-6.33945	-2.18382	-0.101045	-7.87917	2.59089	-2.34485	-6.49947	-3.5089	-1.58685	0.818529	-6.28738	0.0804658	5.39125
1.4667	6.33186	-2.4979	-1.93722	-5.48271	-4.54715	2.17451	-5.07387	-3.92414	3.70788	-2.70078	-4.79247	1.54058	-5.02855	-6.5246	3.29655	-1.59383	-3.82819	0.350998	-4.23542	-4.72666	-1.14491	-3.50484	-4.08913	4.39779	-1.1478	-3.39805	1.53084	-1.83371	-5.84641	5.30867	2.9429	-5.76692	-2.57443	1.07398	-5.99274	1.10637	-7.02125	-2.03782	0.183055	-7.06847	2.14649	-2.15875	-5.78687	-4.1005	-1.02655	0.798729	-5.50848	-0.246934	5.62435
0.610397	5.85236	-2.6947	-1.52282	-6.15081	-4.04005	2.05181	-4.14617	-3.58864	3.12218	-2.30758	-5.49517	1.28588	-5.80025	-7.0671	3.38575	-1.08413	-4.65329	0.888998	-3.89792	-5.44076	-0.940407	-4.07974	-4.87223	4.62659	-0.622402	-2.65845	0.55004	-1.71481	-6.03131	5.71497	3.3823	-4.95542	-2.73403	1.98248	-5.61414	1.45537	-6.76055	-1.11402	-0.442145	-6.40667	1.66659	-2.97815	-5.29017	-3.929	-1.20505	0.950929	-4.60108	0.300366	5.67805
0.232697	6.75466	-2.3201	-1.12512	-6.36771	-4.91315	2.82031	-4.53057	-3.13994	4.01928	-2.03898	-5.72137	0.479979	-5.29745	-7.2233	3.32915	-0.431825	-5.30069	0.200898	-4.47282	-5.71826	-0.0734066	-3.69914	-5.16523	4.50749	-1.507	-2.20755	0.17144	-1.24531	-6.87211	5.79167	4.0664	-5.60932	-3.04313	2.84308	-5.91604	1.56917	-7.10975	-0.211816	-1.42045	-6.48117	1.63039	-2.83835	-5.20357	-2.9792	-2.01135	1.16283	-4.21768	0.583566	6.31865
0.782297	7.40796	-2.6653	-0.229821	-6.25741	-4.49435	3.55141	-3.88527	-3.34014	4.25628	-1.06958	-5.59067	0.133479	-4.49805	-7.6251	2.60245	0.142875	-5.51839	0.246898	-4.02732	-6.55976	-0.0138066	-3.09574	-5.86333	5.23969	-1.319	-1.58265	0.25554	-0.316911	-7.17131	5.17767	4.5162	-4.97502	-2.08343	2.75138	-5.91434	1.78167	-6.85915	0.726084	-1.83275	-6.54437	0.734895	-2.49915	-4.46127	-3.3756	-1.73875	0.311029	-3.87978	-0.183334	6.86375
1.261	6.88876	-3.2945	0.547479	-6.39871	-3.96245	4.10241	-4.71967	-3.29724	3.86518	-0.174681	-5.34347	-0.195221	-3.73855	-7.168	2.09565	0.691975	-6.03369	-0.696702	-3.86242	-6.22426	-0.0687066	-3.83434	-6.46053	5.37829	-1.6906	-0.702546	-0.29596	-0.344411	-7.92991	4.23597	4.4424	-4.77012	-2.00763	3.00848	-6.91724	1.05167	-6.48025	1.22918	-1.09155	-7.19147	0.433095	-3.28225	-3.84067	-3.2687	-1.93465	0.495129	-2.97218	-0.133534	7.85245
2.1813	7.21996	-3.1866	0.255279	-6.45991	-3.04045	3.89551	-4.81007	-2.38834	4.29668	0.437019	-4.72217	0.243279	-2.88475	-7.2266	1.77555	1.37667	-6.63549	-1.2697	-4.51692	-6.74056	0.105093	-3.80754	-7.39123	5.95159	-2.2819	-1.14205	-1.18496	-0.175711	-7.80091	3.71547	3.7531	-5.20152	-1.79953	3.91948	-7.11334	1.34387	-5.70295	1.75048	-0.976045	-8.08837	0.587695	-3.89285	-3.12487	-3.2787	-1.86275	0.211329	-2.02248	0.494566	8.33685
2.3916	7.28106	-4.1745	1.03968	-6.05851	-2.61095	3.25041	-4.15027	-2.20454	4.58638	1.27082	-4.12157	1.00838	-2.35485	-7.5107	1.33195	0.958375	-7.35229	-1.4588	-4.40662	-7.68316	0.358493	-4.70634	-7.64323	6.51329	-2.5026	-1.91765	-1.04726	0.773689	-8.04731	3.35667	4.0838	-6.02852	-2.69273	4.33148	-6.92334	1.11857	-5.15105	2.50958	-0.125345	-7.95947	0.202795	-4.40005	-3.83957	-2.9263	-2.71645	-0.206271	-1.77988	0.142366	8.89725
3.0496	6.56276	-4.0487	1.27398	-5.46851	-3.33025	3.65581	-3.26737	-2.05544	4.21268	1.54832	-4.89217	0.257879	-1.63345	-7.588	1.61145	1.66587	-7.98749	-0.796702	-4.61452	-8.35596	-0.561307	-4.63254	-7.46823	6.35249	-1.6219	-2.08805	-0.26086	1.22419	-8.37051	3.68297	4.9164	-6.41262	-3.05033	3.98918	-7.71814	0.820573	-4.23525	2.43448	0.333755	-7.09257	0.0188947	-5.29895	-3.91577	-2.5403	-2.99585	-0.618171	-2.58048	-0.441734	9.61795
2.6958	5.88246	-4.482	0.995779	-4.62641	-3.69895	4.46151	-3.32367	-2.51724	4.66088	2.35592	-5.18907	-0.624921	-1.85215	-7.8136	1.26745	2.48677	-7.58729	-1.018	-3.67122	-8.27466	-1.37751	-5.16084	-7.81633	6.87629	-0.801602	-2.25705	0.63664	1.12749	-8.06231	4.24237	4.3036	-6.86982	-2.34013	3.48208	-8.20974	1.60117	-3.69665	2.38138	0.135455	-7.33697	-0.894705	-6.3138	-3.69707	-2.5719	-3.34885	-0.899171	-3.43418	-1.21553	9.32065
2.0563	5.88986	-5.2024	0.343179	-4.90611	-4.34715	5.36811	-3.68497	-2.32994	4.24618	3.17752	-5.54167	-0.698921	-1.00365	-7.3503	0.954051	2.85207	-6.74679	-0.038302	-3.52432	-8.26426	-2.30521	-4.87554	-7.75973	6.45509	0.0816984	-2.34595	1.41444	0.585689	-8.19621	4.59337	3.6995	-7.61302	-1.97173	2.67458	-8.59904	1.02537	-3.43215	1.58038	-0.667445	-6.82277	-0.779705	-6.24944	-2.70177	-2.5762	-2.78135	-1.15457	-4.22478	-2.01003	8.85855
2.3899	4.92006	-5.2869	-0.163221	-5.41151	-3.65255	5.91791	-3.93277	-3.10124	3.32438	3.20412	-5.79547	-1.58932	-1.03515	-7.6644	0.552751	1.96467	-6.78999	0.602098	-4.01512	-7.68246	-2.71092	-5.45504	-8.51523	5.56719	0.535598	-2.37405	1.61674	-0.225311	-7.69321	5.11467	3.4102	-6.82952	-2.66453	2.13038	-8.12464	0.297773	-3.13135	2.14948	-1.19675	-6.54097	-1.58611	-7.00555	-3.11797	-2.1278	-2.07975	-0.637171	-4.68298	-2.16713	8.16865
3.1729	4.85886	-4.6791	-0.490821	-4.52531	-3.91365	6.35611	-3.14947	-2.76824	2.98368	2.53842	-6.52287	-2.39192	-0.466254	-7.9655	-0.190249	2.15997	-7.41649	1.1605	-3.16982	-7.56346	-2.83996	-4.53674	-8.82713	4.89809	0.619298	-1.66505	1.46484	-1.18801	-7.62251	4.31607	2.8245	-6.74902	-2.78233	1.33348	-8.45174	0.516373	-2.43135	1.53608	-1.86815	-5.96367	-1.11981	-7.91595	-2.79537	-2.1219	-2.21555	0.190729	-5.11088	-2.25613	7.78025
2.9883	5.18316	-3.762	-0.133521	-3.67911	-3.61285	7.26661	-3.46787	-2.95944	3.38808	1.78682	-6.98087	-3.16192	-0.816354	-8.4531	-0.0693489	3.12747	-7.20429	0.829798	-2.44742	-7.04626	-1.94001	-4.17754	-8.53373	4.52699	0.444798	-2.53115	1.48104	-0.971611	-6.68441	3.64817	2.795	-7.46192	-3.62543	1.12708	-8.01294	-0.334027	-2.14415	1.08768	-2.76055	-5.64617	-1.01281	-8.05684	-1.92947	-1.8024	-2.99755	0.720129	-5.35718	-1.74083	7.23625
3.0863	5.02056	-2.7904	0.499879	-3.01041	-3.50915	7.26711	-4.43827	-3.05274	3.28528	0.781919	-6.81107	-3.33362	-1.47825	-7.7684	-0.873849	3.74977	-7.17239	0.819298	-1.50722	-7.03746	-1.74411	-3.53244	-7.83093	4.52939	1.025	-3.34935	1.56964	-0.357611	-5.92031	2.98677	2.0695	-7.52702	-3.88063	0.983285	-7.05724	-0.500527	-1.18835	0.847184	-3.59705	-5.13597	-1.12261	-7.32686	-1.21077	-1.8404	-3.46815	0.572429	-4.54368	-0.798434	7.31725
2.9352	5.20136	-1.8469	0.273579	-2.01701	-3.43425	7.87211	-4.29707	-3.73204	3.12258	0.00301875	-6.23097	-3.68052	-0.655054	-7.4	-1.24255	3.24217	-6.43929	0.134498	-0.794617	-7.16476	-1.41481	-2.53294	-7.49273	4.38399	2.0146	-3.34425	1.72234	-0.583311	-4.97081	2.59397	2.7301	-8.22912	-3.37473	0.389385	-6.52654	-0.271227	-0.681054	0.073584	-4.50795	-5.33047	-1.33011	-6.63316	-0.861768	-2.3915	-3.90555	0.510129	-3.64068	-0.0816342	6.75915
2.4166	5.15986	-1.0324	0.610879	-1.40761	-2.75375	8.34051	-4.52917	-2.88984	2.90298	-0.534981	-5.46857	-3.21902	-0.975854	-6.6777	-1.97255	3.34997	-7.07919	0.117098	-1.01902	-6.21586	-1.71771	-1.67054	-7.78003	4.77139	2.433	-4.13175	2.66824	-0.388211	-5.19081	1.84907	2.4792	-8.79012	-3.57343	0.175985	-5.66004	0.488573	-1.16795	-0.024716	-5.00405	-4.72177	-1.88591	-6.51501	0.194732	-2.2996	-4.68385	0.486529	-3.13478	-0.466134	7.08295
3.0794	5.75436	-0.576696	1.06858	-0.706005	-2.27265	7.94071	-4.37517	-1.96404	2.74428	-1.43708	-5.88797	-3.98172	-0.636654	-6.2168	-2.79895	3.83117	-7.11029	-0.762102	-0.927217	-6.55116	-2.07171	-1.76674	-8.69713	5.70379	2.3674	-4.54085	2.36954	-0.106911	-4.29711	1.09547	2.0231	-8.41192	-4.04983	0.745385	-5.12314	1.25467	-1.65885	0.450184	-5.52055	-4.37217	-1.09421	-7.03738	-0.145768	-3.0705	-5.38765	1.06183	-3.39738	-1.28213	7.52405
2.2046	5.67436	-0.130296	1.46078	-1.63911	-2.16485	6.97281	-4.31107	-1.98244	3.11128	-1.07958	-6.70957	-3.63412	0.183546	-5.7052	-2.98325	3.52637	-6.24999	-0.864102	-0.377617	-5.75866	-1.93811	-0.842443	-9.00193	6.57639	2.5635	-4.88755	2.92924	-0.930011	-4.15161	1.01057	1.8034	-7.45422	-3.78643	0.00828486	-4.65014	1.68257	-2.29795	-0.072616	-5.13615	-4.30797	-0.172005	-7.04523	-0.918368	-3.5984	-5.20505	1.89193	-2.80008	-1.66013	7.07675
2.455	6.61516	-0.149996	1.04618	-1.39251	-1.35995	7.24491	-5.22287	-1.76274	2.55738	-1.17418	-7.54707	-4.07302	-0.321854	-5.0356	-3.06975	4.18997	-5.59159	-0.812702	0.542983	-5.77226	-2.84515	-0.985843	-9.38223	6.89089	2.7992	-5.83625	2.39944	-1.52531	-4.69581	1.55517	2.5605	-7.65982	-4.75173	0.192285	-4.55054	0.721373	-2.21015	-0.331416	-4.67435	-3.50457	-0.377005	-7.65635	-1.66547	-3.6593	-4.80445	2.34403	-3.56688	-2.00493	7.73775
2.597	7.06826	0.785104	1.91748	-1.42001	-0.892251	6.45661	-4.89207	-1.27314	3.26248	-1.88428	-7.57007	-4.82882	-0.103654	-4.552	-3.01855	4.89687	-6.25339	-1.0269	1.17738	-6.54056	-3.01029	-1.65244	-10.1733	6.12679	3.4021	-5.43195	3.22984	-2.10141	-4.92361	1.61837	3.4991	-7.41192	-5.07633	-0.683315	-4.64644	0.734673	-1.76115	-1.14472	-4.18625	-3.02937	-1.04801	-8.52388	-2.09997	-3.5794	-5.44425	1.86953	-4.03088	-1.94243	8.43725
2.199	7.88806	0.615604	1.43108	-0.621005	-0.704051	5.94181	-4.05197	-1.25834	4.05868	-1.99018	-6.98007	-5.56242	0.490846	-4.2917	-2.94395	5.89417	-6.19839	-2.0088	1.23908	-6.84746	-2.26691	-1.04804	-10.1623	5.91729	4.2128	-4.95445	3.05034	-1.99741	-5.91971	1.09107	4.158	-7.82042	-4.53903	-0.725215	-3.83554	0.954873	-1.89535	-2.10072	-4.05075	-2.03317	-0.786405	-8.82063	-1.37707	-3.0728	-6.22125	2.00143	-4.58258	-1.05413	8.57845
1.4788	7.56926	1.1984	0.565479	-0.196805	-0.540951	5.16761	-3.46137	-1.34524	3.90668	-2.88468	-6.53417	-4.84032	0.880146	-3.8177	-3.73145	6.09807	-5.58499	-2.68252	1.03278	-6.21306	-2.15441	-0.150243	-9.76993	4.98109	4.1687	-5.23645	3.97404	-2.36011	-6.27881	0.213669	3.76	-7.87672	-4.95443	-0.917615	-3.01204	0.783673	-2.85285	-1.81872	-3.54165	-1.41847	-1.19111	-9.73831	-1.00297	-3.0144	-7.15145	1.70443	-4.93918	-0.192334	8.11085
2.0617	7.09776	1.8016	1.01498	-0.445305	0.283349	4.48571	-2.76837	-1.44364	3.02178	-3.01678	-6.88657	-4.04612	1.40195	-4.0132	-3.88325	5.87287	-4.67549	-3.05926	0.165983	-6.21626	-2.22451	0.792857	-9.66393	5.08899	3.5793	-6.03145	4.12004	-1.49951	-6.71101	-0.318531	4.5322	-7.67952	-5.12043	-0.265215	-2.38054	0.159173	-2.73995	-2.56362	-3.42505	-0.48147	-1.03131	-9.4552	-0.0714675	-3.2866	-8.00985	1.57733	-5.29068	-0.231534	7.32415
2.6832	7.83676	2.1248	0.702179	0.406095	0.262349	3.97761	-1.93157	-1.39354	2.64948	-2.66838	-7.68887	-3.34422	0.968946	-4.5944	-3.60235	5.99087	-3.77229	-3.74808	-0.398517	-6.03726	-2.39491	1.74346	-9.42353	4.84599	2.7272	-6.38925	3.30064	-1.05701	-6.44251	-0.902131	5.364	-7.51192	-4.71473	-0.342115	-1.52994	-0.634027	-2.22205	-2.70572	-2.53805	-0.65627	-1.24751	-8.75529	-0.0124675	-2.54	-8.17805	1.83923	-4.39128	-1.16353	7.62145
3.0189	8.24296	1.3496	0.691579	0.824695	-0.652751	4.10541	-1.16797	-0.670735	1.70448	-2.83348	-7.95737	-2.49872	1.27245	-4.8145	-2.92445	6.18927	-4.46469	-4.34917	-0.944117	-6.43646	-2.88932	2.51286	-9.75893	4.10249	2.5567	-6.96455	2.49954	-0.883011	-6.94661	-0.936731	5.658	-6.56642	-3.91133	0.0337849	-1.82944	-1.31143	-1.88975	-3.26192	-2.45445	0.19703	-0.805705	-8.00539	0.555732	-2.8397	-7.92315	1.43293	-3.53368	-1.55493	6.77895
2.9786	8.90496	0.658404	1.56468	1.24219	-0.782151	3.83461	-1.13227	0.269965	0.851585	-3.11258	-8.44317	-1.55902	1.44925	-4.7557	-2.61585	5.35557	-4.17499	-5.17476	-1.15482	-5.98486	-3.82752	2.64386	-9.56393	3.71849	3.4094	-6.80735	2.65764	-0.110211	-6.44311	-0.549631	5.0742	-5.85152	-3.17543	0.225385	-1.21634	-1.31653	-2.14495	-4.21082	-1.98795	0.43413	-0.0625053	-7.15726	0.994032	-2.9993	-8.13375	0.482329	-3.48038	-1.61023	5.79655
2.4954	9.18016	-0.0725958	1.40308	2.18549	-0.505851	3.76281	-1.99637	0.548865	0.943085	-3.66018	-7.66367	-0.731821	1.56525	-4.2945	-2.98835	4.43037	-4.41189	-5.39665	-1.80472	-6.70466	-3.53021	2.34686	-8.72423	3.12349	3.5078	-7.56285	2.04214	0.641289	-6.20611	-1.29973	5.8206	-5.55532	-2.75753	-0.156915	-0.461738	-0.651327	-1.40225	-4.07272	-2.13495	1.25143	-0.489205	-6.18214	0.982332	-3.113	-7.37825	-0.0527713	-3.89918	-1.24423	5.44545
2.819	9.49446	-0.930196	2.30638	1.87939	-0.544751	4.70941	-2.13497	0.360865	0.345785	-4.34658	-7.97237	-0.869621	1.75575	-3.3472	-3.08385	3.53977	-3.99789	-5.30963	-2.18502	-5.79816	-4.44083	2.27386	-8.86903	2.93679	3.6797	-8.46335	1.63434	1.24919	-6.71261	-2.17453	5.6683	-5.78932	-3.43793	0.0978849	0.171162	0.178173	-1.49815	-3.51582	-2.52115	1.14863	-1.32451	-6.35384	1.87223	-2.9356	-7.01335	0.711329	-3.52038	-1.86293	6.09895
1.9787	9.17506	-1.2821	2.21188	1.27929	0.190349	4.92401	-1.37337	0.900865	0.270085	-5.21148	-8.26287	-0.599221	2.54865	-3.8269	-3.19075	3.93007	-3.13489	-4.83828	-2.99772	-5.88766	-4.09071	1.40566	-9.16533	2.75689	2.7631	-8.37685	0.71424	1.14169	-6.92931	-1.87803	4.6872	-5.96082	-3.57023	1.01678	-0.0706376	1.08117	-1.15555	-3.13642	-3.34645	1.43173	-1.68091	-6.53591	2.41503	-2.1533	-6.57955	1.62463	-3.40448	-0.943034	6.24025
2.0987	8.30896	-1.6499	2.37408	0.507395	0.737949	5.92061	-1.21937	0.810865	0.245685	-5.55128	-7.28937	-1.38722	2.79135	-4.2848	-3.47385	4.30797	-2.33229	-4.0378	-2.54902	-5.48636	-4.58291	0.558057	-9.22373	2.57579	2.0693	-7.70015	0.77164	2.10899	-7.13111	-2.00733	4.7571	-6.89222	-2.80863	1.13898	-0.666138	2.05807	-1.26995	-2.85922	-3.76685	1.70793	-2.50471	-6.00545	2.23063	-1.388	-7.13215	2.41843	-3.23318	-1.51953	6.37185
2.9196	7.91186	-1.8422	2.18928	-0.441105	0.631449	5.76051	-0.29407	0.496965	-0.363915	-5.27778	-6.58897	-2.08832	2.31695	-3.816	-3.98245	3.55727	-2.63659	-3.55246	-3.37432	-5.82876	-5.34239	-0.164543	-9.01383	2.10989	1.3146	-7.96365	-0.0448596	1.88759	-7.51601	-2.73913	4.1628	-6.75962	-2.61913	1.97438	-1.18394	2.18377	-1.65595	-3.78342	-4.59495	1.18823	-2.54101	-5.28965	2.93433	-1.5676	-6.54685	2.54583	-2.48108	-0.818834	6.93605
2.4609	7.22476	-1.3276	2.73418	-0.798405	-0.160151	5.68431	0.19053	-0.352935	-0.799615	-5.92878	-7.11677	-2.11212	2.23205	-2.8327	-4.28015	2.64607	-2.75609	-2.59857	-3.21222	-5.74156	-5.13731	-0.920743	-8.33513	2.37909	1.4734	-8.85495	-0.89426	2.39699	-7.48371	-3.10213	3.5982	-7.50382	-2.57073	2.14728	-2.12954	1.99437	-0.832554	-4.21622	-4.74635	1.84923	-3.23181	-4.79645	3.40943	-0.901804	-6.40575	3.55393	-2.76808	-0.903334	6.00185
1.5872	7.22246	-0.970696	2.48748	-0.164005	-0.827551	6.02111	1.05903	-0.113135	-1.45292	-5.27258	-7.03197	-1.84462	1.31925	-2.5854	-4.50935	3.15567	-3.46669	-1.9989	-2.52552	-5.56016	-4.44622	-0.410543	-7.90513	2.98979	1.4278	-9.60795	-1.83296	2.33929	-7.64191	-2.40443	2.9888	-7.70582	-3.00203	2.72658	-2.76224	2.92827	-0.792754	-4.30592	-5.33915	1.11573	-3.27771	-4.42235	4.31343	-0.811604	-6.26885	3.61373	-3.70238	-0.751934	5.10935
1.1356	6.52086	-0.437996	2.22068	0.384895	-1.51755	6.70721	0.74693	-0.722835	-1.63002	-5.82058	-6.29887	-2.22182	0.446546	-2.8996	-3.84435	2.91357	-4.14689	-2.2561	-1.64262	-5.27026	-4.24644	-0.340943	-6.94043	3.12929	0.684798	-9.05415	-2.24766	1.82979	-6.91531	-1.95213	2.4594	-7.06482	-2.77143	3.35458	-1.98844	3.71507	-0.585254	-3.83312	-5.02145	0.22323	-3.02031	-3.82135	3.73473	-1.3402	-5.32335	3.51553	-3.56218	-0.431834	4.66125
1.1697	5.57066	-0.696596	1.94368	0.191895	-2.45085	6.61101	1.16563	-1.67564	-2.29152	-5.20888	-5.86847	-1.43752	-0.114354	-3.1403	-4.39115	3.13197	-4.93399	-3.17068	-1.75852	-5.48636	-4.84148	0.404257	-7.01963	3.17849	0.208998	-8.13425	-3.01896	2.24269	-6.57741	-2.59843	1.7493	-6.92142	-2.33853	4.10918	-2.26354	3.49077	-0.0319539	-4.64562	-5.12485	-0.39047	-3.85781	-4.48855	3.42953	-1.9113	-4.68385	4.32743	-3.40228	-0.228034	3.71665
0.365597	5.39846	-0.235996	2.12258	0.697195	-3.26325	6.62021	0.93993	-2.59354	-2.29392	-4.41068	-6.33897	-0.946321	-0.0998538	-3.9938	-5.12225	3.36897	-5.37979	-3.49961	-1.75252	-4.54396	-5.49393	0.632057	-6.39323	2.39419	0.0733984	-7.61635	-3.02996	3.09899	-6.10001	-2.31173	1.2694	-6.12702	-2.15683	4.37738	-3.11604	3.42557	0.872346	-4.98782	-5.15015	-1.03467	-3.23501	-4.49825	3.92443	-2.6987	-3.73285	4.24163	-3.73398	-0.880434	3.10205
0.251597	4.47676	-0.0995958	1.84168	1.51739	-3.60015	7.47991	0.92173	-3.08694	-2.63722	-4.47758	-5.40647	-1.23502	0.531546	-4.7033	-4.89605	4.22787	-4.98799	-3.90558	-2.52872	-4.25956	-6.28828	0.196057	-6.69043	1.77339	-0.635402	-7.97105	-3.07216	3.11599	-5.13621	-2.87903	1.2524	-5.34292	-2.04543	5.03378	-3.88924	2.78217	1.47475	-4.66812	-5.28925	-1.72387	-3.83941	-4.84655	3.08183	-3.1106	-3.23295	5.00613	-3.70898	-1.82893	2.92745
-0.667903	4.27286	0.186204	2.74448	1.60259	-3.19495	7.92601	1.78543	-3.20104	-3.34922	-4.01548	-5.91707	-1.95302	-0.183754	-4.8381	-4.92195	4.58597	-5.94429	-3.50369	-3.48932	-4.26686	-6.14814	-0.708843	-6.38883	1.85209	-1.5668	-7.88875	-2.71536	2.21079	-4.94921	-2.50423	2.1463	-4.99652	-1.63853	4.18968	-4.12754	3.00337	1.87315	-3.80632	-6.10835	-2.23067	-4.13161	-4.72885	2.50553	-3.8652	-4.16255	5.36713	-3.66588	-2.00823	3.60445
-1.0673	3.42096	0.349404	3.22448	0.921895	-2.77135	7.73681	2.09563	-4.12624	-3.21702	-3.56808	-6.80307	-2.32692	0.151246	-4.0104	-4.64805	4.20967	-6.75789	-3.65678	-4.40062	-4.52216	-6.85045	-1.00934	-7.03753	1.14129	-1.6642	-8.49075	-1.82646	1.73869	-4.77071	-2.22183	3.0263	-5.28962	-1.14323	4.78938	-3.43384	3.09837	1.43335	-2.95902	-6.18835	-2.33287	-5.08171	-3.98915	2.75423	-4.3711	-5.06465	5.61443	-3.74548	-2.37753	4.15445
-0.412703	2.93376	0.705404	3.26008	0.149695	-3.29995	7.56891	3.05773	-3.94164	-3.57832	-2.72508	-7.05577	-3.11392	-0.393254	-3.729	-5.09875	3.34687	-7.08559	-4.0563	-4.47692	-5.41606	-6.18337	-1.02484	-7.72583	0.317694	-1.2039	-8.47625	-1.70056	1.55059	-3.75601	-1.91973	3.5429	-6.06872	-0.315728	4.50658	-3.83464	2.45517	0.901646	-3.56542	-5.27665	-2.13177	-5.37431	-3.20225	3.23073	-4.7203	-4.70145	6.29623	-3.21028	-2.64323	4.79485
-0.185703	2.71316	1.5461	3.59018	-0.700905	-2.93885	7.64071	3.11033	-3.05294	-2.63192	-2.53358	-7.03937	-3.94122	-0.915854	-3.792	-4.11995	3.21927	-6.77489	-4.97537	-4.18102	-5.60576	-6.00622	-1.69144	-7.02033	0.906894	-0.494702	-8.80235	-1.87646	0.626389	-4.01391	-1.03603	3.7685	-5.79192	-0.465428	3.57858	-3.81334	2.79477	0.0596461	-3.45412	-5.27495	-1.20607	-5.68111	-2.44265	2.62993	-4.9326	-4.45845	5.94423	-2.31998	-2.37093	4.76965
0.720097	2.40446	1.7159	3.42058	-1.34691	-2.27695	7.10331	2.64173	-2.37924	-2.84592	-1.79418	-6.45357	-3.20782	-1.51015	-3.4569	-4.21225	2.76947	-5.93679	-5.4835	-3.94312	-4.84616	-5.33861	-2.30534	-7.43473	0.651294	-0.295802	-7.86775	-1.05586	0.726689	-4.54231	-0.792231	2.8015	-5.65952	-0.944828	3.57588	-3.01164	2.78457	-0.431254	-2.65662	-4.54255	-0.50467	-5.48751	-2.84275	1.72193	-4.882	-3.87915	5.18633	-2.65788	-1.81083	4.50985
1.5921	2.68126	1.9325	2.51348	-1.55751	-2.20575	6.93131	2.29293	-1.49824	-2.89962	-2.59428	-5.87617	-2.82282	-1.09635	-4.2932	-3.25795	2.55827	-5.96329	-5.12054	-3.64392	-3.95296	-4.82827	-1.76004	-6.70933	1.28009	0.0239984	-7.21425	-0.87346	-0.172711	-4.28951	0.0700686	2.3834	-5.65172	-0.909928	2.59698	-3.11074	2.93907	-0.802754	-1.81792	-3.90825	-0.69467	-4.81491	-2.48955	1.31873	-4.0695	-2.95025	5.02143	-2.33508	-0.991434	4.32165
2.5906	2.96376	1.7836	2.26178	-0.856005	-2.80705	7.69881	2.04843	-1.00924	-2.12182	-2.83358	-5.36107	-2.29212	-1.85095	-3.9676	-3.52685	2.18497	-4.99679	-4.98552	-2.62532	-4.08356	-3.93301	-1.30204	-6.65563	1.08679	-0.410302	-6.34445	-0.79246	-0.534711	-3.44081	0.525669	2.1261	-4.76062	-1.69083	2.21258	-2.62654	3.73207	-0.972354	-2.36732	-3.04655	-0.33007	-4.63461	-1.82585	2.02783	-4.2278	-2.50965	4.43993	-2.97718	-1.18143	4.64405
2.5232	2.02766	1.7031	2.76188	-0.746605	-3.59175	7.94091	1.18683	-0.753335	-1.78142	-3.12918	-4.50167	-1.62662	-1.62295	-3.2876	-2.58675	2.35837	-5.12089	-5.69431	-1.95922	-4.08496	-3.03888	-1.59404	-6.77843	0.159994	-0.549502	-6.51975	-0.64766	-1.10751	-2.64781	0.863869	1.2309	-4.97422	-1.88663	1.23478	-2.80074	3.93757	-1.87025	-2.42442	-2.80345	-0.28657	-3.71391	-2.11005	2.11453	-3.3117	-1.61505	4.19783	-3.09918	-1.76533	4.35835
2.5964	1.19426	2.1327	1.87018	-0.767605	-3.91795	7.60031	0.50193	-0.311435	-1.64742	-4.06118	-4.23377	-0.977621	-1.83955	-2.6523	-2.91065	2.48707	-4.19089	-6.22218	-2.04122	-3.29646	-2.76082	-2.25324	-6.17963	-0.395606	-0.652802	-5.73245	-1.22256	-1.79271	-2.86231	1.25647	0.665796	-4.32882	-1.77993	1.27488	-1.79804	4.32797	-1.44395	-3.20402	-2.99025	0.66393	-3.57751	-2.68325	2.88943	-2.9392	-1.74815	4.82643	-3.95318	-2.04263	3.49285
3.2321	1.17146	2.9112	1.64288	-1.53481	-3.43965	7.15261	-0.31177	-0.549435	-2.15222	-3.89108	-3.47497	-1.43112	-2.61545	-2.3321	-2.49765	2.14597	-3.44739	-5.26541	-2.04832	-3.08246	-2.94162	-1.56904	-5.50533	-1.13001	-1.0009	-5.23695	-0.97166	-2.42871	-2.12681	1.45357	-0.342504	-4.35762	-0.982128	1.44268	-1.27284	4.11237	-1.59795	-4.15222	-3.41375	0.21373	-2.82051	-3.01635	2.74553	-2.0327	-1.27565	5.63103	-3.63428	-1.78383	2.65585
2.5878	0.512963	3.1154	1.80288	-2.46821	-3.78085	6.16811	-0.62657	-0.524635	-1.67312	-3.60838	-2.74117	-0.581221	-2.68855	-1.8219	-2.57275	2.26357	-2.49919	-4.27625	-2.03562	-3.18576	-3.59692	-1.09754	-4.92963	-1.44991	-0.0893016	-5.40515	-0.24426	-3.02941	-2.32951	2.34227	-0.419104	-3.87572	-0.102328	1.16378	-1.47774	4.88507	-1.75645	-4.63092	-2.72945	-0.31877	-2.39001	-2.53025	2.47403	-1.203	-1.58445	6.13863	-2.86878	-0.879834	2.69745
1.7137	0.909863	3.1772	2.21308	-2.87491	-3.00315	5.75721	-1.45497	-0.313435	-0.850315	-3.18988	-2.57697	-0.0865208	-3.44545	-1.9477	-1.80835	2.37607	-2.00109	-3.94929	-1.39212	-2.58176	-3.71327	-2.00814	-5.05563	-1.17671	0.630898	-4.92795	0.36314	-3.73611	-1.86321	2.51167	0.110196	-3.12052	-0.0436284	0.264585	-1.77334	5.33767	-1.35675	-3.77762	-2.14625	0.53723	-1.97241	-1.73745	3.07203	-1.1273	-0.848446	5.38933	-2.78808	-0.435334	2.10155
1.349	1.72676	3.4842	1.97088	-2.76361	-2.06185	6.52181	-1.88827	0.0100645	-0.700015	-2.31178	-3.03887	0.790279	-3.16655	-1.3625	-1.75665	1.66727	-2.67949	-3.87256	-1.44882	-1.65556	-4.15293	-1.54144	-4.19733	-0.534806	-0.0997016	-4.87785	1.32564	-3.79111	-1.68811	3.14627	0.859596	-3.23492	0.155772	-0.408615	-1.04774	5.39257	-0.927354	-2.91942	-1.54155	0.0414303	-1.42031	-1.00465	2.72943	-1.6994	-0.939846	5.11293	-1.84938	-0.719134	1.73575
1.7986	2.56886	3.6865	2.56178	-2.48411	-1.38565	6.35221	-2.37117	-0.778835	-0.532015	-2.21788	-3.99577	0.601779	-2.32295	-0.934503	-1.85175	0.708675	-2.43529	-4.71229	-1.77372	-1.88666	-4.97887	-1.36424	-4.51373	0.328594	0.0742984	-5.24205	2.11784	-3.30081	-1.57241	3.87577	0.558696	-3.76012	-0.691228	-0.804815	-1.10674	5.72087	-0.114454	-2.56742	-1.59385	-0.21037	-2.35751	-0.819153	1.96073	-2.1468	-0.755846	5.19463	-0.88528	-1.28683	2.58035
1.8983	3.28106	2.9481	2.83468	-1.96961	-0.545851	6.08181	-3.22687	-0.356235	-0.130715	-2.18998	-4.88337	-0.277321	-2.03235	-1.0787	-0.998849	0.270075	-2.20429	-5.26582	-2.58882	-1.99796	-5.43295	-0.963643	-5.26193	1.01209	-0.416102	-4.87385	2.52694	-2.79351	-0.90311	4.02747	1.3607	-3.21952	-1.03343	-0.189415	-1.73274	5.15397	-0.292354	-1.86352	-1.10095	0.65933	-2.53941	-1.21485	2.42153	-2.9111	-0.914246	5.71073	-0.0484805	-1.77863	2.64405
1.3974	3.88706	2.3899	3.72208	-1.66311	-0.162151	5.47681	-3.23007	0.360165	0.159085	-3.13858	-4.54717	-0.146021	-1.41895	-1.8181	-0.664949	-0.532525	-1.87099	-4.74528	-3.38112	-1.77366	-5.43218	-1.43704	-6.08813	1.06079	-1.3212	-4.32295	3.29464	-2.36401	-0.62881	3.73797	2.2139	-2.87502	-0.901328	-0.238615	-2.64084	4.57857	-1.10075	-1.58652	-0.975845	-0.13377	-3.11651	-0.607253	2.27913	-3.7365	-1.47385	6.45323	-0.26128	-2.52623	2.16755
0.635597	3.33276	2.0646	4.26718	-2.42061	0.0502492	5.03011	-2.88487	-0.377635	0.248285	-3.91638	-5.13217	-0.656821	-0.618154	-1.6429	-0.716849	-0.561825	-2.86369	-4.01469	-3.74952	-2.28076	-5.50874	-2.07994	-5.36923	1.88299	-1.7615	-4.56415	3.06404	-2.90631	0.0712905	3.81427	2.5613	-1.99432	-0.00692842	-0.346715	-3.04144	5.37077	-1.48535	-1.42382	-0.456045	-0.75737	-3.63601	-0.845953	1.47733	-4.2639	-2.21335	6.45063	-0.84638	-3.35923	2.16285
-0.304003	3.49146	2.3564	3.69688	-2.83111	-0.612151	4.35791	-3.46957	-0.615235	-0.276115	-3.98088	-4.32207	-0.469621	-0.168654	-2.5281	-1.38065	-0.0820252	-3.48029	-3.12228	-3.89442	-2.66816	-6.03833	-1.65514	-4.70023	2.75029	-1.3904	-4.36295	2.61174	-2.09341	0.11309	3.48727	3.2884	-1.42862	0.0825716	0.563485	-2.82064	5.53637	-0.747154	-0.915316	-0.289945	-0.70137	-4.54631	-0.756753	0.857332	-4.9864	-2.36845	5.86443	-1.65858	-2.88373	2.91235
-0.375403	3.35966	3.3346	3.38388	-3.17391	-1.51625	4.19071	-3.79777	0.274365	0.347285	-3.70568	-3.63227	0.441479	0.0846462	-2.2474	-2.06275	0.537575	-3.76139	-2.32179	-4.21352	-2.19236	-6.70745	-1.32374	-4.14873	2.60239	-0.939102	-3.53185	2.35864	-1.18071	-0.20701	4.38567	3.3549	-1.02772	-0.481428	1.22488	-3.28214	6.15417	0.0593461	-0.669216	-1.03985	-0.24727	-5.04351	-0.00775276	0.419832	-5.2623	-2.91345	5.52713	-0.96218	-2.78553	3.74025
0.196297	2.83796	3.9637	3.59158	-4.03841	-1.78145	3.63491	-3.17227	0.786065	1.20208	-3.34278	-3.44577	0.383279	-0.884854	-2.6051	-2.41845	0.673475	-4.68289	-1.3643	-4.11642	-2.33676	-7.18502	-2.16184	-4.29473	3.36309	-1.1298	-3.02905	2.80144	-1.40821	-1.03931	4.49467	3.2783	-1.97702	-0.330828	2.02878	-3.84164	6.82577	-0.518154	-1.04832	-1.53605	-0.44217	-4.21751	-0.541553	-0.291268	-4.9499	-3.34645	4.68963	-1.29458	-2.83513	4.08525
1.063	3.19556	3.9935	3.74438	-3.90021	-0.845951	3.52351	-3.13227	1.76776	1.54328	-2.64408	-3.94087	0.113679	-1.77755	-2.8951	-2.62295	-0.203525	-5.04629	-1.1427	-3.97042	-1.43826	-6.6574	-2.88694	-4.47033	3.56209	-1.1709	-2.10825	2.81084	-1.34851	-1.98511	5.26497	2.7289	-2.11402	0.194072	1.44158	-4.28884	7.19457	-1.00565	-1.76982	-2.26675	-1.06137	-4.30301	0.324647	-0.599168	-4.6675	-2.72925	4.64753	-0.56578	-3.14303	4.15955
1.7018	2.86586	4.6337	3.07498	-3.56051	-0.205251	4.04841	-2.65777	2.38606	2.12608	-2.27148	-3.32307	0.212579	-2.73875	-3.0724	-3.03985	-0.364625	-5.81389	-0.272302	-3.74202	-0.939163	-5.6908	-2.82974	-4.59883	2.52889	-1.0393	-1.99985	1.91954	-1.04971	-1.83801	5.03597	1.8216	-2.27362	0.130772	2.14798	-4.85494	6.81077	-1.37715	-2.57952	-2.34765	-2.03867	-4.55861	0.0541472	-0.486768	-3.7267	-2.49885	3.92963	-1.19168	-4.10963	4.14465
2.081	3.69396	4.9796	3.90328	-3.54131	0.333849	3.50711	-1.82337	2.28556	2.28108	-2.91178	-2.64627	0.0886792	-3.36885	-3.8101	-4.01325	-0.668625	-5.86679	0.275898	-4.25032	-1.61306	-5.0884	-2.80124	-3.91433	2.46569	-1.6965	-2.67025	0.97324	-0.964411	-1.86321	4.86067	0.911296	-2.62152	-0.485628	2.04208	-5.66164	6.69107	-2.15615	-3.11922	-2.06545	-2.05317	-3.66721	-0.765753	0.0166325	-3.5916	-2.13415	3.71133	-2.01088	-3.46513	3.67055
2.9528	3.21486	5.1476	4.64648	-4.17621	0.412049	2.54931	-1.72537	2.24076	1.31868	-2.66878	-2.69717	-0.842521	-3.54185	-4.0262	-3.98535	0.290975	-5.80019	0.691298	-3.60782	-1.02596	-5.00416	-3.35774	-3.12763	1.69239	-2.2718	-2.74775	0.91954	-1.92081	-2.05731	4.75927	0.196796	-1.88842	-0.978828	2.55588	-6.26134	5.79787	-2.46995	-2.91682	-1.09955	-1.85547	-3.86421	-0.912653	-0.841968	-3.4592	-1.19805	4.09973	-2.00688	-2.69263	3.03695
3.4494	3.37356	5.9397	4.95828	-4.43461	-0.461351	2.96391	-1.00137	1.81956	0.830485	-3.39118	-2.32747	-0.457721	-4.26085	-3.4973	-4.61805	0.303075	-5.14169	0.835798	-3.21552	-0.155363	-5.73621	-4.00074	-3.12033	1.75649	-1.7037	-1.92445	1.02404	-2.54721	-1.34631	5.51207	-0.386104	-2.12312	-1.16233	3.49538	-6.05144	5.86687	-2.48065	-1.95172	-0.422445	-2.18047	-3.33341	-0.211453	-1.48057	-3.3752	-1.02465	3.81853	-1.06898	-2.79743	3.62515
3.2734	4.35356	5.7296	5.64348	-4.61901	0.235849	2.46871	-0.35127	1.30126	0.777885	-3.46928	-1.35527	0.346679	-4.49425	-3.9154	-4.69355	-0.215825	-4.34779	1.6649	-3.69982	0.00733674	-6.09793	-4.57794	-2.51313	1.78779	-1.9975	-1.00705	0.77034	-2.38041	-0.44571	4.85107	-0.989504	-1.62462	-1.44063	4.38498	-6.22244	5.19717	-2.87035	-1.42212	-0.564045	-2.82687	-3.97721	-0.743453	-1.60587	-2.6	-0.664846	3.89213	-0.17448	-3.52413	3.06565
4.0432	4.67596	5.1315	5.80218	-4.95321	-0.732051	3.38111	-0.26587	1.25496	1.12258	-2.84128	-0.705469	1.27398	-4.39035	-3.5987	-4.52485	-1.14683	-3.91439	1.706	-4.74012	0.189637	-6.61432	-4.77904	-1.67663	0.987594	-1.515	-1.25655	0.23564	-3.10041	-0.81281	4.04597	-1.3466	-1.24042	-0.764628	4.69398	-5.63414	4.20297	-2.59735	-1.59192	-0.513645	-3.74307	-3.79361	-0.753053	-1.13817	-1.797	-1.25665	3.12093	-0.14328	-3.55143	2.12195
4.731	4.20616	4.7253	6.02378	-4.06161	-0.954051	4.25631	-0.37747	0.944765	1.82828	-3.46318	-0.586169	1.18788	-4.99755	-4.3333	-3.65545	-1.39193	-4.13389	0.959698	-5.35992	0.00213674	-6.59979	-3.99464	-1.11993	0.133994	-1.887	-1.47445	-0.63396	-3.15911	-1.33381	3.64047	-0.930404	-0.465122	-0.0235284	4.12798	-5.70124	3.57607	-3.32505	-1.33602	0.216255	-4.35197	-3.70271	-0.00345276	-0.625668	-1.5172	-2.11555	2.80233	0.17402	-3.67253	1.51995
4.1743	4.11636	3.9749	5.47268	-3.35261	-1.23665	3.84971	-0.0548699	0.139065	2.59648	-3.55728	0.0313315	1.72238	-4.34825	-4.831	-3.09445	-1.44073	-4.94029	1.7265	-5.93552	-0.274163	-6.21162	-3.15594	-0.841927	-0.306606	-2.5971	-1.98165	-1.12966	-2.34141	-1.13011	4.54827	-0.862904	-0.326122	0.356972	4.57388	-4.91834	3.47157	-3.41085	-0.340316	0.146055	-3.86737	-4.52431	-0.552153	0.0506325	-1.0678	-2.61615	2.86193	-0.62398	-4.33343	1.75275
3.2821	4.10266	3.5648	5.38708	-2.53591	-0.748051	4.19301	-0.0135699	-0.754835	3.31528	-3.25768	-0.550169	2.54148	-4.18275	-4.5682	-4.02265	-1.60113	-5.26899	0.997998	-5.88882	-0.953863	-6.38163	-2.61484	-1.58493	-0.999706	-1.9442	-1.93405	-1.89626	-2.08581	-0.56521	4.88267	-0.170604	0.291278	-0.154828	5.34868	-5.10164	2.64107	-2.87275	-0.404216	0.240355	-2.96167	-4.69761	-1.00665	0.594032	-1.7753	-1.98725	2.86793	-1.30168	-4.35433	2.59345
3.664	4.84666	3.1099	5.91128	-1.79731	-0.828951	4.96131	-0.0663699	-1.26164	3.57588	-3.62558	-1.43967	3.43718	-4.04185	-4.7925	-4.28455	-2.17683	-5.98289	0.240698	-5.49462	-1.34736	-7.29433	-2.84294	-1.83423	-1.65311	-1.2077	-1.72495	-1.96326	-1.18711	-0.11081	4.12857	0.386596	0.173678	-0.357228	5.81358	-5.94034	2.36607	-1.98585	-0.719116	1.15085	-3.01227	-4.54061	-1.49755	1.14783	-2.3789	-1.20545	2.76823	-1.95558	-4.15143	3.50025
3.6702	4.81666	2.1581	6.54138	-1.06631	-0.933051	5.38711	-0.67277	-1.93184	2.63198	-3.42088	-1.38057	3.73198	-3.12945	-4.7024	-3.47825	-1.79993	-6.38989	-0.118502	-5.65212	-0.460763	-7.6631	-2.88014	-2.76063	-0.825306	-0.914702	-2.30655	-1.28696	-0.443711	-0.10971	3.60167	1.0985	-0.174722	-0.0258284	4.98388	-6.37784	2.71037	-2.65305	-1.38502	0.878055	-2.28527	-4.01431	-1.59625	0.228832	-2.5842	-1.37925	1.97973	-2.48328	-4.77953	3.96285
2.7969	4.48086	2.1273	7.01948	-0.220505	-0.848751	5.24941	0.26803	-2.12044	2.65378	-2.48338	-1.13847	2.78798	-3.31855	-4.2336	-2.91835	-2.36983	-6.87199	-0.393302	-6.22662	0.322337	-6.64756	-2.86874	-2.93743	0.0224938	-1.0426	-2.73845	-1.98016	0.134789	-0.44781	4.26827	1.6021	-0.601922	0.538272	4.54508	-7.03194	2.09897	-3.47465	-1.59672	0.757155	-2.42297	-3.05021	-2.07575	-0.566068	-2.8372	-1.36345	1.71343	-1.51238	-4.04473	3.92715
2.5594	5.25596	2.6307	6.62558	0.608595	-1.17875	4.51051	-0.32357	-2.52644	1.89468	-1.87618	-1.22637	1.91038	-3.06575	-3.869	-2.17435	-2.44013	-6.28719	0.360798	-5.75002	0.734837	-5.76556	-2.68524	-2.74153	0.670294	-1.8367	-2.92275	-1.12876	0.521589	-0.65601	4.42757	0.789796	-1.08722	1.33787	4.35538	-6.56484	1.90577	-2.65975	-2.10532	1.62435	-2.44137	-2.60431	-2.65535	-0.0826675	-2.2174	-0.695746	2.29253	-1.20808	-3.57163	3.99555
2.7671	5.28516	3.5668	5.92478	0.399895	-1.85005	4.16191	-1.15547	-2.60634	1.98818	-1.73948	-0.250969	1.04868	-3.36745	-3.4271	-2.58915	-3.16213	-5.77489	0.00769797	-4.93022	0.480437	-5.69836	-1.96704	-2.17643	1.43539	-1.4316	-3.37345	-0.43196	0.845389	-0.0637095	3.44127	0.717096	-1.13062	2.09317	4.55618	-5.94924	2.43417	-3.04695	-2.82642	1.72565	-1.46957	-2.61311	-2.55495	-0.997268	-1.9705	-0.135246	2.44763	-2.00208	-3.12073	3.44625
2.6338	5.12416	4.5817	5.83738	-0.504005	-2.23255	3.34341	-0.66547	-2.50674	1.66208	-1.20378	0.509731	1.10248	-3.27965	-2.4624	-2.79905	-3.39263	-4.79979	0.151498	-3.91102	0.473737	-4.86256	-1.64834	-1.87903	1.04369	-0.719202	-2.79515	-0.30666	0.216589	0.61439	2.98087	1.3725	-1.57452	2.48317	3.72328	-5.49914	2.74957	-2.42175	-3.47182	2.17265	-1.32607	-1.75871	-2.67365	-1.62317	-1.2458	0.193354	1.94383	-1.21838	-2.96203	3.52255
2.1574	4.37736	4.213	5.46428	-1.06461	-1.56045	2.43311	-0.76957	-2.39184	0.766785	-1.51958	0.504131	1.30428	-4.05135	-2.0181	-3.73495	-3.18783	-4.87459	0.479198	-2.98832	0.772537	-4.73102	-0.799043	-1.49223	1.29819	-0.760202	-1.87715	-0.46476	-0.347011	1.36229	2.19077	0.909196	-1.71232	2.83047	2.86178	-5.34664	3.76497	-2.36875	-3.53152	2.33885	-2.09527	-1.25741	-1.83215	-1.27507	-0.972704	0.130054	1.16233	-1.71518	-3.27193	4.34285
1.4164	4.28776	3.621	5.33418	-2.07861	-1.69785	1.49591	-0.43057	-2.24444	0.0716846	-0.943781	0.0619315	1.30358	-4.83285	-2.6273	-3.24825	-2.54623	-4.31299	0.315398	-2.06432	0.769737	-4.30084	0.00925722	-1.85603	1.06869	0.174498	-1.90525	0.31894	-0.634311	1.89919	2.36217	0.584596	-0.808422	2.06377	2.38898	-5.57804	4.16527	-3.10685	-3.05162	2.02665	-3.02867	-1.45621	-1.19945	-1.91547	-0.504004	-0.231046	0.420929	-1.31278	-4.23093	4.24475
1.3437	5.07516	3.105	6.11618	-2.39581	-2.23955	1.62551	-0.0334699	-3.08984	-0.256315	-1.69338	0.582331	0.925079	-5.59965	-2.2071	-2.42565	-2.81493	-4.04499	0.540398	-1.82182	-0.0584633	-4.16875	-0.202543	-2.81363	0.823294	0.380698	-2.81005	1.19864	-0.229711	1.82719	2.54057	-0.202504	-1.32172	1.08897	2.22548	-5.89164	3.81107	-4.02305	-2.85252	2.47285	-3.70237	-2.06631	-0.978753	-2.29347	-1.3906	-0.959746	-0.211871	-1.60298	-3.85553	4.96745
1.2038	5.75006	2.3368	6.70368	-3.13011	-2.20675	1.65391	-0.45377	-3.99384	0.328585	-2.21428	1.18213	1.79528	-5.78125	-2.5326	-2.55715	-3.16673	-3.17999	-0.044402	-1.53802	-0.755563	-3.21214	-0.260143	-2.82223	1.18959	1.2552	-2.71445	1.14384	-1.20361	1.49359	2.34817	-0.608204	-0.461622	0.956372	2.87548	-5.15974	4.71777	-4.35215	-3.10742	2.90955	-3.03077	-2.67381	-0.433153	-2.63187	-0.692704	-1.29115	-0.462971	-2.48238	-3.05373	4.57415
0.814497	6.21656	3.2151	7.17668	-2.30361	-2.49675	1.46201	-0.46737	-4.97024	-0.370715	-2.89388	0.878031	2.15698	-5.71655	-1.6359	-2.09685	-3.11503	-2.32479	0.134198	-0.794817	-1.38666	-3.53177	-0.944743	-3.47233	1.79929	0.717398	-3.20845	1.83154	-0.743811	1.09289	2.76817	-1.326	0.0176783	0.116672	3.22128	-4.82144	5.22637	-3.55965	-3.49562	2.60265	-3.69147	-3.36601	0.0484472	-3.15007	-1.3332	-1.75565	-1.26467	-2.72998	-2.64333	3.76575
0.370997	6.57426	2.3392	7.74158	-2.58031	-1.84085	1.99681	-1.23647	-4.87924	-0.830215	-2.46268	0.192531	2.47018	-4.94575	-1.1561	-1.31915	-3.48393	-2.73669	0.028498	-1.33602	-2.24106	-3.61489	-1.84974	-3.07603	2.43419	0.100798	-3.58465	1.39804	-1.01961	0.24799	2.73177	-0.554804	0.520478	-0.713528	2.85228	-4.52144	6.04437	-3.91535	-3.19062	2.09765	-4.17707	-4.02581	0.581347	-2.39167	-1.2527	-2.33465	-1.81147	-3.23338	-1.67923	3.72045
0.793097	7.39056	2.078	7.30598	-3.34231	-1.38995	2.37081	-1.43097	-3.99614	-0.573715	-2.56918	-0.731669	2.86568	-3.95455	-1.245	-0.483649	-3.46063	-2.17709	0.789098	-1.79472	-2.75296	-2.80764	-2.36074	-3.11713	3.09449	0.0417984	-2.92055	0.56514	-1.52441	0.16559	3.13787	0.158596	0.927578	-1.62583	2.59828	-4.82024	5.64037	-4.47725	-2.48992	1.45985	-4.75157	-3.56351	1.00975	-1.49887	-1.0371	-1.89735	-1.53777	-3.99348	-1.98373	2.73145
0.450697	7.34676	2.9752	7.26888	-3.86621	-0.554051	2.73501	-1.50917	-3.14214	0.0832846	-1.96088	-1.01017	2.10348	-3.54495	-1.6285	-0.911649	-3.15523	-1.38669	1.2924	-2.11242	-1.92236	-2.57171	-3.24934	-2.80243	2.74609	0.113898	-2.01345	-0.25726	-1.14641	-0.0862095	2.79957	0.893296	0.375178	-1.85253	3.50238	-4.86794	4.90127	-4.43105	-1.77642	2.03995	-4.80247	-2.82551	1.39015	-1.21597	-1.9195	-1.28955	-1.29297	-4.68758	-1.42773	2.15995
0.424897	6.98176	3.877	6.92918	-3.05431	-0.0711508	3.17581	-1.68397	-2.25604	0.334085	-1.02458	-1.33827	2.42408	-2.83345	-2.3061	-0.985149	-2.16433	-1.41009	1.9393	-2.63202	-1.36856	-1.75461	-2.73154	-2.73443	1.98009	0.227398	-1.42395	-0.70726	-1.44611	-0.81501	2.52167	1.7202	0.645878	-1.74623	4.42178	-5.22724	4.03217	-4.61145	-2.05022	1.29465	-4.77557	-2.17431	1.20275	-2.08537	-2.2362	-0.494846	-1.53387	-4.17218	-0.805234	2.54335
1.3667	6.78156	3.7863	6.86858	-2.74481	0.823149	3.03801	-1.11067	-1.51254	0.795985	-1.51628	-2.02797	1.78148	-2.50365	-2.952	0.00955109	-2.25253	-1.44379	2.1165	-1.66832	-1.28516	-1.75301	-1.77824	-2.81323	1.53659	1.0578	-1.29945	-0.16526	-1.02181	-1.51751	3.37707	2.1594	1.05888	-2.49803	4.86738	-5.56754	4.03207	-5.36815	-1.34322	0.834255	-4.66267	-1.33031	0.691147	-2.37777	-2.94	-0.123346	-0.641871	-4.31038	-0.608234	2.88995
1.8338	6.67166	4.6643	7.05568	-2.42931	1.74645	2.35331	-1.79837	-1.36174	0.813785	-0.641381	-2.46147	1.20908	-1.72225	-2.7396	0.566651	-1.62523	-0.872387	2.2541	-1.93492	-0.329263	-0.804907	-1.95494	-2.75603	2.12269	1.7915	-1.18425	0.52534	-0.910211	-0.75431	4.16197	2.0504	0.522678	-2.61603	5.51308	-4.90004	4.48847	-6.15235	-1.70852	-0.0525454	-4.82487	-1.66301	0.874047	-1.91957	-3.754	0.00165354	0.291029	-4.67658	0.285666	2.82055
2.6886	6.61796	5.1933	6.73918	-1.69671	1.12435	2.94021	-2.58517	-0.924635	1.51348	0.0507187	-2.45737	2.04708	-1.73705	-2.2958	1.50125	-1.69763	-1.21469	1.5147	-1.37702	-0.385963	-0.395007	-1.31724	-3.37203	1.73799	2.6757	-1.23365	0.67724	0.046589	-0.92571	4.10717	2.657	-0.279622	-3.42003	5.23728	-4.54804	5.04697	-5.49875	-1.31542	-0.686445	-4.39647	-1.03131	0.698347	-1.79137	-4.6411	0.148554	0.503429	-5.67498	1.15637	2.84495
2.0583	6.08006	5.6673	6.87548	-0.760505	1.30685	2.94181	-2.58947	0.0694645	2.24908	-0.570481	-2.50697	2.73548	-1.06965	-2.3952	2.27455	-1.32203	-0.853887	1.472	-0.737617	-1.14576	0.441693	-0.843143	-3.25913	1.92009	3.2879	-2.00245	1.10254	0.094389	-0.0924095	3.23327	2.6245	0.0687783	-4.32043	5.09588	-4.63904	5.52267	-4.90305	-0.794916	-1.19745	-4.53407	-1.81321	1.01275	-2.27117	-5.4299	-0.0277465	1.36193	-6.07858	1.88757	3.30895
1.2465	5.76006	5.2038	6.14908	-0.524805	0.726749	2.14631	-2.32727	0.513865	2.67018	-0.667881	-1.58947	2.46068	-0.360754	-2.9197	2.70485	-0.442325	-1.07359	1.7377	0.0394835	-1.78106	0.940993	-0.560943	-4.03223	2.53489	2.4787	-2.05475	1.55154	0.892889	-0.00150951	2.27217	2.5952	0.290078	-4.51373	4.11698	-4.31694	5.95127	-4.40455	-0.031316	-1.42525	-5.50137	-1.93951	0.389447	-2.68817	-6.053	0.623854	1.64243	-6.74508	2.24667	3.62215
0.802297	6.17356	4.4663	6.22288	0.420995	0.955349	1.86441	-3.09777	-0.00353549	3.37528	-0.297681	-2.12437	1.75888	0.279146	-2.9988	3.06845	0.260975	-1.58129	0.838198	0.190883	-2.07826	0.561793	-0.504243	-4.89153	2.67719	1.9068	-2.81545	2.07664	0.436089	-0.72891	2.45537	2.6577	-0.672622	-3.66403	4.33258	-4.15854	5.16297	-4.22605	0.449584	-1.91255	-5.80987	-2.73611	-0.176353	-1.91717	-6.1519	0.230254	2.35533	-6.28128	1.41077	4.04735
0.479697	5.41026	3.9917	5.47278	0.389095	0.269149	2.02351	-3.73217	-0.667935	3.16328	-1.15208	-2.47577	1.17038	-0.329954	-3.5379	3.05655	-0.417025	-2.35269	0.993598	-0.150817	-2.96736	-0.232007	-0.978343	-5.13623	3.17219	1.0426	-2.91305	2.48274	-0.108811	-1.53661	2.28807	2.1614	-1.44472	-3.99283	4.34088	-3.26934	4.58497	-3.54235	0.823384	-2.85945	-5.55287	-2.79241	-0.218053	-1.02317	-5.7593	-0.569546	2.69113	-5.84508	1.56487	4.98265
-0.366603	4.98276	3.777	5.28208	-0.547705	0.127749	2.28971	-4.71287	-0.607735	3.37228	-2.10018	-2.60987	0.191079	-0.333754	-3.6537	2.65525	0.381175	-2.64649	0.597098	-0.845317	-3.56136	0.218993	-1.30484	-5.90353	3.44809	0.803598	-3.90745	2.33054	0.370189	-2.36281	1.67407	2.2083	-2.21042	-3.05153	3.91878	-3.11654	3.98317	-2.89505	0.382984	-2.77575	-5.10407	-1.95531	-1.22435	-1.16247	-5.8531	-0.903146	1.94783	-5.37048	0.805166	4.98025
-0.790403	4.81396	2.8495	4.91088	-0.735205	-0.731251	1.45881	-4.97327	-0.197735	3.00428	-1.67198	-3.42927	0.0462792	-0.795454	-4.5149	1.83725	-0.255825	-2.70339	0.107698	-1.59822	-4.08656	-0.235907	-2.09044	-6.25963	3.56799	0.184798	-4.55925	2.15544	-0.293911	-3.03101	1.93317	2.0323	-3.11632	-2.77843	3.36668	-3.91364	4.89767	-2.71435	0.309784	-2.98845	-4.21997	-2.21021	-2.08415	-1.68297	-5.5971	-0.738946	2.19213	-4.42388	0.202866	5.64715
-0.709703	4.44476	1.964	4.56168	0.181495	-0.575051	1.78881	-5.17767	0.657565	2.31148	-1.01438	-3.62197	-0.0710208	-1.73885	-4.4249	1.56365	-0.945025	-3.37109	-0.699202	-2.14412	-4.21156	-1.10301	-2.24744	-5.94253	4.46709	0.499798	-4.29205	2.52614	-1.20051	-3.00391	2.03187	2.0673	-4.06772	-2.36423	2.49038	-3.87714	5.23787	-1.82115	0.284284	-3.35305	-4.06837	-1.27791	-1.65155	-1.24057	-4.8652	-1.36585	2.36063	-3.74098	-0.562934	5.51535
0.196397	4.42396	2.3146	3.72478	0.419295	-0.145451	1.26361	-5.84767	0.116265	1.99538	-1.55598	-4.32417	-0.971421	-1.51815	-4.4545	1.70945	-0.0976252	-3.76929	0.062998	-2.49492	-4.66176	-1.94741	-2.21634	-5.52213	4.19989	0.952398	-5.07865	2.13854	-2.14341	-2.87391	1.95957	1.4003	-4.77282	-2.27053	1.81538	-4.59884	4.22697	-1.83765	0.227984	-2.98675	-3.25687	-1.17391	-2.57205	-0.946368	-4.817	-2.04215	1.94153	-3.13508	-0.358134	5.38725
0.853297	4.31456	1.548	3.29078	-0.157705	0.522249	1.03501	-6.82397	-0.135435	1.87618	-2.15298	-5.11377	-1.46152	-2.31255	-4.5181	2.50015	-0.0201252	-4.35949	-0.717102	-2.49902	-5.23536	-2.14961	-2.21894	-4.61443	4.90749	1.6058	-4.87385	2.30874	-2.85551	-3.49601	2.88387	1.195	-4.83192	-2.39363	0.969785	-3.98884	3.90897	-1.22415	-0.480816	-2.80725	-3.51847	-0.255705	-2.75445	-1.80927	-4.4562	-2.87615	1.48663	-3.06818	-0.432534	5.11545
1.0384	4.96886	0.878504	3.27178	-0.591005	1.38345	1.40491	-7.65357	0.267465	1.79358	-1.86198	-6.04037	-1.69832	-3.23895	-4.6403	2.39685	-0.908025	-4.53859	-0.106102	-2.22012	-5.85796	-2.34171	-3.18184	-4.75233	4.98099	1.7097	-5.77265	1.91774	-2.01001	-3.85831	3.33107	1.1177	-5.63232	-1.50293	0.865585	-4.42274	2.98707	-1.04065	-0.677416	-1.96605	-3.97297	-0.508305	-3.56015	-1.60797	-4.0285	-3.34875	0.788329	-2.68888	-0.583734	6.05595
0.557597	5.81696	0.712304	2.65468	-0.0772054	1.85795	1.61281	-8.38157	-0.256035	2.04488	-2.78438	-5.97587	-2.19412	-3.85685	-4.0557	1.73465	-1.07843	-5.31069	0.104398	-2.97002	-6.37566	-3.12035	-2.85224	-4.27403	5.85899	1.3316	-5.59215	0.99694	-1.78861	-3.82721	4.03087	0.537496	-5.88382	-1.85793	-0.0124151	-4.32574	2.10097	-0.762654	-1.01542	-1.79195	-3.37137	0.277695	-3.08575	-2.34167	-3.5236	-3.91055	1.35643	-2.04388	0.0676658	6.69105
0.409997	6.74786	0.561504	2.03488	0.614295	1.91465	2.18511	-9.05987	0.0419645	1.96278	-3.69328	-6.38287	-1.75872	-4.68245	-4.187	1.48285	-1.45333	-6.09309	-0.504402	-2.97242	-7.16216	-3.1185	-3.58484	-3.70983	6.75019	1.5634	-5.91815	0.96654	-2.35441	-3.12051	4.56627	-0.330404	-5.82232	-2.62813	-0.659115	-4.24984	1.34227	-0.722354	-1.67262	-0.747945	-3.23677	0.191395	-3.79855	-2.09917	-2.9737	-3.90855	2.28023	-1.77898	0.122166	7.36325
0.255297	7.03706	-0.331796	1.49888	1.21629	1.35015	2.89511	-8.92117	-0.610935	1.56608	-4.30308	-7.01987	-0.963821	-5.07535	-4.4816	2.09155	-1.16443	-6.79449	-0.970202	-2.38382	-7.74806	-2.37401	-4.11484	-3.68683	6.68469	2.0077	-6.81065	0.58474	-3.25881	-3.02711	3.90877	-1.031	-5.64012	-2.22513	-1.41292	-3.87034	1.17297	-0.200554	-2.53732	-0.257945	-2.56007	-0.191105	-3.54775	-2.42747	-2.1109	-4.02125	2.80353	-0.97278	0.0777658	8.34115
-0.0663027	6.76836	-1.1611	0.554079	1.22649	1.44525	2.92301	-8.30057	0.127465	2.05938	-4.64778	-7.70277	-0.191721	-5.42595	-3.9537	2.38055	-0.821625	-7.66649	-1.3735	-1.95852	-7.01096	-2.84215	-4.94664	-3.69103	5.94179	2.5745	-7.12975	0.56064	-3.82771	-3.76261	4.17407	-1.9135	-5.95862	-1.84443	-1.53802	-2.92844	0.342973	-0.183054	-3.05172	0.657255	-2.45097	-0.0701053	-3.64805	-3.36457	-1.9434	-4.81845	2.87623	-0.52108	0.216866	9.28385
-0.229903	5.85086	-0.970196	-0.254721	0.689995	1.21565	2.47481	-8.48467	0.978165	2.80708	-5.30708	-7.92467	-0.293121	-5.93975	-4.7794	1.66425	0.0494748	-7.61759	-1.9481	-2.68552	-6.91386	-2.63051	-5.25444	-4.55563	5.95329	3.1425	-7.96095	0.24884	-4.74451	-3.77741	3.27037	-2.3908	-6.19622	-2.03153	-2.22022	-2.32844	-0.306427	-0.123854	-2.46222	0.806655	-3.32277	-0.392405	-3.73415	-3.61797	-1.0245	-5.59855	3.06873	0.00711951	1.18717	9.44135
-0.00210271	5.56146	-1.837	-0.937321	0.338895	0.650849	2.77201	-8.74247	1.85246	3.66828	-5.25568	-7.38797	0.535779	-5.95005	-4.4142	0.959651	-0.188425	-7.02399	-1.7092	-3.57852	-7.08706	-2.47651	-5.73404	-5.35843	5.88469	2.4879	-8.72825	-0.44576	-5.06111	-3.21841	3.19267	-1.4308	-6.47172	-2.53183	-1.33542	-2.22274	0.295073	0.280646	-1.75942	0.774655	-2.55767	-1.02461	-4.70625	-3.74747	-0.960904	-5.75995	2.23653	-0.47198	1.77557	8.70165
0.194997	4.79286	-2.3878	-1.06732	-0.345905	-0.0796508	2.72591	-7.95677	2.46706	3.63468	-5.11538	-6.48937	0.0886792	-6.40355	-3.666	0.151251	0.356375	-7.06709	-2.46794	-4.22802	-7.10336	-2.38871	-4.77044	-5.53913	4.95519	2.6442	-8.92445	-1.16716	-4.44721	-3.14081	2.84157	-0.722504	-6.05512	-3.08553	-1.94662	-2.79194	1.13057	0.220446	-1.23282	-0.108245	-2.60267	-1.22891	-5.09605	-3.01407	-1.4594	-6.43665	2.76943	-1.00898	2.56397	9.08885
1.001	4.72946	-2.9007	-0.623921	-0.633705	-0.871951	1.86061	-7.56827	2.47586	3.63808	-5.89528	-6.02297	-0.271321	-6.02765	-2.8422	0.0607511	-0.0614252	-8.03229	-2.88413	-3.43722	-6.76796	-2.77673	-4.30854	-6.32453	4.88509	1.6816	-8.89955	-1.83896	-4.38761	-2.43721	1.99847	-0.279704	-5.97182	-3.29113	-1.77762	-3.69564	1.17387	0.215646	-0.272916	-1.01375	-2.97847	-0.985405	-5.47985	-2.14987	-1.3204	-6.03615	3.26483	-1.73568	2.11347	8.85695
1.9618	4.70086	-2.9554	-0.106821	0.0542946	-1.36855	1.88531	-6.61557	2.21526	2.86208	-5.59498	-5.54307	-0.166921	-5.06725	-2.8297	-0.728949	0.452575	-8.08469	-3.24749	-2.57092	-6.41486	-1.80641	-4.13494	-6.30983	4.40539	2.0092	-8.10455	-1.29726	-3.66291	-2.07451	1.21757	0.392996	-5.84332	-3.37243	-0.825315	-3.44664	1.08787	0.930746	0.343984	-1.93355	-2.82167	-1.00441	-5.45055	-1.15537	-1.1773	-5.50875	3.98983	-2.18908	1.60867	8.19295
1.6507	3.80246	-2.68	0.108579	-0.879405	-1.41695	1.18691	-5.86347	2.32216	3.45438	-5.46168	-4.78207	-0.592221	-4.32875	-2.4407	-1.14405	0.710875	-7.21589	-3.35288	-1.62292	-6.43106	-1.41251	-3.28264	-6.04173	4.39859	1.1003	-7.58825	-1.96476	-3.07931	-2.38161	0.317269	0.391196	-5.42292	-3.49873	-0.901915	-2.48484	0.196173	1.15695	0.597984	-2.44835	-2.18927	-1.49141	-5.69095	-0.449268	-1.8085	-4.59995	3.93473	-2.40648	1.02467	7.62425
1.6213	3.47946	-1.804	-0.595721	-1.12181	-2.03955	1.01761	-5.19147	1.62236	3.05048	-5.83208	-3.98907	-1.46892	-4.79075	-2.4263	-1.85345	0.0951748	-7.37599	-3.76958	-1.62652	-7.31826	-2.05831	-3.28324	-6.89503	5.35169	0.877898	-7.67895	-2.04836	-2.14121	-2.14511	-0.593631	0.316096	-5.29912	-4.38633	-1.16522	-2.14344	0.062073	0.623246	1.42808	-2.02115	-1.69387	-0.798605	-5.16265	-0.800068	-2.4686	-4.00595	3.80193	-1.65188	2.09037	7.47855
0.847597	4.01946	-1.7447	-0.842221	-2.03061	-1.95825	0.53971	-4.61787	2.25166	2.40058	-6.47428	-4.29157	-1.46322	-4.58285	-1.5017	-2.79525	0.0961748	-7.25979	-4.52983	-1.98222	-7.84526	-2.92058	-3.03964	-7.01653	5.12589	0.274698	-8.41235	-2.32996	-1.29981	-1.88381	-0.276031	-0.499304	-4.79712	-4.37453	-1.47262	-1.16734	0.337973	-0.214454	1.69568	-1.04695	-1.50947	-0.613305	-4.76525	-1.62337	-2.1761	-4.44075	4.10143	-0.92658	1.56767	6.63905
0.664197	3.62366	-0.907996	-0.976321	-2.79301	-2.54165	0.27011	-3.81197	2.60886	1.96048	-5.70328	-3.82087	-1.38652	-5.35595	-0.841603	-2.61845	-0.666825	-6.77379	-4.00476	-1.33402	-8.45576	-3.51836	-2.59974	-7.63493	4.80289	-0.0490016	-9.31055	-2.72866	-0.703111	-1.23321	0.185469	-0.617404	-3.94132	-4.06463	-2.33522	-1.06344	1.07977	0.236746	1.30368	-0.730845	-0.68787	-1.04471	-4.22255	-1.73107	-1.278	-5.03795	4.76553	-0.56598	2.14357	6.21005
1.5501	3.37986	-0.665396	0.0105786	-2.79841	-2.60565	-0.63309	-3.92527	2.80116	1.03718	-5.74268	-3.87697	-1.25782	-5.68355	0.0596969	-2.71455	-1.00153	-7.67969	-4.13092	-2.03562	-9.09866	-3.28769	-1.63084	-7.71293	3.87419	-0.0872016	-9.51785	-3.59436	-0.191611	-1.29801	0.396269	0.0268963	-3.24342	-3.18063	-2.53882	-1.02574	1.75367	-0.366754	0.780684	-0.435345	-1.26937	-1.71941	-3.69665	-0.953368	-0.984004	-5.29615	4.67273	0.35132	2.17757	5.41685
2.4135	3.33176	-1.065	0.705979	-2.77351	-1.89745	-1.46149	-3.98937	2.36646	0.792985	-5.62178	-4.72847	-1.08242	-5.40585	1.0114	-3.28955	-1.14683	-8.47069	-4.34729	-1.26712	-9.66776	-3.59333	-1.10284	-8.39313	3.09749	-0.631802	-9.39735	-3.60826	0.540289	-1.94291	1.09547	0.686596	-3.29242	-2.38113	-2.62912	-1.53944	1.53697	-0.792654	1.63508	0.353955	-1.05727	-2.32131	-3.56945	-0.324768	-1.7178	-4.40395	4.69913	0.62312	2.40327	5.65475
2.4	3.85826	-0.288696	1.33548	-3.45121	-1.51365	-1.60989	-4.94567	2.65946	1.62528	-5.53418	-5.26717	-2.00272	-5.02545	0.909597	-3.68605	-1.64073	-7.69379	-5.08382	-0.770817	-9.30466	-4.28854	-1.57864	-8.91553	3.66209	-1.2703	-8.77385	-4.44366	0.309089	-2.30251	0.211169	1.0442	-3.36162	-2.23863	-1.71852	-1.23654	1.61177	-1.74595	1.41228	0.236255	-1.98127	-2.20901	-4.21645	0.0688325	-2.3082	-3.60895	4.08903	0.39712	2.67537	6.62535
2.5965	3.74586	0.681004	1.60178	-4.43091	-1.79535	-0.95679	-5.05227	3.32806	1.24408	-5.78058	-6.16197	-2.20122	-5.20615	0.00269694	-3.72685	-2.55783	-7.99809	-5.92924	-0.727117	-8.77626	-4.94419	-1.26934	-9.57673	4.36639	-1.7908	-9.04355	-4.20076	0.301089	-3.26971	-0.0172314	1.7348	-2.69862	-2.12813	-1.39752	-0.336438	2.34737	-1.96145	0.734184	0.478755	-2.95977	-1.92351	-4.42655	0.731332	-1.6118	-3.74995	3.12493	0.24522	1.77467	6.75775
2.2792	4.58866	0.979104	1.07778	-4.80801	-2.48015	-0.60739	-5.86927	2.97466	0.440385	-5.80908	-5.75357	-2.06322	-6.06315	-0.480303	-3.00395	-3.04103	-8.34319	-5.99675	-0.819017	-7.81886	-4.23416	-0.937343	-10.0634	3.90239	-2.2202	-8.32895	-4.02526	-0.360811	-3.94231	1.00397	1.6757	-2.62212	-1.73663	-0.981815	0.368162	3.23147	-1.99785	0.987384	0.390955	-3.75487	-2.51841	-5.40275	1.04793	-1.6048	-3.69145	2.12443	0.24342	0.830066	6.91875
2.0964	5.49316	0.909704	1.01148	-3.87531	-2.64335	0.29951	-5.67977	2.84826	0.102485	-4.98978	-5.31887	-2.95732	-6.12565	-0.145803	-2.44815	-2.35993	-7.95309	-5.6648	-0.157017	-7.27606	-4.35557	0.00745722	-10.1755	4.04679	-3.1399	-8.15665	-4.61826	-1.02111	-3.64721	0.884169	2.4872	-3.03942	-1.10823	-0.448415	-0.271938	3.66677	-1.32235	1.49228	-0.459445	-3.43897	-2.83441	-4.89825	1.30503	-2.3794	-2.83345	1.96083	0.71832	0.746666	7.24095
2.0681	6.13046	1.5399	0.222479	-3.78411	-2.13965	0.57981	-5.66567	3.75546	-0.600015	-4.34168	-5.28387	-2.79402	-6.66065	-0.941303	-1.57965	-2.23843	-7.61149	-6.00533	0.529583	-7.93946	-3.88058	0.182457	-10.9711	3.35229	-3.0048	-8.81485	-5.09635	-0.321511	-4.16901	0.167369	3.0542	-2.74292	-1.69623	0.333685	-0.454038	4.57357	-1.57965	1.47808	-0.906045	-2.83237	-2.25701	-4.36095	2.08303	-2.6574	-2.45875	1.42493	0.0180195	-0.158434	6.96095
2.4991	6.38056	2.3784	-0.734821	-4.16031	-2.16405	0.14941	-6.34867	4.30846	-0.314715	-4.19758	-6.20757	-3.23912	-5.92395	-1.324	-1.10015	-1.38123	-7.47439	-5.58971	1.40388	-7.74266	-3.46013	0.697957	-10.3152	2.63119	-3.1336	-8.17025	-4.59926	-0.385711	-4.97971	-0.725031	2.8773	-3.05322	-2.12093	0.469285	-1.31174	5.46377	-2.04495	1.57718	-1.45085	-3.61657	-2.51931	-3.96205	1.70163	-1.8752	-2.24105	1.32713	-0.91518	0.315466	6.43555
2.5572	6.92016	3.1366	-0.328021	-5.06781	-2.04215	0.55541	-5.86237	5.03436	-0.507015	-4.02378	-7.11387	-3.08702	-5.12185	-2.0238	-0.866649	-0.952425	-6.64939	-4.87435	0.657383	-7.47266	-3.55174	0.272257	-9.37583	2.68819	-2.1661	-8.26905	-4.55926	0.488789	-5.56841	-0.920531	1.9274	-2.97432	-2.26203	-0.0227151	-2.08314	6.07017	-2.12295	0.806284	-1.87375	-2.75807	-2.09291	-2.97035	1.75833	-2.0567	-2.49025	1.98463	-1.48308	0.545466	6.31805
3.5206	6.92626	3.2184	-1.03812	-5.44381	-2.54225	1.35951	-6.17037	4.44846	-1.44872	-3.98998	-6.93757	-2.47812	-4.34075	-2.0934	-1.54445	-0.784625	-5.94589	-3.98343	0.742283	-7.09266	-3.26819	-0.109343	-8.53863	2.81559	-1.5423	-7.47115	-3.76186	0.730689	-6.08081	-0.910631	0.949096	-3.26002	-2.60663	0.506185	-2.82224	6.73197	-1.64075	0.242084	-1.73935	-1.90547	-2.51841	-3.09345	1.47383	-3.0152	-3.02505	2.19783	-2.24698	0.286766	5.37265
4.3599	6.51926	2.9186	-0.901221	-6.30901	-2.19965	2.11541	-6.54847	5.00116	-1.05132	-3.40548	-6.23157	-2.28712	-3.46885	-2.5361	-1.23885	-1.65853	-5.86469	-4.17641	-0.0134165	-7.64046	-2.75847	0.249357	-7.76293	3.04359	-0.621102	-7.28445	-3.01996	1.19739	-5.72701	-0.873731	1.4712	-4.08342	-3.56393	0.829385	-2.69124	7.28247	-1.07725	0.805584	-2.62575	-2.17297	-2.85781	-3.61965	0.726932	-3.0356	-2.94165	3.04663	-2.93978	1.07407	5.03285
4.8848	5.94806	3.4714	-0.450221	-7.11401	-1.99145	2.22791	-6.69207	4.05136	-1.14772	-2.57138	-5.80187	-2.78872	-3.41175	-3.3018	-0.457249	-2.08623	-5.50179	-3.33873	-0.0954165	-8.13676	-2.76141	1.16056	-7.68123	4.05589	-0.763002	-7.09685	-2.17256	0.945389	-6.15731	-1.04903	0.625896	-4.50892	-3.59163	1.81678	-2.55874	6.42777	-0.483954	0.734184	-2.42015	-3.06257	-3.32511	-4.42675	1.12223	-3.4137	-3.59855	2.47433	-3.38458	1.68957	5.73325
4.9254	5.62106	2.5278	0.357079	-7.01841	-1.32035	1.91081	-6.17067	3.28196	-1.54112	-2.33458	-6.68487	-3.67112	-3.67145	-3.6261	-0.566449	-2.76083	-6.29499	-2.47043	0.234783	-8.50116	-2.08031	1.51446	-8.28583	4.59619	-1.3485	-7.72365	-1.35256	1.37149	-5.78331	-1.56093	0.0633963	-3.97412	-4.36443	2.45918	-2.81204	6.95997	0.111646	1.32378	-1.96865	-3.88777	-3.51281	-5.17865	0.794232	-4.051	-3.64235	2.61693	-4.30118	1.64817	5.83285
5.7255	6.14036	2.2538	0.757379	-6.20531	-1.00135	2.36771	-5.46197	3.87516	-1.81542	-1.52698	-7.17497	-3.87872	-2.92965	-4.1194	0.346551	-3.17773	-6.17409	-1.9011	0.323483	-7.74516	-1.30211	2.08946	-8.05113	5.49809	-0.908302	-7.91835	-0.88596	2.05449	-6.30091	-1.07323	-0.758304	-4.14242	-5.04123	3.13328	-2.46734	7.51347	0.813946	1.61608	-1.91085	-4.90927	-3.66871	-5.75215	0.721832	-4.8583	-3.07855	3.28973	-4.60118	2.32677	6.57435
6.0457	7.00266	1.8641	0.0450786	-5.56531	-1.03155	2.00141	-4.47257	3.96846	-1.55412	-0.600381	-7.16647	-4.22252	-3.18865	-5.0201	0.571951	-2.49023	-6.80089	-1.6432	-0.585117	-7.58476	-1.15861	2.01496	-7.09473	6.18509	-0.923802	-7.19075	-0.49856	2.26429	-5.40321	-1.39613	-1.3961	-4.78292	-5.99304	3.29358	-2.25894	8.24327	0.779346	1.02398	-2.66045	-4.59387	-4.35031	-5.93455	1.40323	-5.5384	-3.90045	3.74303	-4.60098	1.71157	7.13395
5.7431	6.64016	0.976204	0.597679	-5.15271	-0.332751	1.06901	-4.52397	4.10816	-2.14862	0.0577187	-7.43717	-4.64702	-2.82455	-5.7872	-0.199849	-1.89963	-6.88409	-2.42651	-1.11282	-7.28926	-1.59351	2.82016	-6.90393	6.69739	-0.306802	-6.63665	0.22004	1.95689	-5.93781	-1.03253	-1.1698	-5.66412	-5.43333	2.54448	-1.73384	7.94307	1.37525	0.279584	-3.04235	-3.69077	-4.02091	-5.48345	1.67713	-4.6707	-4.69275	3.77793	-5.22398	1.48287	7.70805
5.175	6.16076	0.350804	1.40778	-5.68871	-0.305051	0.52941	-3.74537	3.96046	-2.14232	0.120919	-6.42387	-4.19822	-2.00745	-5.4862	0.204051	-1.44153	-6.17739	-2.37124	-0.313517	-6.74716	-2.16361	2.51846	-6.19233	5.82159	0.0044984	-6.84625	-0.20106	1.31879	-6.52751	-0.604031	-0.716304	-6.44582	-5.22703	1.72718	-2.20014	7.19837	1.30695	-0.381416	-3.43205	-3.52967	-3.16221	-4.77195	1.12703	-5.0511	-5.35625	3.85413	-4.56208	1.03347	6.88705
5.9857	5.59226	0.682304	1.79378	-6.47311	0.220649	-0.36579	-3.41757	3.73356	-2.33272	-0.607681	-5.80347	-3.43702	-2.26155	-4.8803	0.766351	-0.831525	-5.50859	-1.7201	-0.780617	-6.20496	-2.05091	1.63376	-6.59103	5.44429	0.356098	-6.04305	0.0300404	0.337289	-6.26691	-1.18243	-0.0387037	-6.07192	-4.45383	2.02798	-1.78184	7.10407	1.98815	0.392184	-3.70525	-2.63847	-2.91511	-3.94025	1.61823	-5.2047	-5.74305	3.03083	-4.68378	1.17467	5.93905
5.7953	5.15786	-0.104796	1.84868	-6.54861	-0.732451	-0.42779	-4.28417	4.17006	-1.52292	-1.09448	-5.67377	-2.77752	-2.08425	-5.576	0.533551	0.119075	-5.49759	-1.7365	-0.841417	-5.24706	-1.52201	0.928457	-6.28473	4.61139	0.0260984	-6.29295	0.28924	0.157989	-5.34841	-1.22963	0.891796	-5.85182	-4.88923	2.08758	-0.898038	7.37607	2.73085	0.847884	-4.04155	-1.74607	-3.01051	-3.98255	2.55123	-5.5056	-5.18315	2.54953	-5.40848	1.75307	5.28985
6.1193	5.63556	-0.904496	1.88688	-7.37431	-1.26915	-1.22389	-4.36047	4.73036	-0.535515	-0.878181	-5.65867	-2.40492	-1.23195	-5.9784	-0.138449	0.384775	-6.09319	-1.5307	-1.55232	-4.56176	-1.52481	0.735557	-5.34823	3.71629	0.0567984	-6.06275	0.88434	0.710289	-4.72791	-0.405331	0.952896	-6.42962	-4.83403	1.15968	-0.948738	8.10767	2.91645	0.286984	-3.73635	-0.84127	-2.87691	-3.08385	2.19073	-5.7501	-4.45675	2.08533	-5.69118	2.27127	5.93855
7.0115	5.96176	-1.1311	1.67008	-7.89761	-0.495151	-2.13849	-4.16517	4.37366	-0.531915	-1.80888	-5.71077	-1.39912	-1.22555	-6.0953	0.0653511	1.20287	-5.71479	-1.5164	-1.97412	-3.67626	-2.42131	0.919157	-5.63433	2.82709	0.212098	-6.45075	1.50034	1.33499	-4.97231	0.229769	0.792096	-7.03752	-5.26623	0.281685	-0.941038	8.58357	2.20745	0.759384	-3.83785	-0.69557	-1.88511	-2.71715	1.29873	-5.8887	-4.40495	1.96943	-4.74098	2.08167	5.98585
6.8151	6.27696	-2.0438	1.26428	-8.07701	0.300449	-2.48919	-3.55107	3.68326	0.440785	-1.93318	-5.88677	-0.726721	-1.49185	-5.5102	0.883751	1.73877	-5.68439	-1.6883	-1.08412	-3.38906	-2.7437	1.22876	-4.79553	3.02939	1.1518	-6.28245	1.48324	2.34699	-5.20141	-0.486531	1.2147	-7.60512	-6.12128	0.602885	-0.645138	8.75657	2.16365	1.72338	-4.21665	0.0145303	-1.28741	-2.10255	0.604632	-5.9018	-3.62115	1.55453	-5.05888	1.47517	6.78005
5.9128	5.89456	-2.1862	1.32098	-8.72711	0.930349	-1.81919	-2.99607	4.04656	0.994385	-2.72368	-5.78907	-0.0829208	-2.16245	-5.5351	1.39635	2.59807	-5.68169	-1.8908	-0.520317	-4.15846	-2.00931	1.49096	-4.25373	3.44209	1.8079	-6.88135	0.96084	2.53039	-4.43671	-0.191231	1.8842	-6.96702	-7.0278	0.844185	-0.741838	8.01807	2.40115	2.30558	-5.08035	0.38013	-1.58241	-1.31675	1.09653	-5.8765	-2.83775	2.04573	-5.27978	1.84207	7.64485
5.9535	5.22546	-2.8986	0.504079	-8.22861	1.08095	-2.17179	-2.17597	3.70546	0.735085	-3.64238	-6.05477	0.609879	-1.98465	-6.1458	1.13665	3.22917	-5.03799	-1.7381	0.386983	-3.91256	-2.8313	1.30446	-3.76063	2.96399	2.5093	-6.42055	-0.0250596	2.67859	-4.51791	-0.447931	2.7655	-6.73942	-6.89381	1.22418	0.132962	7.20527	2.80105	2.70618	-4.51125	1.08213	-1.35061	-0.571753	0.653332	-6.2784	-2.07575	2.19453	-5.90668	1.78547	7.14175
6.4967	4.82746	-2.1327	-0.207621	-7.70581	1.29145	-1.52629	-1.90347	3.08816	0.0780846	-3.27218	-6.67507	0.188279	-1.11085	-6.2905	2.09135	3.15207	-4.86279	-2.27419	0.877283	-3.27166	-3.56313	1.78276	-3.29443	2.08869	2.5918	-6.06715	0.10514	3.64629	-4.28791	-0.270431	3.6526	-6.95082	-7.44844	1.05628	0.897962	7.42057	2.78835	3.73068	-4.20715	1.61943	-0.564605	-0.857353	-0.123968	-6.6965	-2.29905	2.08443	-6.84138	2.18027	8.01635
7.0084	4.02536	-2.35	-0.406021	-6.78981	0.985149	-1.26249	-0.99217	3.07496	-0.205415	-2.31318	-6.65017	0.502479	-0.470954	-6.9421	2.63685	3.04797	-5.67849	-2.50769	1.23338	-4.18146	-4.42852	1.38276	-3.66193	1.36179	3.1612	-6.42035	-0.77666	3.28489	-4.05621	-0.0208314	4.2427	-6.25192	-7.50702	0.205585	1.27266	6.67417	2.17195	3.58038	-4.98505	2.09153	-0.902505	-1.81945	0.128032	-6.7375	-1.78035	1.32833	-7.14798	3.11057	7.87105
7.5366	4.67636	-1.6805	-1.04202	-6.07181	0.618449	-0.43379	-1.32647	2.71306	0.553785	-1.77238	-6.93997	0.927679	0.243246	-7.431	2.49315	3.37017	-6.50269	-2.1756	0.876583	-4.94426	-4.80618	2.02266	-3.02673	0.451594	3.5532	-6.38525	-1.35686	2.49999	-4.13551	0.726169	4.8941	-6.05542	-6.61452	0.0837849	1.29426	6.16857	1.58405	4.14438	-5.92475	2.29473	-0.683705	-2.66935	-0.397568	-6.849	-0.977646	0.866329	-7.32428	3.46937	7.20425
7.6427	4.70896	-0.757996	-0.678921	-5.76161	-0.193751	-0.37549	-1.04997	3.63846	-0.0907154	-1.46258	-7.66607	0.00187924	0.192346	-7.5915	1.71295	3.72257	-5.96489	-2.91297	0.257283	-5.23366	-5.03068	2.24756	-3.92853	-0.389506	3.8494	-6.80695	-1.40906	2.73409	-5.06461	0.396069	5.5269	-5.46462	-6.0256	0.567285	1.83176	5.31037	1.65205	3.71868	-6.19255	1.48553	-1.13391	-3.35295	-0.813468	-6.3621	-1.30635	0.657729	-8.21658	3.59867	7.81235
7.1982	3.94756	-0.347896	-1.50392	-5.22171	-0.0402508	-0.39159	-1.32997	4.59526	-0.863015	-1.99338	-7.63417	-0.462821	0.596246	-6.8752	0.823651	3.93907	-6.28029	-3.57135	0.875583	-4.65766	-4.08352	2.62446	-3.77673	-1.19801	3.6043	-6.54435	-1.13646	2.96459	-5.98911	0.604569	5.4055	-4.44592	-6.24556	1.31578	1.26956	4.35757	1.51325	3.68708	-6.10025	0.72133	-1.71861	-2.86445	-1.63527	-6.2167	-2.21575	0.784629	-8.23728	3.17697	8.51665
7.2117	3.75626	-1.2359	-1.31512	-4.58341	-0.647751	-0.52459	-2.26457	5.01006	-1.32422	-1.83858	-8.52287	-1.32052	0.422846	-6.5532	0.234551	4.50397	-6.85209	-4.17673	1.25618	-3.97906	-3.95274	3.36066	-4.30483	-1.13691	2.8036	-7.12185	-2.02816	3.39289	-5.72311	1.08547	6.0207	-3.85432	-6.01158	1.81358	0.490462	4.54927	1.03835	2.86568	-6.67225	1.20923	-2.42181	-2.08455	-1.40037	-6.7123	-2.36785	-0.140371	-8.23488	3.56407	8.97595
7.6484	3.00426	-1.6736	-0.819021	-3.65111	-0.620951	0.22521	-2.84697	4.73616	-0.690315	-1.36568	-9.06597	-1.62812	-0.241354	-5.8715	-0.252849	4.76787	-6.00429	-5.01322	0.789083	-3.71806	-3.19435	3.79406	-4.76503	-0.548906	2.2694	-6.50325	-2.12206	4.23699	-5.14371	1.75377	5.333	-3.77592	-5.42293	2.28828	-0.0978376	3.79237	0.636846	3.46228	-7.25475	1.45083	-3.20021	-1.56955	-1.45177	-7.5323	-2.91255	-0.0976713	-7.36988	3.03607	9.80245
7.3128	2.43326	-2.4025	-0.623321	-2.81071	-0.261151	0.79131	-2.71357	3.91656	0.228285	-1.49498	-8.67157	-2.58332	0.0863462	-5.9377	-1.22945	4.90427	-6.14179	-5.27144	-0.169917	-3.91466	-2.50131	4.32386	-5.07293	-0.181806	1.385	-6.62745	-2.16956	4.32259	-4.22261	2.64417	5.0528	-3.96602	-5.44813	3.15628	0.337062	4.08457	-0.306254	3.39268	-7.64855	0.63863	-3.44031	-1.33295	-2.23897	-7.1502	-3.70115	0.324529	-6.96528	3.65577	10.5565
6.9704	1.88476	-1.6721	-0.0231214	-3.20841	0.322449	0.86541	-2.94217	3.01796	0.118185	-2.26878	-9.29937	-2.95912	0.930546	-6.0537	-1.32825	5.86057	-5.93399	-5.36628	-1.08652	-3.55446	-2.21501	4.70356	-5.84763	0.228894	1.4119	-5.77815	-2.04596	3.66829	-3.48251	3.24707	4.9729	-3.12602	-5.44503	4.03908	0.0922624	3.65487	-0.0181539	2.61498	-7.11475	-0.14707	-3.27061	-1.94885	-3.02327	-7.0751	-3.85295	0.645629	-6.09678	4.51837	10.4929
6.1598	1.67906	-2.0483	0.397179	-3.23051	1.16035	1.83031	-3.24067	2.73416	1.09248	-2.22488	-9.01067	-2.86892	1.18185	-7.0246	-0.407449	5.96077	-5.79179	-5.28586	-1.17132	-2.57966	-2.8053	3.98026	-5.93873	0.543294	2.0716	-5.07915	-2.81046	3.15109	-3.32291	2.65017	4.2366	-3.04492	-6.14137	4.38258	-0.589838	3.43497	0.316346	1.75408	-6.26365	-0.64477	-3.13571	-2.30455	-3.82657	-6.5739	-4.60475	0.980429	-6.62358	4.75097	9.54125
5.9295	0.767163	-1.6899	0.345879	-2.30551	1.48495	2.06021	-2.80197	1.89216	0.808885	-1.56998	-9.62447	-2.22842	0.375246	-7.1374	0.560851	6.04267	-5.94409	-4.67869	-0.632717	-1.92216	-2.59761	3.93856	-6.87683	0.498894	2.9678	-5.29705	-2.66366	2.33999	-3.83561	2.34217	3.554	-2.44222	-6.72348	3.68538	-0.662038	3.81287	-0.108254	0.961784	-6.39965	-1.04717	-2.27871	-1.42365	-3.82217	-6.2942	-5.15025	1.00673	-5.80648	4.61367	8.79055
4.9743	0.645763	-1.3191	0.886179	-1.75751	0.850549	1.77131	-2.10137	1.36256	0.668285	-0.874181	-10.2659	-1.89772	0.853646	-7.9235	0.257451	5.56547	-5.05239	-5.10943	-0.124017	-1.24306	-2.39111	3.29236	-7.57993	-0.307606	2.4154	-5.43525	-2.79056	1.79109	-3.08191	2.22487	3.1382	-1.57632	-6.61481	4.00808	-1.55574	4.42057	-0.756554	0.540584	-7.22325	-0.44147	-2.26231	-0.503553	-3.66717	-6.5569	-5.24545	1.87293	-6.27758	3.70547	8.48565
4.404	0.441063	-2.1049	0.400979	-0.990805	1.14715	0.91341	-1.76857	1.54316	0.541385	-0.0770813	-9.81177	-1.18632	1.54155	-8.0485	0.947051	5.73637	-4.40709	-4.64857	0.448683	-1.85066	-2.8455	2.89296	-6.80843	-0.917206	1.6721	-5.45955	-2.24836	1.79689	-2.23541	1.31467	2.746	-1.15122	-5.67553	3.96788	-1.58724	4.97847	-0.0843539	0.926984	-7.54185	-1.11557	-2.85951	-0.238453	-4.43957	-7.0377	-5.93895	2.49323	-6.07698	3.71417	7.54505
4.741	0.625963	-2.9413	0.406879	-0.583705	2.11555	0.96631	-2.72347	1.56466	0.573285	-0.0458813	-8.82097	-1.27482	2.57335	-7.9222	0.635051	6.57477	-4.13219	-5.41144	0.811383	-1.42006	-3.43141	2.36876	-7.38513	-1.41981	1.2474	-6.15325	-2.44146	0.878289	-2.27501	1.51657	3.7324	-1.16462	-5.70983	4.56828	-2.30214	5.23267	0.384146	0.079784	-7.75595	-1.55457	-2.09091	-0.237453	-5.25897	-7.5647	-6.60895	2.40603	-6.78528	3.52327	7.28055
4.8431	-0.312037	-2.7614	0.594679	0.345095	2.26025	1.34641	-3.39487	0.878065	1.00448	-0.155181	-7.94117	-2.11042	3.07115	-7.9382	0.122651	7.38697	-4.27069	-6.22391	1.20578	-1.58976	-4.13546	2.23886	-6.67793	-1.72001	0.388198	-6.48885	-2.04326	0.00618896	-1.94211	1.43127	4.2924	-1.90562	-5.27913	4.44848	-3.07564	4.96657	1.23805	0.290984	-7.65685	-2.20287	-2.84021	0.205047	-5.66747	-6.7896	-6.58235	1.35203	-6.61578	4.04137	7.15825
5.5548	-0.222337	-2.1173	-0.351021	0.307295	2.23755	1.29491	-4.35267	1.03046	1.53388	-0.356681	-7.15327	-1.84142	2.72015	-7.0706	-0.435349	6.68257	-3.86189	-6.90717	1.20918	-2.34026	-3.98807	1.25116	-6.73013	-0.987606	0.131498	-7.04175	-1.11416	-0.00351104	-2.04701	1.38757	4.1366	-2.91912	-5.16563	3.56518	-3.49984	4.16777	1.75345	0.658984	-7.65385	-3.11417	-2.48821	0.858447	-5.34207	-6.0541	-6.37235	0.589729	-6.14348	3.50187	7.82925
5.3739	-1.02794	-1.6905	-0.852221	0.245295	3.07935	2.10561	-4.50457	1.52826	1.26408	0.216019	-6.40477	-1.47082	3.09805	-6.2669	-0.257549	5.81307	-4.01919	-6.97642	0.714683	-3.17186	-3.42825	0.644557	-6.19313	-0.870906	0.288698	-8.00525	-0.72276	0.782989	-2.42231	1.05497	4.9769	-2.63562	-4.78473	2.77608	-3.85034	4.33787	1.95655	1.55848	-8.05685	-3.86187	-2.97871	0.000247243	-5.67247	-5.696	-6.71925	-0.311471	-5.88788	2.66867	7.78865
6.089	-1.40584	-1.1966	-0.575921	-0.144905	3.90875	1.86961	-4.64557	2.43766	0.374685	-0.0300813	-6.22107	-2.05242	2.78485	-5.5929	-0.503849	5.28857	-3.26579	-7.0488	0.274383	-4.05676	-3.50328	1.27856	-5.49153	-0.451006	1.0907	-8.26225	-1.27076	1.50979	-2.72541	0.321769	4.2529	-2.55552	-5.69613	2.86388	-4.24784	3.71917	1.42615	2.15558	-8.52355	-4.06997	-2.18641	-0.960453	-5.71737	-5.5891	-7.58275	0.00932868	-6.28068	1.78947	7.84045
6.0632	-1.02664	-0.191296	-0.164421	0.747095	3.74275	2.34051	-4.12827	3.06026	-0.409615	-0.357181	-6.56077	-1.42262	3.45045	-5.2604	-0.598549	4.83117	-4.07689	-7.00679	0.378083	-4.97566	-3.27652	2.17906	-5.38783	0.401194	0.690498	-8.48355	-0.63166	1.99709	-3.27171	0.129269	4.9649	-3.23702	-5.88704	3.57298	-4.91984	3.23097	1.98635	2.69458	-8.41505	-3.75047	-1.34411	-1.51015	-6.43017	-6.0282	-7.59315	0.413229	-5.40898	1.01267	7.85655
5.2449	-0.871337	0.210204	0.728879	0.818795	3.49935	3.25071	-3.74737	2.93206	-0.492315	0.407419	-7.15467	-1.12132	4.15335	-4.7113	-1.49035	4.72937	-4.32729	-6.23387	0.531983	-5.46806	-4.25398	2.14116	-5.29523	1.09729	1.2557	-8.87055	0.34024	2.00229	-3.67931	-0.309931	4.5676	-4.01472	-5.95013	2.65268	-5.20914	2.38277	1.88935	3.14678	-7.45765	-3.83407	-1.42541	-1.99905	-5.76827	-6.438	-6.75345	0.708729	-5.12308	0.369566	8.54885
4.9277	-0.626537	1.0847	0.713179	0.669295	4.53355	3.83771	-3.54087	3.71386	0.285785	1.02692	-6.77217	-1.11572	4.41175	-5.6343	-1.81315	4.71727	-5.29099	-5.56111	-0.0799165	-5.10576	-5.03511	2.24176	-5.93753	0.521594	1.8225	-8.36085	-0.0327596	1.12669	-3.80101	-0.809931	3.7981	-4.35462	-5.29343	2.87028	-5.89954	1.61247	1.71635	3.68288	-6.66335	-3.40627	-1.65011	-1.79435	-4.85707	-6.1563	-6.67615	-0.0810713	-4.53998	0.186566	8.02365
4.5494	-0.237337	1.8608	1.31968	1.37309	4.19245	4.51811	-3.48987	4.41706	0.488285	1.40652	-5.87457	-2.07332	4.61175	-5.6705	-1.37135	3.88387	-5.37949	-4.66469	-0.343517	-5.50406	-5.36744	1.35926	-5.67843	0.361294	2.0386	-7.34845	0.0755404	0.393089	-3.08291	-1.34203	3.0329	-4.78382	-4.91563	1.95228	-5.99954	0.968773	1.36045	3.13878	-6.61655	-2.93777	-2.48841	-1.44195	-4.86117	-5.2662	-6.34305	-0.704871	-3.94538	-0.458734	7.41445
5.0093	-0.391637	2.7471	1.65808	0.588295	3.65755	4.30051	-4.42117	4.13986	0.291685	0.723519	-5.24397	-2.97872	4.51035	-5.4052	-1.96885	3.16207	-5.66979	-3.81047	-0.383317	-5.03596	-5.24908	0.645657	-5.10953	1.25509	2.3816	-7.18065	0.88084	0.043089	-2.70861	-0.443031	2.7607	-4.62182	-4.85483	1.54178	-6.81444	1.79217	1.04825	2.76098	-5.60905	-3.07977	-2.56181	-1.30245	-5.55497	-4.5749	-5.56935	-0.0461713	-3.84678	-0.936134	7.97025
5.916	-0.284237	2.7705	1.35078	0.0436946	2.92125	3.95941	-4.53997	3.26646	-0.364515	1.49172	-5.23917	-2.95282	4.11275	-6.2761	-1.59555	2.92537	-4.66599	-4.02216	-0.531717	-4.07636	-4.55618	-0.0465428	-5.06233	1.12969	1.5286	-6.69025	1.10684	0.398189	-3.55721	-0.0502314	3.299	-3.86012	-4.12973	2.23378	-6.74024	1.78447	0.694146	1.85018	-5.60285	-3.08167	-3.55371	-0.757253	-5.14177	-3.9005	-5.14215	-0.535971	-4.60018	-0.809534	7.14245
6.2375	0.581063	2.5465	1.59168	-0.840205	2.58815	3.77081	-5.35007	3.72316	-0.813915	2.29582	-5.11357	-2.79132	3.26205	-6.7991	-1.80795	3.46157	-3.91859	-3.3232	-0.748517	-3.53566	-3.92424	-0.259643	-5.77573	1.66169	0.733298	-6.51905	1.21004	1.28809	-3.79611	0.803569	2.9324	-3.93922	-4.11733	3.15398	-7.00994	2.67367	1.15875	1.63978	-5.68315	-3.99887	-3.43231	-1.58405	-5.08077	-3.3144	-4.43575	0.106129	-4.52898	-1.03343	6.38705
5.9528	1.29176	1.9622	1.04458	-1.66101	2.24915	3.39231	-6.10867	3.23686	-1.29872	2.96572	-5.60557	-2.84782	2.36705	-6.4611	-1.29265	3.85417	-3.17559	-2.79502	-0.977317	-2.68236	-3.25473	-0.0173428	-5.18403	1.92509	1.086	-5.66105	1.27044	1.70469	-2.92651	1.51027	3.1708	-4.56572	-4.80003	3.75888	-6.63324	3.35227	0.910246	0.920284	-5.56255	-4.78747	-4.08621	-1.64635	-4.81617	-2.4029	-4.14955	-0.230871	-5.36258	-1.33493	5.62035
6.2792	1.85446	2.713	1.88958	-2.07851	2.29895	3.15881	-6.07427	2.32146	-1.49982	2.39952	-6.37707	-2.37152	1.79855	-5.8368	-0.687049	3.11067	-3.15509	-2.64922	-0.857917	-1.73936	-3.47312	0.537757	-4.35593	0.987194	0.798698	-5.47115	0.89134	2.52519	-2.66981	1.07427	4.0252	-4.48612	-4.31003	4.38268	-6.01634	2.81737	0.0935461	1.02888	-4.87855	-4.25387	-4.41341	-1.03195	-4.26277	-1.901	-3.62525	-0.721871	-6.01298	-1.68943	4.82395
5.7037	2.31546	2.0381	1.75198	-1.89151	1.38145	4.06981	-6.29317	2.30786	-0.896915	1.73112	-5.98467	-1.54172	1.62355	-6.2621	-1.09005	2.28207	-2.97639	-1.7057	-0.473417	-1.70686	-3.00715	-0.158143	-3.87763	1.12789	1.0605	-4.59775	1.42404	2.94609	-3.47491	1.14017	3.9551	-5.49442	-3.42143	4.26148	-5.58764	2.68137	-0.220354	0.071984	-4.57515	-4.01097	-3.51901	-0.132453	-3.87427	-2.1602	-2.67345	-0.967771	-5.75678	-2.20643	4.24895
6.1303	2.93476	1.3897	2.66798	-2.37301	1.42905	4.77001	-5.80267	2.85746	-1.58542	1.01652	-5.99107	-0.888321	1.21975	-5.7418	-1.52595	2.48827	-3.71999	-1.2433	-0.838917	-2.46236	-2.29911	-0.816443	-4.04253	1.86629	0.530898	-4.44505	2.27874	3.19289	-3.73491	0.760969	3.1601	-6.07502	-3.57783	3.50238	-4.89394	2.81127	0.0534461	-0.860916	-4.90455	-3.84117	-2.54721	0.214747	-3.52727	-2.9552	-3.34225	-1.43307	-5.21808	-2.14893	3.62245
6.6682	3.40186	2.1062	3.51518	-1.91721	1.47235	5.35351	-6.12917	3.59996	-1.28582	1.01002	-5.13497	-0.436121	0.387846	-5.6784	-1.08135	1.99547	-4.44699	-1.0432	-0.232817	-3.19106	-2.07161	-0.941943	-4.97363	2.46959	1.2094	-4.73935	2.91404	2.52079	-3.85651	1.14537	2.3315	-6.39972	-3.92963	2.71218	-4.59394	3.17787	0.504746	-1.56722	-4.97095	-3.48627	-1.64631	-0.701953	-3.59257	-3.184	-3.96125	-1.00187	-4.66728	-2.14883	4.44925
7.2816	4.15626	2.1165	3.94158	-1.44571	0.793849	5.49711	-5.16737	3.83586	-0.939715	0.182719	-4.68547	0.00207924	-0.394854	-5.5198	-0.282649	1.46387	-4.46539	-0.192702	-0.145717	-3.73326	-2.17021	-1.09684	-5.99383	3.16439	1.5109	-5.34145	2.77684	1.58309	-3.65391	1.65167	1.5261	-6.20572	-3.89753	2.21038	-5.38814	3.89217	0.766546	-1.00252	-4.75975	-2.62507	-1.90751	-1.13665	-4.13557	-3.9112	-4.66685	-1.61977	-4.34548	-2.09063	4.34545
7.9324	3.68196	1.5794	4.84118	-1.08911	1.04495	6.36331	-4.88107	3.39186	-1.58922	-0.425481	-4.94417	0.928479	-0.247654	-5.7477	-0.0644489	2.11557	-5.14089	-0.139002	0.349083	-4.51566	-2.12231	-0.726443	-6.91373	3.39869	2.4317	-5.05965	2.51894	1.31309	-4.49331	2.02807	2.0804	-6.92832	-3.33573	1.83558	-4.71964	4.30067	0.549746	-1.84032	-4.56565	-1.76957	-2.21831	-1.04025	-3.95927	-4.8923	-4.48985	-1.73347	-3.40728	-1.31263	4.83145
8.7823	3.37476	1.2321	5.04318	-2.01371	1.09205	7.25601	-5.12407	3.19986	-1.70432	-1.37048	-4.63137	1.61908	0.361646	-5.9313	-0.667349	2.82837	-5.44989	0.281698	-0.556117	-4.76086	-1.83241	0.0213572	-7.49533	4.10369	2.8608	-4.69445	2.77374	2.15979	-4.86101	2.88357	2.3353	-6.53332	-3.62423	1.17568	-4.10934	4.78027	1.15955	-1.30402	-5.44465	-1.54057	-1.89011	-1.45085	-3.16397	-5.2658	-4.85765	-1.74507	-2.54458	-0.925234	5.05595
9.2396	2.76126	0.683004	5.21908	-2.77071	0.469049	7.88771	-4.43757	3.02716	-0.798315	-1.17838	-4.69357	2.32768	-0.304554	-5.957	-0.161249	3.58427	-5.03879	0.846898	-0.499017	-5.51086	-1.86511	0.0269572	-8.48623	4.89209	3.3985	-4.39465	2.57154	2.89419	-5.44851	2.53787	3.224	-6.52092	-4.26713	0.919785	-3.48384	4.57367	2.09365	-1.55562	-6.26545	-1.37127	-1.32601	-2.04395	-2.82467	-5.8318	-5.80615	-1.81497	-2.55048	-0.242634	4.39805
9.0745	3.57286	0.183804	5.26438	-3.29151	1.39375	7.79711	-3.96287	2.23126	0.0244846	-1.30188	-4.19057	1.63698	-0.949554	-6.0868	0.438551	3.63357	-4.19999	1.6026	0.0389835	-5.78516	-0.910407	0.317057	-8.18543	5.21709	3.3006	-3.42545	2.42294	2.79479	-6.42391	2.47637	3.1816	-5.50662	-5.17873	0.711385	-3.10704	5.40987	2.23955	-0.983616	-6.99185	-1.68447	-0.780105	-2.78715	-2.51697	-5.4362	-6.49095	-1.60287	-3.23138	-0.0499342	3.95845
8.2587	3.01926	0.116904	4.89028	-2.62751	1.87755	7.21041	-4.68407	1.81776	0.145485	-0.911081	-3.35867	1.70608	-1.71685	-5.4815	0.518751	2.79357	-3.78609	2.1925	-0.699817	-5.60246	-0.470607	1.14696	-8.33163	6.06479	3.6772	-3.14845	2.72464	1.98639	-6.89351	2.38087	4.0109	-4.98132	-5.70073	1.07508	-3.76504	6.06377	2.99065	-0.731016	-6.79405	-1.48807	0.180495	-3.04185	-3.39157	-5.211	-6.42855	-0.733971	-2.85858	-0.429834	4.72615
7.4207	2.77906	0.537004	4.02018	-3.09431	2.16595	6.59901	-5.30987	1.46516	0.817585	-1.55768	-3.64717	1.24328	-2.33795	-4.8935	1.15255	2.26227	-3.26029	1.4526	-1.37752	-5.49686	-0.390807	0.958857	-7.35983	6.59719	2.9583	-2.68605	3.09914	1.20599	-6.42221	2.55077	3.3816	-4.32112	-5.92754	1.88368	-4.24194	6.03457	3.16225	0.203984	-6.17725	-1.82727	0.827195	-3.07725	-3.96437	-4.4008	-6.05495	0.0806287	-2.50008	-0.944834	5.52375
6.5765	2.23656	0.637204	3.31898	-3.26561	1.47135	6.02641	-4.50297	1.43996	1.02198	-0.942481	-4.34807	1.48018	-1.53995	-4.4277	1.03585	1.36457	-3.79789	1.1836	-2.04972	-4.88906	-0.908107	0.294857	-6.86983	6.97079	2.0671	-3.01185	2.96104	1.05859	-5.43791	2.99447	2.9101	-3.65452	-5.81643	1.24408	-4.87314	5.16717	3.04235	-0.160116	-5.79605	-2.72027	1.11529	-3.63175	-4.50757	-4.9856	-5.12955	-0.155871	-2.32118	-1.28283	6.29985
6.1271	2.10456	-0.120296	3.09918	-4.12451	1.81875	5.31301	-4.18787	0.867365	0.826985	-1.16118	-5.30037	1.87468	-1.45925	-3.5634	1.71545	0.769075	-4.27969	0.857798	-2.78762	-5.47226	-0.888407	-0.671343	-6.97313	6.63119	1.6941	-3.86235	3.88004	0.804589	-5.34641	3.55817	3.0124	-4.41382	-5.06903	1.04758	-5.48444	5.53737	2.20105	0.122484	-6.68305	-2.90847	1.41889	-2.71515	-4.95527	-5.0498	-5.04485	-0.129371	-1.38138	-2.11783	6.77205
5.5849	2.72876	-0.686796	2.47728	-4.74161	2.23095	4.82961	-4.94187	1.44756	1.12718	-0.259281	-5.50327	2.78148	-1.47655	-3.9945	1.64605	1.44507	-4.97999	1.7965	-2.85512	-5.33606	-0.758307	-1.57374	-7.23423	6.93769	0.759898	-3.95815	3.68534	-0.090411	-5.72641	4.28027	3.325	-3.79252	-5.59293	0.268885	-5.54594	6.10377	1.43475	0.425984	-7.60545	-2.92507	1.19589	-3.43995	-5.50027	-4.8777	-4.67975	-1.03057	-1.60148	-2.64543	6.45945
6.3569	2.94806	-1.1159	2.05858	-3.84261	2.15555	4.76291	-5.84907	0.876865	1.99068	0.0270187	-5.20867	3.60808	-1.52205	-4.6563	2.09935	2.09967	-4.48519	2.2411	-2.29732	-6.01226	0.100593	-1.20124	-7.10713	7.67549	1.0767	-3.40715	4.47034	-0.461711	-5.29931	5.27637	3.3779	-3.87072	-6.57537	0.404185	-5.50614	6.50167	1.46775	1.44678	-7.74355	-3.28357	0.248895	-4.36085	-5.27167	-5.0917	-3.78605	-0.808271	-1.80968	-2.89913	6.88995
6.1679	3.74796	-1.5613	1.38728	-3.82121	1.52785	3.81301	-5.97467	0.671365	2.54728	-0.457581	-4.47397	3.49008	-2.24305	-5.3058	3.02815	2.16007	-4.81739	2.238	-3.22732	-6.46266	0.801193	-0.721443	-6.55013	7.24619	0.215198	-3.11115	5.03274	-0.795311	-4.56691	5.15787	2.4119	-4.12292	-6.89979	-0.519915	-5.23534	5.71877	1.42785	2.07278	-7.93225	-2.31447	0.512695	-5.13665	-5.23067	-4.4933	-3.07195	-1.43457	-1.72298	-2.87703	7.23385
5.6176	4.48546	-1.642	1.09628	-4.69171	1.40775	3.13171	-5.32067	0.748965	3.47398	-0.166081	-4.29397	2.76948	-2.19935	-6.0036	3.36595	1.49497	-5.45999	1.9923	-4.16442	-6.65336	1.03469	-0.340943	-7.47963	6.37629	-0.173402	-3.37105	4.82824	-1.61861	-4.99751	5.18497	1.74	-3.40942	-5.97103	-0.885115	-5.38064	5.85467	0.664546	2.59138	-8.59275	-2.43197	-0.220705	-4.97415	-4.54457	-3.9177	-2.66935	-2.37297	-1.63898	-3.74953	6.91955
5.2308	3.99686	-2.3708	0.449979	-5.24231	0.757049	3.31821	-4.41967	1.08846	3.68588	-1.02778	-3.98257	2.79628	-1.29455	-6.3908	4.18575	1.37137	-5.02699	1.2598	-4.57502	-6.15206	0.229293	-0.517043	-7.98333	6.00349	0.0917984	-4.14485	4.00584	-1.66131	-4.44741	6.02327	2.1802	-3.36582	-5.63323	-1.74772	-5.00084	5.29127	0.304846	1.84598	-7.79245	-2.74217	-0.660905	-5.16845	-3.69597	-4.4017	-3.58415	-2.65977	-1.93328	-3.14343	7.42795
4.2497	4.18586	-2.7648	0.322279	-4.30241	0.716449	3.38951	-4.48667	2.11776	4.33848	-0.437981	-3.45307	2.24798	-1.27655	-7.2299	4.52195	0.784775	-5.68699	0.869098	-5.25102	-5.56956	-0.169707	-0.821443	-8.79343	6.26599	-0.0960016	-5.00495	4.09084	-2.19161	-3.62811	6.02517	1.2836	-2.97362	-6.1636	-2.06992	-5.82024	6.06637	-0.288954	1.75848	-6.80995	-2.77097	-0.752505	-5.82995	-3.67017	-5.1344	-4.48895	-2.71717	-1.68178	-3.45273	6.67475
3.4681	4.19556	-2.1777	0.456379	-4.07191	-0.237051	4.37801	-4.71857	2.29306	4.97258	0.257019	-3.63317	1.83338	-1.81405	-7.8572	4.96335	0.547475	-4.86069	-0.028102	-5.48532	-5.31326	0.414293	-1.51774	-9.16603	5.45059	-0.607802	-4.86515	3.40804	-2.89781	-3.61471	6.14997	0.763796	-3.75642	-6.25766	-2.93732	-5.44534	5.36357	-0.775354	2.25238	-6.09525	-2.46227	-0.306205	-6.11796	-4.49997	-5.4942	-4.56215	-3.64837	-1.91858	-2.80703	6.46505
4.0656	4.42556	-1.4102	1.41328	-4.12741	-0.586751	5.24571	-4.33467	2.57876	5.64398	0.143819	-2.87667	1.08738	-1.82195	-8.5349	5.23095	-0.336025	-5.03119	-0.202002	-5.92172	-4.49086	-0.0445066	-2.36894	-8.99783	6.07789	-1.2592	-4.45755	2.87224	-2.95961	-4.45871	6.82857	0.283696	-4.18302	-5.74063	-3.21472	-4.69794	5.08897	-0.442854	3.07438	-5.95645	-3.25647	0.167695	-6.32925	-4.58647	-4.584	-3.84485	-4.14977	-1.77008	-3.18713	6.29895
3.904	3.61686	-0.962196	1.93668	-4.85631	-0.604151	5.50721	-3.44097	2.83836	6.31218	0.269119	-3.55547	0.460779	-1.67455	-9.1947	5.88275	-0.0140252	-4.41729	0.384098	-6.07622	-3.74116	0.0607934	-3.31864	-8.65513	6.00019	-1.6164	-5.38655	3.43904	-3.73921	-4.72811	7.34747	0.921796	-4.69332	-6.15041	-3.96452	-4.27004	5.72377	-0.280054	3.84518	-5.15235	-3.62507	0.677195	-6.20767	-5.31977	-3.9453	-4.31695	-4.43787	-2.58838	-3.36543	5.84235
4.5478	3.85186	-0.323696	2.19678	-4.16101	-0.0449508	5.06511	-3.14047	2.04066	6.73518	-0.505881	-3.24887	0.883979	-2.61395	-9.3005	5.73315	-0.907125	-4.14019	1.169	-6.69822	-3.95186	-0.616007	-2.81324	-8.14123	5.16319	-1.4283	-5.83855	4.22114	-3.85661	-5.32381	7.83527	1.0245	-5.50092	-5.68093	-4.07422	-3.35934	5.74097	0.538646	4.43458	-4.45985	-4.26827	0.598595	-6.84912	-5.65997	-3.2562	-5.09235	-5.05197	-2.63238	-4.01283	5.25645
5.5034	4.05656	-0.375796	2.28368	-3.32361	0.472349	4.98781	-2.21947	2.36186	6.53908	-1.34618	-3.65427	0.718079	-3.37755	-8.7522	4.92095	-1.49263	-4.30849	1.2874	-7.57852	-3.39656	-1.04131	-2.63714	-9.08533	4.79179	-1.9969	-6.53005	4.14664	-3.44781	-6.16591	7.42397	1.8846	-5.53352	-5.30053	-4.88382	-3.02214	5.10787	-0.0524539	4.73358	-3.78155	-4.03517	-0.0860053	-6.31403	-5.51987	-2.462	-5.10605	-5.51407	-3.47868	-4.35743	4.68915
5.4754	3.44816	0.339904	2.12018	-2.38661	0.234149	5.73691	-1.80107	1.94226	6.59378	-0.606381	-4.28887	-0.0790208	-3.46235	-8.196	5.00965	-2.48153	-4.57209	1.4648	-6.77982	-2.94296	-1.44511	-1.90404	-9.62753	4.72159	-2.7462	-5.91745	3.29004	-3.76771	-6.52881	7.13567	1.7022	-6.45102	-5.42983	-5.05202	-3.92764	4.20047	-0.0294539	4.33058	-3.29885	-4.45897	0.696195	-5.83965	-4.98677	-1.7994	-4.90305	-6.16007	-4.23628	-5.14943	4.29755
5.9182	4.21526	0.602304	1.26418	-2.18031	-0.195351	5.99001	-2.68787	2.27476	5.93208	-0.506281	-5.00277	-0.777421	-2.91895	-8.5829	4.28905	-2.94993	-4.94849	0.626198	-6.47542	-2.45586	-1.99141	-2.81264	-9.51003	3.88609	-2.8407	-6.35885	2.71594	-2.96611	-6.52421	6.46497	2.221	-6.03542	-4.65823	-4.38902	-4.11264	3.25117	-0.213554	4.53278	-3.00085	-4.11327	1.52559	-6.65705	-4.51427	-1.9601	-4.33275	-5.36377	-4.16338	-4.82303	5.06735
5.1108	4.10336	1.0723	0.973179	-3.06141	-0.256951	6.55481	-3.43007	2.38226	6.49648	-1.22728	-5.40057	-1.78742	-3.02095	-8.4607	3.91045	-3.80263	-5.30829	-0.014202	-5.80182	-2.73036	-2.38741	-3.22714	-8.74633	4.27079	-3.4313	-7.03735	1.77504	-3.01831	-6.28541	6.01317	1.4555	-6.44292	-4.51223	-3.46132	-4.39924	2.43757	-0.671154	4.35358	-2.32855	-3.46217	1.45679	-6.80088	-4.63787	-2.8895	-4.31685	-4.82887	-4.93668	-4.25043	5.81555
4.3549	3.72726	0.674504	0.343379	-2.38191	-0.709451	7.21961	-2.81737	2.76886	7.30358	-0.965581	-5.86687	-1.93782	-4.01145	-8.706	3.30795	-3.65203	-4.56689	-0.875102	-5.97992	-2.49986	-3.32044	-3.35174	-8.96593	3.97409	-4.2856	-7.46315	1.15724	-3.06081	-7.02911	5.55877	1.3811	-7.28912	-4.81913	-3.31282	-5.30694	2.24807	-1.24445	5.06888	-1.61425	-3.35387	2.17879	-6.69404	-4.08057	-3.6537	-3.56665	-4.62167	-4.34598	-3.54103	5.39935
4.5166	2.84806	0.279404	-0.356321	-1.71671	-0.765651	7.09471	-2.51657	1.90576	7.10238	-0.0443813	-6.15447	-1.36792	-3.86735	-7.9619	3.37685	-2.65143	-4.40339	-0.567002	-5.18312	-2.13756	-3.78392	-3.92964	-8.33003	3.04599	-3.859	-7.48705	0.21934	-3.13951	-6.76291	4.73017	1.2533	-6.86412	-4.00303	-2.84822	-5.63234	1.40777	-0.801054	4.88598	-1.26435	-3.97467	1.45029	-7.58182	-3.86297	-3.8953	-4.18585	-3.88237	-4.64098	-2.79173	5.05805
4.4338	2.06846	0.811504	-0.911021	-1.63751	-0.00725076	6.74111	-2.44687	1.02596	6.43108	0.579919	-6.37667	-1.27292	-4.79805	-7.6047	2.79525	-2.90763	-5.13199	-0.294002	-4.77462	-2.97696	-4.30693	-4.49954	-7.66783	2.06149	-3.9486	-7.41145	-0.0131596	-2.20581	-6.68871	4.61697	0.287896	-6.82642	-4.27773	-2.93262	-6.56574	1.25997	-1.46395	4.07118	-1.00955	-4.89247	1.41569	-7.99577	-3.11107	-4.2964	-3.82675	-3.73847	-3.79428	-2.50763	5.75815
4.5705	1.97746	1.7825	-0.481521	-1.23411	0.757949	7.06241	-3.46947	0.999165	5.78228	0.620919	-5.68457	-1.77372	-5.24145	-6.8717	1.86225	-2.68633	-5.08999	0.137498	-3.92662	-2.76326	-4.28088	-4.51834	-6.66953	2.10359	-2.9456	-7.28725	-0.77156	-2.05721	-6.09161	4.05287	0.0317963	-7.65252	-4.36693	-2.04702	-6.40314	1.37707	-0.732854	3.50078	-1.49795	-5.53577	0.886795	-7.35285	-2.47877	-4.4381	-2.95645	-3.57657	-3.51878	-2.03933	6.14695
4.7937	1.05456	1.6893	-1.23102	-1.64911	1.37235	6.75501	-4.05687	0.337965	4.91348	0.896619	-5.89537	-1.70132	-4.78365	-6.0768	1.57385	-2.48993	-4.06599	0.247098	-3.24582	-3.45526	-3.77196	-5.25384	-6.35383	2.20509	-2.6959	-6.36905	-1.42016	-1.29101	-6.25601	3.66677	0.667696	-7.06212	-5.03073	-1.40372	-6.51624	0.509373	-1.16145	3.45048	-1.84625	-5.21577	-0.0119053	-6.70214	-1.76507	-4.2076	-3.06005	-2.72747	-3.86358	-1.65143	5.51675
4.7634	0.582763	2.4863	-2.00752	-1.15091	1.69335	7.16451	-4.75577	-0.136135	4.44668	0.828919	-6.74147	-1.66492	-3.84605	-6.0667	0.663851	-2.16983	-4.17889	0.532898	-2.94172	-2.58106	-4.6168	-5.38874	-5.84863	3.02619	-2.3022	-6.37595	-0.57506	-0.769611	-6.40101	2.82107	0.237296	-6.85242	-5.19163	-0.486315	-6.20454	0.417073	-0.334554	2.86628	-2.52105	-5.60997	0.518795	-6.48372	-2.42757	-3.5497	-3.46165	-2.49157	-2.99828	-2.24373	4.81975
4.3257	1.11116	3.1194	-1.73042	-0.197705	1.51115	7.53401	-5.66037	0.214665	4.03558	0.346219	-7.48577	-1.08592	-3.21655	-5.5278	0.651651	-2.64523	-3.39559	0.249698	-2.31272	-1.92926	-4.03115	-5.37564	-5.07363	3.65329	-1.7834	-5.90135	-0.46636	-0.491011	-5.50471	2.09157	-0.285004	-7.20912	-5.35583	-0.223315	-7.12244	0.964073	0.340746	3.36818	-3.33975	-5.70267	-0.0214053	-6.36701	-3.24837	-4.1358	-4.39855	-2.59607	-2.88418	-2.95623	5.26475
4.7085	1.24856	4.0158	-1.56162	0.0346946	2.38385	6.87571	-6.24527	0.522965	4.99648	0.424219	-7.56327	-1.24202	-2.91865	-6.437	0.485751	-1.85793	-2.76959	-0.474102	-2.60092	-1.39486	-4.05848	-4.58834	-4.56733	3.78549	-0.890602	-5.51865	-0.34286	-0.931711	-4.47941	1.77647	-0.292004	-8.10452	-4.68633	0.336885	-7.53794	0.775173	0.786546	4.17218	-4.05695	-6.23157	0.271995	-5.64535	-2.78437	-4.4926	-4.76345	-3.47647	-3.16978	-3.71383	5.59655
5.0784	1.45016	4.8711	-1.08652	-0.811505	2.44745	6.44911	-5.74187	-0.167235	5.40448	0.241719	-6.62997	-1.54082	-2.19105	-6.9066	0.385051	-0.929425	-2.63549	-0.745302	-2.24822	-2.32616	-4.13224	-3.63304	-4.56053	2.83629	-0.854202	-5.34025	-0.15226	-1.68521	-3.84321	0.935369	0.210996	-7.71752	-4.71223	-0.601315	-7.77804	0.929773	0.307146	4.97028	-4.70715	-5.76117	0.851395	-4.83595	-2.79727	-4.0509	-5.73675	-3.43897	-3.38508	-3.62923	5.90125
4.3868	2.04806	5.3106	-0.490721	-1.06171	3.18305	5.38551	-5.89577	-0.109735	5.06898	-0.437181	-7.23647	-2.27912	-2.68285	-6.4593	1.03455	-0.336925	-2.19389	-1.3027	-2.84382	-2.81986	-3.4882	-3.39344	-5.22403	1.96889	-1.1972	-5.48855	-0.79816	-2.28281	-3.75521	1.02727	-0.446904	-6.94412	-4.20453	-0.243415	-8.44334	1.71207	0.865246	5.05178	-5.60385	-5.77437	1.22639	-5.01415	-2.28327	-3.242	-6.30725	-4.29137	-3.25088	-3.48583	5.27825
3.9822	3.02986	5.144	0.396979	-1.27101	3.36425	5.01461	-5.03777	-0.187335	4.19898	-0.925481	-7.23287	-2.48562	-3.10985	-5.4434	1.21155	0.632275	-2.22519	-1.6622	-3.02282	-1.90406	-3.71446	-3.39194	-6.12833	1.65659	-1.5654	-6.30715	-0.90866	-3.25101	-3.53431	0.174969	-0.501104	-7.33302	-3.21543	-0.437915	-8.40894	2.51177	1.22735	4.65808	-5.55615	-6.75037	1.20159	-5.20685	-1.31057	-3.5347	-5.69475	-4.59937	-3.90818	-2.76063	5.58145
3.4723	3.12276	4.2626	1.11518	-0.732905	3.63325	4.29471	-4.50617	-0.684935	4.75268	-1.02708	-8.03977	-2.35232	-4.11175	-5.4098	0.677451	1.14527	-2.83959	-2.0355	-2.21442	-1.50146	-4.60965	-3.04354	-6.15273	0.854894	-1.9519	-6.25325	-0.41386	-3.73701	-4.19551	0.181169	-1.3219	-7.92252	-3.30653	-1.24532	-7.93524	2.67997	0.594146	3.94938	-5.11735	-7.39137	1.72769	-4.51875	-0.994568	-4.1731	-5.19315	-3.90037	-4.32068	-3.56633	5.36525
3.2727	2.99376	3.3242	1.33178	-0.605205	4.51205	3.60381	-5.17717	-0.616135	4.37408	-0.738081	-8.81647	-2.74112	-4.80595	-5.9408	-0.185749	1.33667	-3.11369	-2.53888	-2.87682	-1.07676	-5.321	-3.24424	-5.59563	-0.111706	-2.1676	-6.44245	-0.67866	-2.98041	-4.71211	-0.415731	-1.6248	-7.16952	-3.59083	-1.86942	-7.34774	2.20727	0.191346	3.18958	-5.18085	-6.87417	2.55949	-5.20295	-0.348768	-3.8433	-5.46255	-2.90967	-4.48158	-3.15033	6.36675
3.434	2.14466	3.6305	1.58988	-1.18711	5.18305	4.08461	-5.20117	-1.41434	3.65578	-0.0122813	-8.49397	-2.95112	-3.81495	-6.2201	0.216551	0.788975	-3.75389	-3.02836	-3.30012	-1.75876	-5.36483	-3.66994	-6.46453	-0.220406	-1.8748	-5.55985	-1.26566	-2.36551	-5.00151	-1.14313	-1.7812	-6.62532	-2.98193	-2.57542	-7.38804	2.63057	-0.155954	2.33438	-5.64165	-6.02167	2.39279	-4.28055	-0.0370675	-3.5468	-5.15515	-2.24807	-5.18198	-3.93543	6.93645
4.3059	2.21946	3.1172	1.69808	-1.58881	4.34015	5.04591	-5.00057	-1.56144	2.89878	0.471819	-8.22377	-3.64612	-4.03035	-5.6623	-0.164549	-0.101525	-3.58449	-2.67154	-2.84472	-2.52086	-6.31536	-3.71334	-6.10743	0.567394	-2.0719	-4.94895	-2.13646	-2.07561	-4.71741	-2.13463	-1.8524	-6.85922	-2.67343	-2.86672	-8.27944	2.22097	-1.01955	2.60828	-5.39625	-5.14727	2.72859	-3.37785	-0.244868	-3.2039	-5.78285	-1.72787	-5.75828	-4.18153	7.27555
4.3302	3.00116	2.5393	2.52558	-1.48631	3.89695	4.97391	-4.74917	-2.54754	2.09148	0.154719	-7.92537	-4.22542	-4.39375	-4.9202	0.489951	-0.816825	-3.67379	-2.98104	-2.07072	-2.99456	-6.46346	-2.83714	-5.73473	0.976094	-2.9495	-4.77885	-2.31616	-1.17021	-4.90311	-2.12383	-1.2078	-7.55612	-2.07183	-2.18222	-8.00204	3.13777	-1.35905	2.49988	-4.52775	-5.27927	2.31459	-2.66705	-0.430768	-3.794	-6.63205	-1.91157	-5.30708	-3.33273	7.59155
3.7459	2.99726	1.6976	2.44458	-1.46001	2.95795	5.29631	-5.44027	-3.08254	2.24638	0.626019	-7.09297	-3.75632	-4.58625	-4.1052	0.103051	-1.06093	-4.52529	-2.2524	-2.60712	-3.41826	-7.20065	-2.57984	-6.35823	1.50019	-3.3485	-5.55065	-1.79366	-0.396611	-5.02441	-1.64453	-0.413204	-7.45182	-1.13153	-2.44642	-7.97914	3.32177	-1.91905	3.29898	-4.30675	-4.87957	1.53499	-2.25375	0.337432	-4.1862	-6.13125	-2.00157	-4.52878	-2.40443	7.75935
4.3436	3.76586	1.7608	3.13148	-2.09751	2.82675	5.65131	-4.76707	-3.77894	2.20048	0.555619	-6.12647	-3.15752	-4.96985	-4.8563	-0.198549	-0.171925	-4.73789	-2.5251	-3.15022	-4.07236	-7.63817	-1.94354	-5.83563	1.82819	-4.3408	-5.56245	-1.87846	-0.321611	-6.06841	-1.19523	0.0125963	-8.20812	-1.27713	-2.67072	-7.04084	4.01867	-1.36015	3.64058	-5.14165	-4.53547	1.84619	-2.62815	0.205132	-5.0823	-6.62385	-2.68897	-4.04018	-1.84923	8.30695
4.5046	4.29216	2.5743	4.12818	-1.99611	2.92445	5.11421	-4.48697	-4.48684	1.53238	1.27712	-6.38937	-2.85202	-5.88555	-4.9115	-0.709249	0.462775	-5.27669	-1.7002	-3.68652	-4.21056	-8.36952	-2.09594	-5.19923	1.82259	-4.6332	-6.51725	-2.36016	0.196089	-6.79201	-1.07783	-0.925304	-8.44822	-0.568728	-2.00622	-7.05094	4.96177	-1.43675	3.48698	-5.90975	-4.10127	2.44059	-3.51315	0.406632	-5.1057	-7.57805	-2.97007	-3.81008	-1.13323	8.44145
5.3625	4.66306	2.6478	4.94428	-2.46621	2.95715	5.73611	-4.24457	-5.16534	1.80588	1.97082	-7.00207	-2.28732	-5.98385	-5.7351	-1.61085	0.738475	-5.52719	-0.863202	-3.45402	-4.48456	-8.41783	-1.96934	-4.22863	2.62009	-5.007	-6.19915	-1.96696	0.651189	-7.51811	-0.836731	-0.299804	-9.21152	-1.36423	-1.62492	-7.28164	4.78577	-2.13335	2.80418	-6.49205	-4.79707	2.61109	-4.21345	0.255532	-5.7362	-8.45855	-3.26637	-3.89188	-0.785434	9.23445
6.2207	4.20116	2.8176	5.47018	-1.84611	2.37325	5.51351	-3.82177	-6.09864	1.75418	2.41012	-7.81667	-2.21872	-6.83255	-6.2888	-2.04175	1.37917	-6.15369	-1.4923	-3.63422	-5.27846	-8.76411	-1.22034	-4.66233	2.34269	-5.4099	-7.03225	-2.18576	1.29709	-8.19381	-0.215031	-0.392304	-9.93732	-1.75163	-0.937115	-6.66794	4.40027	-2.95975	2.98568	-6.88055	-4.74387	1.69319	-5.07445	0.184732	-5.9958	-8.23785	-3.40237	-4.81608	-1.65743	9.38985
6.9548	3.98976	3.4819	6.38188	-2.20131	2.67385	4.67771	-3.87197	-6.61454	1.45238	1.54442	-8.08317	-2.54352	-7.66195	-5.8918	-1.33375	1.78277	-6.73049	-1.5888	-4.62972	-5.19276	-8.55135	-0.921543	-5.51123	1.90269	-5.9736	-7.66545	-3.12696	1.15199	-7.93141	0.0655686	-0.935404	-9.21302	-1.54233	-0.777415	-5.77004	5.22797	-2.97785	3.48788	-6.64975	-4.88457	0.792895	-5.16415	-0.584568	-5.4358	-8.27145	-3.03127	-5.72838	-2.51523	9.57265
7.2883	4.74516	3.0039	5.81198	-2.21471	3.43775	5.46141	-3.76297	-7.24064	1.60188	1.63072	-9.04557	-2.79102	-7.58835	-4.9071	-1.49775	1.65567	-7.64189	-2.27148	-5.06552	-5.78526	-7.92565	-0.280443	-5.31933	2.67689	-6.423	-7.35685	-3.91526	1.69579	-8.01841	0.835569	-0.478404	-9.57792	-1.16233	0.0762849	-6.09664	5.43717	-2.33875	4.22138	-6.20905	-4.98357	-0.0212053	-4.30655	-0.900568	-5.231	-8.05515	-3.40087	-6.57508	-3.11993	9.04935
6.7799	5.52256	3.02	5.36418	-3.13211	3.55495	6.34331	-3.56067	-6.86034	1.32358	0.738319	-9.07437	-3.44402	-6.92615	-4.7382	-2.24355	2.25907	-7.74399	-3.12738	-5.02932	-5.27386	-7.02513	-0.193843	-5.29873	2.93509	-7.0817	-6.77415	-3.89836	2.41989	-7.40351	0.432069	0.310996	-9.03632	-1.76553	0.501285	-5.50544	5.38407	-1.98115	5.09188	-5.38095	-5.43377	-0.143305	-4.69515	-1.78817	-5.2794	-7.65485	-3.15807	-7.37528	-3.84583	8.60145
6.8092	6.33446	2.3886	4.60178	-3.45321	3.02295	6.83141	-2.73337	-6.91964	2.15848	0.682819	-9.67017	-4.26802	-6.39155	-4.7943	-2.11665	2.36967	-8.68929	-2.93375	-5.93292	-5.09096	-7.01776	-0.337443	-4.40113	1.96839	-6.8771	-6.60555	-3.66766	3.31659	-7.19601	0.265569	1.1136	-9.55232	-2.43933	-0.283615	-5.24914	4.83417	-1.39435	5.53408	-5.09385	-6.15147	-0.743105	-4.16085	-1.70357	-6.059	-6.98135	-2.57527	-7.15338	-3.84233	7.97455
7.0642	5.45816	1.9804	4.17048	-4.14021	2.44815	7.39271	-2.13587	-6.44064	2.03798	-0.119181	-9.13257	-4.89462	-6.84905	-4.0975	-1.52275	3.13927	-8.48779	-2.47851	-6.79512	-5.06306	-7.86727	0.0357572	-4.18503	1.25649	-6.2081	-6.60015	-4.20656	3.84599	-6.56061	1.24147	1.0615	-9.78792	-3.15383	-0.864615	-5.44804	4.17587	-1.69835	4.76048	-5.80915	-6.57627	-1.24981	-4.46805	-2.47747	-6.476	-6.66655	-2.16687	-8.08848	-3.62593	8.55035
6.9333	4.83166	1.2615	3.61428	-3.90641	3.17365	6.96001	-1.43327	-6.03154	2.58818	-0.671281	-8.57167	-5.55902	-7.55845	-3.9012	-1.69345	4.05217	-8.79939	-2.28455	-7.30112	-4.23016	-7.29481	0.450757	-3.56773	0.990894	-5.2664	-6.63385	-4.83526	3.60689	-5.91011	1.85327	0.384596	-9.92372	-2.63623	-1.53982	-5.93314	3.66817	-1.80895	5.56778	-6.65965	-6.24517	-1.58421	-5.23465	-3.02717	-6.6884	-6.47885	-1.40617	-7.52348	-3.09673	7.78235
7.3937	5.58806	0.756004	3.85618	-3.87461	4.10615	6.52251	-2.26827	-5.67354	2.56168	-1.60748	-8.67987	-6.39122	-7.34265	-3.3991	-2.50945	4.34457	-8.52239	-1.8075	-6.47712	-4.11556	-6.46805	0.0217572	-3.54793	0.261394	-5.5577	-6.13015	-4.34896	2.97339	-5.27061	2.56337	0.557996	-9.30722	-2.10473	-1.45922	-5.16994	3.87947	-1.39845	6.45558	-6.97555	-5.37237	-1.17771	-4.89985	-3.80457	-6.1678	-6.11695	-0.542271	-7.26008	-2.31343	8.19795
7.9361	6.20276	1.3121	2.92618	-4.09151	4.44635	5.85361	-1.78007	-6.18004	3.30978	-2.26818	-8.59567	-6.59022	-6.61755	-2.7561	-3.51795	4.65897	-8.34369	-1.3226	-5.72182	-4.60836	-6.2954	0.470957	-4.38153	-0.0404062	-5.1278	-7.03045	-4.70196	2.10939	-5.52281	2.55077	0.540296	-8.35992	-1.66963	-2.05472	-4.58114	4.52927	-2.15555	6.58968	-6.80555	-4.92257	-2.07851	-4.08065	-3.57417	-5.6931	-5.67715	-0.560971	-6.37988	-1.54853	7.54435
8.7356	5.78826	1.4799	2.49368	-3.49451	3.77225	6.01151	-1.81967	-7.09244	4.07438	-1.75748	-8.56117	-6.42262	-5.68425	-2.4268	-3.36045	3.81837	-7.95679	-1.4585	-4.96882	-4.00996	-6.98605	1.04006	-4.70043	-0.454906	-4.2976	-7.27425	-4.31796	1.58589	-6.21151	2.80797	-0.332104	-8.44072	-0.870128	-1.88892	-5.13134	5.41297	-2.38035	6.78198	-6.08405	-5.18297	-2.61261	-3.48345	-3.71127	-6.4251	-4.78725	-0.232571	-6.19618	-2.09763	6.83015
8.6821	5.08986	0.881804	3.24638	-2.95911	3.52645	5.17201	-1.38347	-6.90414	4.61808	-2.18918	-9.23787	-6.69682	-4.83935	-2.7712	-3.43765	2.87937	-8.21129	-2.207	-4.67262	-3.41436	-6.6871	1.49026	-3.89103	-1.15501	-3.6052	-7.21275	-4.94296	1.94319	-6.79431	3.77897	-0.543104	-8.54372	-1.02383	-2.86422	-5.25874	5.20547	-3.09405	6.13418	-5.73575	-5.77897	-3.32521	-3.37675	-3.48297	-7.2802	-4.81045	-0.630171	-7.06638	-2.29083	6.18415
8.9272	4.62036	0.0857042	3.41838	-2.08891	3.86445	5.10111	-1.88807	-7.71984	4.51998	-2.94398	-8.74997	-6.41672	-4.59295	-3.6256	-4.00435	3.12127	-8.99769	-2.91762	-4.30742	-3.93156	-7.00943	1.34906	-2.93373	-1.90311	-3.0607	-7.12155	-5.33461	2.87839	-6.49721	4.03567	-1.1407	-7.80152	-1.47173	-3.03842	-6.10874	5.48647	-2.99685	5.19848	-5.22495	-6.34577	-3.88851	-3.11415	-4.28537	-7.6993	-4.68485	-1.41387	-7.62688	-2.96673	6.80405
8.9171	4.56036	-0.881996	4.22368	-1.63801	4.17905	4.79291	-2.51117	-7.06124	5.27348	-3.23218	-8.27067	-5.68512	-3.97255	-3.714	-4.55765	2.49177	-8.43589	-3.30949	-4.96322	-3.40646	-6.2073	1.53396	-2.56533	-1.65671	-2.4102	-6.47005	-6.27427	2.71699	-6.18141	3.21107	-1.7161	-7.74982	-2.21303	-2.57452	-6.62344	5.64607	-3.88455	4.98278	-4.66955	-6.15117	-4.65811	-4.12355	-4.26127	-7.8974	-5.02005	-2.35177	-7.64168	-3.48743	7.38825
9.1347	3.80036	-1.5109	5.13008	-2.03381	4.25895	3.94601	-2.62137	-6.58714	5.60218	-2.74848	-9.01487	-5.28822	-3.29665	-3.1605	-4.76085	2.37557	-7.53739	-4.1597	-5.16032	-3.78366	-6.30161	1.15096	-1.71273	-1.58151	-2.2398	-5.48665	-6.56039	1.88239	-6.41061	2.48737	-1.6509	-8.39452	-2.52383	-3.26832	-6.11584	5.01647	-4.06595	4.29898	-4.83795	-5.33347	-5.07791	-4.48445	-4.67177	-7.1262	-4.99505	-2.42697	-6.66718	-3.85853	7.03625
8.8945	2.91496	-1.3592	5.30468	-1.08751	4.43715	3.15431	-2.53707	-6.10974	6.10668	-2.19388	-8.43937	-5.75822	-2.47495	-3.4232	-5.24555	1.78707	-7.01549	-4.98864	-4.72242	-3.47596	-5.49872	0.821757	-2.16563	-1.46981	-3.0352	-4.85605	-6.11631	1.82509	-5.50271	1.79847	-1.8928	-7.72282	-3.13183	-3.62892	-5.41384	4.31137	-4.09075	3.64368	-4.06305	-4.94147	-4.78611	-3.69905	-5.22617	-6.8743	-4.32165	-1.73917	-6.69748	-4.48333	6.59975
9.6993	2.43816	-1.1122	5.50788	-0.174005	4.57335	3.85701	-2.06787	-5.57954	5.78008	-1.32818	-8.36017	-6.60942	-2.87255	-3.2802	-5.40265	1.55827	-7.96479	-5.86405	-4.84252	-3.02806	-5.44393	0.352657	-3.06003	-2.18721	-3.3436	-4.37105	-6.47889	2.58579	-5.02201	1.58107	-2.818	-7.75592	-3.04823	-4.57412	-5.37204	5.04047	-4.31095	2.96998	-3.55525	-5.26347	-3.94421	-3.49305	-5.69567	-6.0467	-3.73105	-1.96767	-7.45358	-4.32873	5.86755
9.4718	1.85676	-1.882	4.61578	0.281295	4.72905	4.35301	-2.37877	-4.87214	6.72048	-1.33598	-8.17277	-6.46562	-2.79485	-2.3088	-5.87005	1.07367	-8.70289	-5.63347	-3.87032	-2.93656	-5.11321	-0.477543	-3.55033	-2.08821	-3.7657	-5.21735	-6.2269	3.38629	-4.60051	2.18377	-2.6721	-8.53792	-3.35643	-5.17502	-4.58214	4.96847	-3.92835	2.12378	-3.96715	-5.07767	-3.12991	-4.01165	-6.26757	-6.574	-2.83635	-1.54977	-7.32118	-5.08773	6.15105
9.3201	1.11436	-1.269	4.99168	1.16589	5.04015	4.93191	-2.64377	-5.56934	6.45938	-1.91218	-7.51897	-6.71572	-3.47185	-1.709	-5.38775	0.592175	-9.39939	-6.37523	-3.90872	-2.24596	-5.50756	-1.32464	-3.60643	-1.58061	-4.5103	-5.74695	-5.31965	3.40629	-4.38931	1.98177	-2.0293	-9.21212	-3.88153	-5.96572	-4.83774	4.33217	-3.21225	1.87318	-4.27565	-5.95797	-2.89701	-4.54375	-6.67367	-5.8347	-2.25855	-1.90167	-6.71428	-5.08613	7.05005
8.5211	1.14496	-0.870396	4.17998	1.63909	4.79105	5.80531	-3.10387	-5.38394	7.33328	-1.84078	-7.12707	-5.97422	-4.15725	-1.7217	-4.71005	0.932575	-10.0267	-7.19987	-3.37762	-1.91076	-6.24857	-1.30904	-3.05333	-1.07131	-5.2145	-5.38565	-4.84246	3.08279	-3.58611	1.03307	-1.9328	-9.71042	-3.70593	-6.41012	-3.99364	3.39907	-3.19875	1.98158	-3.87935	-5.94227	-2.00871	-3.78665	-7.16327	-6.1874	-2.43165	-2.42217	-5.92258	-4.99343	6.54125
8.4965	2.18706	-0.884196	4.15308	0.921395	4.05735	6.56321	-3.17467	-4.74524	6.79058	-1.06538	-6.84827	-5.33842	-3.71975	-2.1832	-4.56585	1.54237	-9.26499	-6.99464	-2.50532	-2.04946	-6.65915	-0.700643	-2.42263	-0.826806	-6.0033	-5.87845	-4.87406	4.04519	-3.75921	0.111769	-1.9339	-9.63142	-2.76413	-6.11982	-4.06584	2.59327	-3.54355	1.53018	-3.52185	-6.71337	-2.33191	-3.04955	-7.11497	-6.8325	-1.46065	-2.30977	-5.65628	-5.79123	7.14875
7.7177	1.72826	-0.528496	4.34028	0.0515946	3.60525	6.25751	-2.84267	-3.83734	5.88458	-1.16188	-6.98887	-4.61502	-4.41945	-2.2848	-3.65365	1.33017	-9.11109	-7.65775	-2.59892	-2.72416	-7.57983	-1.04394	-2.24993	-0.126406	-6.1005	-5.23795	-5.07326	4.11999	-2.72621	-0.708131	-1.3982	-9.80572	-2.30243	-6.80912	-3.61804	2.49667	-2.63465	1.86178	-3.96625	-7.09767	-1.57251	-3.33565	-6.92737	-7.8141	-0.951246	-2.74047	-6.37338	-6.55473	7.15885
6.8404	1.31226	-0.755196	4.30418	-0.537105	4.32485	6.67601	-2.12667	-4.32444	5.42268	-1.41328	-6.16387	-4.40422	-4.56285	-3.203	-3.07135	1.67457	-8.37989	-8.46312	-3.10352	-2.97386	-7.4816	-0.0701428	-2.19003	-0.315406	-7.0506	-5.05805	-4.91036	4.40339	-1.82711	-1.03713	-2.07	-10.449	-1.87783	-6.15292	-3.07834	2.35967	-2.17945	2.69518	-3.08895	-6.90267	-1.18441	-3.55415	-6.03557	-8.1915	-1.08645	-3.63037	-6.66858	-6.71343	7.53205
6.0132	1.00336	-0.401696	3.64418	-1.14351	4.77495	6.11981	-1.46297	-3.97314	4.94278	-2.21118	-6.33947	-4.89802	-4.74105	-4.0318	-3.19045	1.73797	-7.43489	-8.77192	-2.50242	-3.72236	-6.77528	0.0630572	-1.52183	0.498894	-6.7456	-4.63405	-4.30526	3.65749	-1.91621	-1.84733	-1.9185	-9.96372	-0.953728	-6.40522	-3.09754	1.81647	-2.57985	3.39678	-2.05835	-6.98107	-1.07181	-2.59325	-6.15897	-8.4158	-2.02755	-3.32317	-6.93618	-6.23003	7.32045
6.1941	0.182663	0.215604	2.91448	-0.691805	4.32735	6.61251	-0.73777	-4.34614	4.97298	-2.66958	-7.14777	-4.63482	-5.61675	-3.7123	-3.03625	1.72267	-6.43889	-7.84852	-2.68602	-3.76076	-6.12358	0.453857	-0.860627	1.35849	-6.5466	-5.03495	-3.84936	3.80599	-2.78371	-2.49353	-1.4078	-9.44002	-0.742228	-6.39852	-4.03034	1.89697	-2.45005	4.44298	-2.48045	-7.83607	-1.14931	-2.00575	-5.60897	-7.8091	-2.02885	-4.17577	-6.53648	-6.14883	8.22445
5.7824	0.772063	0.908604	2.40688	0.0672946	4.56255	6.26181	-0.51497	-3.44174	5.26108	-3.50648	-6.92967	-4.86352	-5.50555	-2.807	-3.25145	0.850675	-6.41349	-6.9798	-3.03182	-3.49756	-5.63227	-0.314143	-0.410827	0.768194	-5.7861	-4.74325	-3.80456	3.69079	-3.68741	-2.89243	-1.8335	-10.3372	-0.604028	-5.56272	-3.65404	2.82827	-2.41465	4.15908	-2.39315	-8.70657	-0.849805	-1.26985	-5.97117	-7.1889	-2.79345	-4.43627	-5.98618	-5.44423	8.53195
6.5162	0.296263	1.2793	2.06828	1.02179	4.83005	6.07351	-0.33487	-2.52184	5.72998	-2.85048	-6.43767	-4.28412	-5.73585	-2.0152	-3.99215	1.06077	-6.95229	-6.598	-3.88032	-3.51636	-6.25056	-0.237543	0.344673	0.925194	-4.7886	-4.83025	-3.70136	3.01339	-4.39921	-2.50503	-2.7914	-10.3307	-1.39293	-4.90312	-3.78744	3.61737	-2.51285	4.67988	-2.94425	-9.47887	-0.913305	-1.99795	-6.66157	-7.1512	-2.80705	-3.49197	-6.09218	-5.18393	8.71545
6.6133	-0.495737	1.8221	2.89038	0.943695	5.32455	6.79661	-0.57287	-1.98684	6.61518	-3.05538	-6.55257	-4.69752	-6.67485	-2.1308	-4.43485	0.452775	-7.54879	-6.7157	-4.78052	-3.84586	-7.07851	-0.182543	-0.144127	0.474694	-3.9414	-4.76975	-3.65886	2.10839	-4.42381	-2.07383	-3.3153	-9.60412	-0.560128	-4.36122	-4.30944	3.46587	-3.07005	5.46348	-2.10965	-9.81337	-1.33811	-1.46135	-7.23947	-6.6124	-3.68225	-3.19787	-6.24578	-4.65633	9.50925
7.2411	-0.976837	1.1645	2.29018	0.848395	6.02785	7.67371	-0.69327	-1.72694	7.11828	-3.18238	-7.37357	-5.24732	-6.86875	-1.2971	-4.33625	0.419175	-8.51219	-7.50751	-4.32092	-3.53986	-7.39005	0.770357	-0.265427	-0.136206	-4.6646	-5.02385	-4.27946	1.54509	-3.74701	-2.40653	-4.181	-9.64912	-1.40233	-3.93132	-4.43704	2.90207	-3.88615	5.81068	-2.06405	-9.75377	-0.387905	-2.04555	-7.48707	-5.9175	-4.09615	-2.42937	-5.85628	-4.72433	9.80175
7.8295	-0.249537	0.924304	1.29978	1.05079	6.21015	7.54821	-1.67077	-1.92654	8.00708	-3.14708	-7.03487	-5.64932	-7.16615	-2.0563	-3.42515	0.378775	-8.86119	-8.18674	-4.89162	-4.01296	-6.72668	1.51836	-0.258127	-0.468106	-3.8857	-5.43355	-5.22206	1.28069	-3.95031	-1.98483	-4.8003	-8.91022	-1.98133	-4.01702	-5.19394	1.94307	-4.03905	5.96538	-2.79245	-9.67837	0.203195	-2.35785	-7.01957	-5.15	-4.06405	-2.96507	-5.05698	-5.53853	9.35595
7.7096	0.0780633	-0.0269958	0.759079	1.57139	5.67685	7.30151	-2.39747	-1.30474	8.16638	-2.39278	-7.54717	-5.50772	-7.79205	-2.8004	-3.80895	-0.476325	-9.10009	-8.13334	-4.43342	-4.77746	-6.41335	1.54696	0.700073	-0.0658062	-3.6486	-6.30125	-5.28194	1.57869	-4.89601	-1.98923	-4.4865	-7.94562	-1.55663	-4.25962	-6.01534	2.05137	-3.11895	5.48388	-2.25185	-9.15967	0.860395	-3.05945	-7.46097	-4.7358	-3.24035	-2.41667	-4.93338	-5.35643	8.76235
7.0921	-0.595037	0.151404	0.0574786	0.831495	5.50125	6.57061	-2.09317	-1.82674	8.20778	-3.00798	-8.34117	-5.16132	-8.72815	-2.9055	-4.53105	-0.852325	-8.51959	-8.20899	-4.80842	-5.70176	-7.14069	1.41746	1.38797	0.455094	-3.0578	-6.91055	-5.53707	0.646689	-4.94211	-2.66003	-4.7345	-7.23772	-1.95843	-4.72512	-6.75174	1.18267	-3.10975	5.89438	-2.12605	-8.22857	0.607995	-3.24495	-7.29677	-3.8193	-2.28405	-2.82507	-4.90648	-5.23103	8.65755
6.9702	-1.55594	0.205504	-0.616221	0.480995	6.10305	5.84481	-1.67387	-1.40754	7.76608	-2.73628	-9.18887	-4.54112	-8.16025	-3.2916	-4.47175	-0.785525	-7.48929	-8.05234	-3.88032	-5.97746	-7.71613	1.27826	0.640073	0.697994	-3.4092	-7.80125	-6.3281	0.302689	-4.67461	-3.53963	-4.458	-6.78602	-1.40773	-4.61292	-7.53004	1.07387	-2.21845	6.15318	-2.60145	-7.52017	1.11259	-4.06745	-6.83697	-3.9603	-1.95815	-3.69827	-4.88698	-6.06553	8.07965
6.1731	-1.84554	0.603604	-0.347421	0.308495	7.05235	5.02301	-1.73117	-1.95914	6.88478	-3.16168	-9.28947	-3.95492	-7.43535	-2.9983	-5.46255	-0.700325	-7.61409	-7.54755	-3.42102	-6.59276	-8.12821	0.477257	0.936773	0.379694	-2.6123	-8.11025	-7.16779	0.066689	-5.18491	-3.36063	-4.1403	-7.67582	-1.10243	-3.71512	-7.84884	1.95317	-1.92355	6.09078	-2.33345	-7.07637	1.96519	-4.40575	-5.90587	-3.7865	-1.60025	-4.32327	-4.22418	-5.78573	7.18315
5.6858	-1.83234	1.408	-1.00142	0.318695	7.80085	5.12081	-1.97157	-2.95724	6.92818	-3.93588	-8.78577	-3.13682	-7.20795	-2.5066	-5.80945	-1.22853	-6.83989	-6.75288	-3.96472	-6.50016	-7.66977	-0.318043	1.10347	-0.145606	-1.8819	-7.74235	-6.72425	-0.748911	-5.51461	-3.52703	-3.9743	-8.60602	-0.743328	-3.66242	-6.91094	2.57097	-2.01485	6.82238	-1.97825	-7.44797	2.77529	-4.33645	-5.21567	-2.9607	-2.60345	-4.35127	-4.07958	-5.89053	6.39435
5.8164	-1.76654	2.3836	-1.81832	0.863095	8.25785	4.64601	-2.17177	-3.84014	6.16638	-4.20958	-8.19057	-3.60482	-7.79285	-1.8316	-5.44045	-0.404925	-6.50949	-6.38201	-4.67632	-5.99496	-8.09299	-1.03114	0.594473	-1.05311	-1.9464	-8.10975	-6.30804	-1.28911	-4.81901	-4.40103	-3.7404	-8.43322	0.265872	-3.68862	-6.75194	2.94977	-1.23475	7.12248	-1.81505	-7.91577	3.58009	-4.91015	-5.57767	-2.2343	-2.32375	-4.73977	-3.21868	-5.83363	5.48745
6.8389	-1.57024	2.6411	-1.00162	0.865895	8.70185	4.80411	-3.05567	-4.10674	5.29608	-4.25678	-7.67677	-2.96552	-8.62285	-1.6138	-5.04065	-0.452025	-5.66769	-5.80327	-5.47792	-6.06056	-7.53082	-1.80364	0.341273	-1.45481	-1.6872	-7.28185	-6.56848	-1.59591	-3.92751	-4.53983	-3.6928	-7.41862	0.288872	-3.68592	-5.74414	3.05767	-0.311954	7.25558	-1.35975	-8.75717	3.63659	-4.38345	-6.25827	-2.702	-1.65855	-4.05387	-3.11068	-5.73073	4.46585
6.7982	-1.08244	3.4564	-0.847121	1.36889	7.86955	4.11151	-3.02397	-3.45534	5.13008	-4.43978	-6.70137	-2.99652	-8.33135	-0.704803	-5.80185	0.141775	-5.58909	-5.7784	-5.57262	-5.08036	-6.6162	-1.59104	0.372873	-1.94201	-1.1463	-6.70835	-6.89868	-2.23151	-3.30391	-3.86063	-3.2744	-6.88382	0.187972	-4.23932	-4.93894	2.43137	-0.240954	6.51448	-0.716545	-8.07637	3.79449	-3.69255	-6.85957	-2.5208	-1.60585	-3.10047	-2.89428	-5.93103	4.09715
6.1633	-1.02714	4.25	-0.0605214	1.76549	7.46065	3.26291	-2.69777	-3.06694	5.15118	-4.58158	-5.65467	-1.99332	-8.09825	-0.580203	-5.70125	-0.281525	-4.71989	-5.03675	-5.77582	-4.43906	-5.70611	-1.55524	0.177873	-2.79511	-1.4655	-6.48345	-6.04928	-2.44601	-2.85581	-3.76423	-2.6844	-6.15962	0.872772	-3.64332	-4.40834	3.20557	-0.133954	5.87858	-0.0602454	-7.39107	3.76099	-2.95875	-6.21637	-2.3518	-1.08445	-2.43647	-3.26378	-5.05213	3.71695
5.5975	-1.81044	4.4528	0.675679	1.65949	8.06705	2.43751	-2.38677	-3.31604	4.68998	-4.11288	-4.94887	-2.14332	-7.41895	-1.3889	-6.31015	-1.08003	-4.92609	-4.48697	-6.51922	-4.85156	-4.9973	-1.16574	-0.485527	-2.81041	-0.460002	-6.68755	-5.51033	-1.93891	-3.56171	-3.40393	-3.5404	-5.95132	1.15817	-2.72392	-4.49794	3.15947	0.764346	5.46508	0.282055	-6.81007	3.10439	-2.75955	-5.36807	-1.9172	-0.640446	-2.63847	-2.40518	-4.76753	3.28005
5.1357	-2.41444	5.0957	1.10138	0.779895	8.22535	1.67831	-2.29747	-2.68764	3.76298	-3.90328	-5.31287	-1.57322	-6.89955	-1.9033	-5.89875	-1.92103	-5.18329	-3.80038	-7.01522	-4.22286	-5.38012	-2.00124	-0.787327	-3.39871	-0.517502	-5.88435	-5.45685	-2.44361	-4.41371	-2.45403	-3.7055	-5.89522	0.905772	-1.75582	-4.50184	4.08027	1.29165	5.41348	1.14715	-7.23137	3.50499	-2.96845	-4.61917	-1.277	-0.682646	-1.74947	-2.08718	-4.57313	2.30285
6.0296	-2.58664	4.9886	0.911779	0.601795	7.22215	1.55981	-1.58907	-2.03214	3.05578	-4.56888	-5.31027	-1.40172	-6.04735	-2.3422	-5.87625	-1.96373	-4.25739	-4.06511	-6.26252	-3.71296	-5.16541	-2.90634	-0.947927	-3.10411	-0.865402	-5.01455	-4.66286	-2.64451	-3.92431	-2.17943	-4.5657	-5.61662	1.70517	-1.31792	-4.83624	4.01457	1.92085	4.61158	1.15385	-6.26997	3.56709	-2.07605	-4.23727	-1.4596	0.145754	-1.46767	-2.46958	-3.83553	2.53805
5.8123	-3.50424	4.6715	1.39048	1.43709	7.44505	1.25561	-1.71757	-1.07374	2.14498	-4.51268	-5.62047	-1.34902	-6.38355	-3.2626	-5.32085	-2.58213	-3.74229	-3.52363	-6.78482	-3.13796	-4.81944	-3.02074	-1.90843	-2.32711	-0.685002	-4.57495	-4.84386	-3.52461	-3.46831	-1.32603	-4.9142	-5.83882	2.27507	-0.588815	-4.70634	3.70057	2.81035	4.79158	1.82965	-5.94227	3.01479	-2.40835	-3.38537	-1.6859	0.392254	-0.703371	-2.98418	-3.09843	2.12815
5.7752	-3.00734	3.8029	2.08208	1.57849	6.84065	0.98771	-0.79427	-1.01704	1.49138	-4.59118	-4.94397	-2.15072	-6.95405	-3.2058	-4.45575	-2.95973	-3.59339	-2.61872	-7.02752	-3.19186	-4.88818	-3.99334	-2.12373	-1.73441	-1.1627	-3.99445	-4.00406	-3.10671	-3.13391	-0.460231	-4.5774	-5.90932	1.66757	0.125085	-4.24934	3.72447	2.59705	3.81408	1.49615	-5.65917	2.18499	-1.78005	-2.80537	-2.1752	0.842554	-0.0364713	-2.43168	-2.58433	1.30525
5.273	-2.46364	3.212	2.37778	2.32839	7.46725	1.62591	-1.00547	-0.304235	2.17618	-4.02088	-4.59647	-2.96662	-6.45895	-3.3027	-4.50735	-3.87433	-3.79609	-1.9141	-7.33842	-2.60256	-4.98585	-3.97904	-1.21463	-1.01701	-1.0088	-3.33965	-3.48756	-3.87431	-3.52001	-0.537431	-3.9958	-6.62242	0.882472	-0.347215	-4.66234	4.40237	3.15325	3.34128	0.790455	-5.91987	1.58929	-1.99045	-2.32677	-2.9686	0.0237535	0.513029	-2.46098	-1.95153	2.06055
4.8266	-1.80594	3.8622	2.90828	2.85859	6.83025	1.58991	-1.08757	0.618065	1.66278	-4.41758	-3.88127	-3.03122	-5.54165	-3.0419	-3.94135	-4.64323	-3.89079	-1.1689	-7.17972	-3.21666	-4.40527	-4.77354	-1.43163	-0.287506	-1.4287	-3.84245	-3.04586	-4.73061	-3.72981	-0.595231	-3.1524	-6.04462	0.129372	0.0990849	-5.11744	3.99897	3.90985	3.74668	0.0899546	-5.26267	1.60159	-1.12575	-2.46877	-3.2949	-0.586546	0.00482868	-3.05328	-1.61943	2.82545
4.5399	-0.902837	3.7173	3.89668	2.68359	6.80315	0.96741	-0.73217	1.28026	1.90898	-4.16058	-2.98407	-2.14272	-5.77955	-3.2701	-3.10375	-4.60043	-3.33829	-0.402502	-6.97222	-2.61936	-4.53803	-5.52944	-0.885927	0.119994	-2.1986	-4.07295	-3.45556	-4.98491	-2.86841	-0.269931	-2.3049	-6.40772	-0.484128	0.678385	-4.70644	3.10067	3.93135	3.42938	-0.0514454	-4.96187	0.686295	-1.21815	-1.84457	-4.0076	-0.632746	0.443329	-3.89868	-1.10593	2.73005
4.4789	0.0235633	4.0761	4.09718	2.27749	5.87585	0.36801	-0.98027	2.07706	2.62558	-4.10568	-2.35797	-2.38472	-5.53575	-4.1253	-2.34345	-5.07013	-3.37959	-0.097002	-7.14252	-1.70066	-4.03003	-6.40864	-0.735227	-0.630006	-2.6543	-3.78205	-2.84446	-4.79321	-2.19471	0.103069	-1.5918	-5.80182	-0.789228	0.882085	-5.58474	3.69897	4.75435	3.23658	-0.401445	-5.14557	-0.195105	-1.02605	-2.75467	-4.355	-0.150046	1.18323	-3.76448	-0.981334	3.48815
3.963	-0.420237	4.7605	3.85238	3.04499	5.35365	-0.0596901	-0.20977	2.52246	3.45648	-4.43048	-2.70187	-1.65872	-6.12395	-4.2134	-1.71515	-4.72213	-2.72229	0.316098	-7.18012	-0.816563	-3.67147	-6.73544	-1.56643	-1.50621	-2.4605	-3.44825	-2.49696	-5.68801	-2.07831	1.07907	-1.3634	-5.72252	-0.251628	0.673185	-6.32994	3.48157	5.68935	3.54428	0.142855	-5.98667	-0.381305	-0.171153	-2.52307	-4.6626	0.748154	1.03513	-4.23468	-0.135034	4.16355
3.1359	0.162363	4.8682	3.13868	2.85019	4.70665	-0.36949	0.70473	2.45076	3.99858	-4.64458	-1.97927	-1.52452	-6.66685	-4.9872	-0.823949	-4.77023	-2.33639	0.947798	-7.59592	-1.42236	-4.09505	-5.93264	-1.83193	-1.78261	-2.7887	-2.52105	-2.15256	-6.27881	-2.77741	1.96577	-1.6919	-5.58822	-0.287528	-0.0444151	-6.97024	2.98697	6.02755	4.29758	0.418855	-5.85247	-1.25601	0.583047	-2.96087	-4.3808	1.75125	0.905829	-4.08998	-0.266234	3.46365
3.8066	0.144363	5.6598	2.44678	3.18419	4.15955	-0.51809	1.11213	3.28036	4.60418	-4.05438	-1.56297	-1.11302	-7.12035	-5.7391	-0.371849	-5.55033	-2.69159	1.048	-8.46942	-1.68966	-3.99366	-5.55874	-2.66803	-1.45471	-3.667	-2.13775	-1.48136	-6.95431	-2.97731	2.25187	-2.3606	-4.97812	0.181872	-0.224415	-6.16674	2.26047	5.98185	3.58708	1.00145	-5.91827	-2.07611	1.49745	-2.71277	-4.6338	2.41255	1.43993	-3.64018	0.651066	3.29105
4.7775	0.305863	5.7685	2.10008	2.51939	4.73945	-0.26049	0.72603	4.12926	5.05748	-4.18488	-0.643269	-0.428021	-6.70545	-6.2255	0.621551	-5.73123	-2.71839	1.8654	-8.69932	-2.12856	-4.17603	-4.68864	-2.77473	-1.14311	-4.3817	-1.61625	-0.86666	-6.14981	-3.07571	2.88467	-3.1087	-5.08652	0.771572	0.546685	-6.07764	1.42917	5.95445	3.95948	1.77925	-6.59777	-1.90421	2.41505	-2.52977	-4.283	3.25765	1.17143	-4.02328	1.00067	2.39655
5.1295	-0.594637	5.8915	1.17878	2.21119	4.82745	-0.99549	0.14113	4.30656	5.31098	-4.61008	0.191131	-0.567821	-5.80475	-6.5986	0.855751	-5.85553	-1.87149	2.7435	-8.19502	-2.19166	-4.02954	-3.75114	-2.73503	-0.290806	-4.6586	-1.30755	-0.54806	-7.06861	-3.42501	2.88267	-2.8049	-4.08372	1.68247	0.373785	-6.46064	1.67857	5.05285	4.22908	2.74365	-6.64397	-1.75161	3.19075	-1.95917	-3.947	3.40365	0.866029	-4.89578	0.618766	1.94475
4.4827	-1.38464	5.764	0.442579	2.63349	4.41645	-0.86689	0.58273	5.15006	4.45068	-4.97768	0.130031	-0.00452076	-5.24835	-6.0116	1.19665	-5.74443	-0.929987	1.9781	-7.64492	-2.33466	-3.64945	-2.83134	-2.66033	0.0281938	-3.7814	-0.959046	0.16584	-6.44941	-3.72901	3.91727	-2.9787	-4.13682	2.20417	-0.447815	-6.75364	1.61327	4.50835	3.38588	3.49265	-6.55657	-2.45851	2.29135	-1.53347	-3.8273	3.89495	0.0895287	-5.02478	0.844966	0.935552
3.6479	-1.89644	5.5414	-0.156921	3.00319	3.87665	0.0999099	0.91983	4.99426	4.04928	-4.53448	0.864731	-0.347221	-4.29015	-5.6845	2.08635	-5.57623	-0.731187	2.5748	-6.89822	-2.15806	-3.62628	-2.63894	-1.75393	-0.734906	-3.2508	-1.23635	0.68324	-5.89091	-3.22901	3.42417	-3.3859	-3.42062	2.41197	-0.247715	-5.90384	1.98597	4.17975	2.57868	2.90575	-6.65557	-3.26501	2.88125	-1.40127	-3.0502	3.81785	-0.115571	-4.07298	0.174766	0.444152
3.8963	-2.55664	4.8765	-0.481921	2.19799	3.44395	0.81281	0.81683	4.31046	3.69178	-3.82038	1.47723	-0.138221	-3.90235	-4.8376	2.06275	-4.56713	-0.727687	2.1266	-6.05312	-2.52866	-3.33407	-1.73854	-1.39653	-0.603806	-3.1095	-0.274346	1.38014	-5.18761	-2.95631	3.60917	-3.7572	-2.52342	2.56957	0.616785	-5.55644	2.45557	3.33865	2.61098	3.14825	-5.77507	-3.13041	1.98305	-1.42747	-2.7881	3.25485	-0.626171	-3.56198	0.373366	-0.191048
3.5955	-3.45964	4.9024	-0.969821	1.47589	3.88345	1.52721	1.45743	4.27626	2.93998	-3.94368	0.918431	0.673379	-4.00245	-5.5271	2.78645	-3.89753	-0.819587	1.9899	-5.10592	-2.73336	-2.51461	-1.28184	-1.39023	0.123294	-2.6529	-0.715746	1.43224	-4.60381	-3.75761	3.76497	-2.7993	-2.68522	2.10927	0.912285	-4.76594	1.73357	2.76335	2.86178	3.71035	-5.82247	-3.93071	2.29095	-2.18787	-2.3187	2.71125	-1.31157	-4.08908	0.786866	-0.448248
4.0762	-3.87964	4.1561	-0.711921	2.24499	4.43545	1.46721	2.23103	3.66266	2.59218	-3.03318	0.883731	1.01608	-3.09715	-5.5923	3.15635	-3.13513	-1.34309	1.393	-5.41262	-2.01256	-2.34551	-0.791143	-2.23653	0.139494	-2.5655	0.241454	1.66944	-3.72301	-3.53891	3.30667	-2.1404	-2.08652	1.12977	0.915385	-4.73034	1.61987	2.95155	3.91698	3.35085	-5.35017	-4.77651	2.01495	-3.05207	-2.5627	2.43925	-2.07857	-3.59938	1.24547	-1.23365
3.0694	-3.93254	4.1172	-0.629821	2.12949	5.38675	1.21841	1.53073	2.98456	2.50128	-2.09378	0.755131	0.928079	-3.36605	-6.5886	3.16395	-3.98803	-1.71089	1.4579	-4.45222	-1.94266	-2.16261	0.101157	-1.85943	0.933994	-3.1431	0.0411543	2.35194	-3.90461	-2.80161	3.92037	-2.5743	-1.46442	1.09517	1.20698	-3.83764	2.15927	3.36865	4.47798	2.42985	-5.10627	-4.65331	1.67835	-3.94527	-2.3503	2.55515	-2.24017	-2.65608	1.22727	-1.03015
2.4891	-3.28294	3.7924	-0.196021	2.09389	6.20765	1.10791	0.80653	2.31156	3.40338	-1.97438	1.21533	1.86728	-3.49275	-6.9757	3.97825	-3.54143	-2.03339	2.0245	-4.01402	-1.30446	-1.44091	0.361357	-2.41673	1.82049	-2.8655	-0.317046	2.85524	-3.11511	-2.53101	4.07887	-3.4675	-1.15212	1.80137	1.82848	-3.73194	2.49847	2.45605	4.54038	1.49735	-5.19447	-4.84891	1.95165	-4.31377	-3.2528	3.25495	-1.73687	-3.12158	1.29897	-0.472148
2.3112	-2.36264	3.809	-1.08742	1.97389	6.48635	1.24861	1.43413	1.65456	4.07358	-2.46998	0.700731	2.44478	-3.18525	-6.3343	4.25375	-4.38553	-2.38599	2.8485	-3.51762	-1.11486	-0.702107	-0.185243	-2.10293	1.58499	-2.5586	0.508054	3.78834	-3.03371	-2.39221	4.98277	-3.7225	-1.36902	2.58437	1.88518	-4.26364	2.37997	2.83585	5.35618	1.31935	-6.20157	-4.88531	2.66695	-3.80927	-2.9356	3.50065	-2.06347	-4.03378	1.44677	0.412352
1.5358	-1.98934	4.3585	-0.790321	2.93469	6.81405	2.01781	1.96593	1.46606	4.23268	-2.70228	-0.211569	2.85168	-4.01265	-6.2282	4.06705	-4.59003	-3.30949	3.5056	-3.09572	-1.71556	-0.520407	-1.17624	-1.96883	2.01039	-1.8967	1.09805	4.52044	-2.59751	-2.00501	5.09447	-3.5042	-2.31422	3.36747	1.27848	-4.19534	1.76017	2.85165	6.05478	0.544055	-6.61347	-5.38861	2.17575	-3.42137	-3.6493	2.84345	-2.30547	-4.69828	2.37297	0.358152
0.638397	-1.74864	4.1464	-1.15742	3.70149	7.22865	2.21241	1.15833	0.968865	4.39468	-1.96638	-0.761669	3.70708	-3.61905	-6.1911	4.93925	-4.30953	-3.11009	4.4408	-3.17522	-2.06476	0.166693	-1.81634	-1.47673	2.01519	-1.0723	0.716154	4.15644	-1.77481	-1.74441	5.35027	-2.7025	-1.77422	3.77757	1.04898	-5.02204	1.35427	3.72455	5.79608	0.348955	-5.83697	-5.91361	3.05055	-3.63667	-4.0812	3.41515	-1.55287	-4.82058	2.61187	0.633452
1.2323	-0.942837	4.2273	-1.93362	3.13969	7.44335	1.69511	0.56993	0.370465	3.60138	-1.54668	-1.01587	4.34898	-3.00305	-5.8139	4.87255	-3.36353	-3.22729	5.0682	-3.79082	-1.65236	0.0598934	-2.65424	-1.97353	2.44239	-0.451302	0.116454	4.22184	-1.57671	-0.77451	5.63797	-1.7863	-1.83272	3.86397	2.00908	-5.43424	0.454673	4.04935	5.66278	-0.189645	-6.25717	-6.61101	3.50595	-2.85097	-4.3042	4.27625	-1.96167	-4.77308	1.63167	1.07705
1.921	-0.451037	4.6732	-1.99772	3.70099	6.61795	1.30991	1.03683	-0.440135	3.82978	-0.762581	-0.393069	4.80088	-3.43735	-5.0408	4.17305	-2.82463	-2.91719	4.8168	-3.15052	-1.03226	0.994093	-2.21974	-1.83813	3.08509	-0.221302	-0.577946	4.48484	-2.09361	0.0713905	6.28227	-1.3426	-2.42092	4.20087	2.80178	-5.02944	-0.330127	3.47025	5.72658	-0.633145	-5.50257	-6.20191	4.14575	-2.60777	-4.9638	5.14075	-1.66917	-4.44328	1.73017	1.54975
2.4697	-1.14814	5.1715	-1.53892	4.55949	6.61905	1.50481	1.92833	-0.497335	3.31128	-0.718681	0.496731	4.56738	-2.64695	-4.2975	4.86325	-2.16103	-2.80009	5.2801	-2.63082	-1.75026	1.24869	-1.30744	-2.06453	3.31849	0.557598	-0.117646	5.41284	-2.36811	0.42989	6.59037	-0.558504	-2.04812	3.44907	2.63848	-4.49874	0.207573	3.19155	4.92318	-1.07895	-4.62597	-5.88791	4.88855	-3.16487	-4.7604	5.55755	-0.814871	-4.29388	1.80007	1.08315
2.6191	-0.265837	5.6908	-1.31132	4.89469	5.74115	2.31071	2.30843	-0.400835	4.01428	-0.502781	1.10333	4.91188	-3.02775	-3.5348	5.81365	-2.71443	-2.74779	4.9642	-2.10652	-2.41476	2.07329	-1.68924	-2.32423	2.96499	0.349898	0.711554	5.72554	-2.22101	1.36599	7.06327	-0.323604	-2.90672	3.42207	2.82908	-3.46494	0.560573	3.05525	4.11538	-0.384345	-3.95507	-6.03801	4.52765	-3.35887	-5.6219	4.88015	-0.231171	-4.00838	1.69597	1.09805
1.8435	0.236363	5.3269	-1.00692	5.76449	5.57955	2.07991	2.42413	0.550765	4.34328	0.129419	0.462631	4.36168	-2.68835	-2.7496	6.60025	-2.51393	-2.15979	5.8267	-1.66322	-2.29826	1.38649	-1.88944	-2.98113	3.58879	0.554298	1.46245	5.64864	-1.32271	1.57469	7.16087	0.653196	-3.04962	3.30527	3.68648	-3.90204	0.859573	3.66415	3.34458	-0.660445	-3.07907	-6.35431	4.33645	-2.37937	-5.9855	5.07425	-0.0549713	-4.94388	1.84577	0.100752
1.1687	-0.109437	5.9335	-0.0438214	5.91749	5.48885	1.94411	3.32783	0.723965	4.85578	-0.259481	-0.315669	3.63968	-2.47685	-2.178	6.56745	-1.99793	-3.06559	6.2721	-1.40402	-1.53656	1.65059	-1.00544	-2.93953	2.71439	0.591498	1.75615	6.35534	-0.661911	1.63019	7.15427	0.625296	-2.07222	2.44957	4.16598	-4.13124	0.185473	4.32345	3.12778	0.220655	-2.90257	-6.71341	5.31095	-2.33317	-6.1399	5.33015	0.906029	-4.95908	1.86537	0.391352
0.288697	-0.489137	5.8799	0.155679	5.06509	5.94255	2.55151	3.83983	1.29696	5.07878	0.0907187	-1.18647	3.96218	-1.72395	-2.6809	6.21205	-1.04473	-2.92579	6.1273	-1.14202	-0.640063	2.00639	-0.430643	-3.59483	1.86539	0.985698	1.95695	5.60624	-0.404011	1.08349	7.87557	0.598896	-1.41032	1.50487	4.36338	-4.49944	-0.165027	4.66245	3.98308	0.920455	-2.38097	-7.14221	5.30615	-1.47917	-6.6588	5.05185	1.67233	-4.40538	2.06427	1.33335
-0.195703	-0.605237	5.0634	-0.256221	4.40589	5.37535	2.07151	3.99713	2.10696	6.04288	0.195019	-1.18997	4.28178	-1.01565	-2.0624	5.26435	-1.14093	-3.23509	5.3602	-0.614817	-0.778263	2.14739	0.522457	-3.89553	1.26939	1.7153	2.12265	6.07504	0.446489	0.66169	8.13267	1.2806	-0.761122	1.51327	4.16988	-3.56464	0.533373	4.85905	4.59088	0.664455	-1.97177	-7.95961	5.12125	-1.04087	-5.8012	4.98655	1.63823	-3.37838	1.24057	1.27915
-0.0495027	-1.51814	5.1632	0.151579	3.62719	5.81015	1.29311	3.58883	2.56026	5.89568	0.561919	-0.285069	3.65318	-0.369354	-1.8776	5.31105	-0.717025	-2.40279	5.2766	0.290783	-1.03516	2.87659	1.15016	-4.10463	1.53759	2.6092	2.26125	5.82744	1.19529	0.16329	7.40527	1.8371	-0.376322	1.47257	3.20338	-3.80054	0.300573	5.18935	5.54758	1.19955	-1.28777	-7.38911	5.20655	-0.107768	-5.7101	5.58055	1.83173	-2.62438	1.76547	1.36815
0.546297	-1.87074	5.887	0.256079	3.04589	6.58515	1.04381	3.67873	1.57966	5.82658	1.25652	-0.939969	4.00558	-0.571254	-1.0621	5.28005	-0.215425	-1.52089	4.866	1.14368	-1.23326	2.72099	2.05426	-4.47913	2.46189	2.8142	1.94245	4.89224	1.36669	0.27249	7.44267	1.6418	0.601578	0.927172	2.87558	-3.04974	-0.522827	5.58955	5.89008	1.28125	-0.36207	-7.42981	5.23415	0.247632	-4.75	5.55775	2.74653	-3.01278	1.88947	1.53785
1.1509	-1.36174	6.4441	1.15088	3.39439	6.90775	0.77151	3.64993	0.677465	6.52318	1.57792	-0.399869	3.50968	-0.549454	-0.128003	6.02755	0.374975	-1.37379	5.2038	2.05998	-1.48456	3.52219	2.67066	-4.48693	2.54339	3.7818	1.73715	4.44504	2.13999	0.55829	7.15157	2.5204	0.998878	0.237872	3.53038	-3.13554	-1.33223	5.75065	5.45558	2.17485	-0.44157	-7.06841	4.47815	0.432732	-4.302	5.79965	3.68043	-2.71248	1.61447	0.614252
0.760797	-1.49504	7.3379	1.46898	2.59549	7.35405	0.83301	4.45213	0.181065	6.55308	2.46662	-0.0451685	2.91638	0.206146	0.0126969	6.04025	1.16827	-0.771087	5.3907	2.76408	-0.785163	3.47379	2.77026	-3.57023	1.99699	3.8248	2.62525	4.86894	2.34049	-0.34611	6.83717	3.3063	0.602378	0.00787158	3.99418	-2.25734	-1.47263	5.00445	4.87528	2.49785	-0.69727	-6.22791	4.13985	0.997332	-3.5521	5.39025	4.52573	-2.68698	2.34407	0.868252
-0.0727027	-1.02244	7.4972	1.86598	2.66889	6.45245	0.13601	4.92683	-0.265035	5.77998	2.89142	0.383031	3.68048	0.114646	0.592597	5.30795	1.84307	-0.860687	4.6267	2.77278	-0.342563	4.40499	2.80646	-3.48763	1.34379	4.4624	2.44925	5.01694	2.63219	-1.20391	5.99987	3.117	1.10708	0.422272	4.79628	-2.57534	-1.20123	4.40395	4.08948	1.99825	-0.37427	-5.46911	3.67425	1.21443	-4.3668	4.43505	4.53323	-2.76868	2.52737	1.57535
0.0461973	-1.28194	6.5808	1.49518	2.94459	5.60705	0.28911	5.40823	0.566965	4.89978	3.21422	0.335031	3.62928	0.989546	0.334197	5.10225	2.17297	-1.68989	4.4764	3.40448	0.345837	4.90199	1.98386	-3.56543	0.575794	4.6764	2.95835	5.11464	3.51379	-1.53401	5.99997	2.141	1.19598	0.856472	5.39928	-2.03104	-1.86353	5.07835	3.83078	1.68665	-1.25397	-5.42271	3.83745	2.16883	-4.4812	3.99585	4.99453	-3.67378	2.81977	1.45455
-0.245603	-2.24274	6.6984	1.79448	3.86839	5.46285	0.95251	6.08403	0.868365	4.15188	3.71442	0.844531	2.79918	1.61215	0.365197	5.32155	3.11797	-1.64699	4.6171	4.10178	0.947337	4.97759	2.49836	-2.72843	0.232194	4.0508	3.59485	5.57284	4.29819	-1.17411	5.57317	1.4184	0.619078	1.61417	5.04628	-1.45634	-1.30253	5.79235	3.92948	2.12865	-1.01787	-4.65781	3.61695	3.11573	-4.7083	4.01075	5.96323	-3.58548	3.12837	2.37645
-0.843403	-1.76654	6.0591	2.10778	4.09349	4.52995	1.52111	5.44003	1.38356	3.85868	3.53592	1.76893	2.49128	2.14075	-0.375003	5.05585	3.50737	-0.826387	4.4941	5.01978	1.22004	5.48699	2.07576	-2.03463	-0.306006	4.6097	4.26595	5.24634	4.99509	-0.47641	4.87617	0.965196	1.06418	1.64667	4.36648	-0.712438	-0.396527	6.15175	3.78118	2.16975	-2.00247	-4.80681	2.97025	3.44313	-5.3771	4.71945	5.65663	-4.26838	3.53477	3.15175
-1.7096	-1.39414	6.0535	1.76808	3.69329	3.70475	0.73621	4.81543	1.49556	4.20308	2.70492	2.10803	1.58008	2.35855	-0.561703	4.67265	4.27967	-0.458887	4.6235	5.47348	2.06864	4.83219	2.24736	-1.33913	0.514294	4.936	3.95005	5.88764	5.51399	-0.99191	4.91907	0.213996	1.63848	1.90047	3.49238	-0.326038	0.368373	5.99715	4.33878	3.09535	-2.19927	-4.48371	3.63065	4.31543	-5.3488	5.32475	5.13423	-4.71438	4.18717	3.87765
-2.5734	-1.88064	5.7819	0.890179	3.50169	3.39245	0.69531	5.62513	2.02096	3.93518	1.81632	2.41973	0.720879	2.20035	-0.0136031	5.04975	5.10767	-0.698087	4.0658	6.18618	2.44294	5.43409	2.93126	-0.984227	-0.270106	5.4315	3.62385	5.47644	6.32519	-0.54821	3.92567	0.0959963	1.65428	2.24927	2.68658	0.117762	0.129073	6.52375	5.13528	2.83705	-2.13817	-3.54971	4.59725	4.25983	-5.621	5.75275	5.60463	-3.96508	4.23127	4.84165
-2.9218	-0.963037	5.7571	0.0927786	3.76109	2.88735	0.63601	6.04113	2.90086	4.00288	1.47942	3.28163	0.448579	3.13785	0.0210969	4.20455	5.14417	-1.20019	3.3183	6.79638	2.55564	5.67949	3.35526	-0.0896275	-0.975606	5.447	3.02735	4.55834	6.28119	-0.22241	3.81237	-0.437204	2.46028	2.58967	1.78648	-0.0778376	-0.655227	7.03645	4.78498	3.75915	-1.79537	-3.66751	5.48835	4.53493	-5.5213	5.94915	5.73253	-3.03188	3.36837	5.08315
-2.6988	-0.310337	5.1035	0.0730786	2.78269	2.65675	0.45291	5.92053	3.87056	3.74728	2.43372	3.29823	1.33288	3.36475	-0.221903	3.63365	4.60617	-0.655187	4.1175	7.31428	2.66094	4.81809	3.08856	0.242573	-1.87891	5.1005	2.91195	4.03004	5.37959	-0.32821	3.44447	0.113196	3.11298	2.82537	1.81168	-1.08954	-0.699627	7.76215	4.14948	4.32205	-1.34547	-4.24301	6.06445	3.81953	-5.2062	6.82465	5.54243	-3.33048	2.97907	5.66305
-2.7707	-0.548037	4.1354	0.573679	2.06899	2.15995	0.18321	5.95303	4.80666	3.00658	1.97632	3.68503	1.97488	3.97545	0.175197	3.60345	5.32287	0.0216129	4.8734	7.00218	2.14114	4.74109	3.29676	1.12587	-1.77891	4.3979	2.36685	3.04194	5.64839	-0.22741	2.69007	-0.130004	3.68438	3.26767	1.22748	-0.455038	-1.61773	8.09195	4.03888	3.97195	-1.54927	-5.09401	6.07455	3.95643	-6.1732	6.97665	5.63643	-2.39548	3.77767	5.35085
-2.0869	-0.772237	3.4843	-0.267521	2.11419	1.74065	-0.50529	5.77613	4.16136	2.69178	2.72392	4.18493	2.10718	3.05715	0.583697	3.00315	6.06377	0.0241129	5.5356	7.63798	1.82984	4.12139	2.57346	1.53447	-1.18441	3.6953	2.11055	2.33014	5.88179	0.30739	2.40677	0.480996	2.99368	2.65417	0.778385	0.138162	-2.01703	7.61115	4.80178	3.94145	-0.63877	-5.28731	6.16025	2.99703	-6.3023	7.56515	4.91733	-2.27258	4.18967	5.90355
-2.2745	-0.975537	2.5727	-0.301321	2.57749	0.887749	-0.57319	5.76963	3.18776	2.36248	3.60912	4.11213	2.98968	2.74265	0.878497	2.30275	5.68837	0.543113	5.303	7.18908	1.00894	3.45489	3.26646	1.56207	-1.57321	3.714	1.21505	2.10894	5.61599	1.16109	1.84057	0.512496	2.18288	2.67977	1.33938	0.960862	-2.30813	6.71185	4.66278	4.60455	0.0613303	-5.17031	6.88305	2.54083	-5.7282	7.60895	4.13453	-1.71308	5.17277	5.71225
-2.2643	-1.91404	2.2328	-0.0371214	1.68149	0.633249	-1.20949	6.42513	3.55416	1.53048	4.10322	4.31833	2.76418	3.20305	1.7317	2.57675	6.07117	1.47211	5.5601	6.47688	0.477237	2.50149	3.21346	1.83787	-1.87161	4.6622	0.913454	1.93384	4.67649	1.38289	1.49437	0.239996	1.38178	1.88417	0.851885	0.947862	-2.32383	6.31055	3.79718	4.96255	0.86163	-5.66131	6.38425	2.89793	-4.8828	8.40025	3.59683	-1.37768	5.39217	4.77875
-2.6988	-1.93364	3.0525	-0.769421	2.15449	0.180849	-0.79249	7.13263	4.08546	1.34188	4.71062	3.59463	1.91308	2.83925	1.677	2.17815	5.23677	1.44711	6.2612	6.30508	1.06654	1.70749	3.38126	2.38447	-2.31261	5.4127	0.585354	1.27904	5.12979	1.89719	0.979769	0.448196	0.598078	1.27127	0.678885	1.60926	-1.77463	6.45485	2.98878	4.53645	1.54153	-6.26751	7.22065	3.28303	-4.6532	8.30545	4.57193	-1.02558	6.32457	4.93955
-2.4485	-1.95604	3.9796	-0.479521	1.56989	-0.624351	-1.35679	7.94953	3.93326	1.69168	5.05062	2.81803	1.38958	3.01415	2.4519	1.41345	4.78477	1.05191	5.5591	5.63588	1.03314	0.733993	3.06216	2.34727	-1.58381	5.3368	-0.0521457	0.67014	4.73169	1.28669	0.851669	0.528196	-0.307922	1.64837	0.827085	2.49676	-1.55783	5.91125	2.20138	3.70785	1.69513	-5.78031	6.79615	4.09643	-4.1748	8.49955	5.31163	-0.42498	6.95127	4.88875
-2.4986	-2.87084	3.6144	-0.528621	2.06179	-1.42195	-0.41899	8.17643	3.90446	1.42928	4.82472	1.85103	1.42018	2.04065	2.3873	1.97575	4.00587	0.828513	4.8756	5.25158	0.367437	1.08269	2.58036	1.55087	-0.588106	5.2313	-0.231646	1.10924	3.90239	1.16129	1.33727	1.3303	-0.0245217	1.76117	1.55608	1.84316	-2.41953	6.27555	2.03078	3.84535	0.83823	-5.26851	7.15875	4.95393	-4.0907	8.64935	5.23063	0.49342	7.82137	4.52365
-2.9542	-3.50504	3.1039	-0.0778214	2.83829	-1.08735	0.0214099	7.73243	4.64146	1.85978	5.36802	1.20083	2.36168	2.04035	2.7218	2.54465	3.24987	1.26171	3.9214	5.31068	0.462337	0.853493	2.11956	0.776173	-0.558306	6.0833	0.270154	1.58774	3.18629	1.49389	0.996069	2.1393	-0.316122	1.60777	2.52198	1.93946	-2.39393	5.33335	1.87208	2.89785	1.22103	-5.23141	7.01985	5.44723	-3.2799	8.11515	4.49103	0.24722	7.57197	3.63025
-3.8228	-3.85454	3.304	-0.681921	3.53669	-1.51995	0.74031	7.33633	5.16956	0.922585	5.36062	1.12453	3.08568	2.22605	2.0321	3.33375	2.79937	1.02811	3.7582	5.62608	-0.457063	0.672093	1.21086	1.06287	0.242194	5.6947	0.561554	2.08134	2.71869	0.79469	0.947369	2.5519	0.562878	1.65437	2.98978	1.13456	-2.77933	5.23495	1.02028	2.00605	0.99753	-5.46471	6.98595	4.47003	-3.0127	7.82525	4.11243	1.07872	7.04007	2.84655
-3.8705	-3.09464	2.6696	-1.04222	4.16349	-2.11675	1.64261	6.99203	5.23976	0.413985	4.61362	0.727931	2.45358	1.50085	1.8428	3.75485	2.27887	0.327713	3.3508	4.77048	-0.373463	1.47479	0.799257	0.669473	0.766294	6.0849	1.24675	2.93434	3.07029	0.85229	1.37037	2.9932	1.31988	1.46457	3.85558	0.736262	-1.96523	4.90955	0.657084	1.21025	0.82943	-4.89671	6.88315	4.12093	-2.1107	7.09635	3.90673	0.49752	6.40587	2.86285
-3.851	-2.14334	3.0265	-0.337221	4.76459	-1.87505	2.04721	6.25533	4.78906	0.375785	4.88122	-0.176369	3.28848	1.05855	1.5348	4.58335	1.85747	0.498313	3.1426	3.87748	-0.294263	2.34069	1.31436	0.878273	1.04449	6.4543	2.05195	3.38354	2.13299	0.82769	1.54457	2.3338	2.08558	0.720872	3.88008	1.29176	-1.43353	4.42535	1.31558	0.471255	0.46333	-4.34121	5.96085	3.84623	-2.1232	7.17295	4.69513	-0.0859805	6.11147	3.72655
-4.559	-2.16164	3.6692	0.189079	5.53999	-1.57535	1.69111	5.70453	5.50156	0.160485	5.80002	0.0613315	4.24108	1.12725	1.7408	5.06085	2.66957	0.647713	2.7507	3.16728	-0.878963	2.12089	2.22126	0.712873	1.57369	5.719	2.22065	2.88974	2.32899	0.0271905	2.01687	2.2567	2.93138	0.935672	4.24628	2.20396	-1.69483	4.71885	2.21888	0.449555	-0.39977	-3.95651	6.40275	3.09213	-2.4151	6.38455	5.11203	-0.40048	5.26887	3.55415
-5.088	-1.66754	2.9296	0.150879	5.75029	-0.564751	2.00901	4.94393	5.04456	1.09598	5.71632	0.0569315	4.58008	2.00725	1.9999	4.26405	3.21007	0.447713	2.2288	3.91878	-0.633163	2.58659	3.03626	0.617973	1.98279	6.5915	2.38295	2.69584	3.25219	-0.16861	2.61747	1.7651	2.35248	0.965972	3.95048	3.13706	-0.798127	5.00905	2.04998	0.970155	-1.13527	-4.26681	7.41135	2.85203	-2.3989	5.92205	5.58573	0.29282	5.74397	3.29435
-5.1499	-1.47744	1.9102	0.817279	6.34749	-0.152551	2.84711	4.65593	4.64256	1.45648	6.32212	-0.668669	5.29778	2.60655	2.007	3.25275	3.45087	0.319013	2.1399	4.76738	-0.214763	2.82989	3.88986	0.957973	1.88659	7.525	1.97705	3.45254	3.81919	-0.52781	3.48867	1.6079	2.38348	1.80417	4.41738	2.85156	-0.518527	5.81485	1.66028	1.29175	-0.74567	-3.36391	7.94985	3.46413	-2.8637	5.78055	6.50283	-0.0425805	5.00487	2.64835
-5.2698	-0.730037	1.3498	0.0795786	6.79179	-0.441451	2.24641	3.91523	4.76476	2.41378	6.33582	-0.338469	5.40668	3.43615	1.4174	3.82365	3.43417	-0.465487	1.6214	5.22078	-0.873563	2.38259	4.30316	1.68047	2.56249	7.2883	1.31215	3.69044	4.19359	0.35939	4.43087	1.6612	2.48608	2.49677	4.47308	2.13556	-1.05343	6.62315	1.42498	1.09515	0.21693	-3.26921	8.13425	3.05323	-3.7375	4.96945	6.12733	0.26842	4.31157	2.96905
-5.4811	-0.810937	0.415104	-0.841421	7.07569	-0.268151	2.69611	3.05863	4.73086	2.20958	5.47632	-0.0383685	5.17478	2.93765	0.621597	3.22065	3.30357	-1.21609	1.9912	4.60568	-1.55216	1.58559	4.20516	1.21677	3.48509	7.3972	0.987554	4.65184	4.16139	0.29869	5.37307	1.4305	2.79078	2.10617	5.37278	2.14276	-0.686727	7.25335	2.06868	0.285155	0.80833	-3.43451	7.45165	2.39813	-3.6205	4.66125	6.49213	1.11532	3.67607	3.63655
-4.7778	-0.246637	0.0655042	-0.654821	6.14129	-0.00425076	3.01411	2.86933	3.86596	2.46728	4.51472	0.229731	5.00318	2.12065	1.0394	3.30835	2.39927	-1.56549	1.4676	3.83868	-1.47256	0.743093	3.87026	1.65617	3.43269	6.6426	0.288854	4.83744	3.30119	0.60879	5.57647	2.1281	2.15708	2.00767	5.96958	2.90486	-1.04963	7.23715	2.91978	0.888955	1.39573	-2.88191	6.48645	2.29403	-3.5184	3.88595	6.28073	0.64472	3.29827	4.47515
-5.2735	0.542363	0.212704	-1.24802	5.43049	0.371849	3.27581	3.52543	3.13176	3.38758	4.80042	0.202631	5.79228	1.55555	0.778097	4.10885	1.85947	-1.43749	2.196	3.23578	-1.87606	0.382993	3.73986	0.702873	2.78189	7.3658	0.211054	5.48634	3.46449	-0.00690951	4.74087	2.5686	1.76838	1.08377	6.28708	3.07966	-1.50453	8.12205	2.74638	0.795255	1.91243	-3.71481	5.53655	2.43383	-3.6944	4.18985	6.23573	-0.35178	2.47797	4.10665
-5.7389	0.844863	1.0332	-1.08952	5.33169	-0.569451	2.92101	4.30883	3.37696	3.88418	5.27572	0.797431	4.99878	1.07385	1.1377	3.72495	1.66957	-0.520687	2.1805	2.25988	-1.84706	0.857893	3.79366	-0.119627	1.87649	7.1985	0.482154	5.99214	3.21859	-0.78131	4.05097	2.7479	2.52268	0.404772	6.10988	2.38186	-1.07843	8.66415	3.36448	1.05485	1.89383	-4.58291	5.15375	2.13733	-2.9016	4.42475	5.43163	-0.85648	1.64687	3.68675
-6.7028	1.05046	1.2591	-0.410121	4.71019	-0.786551	2.32731	4.96013	2.77056	4.42618	4.74402	1.38943	4.75408	0.333846	0.567497	4.56675	1.18767	-0.505987	2.5088	2.06338	-0.943063	1.80799	3.93676	-0.0298275	1.33119	6.4541	0.289354	6.46084	2.95399	0.0180905	4.54207	3.5228	2.53188	0.832172	5.67078	1.66206	-0.949127	8.92465	2.46538	1.18725	1.95523	-5.52571	5.87755	1.46443	-3.1671	4.20855	5.43823	-1.84378	1.46597	2.81515
-6.9958	1.98036	1.028	-0.906921	4.21139	-0.109051	2.40801	5.67263	3.41096	4.71598	4.07982	1.98953	4.41888	-0.432054	1.1459	4.43985	0.663775	0.301013	2.9799	1.62938	-0.315663	2.14839	4.77946	-0.366527	0.973094	7.157	-0.319346	6.55984	2.02529	0.23459	5.07067	3.7782	3.39558	1.21627	5.33738	0.783262	0.010073	9.03525	2.69768	1.46795	2.77213	-5.95901	6.13785	1.18603	-4.055	5.14865	5.35473	-1.93748	2.12967	2.36615
-7.3808	2.65266	1.5905	-0.124821	3.67429	0.135149	1.65391	6.20213	3.62276	4.94288	3.34412	2.57333	4.16548	-1.29245	0.864697	5.21685	0.159475	0.553513	3.9146	1.66688	-0.124163	1.79409	5.07006	-1.25463	0.831794	7.7259	0.377154	6.55854	2.30999	1.14119	4.63147	3.6963	4.25828	1.76147	4.69068	0.345362	-0.263327	9.94185	2.97968	1.23245	3.12023	-6.81911	5.72155	1.93803	-4.7244	5.93555	4.87353	-1.69888	2.85607	2.87845
-6.72	2.42676	2.2277	0.423679	3.48589	0.906849	1.39791	5.31243	3.43396	5.80918	3.08602	2.84313	4.98508	-1.56225	0.374397	4.49695	-0.141825	1.09591	3.4991	0.796583	0.0742367	1.35979	4.37206	-0.799827	0.120594	7.8117	1.14825	6.95104	3.11979	1.39059	4.58167	3.8202	5.23658	2.54237	5.14798	0.589762	0.460973	9.57015	3.41248	0.548955	2.85973	-7.54791	5.48895	1.24533	-5.3897	5.63885	4.53773	-0.85318	3.70677	3.42545
-6.5407	1.45296	2.3323	0.517279	4.19639	1.57925	0.77471	4.68743	4.03856	5.54808	3.06332	3.78033	5.03648	-2.11575	-0.390003	4.68615	-1.07583	1.30161	3.1224	0.918483	0.951437	0.593493	4.94426	-0.591827	-0.694906	8.3968	1.25365	7.84944	3.52289	1.19989	4.09067	2.9408	5.28628	3.39267	5.44648	0.960162	0.045273	8.72885	3.63268	0.328255	1.94653	-7.31961	6.48315	1.30933	-5.3874	6.04725	3.89943	-0.16748	4.23427	4.03095
-5.6574	1.39316	2.7499	1.41718	4.29399	1.88245	1.16441	3.99463	3.50926	4.75718	2.86122	4.36873	5.84348	-1.52615	-0.277203	3.88765	-1.28923	0.781713	4.0346	1.24868	0.968437	0.200093	4.19096	-0.988427	-0.857906	7.5148	1.55795	8.04744	3.08549	2.00889	4.80677	2.629	5.71378	4.05247	4.85508	0.570362	0.535573	7.92715	3.49428	1.18945	2.03833	-6.83751	6.14195	1.55103	-6.2941	5.57675	2.94513	-0.20978	4.19107	3.13575
-5.4304	1.20016	3.606	2.04998	4.48919	2.59025	1.48191	3.28083	4.09986	5.61368	2.65862	4.87203	6.06688	-1.18915	0.547697	3.53415	-0.827625	1.55221	4.9444	0.914283	1.00674	-0.715907	4.01976	-1.13863	-0.969006	6.6917	2.00195	7.54774	2.46129	2.56229	5.75587	2.8558	5.52098	4.47547	5.53178	-0.0321376	0.733473	7.57395	2.61208	1.53475	1.24733	-6.46831	5.48325	1.40203	-6.9409	6.07735	3.37863	-1.04088	4.20027	2.50155
-5.2888	0.337763	3.2403	2.26568	5.10069	1.91085	0.83431	2.62423	4.32966	5.64078	3.57802	5.21683	6.11878	-1.59185	1.4619	3.82095	-0.130825	2.18421	5.5717	1.65868	0.758337	-0.182707	4.08716	-1.94583	-1.41541	6.0164	1.50625	6.67434	2.13079	2.73269	6.11167	2.1957	4.97718	4.08487	6.41618	-0.241638	0.032573	6.98755	2.95668	1.13555	0.47993	-6.93221	5.35165	0.525632	-7.3903	6.91955	3.30733	-1.55358	3.95877	1.56155
-5.8175	0.174163	3.9851	2.63708	5.98549	2.07855	-0.0706901	2.76433	4.09816	6.19628	4.27342	5.64633	6.88498	-1.03295	1.2459	3.69515	0.737075	1.73181	6.0124	1.18278	0.0814367	0.621993	4.05386	-2.45443	-0.493206	5.7295	1.70155	6.12704	2.87599	2.92539	7.08987	2.1029	4.97568	3.59217	6.18428	-1.11224	0.459673	6.11555	3.16888	1.06675	1.25003	-7.51591	4.38745	0.486432	-7.2636	6.79185	3.40973	-2.53928	3.66767	1.21205
-5.3445	-0.411737	4.5464	1.72388	6.08309	1.93375	-0.33889	3.11423	4.95366	6.31468	4.97832	4.97093	6.71708	-0.0972538	1.0107	3.10585	0.950575	2.48791	6.5925	0.467383	-0.0205633	0.819093	3.55316	-1.63903	-1.16991	5.0902	1.96905	5.90574	2.74519	2.00549	7.53877	2.0052	4.17668	3.98757	6.93898	-1.61504	0.125273	5.50175	2.54538	0.647055	0.96073	-8.29811	4.76485	-0.291468	-7.8117	7.25695	3.87813	-3.17998	3.02777	1.32985
-4.8029	-0.0786367	5.204	1.48478	5.87579	2.91005	-0.43199	3.97463	5.33176	6.50558	5.94322	4.92763	6.05278	0.500246	1.5598	2.70875	1.75037	2.83121	6.2169	-0.475517	0.217137	1.61359	3.17006	-1.21323	-0.464806	4.48	1.63465	5.16194	3.05209	1.62879	7.28087	1.7287	3.28188	3.27597	7.26688	-2.18654	0.978173	5.63015	1.97648	0.482055	0.0575303	-8.12511	3.84985	-0.108368	-8.1285	7.49405	2.98653	-3.54388	2.79047	2.20555
-4.953	0.402063	6.0308	1.25388	6.52019	3.69345	-1.27849	4.15903	5.87616	6.70098	5.50132	4.10093	6.32518	0.0296462	2.3273	3.44445	2.24277	3.11001	6.1406	-0.834817	1.03264	1.94049	2.20606	-1.24293	0.292494	3.9369	1.85745	4.71694	2.52189	2.30489	6.45327	1.219	3.27328	3.49157	7.39608	-3.15474	1.31917	6.37875	2.56128	0.237455	-0.34037	-7.24211	3.81775	-0.660168	-7.3247	7.17285	3.57293	-4.30648	3.72757	2.28615
-5.7441	0.880663	5.73	1.06708	7.42209	3.29185	-1.75999	4.22173	6.65486	7.08678	4.57372	4.03633	6.09558	0.376446	3.1904	3.39655	2.44807	2.11461	5.9045	-0.410517	1.82144	1.80559	1.61426	-1.99943	-0.200106	3.3822	2.36265	3.77444	2.30409	2.13899	7.04627	0.610896	3.80398	3.36737	6.40488	-3.18884	1.78467	6.48335	1.70388	0.238155	0.10283	-6.39431	3.36385	-1.47127	-7.0052	6.35095	3.15803	-4.64338	4.63037	1.85155
-5.4109	1.61986	6.2194	1.09678	7.81699	2.41325	-2.09499	4.93913	7.20706	6.61828	4.30072	3.23303	6.22398	1.28175	2.9174	3.89805	1.68767	2.08511	6.4657	0.405683	1.80274	2.16079	2.13856	-2.67363	0.00509385	3.0654	3.31515	3.20234	1.56979	1.91869	6.49297	0.183396	4.37938	2.83637	5.64208	-3.35604	2.17747	7.18405	1.12068	0.0151546	0.51063	-5.62231	3.24865	-1.61087	-6.0679	6.21915	4.06823	-4.97368	4.59687	1.11065
-5.048	1.57546	5.2967	0.532179	7.34889	1.88365	-2.62119	5.77943	7.50756	7.47408	3.94242	3.35033	5.28828	1.37475	2.9413	4.74405	1.47207	2.40601	6.7402	1.09818	1.15174	2.94649	1.81046	-3.18203	0.903094	3.087	3.76135	2.50524	0.927389	2.17609	6.23387	0.476196	5.27798	2.37047	5.65718	-2.58804	2.34917	7.11655	0.133484	0.141155	1.48473	-5.44001	3.37915	-0.626368	-6.1981	5.72415	3.88573	-4.16738	5.45777	0.793252
-4.2204	1.28496	4.9182	1.31968	6.98899	1.48325	-1.88269	6.05763	6.98756	7.79208	3.06162	3.34843	4.40588	1.04105	2.9602	4.64505	1.33327	3.38101	7.6071	1.55118	1.12204	3.59809	1.08246	-3.01303	1.32679	2.3344	3.30345	2.18814	0.051189	2.05449	5.64217	1.1302	4.87578	2.38867	5.77578	-1.64524	3.25137	7.15945	0.448384	-0.460145	2.18023	-5.71541	4.22165	-0.262668	-5.9144	5.14555	3.16173	-4.12198	5.17467	1.21855
-4.6547	1.74416	4.1977	1.36768	6.24869	0.893349	-2.55829	6.45243	6.37396	7.46738	2.36122	3.98883	4.11778	0.225746	2.6846	4.07295	0.725275	2.88151	7.6489	0.684183	1.59014	3.37299	0.134057	-2.89333	2.03229	3.0309	3.24645	2.76274	0.299789	1.30919	4.80567	0.750096	4.64318	1.44797	6.01418	-1.48474	3.58437	7.41555	-0.441716	-1.35895	2.22373	-6.10491	3.52405	0.363232	-5.8105	4.64695	3.95473	-4.34898	5.61297	2.09875
-4.0999	2.38076	3.8143	1.80428	7.01939	0.538949	-1.86669	6.19393	5.74906	7.49958	1.43042	4.31443	4.39588	-0.617954	2.2124	4.02205	0.386575	3.80151	7.4771	0.0596835	2.31214	3.18929	-0.500943	-2.16023	2.59219	2.3025	3.68535	3.00624	-0.572811	1.58939	5.18827	-0.0794037	5.04148	1.22497	6.81348	-2.01444	3.50547	8.25735	-0.032016	-1.75175	3.01943	-5.69411	4.00605	1.04953	-6.3168	4.44305	4.43343	-5.15028	6.47627	2.16375
-4.3087	2.64156	4.7523	2.33018	7.77819	0.776849	-2.12549	5.34993	5.31876	6.85478	0.755119	4.31633	4.52008	-1.43275	2.69	4.30325	-0.371925	3.34411	8.1345	-0.527217	2.61484	3.14499	-0.361243	-1.19783	3.08879	1.6743	3.27065	3.67294	-0.960911	1.03679	4.44367	-0.566404	5.47398	1.68367	7.67878	-2.15474	3.51217	9.23455	0.073184	-1.71695	3.20493	-6.58991	4.72885	1.60153	-6.1886	5.03605	4.20863	-5.84248	6.92017	2.75255
-4.8407	3.22446	5.2814	2.60058	7.89169	1.66645	-1.16059	5.28093	5.21926	6.77828	0.236519	5.09063	3.65038	-1.65255	3.0756	4.87995	-0.870525	4.02581	7.5183	-1.29122	2.69234	3.83579	0.317557	-1.21683	2.67919	0.817598	2.97065	3.66534	-1.59911	1.73219	4.12367	-1.1601	4.83458	1.09557	8.48738	-1.99804	3.27147	10.2072	0.089484	-2.41505	3.34233	-7.22201	4.32325	1.92913	-5.3384	4.12035	4.13613	-6.18778	6.55587	2.57775
-4.7714	4.11416	4.8898	2.81838	8.06279	2.57755	-0.41919	5.06693	5.84116	5.90258	0.361119	5.27683	3.01178	-2.36735	3.3723	4.74715	-1.49003	3.31231	6.8223	-1.76852	3.16234	4.18569	0.0194572	-2.12653	3.54399	0.572698	3.20485	3.51194	-1.83471	2.61559	4.35207	-1.1997	3.88458	0.742372	8.72528	-2.91124	3.67207	10.9214	-0.478916	-2.02685	3.11033	-8.08161	4.39425	2.83903	-5.4975	3.71955	3.77043	-5.42158	7.37267	2.14525
-4.1268	4.54676	4.43	3.37898	7.89679	3.38355	-0.37899	4.23563	6.45666	5.83688	1.19802	4.74773	2.86618	-2.50885	4.3186	4.05975	-1.98613	3.04911	6.4792	-1.38572	2.28304	4.77449	0.213157	-2.87563	4.44799	0.600798	3.45125	3.45464	-1.47491	3.50849	4.31427	-0.241304	3.45898	-0.116028	8.52238	-3.29804	4.39467	11.3722	-0.130016	-1.60745	3.12743	-8.96141	4.31935	2.79383	-6.4265	3.26735	2.87793	-5.18698	7.38657	1.36215
-3.5887	4.28786	3.6062	4.17208	8.33649	2.88145	-0.61549	5.07213	6.99666	5.80518	1.79582	5.54473	3.73408	-2.11135	4.5338	3.63235	-1.16073	3.26381	7.0196	-1.15732	1.55454	4.25009	-0.115043	-3.59153	5.15639	1.1634	3.80395	3.93584	-0.692411	3.77239	4.24467	0.626796	3.76318	-0.725128	9.22908	-3.05844	4.87237	11.3978	0.679984	-1.54725	2.23183	-8.70781	3.80225	2.24983	-7.0348	2.83885	3.17763	-4.38918	8.31837	1.07445
-3.1673	3.46356	3.8121	5.10928	8.38909	2.54555	0.14881	5.56953	6.60916	5.41958	1.18592	6.20163	4.34858	-1.62465	3.8515	3.50085	-0.877325	4.14991	7.7497	-0.933417	0.933437	4.21329	0.762557	-3.92783	5.25139	1.998	3.29485	4.52264	-0.541311	3.05759	3.98107	1.2687	4.42008	-1.06533	8.62348	-2.39604	5.38157	11.0086	1.34508	-0.913545	1.50703	-8.50731	3.03245	2.79723	-6.8114	1.92345	3.01713	-4.14048	7.81737	0.305152
-2.2134	3.63866	3.718	4.70228	8.67519	1.77035	0.52681	5.51813	5.71426	5.59748	2.01672	6.63543	3.99768	-0.733554	4.1653	4.01225	-0.323025	4.79941	8.0054	-0.135317	0.475037	4.60529	1.08356	-4.69663	4.74209	2.6839	3.70795	4.56404	0.268489	2.60219	3.89747	2.2209	4.46658	-0.270828	8.00858	-2.04884	5.59127	10.6366	0.569284	-0.802945	1.34353	-7.50651	2.64985	1.91583	-6.5729	2.38765	2.43293	-3.58228	6.93797	0.512752
-1.9237	2.88236	3.1349	4.03048	8.14759	1.29715	0.85631	4.75953	5.26876	4.96068	1.90552	7.31553	3.71418	0.142446	3.8258	4.71415	0.128575	5.19561	7.3765	-0.0998165	-0.294863	3.90069	0.598357	-5.27843	4.93119	3.1568	2.94025	5.11274	0.978289	2.09709	4.83357	2.3683	4.40828	-0.0510284	7.09968	-1.90494	5.41617	9.76235	0.819984	-0.618545	1.89883	-6.71321	2.80705	0.959832	-6.3072	2.49505	2.59493	-2.60468	6.53327	1.19115
-1.9336	2.46246	3.9913	3.99918	7.41949	1.92455	1.27241	3.92123	5.51376	4.89458	1.51872	8.19223	4.54118	0.297146	4.4324	5.15325	-0.0998252	5.99681	7.6822	0.265583	-1.15746	3.01449	0.848657	-5.07103	5.83379	3.316	2.51985	5.73044	1.56419	1.46999	5.66747	2.0795	3.97788	-0.395628	6.64258	-2.68194	4.75367	9.03245	0.638084	-0.557745	2.91123	-6.63131	2.42175	0.960532	-7.2271	3.47685	2.74923	-2.82908	5.64277	0.864052
-2.0521	2.06466	4.8477	3.53908	7.07639	1.16095	0.69401	3.17183	5.38216	5.03918	1.94662	8.98713	5.01428	1.09695	4.4871	5.66505	0.154475	6.78881	8.0227	1.19548	-0.935863	2.44889	1.47066	-5.62013	6.06059	4.0103	3.11505	6.49824	1.51449	2.01179	5.96847	2.2375	3.05558	0.465872	6.63438	-3.02954	5.65377	8.73155	0.858684	-0.860245	3.43383	-7.43221	2.23345	0.0674325	-6.9182	4.14095	2.64223	-3.50378	5.64117	-0.0143481
-2.7717	2.81626	4.814	4.43768	6.69319	1.32415	1.04321	3.03013	6.31496	5.42828	2.70302	8.63483	4.38898	1.09665	5.2031	4.80235	0.517975	6.79421	8.8661	1.46648	-1.40846	2.04739	0.815557	-6.19193	5.55539	4.881	3.07435	7.41944	1.65279	1.78949	6.76637	2.7886	2.80588	0.434372	5.91678	-3.67004	5.84557	7.82075	1.05408	-0.762445	3.73623	-8.39231	2.82555	-0.527168	-7.4879	4.12095	1.86513	-4.16108	4.90417	-0.626948
-2.629	3.21806	5.6846	4.50668	5.69399	1.41775	0.57521	3.63723	6.86446	6.29648	2.34512	8.75433	3.98748	0.560846	5.96	4.60235	0.451975	7.70811	9.0411	0.694683	-1.86986	2.60569	1.18746	-6.92793	6.03059	4.7707	2.30055	7.80654	1.36939	2.65069	7.60407	2.6168	2.31468	0.969472	5.13618	-3.56634	5.31087	6.98665	1.04268	0.0861546	4.07673	-8.62171	2.45005	-0.814868	-8.3736	3.87915	1.88623	-5.15008	4.61617	-1.20625
-2.6396	2.29936	5.9353	4.96818	5.24679	2.22275	-0.31279	3.47773	7.19166	6.61058	2.04282	7.88203	4.89538	0.274746	5.6503	4.75725	-0.0411252	8.55141	9.043	-0.0368165	-1.29096	2.94619	0.601757	-7.61323	6.78149	5.4074	2.21855	8.49364	1.92359	2.24429	8.54517	2.6378	2.08788	1.03907	5.26288	-4.57024	5.18357	6.04975	1.17298	0.463155	3.15993	-8.56611	1.79895	-0.394468	-9.0058	3.87885	1.71293	-6.08758	4.11357	-1.16185
-1.9629	1.58836	5.9621	4.00638	5.24589	2.53945	-1.08789	3.07303	6.90036	6.67718	1.08892	8.00713	5.13628	-0.658154	5.4689	5.42795	-0.776825	8.62851	9.5371	0.501383	-0.703063	2.84329	0.655757	-8.53953	6.88599	5.522	1.25255	8.70614	2.40439	1.40799	8.50247	3.2174	2.84958	1.95337	5.20648	-5.10504	4.75707	5.62965	0.395884	0.108755	2.63063	-9.44121	1.29575	0.108832	-9.7408	4.56745	1.17453	-6.50308	3.44317	-0.855648
-1.2343	1.20276	5.3932	3.42008	4.57559	2.44565	-1.18669	2.25993	7.34606	7.00068	0.844419	7.16233	5.83598	0.0483462	5.2934	5.10365	-1.49253	8.07291	10.2734	1.07108	-0.390063	3.63209	1.20366	-8.48013	6.15649	6.053	1.50825	8.91144	3.38679	1.24909	8.05407	3.4424	3.67528	1.51827	6.06908	-5.30064	3.87507	5.57745	0.049784	0.235655	1.76693	-9.90361	0.892747	-0.262068	-10.5584	4.61605	0.203229	-6.18868	3.00467	-0.109848
-0.674903	0.475863	5.0984	3.57608	3.65589	1.95395	-0.51389	1.61733	7.49346	6.73938	1.70472	6.72993	6.35118	0.312246	6.0084	4.26565	-1.13283	7.78091	10.0481	1.54188	0.383237	4.07149	2.02766	-8.25763	5.76289	6.7287	2.02795	9.28004	2.81019	0.52809	8.53087	4.2397	3.65268	2.02017	6.86898	-5.02284	4.37107	6.05395	-0.613916	-0.211545	1.09073	-9.23191	0.523247	-1.10207	-10.1477	3.96965	0.00112868	-6.88358	3.90917	0.365352
-0.590103	0.583563	6.0472	2.65018	3.33419	2.14695	0.0934099	1.65493	6.75656	7.43228	2.28762	6.41013	6.57498	1.27325	6.0608	4.08325	-0.872225	6.89891	9.454	2.22228	0.0413367	4.76959	2.34706	-7.64273	5.00089	6.7799	2.60975	8.47044	2.40689	0.16749	8.39907	5.1797	3.69178	1.41217	7.53828	-4.73074	4.82617	6.19295	-1.44872	-0.691345	0.54303	-9.88201	-0.0950528	-1.59137	-9.5987	3.03915	-0.0415713	-6.86708	3.28687	1.03285
-0.114503	1.38466	6.1733	1.89408	3.39819	1.46215	0.69601	1.92233	6.05126	7.57298	2.80632	7.18733	5.94418	1.95485	6.159	4.93765	-1.46753	6.80611	9.2045	3.02538	0.515537	5.09569	3.01316	-7.06523	4.28769	7.2892	2.23425	7.82624	2.09949	-0.40931	8.08617	4.9998	2.79588	1.97217	8.37218	-4.59844	3.94537	5.88345	-1.96132	-1.04625	0.0435303	-9.11101	0.656747	-1.37517	-8.9722	2.68465	-0.0739713	-6.00038	3.95207	1.70265
-0.681903	2.18466	6.2834	2.39778	3.64699	0.634149	1.29201	1.48063	5.38146	6.63288	2.78702	6.87393	4.98658	2.03645	5.9747	5.54725	-1.85413	6.18611	8.2685	3.14738	0.528037	4.44809	2.53746	-6.56933	3.36469	7.0702	2.56335	7.41934	1.31519	0.0205905	7.13667	4.9375	2.51978	2.65347	7.65078	-4.69984	3.68787	6.62055	-1.40162	-0.782645	-0.83817	-8.79081	0.0177472	-1.99457	-8.5151	2.40945	0.416929	-5.17898	4.71337	1.19635
-1.2616	2.64586	6.9445	2.22768	4.59229	0.584649	1.81371	1.02103	5.94716	6.50888	3.66572	6.48073	5.14618	3.07935	6.1363	6.14645	-2.08023	5.47341	7.4591	2.82528	0.969937	4.36499	1.58636	-6.64943	3.76879	6.2056	2.83205	6.56734	1.19079	-0.51371	6.20907	4.9807	2.48478	2.11827	7.31938	-3.95714	2.82257	7.00335	-1.60702	-1.34205	-0.92067	-7.95061	-0.593953	-1.79017	-7.8364	2.02665	1.02633	-5.76578	4.94107	1.71485
-1.6931	3.38056	6.5726	2.71208	5.06529	-0.167351	1.42811	0.59363	6.69916	5.75798	3.41222	6.98413	5.05058	4.01555	6.2614	6.38935	-1.65503	4.66551	7.1005	2.22718	0.298937	4.63599	0.948457	-7.35183	3.38319	6.2978	3.70055	6.54664	1.68259	-1.42451	6.40957	4.0979	2.71968	2.19307	6.38728	-3.69104	2.13867	6.93705	-0.861116	-0.875245	-1.67607	-8.21071	0.118447	-1.94457	-7.0888	1.94415	1.61813	-6.50398	4.97797	0.615252
-1.2414	4.20736	6.6731	3.56898	5.21359	-0.489151	0.77791	-0.17557	6.58236	4.86138	3.47782	6.64623	4.22828	4.61625	6.1711	7.33985	-2.03163	4.91871	7.2569	2.13678	-0.633463	5.16889	0.139957	-7.11733	3.28609	7.2076	3.93975	6.63004	0.714389	-1.40321	6.09697	3.5594	3.54558	1.40077	7.02488	-3.38194	1.85707	6.11775	-1.23032	-1.06205	-2.14357	-7.37231	0.412447	-1.15317	-6.6541	2.91425	1.36483	-6.69528	4.49797	0.280252
-1.5541	5.16256	6.626	3.52738	5.58349	0.444449	-0.0884901	-0.0424699	6.17236	4.79718	3.11712	5.75803	3.26858	4.63665	6.2245	7.70415	-1.71293	5.77661	8.2487	2.15688	-0.307963	5.89179	0.528657	-6.62053	3.68799	7.5471	4.71435	7.19144	0.00848896	-1.06021	7.03697	3.6041	3.71358	0.789472	7.69238	-3.76174	1.24507	6.11195	-1.89782	-1.99155	-2.04337	-7.59881	1.31995	-0.792168	-6.542	3.01675	2.28753	-6.78698	3.85527	-0.00674812
-2.4101	5.20006	7.0539	3.44718	6.25019	-0.240451	-0.38589	-0.88307	5.89836	4.06938	2.72962	5.29333	2.81978	3.79025	6.2203	8.50795	-1.59453	6.34651	8.5149	3.01788	-0.595963	6.81299	0.331157	-6.79503	2.79059	7.3632	4.94095	7.28944	-0.723711	-0.26471	7.47537	3.8427	4.53778	0.351172	7.26008	-4.47664	1.86867	6.25615	-2.63072	-2.72895	-2.48147	-8.05511	1.46865	-1.32707	-7.3159	2.23285	2.80343	-6.96388	3.34147	0.568952
-2.6223	6.13076	7.4022	4.15978	6.86119	-0.416951	-1.02269	-1.64967	5.91646	3.37418	3.28582	5.60563	3.16448	2.91135	5.9918	9.26675	-2.06883	6.67901	7.8767	3.33928	-1.34186	7.09349	-0.667243	-6.88393	2.14229	6.6746	5.23445	6.40834	-0.984811	-0.28131	6.97187	4.138	5.31338	-0.430628	6.62418	-4.62324	2.55857	6.92935	-2.67472	-2.57395	-2.99177	-7.29511	1.04255	-2.10437	-7.5762	2.41165	2.99353	-6.07638	3.09887	1.44385
-3.0531	5.42596	7.935	4.39948	7.79459	-0.225851	-0.86159	-1.58877	6.88076	3.85418	3.98342	6.17783	3.14338	3.02625	5.0477	9.35725	-2.78273	6.12221	7.2239	2.73578	-1.75196	7.79399	-0.121643	-6.45813	2.58169	5.8054	5.21735	6.57704	-0.674011	0.62749	6.11477	3.8123	5.37888	-1.31843	6.22168	-4.79404	2.64677	7.84115	-2.40632	-2.69995	-2.68157	-6.36611	1.08385	-2.93587	-8.0385	2.56535	3.90583	-6.17178	3.81467	2.11625
-3.6259	6.01696	7.4	3.65468	7.69379	-0.800451	-0.000790069	-1.88947	6.99026	4.28478	4.77232	5.72543	3.97898	3.38335	4.6785	8.92225	-2.28953	5.48501	7.2017	1.79518	-1.73076	8.60949	0.337757	-6.09153	3.46299	5.5261	5.41175	7.19144	-0.110711	1.11849	6.40027	3.9905	4.47088	-1.56453	6.83588	-4.08474	3.35487	8.01085	-3.07682	-3.66825	-2.72807	-6.14671	1.70665	-3.31237	-7.4319	1.67125	3.65093	-6.46558	4.15127	2.87355
-3.363	6.15006	6.4816	4.17178	7.73719	-1.56685	-0.44829	-1.91717	7.81466	4.56118	5.51182	5.09433	4.66218	3.69055	5.2765	9.10185	-1.37333	5.56001	6.9283	1.34158	-2.48516	8.85319	0.0848572	-5.16043	4.03289	5.8327	6.06245	7.79684	0.618089	0.93739	5.49087	4.3478	4.52278	-1.49983	6.84318	-3.09504	4.13457	8.25645	-3.65802	-4.01645	-3.07317	-5.29371	1.07845	-3.11027	-6.6873	1.30145	3.30913	-7.21158	4.98867	3.15485
-4.0408	5.56766	6.0239	4.56268	7.01339	-2.05635	-0.14229	-2.77697	8.11156	5.44138	5.77462	5.41453	5.13918	2.86765	4.8774	8.50425	-0.660425	5.39691	6.8283	0.431583	-1.99786	8.30189	0.936457	-5.34453	4.82329	5.619	5.52095	8.15084	0.298789	0.0909905	6.03697	5.1059	4.68668	-2.24243	6.22988	-3.06634	4.37837	7.81085	-2.88012	-4.27915	-3.12997	-4.30291	0.439547	-3.72167	-6.2633	0.864854	2.97473	-8.02428	5.26907	2.22895
-4.3901	4.73666	6.2278	5.40118	7.36929	-2.12235	0.77841	-3.14277	7.95366	5.16608	6.52782	4.92083	4.64128	2.03125	4.7547	8.64275	-0.0835252	6.14381	7.5612	-0.199117	-2.07896	7.71839	1.70706	-5.47103	4.85119	6.0685	4.63565	9.12804	0.504489	0.21369	6.51697	5.733	4.05008	-2.77213	5.69218	-2.47874	5.23367	7.83085	-2.45922	-4.30095	-2.20727	-4.01501	0.328447	-4.37417	-5.5872	0.214254	3.33963	-7.41618	5.30647	1.46345
-3.6363	4.24646	5.9974	5.89878	6.86129	-2.79795	0.64191	-3.83227	8.66036	5.15578	7.12942	4.19213	3.82518	2.38175	4.2682	8.20585	0.826475	6.07371	8.2281	0.232183	-2.72586	7.58579	2.03106	-6.33083	5.15739	5.5652	3.83805	9.16654	0.674689	1.12509	6.53407	6.2216	3.19788	-2.93183	5.32928	-1.50884	4.67937	7.06605	-2.18262	-3.64665	-1.74207	-4.58621	0.563247	-4.33107	-4.6619	-0.714146	3.02013	-7.35938	6.14897	2.01095
-3.9507	3.37646	5.8609	5.84228	7.24569	-3.72385	-0.30809	-4.01917	8.35216	4.80658	6.37972	3.58133	3.14638	1.91235	4.8444	7.58685	0.206975	6.59031	8.4374	1.03528	-3.34766	6.88529	1.54716	-6.84363	5.51519	4.9495	4.53435	9.82764	0.286589	1.68669	5.90907	6.0618	2.42118	-3.55103	6.08908	-1.56014	4.33747	6.77165	-3.04552	-3.23265	-1.40017	-5.36081	1.12015	-4.30017	-3.8888	-0.871946	3.61573	-6.47338	5.90637	2.18845
-3.5588	2.55906	5.4821	5.91688	8.14069	-4.20965	-0.90549	-4.19047	7.45636	4.02588	5.76692	3.46073	2.52798	2.22075	4.2535	6.75655	0.516275	6.14221	8.8602	1.77678	-2.86326	6.30229	1.22696	-7.50193	4.99379	4.2953	4.97295	9.56894	0.076789	2.56429	5.45017	6.0791	3.33408	-3.71893	6.30008	-0.643638	5.20707	6.73625	-3.48172	-3.45435	-1.05017	-6.20591	1.79005	-4.73687	-4.3718	-1.47195	3.99423	-5.80928	6.20427	3.08505
-4.2066	2.14706	5.9608	5.22918	8.57629	-3.69335	0.0161099	-3.82927	7.24316	3.67758	5.44472	4.31583	2.06898	3.07675	4.28	6.81065	-0.373025	5.90291	8.2662	2.30518	-3.49396	5.92759	2.11116	-7.55973	4.41439	3.8109	4.37035	8.80954	-0.507211	2.25689	4.81987	5.4117	3.02778	-3.32773	5.76518	0.0911624	5.97737	6.21845	-3.23332	-2.70955	-0.46337	-6.19951	2.52175	-4.62737	-4.9602	-0.868746	4.69083	-5.90168	6.61447	3.89945
-4.5884	2.56786	6.7846	4.90908	8.00219	-4.36025	0.0150099	-4.77047	7.58896	4.46678	4.86812	4.29323	2.28008	3.92175	3.9353	7.13215	-0.931725	5.22271	7.9217	2.10178	-2.61266	6.53459	2.67706	-7.15213	3.61469	4.0915	4.87895	7.99184	-0.344811	1.72289	4.27047	4.6206	3.30068	-2.44473	6.28918	0.0532624	6.16267	5.35635	-3.61962	-2.76035	-0.17547	-7.07561	2.50615	-4.08907	-5.8008	-0.0974465	5.00333	-5.42938	7.24107	4.18995
-5.2672	3.14956	7.2267	4.06218	7.54959	-4.51105	0.50391	-4.85697	6.74926	4.98128	4.00662	4.15693	2.03678	3.67885	3.0953	7.70995	-0.716225	4.51281	7.4714	1.72938	-3.35236	6.19019	2.59286	-6.24583	3.11859	3.3194	5.16615	7.30084	-0.532711	2.40249	3.35087	4.8009	3.08488	-2.20643	7.23168	0.108462	5.72597	5.62505	-4.41022	-3.69975	0.0987303	-6.81781	2.76325	-4.90857	-6.252	0.568854	4.29643	-5.45498	6.62347	3.96645
-4.7365	3.63926	7.9027	3.95008	6.82789	-3.85965	1.12681	-5.17067	6.15736	5.47178	4.56322	3.50953	2.61008	4.03085	2.441	7.08365	-0.960725	3.77041	6.6465	1.11978	-3.50676	6.17749	3.09526	-5.43933	2.86109	3.3329	4.19965	6.40144	-0.162211	2.55629	3.46547	5.5152	2.46408	-1.32613	7.04088	-0.0182376	5.27907	4.81975	-4.19692	-3.92365	0.94673	-6.28061	3.25525	-4.26077	-6.8173	0.727154	3.35923	-5.63748	7.20617	4.25775
-3.7643	3.82456	7.79	4.37548	6.43809	-3.12155	1.15161	-4.20547	6.34226	4.65688	4.20312	3.12523	3.03178	3.30495	2.8853	7.28745	-0.121525	3.33691	6.2093	0.327983	-3.83976	6.18469	3.78226	-6.10053	2.61399	4.0197	3.58575	6.14504	0.721289	2.83959	3.01877	5.8923	1.66828	-1.65673	6.50968	0.794962	5.06117	5.43735	-3.51332	-4.14855	1.83953	-6.01201	3.32035	-3.45497	-6.2165	1.39215	2.95443	-5.02788	6.76607	3.83695
-3.2038	3.86966	7.0062	4.81328	5.56619	-3.18175	1.70021	-4.27217	5.48246	3.78268	4.65902	3.36463	3.31718	2.38565	3.2596	6.89825	0.0443748	2.48731	6.6151	0.868683	-4.52526	5.22859	3.68696	-6.16233	2.37709	4.9411	3.41235	5.67124	1.14369	3.57189	3.31417	6.5927	1.05038	-1.66553	6.00458	1.58176	4.26727	5.32225	-2.92212	-3.76075	2.77043	-5.78421	3.07405	-3.26337	-5.3398	2.20245	2.53383	-5.12768	7.63507	3.44105
-2.8872	3.17056	7.6537	5.09198	4.77029	-3.46585	2.46461	-3.73097	5.81636	2.99628	4.24212	2.84253	3.88978	2.69165	2.5114	5.97515	0.128975	2.36891	7.4906	1.02238	-4.79426	4.35839	4.02756	-6.25283	3.34679	5.0689	3.21835	5.28024	0.556589	4.19659	2.82417	6.9809	1.77118	-1.94583	5.10018	1.66176	3.42167	5.25185	-2.49172	-3.67955	3.49893	-6.45501	2.25595	-2.98967	-5.7531	1.85105	1.68933	-4.88718	7.53297	3.78595
-3.4204	2.35806	7.6582	4.66278	4.11709	-2.90195	3.10991	-4.13057	6.43596	2.71048	3.43982	3.24203	4.66098	3.30025	2.4791	5.55145	0.528875	3.18101	7.0063	0.953883	-5.60016	3.44959	4.15836	-6.60943	4.17319	4.5549	3.48305	4.56214	1.20279	4.32429	3.10577	7.7073	1.27078	-1.02133	4.81318	1.33476	3.29517	5.89395	-3.14972	-4.34625	2.84723	-6.62771	1.92875	-2.05537	-5.7257	0.919954	1.85943	-4.93878	6.66787	3.24795
-2.6327	2.05876	8.1289	4.58788	3.74359	-3.81295	2.73941	-3.34907	6.86886	2.86978	3.21972	2.35723	4.87748	4.11285	3.0314	6.47935	0.792175	3.53761	6.468	0.196583	-5.67966	2.99179	3.56706	-7.18093	3.80379	4.2421	2.55495	5.39734	1.59169	4.57089	3.95517	7.342	1.38658	-0.545528	5.65798	1.15386	2.57817	6.21475	-3.74002	-4.81125	3.19583	-5.88121	2.10935	-1.06617	-5.4948	0.366654	1.94193	-4.20038	6.31267	4.15735
-2.6921	1.35156	7.5252	5.33238	3.14069	-3.94525	1.93891	-3.95467	6.85956	2.88018	4.08222	1.92203	3.90468	4.17795	3.0693	6.67445	1.20097	4.38341	6.3303	-0.732917	-5.41866	3.14249	3.12466	-6.34953	3.87519	4.2962	1.62065	5.33214	2.51719	4.75259	4.73017	7.9695	1.33848	0.136372	6.34788	1.27996	1.77067	5.70505	-3.51062	-4.83215	4.09863	-5.73291	1.63145	-1.40557	-4.7231	0.696754	2.79463	-4.03428	5.57147	3.81905
-1.9996	0.747163	7.1615	6.23798	3.06109	-4.13795	1.43531	-3.18597	7.12196	2.14818	4.37442	1.33473	3.78158	4.14115	4.0272	5.84115	0.746375	4.55391	5.3875	-0.581317	-5.43926	3.51599	2.18376	-6.36803	4.58809	4.9322	1.64625	6.03554	3.23079	4.71469	5.68807	7.9947	1.58298	0.296472	7.27928	0.932262	0.869373	6.15115	-3.55022	-4.24895	4.76823	-6.05381	1.51445	-0.449168	-4.9127	0.571854	3.63653	-4.48128	5.51927	2.89945
-1.8038	0.272963	8.0579	6.08738	2.23299	-4.55435	2.02421	-2.49487	7.23776	2.82488	4.97902	1.09283	4.15458	4.63375	4.8506	6.09085	0.0194748	5.17101	5.1667	-1.26242	-6.15236	3.46599	2.46976	-7.32673	5.36209	4.6772	1.12805	6.95794	2.84649	4.58879	5.31547	8.127	2.52898	0.806672	8.08318	0.839262	0.157273	5.89645	-2.93432	-4.20595	5.04753	-6.95631	1.29495	-0.103168	-5.7741	-0.346946	3.51533	-4.39198	4.78187	2.94715
-1.7162	1.16876	8.5319	5.13038	2.38739	-4.62795	1.95001	-1.95167	6.40726	3.34978	5.71842	1.53803	4.62198	4.81135	4.0721	5.81045	-0.591925	4.51331	4.7808	-0.755417	-6.88116	2.72689	1.96716	-7.78113	5.77509	3.9478	1.66055	6.90504	2.79789	5.55219	4.62107	7.5616	2.87008	1.27027	8.92928	0.721362	-0.667227	5.81025	-2.54922	-3.41875	4.84133	-7.56371	0.681147	0.664932	-5.9267	-1.00195	4.17483	-4.60268	5.48627	2.64135
-2.6797	0.944163	8.6618	4.28428	2.72069	-4.30735	1.06481	-2.21777	6.06936	3.30398	5.91932	2.49283	5.22748	5.53025	4.1756	5.01045	-0.812925	5.05701	5.236	-0.0348165	-7.26406	1.79079	1.94706	-7.56233	6.20529	3.3135	1.18255	6.36294	2.37349	6.20209	4.01127	6.8928	3.11528	1.83967	9.07128	1.48336	-0.207827	4.99645	-2.90452	-2.49525	5.14633	-7.37071	0.583247	0.950032	-6.8368	-1.13765	3.60063	-3.85808	5.16217	3.54825
-3.5903	0.473463	8.6047	3.78788	2.44369	-5.06275	1.50941	-1.56087	5.47286	4.25868	5.87242	2.27343	5.61088	4.66915	3.9579	5.22095	-1.74963	5.01261	5.4512	0.875583	-7.71836	1.32069	2.68686	-7.04363	6.73649	2.4878	1.02015	7.13304	1.86469	5.99529	3.28907	7.4105	3.49208	2.29477	9.26118	0.685662	0.091873	4.31195	-2.31562	-2.16925	5.24993	-8.27731	0.676347	1.11143	-7.7963	-1.99175	3.11803	-4.09998	4.61837	3.50285
-4.1294	0.950263	7.9137	3.47168	1.52739	-4.88395	0.79711	-1.14637	5.99436	5.22878	6.15292	2.37313	5.94668	3.84795	4.3962	4.62435	-1.89503	5.73301	6.1543	1.16098	-7.06336	1.87579	3.33876	-6.65753	7.11339	1.7937	1.61575	7.59244	2.04179	5.17129	3.03057	6.6554	2.98628	2.72007	8.45108	0.286962	-0.166227	3.82425	-1.56172	-1.26875	4.90623	-8.17181	1.39545	0.517632	-7.4536	-2.19995	3.69223	-4.90788	4.56677	3.96645
-4.6813	1.12946	7.103	3.06768	2.22309	-4.19065	0.92171	-0.81937	5.06856	5.15418	6.81722	1.69563	5.89848	3.56935	3.5326	3.78765	-2.28493	6.08331	5.5771	0.585783	-6.45086	1.87609	2.75046	-5.87823	6.22069	1.599	2.01485	7.38324	2.00209	4.27379	2.41947	5.9626	3.05678	3.39267	8.43568	-0.402238	-0.247627	3.19345	-2.30132	-1.11105	4.43643	-7.40971	1.21525	-0.235868	-7.9534	-2.47525	3.83643	-5.79228	5.25907	4.65415
-5.3279	1.07726	7.8698	2.95628	3.06059	-4.58495	0.50651	-1.06517	4.22376	4.16978	6.80072	1.69523	5.17938	2.95015	3.5423	3.53885	-1.56583	5.50801	5.014	1.20028	-5.87226	1.01559	2.44536	-5.74613	6.18449	1.9182	2.89025	7.48074	1.16449	4.69379	2.89117	6.067	3.93828	3.35807	7.76508	-1.07334	0.273173	3.49985	-2.97692	-1.90325	4.47363	-6.92101	0.339847	-0.0773675	-8.261	-3.08735	4.56073	-5.97888	4.64527	5.35085
-5.7407	0.205063	7.8232	3.77718	3.57519	-4.59945	0.92991	-0.18007	4.05506	4.19788	6.69472	0.715931	5.80958	2.31335	3.2095	3.49055	-2.47963	5.12881	5.3824	2.05678	-6.15506	0.541693	1.77816	-6.25263	6.61989	2.6611	2.57865	7.73954	0.282789	4.28769	3.06757	5.113	3.98968	2.49777	7.32028	-1.34114	0.991673	4.22915	-2.80112	-2.05425	4.15043	-5.98951	-0.526353	-0.627868	-7.8735	-3.88995	4.95813	-5.39478	3.96147	4.78375
-6.0685	-0.419637	7.0971	4.19618	4.39379	-4.79005	1.45721	0.00733007	3.25456	4.45168	6.58082	-0.223769	6.57038	2.38335	3.8361	3.19265	-2.91783	4.36481	5.4239	3.05628	-6.35826	0.113593	2.34286	-6.85033	7.04049	2.9797	3.40015	7.83184	0.406889	5.28709	2.56587	5.038	4.80938	2.24677	8.19798	-1.25104	1.73667	4.57975	-3.19952	-1.78175	4.94893	-5.57151	-0.798353	0.0757325	-8.4685	-4.40295	5.64283	-4.94098	3.73137	4.88795
-6.3742	0.0800633	6.3716	5.08768	4.54779	-4.43715	2.11071	-0.47647	2.72526	5.23088	5.93622	0.0998315	7.48318	2.25255	4.0065	3.77315	-2.27943	4.00421	4.725	3.33168	-6.97276	-0.402707	3.12366	-7.19583	6.74139	2.7248	4.29905	8.32504	-0.387211	5.41959	2.08657	5.7266	5.31768	1.49147	8.69588	-0.850638	2.67047	4.49165	-2.88872	-1.63455	5.87383	-5.78191	-1.13885	0.922032	-8.163	-3.90795	6.45823	-5.25488	2.98737	4.33565
-7.1972	0.202963	5.8188	5.77328	5.23079	-4.35865	1.57271	-1.25427	3.06906	5.33378	5.22922	0.720231	8.26658	1.78835	4.4168	4.65555	-2.45223	4.31501	4.5998	3.63598	-7.86316	-0.678607	3.75196	-6.53523	6.91169	1.8089	4.77065	7.51874	-0.727111	5.72329	1.20967	5.7996	4.75468	1.32827	8.17738	-0.108538	2.48887	3.93495	-3.67972	-1.50755	5.72983	-6.69741	-0.241853	1.00893	-8.4539	-2.93595	6.42443	-5.40868	3.04627	3.95475
-6.8274	0.911663	5.2551	6.00528	4.39809	-3.79845	0.86011	-1.80017	3.37976	6.26088	5.22462	0.669731	8.05488	0.870646	4.6613	4.93125	-3.35953	4.15761	4.4151	3.40318	-8.75926	-0.872107	4.01526	-5.65483	6.27099	2.3646	5.24915	6.92324	-1.40071	5.42159	1.90427	6.4123	4.56018	0.527872	8.03988	-0.615638	3.28707	4.29755	-4.19732	-0.790045	5.10853	-6.50851	0.217247	1.68873	-8.9364	-2.83845	5.44063	-5.33088	3.11817	3.17175
-6.8094	0.586763	4.3547	6.28648	5.04309	-3.19965	1.71581	-2.32247	3.54666	5.93558	4.82432	1.45463	8.28908	-0.0210538	4.278	5.04905	-3.85533	5.01431	5.1667	2.67528	-8.77066	0.0686934	4.12806	-5.88433	5.43549	2.4449	4.82995	7.64364	-2.05121	5.57779	2.68767	6.9756	4.73778	0.817772	7.26268	-0.0904376	4.23497	4.51855	-4.20802	-0.684045	4.92883	-5.56421	1.12125	1.72163	-8.488	-2.52595	5.33613	-4.44688	3.32817	3.31415
-6.9956	1.25436	3.7882	6.44968	5.83339	-2.69135	2.18861	-2.55047	4.34226	6.67168	5.33622	1.80483	8.24538	-0.715754	5.0057	5.85265	-3.70343	5.47331	5.0522	1.73038	-8.60706	0.236093	3.20396	-5.49513	5.29759	1.4707	4.81845	8.48364	-2.03541	5.13259	3.04627	7.6694	5.29728	0.753972	6.31998	-0.0129376	4.56837	3.93225	-4.87722	-0.696945	5.91923	-5.45891	1.94265	2.26583	-8.2551	-1.72345	5.79793	-4.71088	3.49137	4.27675
-7.06	1.75536	4.5895	6.16608	5.51239	-1.77275	3.01121	-2.89497	4.60596	7.42068	5.03272	1.30243	8.56798	-1.28025	4.2675	5.21005	-3.33013	6.03931	4.0329	1.47148	-8.41036	-0.291307	2.41376	-5.08683	5.65179	0.948398	5.59665	9.35764	-2.28031	4.77869	3.45147	6.8288	5.53808	1.58087	6.71548	-0.187838	4.27687	3.97775	-5.86772	0.0660546	6.18623	-5.03321	2.22275	1.34923	-8.3485	-0.860446	5.27283	-4.60848	3.43917	4.89875
-6.8197	2.63556	5.0782	6.47398	4.70199	-2.21345	3.28371	-2.61137	5.47626	7.18698	4.25512	0.780331	7.87448	-1.85245	3.93	5.96895	-2.75873	6.32001	3.8914	0.514383	-8.32546	-0.0204066	1.53766	-5.29963	5.01579	0.705198	6.26975	8.54704	-2.35351	4.19239	4.17937	6.292	5.17358	1.94837	5.89958	0.130762	5.05297	3.49895	-6.14062	0.874255	5.49513	-5.01391	2.02965	0.830132	-9.1337	-0.00924646	5.64953	-4.50638	3.74057	5.62485
-7.3171	2.04786	5.7162	7.26348	5.22769	-2.15075	2.89831	-2.45547	6.40946	7.45878	3.74902	1.55163	7.13928	-2.06475	4.5588	6.68455	-3.48303	6.49321	4.1292	0.848083	-7.43996	0.374593	0.857257	-5.80773	5.88499	0.130298	6.13575	8.38224	-1.90931	3.41619	4.37817	6.1673	4.26978	2.31697	6.75438	0.512962	5.77407	3.65255	-5.52782	0.523955	4.91913	-5.64711	2.77695	0.268632	-9.1824	0.0692535	5.40453	-3.61158	3.56757	5.78665
-7.0836	2.78126	6.2645	7.57828	5.54369	-1.35085	3.72491	-2.19227	6.88666	6.66188	4.13882	1.83483	6.82928	-1.56305	5.3276	7.48345	-4.04193	6.87361	3.4819	0.665383	-6.70626	1.12149	0.337157	-5.80713	5.24989	-0.185202	5.47945	8.98264	-1.21621	3.12899	4.04317	5.2947	4.44918	1.74027	7.47178	0.706762	5.68917	4.48805	-5.94602	0.0593546	4.59083	-6.37871	3.75475	0.553132	-9.1754	0.140254	5.23483	-2.62598	2.78687	6.14115
-7.2996	3.42456	5.6043	7.67308	5.83639	-0.451051	4.09831	-1.43157	7.30636	6.26008	3.27852	1.78273	5.92488	-1.19835	5.1034	8.05015	-3.41663	6.29001	3.5882	0.142883	-5.90016	1.71849	0.269257	-5.06203	4.62919	-0.695202	6.12055	8.47904	-0.503611	3.55229	4.54177	5.1974	5.22608	2.05677	7.00868	1.46006	6.18777	4.90735	-6.60602	0.288155	3.92593	-7.06781	3.37565	0.658432	-8.3027	0.807154	5.71143	-2.19448	3.09967	6.84335
-6.351	3.72476	5.8758	7.38018	6.55869	0.150949	3.52851	-1.07687	6.62676	6.72378	2.99772	0.969431	6.56928	-0.487754	4.862	7.55275	-3.55753	5.54271	3.1425	-0.790317	-6.02206	1.75329	-0.741143	-4.86413	5.04539	-1.1644	5.41465	7.64484	-0.882111	3.51179	4.69787	4.601	5.94778	1.57367	6.42948	1.98306	6.62857	4.04755	-6.41252	1.14715	4.34253	-6.86641	3.81195	1.56103	-8.2596	-0.0432465	6.14283	-1.89858	2.10607	6.96075
-6.2262	4.54086	5.2997	6.40608	6.16319	0.383549	3.33031	-0.28687	6.06066	7.58798	2.63992	0.963831	6.31918	-1.09885	4.1172	7.84315	-3.72283	4.65091	3.3576	-1.12722	-5.15406	1.39139	-0.723843	-5.74123	4.18179	-1.5295	5.10135	6.69014	-0.966711	3.57539	5.59817	4.6264	6.30698	1.67217	7.17688	2.61616	6.43317	3.40375	-7.14972	1.44435	4.80393	-7.65101	4.15545	1.43363	-9.1889	-0.350246	7.00203	-2.04578	1.12807	6.94265
-6.1936	4.34376	4.2738	6.23578	5.49869	1.07005	2.64141	-0.86737	5.68406	7.38838	2.37242	1.88433	5.77918	-0.977254	3.335	8.12425	-2.88003	5.04371	3.6573	-0.237817	-4.66306	2.19099	-1.23244	-5.92563	4.59259	-0.969102	4.45395	6.26444	-0.218411	3.98449	5.40247	4.0902	7.10218	0.865672	7.53748	3.00876	7.20167	2.91545	-6.71112	1.94825	5.55213	-7.23691	3.75375	2.29533	-9.3178	-0.217646	7.42713	-2.90068	0.370866	6.54415
-5.747	5.14486	3.9458	6.04568	4.86719	0.292749	2.06801	-0.74377	4.93176	8.31968	2.68502	1.86553	5.50068	-0.823954	2.4429	8.62255	-2.73613	4.25671	4.4652	-0.696917	-4.63886	2.14319	-1.80614	-6.67873	4.10429	-0.229002	4.08695	6.71394	0.375689	4.66009	5.51447	3.1676	7.11198	0.666572	7.74998	3.90696	7.35327	2.39725	-7.51472	1.09955	5.63813	-6.82601	4.62605	2.27113	-9.6075	-0.747146	7.12933	-3.64638	1.11227	6.93835
-5.1196	4.40146	4.0267	6.23798	4.33739	1.06445	1.79991	0.15173	4.59216	8.51428	1.78322	1.51703	5.56988	-1.83085	2.421	9.57655	-2.71103	4.10171	4.1721	-1.61112	-4.81736	1.49979	-2.38464	-7.10273	4.56659	0.339298	4.76425	5.91454	0.828689	5.06889	6.19447	3.6337	6.62098	0.322272	7.13208	4.49226	6.47207	2.68565	-7.93872	0.514855	5.95743	-7.52731	5.17505	3.05143	-9.8071	-1.16115	7.45843	-4.46488	1.57157	6.62595
-4.7238	5.26496	3.6521	7.12338	4.28499	0.702749	2.74061	0.33403	4.23356	8.70898	1.28202	2.28623	6.28468	-2.14675	3.0244	9.98345	-1.98563	3.71011	3.3761	-2.09822	-4.49826	1.41939	-2.83974	-6.19933	4.01279	1.014	4.42145	5.79244	1.35769	5.97029	6.77327	2.8825	6.73528	0.974472	6.49758	4.36286	6.44197	2.09315	-7.08202	-0.137245	6.56663	-7.41331	5.60125	2.31993	-9.2595	-2.16525	7.51713	-4.44118	2.13387	5.83645
-4.5422	5.21026	2.7417	7.60028	5.22849	0.680349	3.25051	-0.38977	3.73456	9.04758	0.599219	2.92243	5.67548	-2.01795	3.8639	9.49565	-1.39903	4.32631	3.9385	-2.03942	-3.70106	0.964593	-2.53214	-5.47443	3.55749	1.8585	4.43515	5.87224	1.04139	6.85999	6.43787	2.0679	7.15078	1.95757	6.62828	4.43456	5.98697	1.41275	-6.57552	0.522055	6.64973	-6.72301	5.26195	1.49753	-8.852	-1.82105	6.78623	-4.96998	1.78547	4.96955
-3.9713	5.67316	2.0438	7.44568	5.50049	1.71475	4.04901	-0.63127	3.11506	8.41948	-0.144681	2.88483	5.05058	-2.63985	4.2924	8.89375	-0.707425	4.23721	4.1908	-1.40572	-3.05106	1.81889	-2.13034	-5.44313	4.44269	2.0859	4.71675	5.84084	0.353989	6.18599	6.47907	1.3665	6.38638	2.69127	7.18408	4.24576	6.50467	1.22325	-5.80872	0.543055	6.82583	-5.81171	5.89415	0.968932	-8.3195	-1.81865	7.64523	-5.47538	1.61907	4.63105
-3.5511	5.04996	1.4824	6.83538	6.20909	1.63375	3.90681	-0.56327	2.21346	7.69228	-0.373881	3.42823	5.27368	-2.93385	5.2592	8.42775	0.0593748	3.98521	4.8085	-1.15462	-3.73456	2.35849	-1.59594	-4.71153	3.70399	2.398	5.28045	6.21954	-0.330911	5.63139	6.31457	0.906096	7.20548	2.67337	6.84208	3.30696	6.27757	2.07845	-5.31962	1.34385	6.23063	-5.86671	5.68865	0.186832	-8.8368	-1.01565	7.09483	-5.69398	2.39967	5.25805
-4.1584	5.42006	0.824404	5.99548	6.32139	2.03305	4.49311	0.11793	1.90736	7.15358	-0.683381	2.72823	5.11058	-1.96865	5.4712	8.44345	0.745075	3.25891	5.1376	-2.05272	-3.73726	2.21539	-2.35834	-4.21113	3.20279	1.6708	5.73655	6.12344	-0.915111	4.84139	5.58507	1.3165	6.82558	3.33537	6.16238	3.01766	5.86017	1.86595	-4.51852	2.02625	6.94203	-5.77921	5.88875	-0.674168	-9.2256	-1.01885	6.71223	-6.61438	2.96977	6.00455
-3.7426	4.91986	0.165004	5.06408	6.45399	2.20405	5.15161	-0.11947	1.32366	6.35608	-1.00958	2.30943	4.52158	-1.41175	6.0503	9.33965	0.492075	2.96971	5.9533	-2.27702	-4.31506	2.74559	-2.89954	-4.81313	3.64749	1.7547	6.62055	6.39864	-1.67601	4.30899	4.87457	1.0824	6.18088	3.77697	6.24218	2.18036	5.74547	2.51285	-3.87602	2.57955	6.32273	-6.25941	5.20375	-1.23697	-9.5954	-0.0353465	6.70293	-6.43828	3.68297	6.49715
-4.0744	4.22636	0.825204	5.50868	7.25839	1.86455	5.00281	0.85453	1.38156	5.69328	-0.345581	2.38893	3.68328	-1.39585	5.5917	8.95435	-0.419325	2.67671	6.4286	-1.46032	-4.41806	3.70599	-2.70624	-4.99463	3.43699	1.3103	7.52925	6.22444	-2.61751	4.10739	4.60627	1.3104	7.14118	3.21477	5.46668	2.02796	5.37597	1.94645	-3.20342	2.73535	5.39403	-6.52791	4.77855	-2.15867	-9.6127	0.750954	6.01353	-6.28138	3.46857	5.94485
-3.6389	3.87986	1.6368	5.25508	7.39049	1.01235	5.63521	1.59673	1.40206	6.00678	0.201619	1.68323	3.08298	-0.761554	5.9961	8.11485	-0.782825	2.30961	5.7969	-0.818217	-4.15556	3.16289	-2.09574	-5.52063	3.46099	0.454198	7.15135	6.06404	-3.34891	4.78969	3.88207	0.762096	7.28338	3.60777	4.73708	2.55396	5.02667	2.44885	-2.49902	3.01735	5.40643	-7.39321	4.08585	-1.54997	-9.1969	1.78895	5.91953	-6.30888	3.82497	5.19285
-4.2432	4.03446	2.3848	5.11768	7.00789	0.122749	6.32761	1.24163	1.91316	5.90658	0.253719	0.732831	2.87618	-1.01875	5.0257	8.72255	-1.56273	2.46351	6.6157	-0.657917	-3.57136	3.58479	-1.20194	-5.32993	3.65709	0.582198	6.21165	6.75374	-3.71891	4.20969	3.46187	0.216396	7.97558	4.38357	5.18088	2.86076	5.23267	3.31925	-2.91592	3.96085	5.41243	-6.91851	4.43535	-0.833668	-8.6639	1.21685	5.09713	-6.40448	4.61957	5.54095
-4.804	3.39986	2.9032	5.46448	6.25019	-0.366151	6.92321	0.45423	1.94966	6.59198	0.894719	0.613931	2.35838	-1.82495	5.2631	7.86545	-1.88383	2.84001	7.4744	-0.943117	-3.19416	3.66919	-0.527643	-6.06103	3.53479	-0.399202	6.57355	6.33534	-4.02001	3.32569	2.81317	-0.372704	8.36098	4.56197	4.27538	2.84076	4.41107	3.55405	-2.67652	4.73005	5.15623	-7.34641	3.87595	-1.36607	-8.1713	0.834654	4.86723	-7.30688	4.89857	4.79675
-4.0073	2.81036	2.7838	5.22608	6.02209	-1.29115	6.79371	-0.33107	1.29216	6.55608	1.34432	1.46803	1.44398	-1.47745	5.1464	8.41585	-2.63083	2.88681	6.9907	-1.57342	-2.71216	4.57899	-0.567643	-5.84863	2.71649	-0.0998016	6.02545	5.92724	-4.32271	4.07759	3.25297	-0.742704	7.64928	4.71047	4.56448	1.98626	3.57047	3.30645	-3.10192	4.82485	5.43843	-8.31571	4.38695	-1.71997	-7.4364	1.72375	4.84503	-7.73168	4.73597	4.04365
-3.8349	2.74516	1.7769	4.35308	5.83629	-1.79085	7.72201	-0.80717	1.14766	6.66918	1.03312	2.38353	1.96658	-1.13975	4.4076	8.53255	-3.41003	2.28411	6.6506	-2.48722	-2.47696	5.44069	-0.397843	-5.54063	3.05509	-0.824802	5.48345	5.91234	-5.28371	4.19539	3.07377	-1.0619	6.79758	5.66327	4.56138	1.97006	3.66407	3.38465	-4.04152	4.23595	4.99463	-8.93171	4.86805	-2.49227	-7.7121	2.36845	4.64703	-8.45728	5.42897	4.57035
-3.6862	2.15986	1.0869	3.47498	5.60919	-1.51125	8.44331	-0.21207	1.01226	6.90808	1.18322	3.33503	1.90628	-1.76685	3.6333	7.68935	-2.91863	1.97601	7.2736	-2.34672	-1.70706	5.48979	-1.25504	-5.85803	3.10159	-1.6967	5.97395	5.95134	-5.56791	5.09859	3.36797	-1.923	6.61848	5.92307	5.09028	1.20966	4.14517	2.68425	-4.41562	3.29075	4.83983	-8.88281	5.65355	-2.62977	-8.3755	2.84635	5.01113	-7.66088	5.30427	5.53145
-4.391	2.63886	0.636804	3.82498	4.69879	-1.38225	8.36641	0.64093	1.30276	7.27168	1.91192	2.88803	2.22658	-0.979754	3.3001	6.89445	-2.63273	2.41141	7.9291	-3.08972	-1.64696	6.38419	-1.37704	-6.18113	3.27519	-2.3888	6.63745	6.92134	-5.72631	4.93219	3.93157	-1.5571	7.30348	5.53927	5.04538	0.341262	4.01747	1.74235	-4.07952	3.32685	3.88943	-8.72901	6.40175	-2.78367	-7.8412	3.05835	4.48953	-6.90248	6.07547	5.32745
-4.7314	3.55576	0.492704	4.78298	4.83639	-1.41215	7.61901	0.52703	0.780565	6.58198	2.42752	3.31753	1.46088	-1.10235	2.7454	6.22515	-3.16563	2.92301	7.0947	-3.55482	-1.54606	7.06869	-0.915243	-5.71813	2.36639	-2.3896	6.78335	7.46494	-5.90901	4.17309	4.39557	-1.6175	6.45508	6.42237	5.07978	-0.0183376	4.18697	1.48985	-3.14932	3.02105	4.13283	-7.82191	7.25805	-2.60737	-8.3193	3.41525	3.69563	-7.38528	5.96517	6.02785
-5.4406	3.91076	0.973304	5.05768	3.98879	-0.943551	7.66171	1.44823	0.634665	5.85768	1.86422	3.25953	0.971079	-0.758654	1.9489	6.37755	-2.36113	3.39621	7.2804	-3.01472	-0.795063	7.25099	-0.867643	-4.79823	1.79529	-1.7888	7.27895	7.12394	-5.77751	3.27799	4.42147	-1.9135	5.51488	6.77207	4.23958	-0.166338	4.65237	0.561746	-3.16192	2.14145	3.94463	-8.01991	7.73255	-3.12277	-7.5853	3.83175	2.83753	-7.33578	6.84877	5.78455
-5.8521	4.82506	1.0169	5.54088	4.19839	-1.70985	6.69121	1.23693	0.656965	5.18538	1.99132	3.97863	1.81138	-1.24825	1.6738	6.29315	-1.41673	3.33171	7.5245	-2.43492	-0.0413633	6.72299	-0.0555428	-4.75513	2.54359	-1.2094	7.38205	7.53364	-4.87171	3.34619	5.13667	-2.4665	5.13408	6.44017	3.56908	-0.760238	4.49397	0.362746	-4.11872	2.06235	3.78543	-8.96301	7.12665	-3.37587	-6.8635	4.51905	3.14633	-6.73078	7.44877	5.28985
-6.0491	4.44296	0.103504	5.41998	3.20489	-1.95395	6.57201	2.16403	0.987865	4.83388	1.10142	4.21763	2.55848	-0.715054	2.1545	5.68135	-0.931925	2.73641	8.1607	-1.67692	-0.0893633	5.88509	-0.411843	-4.43613	1.67129	-0.767402	7.20305	7.47504	-4.30801	2.53929	5.55057	-2.0573	5.88068	6.08307	3.44208	-1.68364	5.32637	0.323046	-4.58542	1.52095	2.88783	-8.88871	7.74545	-2.94257	-6.2545	4.36495	2.72403	-5.85518	8.06627	4.59615
-5.5222	3.72126	-0.356996	6.07278	2.51829	-1.90895	6.47501	3.08533	0.805665	4.86988	0.225819	3.94923	2.95358	-0.863754	1.3307	5.32825	-1.39053	1.97411	7.2757	-1.34902	-0.113563	5.23719	-1.12434	-4.49263	1.08919	-0.163202	6.59095	6.93614	-4.54961	1.74479	6.29037	-1.5256	5.52588	5.60997	3.64338	-2.53064	5.93487	0.688246	-3.90522	2.15115	2.20473	-8.80181	7.98205	-2.05177	-5.9484	5.35295	2.63463	-5.95258	8.14297	3.83735
-5.7629	2.78596	-0.396696	6.50128	1.97769	-2.57765	7.17941	2.63243	0.341965	4.94688	-0.212781	3.10843	2.73868	-1.83515	1.3706	4.59535	-2.01453	1.82151	6.5657	-1.84212	0.501637	5.88439	-1.38964	-3.82923	1.65559	0.674498	6.69945	7.67134	-5.00391	1.44909	6.05157	-1.8014	4.64418	4.97387	3.39408	-3.11654	6.61337	0.156446	-4.39552	2.76655	2.95573	-8.66851	8.40495	-2.07767	-6.8215	5.53915	2.22543	-5.09918	8.71707	3.05845
-5.3294	2.40086	0.401004	6.27748	1.02049	-2.68285	7.51591	2.61753	1.31086	5.68998	-0.771581	3.36833	2.07778	-2.49755	1.8089	3.84555	-2.59693	1.47531	6.5101	-2.30982	1.40244	6.06469	-1.11304	-2.93163	0.880794	0.716298	6.02575	8.36774	-4.39151	1.61849	6.49137	-2.4934	5.22478	4.98737	4.23098	-3.58144	7.02927	0.111546	-3.38612	2.72695	2.37993	-7.88951	8.11065	-1.49447	-7.4822	6.24065	1.60273	-4.79278	8.36587	2.56695
-4.5927	2.08816	-0.155196	6.61098	0.975995	-3.66385	7.71941	2.92763	2.26826	6.63328	-0.896481	3.71483	1.46148	-2.46525	1.0349	3.92545	-2.72343	2.42851	6.7182	-3.23252	1.61664	5.97329	-0.215943	-2.69863	0.496894	0.341998	5.19505	8.71404	-3.77471	0.96499	7.11207	-2.4172	5.92008	4.06717	3.95378	-3.40834	6.71547	-0.260854	-2.56902	2.37635	2.07953	-7.02231	7.91565	-1.06387	-6.6712	6.47925	1.36673	-3.91428	8.12527	2.06265
-3.8349	2.65216	-0.227096	6.49728	0.0385946	-3.78565	7.13511	2.33043	2.68576	7.01578	-1.78358	3.41053	1.75858	-2.86305	0.181897	4.77855	-2.74433	2.86271	7.6481	-3.08782	1.53544	6.16139	0.829357	-2.80533	1.03389	-0.0165016	4.47475	8.39134	-3.60371	-0.00600951	7.97917	-1.9653	6.13058	3.67037	3.83968	-2.49164	6.64127	0.290546	-1.75822	2.61175	1.22613	-6.74621	7.80675	-0.222568	-6.2215	6.52475	2.07633	-3.18368	8.93657	1.78505
-2.9514	2.36236	0.0323042	5.72348	-0.128305	-3.23315	6.48401	2.16523	3.45076	6.30478	-2.39298	3.36293	2.11748	-2.77705	-0.780103	5.51525	-2.39003	2.47301	7.5418	-3.46972	2.43624	6.00659	1.62486	-3.28013	1.19569	0.893798	4.14365	7.72344	-2.92701	0.19119	7.99097	-1.2361	5.52098	3.75117	4.59478	-1.89254	5.77077	0.789846	-1.76012	2.39245	0.58853	-7.46031	6.92275	-0.118568	-6.3379	7.05215	2.27993	-2.34308	8.43047	0.877952
-2.0689	2.79776	-0.0566958	5.50038	0.334695	-4.09365	5.89781	1.57323	3.03006	6.55478	-2.18288	2.44413	2.44858	-2.13585	-1.3974	5.76055	-2.32333	1.52361	7.1696	-4.10722	1.77334	6.08339	1.54846	-4.17903	1.95509	1.2522	3.71455	7.41034	-1.96101	0.0904905	8.38007	-1.7258	4.77058	3.25877	4.89658	-1.16554	6.05417	1.63685	-2.14692	3.02085	0.15663	-6.82351	6.16965	-0.471968	-6.8543	7.42495	1.35383	-2.20808	7.87787	1.20515
-2.3393	3.45916	0.606304	5.90528	-0.349005	-4.70115	5.39071	2.32173	3.10146	5.95608	-2.76058	1.93773	2.80378	-1.79455	-0.623203	5.06915	-2.43983	0.852413	6.7679	-4.54962	0.948837	5.91799	2.27876	-4.77253	1.85839	1.5238	4.65035	7.28124	-2.25541	-0.77391	7.94897	-1.4591	3.91618	2.95437	4.39658	-0.456838	6.87717	1.88805	-2.55322	3.56435	0.61013	-7.47371	6.07455	-0.932768	-6.0505	7.81755	1.45413	-1.35318	7.54877	1.85345
-1.8828	4.22866	0.283904	5.39928	-0.748305	-5.39835	5.62021	2.46733	3.98756	4.99938	-3.02258	1.98773	2.45208	-1.00455	-0.227403	5.01565	-3.36913	0.728413	6.2876	-3.79002	0.534237	6.57179	2.64766	-4.19153	2.03039	0.583098	4.56865	6.45084	-2.78351	-1.03761	7.61337	-2.3427	4.09218	3.61127	3.85588	0.0157624	7.13467	2.75365	-2.23252	3.53125	1.05013	-8.37191	6.08615	-1.71827	-5.5151	8.62625	1.19073	-0.84318	8.48427	1.66455
-2.5341	4.72356	-0.188196	4.47958	-0.536905	-5.71805	6.24611	3.02693	4.50246	4.80248	-2.11788	1.89463	1.62198	-1.50565	-0.642003	4.74205	-4.19233	0.423113	5.4297	-4.17642	0.696837	6.74319	2.55356	-3.21823	2.83009	0.742498	5.12635	6.12834	-3.41701	-0.42891	6.88257	-1.7212	3.82718	4.25057	4.56558	-0.435838	6.41787	2.58425	-1.55422	3.66705	0.49423	-9.17591	6.48025	-1.67457	-4.678	8.43325	1.23663	0.0967195	8.35777	2.62095
-2.7659	5.43426	0.453004	3.79188	-1.14681	-5.58795	6.11461	3.49003	5.41076	4.42148	-1.61078	2.58383	1.12268	-1.47605	-1.4726	5.04475	-4.80103	1.17321	5.6133	-4.38622	-0.235363	6.16159	3.04526	-2.66073	3.25169	0.0608984	4.63785	6.85154	-3.71361	0.21529	5.93767	-1.8245	3.59708	4.70687	4.40468	-1.25374	5.62407	3.15605	-1.81612	4.23385	0.11563	-8.44461	6.78925	-0.747768	-4.7413	8.78635	2.13923	0.16082	8.84037	3.45235
-2.1857	5.00256	1.1795	3.67948	-1.84001	-4.95375	5.68481	4.39453	5.48106	4.13828	-0.821781	3.10003	1.13458	-0.543854	-1.2924	5.25255	-4.18313	1.95881	6.0874	-3.81172	-0.810063	6.67729	3.06486	-1.82563	3.01429	-0.172902	3.70175	6.70414	-3.38981	1.07029	5.39487	-1.0529	3.49338	4.75957	3.53148	-1.67334	4.80717	3.10125	-1.23722	4.63135	0.0633303	-7.52841	7.66695	-0.535868	-5.1357	7.96475	2.80163	0.0577195	8.50857	3.24895
-1.2643	4.91206	0.876004	4.38118	-1.48661	-4.37535	5.32301	4.04683	6.28386	3.54618	-0.297581	2.53603	1.29448	0.361546	-1.3634	6.12275	-4.04343	1.58461	6.3153	-3.06662	-0.228163	7.11819	2.30536	-1.41543	2.28229	-0.323902	3.19815	7.47364	-3.16411	1.72599	5.88207	-1.083	2.69158	4.23947	2.77458	-1.30614	3.95137	3.49925	-1.66622	4.31315	-0.25517	-6.75131	7.67425	0.450732	-5.3823	7.50595	2.72233	-0.84488	8.01057	3.03595
-1.5183	5.83256	0.917804	4.05658	-0.674705	-3.82105	5.26841	3.08053	6.23966	3.52708	0.653919	2.51793	1.20768	1.00055	-2.0694	6.92935	-3.51033	1.57971	5.6849	-2.33952	-0.513863	6.89609	1.39196	-1.43943	1.57239	0.254798	3.03865	7.45124	-2.18891	1.82329	5.89577	-0.345104	2.12368	4.75717	2.22908	-0.668338	3.14017	3.42575	-1.05572	4.86125	-1.08807	-6.82291	7.22945	0.804032	-4.5933	6.67085	2.41943	-1.15448	7.55767	2.12075
-0.684403	6.00136	1.4006	4.98908	-0.703205	-3.49065	5.99041	2.45983	5.74706	4.42378	0.589019	2.39973	0.893379	0.793646	-2.916	7.42505	-3.14423	0.942813	4.8206	-1.85992	-0.291863	6.01619	1.21406	-1.64903	1.72869	-0.318802	2.29115	7.69804	-2.36451	2.74209	5.65227	0.248396	2.86738	4.20547	1.74308	-0.127538	3.31827	2.53395	-1.56552	4.64375	-1.03557	-7.74401	8.00385	1.09483	-4.1126	6.45915	1.76443	-0.44358	8.42617	1.92135
-0.493603	5.92316	2.3519	4.70348	-0.581105	-2.59395	6.17101	1.53303	5.62266	4.58288	1.30592	1.76993	0.447379	0.956446	-3.7741	6.93075	-3.87683	0.612113	4.9014	-1.13132	0.329437	5.27179	1.40166	-0.974827	1.30679	-0.270202	1.43875	6.74424	-2.30071	2.95629	6.39947	-0.111504	3.28348	3.52387	2.37778	-0.442438	3.38937	1.98455	-0.813216	3.90845	-1.58797	-7.51161	8.00005	0.589232	-3.2809	6.76415	1.98883	0.39102	7.86177	1.76535
-1.1879	5.82696	3.0635	4.40608	-1.11191	-1.85725	6.96841	1.22643	5.21346	5.42368	1.52332	2.18313	0.716879	1.14895	-4.7048	6.56005	-3.20513	-0.0437871	4.5405	-0.278917	0.164737	5.23579	0.420957	-0.927327	1.70189	0.443198	0.874354	5.91124	-1.98401	3.33629	6.87507	0.243796	2.47558	3.16097	2.89008	-1.12204	2.78577	1.36385	-1.22462	3.11465	-1.95517	-6.99691	7.56895	0.0040325	-2.5921	5.93435	2.14123	0.88652	6.95847	1.40725
-1.2973	6.61476	3.6303	3.83898	-0.621505	-1.21095	6.25961	0.67223	4.96856	5.58498	2.17422	1.40913	1.61328	0.924046	-5.0239	6.04645	-3.02323	0.775813	4.1791	-0.133117	-0.683663	4.64419	0.734957	-1.63833	2.08389	1.3726	0.765654	5.43494	-1.42481	2.66999	7.36817	0.694796	1.73598	2.95677	3.40138	-1.94654	2.52657	1.08235	-2.10712	2.20845	-2.02627	-6.52231	7.92325	-0.804268	-3.0978	6.24545	2.59943	1.66292	6.68807	1.55795
-2.1748	6.23226	3.7773	3.31738	0.220895	-1.20115	6.99451	0.10033	4.73796	4.87468	2.33982	0.761131	2.32558	1.58585	-5.2879	6.20905	-2.21973	0.359313	3.4424	0.0358835	-1.31716	4.04299	1.43006	-1.80793	2.42709	1.214	-0.0978457	4.65224	-1.28581	2.18809	7.81177	0.0865963	1.16608	2.50617	3.73588	-1.18294	2.66137	2.09175	-2.10872	1.43835	-2.51977	-6.09591	7.15335	-0.809968	-3.6813	6.30685	3.42673	1.20762	6.70467	0.589652
-1.8567	6.68536	4.4955	3.13768	0.966795	-1.77065	6.85041	-0.75947	4.40386	5.22378	1.78082	0.110631	3.13438	1.55875	-4.7978	5.60865	-1.72313	-0.172087	2.7604	0.574383	-1.72726	3.36939	1.43526	-1.07593	1.98159	2.0975	-0.0262457	4.37374	-0.576111	1.71179	6.91327	-0.0442037	0.860678	1.89687	4.06608	-1.87404	2.69157	2.71555	-2.81202	0.772355	-1.80507	-6.14771	6.94195	0.237332	-3.6185	5.57345	4.07053	1.30882	5.85867	0.107352
-1.5015	6.17726	5.2469	2.99368	1.98849	-1.81925	6.34891	-1.10877	3.66316	4.23618	1.71712	-0.0252685	3.74878	1.86305	-5.4057	4.81835	-1.97653	-0.620887	2.7026	1.26708	-2.40546	2.48999	1.23996	-1.32573	1.14279	2.2469	0.363554	4.10864	0.312489	1.32159	6.52067	0.182896	0.0602783	1.85657	3.17868	-2.25384	2.27987	2.64785	-3.70682	0.225355	-1.09567	-6.28291	6.24165	0.535032	-3.0217	4.91625	3.76563	0.70792	5.73207	0.0681519
-0.998403	5.76016	5.9663	3.72198	2.60349	-1.66005	7.30401	-1.27177	3.39416	4.44828	1.13792	0.740231	3.10668	2.57305	-5.6043	5.22595	-2.27183	-1.38899	3.2149	1.61368	-1.65336	2.06139	0.556357	-1.82313	0.951194	3.1354	0.662854	3.78524	0.947289	0.66849	5.93587	0.407296	-0.710522	2.19337	2.62798	-3.08164	1.31857	2.51595	-3.45172	-0.141545	-1.44587	-5.44631	5.99165	-0.366168	-3.0036	4.29605	4.11543	0.0118195	5.33957	-0.762348
-0.117303	5.81336	5.5093	4.34998	2.83329	-2.37925	6.56301	-1.49447	2.74216	3.56548	1.13562	0.543431	2.79378	3.29405	-5.0721	4.69425	-1.45063	-1.53239	3.8545	2.13698	-1.13876	1.57889	-0.149943	-1.35633	0.603594	2.8488	1.47855	4.12844	0.591189	-0.0834095	6.15907	1.1944	-0.206522	1.51217	2.18808	-2.61834	0.946373	1.74655	-3.14122	-0.393845	-2.32167	-5.25931	5.97035	-0.181268	-3.9893	4.13685	3.19943	0.0423195	6.33497	-0.942448
-0.337403	5.22316	4.7991	4.35278	2.52059	-3.25515	6.10271	-0.67447	2.61576	2.77298	0.579519	0.772531	1.87878	3.11655	-5.2813	4.04815	-1.48803	-2.37079	4.2687	2.74108	-1.79186	0.772393	0.240057	-1.66353	-0.0161062	2.5876	0.713054	3.26534	0.626389	-0.53781	5.61037	1.7599	-0.662622	1.47577	2.04338	-1.64634	0.911073	0.939146	-3.65842	-1.17895	-2.55547	-4.80711	5.05475	-0.447568	-3.7651	4.65505	2.58593	-0.49938	6.79357	-1.43275
0.272597	4.56426	4.9618	4.89598	1.73969	-3.27565	6.54321	0.17373	3.06916	2.18598	0.207719	0.0261315	1.69728	3.25925	-4.3959	3.67505	-1.00463	-3.11109	3.9638	3.55658	-2.09966	0.371693	-0.446943	-2.18853	-0.636106	3.1444	0.129854	3.39134	0.281789	-1.40991	5.38237	2.7418	-0.504922	0.575672	2.02448	-1.19624	1.57577	0.809046	-2.96432	-1.89665	-2.24587	-5.45021	4.89765	-0.624968	-2.7884	5.27365	2.75463	-1.28918	7.14297	-1.30535
1.1119	4.62676	5.4657	5.19818	1.62079	-2.36025	6.91241	0.67383	3.83536	2.34878	0.214219	-0.893469	2.52508	3.38835	-3.9247	4.34345	-0.369925	-3.43379	3.609	2.92918	-2.79566	0.135393	0.304657	-2.73183	0.0854938	3.8166	0.144854	3.71954	1.19939	-1.51441	5.67887	3.6116	-0.285922	0.344772	2.85218	-0.768138	1.39567	0.938746	-1.99632	-1.32565	-1.64797	-5.96371	4.45335	0.179332	-2.8898	5.08055	3.32693	-2.02268	7.84747	-0.940448
1.2532	3.86446	6.0358	4.64298	0.990195	-1.85515	5.89321	0.98313	3.90586	3.16808	0.647019	-1.14247	2.46168	3.02025	-3.0198	4.73885	0.485875	-3.09119	3.4234	2.03318	-3.17646	0.309593	1.27096	-2.81463	0.972894	3.8636	-0.238046	4.58504	0.858689	-1.85801	4.88757	3.4354	0.227778	1.15967	3.31078	-1.01444	1.59927	1.75285	-1.43072	-1.96095	-1.38367	-6.72181	4.24505	-0.138168	-1.9526	4.17205	3.43533	-2.16718	8.52297	-0.290848
0.277297	4.00366	5.93	4.89308	1.72589	-1.33105	5.27641	1.08673	4.69196	3.63688	0.724119	-1.99977	2.20138	2.09595	-3.2088	5.54235	0.999475	-3.29949	3.323	1.93138	-4.10366	1.27009	1.12546	-2.88083	1.35079	4.6157	-0.730146	4.53184	0.305789	-1.08241	4.79997	4.3681	0.512478	0.444672	3.82798	-0.561538	1.24437	2.64215	-1.27572	-1.70035	-0.46947	-6.50631	4.68365	0.702732	-1.6653	3.86855	3.66993	-1.28438	8.48497	0.216852
0.507597	3.10896	5.9179	5.37018	0.799395	-1.17675	4.38231	1.31903	4.80106	4.43868	1.01512	-1.45627	2.11518	1.73055	-2.3443	4.98765	1.28827	-2.55479	3.9848	1.87118	-4.79866	0.865793	1.05176	-3.73023	1.29759	5.0835	0.127954	4.70864	-0.675011	-1.08111	4.82987	4.5482	1.45998	0.102072	4.78498	-0.512338	1.79647	3.33965	-1.72182	-1.32155	0.24893	-6.03271	4.21955	0.816032	-0.863504	3.70345	4.48893	-1.87548	7.57987	-0.208948
0.426597	2.23246	5.5658	5.86688	1.43909	-0.634551	3.71661	1.17013	4.05916	4.79888	1.81972	-1.19477	2.25788	1.07805	-3.0464	5.63105	0.592275	-2.38099	4.8954	1.90308	-5.03636	1.09159	1.76256	-4.41493	2.28009	4.9742	0.423754	4.14474	-0.384911	-0.33601	4.53217	5.5359	1.56098	0.0641716	5.72498	-0.657538	2.18227	4.19375	-1.87382	-0.610845	0.61953	-6.57171	4.34535	1.69083	-1.3355	2.83705	4.27393	-1.38388	7.12037	0.242752
-0.304803	2.74836	5.1769	5.73398	2.39689	-0.478851	3.53971	1.99603	3.62176	5.08508	2.55382	-1.69937	2.65048	0.566646	-3.7758	6.45295	0.564275	-2.73999	4.9316	1.03948	-4.55516	1.62359	2.40976	-4.92643	1.95729	4.1371	0.613254	4.37384	-0.984911	0.38229	4.46237	6.2731	1.07758	-0.618228	6.37058	-0.927538	3.00137	4.71575	-1.65532	-1.26245	0.25303	-7.14281	4.92665	2.29903	-1.8318	2.45465	4.85383	-0.70578	6.09547	0.109452
-1.0771	2.38666	4.7643	4.89658	2.26909	-0.0195508	2.64971	1.82963	3.20746	5.73238	1.85282	-1.85657	2.47548	0.485846	-4.6962	6.80985	-0.150525	-3.35899	5.3693	1.84358	-4.17356	1.67449	2.70646	-4.02323	2.27009	3.2451	0.881154	5.30134	-1.21121	0.32719	5.34687	6.1658	1.46368	-0.564128	7.33308	-0.677738	2.21537	5.08055	-1.13822	-2.05945	0.34993	-7.66181	5.87115	2.39173	-1.8236	2.19205	3.95953	-0.40498	6.45567	-0.693348
-0.847503	3.21576	4.2285	4.14998	2.10079	-0.644251	3.12731	1.07573	2.83016	6.28448	1.63392	-2.59417	3.02128	-0.181754	-5.1584	7.29855	-0.322325	-2.55769	5.9919	2.38818	-4.63606	2.43469	2.98066	-3.49213	2.81299	2.4364	0.867454	5.53614	-0.385811	-0.15151	6.00397	6.1436	0.750978	-1.11943	7.92318	-1.10604	2.32447	5.67485	-0.399316	-1.90545	1.27383	-7.70691	6.34805	1.67013	-1.4533	2.39345	3.44993	0.40332	5.93567	-1.24865
-0.714503	4.05026	4.7779	3.63438	1.49849	-0.0812508	3.80691	0.93473	2.17236	5.38718	1.43682	-3.06987	3.95848	-0.223454	-5.324	7.59355	-0.621525	-1.70619	6.2539	2.28148	-3.70766	2.22579	3.54586	-2.72343	3.01219	1.911	1.62715	5.90564	-0.492711	-1.06981	6.41237	6.8801	1.14598	-1.37553	8.87438	-1.03314	1.62297	5.30385	0.031784	-2.69535	1.80653	-7.51721	6.35885	0.871132	-2.0087	1.73115	3.01093	0.99522	6.07157	-1.59275
-1.4134	4.72016	4.7694	4.23158	1.36029	0.664549	4.13781	1.13593	3.02696	5.30308	2.41952	-3.40257	4.92858	-0.248454	-5.2871	8.18835	-1.29793	-1.63349	6.867	2.99698	-3.64706	1.56459	4.22946	-2.86393	3.21779	2.33	2.40755	6.10774	-1.27261	-1.66381	6.91417	6.5504	1.93808	-2.22963	8.52328	-0.797138	2.43337	4.95845	0.536884	-3.24135	1.99503	-8.28321	6.52175	-0.0832675	-2.0536	1.84095	2.05303	0.67122	6.63947	-2.05825
-1.4943	4.18046	5.5891	3.56828	1.77729	1.15455	4.99311	0.69003	3.05896	5.76218	3.21522	-3.20337	5.62208	-0.718654	-5.7339	8.32045	-2.27693	-1.70909	7.0715	3.05658	-4.60106	1.71419	5.05466	-2.37523	4.17679	2.4129	2.34165	7.07204	-1.09811	-1.69851	7.42557	6.6864	1.13338	-2.85173	9.14618	-1.22714	2.57927	4.02725	0.414584	-3.51605	2.91063	-8.14581	6.19655	-1.01667	-1.8144	2.72615	2.32483	0.34152	5.87197	-2.74625
-2.3555	4.21786	5.2486	3.52878	0.875995	1.61045	5.01371	-0.31737	3.18826	6.70888	3.60002	-3.21937	5.86348	-0.418854	-4.8397	8.38355	-3.17973	-1.40739	7.8231	2.86358	-5.17416	2.20959	5.86786	-2.70103	4.57849	1.544	2.55775	7.98944	-1.18261	-1.85401	7.89117	7.0072	0.382778	-2.32393	9.77128	-1.79844	3.23417	4.08885	-0.259016	-4.17715	2.43993	-8.62741	6.51295	-1.89347	-2.2051	3.12075	1.49003	0.12472	5.37047	-2.45975
-3.0339	4.90426	5.5013	3.12898	1.40299	2.27365	4.74841	-0.98827	3.87466	7.36668	3.47812	-2.52437	6.56718	-0.648854	-4.2233	8.66385	-3.42273	-0.570787	7.6181	3.71568	-5.68656	3.12159	5.55326	-2.71493	5.08669	1.3734	1.75945	8.52734	-0.361811	-1.61811	8.26287	6.2492	-0.171222	-2.93523	9.24538	-2.45314	3.76557	4.65205	-0.780916	-4.12945	1.45903	-8.55021	6.45985	-2.03167	-3.1354	3.41995	1.09773	-0.64948	4.45847	-2.27035
-3.4595	5.31566	4.713	2.18468	1.65449	2.42055	3.80961	-1.19227	4.13826	7.37168	2.88812	-1.73267	5.78828	-1.21985	-4.2608	8.13095	-2.68313	-0.312287	6.8561	3.89558	-5.17606	3.66999	4.92756	-3.29873	4.17999	1.3965	1.37945	8.05624	-0.144011	-2.44221	7.64507	5.7783	0.398778	-2.37153	8.58028	-2.94864	4.55677	4.13775	-0.661416	-4.91635	1.40543	-7.95761	5.56335	-2.36147	-3.0984	4.25365	1.64303	-0.58958	4.35567	-2.56135
-2.5163	5.50056	4.5539	1.46748	2.24249	2.65105	2.77401	-1.45417	4.10996	6.83248	2.85552	-0.972069	5.14418	-1.49225	-3.507	7.26995	-2.76703	-0.775787	5.9508	4.00878	-5.32806	4.38089	5.50986	-3.47873	4.17689	1.7799	0.410654	7.70224	-0.594811	-3.14531	7.26557	5.1073	0.957678	-2.24613	7.64628	-2.48304	4.52627	4.60865	0.138584	-4.19625	1.09953	-7.42391	5.34595	-1.97567	-4.0388	3.55955	2.37153	-0.48518	4.62187	-2.75955
-2.0216	5.10176	3.8035	1.64268	2.36419	1.73585	2.91101	-2.00877	3.36216	6.07648	3.00322	-1.54367	4.21128	-1.27205	-3.6508	7.27685	-1.78053	-0.892387	5.4274	4.76038	-5.07056	4.31509	4.88616	-4.21753	3.48369	2.3669	0.0611543	6.71234	-0.710211	-3.16461	6.72967	4.3975	1.47298	-2.73653	7.82998	-1.68244	5.01337	3.86005	0.546484	-3.47215	1.59623	-6.99441	4.54895	-2.39097	-3.8789	2.65745	2.39723	-0.90118	5.36137	-2.37405
-2.6573	4.62606	3.2167	1.78138	2.19129	0.793649	3.58351	-2.65397	3.46676	5.35588	3.62432	-1.62117	3.82248	-0.505054	-4.0583	6.64465	-1.02713	-1.07979	4.7336	4.01208	-4.96676	3.95279	5.73956	-4.49563	3.45969	3.217	0.439454	6.99354	0.204189	-3.14731	5.87677	3.9808	1.77878	-3.24253	7.35538	-0.950738	5.62397	3.30555	1.15048	-2.73365	1.56633	-6.46181	4.20505	-1.65007	-4.3861	2.99025	2.62833	-1.71158	5.27547	-1.45835
-2.1672	4.81606	2.3958	1.32158	2.95719	0.417649	4.59651	-2.72737	3.50416	5.13968	4.30512	-0.993469	4.36078	0.00864618	-3.3298	6.11015	-0.457325	-0.571787	4.2809	3.19778	-5.06226	3.05599	5.29506	-4.66813	4.15679	3.5685	0.910654	7.85064	0.665789	-3.02831	5.79587	4.8378	1.35368	-2.70233	6.51388	-1.07814	5.52107	2.55815	1.83098	-2.97565	0.97493	-5.63421	3.89925	-1.37767	-5.2674	2.29045	3.25783	-1.41658	4.58027	-1.03535
-2.6149	4.18206	1.8584	1.94068	3.34399	-0.326551	4.94531	-2.00547	3.98066	5.62028	3.59522	-0.446169	4.63498	-0.0901538	-2.427	5.99235	-0.483425	0.306513	3.3345	3.00828	-5.07876	2.61259	5.55716	-3.80983	5.08939	3.6994	0.731354	7.48834	0.781489	-2.14571	6.22307	5.2672	0.539978	-1.75343	6.42028	-1.11254	4.79537	2.97205	2.29938	-1.99515	1.10153	-5.53611	3.61195	-0.469868	-5.0734	1.83775	2.49383	-1.86298	4.21407	-0.145948
-2.208	3.40066	2.2364	1.53178	3.02919	-1.14265	5.72591	-1.62017	4.37426	6.35458	4.34842	-0.300269	5.29698	-0.692254	-2.9445	6.92765	-0.461225	0.724913	3.5084	3.10718	-6.01886	2.36109	4.75206	-4.11413	5.50049	3.1375	0.126354	8.33444	0.695989	-1.63621	5.74907	4.8197	-0.0929217	-1.81123	5.54268	-1.52924	3.81647	2.93135	2.25228	-1.40575	0.76123	-4.86191	3.78025	-0.541868	-4.1583	1.59615	1.75943	-1.26178	3.34057	0.101052
-2.557	2.48776	2.5212	1.24018	3.94179	-1.38415	5.75681	-0.73897	4.87156	6.49428	4.79232	-1.17997	5.49888	-0.670754	-2.0913	6.82035	-0.723225	1.64401	3.2567	3.75738	-6.67666	2.89919	3.98636	-3.96253	6.44359	3.2782	0.155954	8.55604	1.64619	-1.73691	6.74907	4.5789	-0.0847217	-0.903528	5.22868	-1.71404	3.07097	3.23255	1.69888	-0.638445	1.32243	-4.68591	3.54435	-0.145268	-3.2853	1.94775	0.884429	-1.18638	2.67797	-0.328648
-3.3977	1.86546	2.6631	2.13568	3.83799	-1.34645	5.78291	-0.50207	5.82176	5.63128	5.09692	-1.57477	6.09998	-1.39985	-1.767	7.04095	-1.49363	0.935813	2.5638	4.22898	-7.13226	2.71989	3.41306	-4.70283	7.39049	3.1	0.286654	8.44604	2.58529	-2.03141	6.72657	5.4239	-0.504222	-0.626828	4.39478	-1.33884	2.27137	2.82035	1.56568	-1.12825	1.88933	-4.13831	2.87045	-0.0733675	-2.5669	1.55265	1.08013	-2.04708	1.77167	-0.108748
-2.9989	1.75806	1.8307	1.88718	4.41849	-2.10575	4.84941	-0.23177	5.59486	4.73028	5.31742	-1.18857	7.06658	-1.42245	-1.5348	7.60165	-1.69863	1.72701	2.4707	3.48878	-7.71446	2.06909	4.09466	-4.97663	7.73019	3.7968	0.903354	9.38644	2.81059	-1.80591	6.67517	6.3318	-0.805822	-1.47133	4.16018	-1.23104	2.04387	3.63345	1.12048	-1.49555	1.04263	-3.81811	2.11425	0.530532	-2.7949	1.61675	1.53853	-2.88208	1.45567	-0.993648
-2.6512	0.910563	1.6121	1.85168	5.32839	-2.47725	4.33181	-0.36887	4.75706	4.55208	5.61162	-2.18497	7.49748	-1.34465	-2.4085	8.05415	-2.20963	1.10891	3.1393	2.75938	-8.02086	1.62599	4.60556	-5.60143	6.81939	4.2352	0.979554	9.81184	3.07079	-2.66141	7.12007	7.2301	-0.649022	-1.63213	3.38408	-1.75504	1.50787	4.44475	1.37348	-1.89965	1.67123	-3.32731	1.45655	1.22253	-2.5889	0.782354	1.27643	-3.11348	2.22797	-1.27275
-2.0253	0.171563	1.6884	1.07038	5.84999	-2.29525	3.69851	0.43223	4.77476	4.28528	6.55382	-2.40147	7.29008	-0.738954	-3.0511	8.91685	-2.39263	0.618613	3.703	2.67788	-7.22186	2.43539	4.91096	-6.03803	6.88459	4.7368	0.190854	9.64284	3.32199	-3.59581	6.14427	7.3811	-0.576722	-0.743228	3.16098	-1.86094	0.667173	4.01625	1.53308	-2.09555	2.41293	-3.92661	2.22555	1.52203	-3.0971	0.544254	2.23693	-3.13778	1.69987	-1.45935
-1.4421	0.700763	2.291	0.589779	6.24239	-3.04615	3.33601	1.22873	5.13186	4.21318	6.89462	-3.31627	6.50418	-0.0775538	-3.1923	8.36335	-1.75683	0.149413	4.1944	1.90978	-6.86706	2.77279	5.80056	-5.60923	6.17279	5.334	0.281454	9.68114	2.58469	-4.17911	5.45217	6.9199	-1.07522	-0.309928	2.33288	-1.50234	0.157273	3.23505	1.58478	-1.65085	3.23563	-4.21141	1.92135	2.20733	-2.4621	0.302854	3.11223	-2.80568	0.809266	-1.07385
-1.4502	1.23916	3.0311	0.575179	5.32449	-3.38705	2.79871	1.38163	5.94026	3.31678	7.12752	-3.23337	5.73748	0.164546	-2.624	7.71555	-1.13603	-0.129487	3.3616	2.08538	-6.44536	2.99589	6.73266	-5.64293	5.19769	5.0734	0.204254	9.75774	1.63659	-3.93641	4.87047	6.5823	-0.369822	-0.896028	2.73218	-0.820638	-0.116727	3.29025	0.684384	-1.67295	3.52093	-3.24161	1.81235	2.73753	-1.5994	0.0499535	3.83273	-3.40708	0.118866	-0.496648
-0.532203	1.38816	3.205	0.553279	4.39709	-3.04915	2.66401	2.18723	5.48366	2.48158	6.71362	-3.07577	6.24398	0.610546	-1.9763	8.38475	-0.451725	-0.133887	3.2429	2.06548	-5.52266	2.28729	6.48146	-5.03343	5.36589	5.9393	-0.165746	8.97664	1.22489	-3.43471	4.63737	5.6956	-0.283722	-1.38293	2.49128	-0.0936376	0.608873	3.54455	0.158984	-2.54945	3.50373	-2.86111	2.17525	3.39413	-2.2695	-0.287546	4.33683	-2.62968	0.0614658	0.521452
-0.176003	1.72296	3.994	1.05578	3.55749	-2.98855	2.14021	2.25213	6.39526	2.65528	7.25712	-2.32577	6.32708	0.496646	-1.0593	8.24295	-0.114925	-0.966887	2.8262	1.26758	-5.36886	1.90049	6.38716	-4.21163	4.91319	6.6208	0.280954	8.22834	1.79189	-3.18121	4.11657	4.9324	-0.214322	-1.32953	3.30568	0.353162	1.43957	3.05225	0.023384	-2.15355	4.43203	-2.75251	3.06535	3.43933	-2.5374	-0.331446	3.65363	-1.94498	0.938566	0.472952
0.420697	1.84416	3.2504	1.49608	3.01599	-2.27265	1.37281	1.90953	6.90556	2.98288	6.44672	-1.97297	7.01138	-0.103654	-0.903603	8.44535	0.811075	-1.10509	2.8504	1.01898	-4.42326	1.09249	6.13546	-3.76313	4.19279	5.9106	0.523054	7.53764	2.51379	-3.19621	3.30577	4.6264	0.416178	-0.445128	2.99108	0.107062	1.59257	2.10795	0.022284	-2.57395	4.37593	-1.85591	2.93065	2.57903	-2.1408	0.624754	3.69063	-1.71918	0.285466	0.524052
-0.162203	2.54556	2.8113	2.27938	2.42199	-2.46125	1.63741	1.90223	7.81146	3.18168	5.50482	-1.70597	6.25048	-0.642554	-0.991403	7.64245	1.10057	-0.786387	3.4682	0.951983	-3.71796	0.951993	5.84426	-4.68283	4.09369	6.0091	1.52325	7.79774	3.26319	-2.66751	3.55737	5.0453	1.31808	0.223772	3.44628	0.608062	2.36057	1.88405	-0.407016	-3.12285	4.93943	-2.51081	3.48945	1.79573	-2.0447	0.816354	4.36313	-2.51318	0.340866	1.36525
-1.0433	2.66166	2.4747	2.55038	2.73889	-3.43075	1.37181	0.97523	8.04786	3.55118	4.65122	-1.86037	5.38978	-0.166754	-1.0656	6.93165	1.44117	-1.37109	4.3412	0.574983	-3.68986	1.11429	4.96996	-4.29453	3.23129	6.1942	1.25865	6.91294	3.00979	-2.37781	3.54947	3.9981	1.44538	-0.446828	4.18768	0.658562	2.92827	1.81345	0.428384	-2.72045	5.39683	-3.28301	3.26465	1.81733	-3.0044	1.70825	4.85233	-2.45358	0.515766	2.33125
-1.6435	2.18606	1.8811	2.30848	3.61319	-3.94665	1.25051	0.33563	8.76536	3.30868	3.75562	-1.62377	4.96168	0.521746	-0.607103	7.10635	1.17327	-2.22899	4.6305	0.895783	-2.75656	0.672193	4.29016	-4.85383	2.48499	5.5024	1.54695	6.12524	3.38559	-2.73881	3.35107	3.1726	1.83478	-0.724328	4.96448	0.219562	3.64847	2.53675	0.536384	-3.46915	4.82483	-3.54261	2.89735	1.79733	-3.8603	2.01115	4.21663	-3.10738	0.704766	2.15905
-1.7033	1.38176	1.3562	3.04358	4.18929	-4.05425	1.80981	-0.51427	8.56566	3.09458	3.73172	-0.664369	5.77528	0.886246	-0.114103	7.85635	1.53007	-2.71989	5.4095	0.367183	-2.51156	-0.0577066	3.93146	-4.20633	3.19589	5.1567	1.00025	6.45444	2.57879	-3.38711	2.44907	3.6219	1.80618	-1.18853	5.04398	-0.627638	3.55117	3.50935	0.727384	-3.54455	4.34043	-4.32831	2.42785	1.39513	-4.6377	1.17275	4.19993	-3.50908	-0.0465342	2.76675
-0.838403	0.853363	1.2378	3.08918	4.25329	-3.11395	2.49241	-1.02317	8.02336	3.88928	3.47342	-0.267369	6.75398	1.22685	-0.328403	7.55355	2.46217	-2.55359	5.4677	-0.361117	-1.84856	-0.420707	2.98436	-4.29613	3.28299	5.101	0.0469543	6.37084	1.83139	-3.97811	1.65777	4.1703	1.53258	-1.77713	4.41548	-0.0857376	3.77097	3.96915	1.55468	-3.39555	3.46153	-3.94851	2.94625	0.619132	-4.7952	1.12195	4.82223	-4.27118	-0.456134	3.63025
-0.451603	0.494963	2.0493	3.42148	4.03619	-2.22995	2.97431	-0.20957	8.29116	3.57988	2.67302	-0.667069	6.91548	0.330146	-0.0193031	6.74595	2.27597	-2.16589	4.6868	-0.830117	-2.17536	0.00439336	2.67136	-3.51433	3.57379	4.2262	-0.157546	5.90264	1.30439	-3.30971	1.75987	4.0461	0.561378	-2.69603	4.20548	-0.208938	3.76497	4.88005	1.89418	-4.12125	3.21043	-4.50971	2.42815	-0.225768	-4.6853	0.963954	5.80383	-4.24178	0.000565764	4.44335
-0.160303	-0.420837	1.8719	2.93978	3.18559	-2.04045	3.83451	0.0712301	8.68916	4.04688	2.55122	-1.46477	7.59578	0.299446	0.715597	5.79295	2.41957	-2.56979	4.3835	-0.210017	-2.88746	0.239493	3.00356	-2.58643	2.75539	3.7351	-0.280046	5.81734	1.86399	-2.56571	2.41507	4.3989	0.00337833	-2.65453	4.86168	0.504862	3.01527	5.33655	2.36178	-3.30695	2.85453	-4.85491	1.77705	0.321932	-4.22	0.634554	6.23773	-3.43678	0.922166	4.73295
0.149397	-0.197537	2.7676	3.42028	3.68289	-1.28795	4.61151	0.21053	7.95576	3.42768	2.77452	-2.13387	7.96328	1.07195	1.1159	6.56765	2.89287	-2.93849	3.5802	-0.106917	-3.37366	-0.728507	3.04136	-2.47203	2.10659	3.6472	-1.01045	5.64144	1.17779	-1.81591	2.95547	4.3209	-0.761622	-1.92193	4.30688	0.914362	2.54867	5.70305	1.67328	-2.91465	1.90733	-4.99691	0.973547	0.210032	-3.821	1.61175	6.41883	-3.38808	0.872566	3.94025
-0.482003	-0.913337	3.0025	3.64948	3.11059	-0.546351	5.12731	0.11173	7.12646	3.75368	2.53912	-3.06277	7.51658	1.66395	0.529897	7.04885	2.83497	-3.85359	3.5333	-0.566217	-2.53576	-1.22191	2.63276	-1.74843	2.86979	3.4761	-1.47975	5.56744	0.197589	-2.05791	2.72057	4.9206	-1.49082	-2.29203	3.50278	0.546662	3.21247	5.76105	0.910684	-3.60025	1.26233	-4.60401	1.36475	-0.169768	-3.077	1.56165	6.76433	-4.26508	0.800266	3.36205
-0.185203	-1.78444	3.2085	2.98138	2.89409	0.0648492	4.32171	-0.11487	6.59616	3.73358	1.59842	-3.27477	8.46518	1.63355	0.354297	7.46215	2.13767	-4.45279	2.9249	-1.23852	-2.21116	-1.58341	2.26306	-2.58123	3.38889	2.7149	-1.62865	5.15374	-0.375911	-2.76591	3.37227	5.5955	-1.52942	-2.58933	2.76288	0.0101624	3.85447	5.91105	1.62758	-4.37745	1.10723	-5.19041	0.802247	-0.246768	-2.2613	1.31595	7.71083	-4.24978	0.948966	4.11375
-0.741403	-2.47654	3.4967	3.54998	3.56449	0.434949	4.08131	0.76343	6.97496	3.82328	0.576019	-3.36327	9.08908	1.78305	-0.377603	7.23525	1.55467	-3.67259	2.0332	-1.04042	-2.47046	-1.73631	1.48306	-3.14543	3.11139	1.8398	-1.31855	4.39424	-0.335611	-2.18861	4.08137	4.9919	-1.22032	-3.45263	2.25948	0.0438624	3.99387	6.62595	1.10178	-4.91705	0.43963	-4.85031	0.413547	0.482932	-2.8193	1.73025	7.49623	-5.20628	1.08677	4.62595
-0.486903	-2.19084	4.3869	3.41898	4.46699	0.677549	4.82551	1.14593	6.52686	2.92348	0.967119	-3.23577	8.21468	1.46175	-0.554203	8.12555	1.28357	-3.93399	1.5967	-1.39392	-3.24256	-1.79041	0.643657	-3.60263	3.67389	1.2248	-1.88335	4.05884	-1.14051	-2.51331	4.05947	5.0823	-2.18032	-3.51823	2.82398	-0.754338	4.16117	7.48095	1.36118	-5.67375	0.71223	-4.36291	0.330147	1.39303	-2.5589	2.59955	7.23163	-5.42018	0.782866	5.31015
-1.1452	-1.83064	5.0399	4.24268	4.86589	0.657449	4.99241	1.74563	5.62726	2.53958	1.79272	-3.71987	8.66188	0.986546	-1.2882	8.97365	1.74717	-3.67449	2.0203	-2.28162	-3.10526	-1.05431	-0.0502428	-3.56853	4.37569	1.6425	-1.41315	3.50684	-1.08721	-3.35381	4.17067	4.3883	-2.83592	-4.35663	2.80308	-0.252538	4.29057	8.52715	1.40898	-5.94535	1.62673	-4.19491	0.256947	1.42903	-3.5414	2.39215	6.34703	-5.30968	-0.0386342	5.52695
-1.4556	-1.39974	4.2073	5.07748	5.09989	0.163349	4.47311	2.57293	5.75706	2.10438	2.07742	-4.57467	8.16638	1.65635	-1.8485	9.00805	1.87847	-4.62479	3.0199	-1.85532	-3.10456	-1.35131	-0.571943	-4.33083	4.35629	2.55	-1.17305	4.01354	-0.325311	-3.21361	5.20347	4.5471	-2.83692	-4.48113	3.72398	-0.398038	4.35867	8.89285	2.32928	-5.44305	2.09303	-4.91201	0.930947	2.01183	-3.2224	1.85835	5.54263	-5.22568	-0.135134	4.84335
-1.3432	-0.705737	4.8106	5.21088	4.09839	0.244749	3.55011	2.87713	5.94546	2.26468	1.37382	-5.18867	7.55078	1.41265	-2.5569	8.73025	1.75747	-5.54809	2.5398	-1.70482	-3.98216	-1.01401	-0.330843	-5.20333	5.09209	2.4722	-1.78555	3.33724	0.343989	-3.44231	5.56617	3.7779	-2.40762	-3.61343	3.87078	-0.749738	5.15477	8.46615	2.66548	-4.95605	2.48313	-4.12501	0.750447	2.25223	-4.0609	1.71575	4.54663	-5.15898	0.613466	4.73915
-0.893203	-0.177737	4.1349	4.69798	3.29729	0.442449	3.43281	3.01833	6.93486	3.13278	1.68672	-5.10697	6.91928	1.78135	-1.9913	7.94125	2.33807	-5.38569	2.5571	-0.918417	-4.49786	-0.263707	0.321657	-5.02963	4.60919	2.8908	-2.53495	4.06504	0.805189	-3.88681	6.42337	4.1823	-2.28072	-3.60213	3.92198	-1.70694	5.61757	7.83015	3.22648	-5.87595	2.77153	-4.03161	0.443647	1.52083	-4.6042	2.57455	4.80193	-4.92958	0.927566	3.94545
0.0471973	-0.164437	3.845	4.51538	3.14549	1.35675	4.04421	2.39863	7.33036	3.41028	2.51612	-4.64267	6.15858	2.40855	-1.9242	7.67785	3.24297	-5.26149	1.9637	-0.260717	-4.18636	-0.190407	0.699357	-4.16133	5.51919	2.5263	-2.73515	4.97704	1.09729	-3.70321	5.90107	4.5341	-1.47462	-4.09253	4.69428	-1.43214	5.61177	6.94455	3.60358	-5.38085	3.62433	-4.02971	1.21325	1.46823	-5.2738	3.09095	4.25653	-4.40418	1.14397	3.45185
0.122297	0.594063	4.4195	3.90728	2.50849	1.73465	4.89541	2.80523	7.28196	2.94498	3.25652	-4.15967	5.86878	1.54765	-1.6383	7.82965	3.62437	-4.31419	1.7645	0.564283	-4.62486	-0.165207	1.65776	-3.90253	5.98929	1.6943	-2.54925	4.87604	1.59089	-2.89391	5.22797	5.1999	-1.20142	-4.57403	5.54768	-1.17704	5.19397	6.18325	3.35338	-5.17785	4.62323	-4.21331	1.69035	2.18183	-4.9376	3.02635	4.50843	-3.47858	2.05957	3.62635
1.064	0.898363	4.2453	3.37178	2.68299	2.52185	5.11071	1.99093	7.72336	3.46108	4.07232	-4.00337	5.43268	1.41925	-2.5894	8.86825	3.64357	-3.96489	1.6917	1.16818	-5.41656	-1.06891	1.95776	-3.77813	6.66719	1.499	-1.89695	4.02674	1.74929	-2.33101	5.67237	5.6721	-1.90682	-4.77303	6.40218	-1.63134	5.83757	6.33805	2.65628	-4.46285	5.11573	-3.83311	2.21355	1.64423	-5.6334	2.41135	5.15913	-3.28718	2.16887	2.66535
1.2989	1.14666	5.1349	2.51698	2.74589	2.97685	4.80151	2.04713	8.62326	4.14308	3.64892	-3.35007	5.84298	1.85395	-3.3334	8.49405	4.29887	-3.34219	0.807398	1.47908	-5.75466	-1.54061	2.41246	-4.45663	7.08039	2.0179	-1.28945	3.32484	2.18479	-2.73771	5.13227	6.1042	-2.54872	-4.96943	7.28178	-1.84514	5.12737	5.75195	2.14858	-4.63975	5.85643	-3.14521	2.26585	2.60293	-5.9004	2.75075	6.04353	-3.25568	2.50887	1.91815
2.0923	1.42096	4.6786	3.29428	2.70399	3.54205	3.95641	1.68563	8.91226	4.79788	4.26932	-2.90977	5.42858	2.37785	-4.0113	8.18675	4.78947	-2.60909	0.272698	0.789583	-6.16586	-1.54301	2.95756	-5.25473	6.85829	2.9497	-0.920746	2.69484	2.67319	-2.07161	4.36387	6.6847	-2.28752	-5.69813	6.96068	-2.48444	4.94487	4.85375	2.40278	-4.52085	6.61913	-3.76011	1.66815	2.54173	-6.7762	3.01745	6.59713	-3.99668	2.62517	1.35355
3.0026	1.19556	4.6684	3.30968	1.73749	3.56045	3.15351	1.80673	8.23936	3.94168	4.61172	-2.78157	4.64178	2.96645	-3.7185	8.44045	4.66597	-1.73209	0.335798	0.813283	-7.12006	-1.30461	3.77896	-4.78753	6.45259	3.5624	-1.50505	1.94254	3.15719	-2.37121	3.38297	6.8813	-2.47352	-4.92263	7.06218	-3.05684	5.53497	4.29655	1.74078	-3.74645	6.49303	-3.13741	0.774447	2.17593	-7.0449	3.49865	7.40733	-4.08778	2.04387	0.602552
3.2795	1.70016	5.3938	2.97998	0.892595	3.75805	3.34291	0.97643	8.63136	3.00278	4.76492	-3.03287	4.31518	3.27575	-4.6119	8.73395	3.64897	-1.71799	0.987998	0.328083	-7.61086	-1.15171	4.02496	-3.94323	7.08609	4.3128	-1.52695	1.96424	3.96209	-2.88241	3.44647	6.6405	-1.50502	-5.49293	7.83618	-3.25594	6.19797	4.95805	1.73048	-3.33565	7.39633	-2.86481	-0.00925276	2.34123	-6.4431	4.34455	6.94373	-3.65818	2.25157	0.937152
3.8246	1.33516	6.1717	3.12978	0.00109458	3.58325	3.05601	0.83943	7.71396	3.09358	5.41892	-3.73107	4.58118	2.37885	-4.7636	9.37175	3.07477	-2.11559	1.8961	0.137483	-7.32086	-2.05941	3.58876	-3.86323	6.83169	5.0622	-2.06565	2.77264	4.08159	-2.33751	4.06897	7.1007	-0.845022	-4.59943	8.05698	-3.14004	6.20607	5.40505	0.816684	-3.94775	7.57143	-3.58611	0.203947	2.51123	-5.5091	4.58695	6.69573	-2.76588	2.18967	1.33255
2.948	1.63656	6.3694	2.92638	-0.567405	2.84295	3.39331	1.50873	7.10686	2.42698	5.63562	-3.03407	4.15048	1.61795	-4.2524	8.49585	2.71457	-2.11099	2.5531	0.702583	-7.66226	-2.22261	3.49816	-2.92063	6.18799	5.7238	-1.79225	3.32654	4.88289	-2.59341	3.54497	6.4622	-0.369422	-3.66973	7.97998	-2.87964	5.90067	5.10595	-0.018816	-3.61705	6.90063	-4.27031	0.308647	3.39703	-5.2172	3.96735	6.25613	-2.19438	1.18757	1.33995
3.1867	0.830563	6.8116	3.52668	-1.21091	2.38785	3.21311	0.71573	6.63826	1.89188	5.31602	-2.23417	3.27188	1.73975	-3.7926	9.03685	1.89447	-2.12129	2.2895	1.35038	-6.92446	-2.53421	3.94376	-2.21313	5.70969	6.0443	-2.52445	3.79094	4.11649	-2.89451	2.72757	6.2097	0.0134783	-3.80493	7.09278	-2.61394	6.44297	4.71155	-0.778416	-3.73835	7.29533	-5.16141	-0.152053	3.82343	-4.4786	3.00125	6.11413	-2.13018	1.52957	0.552852
2.3842	0.684763	7.2935	4.35748	-0.784505	2.70745	2.47041	0.20073	6.51046	1.98048	5.76352	-1.41637	3.59728	0.918746	-3.4202	8.87955	1.00997	-2.44609	1.5704	1.98188	-6.78776	-2.79307	4.63856	-1.60203	5.35339	6.3363	-1.65185	3.70624	3.76989	-3.76871	2.42057	5.3434	0.423578	-3.23373	6.58718	-3.26814	5.52657	4.95105	-1.03752	-3.54875	6.37713	-5.09941	-0.530553	2.91093	-4.6186	2.39615	6.23133	-1.39678	1.48787	-0.109648
1.8849	0.0738633	7.8633	5.18418	-0.677205	2.31475	2.61921	-0.66747	6.75896	1.83638	4.98042	-0.875069	4.17468	0.859146	-2.6665	8.99255	0.0493748	-2.52569	0.596498	1.73188	-6.91376	-2.91513	5.16676	-2.37863	4.94439	5.5704	-1.12675	3.54374	4.39239	-4.48051	1.62287	5.1624	1.00318	-3.92183	6.10888	-3.69864	5.12217	4.28135	-1.55622	-2.65955	6.06453	-5.01151	-1.47485	2.93633	-4.9251	2.00695	5.36323	-1.57258	1.04777	0.613952
2.6582	-0.493237	7.5309	4.35858	-0.396505	1.73605	1.77821	-0.92117	7.08886	1.68898	4.11782	-0.528869	4.27228	1.53075	-2.0063	8.14355	-0.445925	-2.98169	0.613898	2.58328	-6.52266	-2.01451	5.03236	-2.34433	4.88939	4.601	-1.16435	4.33954	3.94409	-4.77491	2.10087	5.3911	1.88788	-4.78893	6.43638	-4.01434	5.33627	5.03515	-2.11182	-2.42135	6.39403	-4.12031	-1.37275	3.77153	-4.4957	1.02785	5.03413	-1.43478	1.44987	1.43985
1.6758	-0.822137	7.4264	4.69388	0.488795	2.04055	1.17781	-1.03257	7.78116	2.13198	3.86772	-1.35067	4.09738	2.38115	-2.5148	8.41435	0.0146748	-3.81389	-0.324902	2.75088	-6.47476	-1.43511	4.72246	-3.02353	5.72749	4.286	-1.52345	3.74324	3.32839	-5.35471	1.45817	6.0488	1.95718	-4.15523	6.46058	-4.76714	6.11437	5.63245	-2.14552	-1.86605	7.12083	-4.25021	-1.29005	4.62163	-4.9992	0.387754	5.23083	-0.77268	1.15597	2.10965
0.955797	-0.506737	7.957	5.25128	1.05479	1.47895	0.51771	-0.92077	8.51306	2.36368	3.25932	-2.10517	4.06238	3.19465	-2.035	7.71275	-0.596425	-4.11539	-0.461502	1.99768	-5.85926	-0.973907	4.66046	-2.16613	5.88729	3.8033	-0.720946	4.32624	2.54089	-5.42881	0.543869	6.0111	2.45448	-3.62893	7.33268	-4.76904	5.86877	6.34075	-1.53812	-1.12385	7.58933	-4.69531	-1.65405	5.51903	-5.068	0.729054	6.16713	-0.63068	1.61197	2.40075
0.133397	-0.534037	8.5756	6.21638	1.31459	1.54895	-0.41719	-0.99917	8.30336	1.51268	3.68462	-2.10977	4.66828	3.55985	-2.6529	6.91155	-0.351125	-4.60809	-0.977702	2.03498	-5.04566	-0.270007	5.11126	-2.67273	5.03719	3.343	-0.781546	3.88634	2.62129	-4.56541	-0.0147314	6.6397	2.07408	-2.67823	7.36158	-4.54324	6.46997	7.07785	-1.55062	-1.97745	8.11713	-4.67421	-1.14635	5.60203	-4.2849	1.11095	6.58293	0.15932	2.02477	2.86385
-0.297903	0.434263	8.4936	6.28978	1.91379	0.821149	-0.15469	-0.10777	8.03026	1.05628	2.86702	-2.13667	4.15378	4.27135	-3.0149	7.70735	0.252175	-4.82999	-1.2595	1.24128	-4.58326	0.627293	5.29166	-2.63843	4.41239	3.6563	-1.50545	4.64234	2.08639	-4.46791	-0.0334314	7.5373	2.29058	-3.11823	7.96588	-3.98384	6.65087	7.75365	-0.861116	-2.56575	8.82453	-5.17011	-0.228253	5.57423	-4.6062	0.492754	7.29133	0.16292	2.20557	3.50985
-0.597303	1.32736	8.0856	6.28318	2.61109	1.42845	0.30211	0.70813	8.21566	1.66048	2.72912	-2.83967	3.66488	3.83105	-3.6984	7.05535	0.936575	-4.68919	-0.829202	0.775383	-3.87066	0.219993	5.99456	-2.11203	3.92569	4.329	-1.13865	5.14054	2.86049	-4.40341	-0.502731	7.1234	3.01798	-4.00163	8.46008	-4.08354	6.43267	7.03605	-0.274816	-3.24495	8.28573	-4.60951	0.386247	4.75573	-4.5626	0.652654	7.55783	-0.76088	2.49397	4.16655
-0.439403	1.99866	7.3951	5.41278	2.94679	1.74435	0.57911	1.62733	7.80946	1.87078	3.60362	-3.13817	4.00488	4.35325	-4.452	6.40725	1.03367	-3.99899	-1.2102	1.60838	-3.51726	0.816793	5.82276	-1.36943	3.95389	5.2363	-1.50235	4.52664	3.05769	-3.65251	-1.08393	6.6935	2.30318	-4.49403	9.15378	-3.55924	5.51857	7.21765	-0.059816	-3.84495	8.53623	-5.28061	0.998947	4.07073	-4.927	1.55795	7.87553	-0.70828	2.97997	3.52085
0.423997	1.65616	7.518	5.13558	3.80349	1.89315	0.61341	2.46563	8.35736	2.00458	4.06302	-3.94447	4.91108	4.60035	-4.3784	5.57025	1.39007	-4.42349	-1.3304	2.49698	-3.28596	0.576693	6.35866	-0.578627	4.20849	4.7178	-2.34815	5.07044	3.57199	-2.97551	-1.73423	6.8244	1.56618	-4.55473	9.24178	-2.64514	5.25097	7.96665	-0.636016	-4.11305	9.04623	-6.07851	1.74695	4.40143	-5.4339	1.77635	8.78113	-0.68908	3.59867	4.22095
1.2964	2.02316	7.5732	5.24098	3.77089	2.85725	1.27801	2.97103	7.87646	1.69068	3.75322	-4.81477	5.26618	5.35815	-3.8489	5.48245	2.11967	-3.73879	-0.432902	2.73938	-3.63656	-0.205607	5.83366	-0.572127	4.31689	4.1152	-3.04765	5.30994	4.46529	-3.09401	-1.06983	6.3086	1.01208	-4.61673	8.70108	-1.80124	5.15637	8.85155	-1.08582	-3.21435	9.39453	-6.09461	1.53915	5.19173	-5.9379	2.35395	8.50043	-1.36178	3.86627	4.87885
1.5477	2.81216	7.0514	5.98068	3.20839	2.83895	0.86281	3.86273	8.05976	0.935685	3.59592	-4.20287	6.13698	5.07415	-3.6464	5.86455	2.94827	-3.75769	-0.210302	2.77898	-4.54296	-1.14651	6.17116	-0.510027	4.44529	5.0003	-3.28475	5.75294	4.54469	-2.19541	-1.21593	6.5194	0.119478	-4.01413	8.60098	-0.984438	4.57417	8.16445	-1.53252	-3.46075	10.1938	-6.61541	1.80155	5.42823	-5.0008	2.90855	9.29523	-1.30268	2.99657	5.04445
2.5529	3.03956	7.0774	5.80898	2.49199	3.56475	1.46091	4.63433	7.94946	0.0975846	3.19032	-4.33687	6.11538	4.94955	-2.7312	4.96485	3.23337	-3.98509	0.521598	3.41728	-4.66226	-1.83361	6.03066	0.217273	4.08739	4.6411	-4.04385	5.14334	5.24919	-2.00381	-1.25223	7.4086	0.411178	-3.62283	8.09498	-0.235338	3.63907	8.37725	-1.64752	-2.46915	10.5383	-6.50881	1.64145	6.31453	-5.339	2.87625	10.0098	-1.91398	3.56077	5.65825
2.3977	2.46686	6.3047	5.65438	2.56799	4.48205	2.19721	4.19893	7.47436	-0.487015	3.85882	-4.75527	5.88728	5.49225	-1.968	4.45515	3.97647	-3.67669	-0.019302	3.93698	-4.16856	-1.03791	6.31846	0.617773	3.58159	5.3946	-3.74615	5.11204	6.14289	-2.48421	-0.919531	7.2248	-0.522622	-4.14673	7.57968	0.330162	2.83417	8.92515	-1.27462	-2.54935	11.0775	-5.62721	0.739447	6.55053	-5.4352	3.59655	10.1072	-2.55838	3.90737	6.49675
1.5402	2.01176	6.4321	5.71618	3.42649	5.00315	2.27041	3.37463	6.96686	-0.129915	4.76652	-4.86287	5.08768	5.15875	-2.5479	5.22705	4.48367	-3.26459	0.112198	4.07938	-3.24026	-0.889007	5.46866	0.195373	4.16009	5.984	-3.30225	4.49794	5.93339	-3.19291	-0.799931	6.8536	-1.44202	-5.13003	7.60498	0.187862	2.57807	9.68915	-0.752416	-1.62965	11.3237	-5.96991	0.187947	6.70813	-4.6467	3.40545	9.15593	-2.46458	4.69007	6.09205
1.965	1.19886	6.2216	6.46848	3.50689	4.44865	2.32501	3.40263	5.94076	-0.0150154	5.24862	-4.06617	4.54158	4.49785	-2.1366	5.63485	4.97227	-2.37379	-0.541302	4.14118	-2.53596	-0.679907	4.86346	-0.463027	4.81189	6.7084	-3.49005	5.05234	5.50759	-3.89411	0.0513686	6.7414	-1.21712	-5.57683	7.04378	0.795762	2.08897	10.157	-0.040716	-1.29245	10.4451	-5.62181	-0.336753	6.30253	-3.9173	4.17895	8.60843	-2.14228	5.04517	6.14385
1.0617	0.909863	6.2211	6.90488	3.34049	3.63835	2.41721	4.34233	5.77836	-0.341515	5.90552	-3.46797	3.61208	4.34015	-2.0973	6.40175	4.81657	-2.95289	-0.279602	3.20688	-2.56316	-0.0529066	4.47776	0.0701725	4.69049	6.9396	-2.56555	4.90264	5.00239	-4.68101	0.924369	6.8519	-1.08522	-5.20453	7.41018	1.58586	1.20987	9.84495	0.309584	-1.24405	9.63793	-5.10021	-0.0384528	6.32993	-3.0056	3.71615	8.25213	-2.97018	5.69027	6.42895
0.330197	0.553863	6.6148	7.66518	3.00299	3.20645	3.22311	4.07823	6.39856	0.540685	6.06022	-3.20047	3.88098	4.88745	-1.3644	6.06795	3.92677	-2.61599	0.590398	2.84578	-2.54556	0.173793	5.04696	0.850873	4.43289	7.8311	-2.21085	5.36404	4.25999	-5.02611	0.985369	6.7461	-2.03862	-4.26643	7.37988	1.79576	0.654073	9.15355	-0.013916	-0.641545	9.46223	-5.83361	0.282747	5.70503	-2.3488	2.86095	7.94133	-3.44238	5.52667	6.04345
0.271897	0.307063	7.5423	7.66858	2.47109	2.39735	3.79021	4.58623	5.87866	0.644285	5.49432	-2.42297	4.66598	4.58015	-0.924503	6.43205	3.39427	-1.94129	1.5721	2.91278	-2.61196	0.507093	4.91656	1.74807	3.67539	7.6147	-2.73125	6.15844	3.83669	-4.72491	1.43577	6.0917	-2.52542	-3.56403	7.98728	1.59586	0.343973	9.20545	-0.935716	-0.120245	8.82853	-5.41001	1.00965	5.13193	-2.6527	2.78875	8.05093	-2.52658	5.41917	5.42205
-0.632303	0.426763	7.4262	6.99468	1.79349	2.11825	3.94001	4.82873	4.91236	1.07718	6.13572	-1.74787	4.51928	4.05885	-0.115703	5.96745	3.96797	-1.33379	1.6462	2.32848	-3.45056	1.23539	5.30976	1.27077	3.49109	6.6546	-2.89535	6.89314	4.28199	-4.25751	1.47247	5.526	-1.71702	-3.01883	8.00458	0.757162	0.469273	10.1767	-0.819616	-0.537845	8.39103	-6.20181	0.906347	4.52323	-1.8965	1.89955	8.27413	-2.85628	5.33927	4.79075
-1.213	0.0385633	6.7353	6.44848	1.18499	2.61585	4.86991	4.99353	4.70306	1.00378	7.10882	-1.97607	4.96868	3.20595	-0.504603	6.08375	3.36677	-0.578287	1.7194	1.72838	-2.66386	1.76199	5.80466	0.686173	2.58299	6.3741	-3.01215	7.23134	3.47079	-4.61871	2.19647	5.7823	-1.05962	-2.16253	8.41318	0.752262	-0.205227	10.5508	-0.153016	-1.31415	8.84773	-6.49841	1.83695	4.57083	-2.0674	1.38895	7.52093	-2.55748	5.30837	4.06155
-0.977203	-0.812837	6.9879	5.99758	1.41239	3.41075	5.27601	4.49793	3.95146	1.05678	7.51372	-1.15387	4.99928	3.44085	-1.4376	6.37865	3.24317	0.286113	0.808698	1.86128	-2.15316	2.43509	5.67286	1.39717	2.19909	6.8316	-3.71135	7.96914	3.88649	-4.19801	2.31057	6.6635	-1.56382	-1.62873	7.61008	1.05156	-0.907227	10.0914	0.420284	-2.18555	8.65433	-6.18101	2.32725	5.14933	-1.4176	2.08905	7.39763	-1.92478	5.16607	3.15695
-1.703	-1.08954	7.6028	5.04978	1.21529	2.97775	4.78751	3.77843	4.29136	1.36188	7.83362	-0.260869	5.73488	3.30825	-1.995	6.94045	2.69477	-0.368187	0.100998	1.23468	-2.47496	1.65079	6.37446	1.58267	1.27699	6.6745	-3.89195	8.28624	4.06839	-5.08651	2.82897	7.3199	-1.07452	-0.791128	7.68408	0.600262	-0.566327	10.5148	1.25408	-1.84965	7.77333	-5.90691	2.07785	5.83673	-2.0253	3.08585	7.27283	-1.84668	5.66117	3.15575
-2.3095	-1.25204	6.8717	4.58198	2.06349	3.10215	4.06351	3.17913	4.70696	1.56728	8.72092	-0.638869	6.46518	3.79675	-1.5023	7.28785	2.50067	-1.28599	0.651998	0.914383	-3.23256	0.685693	6.17266	1.50477	0.967694	6.5009	-4.83585	7.51984	4.46289	-5.43731	2.70787	8.1232	-0.542122	-0.437628	8.59138	0.714862	0.330973	10.4902	1.55288	-1.69795	6.99583	-6.41331	2.81635	5.97533	-2.6456	4.01425	7.20493	-1.75408	6.06647	2.29235
-2.8771	-0.536937	7.3278	4.60558	2.98369	3.52455	4.44341	2.57183	4.02616	1.05818	8.77522	0.129531	7.09338	3.13955	-1.3767	7.97645	3.04297	-0.893787	1.4338	0.974683	-3.70796	0.978593	6.96356	1.03827	0.357894	7.3199	-4.93235	7.17534	5.47439	-5.36771	2.26367	8.1863	0.323878	-1.12943	9.14858	0.390762	0.630273	9.57105	1.51048	-2.62395	6.66213	-6.01261	2.22055	5.25143	-2.9986	4.47505	7.39263	-0.85418	5.96447	1.47655
-3.8072	-0.283637	7.5098	4.04578	3.00119	4.26365	4.39591	2.33873	3.07146	0.157885	9.24002	0.0999315	7.81188	2.47925	-1.2628	7.79065	3.75537	-0.202987	0.891998	1.36528	-4.43416	1.65319	7.47916	1.53597	-0.0957062	7.1296	-4.05505	6.44154	5.49409	-4.77371	2.17527	7.2929	0.601878	-0.686828	9.58418	1.18036	1.57997	9.62175	1.71298	-2.40515	6.60533	-6.99111	1.43835	5.42413	-3.5653	3.56965	7.36543	-0.59878	6.55737	2.09365
-3.722	-0.309337	6.5667	4.54498	3.83869	4.31655	4.60871	2.70823	2.25446	-0.197815	9.95842	-0.445669	8.74918	2.76005	-1.3583	8.12315	3.99457	0.729013	0.803198	2.39608	-4.28756	0.794993	7.93476	1.58387	0.0399938	6.8066	-3.15565	6.28764	5.87999	-3.86951	1.34507	7.0511	1.08328	-0.952528	9.42568	2.13316	1.16447	8.73495	1.97188	-3.25065	6.18363	-6.81001	1.88705	6.11453	-4.0603	3.19895	8.13223	-0.22138	6.23687	2.12525
-3.4881	0.394863	5.8699	5.13318	4.50089	4.02125	4.67031	3.26633	1.46496	0.637785	9.55852	-0.773969	8.90108	3.74545	-1.2398	8.64415	3.04497	0.834513	1.5816	2.99228	-4.32206	1.39999	8.33926	1.02397	0.398694	7.7291	-3.14065	6.82294	5.21399	-3.48201	0.798269	6.8008	0.342978	-0.0498284	9.04478	1.99486	1.71957	8.08385	2.34048	-3.52005	5.78583	-5.91001	2.76295	6.24363	-4.3968	2.31455	8.14583	0.12772	5.43137	2.34015
-2.6022	0.802263	5.9392	4.54748	4.82069	3.34325	3.89361	3.26893	0.941465	-0.0943154	9.21582	-1.26337	8.30338	3.83575	-0.531003	8.00905	3.23547	1.52071	2.0817	2.90588	-5.24006	1.90119	9.07796	0.581573	0.617494	8.1103	-2.25455	6.38844	4.44729	-3.13551	-0.0232314	6.4021	0.669178	-0.0431284	8.15628	1.62616	2.45947	7.44765	2.39478	-3.32825	5.23853	-5.19341	3.08725	5.95243	-5.292	2.19655	7.19353	0.0569195	4.68987	2.13425
-2.4747	1.04796	4.9786	3.69588	4.58829	3.75935	3.60551	4.13573	1.26086	-0.454715	8.30012	-1.34327	7.44208	3.30235	-0.199203	7.04335	3.15907	1.38301	1.3227	3.33928	-5.68516	2.57549	8.48496	0.286673	1.59729	7.9721	-2.22015	7.07204	4.06829	-2.58121	0.119869	5.5394	0.336378	0.169972	8.21798	2.55086	2.82027	6.63935	2.73198	-2.90065	4.36993	-5.14921	3.96385	5.66373	-5.3033	2.81295	6.46143	-0.17698	4.91437	2.97805
-2.5243	1.21116	4.0016	3.01758	4.81389	4.34595	4.17591	4.20783	0.451165	-0.673215	7.80422	-0.500169	7.61468	2.88895	0.731697	6.82945	2.23847	1.29981	1.9436	4.02928	-5.73106	2.71299	7.55246	-0.0143275	2.44749	8.3448	-1.79985	7.78104	4.02859	-1.86381	-0.451731	5.1827	1.07668	-0.487328	7.54488	2.50376	3.82217	6.65965	2.46068	-2.29265	3.77003	-4.79551	4.69495	5.75173	-4.6659	3.14225	5.54643	-0.0973805	4.08597	2.99425
-3.362	1.29766	3.5322	2.97098	5.84369	4.18705	4.60441	4.33913	-0.427435	-0.271315	6.86692	-0.388269	8.56568	2.97315	0.667597	6.34825	2.51337	2.10511	1.6452	4.93168	-5.98526	1.76039	7.79406	-0.226227	3.35989	8.0476	-1.40845	7.77264	4.98129	-1.96941	-0.458131	5.3489	2.01018	-1.24603	8.14698	2.69056	4.21047	7.54365	2.37348	-1.76435	4.50373	-4.54921	4.41395	5.44263	-3.7577	2.96375	5.13083	0.73772	3.88267	2.50415
-3.4122	0.340463	3.6636	3.25778	6.37139	4.95805	4.12201	3.40583	-0.200535	0.577085	7.12612	-0.0862685	8.51148	3.37105	1.5529	5.40945	2.15777	2.06541	2.5754	4.89778	-5.82926	1.45089	6.79466	-0.267227	2.71899	7.3702	-1.12275	7.33744	5.78469	-1.69041	-1.17453	4.7701	2.07158	-2.16573	8.00348	2.82636	4.28047	8.11395	3.17538	-1.70065	4.97253	-3.73131	4.26565	4.49193	-3.4291	2.59065	4.33123	1.13842	3.87067	1.85195
-3.9604	-0.343737	3.9713	2.61378	7.07909	4.93745	3.33231	2.97983	-0.553435	-0.0344154	7.72142	0.278031	9.01028	2.64165	2.012	5.47045	1.77227	1.15261	2.4077	4.72448	-4.86996	2.24059	6.48876	-0.763627	3.02079	6.5995	-0.666946	7.94344	5.61569	-0.96571	-1.39893	5.1246	2.92278	-2.44513	7.08568	2.57746	3.88247	8.94465	3.36998	-0.902345	5.38273	-3.90871	5.01625	3.97393	-3.5724	2.08635	4.81673	0.32192	3.27157	1.48005
-4.2798	-1.16784	4.3894	1.79728	6.57999	4.65695	2.82241	3.34223	-1.20714	-0.591615	7.53972	1.03963	8.74848	1.71535	2.1726	5.67135	0.868575	1.43461	2.5679	3.84728	-4.58786	2.48269	5.89366	-0.0627275	3.03119	5.663	-0.905046	7.36184	5.30329	-0.28101	-1.28813	5.6649	3.65698	-1.86853	6.89928	1.85926	3.17827	9.54285	3.16228	-1.55365	6.04033	-3.54871	4.60695	3.18883	-3.3604	1.21545	5.28643	0.34382	3.34217	0.585652
-3.4917	-1.57394	4.8464	1.53918	6.17809	5.50695	2.38271	3.38373	-0.324035	-1.43362	7.78212	0.644231	7.94828	1.20935	2.3095	6.40125	1.37807	0.969013	3.3566	3.56968	-4.11386	2.83529	5.66356	-0.931127	2.46769	5.5319	-1.68815	6.80714	4.85509	0.35759	-0.545331	5.9351	4.23108	-1.26703	6.83208	2.72686	2.96777	10.1875	3.81598	-1.65425	6.93173	-3.23291	4.30375	3.76443	-2.6186	1.00365	4.84603	1.16622	3.84717	1.16455
-3.9155	-1.94814	5.643	1.93208	5.32669	5.88015	1.66231	3.59483	-0.936735	-1.69312	8.71372	0.790731	8.46908	0.819346	2.9924	6.38505	0.670975	0.316813	2.8589	3.64398	-3.30006	2.74069	6.12076	-1.72893	3.29959	5.5511	-2.27775	6.77154	3.91259	0.48249	-0.506531	5.3545	5.04258	-1.11913	5.92568	3.09456	1.95847	10.2679	3.96008	-2.18475	7.62323	-2.86681	3.96065	3.87143	-1.7324	0.934054	5.75513	1.28522	4.20217	1.83305
-4.8116	-2.31924	5.436	2.63538	5.03809	6.55195	1.30831	4.47303	-0.868235	-1.16092	9.20652	1.47723	7.95418	0.0321462	2.6249	7.37345	0.615875	0.512213	1.9723	3.84398	-3.62826	2.35619	6.92636	-2.21163	3.35389	4.7557	-2.87685	7.34124	3.55749	-0.15931	-1.05613	4.8663	5.64498	-1.41483	5.72698	4.02426	1.37727	10.6168	3.27878	-2.25125	8.37483	-2.26161	4.40085	3.08033	-1.5462	0.0918535	6.19093	1.33372	4.85477	1.73445
-5.7297	-2.03544	5.1991	2.27938	4.67239	7.36965	1.85701	4.50303	-0.0544355	-1.17732	8.28532	1.59563	8.87618	-0.350754	2.48	7.74165	0.106275	1.22781	1.1414	4.39378	-3.66846	2.90699	7.15556	-1.43303	2.55399	4.3186	-2.53465	8.09854	3.87469	-0.58231	-1.10683	4.9762	6.56248	-1.63393	4.80038	3.76666	1.99457	10.0428	2.82818	-1.44165	8.61683	-1.77821	3.66655	2.52713	-1.1801	-0.406446	6.27633	2.16852	5.40977	1.07775
-6.1517	-1.22154	4.8622	2.80098	4.11139	7.96315	2.70191	4.49583	0.516465	-2.07992	8.31932	1.92773	8.32858	-0.684954	1.7045	8.21965	0.929675	1.25031	1.7304	4.99228	-3.10246	3.80999	7.40206	-1.05103	3.07419	3.7443	-3.14495	8.73824	3.12799	-0.49491	-1.70623	4.1397	6.57268	-1.56733	4.43608	4.67716	1.48837	9.24415	2.97258	-0.620545	8.57063	-2.27271	3.13685	3.28903	-1.0289	-0.919946	5.62873	1.71402	4.90137	0.743352
-6.9873	-0.817937	4.9756	3.31188	4.81439	7.58065	2.22891	5.33783	0.481465	-1.83822	7.59742	2.52503	8.46618	-0.415654	0.783697	8.14725	1.80227	1.52321	1.3133	5.22148	-2.26556	4.27059	7.93456	-0.373527	3.00049	3.0517	-3.85285	9.52624	3.67089	-0.52701	-2.59693	3.8159	6.33188	-0.605928	4.32888	4.82316	2.18867	9.20665	3.60268	0.187755	8.37963	-2.68721	3.43585	4.13063	-0.729504	-1.46065	5.62853	2.50032	5.08297	1.65985
-7.9404	-1.10064	5.2423	4.02398	4.46819	7.06665	3.00891	5.67223	0.914465	-1.41292	6.70782	2.64093	8.49948	-1.50655	0.504797	7.41275	1.18217	1.74491	1.5929	6.18028	-2.17506	3.40359	8.37026	-0.443127	2.99999	3.6505	-4.61235	9.58304	4.55009	-0.00260951	-2.70363	2.8035	6.31098	0.181572	4.91158	4.79486	2.11527	8.75785	4.43418	-0.0891454	7.49753	-2.70941	2.72325	4.86383	-0.466704	-0.734946	4.98403	2.49312	5.34617	1.81295
-7.4675	-1.96054	5.0892	3.64888	4.60769	6.12755	3.65441	5.21363	1.45336	-0.798415	7.09782	3.36123	8.10308	-2.34305	0.667197	7.95655	1.44797	2.53831	0.826798	6.04688	-2.67236	2.94469	8.89586	-1.19593	3.36339	4.0315	-5.42015	8.87844	4.67029	-0.68601	-2.37853	2.984	5.45128	0.875972	5.30488	5.32326	2.65867	8.42245	5.16038	-0.456745	7.22813	-3.66481	3.49535	5.35663	-0.736704	-0.0698465	5.57793	2.86242	4.83087	1.55045
-7.5729	-2.55164	4.3031	4.03808	5.37499	6.50665	3.15551	5.67253	2.13436	-1.12902	7.87782	3.87333	7.35628	-1.83505	0.458697	8.40605	2.30897	2.74681	0.442098	6.75388	-2.09006	2.10679	8.48256	-1.07093	2.58549	4.5127	-5.01165	9.01854	5.62449	-0.70801	-3.35253	2.9428	5.37398	0.793572	5.64658	6.16806	2.22937	7.60275	5.47858	0.273255	7.16703	-4.30531	3.31855	5.77073	0.0453965	-0.845846	5.71693	3.48752	4.57447	0.779952
-6.7093	-2.76114	4.4809	4.71058	6.04029	6.27645	3.61111	6.51243	1.98676	-0.931615	8.26322	3.02813	6.78668	-2.60695	0.554597	8.18255	2.11707	3.66571	-0.130202	7.17098	-1.46256	2.07079	9.42116	-1.17053	1.65749	4.5043	-4.68005	8.60944	5.63149	0.13619	-3.45803	3.3327	4.48988	1.07077	4.96778	6.77496	2.96687	7.41925	5.95428	1.00235	6.55843	-3.99991	3.11585	5.51503	0.968096	-0.245746	6.53413	3.50282	4.67427	0.214452
-5.8245	-2.55074	4.1495	5.40478	6.35469	5.60225	3.69641	6.20163	2.89746	-0.127015	8.65962	3.34043	7.06598	-2.37885	1.4532	8.72395	2.06747	4.40751	0.329098	7.04498	-0.534863	1.60359	10.2593	-1.44343	1.06909	5.0131	-5.28715	8.95314	5.74129	1.10039	-4.11213	3.9947	4.32398	1.30687	4.04138	7.05126	2.52097	6.80935	6.59018	1.19035	5.97413	-3.19911	3.37815	6.47623	1.0595	0.398654	7.07153	3.04792	5.56287	0.635552
-6.4221	-2.16664	3.3428	4.63478	6.07239	5.19025	4.39481	5.68343	3.31516	0.0576846	7.81752	2.89263	7.62228	-2.53675	2.1679	9.70155	2.26437	4.47831	-0.126702	6.20568	-0.686763	2.33819	10.6336	-0.901327	0.726994	4.1127	-5.08025	8.63094	4.90129	0.92899	-3.23353	4.436	4.40638	1.90267	4.14688	6.30306	2.82287	6.31515	5.85288	0.563555	6.53683	-2.74941	4.21975	7.05563	0.786296	0.648854	7.97013	2.75582	6.13457	0.0460519
-7.07	-1.50074	3.0689	5.22408	6.36349	4.48675	4.31561	5.33053	2.36856	0.250185	6.96972	2.48283	7.52658	-1.70915	2.5136	10.0637	1.47657	3.96721	-0.986302	5.93268	-0.958563	3.18749	10.4885	-0.409627	0.0955938	3.8918	-4.39845	7.67554	5.25819	0.88749	-2.71743	5.083	4.95388	1.44057	4.38878	5.46106	2.33797	5.67775	5.16818	0.171855	6.35353	-1.90861	3.51605	7.82273	0.812896	0.720354	8.31653	1.89922	6.16707	-0.427848
-6.3252	-1.09934	3.5167	5.56748	5.52659	4.70305	4.08021	4.45893	2.72546	0.803685	6.89042	1.62973	7.13368	-1.40565	3.3212	9.95195	0.975475	4.74711	-0.302902	5.28908	-1.11076	4.08619	10.2674	-0.0024275	-0.0257062	4.8012	-4.76225	7.16944	4.55549	1.29239	-2.24913	4.6803	4.13278	2.28477	4.65718	5.17886	1.78287	5.86105	6.01968	-0.665445	6.77333	-1.80191	3.98905	8.61793	1.1047	0.950654	7.37913	1.79862	7.10227	-0.414448
-6.0117	-0.429937	2.8762	6.19238	5.56829	3.98745	4.32711	3.74923	3.35636	0.174985	7.65782	1.66643	7.04708	-0.467354	3.1371	9.73195	0.0189748	4.36081	0.046398	5.06628	-2.03176	3.58789	9.65576	0.514473	-0.266706	5.1815	-3.87605	6.27144	4.43609	1.62949	-1.78823	4.2677	3.49298	2.83407	5.32578	4.82286	1.52527	6.67675	5.51868	-0.979645	5.93913	-2.02541	4.76295	8.00483	1.2692	1.54025	6.65613	1.50242	7.01067	0.501752
-6.0449	-0.602837	1.9044	5.81098	6.03219	3.17725	4.88811	3.73163	2.53056	0.546785	8.47892	1.49023	7.11848	0.304046	3.8936	10.5828	-0.0926252	4.83491	0.609298	4.66668	-1.35476	4.14079	8.90376	0.231873	0.407194	5.6772	-3.40755	6.05084	4.97469	2.35399	-1.19443	3.5401	3.69028	3.09767	5.94278	5.57626	0.974973	7.06965	4.80678	-1.28985	5.45543	-1.25071	5.45375	8.18703	0.633896	2.32005	6.97993	1.08672	7.13277	1.40215
-6.8026	-1.15154	1.6144	5.34218	6.79209	3.51045	5.81841	3.80833	2.58786	0.839585	9.03022	2.30423	7.53718	1.13935	3.7047	10.5647	-0.410125	5.78941	0.490498	5.18148	-0.473563	4.43539	8.42076	1.05007	1.39599	5.7058	-3.25505	6.17194	4.04849	2.68289	-1.29223	3.115	4.58908	2.82507	5.71238	6.45536	1.68257	7.61075	4.46068	-1.87545	5.15523	-0.511205	5.43775	7.72903	-0.206704	2.34445	7.82943	1.55992	6.65487	2.07265
-7.4957	-0.924237	0.995504	4.37538	6.87699	3.58085	6.21911	4.34063	3.28606	1.65598	8.59612	2.29573	7.12378	1.79395	3.1299	9.98475	0.0381748	6.44951	0.031698	5.56448	0.294737	4.63549	7.90146	1.83747	1.66859	5.1806	-2.52185	6.76034	3.88519	3.43699	-0.808631	3.2093	5.47318	2.90277	5.49838	7.36146	2.26117	7.40645	3.71478	-1.52855	4.47203	0.0505947	4.69455	7.07613	-0.203404	3.11795	7.29623	1.64612	6.30987	1.24175
-7.8996	-0.509337	1.8774	3.62368	6.20629	3.26665	6.12551	5.24373	2.90466	1.86258	7.85792	1.56263	7.52418	2.20935	2.386	9.73235	0.717575	5.73651	0.748098	6.25018	0.415837	3.67859	7.86006	1.67947	1.70659	6.1918	-2.41445	7.66454	3.89019	3.09809	0.0910686	2.86	5.47788	3.27067	4.72358	6.89976	2.86797	7.51895	4.43438	-0.862045	3.78143	0.0751947	4.94605	6.17283	-0.101404	3.91705	7.62833	2.06852	6.90417	1.57585
-7.2286	-0.591937	2.5369	2.77688	6.62759	3.03485	5.49101	5.70383	2.38996	1.84568	6.99942	1.99073	7.12498	1.56065	1.7272	8.99705	0.566175	5.19161	1.3363	6.15068	1.15444	3.25279	7.07406	1.26817	1.83329	6.8935	-1.77415	7.59744	4.55709	3.82039	0.503969	2.154	4.92188	4.09347	4.20798	6.50146	3.77887	7.64025	4.05118	-0.0243454	3.68483	-0.382405	5.29375	5.26283	0.172296	4.20305	7.63463	1.17212	7.01427	1.99825
-7.4603	0.129163	3.1706	2.15398	6.15339	3.66345	5.59191	4.99143	1.77786	1.84638	7.19632	2.92543	6.98678	2.44485	1.2469	8.27315	1.21447	5.11051	1.7839	5.64018	1.83204	4.00919	6.80966	0.758173	0.946294	6.5989	-1.48365	6.97894	5.31719	3.55109	0.627069	2.3216	4.01968	4.18957	4.03138	5.57206	3.74767	8.25905	4.74938	0.357755	4.44503	-0.895005	4.38605	5.07073	-0.264704	4.01535	8.23533	0.46762	7.08687	1.07935
-7.1828	0.661163	2.3824	1.91818	5.21929	3.65435	5.42231	4.51553	0.880865	2.58588	7.55242	3.39993	6.71008	3.24525	1.877	8.23055	2.15927	5.53941	2.6665	5.50258	2.21494	5.03559	6.52086	0.647173	-0.0301062	6.5237	-1.52415	6.90154	6.26819	3.42689	-0.216131	1.8423	4.04088	3.51117	3.85138	4.87736	3.80867	9.09225	5.16228	0.848255	5.19233	-1.34091	4.52305	4.64533	0.680996	4.54135	8.40403	-0.35858	6.31717	0.752552
-8.1322	0.582563	2.2288	1.11688	5.45389	4.22585	6.08751	4.71493	0.211065	3.45758	7.29332	2.99183	6.76398	4.01435	2.4549	8.70805	1.92477	6.33841	2.6876	4.90648	1.51364	5.04959	6.57326	1.61197	-0.706406	7.1915	-1.29125	6.94384	5.79139	2.58459	-0.908231	1.2855	4.24838	3.66007	3.58038	3.93686	4.01227	10.0652	5.12288	1.79145	5.18863	-1.16401	4.30475	5.04033	1.5588	5.39285	8.01623	-0.37198	6.96647	0.156052
-8.4021	1.07666	1.4657	0.491479	4.71819	4.25995	5.76861	3.74883	0.0414645	3.62568	7.68792	2.14063	7.37288	4.21335	1.7097	7.79195	2.16797	6.55191	1.9984	5.05458	0.914837	5.21709	5.65946	1.83007	-0.269806	7.2298	-0.405946	7.85244	5.46039	2.33429	-1.38483	2.09	4.28738	4.33777	2.88408	4.17156	4.02697	9.95845	4.18308	1.74965	6.11713	-1.41421	4.15435	5.98293	1.8316	5.72615	7.51113	0.38102	6.71107	-0.587948
-7.8259	0.529863	0.895804	-0.438021	4.66429	4.45275	5.28201	3.12683	-0.508635	3.04138	7.70212	1.28103	7.06588	5.00265	1.3755	7.19815	1.44277	6.81641	2.7709	5.17428	0.453337	4.53709	5.00246	2.00157	-0.324806	7.9843	0.111854	8.38734	6.23209	1.96769	-2.35783	2.2144	4.30868	4.49517	2.57948	3.26286	4.82577	10.3211	3.66358	1.59075	5.64643	-2.23721	4.98615	6.25873	1.4892	6.35775	7.17803	1.20592	7.54177	-1.00225
-8.1182	1.14136	0.247604	-1.37892	4.51049	4.40795	5.65921	2.26363	-0.194535	2.49478	7.80052	0.441231	7.14428	4.94775	0.396097	7.04065	1.58717	7.71911	2.3293	5.76908	-0.139663	4.86289	4.36276	1.38367	-1.20401	8.1213	-0.277146	7.55914	6.37159	1.56199	-2.93553	1.4857	4.64338	5.26767	3.00038	3.66196	4.84037	10.5719	2.69288	1.92735	6.54063	-2.53041	5.49995	5.98433	0.716396	6.92455	7.26813	2.01452	8.04197	-1.48645
-9.1233	1.00576	0.151004	-1.54622	3.95549	5.29755	5.02331	1.62703	-0.495535	2.41818	6.88382	0.751431	6.23198	4.84565	-0.165503	7.49145	0.942975	8.29091	2.3152	6.69648	0.00473674	5.80709	4.36346	1.21867	-1.59571	7.2632	-0.209446	6.95004	6.30229	0.84109	-3.39413	0.962496	5.38308	5.26127	3.05748	2.68916	4.00197	11.0268	2.33198	1.55795	7.46023	-2.19791	6.34535	6.46443	0.828396	6.40025	6.62743	2.50662	8.76547	-1.04525
-9.2451	0.0719633	-0.0280958	-0.842621	3.31559	5.08635	4.48861	1.91633	0.196165	2.33088	6.22782	1.48133	5.51378	5.15205	-0.772703	6.80235	0.475975	8.79021	1.656	7.24188	-0.402263	6.22229	5.16926	1.49357	-2.32671	7.6809	0.327754	6.60514	7.11859	0.38469	-3.96533	0.896196	6.13758	4.32487	3.05288	2.29736	3.57567	10.5769	1.57588	1.59945	8.32903	-2.69741	6.74725	5.72253	1.2215	7.28005	6.61103	2.89922	9.01077	-0.927148
-10.092	-0.317837	0.255904	-1.16262	3.55549	4.20475	4.17521	1.02013	-0.00343549	2.28418	6.13222	2.48573	6.32428	4.79705	-1.2115	6.05815	0.605975	8.23601	2.1289	6.85528	-1.10716	6.10659	5.60546	2.38997	-2.47281	7.4447	1.25915	6.45374	7.85039	-0.18471	-4.22123	0.0458963	6.25308	3.98827	3.56148	1.52376	3.55477	9.70155	1.24918	2.45255	8.72283	-3.12371	7.61445	5.48203	1.6732	8.08505	6.15093	2.88542	8.71117	-0.00334812
-9.9947	0.0116633	1.2087	-1.79622	3.66339	3.55355	3.31221	1.27723	0.430665	2.39328	6.34412	3.40283	7.19048	5.33005	-1.2355	6.00475	1.44947	7.79841	2.968	6.50578	-0.713863	5.57119	6.27186	2.79687	-3.21411	7.796	1.79325	6.55814	8.32849	0.72269	-3.79223	0.481896	7.05318	4.46967	2.76208	1.26726	3.16877	8.90985	1.66598	3.01155	8.03903	-3.55771	7.83015	4.52653	1.953	7.85115	5.23613	3.07402	9.21457	0.497952
-10.0272	1.09486	1.1534	-2.47602	3.02799	3.41655	3.35071	1.73653	1.29606	1.82838	5.72912	3.85183	6.98678	6.23005	-1.5829	6.31875	2.22027	7.19061	3.322	6.34418	-1.62656	5.09469	5.50396	3.04427	-3.40351	6.9393	2.16665	7.14884	7.63899	1.23909	-3.03553	0.712096	6.63308	4.26237	1.88438	0.921862	2.17047	8.70735	1.56268	2.96915	7.01393	-3.46391	7.30755	3.98563	2.6096	7.42785	4.77693	2.35732	9.09797	0.119152
-10.3458	0.768163	1.9953	-2.87182	3.86359	3.94925	2.94561	2.58423	1.61256	1.03988	6.09862	4.24763	7.12228	6.36225	-0.597603	5.47255	2.51657	7.51631	3.9394	6.03288	-2.30346	4.90359	6.12976	3.69347	-2.55471	6.6271	1.93305	7.87934	8.09599	1.49799	-2.33953	1.1948	6.22578	3.36237	2.08288	0.579062	2.21127	8.32685	0.648084	3.23585	6.13223	-3.25401	6.46625	4.54023	2.819	6.91205	4.90453	1.59092	8.65527	-0.555148
-9.7636	0.882463	2.8235	-3.10602	4.61249	3.37225	2.60481	2.86243	2.47976	0.645985	5.42862	3.69883	6.48518	6.96925	-0.177003	5.19435	1.78827	6.84001	4.7223	5.51258	-2.23276	4.65329	6.88166	2.99827	-1.88381	7.1925	2.29315	7.53414	7.76969	2.27169	-2.21263	0.840896	5.26168	3.23747	3.04218	0.787462	1.89967	8.91955	-0.053616	2.56755	5.80643	-3.84981	6.16275	4.44773	1.91	6.39635	5.64843	1.33952	7.69837	-0.233148
-8.9994	1.47016	2.6863	-3.92352	4.60679	2.76585	1.72771	2.60203	2.74516	-0.125515	5.98102	3.32383	5.99398	6.66135	0.653397	4.56885	1.46477	6.18601	5.3941	6.14008	-2.46246	3.71669	6.82756	3.09957	-1.43391	7.0502	3.20055	7.04464	7.42579	3.10109	-1.23543	0.978096	5.25248	2.92187	3.49728	1.58926	1.29237	8.54975	-0.852016	3.25695	6.09243	-4.40951	6.01775	3.79813	1.2148	5.72565	5.06283	1.83722	7.34937	-1.01885
-8.2373	1.98996	2.6361	-3.14262	4.39779	2.13335	0.89301	2.58043	2.28296	-0.373515	5.05302	3.42383	5.61108	5.83025	0.896197	4.36235	2.03757	5.39401	5.7629	5.73968	-1.72876	3.24109	5.95686	2.98147	-0.562106	7.5834	3.39465	6.62974	6.90179	2.39669	-0.751131	0.318496	4.71488	2.74357	2.87748	2.32056	1.06977	9.14725	-1.62322	3.90205	5.53793	-4.96681	6.44055	4.52413	0.728596	4.89515	5.15513	1.22322	7.35257	-2.01255
-8.4728	2.14466	1.7285	-2.33062	4.85169	2.47515	-0.0901901	2.47413	1.99936	-1.26942	4.67722	3.61873	5.82238	4.90285	1.086	5.29965	1.77567	5.30001	6.3138	4.93658	-1.81096	2.44689	6.31336	2.56837	-0.446706	6.7002	3.05775	5.99574	7.09709	3.13029	-1.26033	-0.111004	4.06208	1.95907	2.63548	2.89046	1.31127	8.22515	-2.02802	3.42795	4.76033	-4.77551	7.33475	4.77203	0.597796	4.00995	5.44863	1.36222	7.28797	-2.66735
-8.5082	3.06716	2.0069	-1.37402	4.79319	2.19385	-0.11959	2.35113	2.95896	-1.68432	4.85112	2.74483	5.59038	4.68755	2.0021	6.18505	1.73467	5.66871	5.4996	4.62268	-1.48726	3.18219	6.25316	1.97147	0.0515938	6.3944	3.89185	5.14064	7.43749	2.98099	-1.33953	0.534996	3.42168	1.01647	2.74578	2.70516	1.68237	7.82325	-2.84172	2.45565	4.81773	-4.60721	7.31985	3.88213	0.215596	3.63335	4.52473	1.32342	6.51257	-3.20815
-8.2546	3.85806	2.5659	-0.442721	4.52079	2.12195	-0.58199	3.18183	3.27566	-1.67692	5.73072	2.30293	5.52438	5.63345	2.2524	6.90395	2.42447	5.50411	5.8973	3.95708	-2.12146	3.44349	5.30716	2.04687	0.935194	6.0909	4.02655	5.00334	7.78589	2.12379	-1.39973	0.752296	2.44218	0.986172	2.01398	3.34626	0.925473	7.27835	-2.71202	1.70405	4.31033	-4.77631	6.89045	3.16383	-0.323904	3.70045	4.54103	2.29432	5.76757	-2.91025
-7.6652	3.80066	3.3287	-0.0231214	5.03649	2.85575	0.10111	3.85803	3.41226	-1.31062	5.22272	1.62903	4.64758	5.99035	2.3753	6.15375	2.54277	4.93711	6.2973	3.09158	-2.05916	3.33449	5.28036	1.03277	1.35349	6.958	4.17485	5.30514	7.08179	1.47579	-0.541931	0.515096	2.60198	0.427072	1.19008	3.14996	-0.040127	7.33415	-2.89952	1.49515	3.34383	-4.84961	7.35025	3.79923	-0.828904	4.59355	4.66513	2.76952	5.52727	-2.05685
-7.6238	3.11826	3.9615	0.455679	5.71369	3.32535	-0.47709	4.03523	4.18826	-1.78722	5.99112	1.30323	5.05788	6.91845	2.4217	5.88155	3.07187	4.18841	5.8665	2.20898	-2.30336	4.08729	4.82076	0.633773	1.83149	6.3571	3.49445	5.98054	6.40749	1.79419	0.140269	1.1556	2.76778	-0.114228	1.00838	2.26366	-0.662827	7.16635	-2.28772	0.701055	3.88063	-4.97951	7.21555	4.64793	-1.2464	4.50655	5.52593	3.29352	6.42517	-2.02205
-6.8632	2.53506	4.0418	-0.325221	6.18519	3.05325	-1.25469	4.51233	4.62906	-2.15552	5.82322	0.423131	4.74528	7.59755	1.869	5.64825	2.63797	3.30791	5.1327	2.12888	-2.90136	4.00689	5.73086	0.256573	2.17849	5.7835	4.23905	5.69924	5.86449	1.02509	0.625669	1.0446	3.60368	-0.207228	1.84718	1.78406	-0.289427	7.14835	-1.29842	-0.163245	3.65193	-5.50221	8.22485	4.37243	-0.946604	3.83625	5.57573	2.57432	6.14497	-1.44615
-6.0614	2.11416	4.339	-1.19152	5.92029	3.54955	-1.93909	4.43743	3.99556	-2.10702	6.73822	0.253931	4.71708	7.96195	0.951497	6.59145	2.43317	3.29481	4.6468	2.92878	-2.80066	3.87679	5.51406	-0.692027	1.83039	4.8969	4.38745	5.48924	4.92929	1.33879	1.58647	1.1796	3.42528	-0.0584284	2.40298	2.52556	0.649273	7.38155	-1.42702	-0.262145	3.76143	-4.55571	8.18915	5.26023	-1.2556	3.25345	6.40283	2.40912	5.80797	-0.513848
-5.8279	2.99046	3.947	-1.88872	6.60129	3.62205	-2.25319	3.70863	4.61626	-2.43592	6.96362	-0.560069	4.36988	7.11095	0.818597	7.22505	3.13977	3.33311	4.954	3.87978	-2.80206	4.04629	6.23056	-1.32803	1.43959	3.9995	4.66035	5.18834	4.11269	1.72219	2.03827	0.943996	4.21298	-0.829628	2.97938	2.34356	0.272473	7.88115	-0.658216	-0.428845	3.12203	-3.91971	7.37045	5.66113	-1.3295	3.10585	7.09173	3.05512	5.33067	0.213452
-6.0845	3.31166	3.0121	-1.39422	6.84599	2.81275	-2.55209	3.13133	5.34566	-2.00112	7.55162	-1.35857	4.23658	6.22365	1.3432	6.80005	4.04797	3.20371	4.8983	4.00448	-3.74606	3.71709	5.56096	-1.92673	1.14529	4.6855	5.31475	4.58764	4.80039	1.86529	2.06717	1.2408	5.10448	-0.663228	2.87398	3.34826	-0.536827	7.55735	-0.280216	-0.0596454	2.39253	-3.39571	6.44175	5.91093	-1.5266	3.79005	7.45263	3.59832	4.52727	-0.258448
-6.4023	4.27246	3.1112	-0.944421	6.66569	1.99475	-2.06699	2.35753	5.49326	-2.47852	7.19362	-2.14367	4.19758	5.58235	0.610397	5.87015	4.17427	3.57231	5.733	3.79178	-4.20246	4.32479	5.14666	-2.50373	0.840394	5.3524	5.93235	5.10304	5.49809	2.19389	2.29597	2.1822	5.28308	0.186372	2.89918	3.81076	-1.32773	7.69965	-0.746516	0.674155	2.88933	-3.89811	6.26975	5.03833	-1.1492	3.18475	7.07943	4.19802	4.51697	-0.712648
-6.3225	5.20636	2.9257	-0.0113214	6.39469	1.63075	-1.20809	2.29153	5.91806	-1.99822	6.46322	-2.59637	4.14358	4.57915	0.647097	6.07525	5.22067	3.47341	6.2557	4.18648	-3.46536	4.55059	4.21556	-2.21663	1.81199	5.3252	5.99945	4.96914	5.47009	3.20719	2.72047	2.7087	4.64608	0.580172	3.68438	4.23496	-1.74753	6.97765	-1.17922	1.29495	3.48793	-3.49091	5.48465	4.77623	-1.6165	2.60165	6.46913	3.75352	3.69807	-0.315148
-5.5434	4.99016	2.4039	-0.743421	6.04299	1.11505	-0.95499	2.20983	4.99086	-1.36582	5.84452	-2.28527	4.93728	4.26815	1.1324	5.15685	5.44157	3.64241	5.7337	4.92938	-3.66866	4.06309	3.63396	-2.79393	2.47609	4.5506	6.04985	5.75244	5.11429	3.70629	3.08687	2.4262	3.79338	-0.256528	3.85148	3.75226	-1.48623	6.06475	-1.49252	0.935955	4.36683	-3.92871	5.43265	4.44303	-0.710704	1.88445	6.09543	3.23112	3.47977	0.507752
-5.4364	4.04586	2.3048	-0.350021	5.25859	1.34695	-1.80499	2.18063	4.53526	-1.15902	6.02492	-1.41027	5.61408	4.03365	0.370897	5.09765	4.63137	2.98971	4.827	4.89438	-3.45396	3.50339	4.30536	-2.52983	1.84409	3.9958	5.64165	5.01034	4.80469	4.22139	3.03007	3.3544	3.68688	-0.837428	4.04378	3.02576	-0.448727	6.05385	-1.46602	0.508955	5.21263	-3.76161	5.65695	3.52423	-0.765604	1.96895	5.95163	2.25412	2.80017	-0.120048
-5.8657	3.29146	2.0352	0.540279	5.48409	1.65675	-2.38689	2.27133	3.72386	-0.635215	6.80552	-1.48627	6.46638	3.83825	-0.0638031	5.25165	4.95857	2.02051	3.915	4.99858	-3.77756	2.88519	3.86436	-1.89083	2.05129	3.0623	5.43945	5.27694	3.95319	3.73579	2.49207	3.7807	2.94688	-0.146728	4.70718	2.78956	0.396473	6.08955	-0.987316	-0.0412454	4.57603	-3.13771	5.03935	2.79103	-0.717304	1.98525	5.04293	2.48432	2.46247	-0.321648
-5.4917	2.47246	2.2474	0.676479	5.00329	0.843149	-1.68069	2.33403	3.02516	-0.0895154	6.07692	-1.15437	6.06228	3.01135	-0.497403	6.11875	4.95707	1.52131	3.6303	5.75898	-4.12406	3.52999	3.51026	-1.33443	1.51529	2.3096	5.31475	4.53204	3.40769	3.60149	2.25327	4.6948	3.01988	0.102572	5.51018	3.22576	1.07567	5.41815	-1.13922	-0.519745	4.02903	-2.44831	5.24045	2.25403	0.0498965	1.12985	5.20933	2.18902	3.42007	-0.485648
-5.1804	1.84426	1.6385	0.816179	4.61549	-0.100251	-2.11999	3.15833	2.87406	-0.0535154	5.20472	-1.65627	5.40838	2.43605	-0.915203	5.62785	4.05377	1.73321	2.8676	5.65468	-3.49226	3.72789	2.57756	-1.58923	2.28309	2.1079	5.88805	5.21664	2.62859	3.48039	1.51267	4.2063	3.29848	0.594072	5.60568	4.07776	1.23127	4.73595	-1.75592	-1.07685	4.69983	-1.93651	4.79285	3.09723	0.164096	1.33825	4.26213	2.22602	3.94787	-0.00314812
-4.3515	1.28676	1.6855	0.976979	5.10839	-0.929051	-2.87949	3.50773	2.38056	0.229185	4.41412	-2.10947	4.96788	1.54955	-1.0045	4.97225	3.41697	1.99581	3.4493	5.04858	-2.90766	2.87369	2.65116	-1.22143	2.37639	2.2345	6.78855	4.72784	1.75769	3.31379	0.632569	4.0724	2.82778	1.61857	5.60078	4.13666	1.02097	4.07245	-1.05942	-0.203945	4.81523	-1.76671	5.04115	3.34893	1.069	1.98005	4.00143	2.96852	4.76907	-0.395748
-4.6429	0.574163	2.2372	1.68598	5.44869	-1.47785	-3.01099	4.37053	2.00536	-0.312715	3.98562	-2.77587	4.02678	1.44495	-0.798103	4.36675	4.04127	2.30261	3.0205	4.37228	-2.44966	3.21909	2.98166	-0.381527	1.60659	1.6422	6.65035	3.84684	1.58909	3.62539	0.444769	3.1226	2.67748	2.21767	4.82318	4.02176	0.718273	4.62285	-0.286416	0.522655	4.32683	-2.23701	5.20045	3.97993	1.7833	2.47365	4.71813	3.38712	5.06767	-0.644448
-4.2055	-0.0783367	2.9424	2.18738	5.88929	-0.844351	-2.40239	5.14243	2.22506	-1.00812	4.06792	-2.05047	3.84538	2.14885	-0.205103	3.63655	4.63497	1.98191	3.4479	4.91918	-1.77556	3.41929	3.91956	-0.106827	0.646294	1.7356	6.70575	3.37194	0.942089	3.11789	-0.177631	2.3737	2.66968	3.12387	4.75918	3.95266	0.355073	4.46325	0.582984	1.31495	3.84743	-2.53871	5.13685	3.56443	2.6555	1.86325	4.27083	3.96422	5.63757	-1.28815
-3.3749	-0.392737	2.712	1.94168	6.72679	-1.30555	-1.78399	4.94783	1.48056	-1.97382	4.22352	-2.01247	3.32688	2.93465	-0.133003	2.93275	5.21337	2.22461	4.1384	4.48868	-1.25196	4.39169	3.92826	-0.0913275	0.0511938	0.936498	6.70755	3.29514	-0.027211	3.26599	-0.910931	3.0498	2.59708	2.82607	4.08368	3.35736	0.540073	5.33055	1.00358	0.976155	3.19433	-1.97871	4.30445	3.06213	2.7631	2.11795	3.64333	4.77102	4.93847	-1.64235
-4.1451	-1.01364	2.552	2.61998	7.50509	-1.46835	-0.93989	5.06183	1.14116	-1.41652	4.93942	-1.53907	3.19888	2.87245	-1.1002	2.99155	4.43207	2.78411	4.8736	3.84608	-1.06986	4.71249	4.02846	-1.00113	-0.822506	0.573798	6.46145	2.50554	-0.527811	3.01109	-1.34133	3.334	1.79178	2.08877	3.45438	3.40416	0.876773	6.30215	0.907384	0.347855	2.52153	-1.82241	3.87425	2.94123	1.8737	2.77725	3.15173	5.21432	4.05027	-1.69825
-4.0569	-0.363337	1.844	2.65138	7.06769	-0.638151	-0.91119	4.66843	0.205365	-2.34922	5.19862	-1.45017	2.66888	3.53795	-1.5674	2.32385	3.64587	2.67071	5.6165	4.26088	-0.533463	5.41529	4.41856	-1.48673	-1.28481	1.2256	5.88935	1.67154	-0.841811	3.33269	-1.97373	2.9791	1.26088	3.01857	2.96838	3.36206	0.067473	6.64715	0.528284	0.669855	2.40013	-0.938205	3.08325	3.43663	1.6979	2.77015	2.24273	5.54932	4.12297	-2.49035
-3.4257	-0.161537	1.1908	2.72638	8.07579	-0.506051	-0.31389	4.06253	-0.280635	-3.00022	5.51422	-0.802569	2.83938	4.46025	-1.1945	1.53165	3.17457	2.96221	5.9706	5.16148	-0.290063	5.81119	3.65726	-1.91003	-2.06941	1.0693	5.34355	1.73224	-1.05791	4.32159	-1.44333	2.1764	1.15098	2.53817	2.26738	3.79166	0.560573	7.53015	0.545684	1.12685	1.72603	-0.391705	3.49485	3.70713	2.4734	2.00315	1.92373	5.99832	3.41277	-2.79535
-2.6488	-0.390337	0.662204	3.12018	8.76889	-1.21295	-0.15459	3.31523	0.276965	-2.80222	4.92392	-0.0138685	3.02048	5.33675	-0.871003	1.51915	2.75007	3.81471	6.6559	5.78688	-0.510563	5.23379	3.58506	-2.76923	-2.42291	1.5873	6.03585	0.78654	-0.989511	4.54999	-1.50283	1.254	1.50198	1.95977	2.30068	4.55156	0.344073	7.68345	1.45238	1.26585	2.38863	0.243495	2.73715	4.31073	2.3375	1.12675	1.88583	5.66832	2.86867	-2.06525
-3.3385	-1.02084	0.607104	2.58248	9.11139	-0.523751	0.42551	2.53713	0.0816645	-1.98902	4.65602	-0.410569	3.80368	5.86705	-1.0515	2.16545	3.34187	4.23521	7.486	5.23858	-0.451463	6.07809	4.11426	-2.84623	-3.14451	1.5693	6.67065	0.38784	-0.295011	5.11639	-1.68923	1.8413	2.32038	1.68937	3.10638	5.00376	-0.492127	8.22885	1.74048	1.23245	3.34943	0.197995	2.87455	5.15793	2.7219	1.20125	2.69443	6.08032	3.65647	-1.69915
-3.6832	-1.63994	1.2668	2.21208	9.90429	-0.916951	-0.0775901	2.51313	0.873665	-1.23802	5.14962	0.134831	3.96458	6.15875	-1.9374	2.93985	3.66897	3.86481	7.4485	4.28108	-0.166363	5.70999	4.62556	-3.55233	-2.94211	2.265	7.29735	0.80924	0.567989	5.19819	-2.04693	1.3293	3.05608	2.38277	3.58288	5.46456	-0.553727	8.88955	0.993484	1.77925	4.04213	0.338395	3.21615	5.23003	3.5882	0.697554	3.48123	6.19712	4.01737	-1.37915
-2.7218	-1.63124	1.2474	2.03668	10.0867	-1.94635	-0.48259	3.19883	1.42596	-0.899815	6.01612	-0.00526854	4.78358	6.41175	-2.3278	3.78895	4.19237	3.64201	6.5372	3.93848	0.00253674	5.28399	4.06996	-4.20263	-3.88131	2.4248	7.09665	0.0370404	0.993389	5.67209	-1.99043	2.2863	3.22188	3.22257	3.15528	5.75746	-1.19213	8.54815	0.407684	1.17395	4.34313	-0.295305	3.01345	6.10523	3.3412	0.271254	2.58523	6.46312	3.73957	-2.17635
-1.9343	-2.11474	1.2845	2.70968	10.4822	-2.57065	-0.73559	3.90593	1.94416	-1.01312	6.42022	0.856731	5.65378	6.54855	-1.9602	3.55045	4.67737	4.42591	6.3067	3.13428	-0.509163	5.50619	3.82766	-5.07983	-4.59081	3.0343	7.08405	-0.55776	1.78929	5.81599	-2.23333	3.1995	3.24208	3.54917	2.21648	5.74716	-2.14913	8.71015	0.461684	1.08695	5.17063	0.171795	3.69095	6.80253	3.6414	0.476554	1.77413	7.00982	4.30857	-1.79045
-1.9973	-1.91514	0.294804	3.23798	9.86649	-3.09555	-1.08649	3.96513	2.89746	-0.589115	6.46512	1.66773	5.71798	7.07975	-1.1442	4.03405	4.43067	5.23771	6.5381	3.05518	0.432337	5.32489	3.05516	-4.55783	-5.49251	2.4944	7.11435	-0.79326	2.72169	5.75169	-3.14663	3.4322	3.21648	2.93967	1.74978	6.37636	-2.53533	8.50225	1.37628	0.299355	5.49603	-0.236905	4.13665	5.99593	3.4358	1.39325	1.67713	6.97082	4.76217	-2.38915
-1.5287	-2.23674	-0.500996	4.19838	9.53789	-3.06085	-1.44139	4.78863	2.56326	0.188485	5.92902	1.67303	4.82588	6.63085	-1.1506	4.42425	5.27557	5.13731	5.8502	2.38728	0.192437	4.75299	2.23716	-4.71793	-5.97881	3.1896	6.69405	-0.10096	2.61959	6.39669	-2.87583	4.3598	3.17278	3.18287	0.842385	6.73216	-2.84583	7.90385	2.06818	-0.689045	5.42103	-0.119305	4.32475	5.10303	3.8217	1.93915	0.980629	6.96982	5.38187	-2.09605
-2.3443	-2.78644	-0.521496	3.61798	8.82589	-2.63445	-1.97539	5.33923	3.22266	0.454785	5.31792	2.35613	4.66938	6.06495	-0.408603	5.39755	5.15667	5.08811	5.5438	2.77928	1.02284	4.52079	1.80296	-5.57133	-6.09261	2.8976	5.72335	0.62994	2.72089	6.94529	-3.23653	4.6261	2.28308	2.98977	0.428185	5.87236	-2.87413	7.19355	1.39988	-1.26935	6.17423	-0.0801053	4.97125	5.07653	3.119	1.85985	0.0234287	7.01112	5.43807	-2.63145
-2.4622	-1.93344	-0.869696	2.65458	8.76519	-2.87205	-2.30769	6.17463	3.67646	0.373985	4.59592	1.81183	4.07358	6.92905	-0.468603	5.64945	4.60157	5.82601	5.2643	2.19448	1.71244	5.47429	1.63946	-5.63463	-6.15931	3.7369	5.31675	1.56794	2.56129	6.96609	-4.19253	4.7888	2.22318	3.07877	-0.519015	5.92206	-2.34263	6.71585	0.702484	-1.63055	7.12333	-0.196805	5.68955	4.55733	3.438	2.76005	-0.274271	6.97092	5.62477	-3.49095
-2.307	-1.14424	-1.4883	2.35208	8.01599	-2.34965	-2.16919	6.60333	2.79616	-0.582915	4.47432	2.11193	3.35698	7.43825	-0.177203	5.38595	5.17077	6.60491	4.8015	2.60208	2.46094	6.28519	1.23556	-5.95013	-5.32201	4.2362	4.99265	2.46524	2.57549	7.17049	-4.80653	5.4893	2.42028	2.26237	-0.612415	6.41646	-1.39813	6.76305	0.366784	-0.766145	7.15443	-0.557305	6.00965	5.02073	4.2254	3.24105	0.524729	6.95902	4.96467	-4.20705
-2.0064	-0.314137	-1.1613	2.65448	7.42679	-3.15715	-2.63139	6.63463	1.99916	-0.824615	4.05152	1.30143	2.53518	7.80045	-0.406303	5.79345	4.22707	6.87541	5.6187	2.38158	2.97364	6.88589	0.977757	-5.21373	-4.80811	3.8287	4.30575	2.84714	3.45399	7.49349	-5.17563	4.5612	2.47738	1.50657	-0.536615	6.91556	-1.24293	5.78205	0.196584	0.0640546	7.25203	-1.06811	5.55565	5.20043	5.0797	3.33075	0.0868287	6.06922	5.26447	-4.30655
-1.8399	-0.0303367	-0.310996	3.26548	6.94839	-2.62475	-3.35889	5.96783	1.93456	-1.45912	3.94582	0.528531	1.98588	8.61715	-0.284603	6.12865	3.37477	6.99171	6.0689	1.53008	2.72404	7.60739	0.824857	-4.53213	-4.40471	3.6589	5.13985	2.69294	3.76289	6.58929	-5.40003	4.4936	1.52218	1.09547	0.399385	6.80606	-0.503027	5.51815	-0.263316	0.188655	6.89773	-0.216705	4.64605	4.78573	4.9711	3.78575	-0.739871	6.31462	5.11607	-4.94375
-1.6053	-0.680337	0.394404	3.44228	5.99909	-2.52785	-3.76449	5.86793	0.998765	-0.881715	3.22902	0.641231	1.23038	8.09305	-0.517303	5.16625	3.38817	6.84961	5.1195	1.52098	2.60994	8.12269	0.158157	-4.04963	-4.51121	2.7451	5.45015	2.72044	4.66359	6.34659	-5.19123	3.5638	1.23828	0.662772	0.0131849	6.00906	-1.08333	4.70815	-0.491616	0.292755	6.93603	0.790795	4.32335	3.92493	4.5405	4.24455	-0.633871	5.42752	5.38407	-4.08795
-1.1192	-0.207037	1.2545	3.07138	5.47969	-3.37295	-3.31729	5.08033	0.747965	-1.15312	2.31202	0.543831	1.61538	7.23205	-0.885803	4.95835	3.17107	5.91231	4.5265	1.96668	3.25924	7.88779	-0.140143	-3.16853	-3.84161	2.8918	6.09115	1.90014	4.20279	6.11959	-4.80683	3.4438	2.15488	1.29887	0.109085	5.27636	-1.02073	4.18215	0.343384	1.10775	6.98073	0.381895	3.52305	3.65063	4.1057	4.00135	-1.06907	4.63212	4.96807	-3.28755
-0.708703	0.0981633	0.498304	2.43948	5.78069	-4.02705	-3.81369	4.26663	0.358165	-0.985915	1.54162	1.06043	1.96338	7.04275	-1.764	5.75275	3.60887	5.59421	3.7442	2.23988	3.73794	7.55329	0.757557	-3.31883	-2.98561	2.4757	6.05275	1.07964	3.64499	5.93989	-5.25023	2.5586	2.09098	1.49697	0.443785	4.38016	-1.05943	3.29145	-0.014716	1.77075	6.29623	0.666295	2.85265	3.49283	3.3824	3.84545	-0.387971	3.96472	4.09707	-3.23845
-0.732703	-0.459537	-0.214296	1.99878	4.94089	-4.31695	-3.51989	3.35763	0.524465	-1.67972	1.08322	1.61253	1.97618	6.26985	-1.1662	4.95915	3.93867	5.09431	3.1888	2.16898	4.60904	8.29589	1.17426	-3.88723	-2.74191	2.1546	5.21195	1.00474	2.74419	5.72259	-4.89863	2.7497	2.98388	1.63467	1.21408	4.89126	-0.979727	3.27455	-1.03092	0.792555	5.89163	0.762595	1.96225	3.48673	3.6622	3.07615	0.145429	3.89602	3.52107	-3.95805
0.184297	-0.492937	-0.0321958	1.01638	4.83639	-4.64295	-3.88209	3.30393	1.46996	-2.52712	1.43722	1.58723	1.96708	5.69295	-0.394303	4.52275	3.60947	4.29811	3.4493	1.92478	5.51004	8.30159	1.93696	-4.38883	-2.13491	2.3046	4.52385	1.37204	1.84269	5.61659	-4.03333	2.7542	2.57528	2.44537	0.663985	4.74826	-1.89533	3.31565	-1.44332	0.908055	5.40023	1.60979	1.99485	2.62193	3.2749	3.11085	1.03233	4.27742	3.49217	-4.90125
0.0651973	-1.19204	-0.624996	0.304779	5.44989	-4.91415	-4.66179	3.39823	1.95006	-1.95432	2.17792	1.41723	2.53688	4.96125	0.000496944	4.32865	3.41837	3.34361	4.3787	1.71938	5.36384	7.79439	2.78556	-4.23223	-1.22151	1.8981	4.52965	2.01474	2.39209	5.22819	-3.44813	3.3515	2.10638	2.99557	1.20228	4.23776	-1.98113	3.13325	-2.42692	1.45115	4.55243	1.70539	1.92865	1.66593	3.5881	2.55925	1.59103	4.75942	3.28797	-4.28475
-0.645403	-1.71564	-0.932996	-0.634121	5.59629	-4.76185	-4.72429	4.14473	2.55276	-1.87792	2.89702	2.09513	3.14878	5.03775	0.773097	4.35835	2.57797	3.75611	4.8271	0.963683	5.72304	7.25289	3.27106	-4.84283	-1.05791	2.7529	4.77925	2.48174	1.87849	5.90139	-3.18743	3.9919	1.42508	3.66337	1.57708	4.81046	-2.35573	2.37845	-1.97362	2.33605	4.96653	1.90809	2.25135	0.789032	4.0731	3.08465	1.18973	5.38852	3.73617	-3.98155
-0.688903	-1.50674	0.00850417	-1.17212	6.04259	-5.45615	-4.77299	5.22893	2.50866	-0.907515	3.00522	2.10013	3.53108	4.71215	1.5469	4.11955	1.87367	4.35791	5.5817	0.970983	6.33634	7.75729	3.75266	-5.55213	-0.154806	3.0291	4.90205	3.06334	1.29089	5.44349	-3.52733	4.8175	1.13188	4.56367	1.29708	4.92006	-3.22033	2.46505	-1.69332	2.08445	5.91533	1.69029	3.19195	0.727232	4.125	4.03405	1.06193	5.44292	3.88417	-3.49935
0.132297	-1.81214	0.405304	-1.32042	5.54289	-6.27445	-4.23479	5.01713	1.79196	-0.428715	3.41382	2.79963	3.25098	4.92455	2.4492	3.32845	1.33387	4.59951	5.8802	1.69558	6.98454	7.95569	4.21436	-4.72863	0.620294	2.5569	4.67215	3.98444	1.18159	5.44879	-4.24793	5.4044	0.960078	5.17207	1.27938	5.60526	-3.99823	2.86575	-2.08842	2.67195	6.72953	1.43859	3.97265	0.107632	3.9439	4.05765	1.91973	5.94142	3.27597	-2.76355
0.105797	-1.75334	1.4523	-0.604521	6.00609	-6.62455	-4.98189	5.62303	1.49646	-0.430515	3.80302	3.69583	3.40968	5.82475	2.6309	3.04315	1.60677	5.53971	5.8899	1.68778	7.99624	7.42439	4.92816	-5.15813	0.538794	2.2909	5.64695	4.32274	1.38029	6.33889	-4.94673	5.9899	1.19278	5.59217	1.84828	4.94596	-4.87623	2.54685	-1.67072	3.51565	6.55893	1.02479	4.43145	-0.0560675	3.0979	4.16785	1.09093	6.47652	2.57617	-3.07645
-0.666403	-1.25064	1.8565	-0.709821	6.83599	-6.16755	-5.77489	5.75333	0.937165	0.267385	4.34972	4.03573	3.99278	6.38765	3.2513	2.74195	0.620175	5.65371	5.7477	2.55468	8.29064	6.52059	5.21866	-5.24823	0.0564938	2.7367	6.30645	5.11944	1.99999	6.59559	-5.06873	6.915	1.20048	6.27757	1.66568	5.63886	-5.46333	3.24585	-1.94842	2.94305	5.78513	0.687495	4.18825	-0.112868	2.0596	4.71295	0.314629	6.28592	2.79027	-2.74685
-0.974303	-2.14394	2.0948	-1.16522	7.69219	-5.87875	-5.91029	5.46093	0.0463645	-0.190115	4.82692	4.75133	3.64538	7.28625	3.3628	2.27695	0.132775	6.39061	4.9003	2.70748	7.86204	5.52479	5.24016	-5.56633	-0.794806	2.2621	6.47785	5.05244	2.69409	7.17929	-4.91993	7.0459	2.24728	5.71897	2.06038	6.27606	-4.77433	3.28025	-2.64172	2.32495	5.72153	-0.110405	4.51225	0.905432	2.1739	5.15215	-0.283671	6.96112	2.21467	-2.86155
-0.667003	-2.92714	2.5312	-1.60742	8.32619	-5.32635	-5.00229	5.92813	-0.214335	0.0257846	5.70442	4.98273	2.96458	7.38425	2.6776	3.09465	-0.203925	6.80881	5.4834	3.36388	7.43184	4.86389	5.62896	-5.04793	-0.645806	2.9599	7.07845	4.82484	1.77379	7.57809	-4.06823	6.8265	1.85098	5.36597	1.58718	7.02606	-3.87073	3.33085	-3.06582	2.43985	4.78763	-0.302705	4.99145	1.65563	1.7092	4.44575	0.0102287	7.51332	1.35647	-2.51795
-1.2755	-3.67124	2.6025	-1.53802	8.29009	-4.34395	-4.34689	6.58473	0.0713645	-0.0793154	6.55742	5.48423	2.81288	6.75065	1.9698	2.99035	-0.420725	5.84581	5.5002	3.89148	6.63834	4.95439	6.57046	-4.63203	-1.42511	3.4655	6.88475	4.28804	1.39369	8.31529	-3.77973	6.6405	0.944978	4.93167	0.745685	6.73566	-3.23153	4.05695	-2.97192	3.40825	4.84193	-0.314705	5.85405	1.39493	1.5571	3.86445	0.780029	7.68082	0.690066	-2.91515
-1.0479	-4.57354	2.53	-0.525421	8.20799	-4.07375	-3.77239	5.89003	-0.235935	-0.948515	6.39362	4.98623	3.37328	6.86325	1.1757	2.70525	-0.384825	4.88131	5.2998	3.08658	6.15464	4.98799	6.50946	-3.69173	-1.68741	4.182	6.24385	3.93604	1.19129	7.45719	-3.19103	5.8248	0.930278	4.24337	0.120385	6.56296	-3.27463	3.56885	-2.13712	4.28505	4.99773	-0.462905	6.31115	1.19563	2.3861	4.38615	1.36593	8.36172	-0.143634	-3.20625
-1.6746	-5.12424	2.1466	-1.04942	7.49099	-3.71935	-2.84129	5.75313	0.144465	-1.38532	6.42182	4.08153	2.64198	7.31215	0.703697	2.88205	0.348675	4.24811	5.1528	2.94578	5.22114	4.29109	6.42506	-3.01633	-2.56131	3.7265	6.55725	3.83724	2.06029	7.08409	-2.67183	6.2236	1.66758	4.46667	-0.0173151	5.55246	-3.67063	4.33425	-1.64522	5.15365	4.70843	-0.145305	6.52985	0.455532	1.8097	3.65165	1.85173	7.96272	0.499066	-3.91755
-2.215	-5.66624	2.7143	-1.99062	7.39549	-4.07315	-2.74469	4.99333	-0.489435	-1.94362	5.63072	4.26713	2.51668	6.38885	0.780997	2.31225	0.599275	3.49401	4.7479	3.45008	4.56974	4.92419	6.07596	-2.34433	-2.85931	3.5462	5.67865	3.63644	2.31819	6.17379	-2.57023	5.748	2.49148	4.96197	0.362785	4.84406	-4.25313	4.42975	-2.37802	4.71195	3.91123	-0.269005	6.07525	-0.376368	1.6809	2.69345	1.86213	7.86702	0.592466	-4.51735
-2.4255	-6.01644	1.7917	-2.33382	6.99719	-3.21705	-1.87259	5.16223	-0.784135	-1.69922	4.82892	4.65593	1.56588	6.65565	0.410197	1.72655	1.17707	2.86171	3.8301	3.32768	4.20354	5.49029	5.80116	-1.60963	-2.03601	3.2432	5.34355	3.16304	3.05959	5.76789	-3.15633	6.4484	2.69908	4.86807	0.475685	3.89466	-4.20113	5.31935	-2.25222	5.03595	3.86233	0.633195	6.44085	-0.108168	0.792196	2.54025	2.34153	7.05982	1.14667	-4.51175
-3.2128	-5.85644	2.3934	-3.12272	6.56499	-2.85945	-1.66679	5.20683	-1.70764	-1.96822	5.22722	5.49033	1.47688	7.61485	0.557597	1.61935	1.74037	3.65151	3.074	3.89468	4.14794	4.91369	5.99806	-0.842827	-2.11971	4.1956	5.11015	4.09054	3.19199	5.33889	-2.92743	6.3622	3.66878	5.69107	0.145485	3.70256	-4.98713	5.86585	-1.85972	5.92575	4.02563	0.421895	6.58285	-0.979868	0.222796	3.33725	2.93373	6.84322	1.98617	-5.03255
-3.7521	-5.42064	1.7852	-3.14472	6.24029	-1.94385	-0.84379	5.62953	-1.78094	-1.26042	4.98442	6.10723	1.48128	8.00125	1.4549	2.46485	1.88507	4.06521	3.4935	3.72738	3.26124	5.53739	5.92936	-0.122827	-1.18361	3.9715	5.11885	3.68184	3.26169	4.42619	-2.75943	7.156	4.14488	6.44267	0.455485	3.19136	-4.37673	6.57305	-1.85212	6.25205	4.85043	0.0599947	7.03415	-0.353468	-0.363704	3.97525	3.36313	7.42802	1.50247	-5.84115
-4.2419	-5.68184	0.996104	-2.56852	6.19939	-1.17145	-1.25839	6.12583	-1.13464	-1.85632	4.96222	6.88553	1.69118	7.66195	2.3561	2.18525	2.34927	4.84651	4.1796	4.09038	2.74764	6.12909	5.26006	0.230073	-0.319706	4.1503	5.48785	3.32094	2.43659	3.95859	-2.28653	7.4234	5.00968	7.05647	-0.0569151	3.62206	-3.90403	6.26165	-1.11092	6.00405	4.90993	-0.838105	6.31715	-0.541068	-0.909604	3.99085	3.84103	8.21712	1.88207	-5.94625
-4.4488	-6.40244	1.63	-2.14592	5.26569	-1.28975	-0.57389	5.98633	-0.483935	-2.37182	4.63222	7.64583	0.927079	7.14735	2.2092	2.90695	2.87347	5.29791	4.1626	4.12018	1.81324	6.42499	4.51746	-0.290027	0.360894	3.8824	6.14385	2.68154	1.80559	4.04069	-2.68103	6.5072	5.26938	7.36917	-0.485515	2.75386	-3.58473	5.86085	-0.264216	5.82915	4.93373	-1.77231	5.75445	0.254832	-1.0624	3.21145	4.48963	8.08822	2.09917	-6.83495
-5.2535	-6.79114	1.1193	-2.20532	5.26479	-2.22885	-1.38279	5.78873	0.0667645	-1.71662	3.97412	7.27893	0.491279	7.77755	2.7334	3.17375	3.56087	5.95921	5.2123	4.14078	1.93644	6.89979	3.70376	0.0239725	1.05659	3.3136	6.44025	1.72344	1.81119	3.89369	-1.78033	6.2195	5.32208	7.32317	-0.773615	1.80646	-4.34183	5.33825	-0.536016	6.20705	4.77013	-2.68221	6.26485	0.318532	-0.213004	3.01605	4.01703	8.95252	2.60537	-7.11595
-5.9615	-6.13554	1.0105	-1.99752	6.09939	-2.58015	-1.89079	6.40963	0.546965	-2.32042	3.29382	7.53983	0.897379	7.90685	3.5754	3.97435	3.45107	6.40231	5.7169	3.75648	1.29454	7.32969	4.25526	-0.672227	1.36079	3.4003	7.31825	1.49324	0.907289	3.93599	-1.57563	7.0836	5.69808	7.59227	-1.69242	1.78796	-4.68663	6.26105	-0.491716	5.48385	5.41373	-2.93251	6.16255	1.29713	-0.502704	2.34705	3.36823	8.96682	2.23537	-6.30025
-6.2299	-5.30564	1.4608	-1.60602	6.23819	-1.68595	-1.02789	6.58393	0.806365	-3.28632	3.06202	7.36893	1.67878	7.45955	3.9282	4.07665	4.02467	7.11101	6.0379	4.60808	1.53934	7.48969	3.29936	-0.897227	1.49579	4.3332	7.57315	1.82354	-0.087811	3.98909	-0.672131	6.9639	6.15948	8.03487	-1.49312	0.936162	-5.26563	6.07475	0.315384	4.60485	5.07893	-2.98011	7.03815	1.76023	-0.395004	1.86665	3.30923	8.14632	1.82887	-6.55125
-5.7698	-5.86864	2.1628	-1.28342	7.24309	-1.55235	-0.33109	7.11203	0.439365	-4.24312	3.05732	7.38683	2.23858	6.83095	4.2419	3.27995	4.50857	6.59941	6.824	4.49518	2.12364	7.86709	2.55586	-0.295527	1.19409	5.2537	7.56465	2.45194	0.577289	4.11869	-0.132331	6.145	5.78188	8.85277	-1.90702	0.661762	-4.45553	5.96805	0.832884	4.78135	5.47723	-3.87511	7.70765	1.52953	-1.0051	2.20115	3.46723	7.23902	2.46907	-5.89635
-5.0732	-5.17514	2.393	-2.08172	7.27609	-0.886751	-0.48119	7.71103	-0.317235	-4.32832	3.52392	8.17833	2.12398	7.19885	5.1396	2.64805	4.55777	5.93991	6.4325	5.33418	2.56684	7.94559	1.98716	0.518373	1.90199	5.6942	8.01775	2.66754	0.288189	5.00889	0.109769	6.9011	5.16238	8.53167	-2.61182	0.156562	-4.85183	5.49435	1.59098	5.55645	5.33203	-4.45241	8.39145	2.08293	-0.724104	1.83035	4.11363	6.65252	2.49097	-5.04965
-4.5435	-4.50164	1.9445	-2.39052	6.83929	-0.130751	0.11401	8.46463	-0.345435	-5.25162	3.87572	8.04873	2.06488	6.32955	5.5037	2.26535	4.97837	5.15091	6.0118	5.94888	3.23334	7.08739	1.60896	0.0753725	2.07989	6.1297	7.12045	2.64344	0.556189	5.95569	-0.510431	7.5936	5.17688	8.65697	-2.33592	-0.787638	-4.11383	5.61575	2.19478	6.20635	4.68483	-4.17551	8.38355	2.43953	-1.6605	2.87275	3.97403	6.58772	3.11847	-5.63135
-4.6765	-3.86134	2.6793	-3.20102	6.35649	0.121149	0.84821	8.69823	0.208565	-4.76112	4.23682	7.35263	2.54878	5.99095	4.765	2.51645	4.75617	4.25241	5.2617	5.33328	2.99954	6.16429	1.75916	0.0906725	2.71149	6.7982	7.49555	3.10174	0.251089	6.78509	-0.857831	7.6828	4.28448	9.06727	-3.28272	-0.819538	-4.39673	4.68645	2.25468	6.06115	3.75863	-3.94761	7.79045	1.88063	-2.0552	2.55835	4.20203	5.64712	4.07807	-5.89125
-5.0381	-4.02684	3.5828	-2.34862	5.88529	0.164649	1.66511	8.75053	-0.302735	-4.72772	4.16372	6.36103	3.26988	5.69075	4.267	2.30485	5.67587	4.07071	4.9208	5.16038	3.92034	6.40969	1.18396	0.830773	3.38589	6.3076	6.90875	3.63554	0.371289	6.00459	0.0139686	7.892	3.83878	8.50747	-3.21232	-1.54524	-4.10673	4.43805	3.16428	6.60405	2.96363	-4.14171	8.17065	0.879432	-1.9984	2.55815	4.80873	4.92652	4.58707	-6.09285
[truncated: 513 more rows]
[truncated: 1,300 more columns]
