# Supplementary material for: Cell-type specialization is encoded by specific chromatin topologies
Source: Nature. 2021 Nov 17;599(7886):684–91. doi: 10.1038/s41586-021-04081-2 (PMC8612935; doi:10.1038/s41586-021-04081-2)
Supplement: Supplementary file 14 — Supplementary Table 10 3D polymer coordinates for the Nrxn3 locus in DNs. List of x, y, z coordinates for each polymer structure derived from GAM DNs for the Nrxn3 locus. [file 41586_2021_4081_MOESM14_ESM.xlsx]

## Sheet: Legend
Supplemental table 10. Coordinates for 3D structures generated for the Nrxn3 locus from the GAM DN_R1 dataset.
Full lists of XYZ coordinates for each polymer model structure derived from GAM DNs for the Nrxn3 locus at Chr12:87,600,000-92,400,000.
Each row corresponds to a bead on the polymer (1440 total beads), each containing 3333.33 nucleotides

## Sheet: DN_structure_coordinates
X_1	Y_1	Z_1	X_10	Y_10	Z_10	X_100	Y_100	Z_100	X_101	Y_101	Z_101	X_102	Y_102	Z_102	X_103	Y_103	Z_103	X_104	Y_104	Z_104	X_105	Y_105	Z_105	X_106	Y_106	Z_106	X_107	Y_107	Z_107	X_108	Y_108	Z_108	X_109	Y_109	Z_109	X_11	Y_11	Z_11	X_110	Y_110	Z_110	X_111	Y_111	Z_111	X_112	Y_112	Z_112	X_113	Y_113
0.647344	2.84492	6.2026	-6.49813	5.12773	0.725231	6.53685	5.3491	5.40899	8.95928	2.42268	3.10773	2.05296	-0.800131	8.48529	3.76123	2.16947	5.29479	-2.63148	1.56934	6.90168	2.92604	7.28736	6.80048	2.13468	-0.46436	2.25629	4.17613	-3.50971	5.2571	2.76968	-2.66879	10.5807	4.55407	6.56049	6.84179	0.750927	5.75915	2.4836	2.02993	4.56545	9.86762	6.44716	-1.1604	9.77588	-2.01488	-5.52403	7.38896	6.07857	4.09628
-0.120856	2.83452	5.67108	-5.80195	4.4479	0.924264	5.99265	5.9448	4.87849	8.03188	2.00124	2.77056	3.04666	-1.1006	8.4173	3.78953	1.53674	6.08917	-1.65668	1.65824	7.01852	2.48814	6.45811	6.43845	2.03998	0.0241495	3.06653	4.82903	-3.17641	4.50278	2.85918	-1.83603	10.0465	3.88607	6.3858	6.22992	-0.0719027	6.0114	2.89748	1.68133	3.73946	9.92657	5.52956	-1.13414	9.67278	-1.26928	-4.94666	7.4839	6.55907	4.67658
-0.723256	3.14052	6.3036	-5.51092	3.69721	0.453264	6.25945	5.1602	4.32099	7.65378	2.41337	3.5918	2.64246	-1.89782	8.74898	3.59463	0.60634	6.12402	-0.97438	2.33687	6.98284	2.46224	6.82697	5.56379	2.33418	0.85856	3.56067	4.40223	-2.77621	3.73829	2.78738	-2.03211	9.06144	3.40267	6.3681	7.07414	0.0332573	5.04103	2.94031	1.91123	2.98836	9.29803	5.09216	-1.35316	8.80078	-1.84718	-4.8085	8.23422	5.95137	5.01628
-0.328856	3.31382	7.10829	-6.4555	3.4387	0.645555	5.31015	5.1467	4.50159	7.24888	2.61901	2.80618	3.12086	-2.72387	8.39607	3.35763	-0.19579	6.49409	-0.61728	2.57116	6.09688	2.08014	6.2611	4.86688	3.27988	0.71319	3.24242	4.19223	-2.08361	3.04282	3.70028	-1.95642	8.76665	2.53487	6.21939	6.71569	0.481737	4.22045	3.21339	2.01143	1.96243	9.33697	4.53966	-2.19592	8.67018	-2.28618	-4.01856	7.8621	5.01107	5.30648
-0.108856	2.70032	7.80019	-7.3804	3.5965	0.727483	4.42925	5.2469	4.80609	6.29488	2.40053	2.88253	2.33326	-2.91498	7.7488	3.16393	-1.01087	5.96037	0.27122	2.52997	6.43794	1.20754	6.61175	4.94071	3.96598	1.31226	3.12776	5.00173	-2.40411	2.71559	3.40508	-1.24474	8.19574	1.66447	6.21407	6.26827	1.21017	4.5701	3.59117	1.42503	1.41938	8.84304	4.88336	-2.14551	7.75339	-2.91358	-3.6991	7.17345	5.21187	4.93008
0.532444	2.52732	8.54359	-7.64753	2.80977	0.326526	4.56865	6.1486	4.99009	5.86538	2.49186	3.81435	1.61576	-2.52164	8.26956	2.37653	-0.63137	6.44552	0.13012	3.43177	6.70718	0.42834	6.33302	4.39423	4.81598	0.94024	2.92783	4.24753	-2.30991	2.04782	2.95658	-1.88681	7.67683	1.38817	6.97761	5.72716	2.06896	5.02799	3.55853	1.89223	0.562726	9.03232	5.38096	-2.3588	7.00579	-3.60508	-4.08073	7.87852	4.91687	5.91178
-0.0803562	3.27202	8.65199	-8.23002	2.0499	0.459796	3.59925	5.8817	5.07919	6.32218	1.73685	4.07797	1.06146	-1.93478	7.80498	2.09013	0.25125	6.59395	0.68092	3.75657	7.48679	0.50414	7.25136	4.56062	4.92158	-0.0694105	3.05706	3.29753	-2.56311	2.04883	3.30898	-2.48269	6.99388	0.422874	6.81151	5.83052	1.82914	5.85879	4.14221	2.34683	1.00242	9.76637	5.91516	-2.48095	7.76203	-4.21708	-4.68944	7.46741	5.19697	6.26488
-0.834156	3.86252	8.48319	-8.30605	1.72233	-0.455607	3.57205	5.8308	4.13479	5.99758	1.80061	4.98932	0.0761566	-2.14307	7.89278	1.63733	0.34102	7.4378	1.26312	4.19733	6.76579	-0.20506	7.8135	4.70167	5.47698	0.29142	3.80638	2.97963	-3.37011	2.45786	3.60018	-2.92308	6.23172	0.347274	7.82701	5.75733	1.85015	6.79822	4.00352	2.66153	0.0906748	10.0104	6.78686	-2.1493	7.90526	-5.01558	-5.24466	7.53428	4.59677	6.41968
-1.81156	3.90882	8.31249	-7.90881	0.871571	-0.116436	3.70635	5.4097	3.23359	5.69848	0.911269	4.9955	-0.417943	-1.73782	7.1755	0.737632	-0.16066	7.74973	0.95312	5.01574	6.38774	-0.62696	7.26493	4.0443	5.22938	0.37288	4.69952	3.18503	-3.25341	3.3716	2.87698	-2.81533	5.59289	-0.383626	8.41114	5.79015	2.47786	7.05229	4.67804	3.49483	0.5716	9.9465	6.66956	-1.39139	7.34105	-4.30398	-5.91504	7.45286	3.66437	6.12778
-1.84676	3.29532	7.59839	-6.97436	0.855591	-0.200101	3.40375	4.7018	2.58289	4.76368	1.06211	5.22319	-0.216043	-1.0084	6.5487	1.51743	-0.61388	8.12912	1.49702	5.82874	6.25989	-0.42376	7.12086	3.12922	4.66528	0.92349	5.26637	3.40663	-2.51001	4.03294	2.60728	-3.43517	6.28214	-0.739526	7.47579	5.85932	2.61145	6.65603	5.55434	3.60303	0.700577	10.8801	6.48676	-0.589447	7.86732	-3.63298	-6.28107	6.92071	3.70977	6.73178
-2.03906	2.45502	7.95069	-6.26819	1.49742	0.0387805	3.79345	3.9088	2.25409	4.04128	1.61205	4.92316	0.631757	-1.06042	6.99929	1.57233	-1.29945	8.79853	1.24532	6.53909	5.60919	0.11334	6.30142	2.89611	4.53498	-0.0572405	5.37455	4.05833	-2.16371	4.69007	1.72868	-3.77181	5.90053	-0.996326	7.50727	6.82595	1.93901	7.40876	5.63865	3.57863	1.63975	10.6189	5.88006	-0.431847	8.57338	-3.28698	-5.63102	6.37104	2.86137	7.12528
-1.14936	2.44192	7.52569	-6.39741	2.42433	0.229773	3.15035	3.697	2.93359	3.51168	0.871099	4.72202	1.25576	-0.302911	6.97542	1.49813	-2.15408	9.18578	0.70432	7.32664	5.23558	0.35254	6.87032	2.16262	3.86058	-0.7268	5.31484	5.04373	-2.07501	4.61634	1.19428	-4.08942	6.60886	-0.473026	6.72114	6.59273	0.949277	7.22906	5.41272	4.18843	1.4459	9.82493	5.31626	-0.353977	7.75844	-4.19238	-5.36469	6.164	2.22757	6.89848
-1.37546	1.71632	8.11709	-6.7262	2.53647	-0.689604	3.39545	3.6485	3.85439	3.83248	-0.0352207	4.41266	1.32846	-1.07986	6.27706	0.874732	-1.93414	8.46551	-0.23818	7.00741	5.00923	1.15714	6.41371	2.42285	3.68348	-0.45015	4.42412	4.91553	-1.53383	3.87974	1.38618	-3.11359	6.64116	-0.282226	5.81365	6.2668	0.453317	7.77066	6.01663	4.13083	1.54239	8.704	5.87266	-0.328867	6.95662	-4.02538	-4.71126	5.4799	3.12837	6.57528
-2.03696	1.05812	8.38989	-7.56432	2.90452	-0.977654	3.99825	3.0526	4.24859	3.94978	-0.248051	3.49062	1.40566	-2.03762	6.11229	0.890232	-1.48196	7.61772	-0.75958	6.22047	5.11961	2.05794	6.2545	2.81373	3.50868	0.36376	4.94136	5.27803	-0.636923	3.67938	1.53128	-2.30526	6.0566	0.00357361	5.32645	5.46883	-0.0836027	7.52039	5.20961	3.82463	1.13736	7.92717	5.30516	0.0441927	6.29811	-4.10098	-3.8275	5.86757	2.85527	5.65118
-3.00006	0.949922	8.45569	-7.61505	3.83872	-1.24354	4.64285	3.7809	4.41279	3.33058	0.0494693	2.78142	0.781857	-2.73344	5.90012	0.558932	-1.39678	6.66293	-1.29028	5.45011	5.18859	2.95054	5.86357	2.39362	3.53518	1.10812	4.32151	5.95243	-1.39417	3.66422	1.39578	-1.7752	5.21666	0.530074	5.35104	4.46194	0.106087	6.68293	4.84059	3.03303	0.611729	8.03611	4.47846	0.408533	5.9959	-4.03868	-3.51355	6.71136	3.08447	4.82268
-2.59596	0.543622	7.66729	-6.65269	4.0455	-1.29397	4.17775	3.463	5.15069	2.63128	-0.316021	3.32639	0.421157	-2.51579	5.00784	0.279432	-0.48399	6.80994	-0.78388	4.78961	4.66849	2.79294	5.17335	3.08334	3.89048	1.97611	4.26267	6.09493	-2.06541	4.35929	0.902778	-0.98358	5.25165	1.21777	5.02083	5.01476	-0.744473	6.36881	4.51014	3.40643	0.403862	7.13276	3.79186	-0.292437	5.88763	-3.60538	-3.10958	7.45605	3.76527	4.94478
-3.48256	0.304122	7.45629	-6.90759	3.66091	-2.18814	4.90165	3.3145	5.72149	2.45118	-1.29298	3.03739	-0.390643	-2.08939	5.5301	-0.391868	0.15431	6.47484	-0.61658	3.99504	5.13527	3.12244	5.43855	3.97272	4.48268	1.92997	4.96387	5.76073	-2.87631	4.82433	0.0503776	-0.648694	4.93031	1.33057	5.20802	6.02657	-0.0493127	5.81285	4.14913	3.23323	-0.406402	7.72334	3.00736	-0.754027	6.01083	-3.47868	-2.27084	7.93096	4.38207	5.17308
-3.19076	1.20272	7.17969	-6.71666	4.38421	-2.82667	5.38555	3.9478	6.27289	2.04238	-2.11602	2.70946	-1.26334	-2.56872	5.76653	-1.16927	-0.10757	7.00781	-0.44498	3.15533	4.5965	3.89544	5.94098	4.15342	5.42688	1.94558	4.79441	6.41023	-3.61501	5.1168	-0.225622	-0.99714	5.82257	2.23857	5.21471	6.48682	0.744557	5.7171	4.6818	2.89203	-1.02368	7.0324	2.10286	-0.894667	5.67382	-2.57378	-2.17426	8.17029	4.09387	4.26738
-2.89066	2.04602	7.58729	-7.2469	4.79277	-2.08961	6.19105	4.0356	6.75669	1.46618	-2.71876	2.16486	-0.561443	-2.58119	6.46137	-0.673568	-0.26541	7.79661	-1.30278	2.7791	4.30631	4.73934	6.33143	4.44091	6.10968	1.92859	5.47602	6.13673	-4.57171	5.14995	-0.764722	-1.42285	6.48609	2.71987	4.70311	7.15274	0.767157	5.88685	5.61853	3.51053	-1.16413	6.30195	1.88836	-1.7887	5.47431	-2.31058	-2.08368	9.12481	3.49327	4.25748
-3.14246	2.92762	7.41019	-6.40204	4.98185	-1.66564	6.67695	4.1	7.65649	1.91088	-3.56138	2.23174	0.145357	-3.31714	6.50789	-1.20317	-1.01218	7.57337	-1.49938	3.27622	3.48374	4.12334	7.07914	4.30136	6.03578	2.49529	6.32037	6.58043	-4.41761	4.19767	-0.0899224	-2.15812	6.40858	2.28527	4.10094	6.55941	-0.0051627	5.93656	6.23277	3.98083	-0.624992	5.63362	1.09666	-2.05604	4.95244	-2.41008	-2.89065	9.64431	3.89937	5.14048
-3.92076	3.05532	6.87829	-6.26581	5.28783	-0.755704	5.76495	4.4435	7.66279	2.45688	-4.31108	2.50878	1.08756	-3.21527	6.87383	-1.39997	-1.67991	6.8251	-0.70708	3.78563	3.33311	3.60154	6.83348	3.52521	6.82678	2.79924	5.82545	6.49023	-3.93121	3.38885	0.765678	-1.63075	6.47514	1.81297	3.29524	6.38975	-0.423123	5.03469	6.32283	3.90503	0.0164668	6.29388	0.903955	-2.92574	4.92694	-1.74418	-3.20467	9.03178	3.06857	4.94248
-4.52616	3.72882	7.01029	-5.95304	5.92973	0.0244925	5.96405	4.4473	8.55829	2.50808	-4.76368	1.67319	1.62386	-3.72156	7.46365	-2.16407	-1.94746	6.27279	-0.88898	4.69475	3.58064	2.81384	6.28921	3.53468	7.12268	3.74028	5.95301	5.59103	-3.94861	2.98536	1.18788	-1.49198	7.28367	1.86077	2.36047	6.60723	-0.618113	4.26289	7.00241	4.52913	-0.0752922	7.05609	0.585755	-3.40227	5.69487	-1.20508	-3.74478	9.59713	2.58407	4.77568
-4.76316	3.35122	7.92379	-6.45023	6.70033	0.138046	5.14685	4.9446	8.47809	2.82288	-5.46238	2.29158	0.892757	-4.33922	7.12956	-3.02527	-1.65496	6.79563	-1.49978	5.33367	3.94222	2.05394	6.71255	3.87297	7.20388	3.92791	6.91512	4.67213	-3.85721	3.45323	1.26678	-1.36957	8.30329	1.27677	2.02999	7.29646	-0.724463	3.48172	7.69666	5.27063	-0.369252	7.55627	1.46336	-3.8648	5.90985	-0.37688	-4.12661	9.1597	2.03517	4.32888
-3.96796	3.45672	8.55079	-6.98449	7.38793	0.495379	4.61175	5.1834	9.25859	2.27298	-5.94528	3.03978	1.70946	-4.77943	7.42528	-3.22707	-1.22979	7.60834	-2.34538	5.78781	3.66877	2.51784	7.52054	3.62244	7.50438	4.74942	7.29875	4.66673	-4.26831	4.40332	1.37598	-2.3631	8.22278	1.02417	2.63186	8.05993	-1.25332	4.26554	7.96568	4.99533	-0.683322	8.42539	2.14416	-3.94557	5.2342	0.28142	-3.61298	8.57312	1.55017	3.60208
-4.35046	4.33842	8.43789	-6.75285	7.36053	1.42385	3.83385	5.7993	9.27069	1.42888	-5.68918	3.30533	2.34496	-5.44691	7.03746	-3.71287	-0.33979	8.0088	-1.96628	5.30893	2.89899	3.26444	7.98464	3.15652	7.09788	4.44839	8.10636	3.96123	-4.71031	3.91894	2.26618	-2.82259	7.87577	1.73417	2.03859	8.27183	-0.667783	4.93752	8.23767	5.22263	-0.484382	9.3182	3.10376	-4.16942	5.09205	1.19732	-3.85418	8.57287	0.95437	2.93693
-4.01146	4.98172	9.10849	-6.66384	8.24673	1.66389	3.22935	5.8492	8.50639	1.43498	-4.72198	3.42006	1.96936	-6.19153	7.64975	-3.14937	-1.01326	8.57576	-2.74418	4.79351	3.0165	3.76514	7.81454	2.38372	6.66778	4.86918	8.85065	3.64793	-5.57821	4.23403	2.80618	-3.37634	7.30763	2.64897	1.70951	8.21519	-0.825483	5.45142	7.47234	5.08833	0.426615	9.1661	3.68386	-4.74408	4.60034	1.67152	-3.7395	9.43247	0.66777	3.88708
-3.79736	5.19542	8.18859	-6.00069	8.80723	2.09447	2.27375	5.8815	8.50069	2.32648	-4.21508	3.54641	2.63236	-5.64661	8.12458	-4.07617	-1.20599	8.76714	-3.24228	4.26074	3.57975	4.21164	8.52662	2.79422	5.93828	4.926	8.20518	4.26243	-5.48721	4.89685	2.85438	-3.79659	8.16326	3.14997	1.97054	8.90081	-0.498683	6.04812	8.15084	5.82093	0.813416	9.62827	3.93366	-5.30012	5.33467	2.05222	-4.21763	10.2994	0.0131698	3.2417
-4.51296	5.65322	7.81809	-6.41901	8.42473	2.86592	1.44115	6.1031	8.11819	3.08938	-4.76208	3.38434	3.39666	-5.4841	7.54433	-4.83687	-1.84126	8.92158	-2.48288	4.23887	4.04599	4.64254	8.54444	3.61922	6.08828	5.69999	7.60817	4.55973	-5.89361	5.67359	2.52248	-3.24067	8.92864	3.97397	2.28644	9.28026	0.270377	5.64091	8.43958	6.26473	1.49151	10.1856	4.72986	-4.95255	5.64629	2.21142	-3.58263	10.9936	0.15957	2.18565
-4.55016	6.04732	6.95369	-5.5742	7.96433	3.13437	1.08085	5.9609	7.28219	3.24398	-4.76848	4.36123	4.32236	-5.33744	7.58086	-5.66147	-1.62117	9.23089	-2.51478	3.93561	5.01314	5.01074	7.88047	4.14345	5.26368	6.16683	7.45895	4.79623	-5.59511	6.67333	3.40118	-3.44313	9.23653	4.64857	2.94725	9.5268	0.620527	5.5649	9.35041	5.88503	2.22167	9.65531	4.52906	-5.16727	6.52926	2.23142	-2.57752	11.0401	0.64377	1.99012
-3.56866	5.91022	6.90039	-6.11983	8.24323	3.86526	0.569054	5.3541	7.73759	3.73348	-4.06008	4.87898	4.90916	-4.99509	6.90267	-5.41897	-2.34727	9.85205	-1.89948	3.24924	5.14906	5.60714	7.50673	3.39556	4.91638	6.35634	6.56104	5.29393	-6.10841	7.35151	4.02658	-2.79758	9.47724	4.83707	2.55532	8.57856	0.556117	4.63533	8.94081	6.40043	1.80271	8.91814	4.82236	-4.21692	6.70909	1.32272	-2.85302	11.2629	1.34157	2.11665
-2.56146	5.91892	6.90879	-6.6675	8.63033	4.56774	-0.372746	5.238	7.62419	3.82138	-4.39588	5.76624	3.99756	-4.99604	6.67687	-5.79687	-1.80354	10.588	-2.52398	3.23982	5.86207	5.84324	7.14628	4.32576	4.83588	7.21624	6.97144	5.74363	-6.77471	7.93647	4.29568	-2.42686	10.34	5.68917	2.53449	8.24032	0.218557	4.13535	9.73281	5.87293	1.14405	8.39683	5.37596	-3.38934	6.52626	1.50552	-1.84345	11.0444	2.13517	1.97036
-1.92216	5.27432	7.30569	-6.19438	9.46553	4.46973	-1.11225	4.8491	8.09509	4.50758	-3.77968	5.66012	3.11966	-4.56451	6.79629	-5.53927	-0.87387	10.5247	-1.93998	3.37496	6.63784	5.64794	6.22142	4.02685	5.64728	7.4444	6.51496	5.13383	-7.31581	7.39868	5.23678	-2.69657	10.1801	6.49997	2.90756	8.66797	-0.684813	4.1448	9.94791	6.51613	0.677715	7.75347	4.76976	-3.25976	5.7955	0.52962	-1.86084	10.9284	2.32047	2.75414
-2.15006	5.90052	7.96129	-5.75788	10.211	4.07635	-1.28345	5.8406	7.92969	4.72158	-2.95358	5.21794	3.78726	-3.99882	7.25358	-5.95527	-0.5045	9.72688	-1.88468	4.32465	6.44741	6.57394	6.19721	3.77493	5.35948	7.48389	5.51318	4.68733	-6.77331	6.67841	6.19178	-2.8923	10.3732	6.63677	2.15859	8.09867	-1.49318	4.26934	9.43501	6.90243	1.50937	7.37246	5.43216	-3.11421	5.09178	0.61832	-0.931555	10.9116	3.15927	2.54762
-1.15216	5.76692	7.70219	-5.72769	10.3203	3.11495	-0.425446	6.1402	8.34899	4.81938	-1.97651	5.41147	4.10356	-3.40377	6.57653	-5.97047	-0.29796	8.73708	-1.34058	4.63641	5.74559	6.36604	5.41738	4.37946	5.72618	7.31519	4.65758	4.72353	-7.02841	5.6934	6.50988	-2.16764	10.9202	6.38107	1.4093	8.79751	-1.59479	4.67641	10.2562	6.61913	1.39754	6.49185	5.18576	-3.98155	4.83125	0.47612	-0.485995	11.7715	3.64817	2.52874
-0.910056	6.36802	6.88549	-4.86186	10.1108	3.39531	-0.996846	6.1337	9.18869	5.27868	-1.14003	5.38631	4.90856	-3.47477	5.99523	-6.43737	-0.78017	8.05403	-0.91398	5.35868	6.22556	7.19664	4.9597	4.50886	6.53428	7.55145	4.15618	4.71833	-7.80841	5.15421	5.97078	-1.52273	10.3248	5.54237	0.900809	8.8656	-1.43099	5.55297	10.6762	6.75823	2.29568	6.20217	4.39136	-3.47239	4.41045	1.28892	-0.858335	12.1125	4.14437	2.05185
-0.293256	6.77932	7.53679	-3.99865	10.1876	3.82616	-1.28495	5.645	9.93659	5.32788	-0.898321	6.2314	5.77296	-3.67479	6.24069	-6.04447	-1.67447	8.18367	-0.69958	6.25179	6.1743	7.13224	4.25382	3.8787	7.30208	7.9346	3.66184	5.24373	-7.52881	4.37652	6.90748	-1.24413	10.215	5.54507	0.390019	8.05484	-0.891043	5.9564	9.97351	6.89903	2.51871	5.26095	4.73126	-3.32835	3.51367	2.08042	-0.605915	11.4696	3.83317	1.42616
0.513944	6.34542	7.60529	-3.39365	9.94083	3.11673	-0.606646	5.2522	9.34559	5.57538	-1.74694	6.56711	5.63286	-3.5824	7.15461	-5.16367	-1.69861	7.79516	-0.92118	6.53487	7.0522	7.69524	3.54966	4.04568	8.19468	7.62577	3.73097	5.26433	-6.53951	4.05777	7.59838	-1.45025	10.8044	6.44487	0.603569	7.67785	-1.43925	6.1315	9.18871	7.57943	2.0622	4.78787	5.25556	-3.69719	2.76945	2.12462	0.285695	11.2434	4.78867	1.17269
1.34674	6.26502	8.09349	-2.96734	9.48423	3.84454	-0.0789461	4.5597	9.63779	5.11088	-2.28028	7.2291	6.06426	-4.41964	7.526	-4.96677	-2.74492	7.76342	-0.25748	6.08569	7.59924	8.45254	3.2409	3.44188	8.88008	8.11974	4.21395	4.71223	-6.58931	3.129	8.15808	-2.25597	10.8156	6.09697	0.949399	6.83936	-2.21183	5.63743	9.58851	6.87673	1.47836	5.09588	4.93616	-4.08129	1.91468	2.15962	1.11015	10.6308	4.23637	0.638553
0.757844	5.79192	8.83239	-2.4162	8.64483	3.73888	0.0656539	4.5891	10.6018	4.37018	-2.42249	6.63768	5.63596	-5.33415	7.67558	-4.09437	-2.22565	7.74312	0.17662	5.85103	8.3853	7.84604	2.55164	3.1163	9.75078	7.76972	4.46167	4.15733	-6.71161	2.33446	7.78828	-2.79936	10.1268	6.07137	0.994899	5.88433	-3.03114	5.33241	9.32021	7.39233	0.843305	4.57908	4.05546	-4.26475	2.25454	1.25182	1.38734	10.5563	3.65447	0.207753
0.265644	6.61282	8.73929	-3.08697	8.36753	4.37639	0.882954	5.0825	10.6877	3.49528	-2.05154	6.89278	5.83876	-5.76158	6.82718	-3.88997	-2.95597	7.11796	1.13602	6.01487	8.30685	7.38394	2.03575	3.84131	9.25658	6.87813	4.42955	4.32663	-6.45281	1.40944	8.54788	-2.40489	9.77274	5.65187	1.82771	6.10176	-2.97257	4.8822	8.43541	6.77833	0.325113	3.97662	4.36426	-5.14064	2.60139	1.36492	2.11903	9.88185	3.81397	-0.553917
-0.709056	6.64692	8.97559	-2.91009	7.42673	4.15799	1.32035	4.2047	10.6252	2.88868	-1.23784	6.66333	6.40206	-6.04279	6.06398	-3.55377	-2.76981	6.18503	1.90742	6.22788	8.87328	7.35654	1.05774	3.96027	10.1405	6.67786	4.02269	5.01983	-5.89391	1.83634	8.63878	-1.99455	8.94273	6.07287	2.66442	6.10068	-2.39456	5.16213	7.72334	7.36943	-0.383372	3.43032	3.86716	-5.8679	2.96148	0.82962	1.77633	9.02483	4.01017	-1.5195
-0.963756	5.72582	9.04029	-2.15859	7.92133	4.55559	1.36105	3.9736	9.71429	2.27778	-2.00972	6.91833	6.34556	-5.96688	5.16606	-3.57897	-3.69942	6.36952	2.61402	5.67799	8.67158	6.44784	1.43064	4.26455	10.5742	6.14015	3.47382	5.98323	-6.15161	1.94264	8.71398	-1.34345	8.22965	6.47787	3.38161	5.53527	-2.42989	4.16399	7.86046	7.26743	-1.17674	2.81033	3.00476	-5.63533	2.65889	1.34622	1.1559	8.53679	4.25397	-1.75779
-0.473456	4.87512	9.04099	-1.63456	7.13393	4.61442	1.16495	4.8552	9.39929	1.87468	-1.47978	6.29672	6.51236	-6.59614	4.54231	-2.83447	-4.21042	6.00265	3.05982	5.35711	7.90055	6.66374	2.17441	4.81595	9.99748	5.49799	4.00385	5.88883	-5.12741	2.1423	8.97018	-2.06586	7.59301	7.21367	2.93897	5.14907	-2.26975	3.15452	7.7055	7.71573	-1.8795	3.35444	2.01726	-5.46839	2.61331	0.70512	1.05125	7.73348	4.12657	-1.82329
-0.0217562	4.53532	8.17709	-0.988448	7.50533	4.00307	1.98525	4.9041	8.77229	2.46378	-1.33385	5.50375	5.89106	-7.1756	4.07976	-1.98677	-4.00702	6.49755	3.00342	5.95523	7.17709	7.32424	2.06941	5.51723	9.66348	5.6355	3.05383	5.82033	-4.99211	1.14862	8.00908	-2.08708	7.33739	6.70207	2.66103	4.37863	-2.06727	2.8996	8.57229	7.71413	-1.57495	4.30854	2.23016	-4.5911	2.80095	-0.16438	1.32638	7.44942	3.45047	-1.24894
-0.647856	4.93852	7.54109	-1.89573	7.17463	3.63259	1.65515	3.9404	8.46499	3.45798	-1.19326	5.60104	5.52766	-6.6122	3.38526	-1.11687	-3.70692	6.89373	2.58792	6.87217	7.21137	6.72764	1.70403	6.21934	9.55038	4.71145	3.41502	5.45123	-5.20801	0.306309	8.07608	-2.57175	6.48023	7.15597	1.82739	4.41505	-1.218	2.45376	8.26295	6.77443	-1.37429	4.52928	2.47806	-4.40016	3.69979	-0.12698	1.48381	8.36427	3.87367	-0.691937
-1.08726	4.97652	6.58549	-2.65467	6.52343	3.57068	1.64195	3.2124	7.77729	4.25158	-0.861951	5.04902	5.52156	-5.59365	3.28906	-0.575868	-3.74292	6.0824	3.21732	7.25674	6.63566	5.98944	2.29843	5.98591	9.02738	3.93046	3.46117	4.72103	-4.87021	0.825879	7.89788	-1.71017	6.02703	6.76007	1.24324	3.80637	-1.05193	2.32172	7.2985	6.40023	-0.654052	5.16623	2.43966	-3.56603	4.18427	-0.61198	1.11578	9.08323	4.55697	-0.270277
-0.306456	4.85502	6.06978	-2.13646	5.77833	3.86633	1.77775	2.5444	7.12669	4.14718	-1.3954	4.17895	4.94326	-5.71466	4.04576	-0.344768	-3.75562	5.18021	3.64942	7.23899	5.74758	5.18304	2.29146	5.42564	8.13838	4.42668	3.61027	5.01703	-3.98731	1.03425	7.22928	-1.43184	6.67651	6.32917	1.56999	3.02535	-1.63872	2.51201	6.5419	5.93453	-0.712202	5.9871	2.05396	-2.7361	3.85903	-1.17158	0.663425	8.38531	4.03007	-0.095487
-0.273856	5.82972	6.13912	-2.303	5.22993	4.5898	1.78105	2.5054	6.13269	3.27468	-1.81859	4.4704	4.60006	-4.86966	4.32718	0.110932	-4.20042	4.49724	3.78762	6.34508	5.45019	4.92984	1.40291	5.14403	7.63298	3.61428	3.88009	4.92373	-3.74211	1.99612	7.52848	-0.496828	6.49425	7.26297	1.30954	2.68251	-1.43886	1.52852	6.53569	5.98093	0.2361	6.0519	2.63336	-2.11874	4.46299	-1.67268	0.590635	7.56627	3.17637	-0.333927
0.443344	5.68242	6.76449	-2.85436	5.53553	5.2958	2.69595	2.8947	6.26379	3.24888	-2.51142	3.86774	4.93486	-4.00646	4.40892	0.915632	-4.33062	4.97437	4.03682	5.89693	4.59971	4.04484	1.42935	4.63659	6.93588	3.48147	3.15316	5.32123	-2.89771	1.79127	7.07658	-0.00560146	5.79662	7.07397	2.13856	2.15277	-1.41816	1.13958	7.3887	5.10323	-0.0863622	6.19786	3.43826	-1.6271	4.18703	-1.72328	0.442925	6.64604	2.87977	0.600373
1.11684	5.82412	6.13082	-3.80562	5.85823	5.14581	2.97645	3.6012	5.64339	3.07028	-2.21551	2.96741	4.87816	-4.07248	3.47636	1.28703	-4.41262	5.92926	4.34762	5.05046	5.13622	3.97004	0.89366	5.34548	6.12878	3.93265	3.32244	5.58763	-3.12271	0.874339	6.21588	-0.504002	5.77647	6.49267	2.86085	2.06922	-1.06412	1.11243	8.32866	5.28693	0.0769168	5.2848	2.65886	-1.20248	4.44869	-2.06248	0.291075	5.79219	1.98177	0.807093
0.936744	5.86132	5.1873	-4.13277	6.09623	5.99132	3.36055	2.7537	5.19079	3.22468	-1.91819	2.06585	3.94816	-3.98146	3.33216	1.71393	-3.66912	6.41418	3.83902	4.47686	4.5752	3.79704	-0.0807802	5.34427	6.12388	4.79352	2.82796	5.77323	-2.08081	0.798659	5.28798	-0.293793	6.07279	5.63497	3.1627	2.14615	-0.227453	1.37073	7.87809	5.21043	0.998295	5.44849	2.24186	-0.359847	4.33477	-2.09598	-0.483055	5.16738	2.25617	1.60655
0.657544	5.93782	4.2718	-4.96734	6.59333	5.80039	3.33085	1.80639	5.23579	4.05078	-1.98754	2.62219	4.26496	-3.32511	3.93176	1.98673	-2.72791	6.26023	3.65662	5.01425	3.7318	2.86404	0.0901598	5.5497	5.15248	4.91974	2.75542	6.39093	-1.58966	0.241099	4.42958	-0.608714	6.22677	5.86087	3.99215	1.76501	0.0412073	2.21459	7.62185	4.28103	1.33985	5.47574	2.52806	-0.0586473	5.1959	-1.75978	-1.33376	4.87314	1.69057	2.12227
0.186244	5.08402	3.96096	-5.55624	6.17143	5.09817	3.63935	1.75155	6.08579	4.77598	-2.52603	2.3807	3.80266	-2.667	4.48494	1.72813	-1.86305	6.60913	4.36752	5.43377	3.38078	2.20254	0.31366	4.77726	5.37298	5.12369	1.80878	7.21523	-1.68761	-0.214121	4.78588	-0.87208	5.37946	6.46227	3.72074	1.06582	0.579357	1.5132	7.19756	4.15203	1.85205	4.62463	3.47436	0.125153	5.0502	-1.72388	-2.25556	5.21965	1.09667	1.6727
0.0696438	5.47912	3.07719	-5.99469	6.87283	4.54677	3.61785	0.847335	6.59909	4.97628	-2.33117	3.33134	4.44196	-2.04804	4.96327	1.71123	-2.34059	7.42277	4.58912	5.36078	2.41896	2.67974	-0.38791	4.29268	4.97798	4.29441	1.57075	7.61583	-2.52431	0.0529587	5.31208	-1.02087	4.58113	7.08717	4.24704	1.60664	0.881737	2.3785	6.96787	3.77413	2.35475	3.92639	4.35426	-0.263897	4.86129	-1.05998	-2.04078	5.86333	1.18477	2.59475
-0.715156	4.90132	3.15943	-6.93602	6.94863	4.4971	4.47135	1.16925	7.02269	5.16398	-3.29158	3.25689	4.20006	-1.11459	4.98807	2.15023	-1.4777	7.40076	4.75392	5.1284	1.49867	2.49054	-1.3657	4.29159	4.32138	3.84375	2.11344	7.13283	-3.41051	-0.227261	6.15608	-1.22338	5.01121	6.43537	4.92965	1.44112	0.445917	3.17883	6.63924	3.80673	2.21823	2.97189	5.26236	-0.0790973	4.81218	-0.37048	-1.44308	5.82997	0.67777	3.43738
-0.857456	4.05462	3.64031	-7.32118	7.14293	3.63087	4.30065	1.21374	7.94069	5.75158	-3.84168	3.8073	3.37806	-1.01929	5.5488	2.82503	-1.2908	8.12077	5.53112	4.61105	1.59898	3.07834	-1.31622	3.47739	3.43148	3.55699	1.82726	7.04473	-4.31411	-0.574661	6.94818	-1.88141	4.77784	6.25037	5.6442	2.12328	0.520357	3.95289	6.14386	3.90453	1.34434	2.63957	5.92366	0.220983	4.16271	0.25552	-1.91218	5.2722	-0.0375302	3.49758
-1.07756	4.73062	4.25755	-6.84517	7.34043	2.81377	4.90945	1.57669	8.57179	6.43328	-3.96888	4.4948	3.45666	-0.539601	6.40571	2.89203	-0.3426	8.20615	5.72072	3.91056	0.987843	2.93674	-0.59928	2.89665	2.96698	3.76837	1.02061	6.43503	-4.61681	-1.23048	6.23748	-2.44239	5.03268	6.78667	6.33401	2.56968	0.815657	4.84107	6.1245	4.81513	1.15453	2.69886	6.19716	-0.128047	3.28703	0.0422201	-2.37293	4.42842	-0.64173	2.85478
-1.24376	4.81302	5.21978	-6.20917	6.80443	3.22706	5.70685	2.13641	8.83049	6.70948	-3.29408	3.86526	2.86556	-1.02657	6.95868	2.82173	0.42922	8.72693	5.31272	2.98657	1.05376	2.27294	-1.22932	2.56621	2.25058	3.24515	0.579943	5.69803	-4.13331	-0.838641	5.69108	-2.41111	4.19927	6.79267	6.61806	1.62325	0.524637	4.69246	5.20425	5.55243	1.3745	3.25658	5.31866	0.0856727	3.04656	-0.81768	-2.83306	4.6976	-0.33173	1.9501
-2.22576	4.81922	5.10322	-5.60562	6.10473	3.30174	5.74225	3.0205	8.33329	7.48708	-3.86748	3.79903	2.40416	-1.7265	6.50922	2.85623	1.41462	8.58675	5.83962	3.04236	0.194073	1.43894	-1.59279	2.75187	2.20758	4.16445	0.0869834	5.23193	-4.13751	-0.0035313	4.99828	-2.99983	4.61034	7.11897	5.86097	0.950631	-0.409973	4.5036	5.02748	5.48513	2.34503	3.4806	4.75156	0.703843	3.36725	-0.91188	-3.7836	4.81001	0.23257	1.43537
-2.01706	5.80852	5.02019	-5.01825	5.43773	3.69973	4.86075	3.3232	7.84829	7.37948	-4.35038	2.98931	2.96296	-2.44357	6.571	2.74433	1.46235	7.66566	4.94772	2.64618	-0.0979566	0.85144	-1.65421	3.48696	1.39998	3.77086	0.302503	4.69323	-3.35051	0.0766787	4.13428	-2.77345	5.1529	6.37757	5.87958	0.304471	-0.890743	5.17081	4.51023	5.41973	3.37948	3.62512	3.98826	0.373703	2.93254	-1.39708	-3.46796	3.97843	0.28987	0.459213
-2.83396	5.95322	4.54631	-4.12172	5.27613	3.73158	4.77495	3.0565	6.91429	7.76828	-3.66768	2.27648	3.87536	-2.37984	6.96208	2.55533	1.2461	6.70495	5.50902	2.73388	-0.923557	1.45604	-1.64733	4.22764	1.11748	3.96917	-0.554557	3.93293	-3.89741	0.222049	3.82188	-3.5241	4.58731	6.40997	5.92371	-0.620399	-0.799603	4.72763	3.67187	4.79263	3.90493	4.13945	4.16976	-0.354607	2.35088	-1.57958	-3.09526	3.18423	-0.57433	0.765573
-3.37596	5.23272	4.91801	-3.70408	4.9183	4.59423	3.87325	3.2115	7.27789	8.48698	-3.10688	1.9236	4.81176	-2.59664	6.93895	1.87753	1.9585	6.49456	5.34062	1.8048	-0.686657	2.05904	-2.3818	4.46563	0.679076	4.78187	-0.825757	3.49123	-3.23691	-0.316891	3.01498	-3.22437	4.18314	5.56447	5.49922	-0.682349	-1.61424	5.25148	3.72926	4.07093	4.47195	4.66636	3.84276	-1.09247	2.92013	-2.00558	-3.88054	2.88625	-0.59743	0.797953
-3.77496	4.94672	4.05918	-2.99573	4.78926	3.98675	3.75085	2.3186	7.04179	7.63708	-2.56723	1.91711	5.10586	-1.71524	6.59692	2.02433	2.31452	5.60338	4.39962	1.74624	-0.288457	2.48334	-1.87908	5.19881	0.682776	5.06754	0.0573434	3.30563	-2.63971	0.442029	2.17638	-3.68294	4.0674	5.58837	4.70404	-0.0635793	-1.77562	6.12171	3.27248	3.15673	4.73677	4.31039	2.98206	-0.650637	2.98983	-2.92488	-4.138	2.90747	-0.0972302	0.947723
-4.72546	4.86972	4.36008	-2.99224	3.95794	4.5353	3.17595	1.65528	7.41289	8.31408	-2.05372	1.44304	5.29416	-0.780261	6.32655	2.62843	2.06436	4.88562	4.10792	1.16395	0.479843	1.80034	-1.86471	5.87647	0.311376	4.21647	0.294703	3.88223	-2.03981	0.967119	2.25058	-2.8143	3.65654	5.44487	4.66154	0.944011	-1.96093	6.73461	3.97755	2.65533	3.97154	4.53843	3.16106	0.196313	3.42996	-3.20018	-4.35528	3.81795	0.68717	1.49455
-4.34216	4.42762	5.19745	-3.0227	3.27847	3.82029	2.54795	0.959815	7.62169	8.89118	-1.26526	1.53209	4.71576	-0.401931	5.72455	3.17343	2.69259	4.47058	4.29542	1.29655	1.43075	1.14194	-2.17275	5.29731	-0.494924	3.96406	0.702173	4.79403	-2.03541	0.749319	1.69598	-2.07441	3.91698	4.77197	4.20988	0.424611	-2.73396	6.78233	4.63065	2.66793	3.18927	4.10104	2.56706	0.924983	3.29551	-3.54328	-3.60211	4.33413	1.06217	2.2437
-4.63816	4.99502	5.95097	-3.91862	2.85691	4.00797	2.64585	0.0138153	7.59519	8.27668	-1.01255	2.27808	4.84866	-0.0610614	4.80078	3.26683	2.46571	3.5331	3.76952	1.88109	2.02775	0.46654	-1.56568	5.61706	-0.238824	3.07167	0.709263	5.15123	-1.80906	-0.0949613	0.913478	-1.82585	3.33686	4.22907	3.45358	0.200291	-2.95342	6.40098	5.45525	1.95503	2.53571	3.8722	1.95916	1.14147	3.9472	-4.48868	-3.41877	4.25311	1.75377	2.83275
-3.71246	5.23702	5.95768	-4.48846	3.5463	4.35758	3.00655	0.179195	8.47559	7.59588	-1.60943	2.69238	5.42966	-0.516021	4.20946	3.02313	3.0541	2.72618	2.77832	1.63785	1.99401	0.97604	-0.78546	5.26996	0.708376	2.81983	0.946423	4.36943	-1.35199	-0.289281	1.07118	-0.94042	3.00271	4.58177	3.9677	-0.568939	-3.89501	6.26002	5.29115	1.70503	1.85861	4.49389	1.84566	0.770023	4.88553	-4.52868	-2.66568	4.81189	2.41247	2.19395
-3.16306	4.71002	6.56699	-4.65186	3.45343	3.41595	2.35125	0.808615	8.83889	6.74248	-1.29318	2.51386	4.94316	-1.35985	4.17064	3.49273	2.60123	2.00528	1.85332	1.71741	2.15322	1.20044	-0.3665	4.44473	0.964676	3.03089	1.78581	5.04283	-0.640553	-0.400231	2.02638	-0.80416	3.18597	3.89977	4.46386	-1.03707	-4.31266	5.43498	5.09405	2.10193	1.49451	3.70886	2.63846	0.874853	5.4171	-4.18238	-2.49626	3.96713	2.67477	2.6067
-3.05796	3.76312	6.50209	-4.51851	3.63601	2.46285	1.76455	1.19913	8.16259	6.23758	-1.55636	1.79216	4.88806	-1.38867	3.24746	3.33833	1.58655	1.84968	1.12762	2.11473	1.67994	0.93814	-0.66694	3.53135	1.50988	3.81094	1.99419	6.06413	-0.397543	-0.265301	2.72188	-0.235569	2.8097	4.84677	4.61256	-1.23692	-4.0222	4.5772	5.42117	1.69613	1.69972	2.84619	3.34406	1.38304	4.97829	-5.11478	-2.2758	3.7928	3.63157	2.68363
-2.18676	3.54772	6.73979	-3.84193	3.32266	1.81856	1.07515	0.851565	8.72249	6.32638	-2.35555	1.30748	5.11036	-0.882271	2.43186	2.70663	1.64214	1.15608	0.58902	2.64455	2.3668	1.34994	-0.47116	2.68534	1.14918	4.66508	1.83625	6.53633	0.456857	-0.252811	2.30548	0.109844	1.96126	4.60807	3.90451	-1.88267	-3.41698	4.79684	4.70962	1.79413	2.52398	2.49693	3.24536	1.89593	4.20338	-6.07333	-2.28503	3.79695	4.53597	2.91204
-1.73166	3.08042	5.99777	-3.87421	3.69923	0.930282	0.854454	1.73666	8.69139	6.79058	-1.69486	0.823074	5.81956	-0.859181	3.08826	1.98883	2.23283	0.745078	-0.15288	2.029	2.48905	1.38934	0.54635	2.70998	0.521176	5.06286	1.23534	6.92143	1.11279	-0.796721	2.99948	-0.170051	1.41517	4.27267	3.07643	-1.60244	-3.22772	5.6096	4.21476	2.21713	1.80951	1.99362	4.08976	1.85273	4.46432	-5.53188	-2.99971	4.20215	4.89547	3.34238
-2.20526	3.80582	5.67752	-3.38438	4.54959	1.04285	1.72715	2.10632	8.41349	6.92038	-0.738711	0.816944	6.66736	-0.910871	3.60846	1.94443	3.16826	0.349478	0.0471205	1.54101	3.31068	0.79194	0.32111	3.50325	-0.382924	5.09248	1.59133	6.53873	1.91302	-1.1763	3.18658	0.835948	1.31937	3.75467	2.42281	-1.15397	-3.71064	5.18551	3.54126	2.79603	2.10891	1.28736	4.92286	1.96171	4.90265	-6.40401	-3.10019	4.5604	5.32627	3.88988
-2.73946	3.59512	4.91423	-3.15852	4.81798	1.94597	2.57275	2.17037	8.03149	7.82648	-0.648881	1.06565	6.78476	-1.55487	4.35203	1.63023	4.06698	0.268578	0.65852	1.1812	3.95313	0.71524	1.25886	3.62962	-1.13932	5.54161	1.11709	6.58173	2.18772	-0.264461	2.97418	1.73564	1.6366	3.05247	1.78961	-1.22325	-3.67681	5.02546	2.62739	2.09693	1.67152	0.762505	4.45346	1.81896	5.63154	-7.10303	-2.38852	4.52378	6.18477	3.48178
-2.17526	2.82112	4.83357	-3.36851	4.18031	2.59151	2.73225	2.04203	8.99889	7.89848	-1.54757	0.608844	5.92236	-1.37195	4.59361	0.792332	3.79816	0.728978	1.48042	0.933173	3.4109	-0.08236	1.50341	3.1934	-1.56402	5.02439	0.441853	5.94583	2.67525	-0.700611	2.13468	1.29269	1.67468	2.81367	0.944779	-0.734509	-3.42146	4.17197	3.02314	1.22463	1.85664	0.591425	4.64836	2.81563	5.59813	-6.56633	-2.08503	5.29141	6.46087	4.36158
-2.08376	2.15352	4.10802	-3.77693	4.94071	2.81649	2.11075	2.4162	9.60379	8.24818	-2.23165	-0.00208644	5.66106	-2.23418	4.83657	0.434432	3.04686	1.24868	2.27792	0.863183	4.01188	-0.51936	0.6059	2.94579	-1.19732	5.81152	-0.139097	5.01893	2.7864	-0.422381	1.44458	1.00617	2.31417	2.21317	1.65529	-0.267709	-3.34652	3.3463	2.62766	0.283629	1.655	0.690945	4.72396	3.41754	6.30971	-5.88708	-2.7486	5.43349	7.38367	4.52728
-1.48206	1.79692	4.77784	-3.62029	5.85553	3.06373	1.46715	2.1624	10.3161	7.99148	-1.68212	-0.769836	5.63056	-3.12647	4.58632	0.672132	2.26158	1.69538	2.84312	0.742713	4.74385	-1.01176	0.69272	2.14642	-1.47842	6.41434	0.527563	4.40093	2.15881	-0.107161	0.529678	0.449771	2.4726	1.52497	1.34188	0.329351	-2.47148	2.97692	2.42166	-0.0557713	1.37853	1.60668	4.20066	4.06386	6.89132	-6.1846	-3.7029	5.37764	8.36037	4.36598
-1.00936	2.33932	4.07616	-3.43125	5.94883	2.11893	2.19885	1.44835	10.3461	7.77028	-2.42819	-1.43252	5.76836	-2.82138	3.68726	1.43193	2.42763	2.29608	2.17992	1.29006	5.12082	-0.96586	1.18715	1.29892	-0.530424	6.42833	0.508903	4.03433	1.86481	-0.874811	0.232778	0.0890855	3.29555	1.78837	2.27153	0.505971	-2.96247	2.17533	2.55324	0.180229	0.522318	2.06912	3.60636	3.22992	7.00785	-5.62138	-3.98535	6.02633	8.06757	3.94598
-0.729956	3.24022	4.2982	-3.46598	6.63873	1.43736	1.85635	0.450115	10.0212	7.07208	-3.10108	-1.52564	5.25546	-2.79017	2.89576	2.17203	2.22501	1.73538	1.66772	0.687973	5.71684	-1.64216	1.75259	1.73772	0.395476	6.50494	0.309423	4.47043	1.07679	-0.525311	0.0330776	0.958184	3.39066	2.19407	2.94733	1.10825	-3.58127	1.67671	1.98879	0.994629	0.932059	2.18928	3.34096	3.24998	6.05615	-5.72808	-3.9524	6.97579	7.51427	3.43168
-0.501056	3.67822	5.15754	-2.7257	6.78503	2.04674	2.79525	0.579035	9.77409	6.21208	-2.60866	-1.42214	6.19336	-2.56055	2.74396	2.27623	1.3557	2.10338	0.96112	1.43889	5.63533	-0.81756	1.92125	2.22502	0.975576	6.8756	0.983963	4.29793	0.446657	0.232769	0.713378	1.23891	3.94919	1.51987	2.83073	1.82188	-4.4891	1.53302	2.36801	0.624029	1.12561	3.00302	2.72466	2.55715	5.89967	-5.98937	-3.02115	6.96374	6.53967	3.27178
0.286844	4.30492	5.03877	-2.88791	7.66163	1.7746	3.70095	0.539905	9.30489	6.07388	-1.63855	-1.53014	5.57256	-1.93393	2.46186	1.87703	0.54413	1.88408	1.20932	2.30828	5.37801	-0.01546	2.47502	2.44656	1.71268	6.50825	1.46982	4.98393	0.219717	0.884809	1.49808	0.757182	3.48581	2.05127	3.07918	2.55781	-5.14131	0.818598	2.41107	0.0693287	1.23073	3.77525	2.94616	1.77025	6.31044	-5.59128	-2.17543	7.10461	6.12637	2.40291
0.710244	4.85352	5.71737	-3.64519	8.23773	1.47866	4.03985	0.0498253	8.57969	5.73508	-2.05672	-0.690676	5.68756	-1.58306	1.58876	1.13753	0.11002	1.42488	1.66342	3.09099	4.96537	0.77214	2.37793	1.83852	1.17258	5.78693	1.80189	4.93983	0.535517	1.74254	2.39558	0.968495	3.85962	1.12427	3.26214	2.84389	-5.46294	1.17627	3.30841	-0.269071	2.06815	3.5122	3.00166	1.18275	7.06771	-5.35658	-1.93721	6.19967	6.56477	1.64347
1.13604	4.37952	6.48219	-3.61792	8.01723	2.38787	4.25865	-0.728415	7.97439	4.91458	-1.6861	-0.233306	5.46136	-2.41657	1.18136	1.08123	-0.0683196	2.36118	2.36062	3.73479	4.61075	1.46414	1.73067	1.96432	1.94178	5.37898	1.47339	4.76273	1.0808	2.54595	2.31698	1.92514	3.97906	1.45077	3.97496	3.44142	-5.18198	0.285549	3.41603	-0.0878713	2.89363	3.96368	2.15906	1.57256	7.41406	-4.72038	-1.90398	5.54668	6.78287	1.32035
1.20114	3.77112	5.69834	-4.02218	7.73133	3.16507	4.85975	-0.0957147	7.67259	4.62138	-2.11159	0.517444	5.31776	-2.65362	0.246961	1.32633	-0.85223	2.78418	2.89282	2.96388	4.70526	1.31894	1.95521	2.91939	2.51298	5.10957	0.690843	5.62783	1.02488	2.89388	2.90198	1.64993	3.21152	1.53297	4.32465	2.60564	-4.9129	0.843218	4.14785	0.558929	2.39243	4.38093	1.79686	1.72607	8.28803	-4.12718	-2.69772	5.76415	7.06857	0.399423
2.05964	3.48362	5.65833	-3.67962	6.95203	3.51459	5.72695	-0.0558647	8.12679	4.22868	-2.94365	0.739944	4.99736	-3.31691	0.894261	1.53873	-0.52472	3.65562	3.53852	3.13282	5.40838	1.20174	2.90938	3.1504	3.36358	5.0626	1.14591	6.40523	0.616047	2.52398	3.30468	1.65443	4.06825	2.34617	3.96321	2.97357	-4.59075	1.6314	3.7478	0.918729	3.25135	4.32349	2.42506	2.47331	8.2098	-3.55868	-2.05278	6.10892	6.01317	0.463223
2.58774	3.98682	6.23593	-4.33493	6.28453	3.5888	6.13795	0.151335	7.28649	5.01998	-3.32928	0.372504	5.29236	-4.30077	0.833061	2.13333	-1.19323	3.35608	4.28642	2.60019	5.00539	1.35594	2.64027	4.09219	4.14538	5.26305	0.677693	7.03783	1.23713	2.79684	3.42468	2.57902	3.98722	3.16737	4.2846	3.1002	-3.63807	1.73841	3.50508	0.966729	3.91787	4.96493	2.81746	3.37711	8.41504	-3.14598	-1.21177	6.09051	5.56687	0.181443
2.18834	4.59802	6.81049	-4.78553	6.74473	2.82025	6.43605	1.13166	7.38269	5.57328	-2.63846	0.121864	5.09096	-5.20629	0.555661	2.71323	-1.5639	4.00041	3.95532	3.06747	4.29472	0.89384	1.84935	4.43731	3.35478	5.68684	0.267603	7.40773	2.08832	2.73835	3.73688	3.2421	4.61138	3.50197	5.16765	3.18549	-3.64177	0.896638	3.95457	1.85753	4.45289	5.07883	3.48706	2.7916	8.11575	-3.81988	-1.11222	5.362	5.22217	-0.516997
1.61304	5.13342	7.36439	-4.74857	7.34613	2.01193	7.45635	1.41184	7.33599	6.54698	-2.53854	0.125554	5.70706	-5.98188	0.735261	3.28213	-2.31135	4.13862	4.88222	3.36667	4.3737	0.35484	2.33351	5.04526	3.22478	6.64511	0.290083	8.04573	2.51778	2.06419	3.57748	4.02464	5.22802	3.76667	6.09701	2.89983	-3.3969	0.27453	4.61133	2.50233	5.21874	5.03516	3.76026	2.00213	7.57098	-4.30028	-0.381505	5.65683	5.05587	-1.48676
1.60054	4.20752	7.69839	-5.38146	7.03103	1.36245	7.12085	1.20013	6.43149	7.36708	-2.78509	-0.310176	4.95896	-6.5367	0.247461	4.06593	-2.16152	4.61559	5.31822	3.30393	5.20294	0.73954	2.49404	5.97249	2.93058	7.17954	-0.475427	8.80913	1.94039	2.22589	3.33618	4.56857	6.02985	4.44507	5.74732	2.31332	-3.16163	-0.602615	4.22832	3.03113	6.03434	4.92157	4.16606	1.82956	8.40909	-4.98848	0.254375	5.55095	5.70237	-2.07157
1.78124	3.31342	7.25899	-4.86802	6.27463	1.71603	6.31125	1.43349	5.92189	8.07028	-3.33978	0.0647536	4.04096	-6.56224	0.458061	4.92093	-2.59315	4.98683	4.95872	3.22656	6.1538	0.23664	1.98903	6.6286	3.72628	7.23773	-1.06786	8.58293	1.58994	3.07608	3.89438	5.20703	5.52059	4.52287	6.68195	2.41391	-2.4397	-0.0720813	3.88961	3.05273	6.99984	5.05793	5.01356	2.07317	8.77018	-5.48138	0.721425	6.26714	6.25937	-1.95987
1.99154	2.53312	6.70999	-4.38517	5.42953	1.67247	5.41935	1.66082	5.74939	8.52798	-3.86368	-0.524686	3.30116	-6.05084	0.0613608	5.43993	-2.59129	5.79288	5.30052	3.97633	6.58849	0.27694	1.20489	7.15386	3.24448	8.11998	-1.11596	9.49293	1.26986	3.31994	4.78108	5.28108	5.94384	3.75147	7.19107	2.03515	-1.70858	0.574348	3.83433	2.14693	6.64511	4.58347	5.46976	2.90879	8.50482	-5.85478	1.62489	6.21809	5.77917	-1.23529
1.70134	1.93812	7.41849	-4.77399	4.9661	0.905941	4.83635	1.89419	6.45439	8.15078	-4.29858	-1.3179	2.64186	-5.42924	0.410861	6.25573	-3.19587	5.76616	4.59742	4.51045	6.26536	0.28404	0.27118	6.9803	3.29028	8.31205	-0.151207	10.2524	1.85152	3.22023	5.11168	4.45958	5.51864	3.57277	7.95893	1.38883	-1.67052	1.37473	3.31165	1.77193	6.53484	3.73311	4.58946	3.20542	8.48602	-6.37899	1.83467	5.431	6.63987	-1.05346
1.74494	1.21352	6.82799	-4.37706	5.10943	0.00127848	5.63565	1.98213	6.99219	8.83178	-4.15948	-1.86958	3.51616	-4.91006	0.480561	6.97793	-2.79524	5.27212	3.81582	4.48783	6.8094	0.48584	0.47725	6.08122	3.85138	7.52598	-0.0402566	9.78263	2.66863	2.9531	4.50808	3.84144	4.92304	4.43307	7.60736	1.49975	-2.49365	1.86686	3.30455	1.44643	5.66247	3.78979	3.80766	3.63031	8.89198	-5.47238	1.80549	5.09593	7.09827	-1.21237
2.18554	1.07582	5.97026	-4.59923	4.65772	-0.842194	5.52315	2.6342	6.26999	8.58678	-4.20398	-2.75238	2.99756	-4.12016	0.801561	6.67573	-1.96269	5.70621	3.09112	4.16657	7.48663	1.35514	0.74466	6.49283	4.59718	7.65728	0.493023	9.47363	2.89406	3.77199	5.26258	4.25476	4.47058	4.97877	7.02249	1.0011	-2.71695	2.16796	4.16976	1.65713	5.76991	4.7231	4.13236	3.28354	9.71618	-4.80968	1.83878	5.73552	7.18727	-1.30655
1.92044	1.26582	5.08529	-5.35799	4.11681	-0.961574	6.34765	3.181	6.03619	8.38588	-3.60528	-3.46998	3.35966	-3.95013	1.64276	6.17863	-1.54518	6.39709	3.01892	3.80622	6.59367	1.77494	0.90461	7.41018	5.30678	7.97062	1.00667	10.0332	3.61189	4.15274	5.63348	3.43	4.09567	4.76837	6.04878	1.01674	-2.81045	1.87622	5.09892	0.936729	5.13249	4.48271	4.17446	2.35222	9.69058	-4.49288	2.06107	6.63116	6.30217	-1.4497
1.14344	1.78312	4.84409	-5.08568	3.35815	-1.48754	6.31275	3.7427	5.26339	7.81828	-2.79005	-3.15498	4.13436	-3.33237	1.80176	5.71063	-1.62086	5.59705	2.48072	4.57805	6.67069	1.94404	1.58493	6.76633	5.86928	7.80187	1.78841	10.1947	3.71446	3.15967	6.34888	2.8887	3.75769	3.90867	6.02031	0.650541	-3.32751	2.38638	5.77269	0.394829	4.3735	4.29016	3.71586	1.67453	10.2529	-3.96838	2.29307	7.46275	6.05277	-1.73346
0.215244	2.06552	4.7465	-4.18063	3.73611	-1.48751	6.70035	3.726	4.37289	7.23468	-3.56538	-2.93488	4.70236	-2.58145	2.07686	4.96253	-1.05668	5.8142	2.14012	4.58981	5.78555	1.82794	2.34682	7.27497	5.68218	7.50355	2.73094	11.0196	3.36444	2.75777	6.30388	1.99038	3.41271	4.15817	5.1598	0.989631	-4.1583	2.57644	5.47652	-0.250471	3.9395	4.9032	3.54856	1.62197	9.28068	-3.72788	1.43592	7.77321	6.55257	-0.929607
0.383744	1.87612	5.66221	-4.63728	4.2269	-2.13561	5.90495	3.0587	4.30909	7.48748	-4.47688	-2.61608	4.20796	-2.34509	2.80376	4.13463	-1.1189	5.28543	2.70492	4.71382	5.07661	2.58254	2.72806	7.7333	5.65878	6.62831	3.12379	10.6115	3.95128	2.15251	5.42248	1.53457	3.64196	4.43157	4.38848	1.47893	-4.03144	1.60812	5.71345	-1.02817	4.34396	5.36686	2.55656	1.70915	9.31068	-3.60678	0.771615	7.05387	5.94077	-0.315247
-0.0316562	1.10612	6.14795	-3.84126	4.76513	-2.06696	6.50695	2.28912	4.24359	7.08918	-4.21688	-1.73508	3.41936	-2.3769	3.41416	3.51983	-0.48009	4.99602	2.50422	4.79618	4.12238	3.19754	2.28363	6.96832	5.05008	6.67017	3.96119	11.0029	3.25052	1.44493	4.74468	0.998909	3.23041	4.53767	4.32376	2.43314	-4.90538	1.54873	6.00807	-1.13317	5.33229	5.48325	1.96896	1.06244	9.75668	-2.97448	0.0479052	7.01984	6.43947	-0.306677
0.674144	1.46652	6.67969	-3.73346	4.76341	-2.99157	7.33195	2.15604	3.70449	6.14618	-4.58448	-1.78988	2.87516	-1.6216	3.41356	4.43833	-0.28279	4.80836	2.82162	5.45632	3.47593	3.17644	1.39412	6.71964	4.24718	6.26218	4.29893	10.575	2.3883	1.28678	4.02648	1.01957	2.59361	4.08267	3.47477	2.30076	-5.66847	1.2685	5.4787	-0.275171	5.77135	5.08609	1.06566	1.43448	9.86158	-3.08308	0.0729552	6.06656	7.07957	0.349633
0.698444	1.16262	7.59989	-3.99888	3.99974	-3.54603	7.15425	1.32997	4.30319	5.29738	-4.86088	-2.22038	2.44706	-0.807471	3.26426	5.27173	0.31459	4.88014	3.47932	6.12801	3.6396	2.94674	1.28795	5.7949	3.60608	5.75677	3.84301	11.4956	2.23801	1.52492	4.13598	1.56526	1.78692	4.06007	2.89931	1.48194	-4.78885	0.750658	5.22631	0.583129	5.94388	5.22741	0.435455	1.83626	9.33978	-3.31058	0.841585	5.58699	7.16557	1.3125
0.984444	0.225422	7.65099	-4.85432	4.32024	-3.2867	6.29265	1.21434	4.64989	4.50798	-4.68358	-2.69278	1.49096	-0.784861	2.97986	6.21453	0.20284	5.04845	2.91462	6.28751	2.85195	2.00364	1.28097	5.46159	2.92908	5.33808	3.29185	11.2655	1.38291	1.94117	3.73818	2.03684	2.51855	3.28277	2.5708	1.92011	-4.09572	0.465328	5.9044	1.25003	6.45892	5.6435	0.612955	2.09689	8.44074	-4.17628	0.988145	5.11391	6.59857	2.02572
1.78624	0.186222	7.12279	-5.54188	4.7863	-2.70866	5.37045	0.739845	4.94549	3.68018	-5.13808	-2.66358	1.72296	-0.476341	2.07416	6.05143	0.15586	4.09306	3.84772	6.32688	2.63771	1.51794	1.15762	4.63261	2.72298	4.36637	3.15136	10.9937	1.21862	2.88735	3.69838	2.92818	2.8377	3.65197	2.69671	2.87184	-3.33414	0.421468	6.51076	0.910929	6.07869	6.47988	0.541655	1.24159	7.94555	-3.43078	1.35392	4.64756	5.71467	1.67384
1.83564	-0.394778	6.36261	-5.81046	4.00646	-3.05932	4.42805	0.632095	4.69549	3.16728	-4.76288	-1.93808	2.27526	0.193699	1.61156	5.26693	-0.15386	3.59262	3.97502	6.68529	1.7449	2.15734	1.17102	3.89572	2.62918	3.95605	2.32295	11.0199	0.302127	2.48132	4.63548	3.05459	2.76486	4.42247	2.9678	3.40425	-2.77921	1.24263	6.58437	1.51823	5.84853	7.15634	-0.237345	0.927143	8.38507	-3.39728	0.610275	4.06184	5.07197	1.22192
1.05494	-0.500178	5.8279	-5.54639	3.17212	-2.62754	4.44175	1.60765	4.53349	2.78718	-4.45148	-1.01297	2.53996	-0.531311	1.05726	4.91023	0.22492	2.83588	3.59212	5.72874	1.55814	3.14124	1.28612	3.64986	2.53218	4.5551	1.54182	10.8573	0.466647	1.45028	5.10188	2.60652	3.57227	4.50217	2.02284	3.39573	-2.08148	1.10493	5.87434	0.998729	5.12107	6.62124	-0.656945	0.0202827	8.50843	-2.74358	0.0216352	3.73766	4.40277	1.29697
0.705244	-0.136478	5.00353	-6.11031	2.38284	-2.55696	4.55485	2.28052	3.74069	3.57238	-3.91328	-1.11645	2.32586	-0.00685136	0.293661	4.24693	0.913	2.96368	2.66052	5.73684	1.7586	2.89814	0.35323	3.51805	2.95618	5.24813	2.07029	10.0531	0.195477	0.880749	4.71888	2.75305	4.43285	5.37687	2.48101	3.2946	-2.23455	0.305435	5.32722	0.118429	4.86325	6.64274	-0.0613447	-0.697837	8.84558	-2.76208	0.0994752	2.74942	4.53867	2.22001
1.35664	0.385022	4.58644	-5.22425	2.19324	-2.1891	5.03505	3.0835	3.70279	3.33628	-3.27728	-1.86568	2.14366	-0.0848714	-0.635539	5.15153	1.19424	2.96818	2.23352	5.61494	0.900243	3.81014	0.10471	3.56201	2.93358	6.25434	2.33721	10.0276	-0.772933	1.14158	4.89718	2.32892	5.27453	5.98847	2.02872	3.83906	-1.33277	0.491198	5.24371	-0.757171	5.02432	6.31672	0.558155	-1.37449	8.90978	-3.08588	-0.745165	3.13641	4.37887	2.97963
1.00164	0.0497217	3.75716	-5.50125	1.65151	-1.44582	5.42525	2.27256	3.32089	2.93778	-2.84871	-2.60648	1.20846	0.206199	-0.928139	5.34553	1.53861	2.09038	1.97092	6.09812	0.0207434	3.85504	-0.0966102	2.58699	2.51018	7.08804	2.08526	10.2288	-1.43106	1.85805	4.28948	1.89313	5.91082	5.23917	2.01022	4.43193	-1.24872	1.13113	4.50288	-0.997471	4.57582	7.15886	1.52456	-1.45318	9.03458	-3.67888	-1.28133	2.62012	5.01067	3.33456
1.10314	1.02412	3.66283	-5.81214	2.19288	-0.771224	6.36505	2.4379	3.09909	2.00648	-3.07668	-2.21378	1.37726	-0.745631	-1.12764	4.59883	1.51768	1.51728	1.44362	6.90084	-0.196657	4.16244	-0.98013	2.80807	3.37848	6.99502	1.66125	9.48633	-0.977303	2.18376	3.76578	2.46526	6.50645	5.13727	1.0486	4.58654	-1.68057	1.98721	4.32567	-1.45197	5.52573	7.17245	2.15896	-0.741417	9.05978	-3.27628	-2.10914	2.45881	6.00587	3.29225
1.54814	1.40992	2.85841	-5.16351	2.63445	-0.171668	6.71075	1.685	2.45639	1.37008	-3.73468	-2.29268	0.992857	-1.58946	-1.03634	3.98703	0.70769	1.49808	1.03752	7.13738	0.726983	5.01544	-1.05166	3.25234	4.29338	7.49852	1.56175	9.42143	-0.435633	2.97778	3.74848	3.46915	6.7136	5.85837	0.532179	4.24323	-1.48669	2.60494	3.62842	-2.24097	5.14553	6.86312	1.74296	-0.907107	9.86568	-3.67948	-2.95593	2.36385	6.85347	3.80238
1.26114	2.22262	2.55019	-4.34522	2.12928	-0.106236	6.11795	1.11568	1.83179	0.704782	-3.56628	-1.63248	0.983357	-1.79094	-0.0668392	4.14753	-0.0139896	2.26748	0.85122	6.56579	1.44431	5.77964	-0.47916	3.18995	4.62088	6.73855	2.06036	9.59073	-1.40783	3.20501	2.84458	3.19412	6.65606	5.74477	0.267069	3.35749	-0.532083	2.54286	3.39645	-2.16157	4.40851	7.50204	2.36426	-1.70384	9.93248	-3.27098	-2.90656	3.21578	6.67837	4.34398
0.611144	1.89762	1.94004	-3.67968	2.26199	-0.769624	5.16765	1.37662	1.67629	0.0773822	-3.26828	-0.947096	0.221557	-2.22267	0.441261	3.40643	-0.61819	2.35978	0.75382	6.02532	0.673813	5.22664	0.27661	2.90062	4.64748	5.9267	2.4538	10.2415	-2.18841	3.23414	1.96398	2.69071	6.67537	6.27277	-0.313439	2.77199	-0.513133	1.8632	2.73602	-1.54267	4.62802	8.19271	3.17276	-1.37133	9.45428	-2.44898	-2.41848	3.59017	5.84077	4.63698
0.662344	0.976622	1.66346	-3.24097	1.72804	-1.4469	4.30765	0.944235	1.47259	0.219682	-2.49167	-0.266136	1.06446	-2.21557	0.827561	3.21963	-0.98522	3.23194	1.30732	5.24064	0.287293	4.67244	1.02488	2.73726	3.77918	5.62392	2.72965	9.22303	-2.32211	2.87699	2.33268	2.84001	5.78889	5.36247	-0.144629	2.36153	-1.14156	1.22701	2.34186	-1.17717	3.70717	8.17089	3.96606	-1.13914	8.84678	-2.32958	-1.44589	3.6156	5.14717	4.15048
1.41074	0.571722	1.09333	-2.43748	1.77038	-0.840434	4.77655	0.543895	2.19889	0.302182	-1.93541	0.490384	1.35406	-2.10433	1.73506	3.30673	0.00319042	3.28662	2.04652	4.56028	0.420463	4.32624	1.69038	3.33208	4.16938	5.01418	3.33451	8.73163	-3.03781	2.56077	2.10798	1.97184	5.53529	5.47287	0.817989	2.36698	-0.543093	0.440818	2.09585	-0.810871	3.11989	7.49362	3.31086	-0.944027	8.14712	-2.80038	-1.15366	4.38686	4.33677	3.79518
0.604144	0.223722	0.696084	-2.31588	2.62797	-1.35223	4.86065	0.208135	3.10349	0.421882	-1.02654	0.838274	2.25966	-2.22956	1.72856	4.03873	-0.0419096	3.94586	2.61772	4.14232	-0.272357	3.94594	1.92068	2.42318	4.51378	4.10873	3.21684	8.22763	-2.98191	3.37858	3.05918	1.92545	5.82473	4.79527	1.53341	2.23533	-0.273073	1.2518	1.76187	-0.154671	3.3931	6.85067	3.33776	-1.79719	7.68851	-3.81578	-0.891325	4.09683	3.63707	3.16513
-0.259656	-0.0518783	0.370384	-1.42219	2.96916	-1.56073	5.66755	0.773895	2.86599	1.26478	-1.13457	0.339134	2.79476	-2.36979	2.46206	3.36153	0.39937	4.41191	3.56822	4.42524	-0.278257	3.10934	2.03843	2.84716	5.07358	3.40594	3.54516	7.69483	-2.16371	3.35685	3.11348	0.985759	6.01607	4.42907	0.833709	2.82813	0.641167	1.15067	2.02669	0.469429	2.67608	7.32279	2.74806	-1.39013	7.12311	-4.46518	-1.25596	3.47394	2.80157	3.52008
-1.15086	-0.00887833	0.811284	-1.14056	2.50656	-0.800124	6.20075	0.0666653	3.17679	1.56048	-0.481561	1.04596	3.45556	-1.81243	1.94666	2.44933	0.59988	4.55857	4.13732	4.30267	0.506743	3.03964	2.9514	2.93361	4.69048	2.88794	2.87442	8.28503	-1.58125	3.83395	3.96238	0.509052	6.36528	3.58027	0.570669	3.04607	1.46598	1.68629	2.07896	0.286029	1.76458	7.65798	3.22716	-2.02394	6.57765	-4.88598	-0.557515	3.90332	2.97397	4.33928
-1.29866	0.394122	1.67241	-1.73726	3.13676	-0.392932	6.38645	-0.357715	4.07059	1.15488	0.436579	1.15914	3.68826	-1.10796	2.52976	2.35613	0.47124	3.64599	4.26612	3.50025	0.975473	3.63164	3.66229	3.33515	5.34178	2.73165	2.18833	7.73223	-0.802163	3.66908	3.96478	0.323361	7.35008	3.31127	1.43464	3.55556	2.22414	1.21245	2.36907	-0.501471	1.25782	7.20401	2.27206	-2.07022	6.42308	-5.32658	-0.816265	4.69168	2.30377	4.59778
-1.16406	1.26702	1.23902	-1.55256	2.50212	0.239773	5.75225	-0.349695	4.81849	1.39838	1.09594	0.480644	3.61526	-0.214421	3.03886	1.77913	0.87777	2.98448	3.74532	3.36862	0.151443	3.78844	4.65278	3.48529	6.26858	3.1552	2.36204	6.92983	-0.522043	3.96029	4.03938	-0.595747	7.56203	3.21127	0.613259	4.11388	2.06374	0.288219	2.77235	-0.424671	0.274714	7.18886	1.56006	-2.44332	7.03447	-6.17961	-0.423625	5.04233	2.04937	3.93108
-0.207856	1.49402	1.23022	-1.33608	3.21557	0.932663	5.03745	-1.03977	4.79539	1.37338	1.98672	0.900784	4.36616	0.216289	2.66206	1.08383	1.33266	3.41247	4.16652	3.40837	-0.725157	4.40704	4.6565	4.24131	6.32198	2.18372	2.57894	6.88273	-0.651973	4.99607	4.76188	-1.1917	7.27108	3.57507	-0.178805	3.74499	1.21145	0.226633	2.27821	0.201629	-0.0478902	7.81771	2.02376	-3.17932	6.64343	-6.54079	-0.165235	5.91275	2.79367	3.67788
-0.475356	1.22452	2.10205	-2.12318	3.73507	0.829086	4.32925	-1.14174	4.21129	1.37588	2.62267	1.58011	4.22616	1.05614	2.29276	1.49813	2.21418	3.51148	4.53702	4.216	-1.25906	3.73994	4.36603	4.91273	5.49478	1.88049	2.84063	7.56033	-0.142053	5.31318	5.69868	-0.81659	7.35683	4.14917	-0.357274	4.4861	0.341817	-0.0334193	2.60672	0.692329	0.732686	8.01158	2.98116	-3.32111	6.78169	-7.22111	-0.689825	6.13437	3.49987	4.23678
-0.686056	1.79902	2.89743	-2.96672	3.22272	0.696576	4.59175	-2.01908	3.97639	2.27958	2.61258	1.45794	3.39166	1.49258	2.56316	2.05333	2.98002	3.61349	3.76932	4.85407	-1.48716	3.25494	4.84089	5.6452	6.09768	1.60354	3.54934	6.99703	0.0959367	6.15118	5.73698	-0.504084	8.19516	4.94107	-0.423173	3.93507	0.316527	0.486838	3.44077	1.20013	0.295698	7.33754	3.60926	-3.89014	6.45796	-6.46688	-1.12537	6.61538	3.81237	4.21728
-0.0290562	2.02062	3.53565	-3.78126	3.05342	0.208244	4.24155	-2.80075	3.57729	2.80848	3.02938	0.816894	3.57566	2.35682	2.43276	2.00063	3.68137	4.39782	4.25082	4.22891	-2.16576	4.03294	4.65479	6.22657	6.48398	0.64183	3.62516	6.47463	-0.664903	6.64036	5.48168	-1.19538	8.81128	4.98427	-1.09966	4.55581	0.484237	1.40026	3.74591	1.07743	-0.651892	7.4034	3.35896	-4.09914	7.36873	-7.18397	-1.50368	7.23372	3.85527	5.17418
0.371144	2.92002	3.66367	-3.74716	3.28937	-0.744684	5.05325	-2.50322	3.05429	3.14528	3.18179	-0.165166	4.54616	2.16899	2.16946	1.25043	3.48135	4.96658	3.59042	3.53293	-2.44516	4.68584	5.08504	5.72839	7.05068	-0.00721048	4.17115	5.55713	-0.779533	6.98537	5.06838	-1.77001	8.13432	4.24907	-1.72533	4.33406	0.432757	2.33754	3.71528	1.80233	-1.26101	7.34104	2.96146	-3.98935	8.242	-7.05554	-0.523555	7.3705	4.50107	5.74808
1.11594	3.34562	3.25411	-2.82575	3.58925	-0.989144	5.85115	-2.09031	2.82529	3.58948	2.36949	-0.513806	4.34106	1.8563	3.04696	1.38113	3.38825	5.93089	2.74912	3.33244	-2.01516	5.46814	5.38303	6.17416	6.85688	0.28833	5.08002	4.72033	-0.624393	6.50372	4.71568	-2.62574	8.19676	3.77877	-1.49871	5.20294	1.34863	2.20939	3.50926	1.70943	-1.43936	6.44329	3.77006	-4.17602	8.70088	-7.1356	-0.382385	8.2663	4.94767	4.89398
1.90154	2.78912	3.13986	-2.81559	3.89933	-1.845	5.48585	-1.20329	2.79649	3.73458	1.57859	0.00068356	3.73276	1.33848	3.57096	1.04593	2.66668	6.4687	2.66652	3.00922	-1.10786	6.12734	4.78361	6.79022	7.33778	1.18134	5.23786	4.73623	-0.486333	5.50678	4.13958	-3.34009	7.82382	2.82347	-1.23341	5.32678	1.44166	2.73958	2.7279	0.745029	-1.52021	6.46415	3.70956	-3.2597	8.92648	-6.29296	-0.0730448	8.01391	5.25757	4.30888
1.59144	3.13342	4.0719	-1.9975	4.17291	-2.22772	4.63745	-0.665995	2.90099	3.10348	1.85947	0.666474	3.87726	0.531504	4.07356	0.402332	1.93038	6.41323	3.52092	2.81603	-1.56986	6.12334	3.82141	6.64216	7.07738	1.59351	4.32396	3.98423	0.0521967	5.33448	4.62418	-3.78438	7.05462	2.01117	-0.818953	4.95033	2.16149	3.38654	2.40576	0.919429	-2.30659	6.09198	3.03656	-3.53061	9.51688	-6.11788	0.835585	7.55709	5.57667	5.02348
1.24014	3.84022	4.62692	-2.36316	4.21593	-3.09761	3.78755	-0.717445	2.40959	2.52318	1.34213	0.150364	3.87636	0.983519	4.97946	1.01903	1.55955	7.09289	3.37252	1.86462	-1.45246	6.13754	3.99237	5.71007	7.09128	2.31369	3.70016	4.30173	0.299897	4.42869	5.34808	-3.20901	6.68045	2.18587	0.0790693	5.38152	2.93435	4.00885	2.39217	0.770629	-2.53044	5.1717	2.16756	-3.49469	9.18968	-5.34298	1.39967	7.7102	5.57027	5.93568
2.04284	4.33582	4.48245	-1.94906	3.4339	-3.42462	3.41995	-0.888865	3.31479	2.89708	0.499689	-0.334366	3.15196	0.603292	5.52972	1.11833	0.84191	6.45867	2.46472	1.84916	-1.78606	6.13334	3.27675	5.08446	8.04378	2.01646	3.75985	4.23503	-0.334413	3.72998	5.37658	-2.44119	6.14412	2.17767	0.992589	4.97844	3.86988	3.88837	2.12008	1.63803	-2.42122	4.78753	2.55646	-3.02832	8.37247	-4.96058	0.622055	7.23666	5.09677	5.41918
1.37864	4.33182	3.73436	-1.63133	2.55605	-3.26255	2.87445	-0.157925	3.70279	3.00538	-0.193101	-0.974246	2.73656	-0.183271	5.13987	1.11403	1.60145	5.88679	2.30952	1.62723	-0.877257	5.46124	3.37831	4.42137	8.01148	2.62909	4.45538	4.29863	-0.359443	2.76881	4.61408	-1.84135	6.12009	2.86817	1.71441	4.81415	3.57322	4.7908	1.82046	1.08113	-1.83185	4.19053	1.62606	-2.84201	8.13437	-4.87228	-0.243435	6.69361	4.32597	4.90078
1.35964	4.46202	2.72276	-0.969307	2.89544	-4.02733	2.18925	-0.646405	4.19479	3.79498	0.220849	-1.33885	3.00506	0.0958586	4.18662	1.22523	1.37073	4.98769	3.14272	1.41019	-0.349257	5.62454	3.08148	3.50051	7.07538	2.85377	4.604	4.44463	-0.915623	1.96602	3.79358	-1.71331	6.51318	2.46007	2.32236	4.27831	3.38586	5.68339	2.23687	0.743529	-0.975262	4.5909	1.97216	-1.9102	8.15455	-5.38238	-0.959235	7.01053	4.33887	5.50408
0.482844	4.50092	2.95611	-0.921262	3.68715	-4.51416	1.95155	-1.59477	4.15589	4.09858	-0.667691	-0.919776	3.16936	-0.849441	4.36432	1.48463	0.52656	5.24688	2.70422	2.06004	0.134843	4.71824	2.88164	3.21178	6.44868	3.51738	4.19766	5.18443	-0.468813	1.58263	2.85668	-1.37462	6.72686	2.20557	3.16218	4.78252	2.70452	5.14188	1.78949	0.295429	-0.630712	5.39777	1.59996	-1.33572	7.54461	-4.53678	-1.23883	7.4934	3.84447	4.78448
-0.211756	3.90852	2.84271	-1.82081	3.96923	-4.60431	2.47655	-1.44929	4.95829	3.55158	-0.975281	-0.0813664	2.27356	-0.897761	4.41793	1.92233	-0.28593	4.95292	2.97332	2.54435	0.925373	4.99564	3.30527	2.39522	5.67968	2.99805	4.41629	5.83073	-0.853083	2.13708	2.81448	-0.99067	5.84157	3.09907	2.8814	4.88449	2.0984	4.40077	1.66681	0.637929	0.152211	5.7823	1.10396	-0.896187	8.21101	-3.69828	-1.61385	7.2632	3.54927	4.73738
-0.453356	3.31232	2.11578	-1.11605	4.29022	-5.26651	3.41445	-1.32513	5.17409	3.33468	-1.39899	-0.923366	1.36566	-0.712811	4.15198	2.19773	-1.25047	4.83571	3.57622	2.89795	1.59783	4.45194	4.06135	2.32242	5.21588	3.85691	4.65848	6.00813	-0.0297233	1.79429	2.48818	-1.78772	5.33266	3.55217	3.04871	5.72478	1.17633	4.59869	1.42698	-0.0365713	0.823439	5.85768	0.264755	-1.04197	7.87019	-2.94618	-1.01757	7.37622	4.37437	4.23168
-1.37746	3.12832	2.31321	-1.96295	4.85121	-5.28568	3.97695	-0.523395	4.96429	4.04958	-1.95715	-1.22763	1.65006	-1.51651	3.73156	1.41933	-1.51816	5.2346	4.16782	3.18488	2.28567	3.66334	3.87051	1.80392	4.40318	4.0362	4.19448	6.81533	-0.572393	1.97164	2.92788	-1.13265	4.74898	3.64437	2.14177	5.17493	0.493207	4.79742	2.05046	-0.0554713	1.05291	4.89174	-0.422045	-1.46136	7.35289	-2.24248	-1.60868	6.96374	3.83137	3.95358
-2.07296	2.98362	1.74256	-2.76163	4.73559	-4.7626	4.22485	-0.985445	5.82879	3.52678	-2.68672	-1.04352	1.25616	-2.35893	3.65586	0.843632	-0.83115	4.85628	5.13282	2.9976	2.32718	2.87374	3.38756	1.94972	4.09668	3.80404	5.0455	7.12063	-0.257073	1.15011	2.18968	-1.20241	4.12662	4.52707	2.21862	5.54288	-0.482493	4.53785	1.96055	0.835429	1.0244	5.28762	-0.0696447	-2.27486	7.17797	-1.75078	-2.36654	6.54768	3.23437	3.77418
-2.52216	2.45812	2.37027	-3.53868	4.69445	-4.24973	5.11585	-0.831675	6.21649	4.24928	-3.26178	-1.37402	0.785657	-2.31954	2.82876	0.525132	-0.22771	4.20987	5.55242	3.33813	3.10025	2.23704	2.98123	1.28852	4.27578	4.55141	5.62399	7.57133	-1.10007	1.09479	1.74028	-0.324548	4.06564	5.00067	3.12143	5.443	-1.41252	4.25642	2.14893	1.29263	0.2896	4.7516	-0.803845	-2.68817	7.76117	-1.70768	-3.30404	6.72702	3.94167	3.20996
-1.75976	2.33702	2.9608	-4.23144	5.30243	-4.74854	4.90885	0.101485	6.54129	4.51348	-3.36718	-2.30558	-0.0196434	-1.72242	2.61896	0.343132	0.83704	4.40308	5.09692	4.16587	2.74439	1.75534	3.26789	0.50542	4.55448	5.4551	5.74319	8.17733	-1.78059	0.930979	1.22158	0.0625685	4.77256	5.32977	3.75166	6.07885	-1.35493	5.04764	1.65816	1.89623	0.31825	5.55893	-1.13664	-3.56533	7.46705	-1.12138	-3.70002	7.33344	3.66147	2.31779
-1.91996	1.51442	2.48252	-4.53238	5.33453	-3.83028	3.96515	-0.0620847	6.10609	5.29768	-2.93951	-2.49698	-0.319943	-1.9993	3.45176	-0.353368	0.45959	4.95943	4.19962	4.52217	2.83173	0.91994	3.21049	0.93222	5.40068	5.78329	5.89416	8.47363	-1.99021	1.82281	2.19308	0.282369	4.69652	4.85277	3.70059	6.89654	-2.17553	5.52605	1.27421	1.87743	1.27505	5.39685	-1.39114	-3.69733	6.56785	-0.51188	-3.18871	8.01662	2.99477	1.6357
-2.02296	0.601922	2.85403	-5.21923	5.94863	-3.46328	3.04465	-0.0498447	5.85409	5.08718	-2.40081	-1.68958	0.295857	-2.6379	3.80386	-1.23707	0.23466	4.71042	3.50822	3.84864	2.70189	1.34084	3.55904	1.75022	6.07948	5.66994	5.15008	7.67283	-1.63387	2.29482	2.74238	0.152028	5.55308	4.08227	4.26035	6.78242	-2.27798	6.03978	2.04489	2.81763	1.37334	5.26608	-1.95924	-3.03223	5.98049	-0.59218	-2.28391	7.85621	3.47757	1.59585
-1.10166	0.273322	2.667	-5.60191	6.01843	-2.62185	2.39885	-0.635725	5.58369	5.33938	-3.20068	-1.23821	0.0819566	-3.49747	3.51966	-1.49657	-0.69239	4.63681	3.40612	4.44403	1.93082	1.61584	3.91894	2.54755	5.40388	5.40478	4.4818	7.73003	-0.572823	2.45474	2.12688	0.903645	5.81758	3.25507	4.20016	6.19615	-2.60939	5.63692	2.80419	2.95853	0.822821	6.08149	-1.14004	-2.79034	6.26095	-1.36638	-1.80787	7.66019	3.74697	1.03125
-0.588956	0.811522	3.24215	-5.69308	6.05183	-1.67347	1.68015	-0.700905	6.21859	4.98698	-3.91378	-0.725356	-0.161743	-3.3702	4.40874	-0.798868	-1.2895	4.8776	2.74032	3.78116	1.94608	2.00494	3.694	3.42955	6.16148	4.79445	4.47231	8.17063	0.193497	2.80477	2.35638	0.293222	6.54123	2.88197	4.96445	5.77922	-2.10892	4.77411	2.88511	2.26493	0.567062	6.74797	-1.07884	-2.0992	5.6708	-1.19868	-1.11742	8.33867	4.38157	1.77017
-1.08656	0.394822	3.93195	-4.75835	6.02293	-1.68364	1.53445	-0.0373847	6.83739	4.52548	-4.71718	-0.529646	0.322157	-4.00786	5.02284	-1.08407	-1.70637	5.65584	2.01832	3.762	1.26731	2.81684	3.24632	3.82282	6.00268	5.39783	3.66806	7.97303	0.881767	3.41031	2.15878	-0.580763	6.79569	3.70237	4.90973	5.34252	-1.81387	4.10294	3.53669	1.44383	0.908563	6.34105	-1.05524	-1.87759	4.74437	-0.37428	-0.646535	8.4781	5.04707	1.8022
-1.59606	0.611722	4.71651	-4.93695	5.77803	-0.750674	1.45505	0.858785	6.77969	5.24258	-5.13328	-1.11516	-0.184843	-4.37246	5.81653	-1.80197	-2.2474	5.17949	1.15102	3.64945	0.757643	3.14784	3.41179	4.70759	6.84278	5.70714	3.3663	8.77273	0.820917	3.90715	2.06548	0.0330185	7.53237	4.44787	5.11191	5.98292	-0.964823	3.69774	3.79478	1.33103	1.47759	7.16696	-1.20824	-1.60586	3.83537	0.10182	0.121945	8.73881	4.96817	0.899293
-2.42316	0.150522	4.63738	-4.82622	6.05383	0.140919	2.24135	1.36022	6.38989	4.87178	-6.03308	-1.08039	-0.635843	-5.20406	5.82572	-1.19297	-2.65939	4.40176	0.72312	4.51846	0.812713	2.64294	2.56295	4.62029	7.28998	5.87734	2.49927	9.31633	0.408687	4.50752	1.77568	-0.377476	8.52387	5.03027	5.93056	6.15117	-0.852153	3.43918	4.75276	2.11843	1.95757	7.48048	-0.528145	-1.36784	3.13218	0.89132	-0.421955	8.90085	5.76297	1.02872
-2.73586	0.490522	3.77953	-4.257	6.73423	0.566833	2.33075	1.28229	5.43329	4.12358	-5.80618	-0.475816	-0.356743	-5.26828	4.86007	-0.388268	-2.32314	3.99141	0.0822205	4.76839	0.211063	3.56414	2.46075	4.81238	7.58258	4.95854	2.41878	9.42313	-0.305693	5.13856	2.35938	0.37735	8.48013	5.83417	5.36441	5.82257	-1.12482	2.86407	5.42714	2.74683	1.82782	8.17326	-0.431545	-1.95723	2.39369	1.32512	-0.725695	9.74697	6.16447	0.498303
-2.67746	1.26192	4.25243	-4.35487	7.59353	0.0880315	2.67945	1.2259	4.53139	3.17298	-5.56388	-0.532076	-1.21814	-4.92701	4.62366	-0.332768	-1.5621	3.46152	-0.61398	5.27055	-0.108357	4.11174	3.00113	5.54936	6.78668	5.10253	1.88799	8.72613	-0.859793	5.41174	1.89738	1.13443	8.20291	6.45027	5.31285	5.08546	-0.183653	2.71057	5.73471	3.14883	2.4913	8.81511	-1.01714	-2.78873	2.38632	1.84392	-0.903725	8.95402	7.12677	0.085713
-3.45256	1.87182	4.05086	-3.81134	8.13043	-0.533693	3.48845	0.851985	4.26479	2.26378	-5.28168	-0.646576	-1.90404	-4.23956	4.6632	-0.351568	-0.80731	4.00516	-0.83238	6.12289	-0.517257	3.95054	2.79586	6.4563	6.23978	5.54578	1.19084	8.07733	-0.938753	4.68533	1.94318	1.90303	7.60045	6.79007	4.44284	5.00084	0.640807	2.49758	5.39364	3.25513	3.478	8.80607	-1.44274	-3.33404	3.04761	1.23582	-1.15983	8.21709	6.91907	0.015613
-3.19976	2.69382	4.3481	-3.38518	7.97093	0.355051	3.02555	1.00017	3.46699	1.40318	-4.79308	-0.703346	-1.21554	-3.86235	5.29838	0.0939315	-0.36751	3.21956	0.0142205	5.87906	-0.960757	4.37144	1.97748	6.77204	7.13798	5.85578	0.948343	7.66573	-1.43377	5.46907	2.96488	2.03594	7.77184	6.96857	4.66653	4.08417	0.150727	1.71521	4.98292	3.37813	3.98627	9.58103	-1.08524	-3.85002	2.32831	1.33732	-2.17067	8.17389	6.37157	-0.444437
-3.90356	2.44392	4.94804	-2.38362	7.91973	0.189722	2.12925	0.682715	3.16629	1.91698	-4.01608	-0.791016	-1.36834	-3.01025	4.91659	-0.443268	0.23774	2.73798	0.0389205	5.58908	-1.87676	4.94054	1.96565	7.53351	7.98138	5.43163	0.822333	7.93773	-2.26671	5.18301	3.60428	1.41808	8.05132	6.76387	5.66521	4.1132	-0.717683	1.51404	5.47191	3.83073	4.59942	10.179	-0.748945	-4.70695	2.56158	1.04142	-2.74451	8.87371	7.08947	0.125593
-4.78496	2.79162	4.77369	-2.30122	7.34153	0.936865	1.63965	1.45499	3.41249	1.88588	-3.95638	0.177684	-1.95894	-3.05228	4.18252	0.201732	0.9417	2.72798	0.69192	4.96179	-1.72806	5.39254	2.77003	7.61242	8.32888	4.73539	1.34964	7.86373	-2.61201	4.36292	3.59338	0.893661	8.79508	5.78347	6.01234	4.14939	-0.280633	0.758788	5.95421	4.51693	4.10967	9.64912	0.194155	-4.53261	2.81438	0.14642	-2.23435	8.93998	6.33477	0.581903
-4.76696	3.33082	3.91143	-2.99269	6.91063	0.414078	1.37605	1.5136	2.46249	1.34698	-3.24498	0.586804	-1.65554	-2.23473	3.84476	0.0480315	1.47527	1.95978	0.95102	4.31865	-2.47406	4.84184	3.45958	8.12108	8.73688	3.91432	1.60699	6.96133	-2.65631	4.60588	3.74248	-0.0743865	8.67305	5.50087	6.9564	3.83753	0.637227	0.487588	5.59036	4.22103	3.27818	9.4241	0.789755	-3.77086	2.84955	-0.34878	-2.11428	9.783	5.98337	1.25134
-3.96416	2.96282	3.72635	-2.71496	6.01783	0.0201035	0.513654	1.48539	2.00929	1.59008	-2.31525	0.567564	-1.14974	-2.88686	3.29676	0.559932	1.01785	1.23238	1.90512	4.33789	-2.35076	5.27194	3.97614	7.45956	8.08718	3.89977	0.795103	6.41503	-3.02581	3.93266	4.67638	0.254426	8.74631	4.79467	6.55609	4.38012	0.878157	1.07183	4.90167	4.83013	2.53468	9.48384	1.41406	-4.15655	3.5147	-0.23618	-1.22187	9.33491	5.84807	2.19945
-3.41696	3.72642	3.72251	-3.13394	5.16833	-0.208853	-0.269746	1.87782	2.47569	1.61468	-1.85491	-0.298696	-1.59964	-3.71555	3.16826	0.412832	0.88445	0.287278	2.37752	4.17706	-1.51576	4.45654	3.56213	7.02275	8.12978	3.5508	-0.162927	6.49813	-2.31271	3.28742	5.48698	0.764232	8.56461	4.10327	6.67443	5.07068	1.34475	0.773828	4.10899	4.91513	2.4836	8.48021	0.446655	-4.09336	3.88071	-0.22038	-0.903825	10.2844	5.53097	2.68669
-2.48386	4.11142	3.72993	-2.33758	4.86793	0.231968	-0.153246	2.7433	2.93239	1.05988	-2.29617	-0.988466	-1.11994	-4.52019	3.20166	0.952332	0.46684	-0.422122	1.48832	4.42177	-1.20896	3.73994	3.72976	7.68918	8.99478	3.23065	-0.369777	5.90243	-1.89122	2.64709	6.06878	1.28404	8.05749	3.28657	7.05564	4.78204	2.1364	0.335319	3.99131	5.02803	1.74066	7.9659	0.0213553	-3.18289	4.07581	-0.94088	-0.314215	10.3201	4.58997	2.83921
-1.84636	4.55602	3.15064	-1.77744	4.12223	-0.0471105	0.214854	2.09625	3.57189	1.97218	-2.26371	-1.37607	-0.123643	-4.55787	3.11616	0.967632	-0.33398	0.125378	1.83952	3.61139	-0.808157	3.03704	3.79123	7.00151	8.67728	3.011	0.558233	6.27753	-1.7515	1.85267	6.20168	1.0795	7.14619	3.15097	7.14191	3.881	1.7829	-0.330795	4.57511	4.61963	1.59015	7.15552	-0.844745	-2.8627	4.37942	-1.33258	-1.07744	9.84634	4.97067	3.47478
-1.47216	5.50242	3.18173	-1.1727	4.70748	-0.622564	0.652354	1.2982	3.95569	2.73178	-2.12613	-0.729706	0.746557	-4.20384	2.74966	0.264132	-0.9518	0.126978	1.39182	3.02164	-0.122557	2.55914	3.07107	6.58428	8.56338	2.33009	-0.152117	6.91063	-2.28151	2.29484	5.32838	1.0274	6.76067	3.30467	7.21428	2.9549	2.34257	-0.682227	5.24371	4.26493	2.15658	6.37861	-0.675545	-3.1926	5.25378	-2.19838	-1.29157	10.1013	5.45967	2.98052
-1.98926	6.16982	2.69005	-1.25806	5.15273	0.208996	-0.122846	0.803185	3.75229	3.10078	-2.89088	-0.218916	0.678057	-3.35343	2.28076	0.148232	-1.7876	0.480578	0.85012	3.26177	-0.933557	1.65814	3.14664	6.28581	7.74488	1.8428	-0.191837	6.69773	-2.91471	1.57689	5.10358	1.87774	7.27395	2.98397	7.7304	2.18849	3.138	-1.12649	5.65067	5.23263	2.18427	6.40169	-1.12764	-3.86633	4.6853	-3.00428	-1.39133	9.57489	5.04387	3.54248
-2.71426	6.15672	1.99805	-1.24469	6.06123	-0.0460725	-0.0518461	0.0237353	3.24849	2.96968	-3.70808	0.215014	1.30626	-3.10611	1.53696	-0.494568	-1.81955	1.21028	0.0651205	3.76174	-0.704657	1.74734	3.48529	7.18957	7.77878	1.16789	-0.959257	7.14483	-3.76591	1.89994	4.55628	2.71688	7.22462	2.54637	8.13672	2.92761	2.67433	-1.50012	6.42338	5.75183	2.97267	6.46862	-0.775045	-4.06057	3.81857	-3.71338	-1.87922	10.0387	5.65427	4.05508
-3.10406	5.27412	2.03271	-0.653749	6.64063	0.466785	0.652554	-0.501765	2.93229	3.66178	-4.11278	0.703864	0.452957	-3.31587	1.16396	-0.608668	-2.77964	1.20778	-0.37588	3.75466	0.121843	1.30254	3.23981	8.06705	8.18528	1.87995	-1.50276	6.67803	-3.80781	1.01202	5.25528	3.35037	7.39267	2.77647	8.70374	3.68326	1.94479	-1.5804	5.77398	5.39413	3.89179	6.54676	-0.676345	-5.03154	3.94682	-4.31868	-1.30044	9.46997	6.53937	3.80808
-2.74976	5.28952	2.97076	-1.27918	7.40873	0.344862	1.48705	-0.215845	2.53619	2.85098	-4.59448	0.731634	-0.335843	-3.19658	1.66526	-0.0273685	-3.12413	0.577078	-0.47428	3.1881	0.888433	0.75634	2.63408	8.565	7.26878	2.16813	-1.28606	7.45073	-3.20561	0.832829	5.25178	3.53119	6.37732	3.47267	9.23389	3.30233	1.40305	-0.792523	5.89253	5.34153	3.73485	7.4811	0.207555	-5.01478	4.32658	-4.55468	-0.512215	8.87291	6.78237	2.89879
-3.28856	6.07722	3.01346	-1.68687	7.92363	-0.420166	1.89145	-0.857875	1.92139	3.15958	-5.47498	0.421254	-0.381243	-3.85373	0.958061	-0.678968	-2.71367	-0.035322	0.42692	2.98502	1.13133	-0.09666	3.15414	8.63963	6.29678	1.78502	-1.28866	7.82313	-4.01231	1.16331	6.06528	3.07972	6.32508	4.43227	8.89551	3.14368	0.702577	-0.547257	6.55613	4.98013	3.84637	8.37462	-0.155045	-5.07534	5.22073	-5.06988	0.0989752	9.45317	7.65167	2.97991
-4.18556	5.98112	2.89608	-0.998948	7.11953	-0.618044	2.08935	-0.693415	1.00389	3.67508	-5.35858	1.22406	0.463557	-4.3185	0.567561	-1.31617	-3.01585	-0.684622	0.54592	3.70811	1.7035	0.20994	3.75927	7.94795	5.54848	1.27415	-1.02006	8.75673	-3.90711	1.01963	6.91678	2.73851	5.9389	4.80147	8.01226	3.06834	1.08176	-0.270326	7.39413	4.87813	4.81827	8.40075	0.418355	-4.63004	5.78067	-4.18548	0.353375	9.10036	6.98807	2.54342
-3.99246	5.07442	2.62776	-1.49775	6.39293	-1.06148	2.74355	-0.177045	1.50869	4.43868	-4.89008	1.48994	1.21236	-3.86279	0.895961	-1.02847	-3.98142	-0.723222	0.10912	4.1492	2.42736	0.36724	4.09176	7.09305	5.43438	1.79951	-0.276587	9.24303	-3.90131	0.169499	6.22148	2.29225	5.47642	4.47317	7.25846	3.59758	1.71369	-0.917096	7.11905	4.09103	5.26397	8.19727	-0.220245	-4.4767	6.46838	-3.36688	0.485585	8.57819	6.92767	1.65707
-4.74666	4.58272	2.26679	-0.960761	6.34323	-1.85762	3.33605	0.437195	2.01309	4.45568	-5.00638	0.537884	1.82836	-4.57519	0.691861	-1.88377	-4.09842	-0.293022	-0.81628	4.44315	2.35005	0.91104	3.93395	6.31206	5.74988	2.24762	0.479713	9.24813	-2.86861	0.200759	6.64388	2.94971	4.80705	4.05877	8.11545	3.89611	2.27785	-0.353104	7.59708	3.24983	5.00574	8.54496	0.549655	-4.93132	6.86508	-2.80418	-0.134675	8.19471	7.54107	1.71493
-5.40716	4.51202	3.0006	-1.24061	7.06643	-2.46355	3.80065	1.1077	2.44579	5.27178	-5.43328	0.952304	1.66686	-5.11868	-0.0592392	-1.91307	-4.40712	0.565578	-1.18458	4.98459	1.72413	1.01474	4.77834	6.72926	5.56898	2.91995	-0.128477	8.97343	-2.29311	-0.594791	7.23638	3.67779	4.56568	4.64857	8.63953	4.46617	2.85476	0.158025	7.00641	2.76273	5.55005	9.16742	1.53506	-4.65748	6.70341	-1.83548	-0.0904248	8.43942	7.86527	1.66157
-5.77826	3.66222	3.13901	-1.92792	7.30823	-1.81208	3.90895	1.92056	1.99109	6.24428	-5.36408	1.20142	0.977157	-5.76164	-0.316239	-0.971868	-4.50192	0.237778	-1.56038	5.81466	1.9334	0.85604	5.23167	5.86672	6.24408	2.97615	-0.840357	9.39083	-2.27521	-1.50165	8.13928	3.62747	4.06316	5.22147	8.61378	5.23488	2.33496	0.940708	7.0014	1.84133	5.3133	8.74735	1.47726	-4.34485	7.64422	-2.16408	0.0171352	9.34107	8.60567	2.27141
-5.00976	3.51922	2.43819	-2.74153	7.07383	-1.30442	3.85975	2.04768	2.95739	6.36588	-5.46368	0.244124	0.264357	-5.16977	-0.239739	-0.331668	-5.03832	0.657578	-1.05498	5.75466	2.84797	0.51234	6.06469	5.7962	7.03048	3.3022	-1.26306	9.32313	-3.16311	-1.12332	7.41398	3.26001	3.51776	4.63317	8.18661	5.86964	1.69631	1.52138	6.59708	1.95463	4.77312	7.99558	0.614555	-4.09618	8.07867	-2.40238	0.779315	8.80946	7.94507	2.9541
-4.11236	3.39002	2.709	-2.87006	6.14543	-0.967944	2.98075	2.4575	3.15579	6.11418	-5.48558	-0.707386	-0.238643	-5.48732	0.492061	-0.842868	-4.85342	1.47038	-0.25828	5.93982	2.27861	0.91414	6.81595	6.18315	6.82318	3.25669	-2.15566	10.193	-3.45411	-0.971151	7.32178	2.27991	3.52488	3.74907	8.05974	5.62953	1.82463	1.96515	5.74535	2.45603	3.99304	7.82249	-0.0346447	-3.45085	7.84221	-2.57118	1.681	8.53287	8.02997	3.38898
-3.34166	3.11522	2.16344	-2.86287	5.29053	-1.31234	2.46775	2.5038	3.93509	6.78468	-4.79998	-0.387996	-0.0348434	-5.78647	1.38626	-1.38907	-4.34552	1.99998	0.29972	5.25953	1.9629	0.02184	7.12056	6.0653	5.85498	3.54796	-2.11286	10.8127	-2.85591	-1.44687	7.36588	1.31749	3.73586	2.84277	7.89181	5.68343	2.13979	1.72688	4.75009	3.42553	4.0461	7.85196	0.748555	-2.96422	7.5097	-1.96848	2.03671	7.78033	8.47797	2.92784
-2.92356	3.81692	1.61715	-1.98171	4.97784	-1.59619	1.59245	2.6477	4.25249	6.55088	-4.44488	0.501104	0.653057	-5.17945	1.87616	-0.618068	-3.72072	2.20258	0.94522	5.3661	2.6693	-0.63976	6.63343	6.54413	5.34758	3.98323	-1.43846	10.4211	-2.01361	-1.53849	7.72048	0.580817	3.30715	1.95267	8.30506	5.71534	2.97727	2.0374	4.34814	3.43953	4.79319	7.26103	0.680455	-2.67808	6.57577	-2.80978	1.847	7.26257	8.57367	2.02742
-2.07316	4.20812	1.77318	-1.15838	5.39193	-1.43155	1.24655	2.5186	5.14239	6.97988	-3.68538	1.1189	1.48756	-5.2789	2.36446	-1.45937	-3.14577	2.00888	1.88622	5.39144	2.41815	-1.17566	6.13933	5.80399	4.59768	4.49519	-1.11146	10.8734	-1.31825	-2.01449	7.87418	-0.380427	2.95088	1.85027	9.09449	5.17062	2.95619	2.14429	3.36266	3.12783	4.79316	6.34536	0.739055	-1.88739	6.04843	-2.96818	2.23873	6.32817	8.85327	1.25907
-1.34196	4.55482	1.17439	-0.934508	4.45626	-1.57033	1.79185	3.303	5.39089	6.50598	-3.40298	1.90808	2.40326	-5.56322	2.70666	-1.00527	-2.79047	2.78758	1.44672	4.49849	2.38511	-0.61066	5.3586	5.64852	3.87038	4.09963	-0.660457	10.7928	-0.454353	-2.47111	6.94908	-0.0741705	2.99394	2.13377	8.4913	4.46126	3.15323	1.32204	2.78046	3.91243	4.11903	6.40568	0.984955	-1.12619	5.47287	-2.03248	1.96154	6.39473	7.88387	1.31127
-0.841956	3.85922	0.890274	-0.683195	3.80614	-2.22937	2.00495	4.2438	5.13259	6.32128	-3.38258	2.86559	2.44196	-4.97445	1.95286	-1.66337	-2.55475	3.43781	0.83982	4.41905	3.11744	-0.89986	5.65659	4.70808	4.40458	4.43998	0.0725434	9.88943	-0.0414133	-2.31614	6.86978	-1.02536	2.88169	1.27647	8.23322	4.89882	3.17462	0.665668	3.441	4.05263	3.4018	7.02964	0.743255	-0.488447	6.16603	-1.06048	1.83412	6.17482	7.73817	1.34133
-1.09146	3.19452	0.192244	-0.639065	3.46743	-3.13443	2.61185	4.438	4.42469	5.61498	-3.97158	2.44797	2.55056	-4.11325	2.36926	-1.25887	-1.84738	2.92848	1.17692	4.04971	3.90696	-1.11816	4.72759	4.40261	5.02648	3.94604	0.581023	9.56353	0.283257	-1.50478	5.93408	-0.647461	3.09723	1.39327	7.63956	4.14819	3.47348	-0.208269	3.26855	3.30963	2.97452	7.44243	0.161155	-0.527357	6.92619	-0.16588	1.52135	6.02557	7.12067	1.41398
-1.35866	2.82562	1.06547	-0.11223	4.0012	-3.74733	3.22875	4.7784	5.04949	5.06878	-3.52848	1.78964	2.97796	-4.32318	3.29766	-0.645268	-1.44299	2.30348	2.07902	4.01262	3.65007	-0.17726	4.54816	4.50372	4.53108	3.13957	0.875373	8.88513	-0.431883	-1.63315	6.20278	-0.22717	3.90324	1.83717	6.87068	3.88061	4.18438	-0.448285	3.80792	3.34303	2.30059	6.83769	1.09576	-0.363977	7.2644	-0.0941799	0.576775	6.13632	6.46487	1.87163
-2.06646	2.55412	0.507864	-0.528931	4.89996	-3.38539	3.64595	4.2573	5.72819	4.46568	-3.93948	2.46924	2.21166	-3.6984	3.27616	0.0134315	-1.01723	1.71158	2.23552	3.39993	2.92187	0.57214	4.36745	5.06928	3.92628	3.4024	0.200013	8.11843	0.0622467	-1.38687	6.53028	-0.126963	4.79725	1.63947	6.57393	4.796	4.00171	0.257984	4.4584	2.46623	2.7925	6.75023	1.97686	-0.409807	6.89041	-0.59468	-0.109275	6.54445	6.94427	2.73041
-2.19506	2.10662	1.31561	-0.595898	5.61493	-3.99973	3.26805	4.1134	6.64319	3.57408	-3.82808	2.72594	2.31166	-2.69826	3.38746	0.814532	-1.45922	2.04218	1.89322	2.46759	2.92508	1.48664	4.24561	5.39471	3.03788	3.21879	-0.0520466	7.79933	0.243147	-0.463981	6.71218	0.693825	4.35996	2.53647	6.36259	4.54231	4.21329	0.566338	5.31052	1.84273	3.45499	7.08605	1.90586	0.470293	7.33225	-1.22648	-0.444515	5.78899	6.43417	2.60108
-3.05886	1.82492	1.64171	-1.32578	5.20783	-4.55846	3.80945	4.6101	7.38469	3.47728	-2.90975	2.35002	2.03856	-3.18797	4.15687	0.197532	-1.98632	2.60758	1.10372	2.75324	3.33267	2.17094	3.56376	5.52359	2.88678	3.70301	-0.891957	8.00323	0.963547	0.0783387	6.71058	0.981139	5.23347	2.75977	5.59734	3.98058	3.31485	0.204669	5.48583	1.89863	4.28324	6.59626	1.60756	0.474673	8.21032	-0.46358	0.0415952	5.40819	5.47357	2.60738
-3.64056	1.34632	2.34522	-1.76907	5.55173	-3.76818	3.98355	4.6209	8.33629	3.01808	-2.99104	1.49976	1.71696	-2.35137	4.57849	0.757332	-2.33537	3.26202	0.38632	3.26447	3.69131	2.46514	4.30436	5.07771	3.09128	4.58723	-1.12476	7.55063	0.542897	0.856039	5.78618	1.20313	4.92211	2.38077	4.82344	4.3481	2.67448	0.889918	5.70176	1.24593	4.33872	5.88365	2.52706	0.486693	8.56948	-0.80558	-0.632385	4.86219	5.37327	2.13874
-4.04726	1.35132	3.24844	-1.43607	6.13503	-3.13288	4.51695	4.1032	8.95259	2.49648	-2.80582	0.708094	1.68746	-1.71624	5.25297	1.68403	-2.08429	3.11288	0.68052	3.44606	4.63331	2.51714	5.32321	4.97641	2.64628	5.23745	-0.518147	8.31663	0.452007	1.47069	4.87868	1.30433	4.63134	2.57147	3.92886	4.0248	3.11664	1.26567	6.4207	1.22433	3.37865	6.06579	3.15396	0.312623	7.8979	-0.88118	-1.00247	3.93483	5.03677	1.19725
-4.90846	1.00102	3.42252	-2.23456	5.70733	-2.79925	3.69125	3.6518	8.90209	3.27538	-2.22901	0.852364	2.61386	-1.67944	5.38887	2.14893	-2.95352	2.95688	0.52412	4.28888	5.1881	1.56594	5.18565	4.97162	1.69068	5.46523	-0.483707	9.18833	0.0427667	1.55469	4.09948	1.00713	4.11138	3.49467	3.50922	4.07204	4.00469	1.62689	6.14657	0.539329	2.73532	6.17856	2.97616	-0.377977	7.23293	-0.92588	-0.0163448	3.94946	4.30217	1.19273
-4.61216	0.133222	3.71317	-2.32582	6.63103	-2.95386	3.13165	3.7478	8.06319	3.57498	-1.37936	0.885324	3.41726	-2.10456	5.50901	1.35043	-3.14932	3.39882	0.47052	5.29376	4.95808	1.64584	4.49276	4.29865	1.43488	5.97586	-1.26856	9.23733	1.03131	1.24613	4.46378	0.245482	4.65171	4.22907	3.78297	4.62017	3.90372	1.76315	7.03364	1.37603	2.29839	5.75747	3.66816	0.179733	6.80887	-1.54728	0.698915	3.85831	3.82417	1.64755
-5.54156	-0.280278	3.5673	-1.85908	7.43073	-3.35079	2.35095	4.0103	7.61739	2.63248	-1.11028	1.17338	3.51136	-3.05114	5.41181	1.20713	-3.93292	3.8845	0.87352	5.08931	4.14354	0.76964	4.73523	4.11729	1.20998	6.70438	-1.86926	9.20393	1.98704	1.19679	3.96838	-0.351136	4.08745	5.09897	4.03344	4.21985	3.46168	2.56378	7.34651	2.33583	2.47351	5.48412	4.36646	-0.128897	7.37497	-2.48798	0.970815	3.66824	2.90377	1.20539
-5.94436	0.616522	3.86887	-2.73666	7.70793	-3.00418	2.53005	4.7743	7.05549	2.86988	-0.485571	0.436434	2.63456	-3.21434	4.90195	1.39383	-3.19034	4.52554	0.80752	5.7998	3.519	0.96564	5.17654	3.33437	2.17098	6.47996	-1.90996	8.75523	2.14266	0.356679	3.78738	-0.594815	3.19558	4.63127	4.73639	4.77314	3.17293	3.3655	6.93386	3.05403	3.07684	5.2271	4.09476	-0.136897	8.32233	-1.92908	1.72823	4.10311	2.50477	1.73396
-6.30776	0.308122	4.70783	-3.49097	7.38143	-3.4019	3.18425	5.4401	7.20759	2.88188	-0.0520807	1.28401	2.46706	-3.69757	5.73378	1.67623	-2.58497	5.15908	1.51062	6.11476	4.10654	0.31204	5.0804	2.68124	2.47058	7.39098	-1.90396	9.00603	1.75838	-0.542351	3.13608	-1.28198	3.48864	4.41387	5.65328	4.89649	2.4063	3.83089	7.05487	4.02883	3.18453	5.06615	3.97686	0.651383	8.83878	-1.53488	2.61236	3.92229	3.26207	2.26952
-5.83956	1.04482	5.10665	-2.90437	7.08203	-4.18421	4.20285	5.4787	7.02289	3.57048	0.275969	1.80186	2.04866	-4.09826	6.48727	0.776332	-2.40402	4.90452	1.92582	5.91124	4.93892	0.88194	4.44	2.16732	3.37238	6.97538	-2.12266	8.92683	1.82055	-1.52035	3.52958	-2.07324	3.16935	4.45687	5.33053	3.9472	1.54641	3.61121	6.7243	4.97313	3.47546	5.06139	4.88836	0.603763	8.59518	-2.42738	2.66855	4.19385	3.06627	1.85216
-5.47056	1.95372	5.00583	-2.93119	6.25903	-3.68998	4.59205	5.0002	6.19229	3.04028	1.07454	1.79801	1.52466	-4.8855	6.44557	0.166732	-1.69091	4.58893	2.58032	6.71841	4.89222	1.03734	5.31838	1.84512	3.81388	6.28997	-1.49996	9.89603	1.69643	-1.38903	3.96238	-2.64181	3.83489	5.04867	4.8443	3.23085	1.94472	3.17278	5.95163	5.76163	2.91996	5.2087	5.15556	1.28987	8.0461	-3.28198	2.44836	4.72527	2.77847	0.896203
-4.77796	1.29932	4.72562	-3.38046	5.80203	-3.00549	5.09855	4.7905	7.00029	3.81858	1.59185	1.49264	1.40906	-4.87264	5.4858	0.173832	-1.29516	5.50878	3.23572	7.0488	4.25879	1.73464	4.76469	1.63862	4.36578	6.07944	-0.801157	10.4586	1.47789	-0.605231	4.49108	-1.83023	4.07677	5.98567	4.58649	3.01701	1.76804	2.87345	5.02348	5.99483	2.39168	4.42247	4.83566	1.84959	7.38113	-2.61918	2.1182	5.27605	2.33367	0.685893
-3.79096	1.37582	4.93252	-3.47955	5.86583	-2.05775	5.54185	5.5582	6.68489	4.40928	2.16917	1.86676	1.43366	-4.10851	4.92669	-0.230368	-2.0014	6.19381	2.51762	7.62684	4.10395	2.58794	4.92536	2.02182	4.67738	6.02556	0.0488634	9.75543	0.937277	-0.254491	5.29748	-1.66986	3.51236	6.34817	3.87975	3.60556	1.0286	3.12406	4.52463	5.36383	1.75305	4.6082	4.42276	1.36572	6.57771	-1.87748	1.4345	5.45197	2.91477	0.079033
-3.66786	1.00682	5.74577	-3.74793	6.56943	-1.46035	5.17365	6.39	6.34679	3.61588	2.68657	1.61729	1.22676	-4.28833	3.96666	0.108232	-2.96095	6.14266	1.78632	7.57872	3.51163	2.55434	5.27924	1.07572	5.25978	6.68363	0.422523	10.1889	0.113307	-0.658281	5.54098	-1.63803	2.61357	7.24707	3.38971	3.69894	0.912337	4.03711	4.37249	5.63143	0.859945	4.2059	5.36426	1.71614	6.46242	-0.98468	1.4793	4.95565	3.52007	-0.689867
-3.31266	0.415822	5.15154	-4.2311	7.35593	-1.38316	4.63115	7.0527	5.93779	4.36028	3.20604	1.35411	0.795657	-5.03746	3.45676	0.712732	-3.56092	6.6729	0.85252	7.16996	3.51903	2.25204	5.66598	0.15472	5.88208	5.9498	0.151263	11.0231	0.377637	-0.466421	5.01798	-2.173	2.03942	7.44627	3.14652	2.80525	1.81009	3.70995	4.31346	5.62033	-0.115832	4.33637	5.58266	2.58783	6.7853	-0.19798	1.83291	4.46319	4.43437	-0.410437
-4.16346	0.144322	4.90924	-4.75473	8.15763	-1.31646	3.96005	6.9415	5.30619	4.65938	3.58177	2.21086	0.481757	-5.81248	3.92996	1.34073	-3.38617	7.34065	0.90762	7.19267	2.59044	2.58844	6.61185	0.00402007	5.86648	6.02734	-0.862657	11.6346	-0.0314133	0.210039	5.77048	-2.74029	2.07086	8.11427	2.44612	3.00826	2.54162	4.37708	4.40674	5.48413	-0.993432	3.87385	5.69416	3.31061	7.4207	-0.0745799	2.78631	4.53624	4.36137	-1.36082
-4.54066	-0.618178	5.45169	-5.10745	7.90843	-0.458749	3.60205	7.5882	4.73719	5.25038	4.42366	2.24965	0.876757	-6.71694	4.31094	1.39313	-4.35652	7.13562	1.36032	7.73893	1.91453	2.00924	6.54437	0.69932	6.20718	5.19778	-1.16366	11.5231	-0.732013	0.944069	6.20598	-1.9298	1.74642	8.21537	2.88144	2.16765	2.33294	4.65685	5.27405	5.40663	-1.19478	2.94657	6.42976	2.8195	7.78833	-0.0743799	3.42421	5.20212	4.05987	-2.15649
-4.86906	-0.902378	4.63591	-5.92465	8.17813	-0.856514	2.86125	7.5275	5.39679	4.53938	4.84514	2.75686	0.743457	-6.18735	5.09033	2.17823	-4.06222	7.76639	1.72302	8.18018	1.12238	2.26434	7.00985	1.53572	7.09988	4.9291	-1.03146	11.9451	-1.55554	1.2475	6.75738	-2.7106	1.82554	8.61837	2.04387	1.92404	2.35694	5.56517	5.05578	5.91323	-1.35229	2.06127	6.55776	2.13878	7.10967	-0.13458	3.33552	6.1537	3.84667	-2.15671
-3.96826	-1.34278	4.30478	-6.66852	7.57593	-0.796164	2.05275	7.1735	5.02359	4.47888	4.38326	3.68366	1.65376	-6.01773	5.2432	3.14463	-3.92072	7.62457	2.57592	7.6477	1.00149	3.15274	7.37021	1.42442	7.37478	5.34777	-0.216467	12.0624	-2.47311	0.923449	6.57698	-3.17865	2.6235	8.37567	1.19434	1.5991	1.9875	5.65313	5.99159	6.41243	-2.14561	2.06205	6.69076	1.24017	7.4067	0.67682	3.02153	6.59897	2.97717	-2.24096
-4.55836	-1.94298	4.77159	-7.59663	7.28333	-0.695224	1.67045	7.1934	4.18089	5.20728	4.03263	4.10915	2.14196	-6.06078	6.06253	3.44863	-3.44504	8.35428	2.49022	7.36902	0.113443	4.00424	6.81814	1.33342	6.41428	5.05453	-0.0379666	11.08	-2.74861	0.839539	7.48138	-2.7681	3.12267	8.15477	1.98921	1.01046	1.53439	6.41808	6.24117	5.58373	-2.28116	2.50745	6.94836	0.678503	6.6858	0.98502	2.1931	6.98817	2.92987	-2.03756
-4.13236	-2.65278	5.23612	-7.65242	6.29843	-0.735984	1.78015	6.2065	4.07999	4.77188	3.34221	3.47349	2.86266	-6.71224	5.88411	3.44473	-2.48501	8.54496	2.77632	6.92123	-0.669957	4.17124	6.9253	0.36752	6.10828	4.24008	0.422383	10.8519	-1.84345	0.993929	7.21308	-2.03871	3.699	7.89067	2.7423	0.394871	0.862597	5.81753	6.79493	4.66553	-2.54794	2.76663	6.78036	0.0612027	5.94427	1.25212	2.54689	7.77209	2.54817	-1.18325
-3.98606	-3.53738	5.70848	-7.12154	5.67783	-0.279846	1.52855	5.4233	4.57369	4.71708	2.34177	3.59203	3.66056	-6.61388	5.34503	3.12393	-2.22317	7.70156	3.03982	6.02673	-1.09166	5.05674	6.82998	0.81882	6.95388	3.92544	0.0206334	10.8796	-1.97501	-0.0073213	7.92918	-1.43566	3.82853	7.00537	3.13925	0.460131	1.3472	5.78936	7.62799	4.56143	-3.51252	2.42554	6.14816	-0.499667	5.32073	2.23062	2.67517	7.81949	2.35877	-0.829437
-3.21816	-2.92898	5.9911	-7.70104	4.94002	0.0905245	1.87235	5.2733	5.38919	4.25828	2.54896	2.82052	3.14476	-6.70126	4.48622	3.93233	-1.66184	7.79641	3.95122	6.0784	-1.23046	5.56364	6.63398	1.64172	7.08088	3.02858	-0.372827	10.4493	-1.38183	-0.542851	8.22818	-0.84297	4.54583	6.55427	3.34754	-0.342919	1.16372	6.71339	7.41926	3.69313	-3.15115	2.85864	5.73996	-1.36917	5.36747	2.71222	1.85179	7.80705	2.31207	-0.989377
-2.49356	-3.17428	6.53329	-8.25997	4.1741	0.116157	2.67315	5.7775	5.61079	4.30698	1.6095	2.93453	3.98126	-6.77006	4.00396	4.09183	-1.99004	6.88745	3.70072	5.6546	-0.398557	5.66464	5.66729	1.62392	6.55528	2.89589	0.430703	9.54023	-1.11717	-0.716641	8.36478	-0.0201995	3.90223	6.98157	3.58657	-1.25708	0.264947	6.95446	7.46645	3.21293	-3.75467	2.20528	5.44086	-1.39551	6.34172	2.33762	1.7554	6.94351	2.71597	-0.433647
-2.37966	-2.53768	7.26999	-8.78158	4.29973	0.958168	2.86125	6.3247	6.41299	3.86938	0.834629	3.26982	3.71546	-5.93491	3.52366	4.08213	-1.14011	6.42437	3.87432	6.60641	-0.319057	5.33494	6.07207	2.43517	6.81158	3.52737	1.14603	9.61523	-1.25546	0.198469	8.99518	0.400384	4.58976	6.99187	3.03657	-2.14632	-0.180753	7.44655	6.81338	2.48123	-3.54835	1.57901	4.88236	-0.814347	6.83419	2.50662	0.837485	6.75276	2.35267	0.263623
-2.30126	-1.68398	7.64479	-8.11579	4.36982	1.63112	2.69905	7.023	7.01369	4.81238	0.801769	3.19166	3.52626	-5.07054	3.79336	4.52783	-0.76692	7.18563	4.77352	6.2847	-0.141657	4.96684	7.01027	2.46637	7.18088	2.8503	1.6043	8.93863	-0.769043	0.659039	8.58918	1.08622	5.26651	6.21897	2.80308	-2.62769	-1.18705	7.29517	6.84724	2.94293	-2.71324	1.48862	4.53116	-1.71126	6.81671	2.09832	0.733615	5.91768	1.62287	0.500233
-2.23826	-0.989478	8.23699	-7.60187	4.80104	2.30609	1.83105	6.9137	7.40269	5.27298	-0.112681	3.20444	2.77246	-5.59218	4.06286	4.88993	0.0794004	6.86686	5.44662	6.13234	0.461773	4.00744	6.75998	2.53377	8.17478	2.8731	1.5336	8.21193	-0.492593	0.150259	8.29198	0.463067	5.85965	5.97597	3.58574	-2.04875	-0.783343	7.02712	6.11653	2.22003	-2.06861	1.64531	4.17126	-1.46474	5.89787	1.76192	1.22857	5.18098	0.66167	0.229853
-2.42746	-0.499178	7.46309	-7.65993	4.13334	2.96852	1.70875	7.6251	6.67999	6.05578	0.153279	2.75648	3.01956	-4.93148	4.69941	5.20343	0.74351	6.27481	5.63882	5.54167	-0.210057	4.30814	6.07064	1.98632	7.86598	3.53842	2.36484	7.91793	-0.757163	-0.739351	7.54938	1.0048	5.91866	5.40127	3.41974	-1.31345	-1.57183	6.51754	5.88773	2.59113	-1.5851	2.46366	3.78546	-2.4251	5.8416	0.99152	1.468	5.63506	1.12067	-0.511537
-1.83786	0.211022	6.97649	-7.23835	3.6752	2.1231	0.782054	7.6291	6.46299	6.85568	0.442599	3.23033	3.30536	-4.28604	5.38361	5.20733	1.27596	5.41522	5.71302	4.75318	-0.807757	4.62754	5.21258	1.78882	8.23668	3.05221	3.13552	7.58503	-1.20479	-1.62112	7.98758	1.8542	5.68685	5.15907	2.55741	-1.43359	-1.33444	5.72856	6.39719	2.33903	-1.67493	3.39245	3.57986	-2.57236	4.86351	0.88212	0.453665	5.66036	0.46777	-1.24374
-1.99336	0.742822	6.23801	-6.71478	4.35484	2.52796	0.850954	6.7368	6.19339	6.99858	0.893449	2.34814	3.60066	-5.23975	5.5812	4.38373	0.75784	5.20679	6.19702	5.50223	-1.30886	4.91224	4.89464	2.70412	8.76188	2.43676	2.66671	8.31413	-1.1969	-2.23479	7.59008	1.58939	4.83773	5.29637	1.96696	-2.12194	-1.42612	5.44119	5.50093	3.29193	-1.70461	3.27712	4.22876	-1.73312	4.93126	0.66042	-0.0647048	4.92722	0.48447	-0.788187
-2.64926	1.45672	6.21243	-5.80827	4.21333	2.67349	0.0793539	6.1482	6.57079	7.64928	0.694119	1.65201	4.55646	-5.45305	5.84548	4.15103	1.54647	4.65623	7.15632	5.57952	-1.03966	5.25454	4.90123	3.6176	9.70688	2.47768	2.86913	8.46663	-2.15551	-2.20436	8.43398	1.90564	4.58331	6.00677	1.27057	-2.04555	-2.18109	4.90809	5.30141	3.64343	-1.89094	4.11584	5.23276	-1.88397	4.55012	1.22682	-0.781105	4.49154	0.69847	-1.07784
-2.01146	2.02522	5.81461	-5.25155	4.74479	2.10538	-0.698546	5.5693	6.62609	8.15828	0.118029	2.25848	5.42066	-5.33731	5.38558	4.32903	1.81276	3.77385	6.83612	4.68016	-0.903557	5.96474	4.36878	3.38763	10.4479	1.88012	2.9905	9.20663	-2.07131	-2.8	9.30128	1.5107	4.27173	5.91327	1.3508	-1.10391	-2.50019	4.63784	6.20687	3.40393	-1.54321	5.0269	5.07216	-1.63105	3.58318	0.56432	-0.389285	3.91614	0.0339698	-0.402137
-1.11846	2.03302	6.26935	-5.60931	5.71233	2.20413	-1.02995	5.6911	5.71959	8.42138	-0.274401	3.09291	6.10306	-4.65379	5.00686	4.61623	2.69177	3.51567	7.11912	4.58332	0.00424341	6.34384	4.53129	2.53784	11.1109	2.4037	3.53385	9.30693	-1.18576	-3.11143	9.37268	2.16373	3.56088	6.86007	0.984629	-0.962539	-3.04423	4.1459	6.82421	4.36003	-1.58215	5.25705	4.59806	-2.28096	3.05485	1.29752	0.241755	4.02414	-0.37623	-1.25399
-1.01936	1.22962	6.72459	-6.16317	5.08033	1.74544	-0.287046	5.072	5.56629	8.12448	-1.05269	3.55744	6.74776	-4.96218	4.40219	4.82553	3.61895	3.55535	6.37142	4.58919	0.627913	6.60824	3.65056	2.31752	11.9592	2.324	2.96441	10.0103	-1.49409	-3.70109	8.42178	2.27889	3.33357	6.22867	0.279809	-0.696739	-4.02559	4.21253	6.48669	4.73813	-1.93886	4.5142	3.69406	-2.38083	2.69903	1.94742	0.844705	3.69752	-0.70583	-2.18849
-1.14466	0.738522	7.55379	-7.02624	5.45343	1.58381	-0.229746	4.1277	5.81679	7.12988	-1.06406	3.79438	6.66026	-4.85261	3.45456	4.96443	3.655	2.60628	7.16242	4.60257	1.07518	7.01764	2.80383	2.32182	11.9728	2.39206	1.95746	9.36823	-1.28862	-4.34885	8.12588	1.75793	2.59154	6.72177	0.213699	-1.65937	-4.13628	3.6811	7.35011	4.89173	-2.8394	4.70362	3.23836	-2.36819	3.51488	2.53702	1.39349	4.12578	0.17387	-2.62194
-0.393956	0.750822	8.17389	-7.69746	5.86283	2.05904	-0.859846	3.6427	5.34089	7.33228	-0.153851	3.89954	6.81976	-5.90739	3.41596	5.06743	3.82303	1.62598	7.56622	3.85266	1.51045	6.53224	1.96278	2.33242	11.3431	2.90917	1.47959	8.58313	-0.814843	-4.61886	8.96908	2.08034	2.23253	6.93747	-0.764198	-1.85818	-4.60333	2.79672	7.39969	4.47453	-3.66503	4.80771	2.66396	-2.68584	2.83796	3.29542	1.502	4.72092	0.78147	-2.17895
-0.736856	0.121322	8.78739	-7.61956	6.23743	2.95842	-0.0607461	3.1938	5.01179	7.44808	0.704269	4.45728	6.76196	-6.61607	2.75666	4.39113	3.28225	1.21318	7.81652	3.39522	2.36956	7.17764	1.39094	2.65295	10.6283	2.16796	1.50815	7.69583	-0.460713	-4.82516	8.79888	1.80466	1.33613	7.86287	-0.94039	-1.48242	-3.94231	2.19539	6.92261	3.79833	-3.36556	5.53818	2.33966	-2.9517	2.01487	3.58832	0.725685	4.26276	1.44397	-2.21203
-0.839556	-0.439678	7.99719	-6.90962	5.70213	3.36782	-0.249646	2.26283	5.19159	6.51138	0.607819	4.19436	6.25316	-6.53567	1.86266	4.41453	2.9435	0.314878	6.84332	3.32064	2.41002	6.40764	1.07052	3.25432	9.64938	2.50924	1.41677	7.09193	0.223247	-4.64981	8.34378	0.969163	1.57502	7.90397	-0.865463	-0.548029	-3.43001	3.02466	6.67574	2.96433	-3.15488	5.88906	2.65846	-3.85224	2.17352	3.61412	-0.108565	4.70575	0.90767	-1.50637
-1.03616	-0.489278	7.04199	-7.12495	5.23423	4.24645	0.576254	1.82087	4.94289	5.47118	0.322339	4.08329	5.45996	-6.13845	2.07566	3.45703	3.05855	0.045778	6.18732	2.62095	2.10457	5.59944	1.54721	3.43848	9.15228	1.95141	0.804933	7.63803	0.886307	-4.21154	7.38928	0.903102	1.27711	7.33447	-0.464432	0.122321	-2.45132	3.16857	6.63925	2.01813	-2.97432	5.86011	1.77726	-4.01761	1.78488	2.69942	-0.465205	4.57673	1.21377	-0.613877
-1.47756	-1.37278	6.86599	-6.91138	4.69864	3.54293	0.164254	1.59069	5.88209	5.69948	-0.378811	4.82973	4.81356	-6.86022	2.17226	2.72733	3.30837	-0.615922	6.50922	2.75344	1.21391	5.49284	0.73586	3.88465	8.87878	1.09563	1.13245	7.98043	-0.0462033	-3.99954	7.06708	-0.122804	1.52819	6.60727	-0.885752	-0.319879	-1.66962	3.38337	6.07142	2.26883	-2.08324	5.5514	1.05946	-4.44213	1.45913	2.69732	-0.356655	5.53317	1.26237	-0.093997
-2.24506	-1.08768	6.40305	-6.37063	4.53583	4.35965	-0.196746	1.49287	6.73579	5.71388	-1.20993	4.37208	4.35046	-7.10107	1.34106	2.00183	2.80109	-1.08192	6.07552	1.897	1.3047	5.82354	0.49884	4.75114	8.74538	0.69432	2.01663	7.51693	-0.662023	-3.30742	7.18828	-0.96425	1.15686	6.44437	-0.536818	0.589561	-2.24925	3.77606	5.39206	2.28003	-1.11923	5.68648	0.934655	-3.48549	1.61609	2.38352	-0.420905	6.47055	2.01247	0.130913
-1.95296	-1.26098	5.52257	-5.49762	4.37503	3.9935	-1.07695	1.49924	6.36679	5.47028	-1.39028	3.46552	3.49376	-6.64305	1.20576	1.44423	2.20842	-1.53142	5.40512	1.59398	1.99008	5.52474	0.4134	5.67035	8.25308	1.27635	2.5865	7.37463	-1.3703	-2.62356	6.23798	-0.696986	0.908807	6.61777	0.337329	1.00114	-2.76002	3.85565	4.60482	2.47473	-0.387772	4.97331	0.223455	-3.09272	2.10409	1.52742	-0.674095	6.1153	1.23347	0.689283
-2.43806	-0.792278	4.87848	-4.69286	4.61388	4.31538	-1.68945	2.3684	6.27389	4.71868	-0.950801	3.07248	3.60496	-5.9173	1.80276	1.62793	1.68736	-0.708722	4.79832	2.04794	2.63779	4.67324	0.4436	6.14271	7.65188	1.68968	1.90684	6.51543	-1.04328	-2.94618	5.48128	-0.246204	1.29258	6.50577	1.3092	0.735601	-3.05133	2.97275	4.87049	2.23383	-0.271732	4.07753	0.349255	-2.50144	2.87025	1.29902	0.0668552	6.65917	0.99887	0.467643
-2.98416	-1.04618	5.54289	-5.11774	4.73311	5.18283	-1.72925	3.2532	6.44319	4.68958	-0.751981	2.07376	4.36086	-5.53322	2.15546	1.76293	1.05001	0.053978	4.03572	2.12207	3.17797	4.82444	0.28058	7.10394	6.65238	1.55763	1.66634	6.43693	-0.577253	-2.05827	5.23218	-0.508041	2.19873	5.66857	1.64957	0.932001	-3.5561	3.19763	4.13314	2.59193	0.441192	3.48682	0.305555	-2.17751	3.78599	0.65212	-0.566285	7.12499	0.93467	1.14173
-2.87976	-2.04948	5.28622	-6.00512	4.95335	5.48118	-1.02275	3.8352	6.76489	4.87098	-1.5001	1.44977	5.08836	-4.94869	2.27456	2.64693	1.17159	-0.157622	3.30492	2.56951	3.6719	3.86644	0.30708	7.29074	7.03878	1.79347	0.746393	5.51363	-0.482633	-2.01184	4.56518	0.0160085	2.63113	5.02057	2.29976	1.27676	-4.46095	2.84952	4.12076	3.04333	1.26487	3.66823	1.16586	-1.92053	3.8983	-0.26688	-0.852955	7.11088	1.80707	1.51637
-3.14866	-2.89578	4.99557	-5.98906	4.41414	6.21054	-1.75885	3.8705	7.36209	5.56248	-0.824411	1.37847	5.82216	-4.68076	2.85116	2.54753	0.18591	-0.062622	2.63182	1.94044	3.94908	3.02834	0.31733	7.87268	7.62098	1.0428	1.03891	5.78133	-1.03219	-1.31636	5.38118	0.286042	2.97291	5.28587	2.50261	0.345681	-5.37013	2.62596	4.3409	3.50583	1.11518	4.50425	1.50536	-2.14358	3.11989	-0.11078	-1.74493	6.92816	1.83917	1.92488
-2.50436	-2.49858	4.39663	-6.83657	4.67126	5.96425	-1.41685	3.6264	8.20399	6.03638	-0.00763073	1.36912	6.28696	-4.28556	2.10996	2.43743	-0.46054	-0.876122	3.24252	1.27953	3.74095	2.90424	-0.55215	8.35033	6.94378	0.67422	0.460203	6.03683	-1.83947	-0.766451	5.55238	1.13408	2.53054	4.32057	2.38473	0.399291	-6.08457	2.49053	5.01082	3.36083	0.280462	4.12086	2.00146	-1.73997	2.41757	0.15962	-2.44135	6.32028	1.83587	1.67698
-2.84276	-2.99528	3.68019	-7.18469	3.9861	5.38748	-0.444746	3.8003	8.04369	5.27288	0.212869	1.94654	7.12486	-4.64499	2.52776	2.78723	-0.84444	-0.00782195	4.00582	0.699033	3.45516	2.25724	-1.19386	8.57341	6.37108	0.91967	-0.287977	6.77033	-2.40641	-0.961211	5.92468	1.22267	1.60527	4.20887	1.45407	0.372441	-5.6324	2.26416	5.80168	4.26423	0.123404	3.76296	1.12096	-1.83017	2.09422	0.34582	-3.21654	6.83958	2.27627	2.42181
-3.02536	-3.68288	4.3341	-7.88753	4.42298	5.82395	-0.126746	2.8836	8.06229	5.84378	0.978939	2.08073	7.99186	-4.92756	2.40406	2.63393	-1.80363	-0.151022	3.93882	-0.245487	3.13053	1.99114	-2.11289	8.4187	5.76828	0.30542	0.0689634	7.44803	-2.86851	-1.49602	5.82638	1.3631	0.680997	4.79077	0.737239	0.737911	-5.58207	3.00662	6.36735	3.85523	-0.539542	3.26568	0.321955	-1.26824	2.01155	-0.27728	-3.58536	6.23811	2.87037	2.77203
-2.97616	-4.61798	4.60023	-8.57136	4.83224	5.33157	0.0945539	2.7703	7.11569	6.11978	1.74176	1.67148	7.95206	-5.66646	1.74756	2.27213	-2.04993	-1.00632	4.38262	-0.923917	2.54753	1.80144	-2.86993	7.86821	6.14828	-0.46581	0.519943	6.91533	-2.64241	-2.25445	5.37868	0.545082	0.366677	4.46387	-0.152623	0.903531	-5.91614	3.63421	7.05633	3.35723	0.223902	2.79791	0.154455	-0.512417	2.58792	-0.87408	-4.38264	6.176	2.06047	3.29539
-2.63166	-5.34968	4.05102	-8.37163	5.48293	4.65133	0.947054	3.1458	6.92849	5.49608	2.22135	1.11759	7.48966	-5.71674	0.839061	1.66973	-2.20883	-0.294522	4.52362	-0.707037	1.65753	1.61564	-2.38489	7.09561	5.52078	0.0885995	1.01682	5.98553	-2.58861	-2.08437	4.54778	0.178476	0.771977	3.61447	0.267379	0.432671	-6.12658	4.44567	6.67111	3.10853	0.321311	1.86164	1.10276	-0.480077	2.739	-1.54818	-4.1779	5.54647	2.08377	3.82588
-2.23736	-4.52848	3.79003	-8.83388	5.02249	3.95543	0.963254	3.7961	6.22249	5.28168	1.96324	0.224824	6.82966	-5.35802	1.45186	1.25833	-1.70544	0.367378	4.41302	0.0870027	2.18397	2.14534	-1.61699	6.81209	6.12868	0.5029	1.65758	5.26263	-2.08441	-1.55658	4.21588	-0.212654	1.60151	3.61067	0.666099	1.30847	-7.10614	4.31598	6.8245	2.23243	0.267166	2.23063	1.56526	-0.786477	3.48482	-2.24808	-3.67852	5.986	2.35697	3.59518
-2.53946	-4.18878	3.01211	-9.11834	4.20484	3.37685	1.17015	4.3579	6.99719	4.64568	1.64517	0.913584	7.40636	-4.63809	1.55936	1.83813	-2.18518	0.934678	5.19872	0.615773	2.04042	2.19834	-0.60989	6.6186	5.26678	0.78813	2.0763	4.49793	-2.01871	-1.05501	4.29608	-1.17902	1.4983	3.05507	0.597299	2.10503	-7.13391	5.30031	7.07041	1.37243	0.0040808	2.18437	0.791755	-0.646317	4.03649	-2.35188	-2.7898	5.75746	2.61677	4.40368
-2.17016	-3.35378	2.72036	-8.34827	3.86037	3.84269	1.70595	5.074	6.55479	4.39648	0.703169	0.945844	7.01806	-3.81577	1.20966	2.44313	-1.48768	1.12918	5.95232	0.567913	2.64422	2.23694	-0.47895	7.56115	5.59728	1.62339	1.76402	3.60163	-1.79646	-0.968141	3.66388	-1.86155	1.28384	2.42367	0.862419	1.41007	-6.32846	5.51353	6.59822	1.50573	-0.418052	3.05028	0.247655	-0.471247	4.8731	-2.99368	-2.9584	5.13799	1.73807	4.57008
-1.58166	-2.66428	2.34568	-7.45591	3.60481	4.12721	1.04785	5.5489	5.98949	4.91838	0.0188093	0.658274	6.13466	-3.36467	0.969161	2.83773	-0.63045	1.30928	6.39002	-0.312987	2.64367	3.06414	-0.38508	7.07249	5.03608	2.28773	1.34403	3.38643	-1.49435	-0.0610013	3.03998	-1.8788	2.09291	2.88377	1.72725	1.55693	-6.27034	5.54734	5.65776	0.777929	0.0949878	3.48431	-0.0101447	-1.29905	5.32372	-2.71158	-3.96348	5.04283	1.37607	4.58938
-1.36356	-2.73998	3.26159	-6.70375	3.16662	4.60001	0.418454	5.9421	5.37169	4.94998	-0.366131	-0.311266	6.34556	-3.09943	0.0473608	3.11033	0.24427	1.06918	5.81572	-0.193847	3.42576	2.91014	-1.29536	7.35002	4.26978	1.87881	1.11844	3.30603	-0.765643	0.523219	2.56268	-2.74467	2.2487	2.45977	2.02496	2.35096	-6.53783	4.74311	5.25005	-0.155771	0.330444	3.38679	-0.199245	-1.42855	6.27364	-2.86868	-4.87634	5.29892	1.20267	5.52678
-1.36896	-2.55528	4.18257	-5.83418	2.90752	4.33791	0.0636539	5.4687	4.61909	5.62718	0.360819	-0.380696	6.03876	-2.42356	-0.569039	3.92193	0.0941904	0.536078	6.12932	-0.174637	4.29447	3.54264	-1.64879	8.06895	4.28928	1.37411	0.186623	3.02523	0.171057	0.685619	1.79948	-2.27831	2.03053	2.11077	2.15715	3.29065	-5.85405	4.16897	5.60735	-1.14567	0.501644	3.31447	-1.00484	-1.00326	6.51354	-2.41628	-4.76599	4.45947	1.38517	6.36198
-0.602656	-1.97708	4.30466	-5.62131	2.87278	3.3488	-0.807546	5.7165	4.60069	6.23118	0.492479	0.380504	5.37546	-1.6501	-0.338539	4.79483	-0.0564796	0.052278	7.06102	-0.404417	4.42527	3.90964	-0.71879	8.13496	4.29318	0.4781	0.306163	2.90693	0.0563667	-0.285711	1.49758	-2.87762	2.67578	1.42817	1.90928	3.9996	-4.95032	3.94154	5.98118	-0.882971	-0.0875822	2.62631	-1.89834	-1.01485	6.94919	-2.70378	-5.62237	4.21935	1.61527	6.42708
-0.101856	-1.27818	4.65163	-5.69975	2.98119	2.41009	-1.80195	5.6329	4.57809	6.29378	1.4573	0.499524	6.24836	-1.11661	-0.188439	5.22633	0.12296	-0.799622	7.58052	-0.703667	3.62851	4.00364	0.2094	8.34226	4.36788	0.21326	1.25337	2.01003	-0.292773	-0.323451	1.33988	-3.64855	3.32704	1.16697	1.35163	4.70678	-4.90018	4.24987	5.08599	-0.521471	-1.01026	2.7462	-2.45204	-0.318977	7.2825	-3.41718	-6.2183	4.43129	1.67397	7.22038
-0.962956	-1.44208	5.09866	-4.85219	2.66386	2.03532	-1.65535	6.5001	4.19129	6.92868	2.194	0.748884	6.51486	-0.225201	-0.0570392	5.92383	0.9958	-0.689922	7.98592	0.00445274	3.07214	4.65364	-0.1991	8.87845	3.48748	0.0645995	1.57374	2.27143	-1.09053	0.0299387	1.33518	-4.46411	2.80409	0.261074	0.998399	4.58872	-5.5856	4.76857	4.68049	-1.38757	-1.05204	2.49858	-2.85424	-0.673797	8.08627	-4.23858	-6.51548	4.06559	2.30177	7.31828
-0.991056	-0.454578	4.94508	-5.44546	2.09231	1.52372	-1.94605	7.3935	4.04089	7.78928	1.77191	0.565144	6.10286	0.503723	0.411461	5.07533	1.20284	-1.13012	7.41802	0.647763	2.55472	5.30924	0.49151	8.59727	2.79598	0.45315	2.12856	2.52623	-1.41537	0.896609	0.477378	-4.78687	2.52042	-0.402126	1.60506	4.10866	-4.80962	5.00761	4.20633	-1.69857	-1.25652	3.39191	-1.95774	-0.685597	8.39566	-5.09558	-6.87659	4.43269	2.50457	6.40008
-0.616356	0.450122	4.98393	-4.59192	1.63416	1.70275	-1.29125	8.0277	3.84889	8.51828	2.0626	1.19969	5.99616	0.250939	1.35956	5.23253	1.79491	-0.399022	6.96112	1.36249	3.03305	5.01384	1.31114	8.97129	2.19528	1.08496	1.68473	2.52733	-1.97221	1.71854	-0.0148224	-4.65209	3.39903	-0.298526	2.50664	3.77469	-4.78356	5.04134	3.21743	-1.46797	-2.1315	3.76206	-1.35494	-1.45279	8.66538	-5.90377	-6.63046	4.87986	2.87187	6.55478
-0.0785562	-0.156878	5.61403	-3.71318	1.22675	1.62262	-0.747846	7.5932	4.47999	8.76648	2.72976	1.87483	6.43146	-0.410011	1.88826	4.62783	1.47886	0.230178	6.95772	1.43583	3.95346	4.21434	1.77132	8.71822	2.62038	1.97559	1.44757	1.60523	-2.16061	1.55758	0.577678	-4.02266	3.86814	0.690074	2.52632	3.56822	-5.31764	5.75737	3.65068	-0.546671	-1.68664	3.87344	-1.42684	-2.42976	8.53628	-5.31428	-5.9196	5.04398	3.08167	6.44088
-0.0989562	-0.501778	6.56309	-3.69683	0.309921	1.80465	-1.38915	7.6402	5.13249	8.28168	3.60838	1.58367	7.18336	-0.971641	1.66946	3.84483	1.69729	-0.280322	6.65262	0.743053	4.57891	3.33514	2.21032	8.43541	3.56568	1.6563	1.71605	1.76953	-2.50791	2.48206	0.467378	-3.24192	4.37609	0.737874	3.22005	4.27349	-5.35259	6.10974	4.48375	-0.254771	-1.03636	4.4876	-2.23874	-2.16297	8.02023	-5.20168	-5.41456	4.18857	3.50027	6.69018
-0.0142562	-0.497778	7.52599	-3.24717	-0.137529	1.02363	-1.43375	8.541	4.82909	7.61648	4.25699	1.40718	6.90256	-1.10605	0.772361	3.52863	1.38686	-1.12482	6.17192	1.53966	4.75158	3.05934	1.29292	8.58677	3.59198	2.21306	2.4935	2.53923	-2.09801	2.90134	1.07568	-2.52396	4.59163	0.549074	3.56457	5.20218	-4.93762	6.94315	4.25229	-0.905371	-1.13238	5.24945	-3.00504	-2.45429	7.48705	-4.76328	-4.78553	3.57296	3.31177	5.76778
0.514444	-1.34008	7.62109	-4.10491	0.157931	0.649962	-2.16085	8.9799	4.36919	7.22348	3.43578	0.996774	6.69796	-1.86324	1.39656	2.56733	1.38053	-1.18192	5.32392	1.77027	4.3836	2.10514	1.20863	8.70701	2.81148	2.89442	2.70084	3.21983	-1.54497	3.26397	0.313578	-2.13679	4.17674	1.41897	3.27978	5.31366	-4.35658	6.89762	3.53877	-1.78767	-0.761452	5.36268	-3.25204	-1.55464	6.96911	-5.32478	-3.96968	3.71487	2.40617	5.55998
0.115744	-2.23818	7.68399	-4.13878	0.525721	-0.221302	-2.40255	8.8194	3.44989	6.56698	3.90549	0.452834	7.01846	-2.68061	0.868661	2.56823	2.06864	-1.88332	6.00502	2.3774	4.18494	1.22204	1.1975	8.32246	2.51038	2.98218	3.61452	2.72143	-1.02859	2.60516	-0.454522	-1.61157	4.31749	0.952874	2.53572	5.59926	-4.66824	7.64849	2.9709	-1.86357	-0.143082	6.12494	-4.02644	-1.85438	7.51597	-6.11726	-4.01212	3.17332	1.72847	6.16738
-0.837756	-1.88918	7.82169	-3.68354	0.164971	-1.03637	-3.35545	8.4884	3.51239	5.80458	4.0125	-0.151536	7.92466	-2.94825	1.26076	3.40343	2.27577	-2.19762	5.76902	1.87025	3.36381	0.99964	0.49735	7.8032	2.00808	2.24862	3.24223	3.36993	-0.402783	2.27157	-0.724122	-2.42399	4.81698	0.246874	2.95015	6.08735	-4.46349	7.67095	2.013	-1.88087	0.351448	5.33307	-4.49494	-2.51713	7.00646	-6.41713	-3.80846	2.25383	1.56737	5.87418
-0.650756	-2.85788	7.63159	-2.88485	0.683111	-1.19497	-3.31245	8.7281	2.53219	5.49048	3.66654	0.669654	8.54886	-2.50409	0.739961	4.14803	1.9428	-1.71462	4.89802	1.38214	3.38463	0.80984	-0.35142	8.05453	1.89738	2.33528	2.2342	2.74623	-0.632453	1.54847	-1.53932	-2.28154	4.29035	-0.0676264	2.24264	5.48259	-3.68798	7.30942	2.43488	-0.989971	0.708075	5.22786	-3.72484	-2.84232	6.46534	-5.70838	-3.13507	2.36584	0.88977	5.21618
-0.793056	-3.62508	7.06769	-2.85533	0.346051	-2.07726	-3.94595	8.0428	2.65249	4.86308	3.08054	0.204024	7.81156	-1.9111	0.469961	4.79223	1.40055	-2.25782	4.92292	0.863933	4.19223	0.60044	-1.25961	8.2641	1.25748	1.68519	2.50475	2.65943	0.399147	1.68857	-1.38332	-2.97833	3.63179	-0.601926	2.52171	4.737	-3.34466	6.49313	2.76298	-0.934471	-0.0713322	4.74366	-3.80944	-1.92794	6.16817	-5.85818	-3.19849	1.3968	-0.0718302	5.27778
0.168644	-3.52538	7.03169	-2.40921	1.13528	-2.35469	-3.54285	7.158	2.74399	5.34388	2.66548	-0.485016	7.38646	-2.17313	-0.360139	5.73523	1.16908	-2.21702	4.72812	1.23092	5.10978	0.64124	-2.00889	7.6216	0.880076	1.62112	3.35733	2.72483	0.312097	2.62994	-0.637422	-3.0691	3.07393	-1.02793	3.21986	5.20893	-3.71234	6.12679	1.94355	-1.65807	0.0830808	4.18096	-4.62764	-1.60833	5.66915	-5.72098	-2.58615	0.699792	0.15177	5.10828
1.05814	-3.20228	6.73939	-2.56283	1.70549	-3.13481	-3.97155	7.0283	1.82279	4.60038	2.68023	-1.08475	6.82376	-1.71017	-1.01034	5.80033	0.18662	-2.37952	4.55632	0.559703	5.73063	0.39234	-1.15253	7.2256	1.41198	1.26478	4.10172	1.98353	0.521797	3.11119	-0.577622	-2.26601	2.43102	-1.41623	2.91897	4.38217	-3.78299	5.74365	1.07459	-2.53837	0.608667	4.29336	-4.00914	-0.865307	5.61968	-6.51125	-2.02506	0.786522	-0.0603302	4.25698
0.926544	-3.68638	5.96569	-2.94395	2.37768	-2.67483	-3.71985	6.7405	0.900189	4.62888	3.21033	-1.81858	6.24396	-1.04041	-1.41414	5.14033	-0.55332	-2.42552	5.16022	-0.202997	5.87034	0.08824	-1.73888	6.55552	1.30338	1.65935	5.02553	2.21763	1.42803	3.21518	-1.08102	-1.45499	2.45504	-2.39103	2.82543	4.3261	-3.95171	4.80364	1.29968	-2.92277	0.968218	3.52293	-4.42054	-0.860217	4.77077	-6.24156	-1.2646	0.221562	-0.98503	3.91498
0.555944	-3.35898	5.13919	-3.17803	3.06704	-3.22944	-2.78875	6.5592	0.979389	4.45748	2.45028	-2.30228	5.34096	-1.13964	-1.74744	5.30113	-0.8907	-1.53802	5.89392	-0.674537	5.32711	-0.76406	-2.20371	6.37291	0.952776	0.80046	4.87639	3.01363	1.96853	3.13483	-0.906022	-0.639671	3.02879	-3.05883	3.22312	3.75324	-3.31085	4.12295	1.52508	-3.55077	1.07502	2.71308	-4.64434	0.0461627	4.58937	-6.18907	-1.07108	-0.692608	-0.49403	3.27887
0.862444	-3.87368	4.37775	-4.06045	2.73666	-2.83814	-3.01135	5.6119	0.689289	4.65728	2.82829	-3.17788	5.44216	-1.4947	-2.63324	6.28973	-1.15044	-1.52292	6.78292	-0.906587	5.37394	-0.72326	-3.02692	6.78479	0.357476	0.73033	4.10037	3.78913	1.61443	2.75218	-1.62232	-0.0936445	3.46457	-3.63893	3.9735	4.15048	-2.63648	3.68754	0.98726	-3.02597	0.694644	2.02472	-5.50704	0.502613	4.78557	-5.45138	-1.66218	-0.856708	-1.38023	2.76973
0.786644	-4.41948	5.14117	-4.08889	1.94571	-2.23146	-2.36235	5.0107	0.981489	5.17658	3.52135	-2.72468	4.70136	-1.04755	-3.10264	6.63373	-0.32056	-1.50152	7.24252	-1.00772	6.1562	0.22024	-3.04418	6.7624	0.264076	-0.17584	4.19874	4.10653	0.713627	3.23243	-0.851522	-0.0288485	4.05214	-3.60713	4.8884	4.06287	-2.04648	4.3669	1.26009	-3.09637	0.16522	1.25483	-5.62774	0.334703	3.80471	-5.39138	-0.822105	-1.3676	-2.09863	2.66866
0.734344	-5.35388	5.04948	-4.55884	1.30923	-2.80499	-1.60375	5.2444	0.341689	5.99728	3.96808	-2.29528	4.46306	-1.56059	-3.95514	7.45103	0.0633504	-1.18312	7.14632	-1.89904	6.68216	1.11394	-3.07438	6.35114	0.655576	-0.87815	3.6889	3.41783	0.298967	3.74517	-1.19462	-0.93984	4.13493	-3.62313	5.86513	4.09109	-1.73722	4.19733	0.35401	-3.98867	-0.0931322	1.04013	-5.15714	-0.454107	3.44757	-5.10728	-0.828095	-2.34733	-1.94783	2.20505
0.104344	-6.04328	4.97313	-5.51627	1.27675	-2.50919	-0.939846	5.2762	1.00069	6.11468	4.20207	-1.3521	4.88996	-0.989551	-4.53134	8.12523	0.11775	-1.92012	7.11602	-2.20162	7.63677	1.02184	-3.27886	5.40489	0.850176	-0.42309	2.88683	2.59783	0.444527	4.23534	-2.00202	-1.17335	4.60033	-3.05253	6.60319	4.53374	-1.22806	4.55543	-0.34531	-4.76247	-0.499842	0.590715	-5.06164	-0.409707	2.49704	-4.22068	-1.0726	-2.60237	-1.00903	2.121
-0.255856	-6.90478	4.98674	-5.90105	0.527201	-1.99529	-0.535446	6.0804	0.936389	6.98028	4.09763	-1.78228	4.61256	-0.582391	-5.44274	7.96103	-0.95686	-1.99342	6.63722	-2.9936	8.02502	1.65014	-3.57112	4.78409	1.41198	-1.09761	2.49756	3.20463	-0.252963	4.58053	-2.72772	-1.08151	3.9904	-2.73643	7.22518	3.87975	-1.69756	5.36362	-0.631186	-5.70877	-0.594222	0.762435	-4.06694	-0.503807	2.49297	-4.19828	-2.03423	-2.6218	-0.83583	2.4356
-0.575556	-6.38748	4.26301	-6.68579	0.495861	-2.60807	-0.969546	6.2641	1.81189	7.80258	4.24224	-1.23618	4.21686	-1.26303	-6.02524	7.48103	-1.38768	-2.72982	5.99912	-3.66375	8.27101	2.32114	-4.03933	5.31797	1.52148	-0.64569	1.615	2.52033	0.0365167	5.12847	-3.61732	-0.86887	4.14777	-3.14033	7.31184	2.95903	-1.60259	5.72798	-1.47648	-5.86257	0.216242	1.27997	-3.62324	-1.20268	2.82059	-4.96418	-2.57136	-2.74456	-1.23333	1.86614
-0.326656	-5.45168	4.20568	-5.89021	0.480791	-3.15379	-0.867346	5.6805	2.56239	7.53958	3.84233	-0.342896	5.04976	-1.45097	-5.68134	6.83993	-1.98782	-2.30952	5.76202	-2.74421	8.50241	1.81124	-4.83131	5.34133	0.645676	-0.10032	1.65861	1.55413	-0.138023	5.19132	-4.33832	-0.69891	3.44313	-3.78763	7.18375	2.27366	-0.765903	5.18942	-1.31159	-5.12177	0.762008	1.40407	-2.98994	-0.761057	3.44875	-5.53988	-1.87958	-3.02643	-1.84503	2.36381
-0.920256	-5.83298	3.53232	-5.29131	1.17422	-3.48995	-1.18605	6.5022	2.87139	8.17238	3.20195	-0.658846	5.93556	-1.2571	-6.11854	7.13833	-2.32936	-1.40992	5.01692	-3.13457	8.91303	1.44054	-5.74631	5.52597	0.570476	0.86766	1.59566	1.22503	0.177257	6.13246	-4.61052	0.0238595	4.02451	-3.30903	6.86255	1.46901	-0.0378427	5.40431	-1.92167	-4.33677	0.51158	1.80039	-2.14754	-1.03483	3.12326	-5.05808	-1.24499	-3.61917	-2.69363	1.93922
-1.50036	-5.31448	2.99433	-4.43299	1.16464	-3.86879	-0.747746	7.3688	2.89959	7.53488	2.4886	-0.496016	6.03576	-1.67781	-5.27884	7.81823	-2.94901	-1.34942	4.34142	-3.79058	8.68862	0.62904	-5.24671	5.81748	1.27128	1.46858	1.34865	0.584827	0.0525867	5.36425	-4.08272	0.0715515	4.88919	-3.77193	6.49889	0.683671	0.308247	5.04735	-2.74242	-4.87577	-0.259152	2.05145	-2.01224	-0.664707	2.28	-4.41978	-0.870535	-4.23604	-3.05993	1.03097
-1.15166	-4.58288	3.58361	-4.26085	1.70638	-4.62483	0.148954	7.1291	3.26649	6.76138	3.16772	-0.575576	6.76526	-1.01404	-5.46094	7.30033	-3.02255	-2.17162	3.62712	-3.72362	8.05053	0.68394	-4.546	6.48841	1.25858	1.13041	0.445303	0.566627	-0.939743	5.55291	-4.13502	-0.568594	5.64128	-4.09723	7.26364	0.125231	1.03362	5.74918	-2.72182	-4.55517	-1.11823	2.44327	-2.73234	-0.571977	1.6224	-4.79548	-1.49631	-4.8395	-2.36483	0.408193
-0.886156	-3.72848	3.76084	-3.54186	1.59599	-5.26891	0.853554	6.5525	3.03329	7.11128	3.03421	-1.39886	7.10106	-1.88997	-5.21114	7.36763	-2.54854	-2.94452	3.93142	-4.59088	7.78578	-0.01516	-4.09825	6.90741	0.306276	0.79999	0.448943	0.573427	-1.56226	4.86082	-3.54752	0.206308	5.98644	-4.25483	7.46377	-0.819699	0.686187	5.77795	-3.61976	-5.06357	-1.09786	3.23852	-2.27824	0.280513	1.82762	-5.37428	-0.871745	-5.39921	-2.39923	1.16323
-0.200056	-4.17588	3.27684	-2.66694	1.76156	-4.96783	0.632954	5.6838	2.66199	7.44248	3.23082	-2.21628	7.02556	-2.20983	-6.17984	8.18473	-3.04373	-3.18462	4.59032	-4.37193	7.1106	-0.19316	-4.31565	5.96782	-0.184324	1.33924	1.03961	1.42883	-1.47264	4.40493	-2.72262	0.502636	6.39488	-3.65253	8.11456	-1.02282	0.383497	6.0796	-4.4582	-5.72747	-1.09554	3.89591	-2.31944	1.06102	1.29395	-6.10363	-1.29663	-5.91455	-3.18033	1.66411
0.119244	-3.28818	3.58637	-3.20433	2.52387	-4.54662	0.963154	6.2665	2.03819	6.51088	3.10472	-2.59148	6.92166	-3.12377	-6.42794	7.55693	-3.81302	-3.02752	5.60562	-4.44405	7.17688	-0.16936	-4.57452	5.08914	-1.11522	1.12456	1.26634	1.81053	-1.3428	3.52768	-2.32002	0.139514	5.59612	-4.31293	8.79374	-1.28989	0.0063173	6.68927	-3.78428	-6.12547	-0.412132	3.34981	-2.35594	2.0182	1.2887	-6.97539	-1.60527	-6.23584	-3.86523	1.61385
1.04854	-3.16018	3.51761	-3.58753	3.39681	-4.78995	0.243654	6.6651	1.29289	6.89978	3.85578	-3.16258	6.86036	-2.77496	-7.37964	7.21523	-4.66012	-2.74762	5.51632	-3.56369	6.96262	0.23064	-4.8762	4.21166	-1.63422	0.72715	2.07191	1.53483	-0.527303	3.15219	-2.48272	0.451092	4.70222	-3.64413	9.23469	-0.688369	-1.05255	6.79677	-3.6461	-6.56807	-0.262182	2.53982	-3.23474	2.12187	1.60614	-7.74076	-1.07401	-6.44826	-3.64533	0.692153
1.78704	-3.38708	4.07776	-4.44805	3.8285	-4.8339	0.439454	7.4058	0.664989	6.23108	4.4603	-3.51948	6.33226	-3.56109	-7.22204	7.07913	-4.07572	-1.95052	5.14042	-2.71035	6.63244	-0.51496	-4.91147	3.49353	-0.668824	0.73901	2.39258	1.43203	0.0799667	3.9039	-2.18572	0.997506	3.96559	-3.03493	10.0525	-0.869129	-1.6746	6.11016	-3.95605	-5.83157	-0.617382	2.02877	-3.30374	2.47366	0.730983	-7.272	-0.731745	-5.69164	-4.21272	0.602203
2.65794	-2.96068	4.30962	-5.34037	4.13344	-4.48461	1.17975	7.004	0.164989	5.66678	4.71986	-4.23788	6.46086	-4.55215	-7.04764	7.74873	-4.03582	-1.21082	5.32372	-2.09735	7.4062	-1.31706	-5.32861	3.6389	-0.999024	1.06515	3.22879	0.563727	0.134167	3.54581	-3.03272	1.20481	3.52026	-2.82343	9.35079	-1.56926	-1.46008	5.65387	-3.11821	-6.17047	-1.52279	1.78432	-2.81024	2.8639	-0.0384572	-7.45766	-0.917745	-4.81686	-3.38933	0.797123
2.83284	-3.64548	4.96737	-5.90065	3.37585	-4.42262	1.51855	6.5158	-0.504711	4.70828	4.78373	-4.14838	6.19056	-4.58705	-7.91584	8.31163	-4.58232	-1.69532	6.03952	-1.47005	7.40769	-0.64936	-5.92361	3.53054	-1.29772	0.38165	3.90948	-0.307873	-0.363303	3.72854	-3.59412	1.39794	4.34743	-2.36063	9.14109	-2.41489	-1.03241	5.62855	-2.2457	-7.01527	-1.39202	2.27326	-2.73604	1.95794	-0.300367	-7.13041	-0.0696248	-4.45908	-2.62323	1.2667
3.39504	-3.73988	4.18711	-5.86021	2.66526	-3.80552	2.37985	6.8248	-0.751311	4.72238	3.77941	-3.69408	5.33206	-4.32935	-8.26844	8.33083	-4.43482	-2.65562	5.68592	-0.873557	8.03307	0.13214	-6.25721	3.95428	-2.22202	0.14054	4.16485	-0.220573	0.421257	4.22096	-4.46632	1.27787	4.63321	-2.52123	8.20828	-2.56552	-1.95043	5.37866	-2.33975	-6.97127	-0.619372	1.53983	-3.12124	2.30446	-1.10224	-6.66096	-0.118565	-3.62246	-2.15653	1.95128
3.30954	-4.61298	4.63942	-5.74327	1.8665	-4.26476	2.13145	6.7366	-1.73151	4.08678	4.44089	-3.36748	5.11456	-3.75411	-9.06844	8.94173	-3.85502	-3.09002	5.95662	-0.259357	7.39798	-0.13076	-6.93171	4.58085	-2.05762	-0.45262	4.83357	0.707227	0.684937	4.46708	-4.74272	1.70642	5.45121	-1.79123	8.1606	-3.13227	-2.40049	4.58113	-1.98602	-7.55757	0.0291818	2.05484	-3.94554	2.4189	-1.50078	-5.82858	-0.169205	-4.06233	-2.63373	2.22621
3.70954	-4.48478	5.44438	-6.70566	1.69013	-4.42152	1.32595	6.776	-2.31061	3.76508	5.19615	-3.80138	4.54276	-3.273	-8.40364	9.33353	-3.14664	-2.62462	6.05852	0.750393	7.45625	-0.48886	-7.12321	5.46764	-1.16122	-0.57497	4.5592	0.796627	1.21121	5.43073	-3.94612	1.76971	6.0597	-1.72683	7.20189	-2.94191	-2.85798	4.81428	-2.80225	-7.93817	0.864272	2.40648	-4.60264	3.00977	-1.34209	-6.23362	-1.07585	-4.03	-3.00013	2.83187
4.16088	-5.20918	5.11143	-6.55255	0.832311	-4.08875	0.943754	7.4601	-1.73091	3.13908	5.08455	-4.51738	4.50576	-3.97393	-7.73134	8.98323	-2.82071	-1.75222	5.22292	0.565363	6.94889	-0.25626	-6.22911	5.42968	-1.06652	-1.49822	4.92328	1.29833	2.03275	5.39577	-3.48562	1.88733	5.2441	-2.40923	6.50308	-3.15402	-2.35773	4.45155	-3.51163	-7.75877	1.06436	1.49703	-4.62914	3.34022	-0.502664	-6.45768	-1.73242	-3.42625	-3.04403	3.27444
4.6043	-5.23378	6.03271	-7.11764	0.175561	-4.44798	0.282154	6.9496	-2.24461	3.00808	4.25676	-5.00488	5.18586	-3.59754	-7.12854	9.47693	-2.65482	-0.951722	4.87922	0.0452027	7.66008	0.00634	-6.32251	6.41206	-0.727024	-2.22491	4.41308	1.41013	2.93436	5.45735	-3.91182	2.77249	5.12881	-2.29353	5.74191	-2.64452	-3.21517	4.06761	-3.51622	-8.18467	1.31775	0.628705	-3.86624	4.07345	-0.344357	-6.44985	-1.81082	-2.47515	-3.08613	3.95548
5.48616	-5.16198	5.57441	-7.37262	-0.756629	-4.25941	0.838854	7.4025	-2.93001	2.12148	4.05804	-5.27488	4.90226	-3.83199	-6.24924	8.51743	-2.41463	-0.962222	4.45142	-0.746797	8.08807	-0.66986	-6.05721	7.02112	-1.48182	-2.40711	3.86022	1.74483	3.77707	5.18747	-4.82322	3.14496	5.10915	-2.64183	6.39363	-2.08883	-4.13775	3.96073	-3.80534	-8.61647	2.17719	0.494125	-4.74604	4.30844	-0.133367	-7.03546	-1.05774	-2.60102	-3.58903	4.22028
5.28902	-5.06688	4.68734	-6.42185	-1.01699	-4.42419	1.62305	8.0551	-2.76861	2.23938	3.77653	-6.19978	4.41706	-4.57338	-6.56184	8.69023	-1.49649	-1.14672	4.17692	-0.939037	8.94875	-1.41226	-5.56901	6.49385	-1.54972	-2.8103	4.71344	1.82713	4.69419	5.4006	-5.63542	3.50503	4.81075	-2.94453	7.03499	-1.37483	-4.97793	4.16802	-3.18878	-7.98457	2.88589	0.310035	-5.22154	3.66625	0.417243	-7.40251	-1.93723	-3.05626	-4.06913	3.44368
4.54227	-4.58008	4.25231	-5.80221	-0.764619	-3.75119	1.43625	7.9	-3.67891	2.46518	4.57628	-6.67488	3.67096	-5.15823	-6.57674	8.81403	-0.89168	-0.327022	4.64332	-0.0559373	9.09819	-2.35316	-5.61821	6.27525	-1.02542	-3.5431	5.04085	1.93593	4.59296	6.35414	-4.98202	4.21216	4.88916	-2.11973	7.57705	-1.32645	-5.21033	4.47467	-4.05493	-7.69377	2.98136	1.23242	-4.77754	3.73944	1.25817	-8.2231	-1.45291	-3.05719	-4.15723	2.74208
4.68804	-4.03008	3.45874	-6.15122	-1.53711	-3.23183	2.04075	7.2072	-3.48251	1.80848	5.27219	-6.98708	2.80406	-4.85702	-6.79714	9.48823	-0.29417	-0.610522	4.18732	-0.0740973	9.98171	-2.33856	-5.59391	7.18508	-0.400024	-4.2575	5.10063	2.82583	4.82087	6.83523	-4.77762	4.91657	4.32131	-1.72303	8.21299	-0.803379	-4.6392	4.16466	-4.71251	-6.82547	2.75697	1.54732	-5.56214	3.83815	1.82378	-8.06469	-0.458785	-3.08938	-4.84639	2.25308
4.44989	-4.74328	2.82662	-5.47038	-2.2504	-3.11199	2.94325	7.4082	-3.68391	2.53518	5.69696	-6.56098	2.87466	-5.80865	-6.45084	10.3882	0.0496204	-0.522022	3.42192	-0.497007	9.58718	-2.39516	-4.841	7.78667	0.520876	-4.3176	5.42868	3.09313	5.38829	7.6496	-4.71522	5.66803	4.88695	-1.56043	9.12579	-1.11089	-3.93845	4.84828	-4.75386	-6.18487	3.42302	1.91497	-4.84004	3.94985	2.38266	-7.91076	-0.769145	-2.15486	-5.0167	1.84834
3.62834	-4.43628	2.43122	-4.47921	-2.15762	-2.78915	3.06055	6.4966	-4.12011	2.65738	6.54939	-6.82238	3.61736	-6.48201	-6.17164	11.0067	-0.45957	0.00297805	2.65572	-0.797137	9.13832	-3.15756	-5.46171	7.80439	0.266576	-3.367	5.18506	3.21813	6.23072	7.19112	-3.95752	5.54586	4.29011	-0.779926	9.09569	-0.492839	-4.23186	4.52462	-5.66032	-5.54807	2.7822	2.22346	-4.04064	4.33368	2.08382	-8.72712	-1.09767	-2.32302	-5.27088	1.36613
3.68894	-3.65848	2.92518	-3.81879	-1.52889	-3.0986	2.08955	6.2439	-3.97431	3.35658	5.97066	-7.28528	3.04506	-6.27305	-5.48134	10.4403	-1.00136	0.605778	1.85852	-0.939827	9.74778	-3.84926	-4.91226	7.58029	1.19198	-3.05366	5.10189	3.39783	5.89994	6.34825	-3.50362	4.65305	4.22264	-0.344726	8.25011	-0.667939	-4.96218	4.60755	-6.2477	-5.11617	1.92149	1.93468	-4.06194	3.37168	1.88442	-9.20619	-0.745895	-1.60383	-5.97556	1.95453
4.42741	-3.00388	2.79375	-3.39595	-2.10755	-2.49962	2.06235	5.1902	-3.85151	3.67788	5.36702	-6.55478	3.73186	-6.2463	-4.77594	10.3953	-1.25494	-0.306622	1.25452	-0.472977	9.25764	-4.54716	-4.62216	8.0689	1.27078	-2.10163	5.14729	3.71813	5.45275	5.54956	-2.95842	4.80241	3.44912	-0.509426	7.98975	-1.58137	-4.84709	5.56831	-5.91299	-5.83327	1.57572	2.56155	-4.47154	2.73919	1.23522	-8.807	0.0072952	-1.19976	-6.82243	1.785
4.82645	-2.92348	1.8372	-3.22864	-3.04332	-2.73093	1.44895	5.6899	-3.28001	4.49128	5.0047	-6.83248	3.15606	-6.92817	-4.48564	11.0474	-1.92072	-0.028022	1.13392	0.352593	9.66605	-4.90436	-3.74848	7.76854	0.587576	-1.40953	5.1131	3.70513	5.36594	4.57037	-2.20632	4.6274	4.06565	-1.09933	7.30296	-1.82446	-5.70135	5.89484	-6.06414	-6.75897	1.88684	2.74577	-5.35484	2.72083	0.845513	-9.481	0.397095	-0.643738	-6.94949	2.5852
5.45342	-2.19078	1.78966	-2.4981	-3.44161	-2.27056	1.03755	4.8418	-3.43731	4.38258	4.84731	-5.88468	3.78476	-7.1764	-3.77874	10.2828	-2.21438	0.552378	1.66432	0.847533	10.2768	-5.76826	-4.1877	7.57179	0.296876	-0.56882	5.5471	4.24773	4.56128	4.40863	-1.30012	4.95192	4.29617	-0.667426	6.55258	-1.36073	-5.9128	5.93574	-5.12484	-6.91477	2.38772	3.59277	-5.88774	2.11687	0.378943	-9.86262	-0.345375	-0.186868	-7.77347	2.83907
5.45755	-2.54018	2.67969	-3.34112	-3.5115	-1.80571	0.348554	5.0141	-4.07161	5.26538	5.08061	-5.83478	4.45786	-7.11005	-4.53334	9.87143	-3.07701	0.715978	2.52712	0.474213	10.6643	-5.44216	-3.54321	6.81775	0.826776	0.1673	5.68579	4.87593	5.17838	4.07083	-1.05002	4.28782	4.86363	-1.09383	5.74312	-1.0371	-5.80787	5.79225	-4.20573	-6.64977	1.68572	4.19999	-6.77584	1.8762	0.312353	-10.0285	-1.26386	-0.506998	-7.00594	3.17889
5.36617	-1.78558	3.2067	-2.99751	-2.64859	-1.78315	-0.271346	5.0104	-3.22171	5.70368	4.30707	-6.32888	4.25226	-8.08237	-4.71704	9.06363	-3.19203	0.111378	3.14432	0.584853	9.93131	-5.18176	-2.63561	6.51699	1.70488	-0.1964	5.67611	5.63783	5.74844	3.91363	-0.409422	5.00551	5.16844	-1.98273	5.41621	-1.15163	-6.21725	6.49324	-3.67948	-6.15477	2.01241	4.87978	-6.43964	1.15005	0.941293	-9.33598	-1.86073	-0.174978	-6.64051	3.00574
4.47611	-2.11228	3.52794	-3.4559	-2.6372	-0.951324	-0.533946	5.7552	-2.66831	6.00978	4.13037	-5.42688	5.12886	-7.93714	-4.39334	8.96393	-2.68571	0.906178	3.49952	0.878003	9.06951	-4.38956	-2.66213	6.05265	1.92908	0.31283	4.91461	6.55733	5.64395	4.22158	0.00447757	5.45439	4.39641	-2.72163	6.01332	-1.04031	-6.86259	5.91279	-3.21463	-5.76137	1.14506	4.54623	-5.87554	0.890243	0.216533	-8.72398	-1.57288	0.492892	-5.77026	3.30314
3.61494	-1.95828	3.99454	-3.01898	-3.48378	-0.632284	-0.253446	6.0851	-1.83031	6.31318	3.23663	-5.67028	4.51996	-7.91407	-3.56714	8.40263	-2.79487	1.72998	3.44722	1.74384	8.69038	-4.41446	-3.67824	6.15182	2.27028	-0.49748	4.43863	6.57123	4.70603	4.3363	0.0835776	5.97779	5.15819	-3.45723	5.38286	-0.848579	-6.47738	5.00753	-3.35873	-4.96117	1.46546	4.84749	-4.91874	1.14646	0.0611128	-8.12085	-0.864675	0.189632	-6.2571	3.95978
3.57844	-1.40518	3.17728	-2.15614	-3.81005	-0.328914	-1.09105	5.6653	-1.64981	6.59158	3.03842	-4.74518	4.22166	-8.3148	-2.68874	8.58573	-3.66282	2.04058	3.44652	1.47475	7.76029	-3.60776	-4.16809	6.31397	1.91228	-1.3357	4.56189	5.79433	5.02336	4.7844	-0.726922	6.40014	5.38784	-4.01693	5.30324	-0.157059	-5.9106	4.56989	-2.70058	-4.53147	0.781506	5.41222	-4.13354	1.66824	0.118063	-7.86179	-0.476995	-0.732088	-5.4716	4.00778
4.48901	-1.11698	3.00639	-1.85542	-2.86552	-0.143265	-1.21055	4.7517	-1.45061	7.37338	3.54676	-5.12558	4.64156	-8.14028	-1.85484	9.26313	-4.01802	2.69898	3.28692	2.32552	7.34526	-3.32846	-4.0269	5.35594	2.29548	-2.05197	5.15295	5.62543	4.88266	5.73407	0.0153776	6.94638	5.60102	-4.46673	6.183	-0.232039	-6.32361	4.13809	-1.92158	-3.78387	0.261639	5.57665	-4.24064	1.06939	0.953123	-8.09975	-1.30928	-1.27242	-4.74331	4.69558
3.82534	-0.433578	3.20804	-1.69173	-2.85563	0.83717	-1.43565	4.9682	-2.35341	7.42818	3.62593	-4.13718	5.21326	-7.58947	-2.39114	9.90663	-3.55962	2.19548	3.66112	3.20775	7.51812	-2.61146	-4.61055	5.40118	2.36078	-2.13597	6.14988	6.54103	4.99389	5.78918	0.942978	6.59304	5.42213	-5.36003	6.37927	-0.468109	-7.07125	4.69785	-1.90887	-3.96107	-0.646352	5.99916	-4.50284	1.61744	1.72723	-8.8927	-1.86089	-1.32546	-4.66188	4.30918
3.02464	0.00482167	3.31702	-2.37377	-3.46318	0.64165	-2.20895	5.5249	-2.75171	8.17838	2.95519	-4.21338	4.88196	-6.62068	-2.51674	10.5294	-3.23391	1.53048	4.49612	3.72084	7.45219	-3.32396	-5.15193	5.70489	2.98078	-1.4216	6.08079	6.45063	4.87403	6.77377	1.07048	7.14714	4.64857	-5.73263	5.99837	0.340521	-7.93673	4.22439	-1.72828	-3.47067	-1.44714	5.89295	-5.24174	1.7836	2.33296	-9.22853	-2.75718	-1.65896	-4.53895	4.81628
2.53014	0.223622	2.49098	-1.99789	-4.35612	0.793003	-2.42005	6.2354	-2.14661	8.07418	2.27546	-4.91088	5.09786	-6.22875	-1.71394	11.3154	-2.66628	1.93068	4.68612	2.84836	7.1637	-3.93946	-5.38561	4.96246	2.70748	-0.60356	6.62478	6.59543	3.94519	6.39018	0.761178	6.31102	4.28771	-5.61063	5.4959	1.13504	-7.76513	3.97573	-2.62018	-2.87247	-1.18142	5.11324	-5.43434	0.978733	2.80601	-8.70343	-2.87248	-2.38854	-5.20456	4.68828
2.51724	1.08302	2.84458	-1.85552	-5.28887	0.364599	-2.57275	6.2506	-1.18301	7.11458	2.01624	-4.70338	5.93746	-6.65168	-1.50154	11.3001	-1.92369	2.57038	4.63112	2.24567	6.43883	-4.67196	-5.22351	4.3776	3.39728	0.0469695	6.28596	6.55093	3.09743	5.94312	0.436078	6.70082	3.38196	-5.87003	6.26598	1.48457	-7.96783	4.16648	-3.53942	-3.24817	-1.34255	4.22524	-6.38374	1.14284	3.13823	-7.8616	-2.91937	-2.81239	-4.31974	4.86748
2.66494	1.00262	1.85465	-2.03847	-5.72013	1.24465	-1.71585	6.6231	-0.866111	6.63658	1.12255	-4.74688	6.79156	-6.69148	-1.91014	10.4916	-1.47388	2.67178	4.64492	1.6738	7.21853	-4.95086	-5.43501	3.43499	3.26328	0.99235	6.42511	7.35533	2.59859	5.54972	-0.250222	6.15494	3.63575	-5.61093	7.15088	1.40168	-7.10597	3.77583	-3.86401	-2.85487	-1.20267	3.343	-6.93554	0.386603	3.2975	-7.0659	-2.61876	-2.36674	-4.64421	5.72838
3.22594	0.233722	1.58812	-1.60585	-5.72782	2.11524	-2.14615	6.4589	-0.0102109	5.71798	0.934679	-5.12838	6.18556	-6.6196	-2.62744	9.55063	-1.85686	2.75328	4.08902	0.920753	7.04229	-4.15066	-5.95371	3.76678	2.50998	1.53444	5.99396	7.89843	3.3906	5.42308	-0.847122	5.66692	3.09897	-4.69463	7.32861	1.49317	-6.58988	3.00082	-3.82836	-3.07087	-0.254352	3.23126	-6.88714	-0.0562473	4.1789	-6.60984	-3.03836	-1.66815	-3.85703	5.49278
4.13078	0.0287217	1.83706	-1.91405	-5.30853	2.97981	-1.19675	6.1943	0.0502891	4.81058	1.00079	-4.67428	5.82146	-5.82098	-3.12294	9.56413	-2.30544	3.62089	3.20962	0.548143	7.25069	-3.26006	-5.89801	4.07943	1.76608	2.09502	6.00212	7.19733	3.96286	4.98469	-1.36892	5.95275	2.29524	-4.33193	6.43885	1.59272	-5.77277	2.79716	-3.3912	-3.79457	0.206393	3.6639	-6.53454	-0.806267	4.57736	-6.4792	-2.06425	-1.47003	-3.37503	4.70278
4.33611	-0.926478	1.84817	-1.44229	-4.59029	3.29695	-0.684846	7.0017	0.0611891	4.03958	1.6279	-4.95608	6.21396	-5.02764	-3.30624	9.74363	-3.27414	3.62408	2.30662	0.488553	7.65716	-3.19866	-4.93922	4.20532	2.44928	2.46855	5.4407	7.82183	3.59788	4.34436	-2.02252	6.50387	2.745	-3.72123	5.71913	1.55778	-5.9341	1.73164	-3.35699	-4.64157	-0.0786822	3.32752	-5.93804	-1.15193	5.30271	-7.42554	-2.4169	-1.22286	-2.76873	4.63338
4.03064	-1.69028	1.40737	-1.3116	-5.00037	4.13015	-0.582946	7.403	-0.818511	4.12268	0.869769	-5.53288	5.72886	-5.39628	-4.10084	9.42663	-3.12017	4.54949	2.24022	0.987263	6.84136	-2.23576	-4.98464	4.14523	2.82978	2.37954	4.53474	7.43073	3.09575	3.64018	-1.37442	7.19761	2.77544	-3.08963	6.18059	2.20978	-5.1181	1.5182	-3.99874	-5.42767	0.563893	3.50718	-5.98024	-0.793827	6.19301	-7.81778	-3.02134	-0.534348	-2.18323	5.11898
3.42284	-1.75868	2.13993	-2.2213	-4.82723	4.54541	0.259854	6.8668	-0.708711	3.62918	0.264559	-6.00678	4.96626	-5.27091	-3.58644	8.83843	-3.79022	4.14987	1.39602	0.477663	6.68678	-1.63746	-5.08837	4.87322	3.39848	3.061	4.08462	6.64703	2.64215	3.2394	-1.38532	7.52923	3.67404	-3.23953	5.94018	3.14689	-4.70983	2.34368	-4.46612	-5.25107	1.51686	3.46532	-5.75224	0.203063	6.16473	-7.31995	-2.39866	0.090702	-1.84593	4.74648
3.77874	-2.56878	1.74187	-2.64783	-4.31073	5.35831	0.333654	5.8825	-0.713811	3.21448	-0.207991	-5.33538	5.38496	-4.47793	-3.33604	8.44013	-4.60962	3.72418	0.46102	0.766203	6.77775	-1.32646	-4.35894	5.44567	2.93598	3.82696	4.4852	5.70783	2.70508	3.53473	-1.53962	7.10634	4.53149	-2.51243	5.42619	3.59819	-4.23648	3.10076	-4.8008	-4.55467	2.19831	3.38154	-5.04804	0.780833	5.76377	-7.80481	-2.92367	0.800502	-2.00043	5.62718
3.55704	-2.82118	0.819564	-2.63353	-3.72548	6.01532	0.615454	5.0497	-1.22081	2.87498	-1.06178	-5.51678	5.95816	-3.69943	-3.18314	8.27673	-5.58812	3.83147	0.38752	1.50483	7.36734	-1.58776	-4.17107	6.39416	2.05588	3.65199	4.65191	5.61503	3.56541	3.16126	-1.75802	6.80822	5.49416	-1.68313	5.40692	4.12254	-3.6884	2.60465	-4.09041	-3.79237	2.68929	3.63322	-4.35344	0.148603	5.84153	-7.65986	-3.87692	0.743642	-2.22703	6.00358
4.12154	-3.06978	0.071294	-1.91344	-3.49416	5.40419	0.672654	4.599	-0.263611	3.55148	-1.25834	-4.88028	6.63176	-4.04555	-2.58594	7.33663	-5.82692	4.06206	0.0207205	0.683563	7.77046	-2.49406	-4.04522	6.57713	1.34848	4.11033	5.16995	5.02923	3.89935	2.54234	-2.16132	5.91153	5.49681	-1.33423	5.56108	3.23822	-2.79808	2.30127	-3.78335	-3.73437	1.89666	4.20218	-4.20924	0.784413	6.57741	-7.22003	-3.59429	1.53265	-1.62313	6.73408
4.51726	-3.92518	-0.070666	-1.58311	-2.58503	5.40011	-0.0531461	3.9864	-0.198711	4.47478	-1.00624	-4.80378	7.50896	-3.75217	-2.67584	6.62313	-5.19972	4.06676	0.61032	1.22168	8.37699	-2.88996	-3.18087	6.69742	1.40168	3.29397	5.74462	4.60163	4.75136	2.37246	-1.92882	5.06724	5.1057	-1.58273	5.54311	2.3279	-2.03985	2.4306	-4.34367	-3.18867	2.65628	4.48705	-3.53814	1.23847	7.16499	-7.11508	-2.60753	1.48263	-1.64673	7.46178
3.80324	-3.65308	-0.659516	-2.07417	-2.51565	6.28399	-0.320146	4.5994	-0.854011	5.17078	-1.29901	-5.48138	6.90566	-3.08466	-2.44484	6.29193	-4.31372	4.1039	0.42352	1.13166	9.32565	-2.48756	-2.31867	6.4565	1.19218	3.18351	6.6605	4.82663	5.52475	2.91749	-1.75372	4.29631	5.73032	-2.13683	6.29464	2.57821	-2.54608	1.76267	-4.81262	-3.39057	2.0567	5.15235	-3.37034	1.39316	8.06257	-7.0264	-1.7055	1.76812	-0.86983	6.97618
2.84584	-3.74118	-0.876376	-2.77541	-1.96833	5.85817	-1.16265	4.6997	-0.491311	5.55688	-2.03417	-5.06148	7.01346	-2.58704	-1.60864	7.22603	-3.96162	4.22795	0.18552	0.434973	9.90112	-1.70446	-2.85022	6.64962	1.54048	4.10495	6.62737	4.50963	6.41021	2.85449	-1.59642	3.83523	6.54552	-1.85923	6.83082	1.83222	-3.04548	1.04672	-4.54634	-4.26277	1.91808	5.55153	-3.23344	0.738653	8.84208	-7.8987	-1.55933	2.07152	-0.63713	7.79368
2.28804	-2.96998	-0.782806	-3.59393	-2.38575	5.48046	-2.04285	4.322	-0.857611	5.06668	-2.76492	-5.39188	7.73756	-2.97482	-1.08624	7.49953	-4.01662	5.16882	-0.32118	0.924613	10.5798	-1.74136	-3.646	7.20289	1.91878	3.63689	7.50875	4.69043	6.70022	1.96737	-1.42492	4.71235	6.89619	-1.99783	7.53521	2.45327	-3.28072	1.20374	-3.56519	-4.61797	2.81949	5.81709	-3.37474	0.739043	9.77378	-7.68176	-2.30349	2.6256	-0.89543	8.69238
2.31454	-2.26698	-0.030336	-4.01048	-2.52559	4.66779	-2.19235	3.6555	-1.56401	4.20678	-3.17758	-5.27568	8.65776	-2.87602	-1.28084	7.77333	-3.93502	6.14865	-1.00628	1.5995	10.6288	-1.22096	-2.96155	7.70235	2.58278	2.93071	7.58948	4.08293	7.28192	1.55952	-0.743822	4.33252	7.47265	-1.73353	7.48908	3.35658	-2.60552	0.879698	-2.93182	-5.44687	3.3954	5.86753	-2.57584	1.28138	9.60788	-7.44182	-2.54503	3.45058	-1.55943	8.02148
1.70784	-2.88228	0.233714	-4.8197	-2.21429	4.22303	-2.82165	4.2042	-1.97031	4.56088	-4.02328	-5.50168	8.98656	-3.52757	-1.97924	7.13713	-4.32682	6.82994	-0.98138	2.53812	10.3104	-1.11476	-3.79266	8.13662	2.75148	2.24054	6.85335	4.69233	7.50139	0.894779	-0.0691224	4.9706	7.2308	-1.01803	6.99564	3.68913	-3.23099	0.771078	-2.12549	-5.49247	3.39953	6.84429	-1.83014	0.804623	9.29918	-7.00743	-1.68222	3.50516	-0.98383	8.23438
2.02704	-2.50758	1.09631	-4.46013	-1.34233	4.15103	-2.07995	4.1797	-2.62181	5.47748	-3.87508	-5.60278	8.72536	-3.41179	-2.86664	6.28183	-4.20382	6.55163	-0.0444795	2.52515	10.1983	-1.06306	-3.06172	8.88307	3.38438	2.60514	6.22495	5.46233	7.86075	0.440329	0.453678	5.70841	6.90606	-0.190426	6.88345	4.2448	-4.00182	1.06237	-2.72712	-5.10757	4.24655	7.22475	-1.27214	1.30832	9.91308	-7.97742	-1.56163	3.81138	-0.48303	9.00468
2.59384	-3.26408	1.35479	-3.92646	-0.804899	3.61401	-2.21085	3.4725	-3.22581	5.29428	-4.32588	-4.73628	8.68646	-4.34289	-2.57654	6.53973	-4.63072	5.71928	0.43692	2.181	9.50181	-0.06556	-3.04623	9.13661	4.22728	2.782	6.65118	6.30223	7.94685	0.957709	0.561378	5.09061	6.09007	-0.0426264	6.16529	4.86606	-4.89995	1.35205	-2.89967	-4.52237	4.47074	6.54185	-0.634245	1.42139	9.22388	-7.83154	-0.627945	4.09438	0.0834698	8.29838
2.79224	-3.09148	2.27639	-3.12116	-1.24745	3.17188	-3.06925	3.8931	-3.51071	5.15898	-3.77988	-3.87608	9.33236	-4.7959	-3.13984	5.66963	-4.70252	5.28649	0.0796205	2.30704	8.68989	0.08604	-2.27355	8.49594	4.37528	3.03307	5.72387	6.59943	8.24896	1.82042	0.722078	4.44806	5.39475	0.773874	6.4613	4.24409	-4.94525	2.29222	-2.82259	-3.99777	4.87245	5.91182	-0.511945	2.08596	8.46792	-8.32682	0.0509552	4.57361	0.60097	8.32938
2.51364	-3.99018	2.18915	-3.02709	-1.61037	2.32579	-3.22535	3.4025	-4.40441	5.49838	-3.03538	-4.37738	9.10696	-4.4148	-3.97284	4.92643	-4.26492	4.86087	-0.36088	3.07076	8.27582	-0.41846	-1.50376	8.31646	5.06218	3.65756	5.63896	5.86153	7.66453	2.11473	-0.0402224	3.82982	5.55182	0.681574	6.15055	3.31583	-4.98562	2.45434	-1.86282	-3.12887	4.37622	5.9867	-1.50414	2.38291	8.34712	-7.85958	0.706685	4.04078	1.28447	8.52708
1.81334	-3.61038	2.66074	-3.44526	-1.08175	1.64108	-3.21415	2.7008	-5.08941	6.17488	-2.34266	-4.26808	8.39596	-4.78383	-4.57414	4.95423	-3.93372	3.91317	-0.93248	2.3111	8.20279	-1.24086	-2.02604	8.32673	5.69718	4.08355	6.26576	4.88493	7.73873	2.40492	0.687678	3.51252	5.03897	-0.0641264	5.92286	2.73451	-4.224	3.09418	-1.81419	-2.67367	3.94989	6.62809	-2.29894	2.82744	8.1218	-8.45845	0.0052952	3.48912	0.97017	8.44658
2.07164	-2.73938	2.9993	-4.40057	-1.22393	1.45514	-2.34685	2.5713	-5.49661	5.72618	-1.81673	-3.65468	8.86556	-4.78287	-5.39414	5.41143	-3.1145	4.19146	-1.46518	1.87844	8.87982	-2.21556	-1.78212	8.3201	5.09968	4.69247	6.6867	4.01743	8.27809	2.19868	0.821078	3.26666	5.97853	0.398874	5.16785	2.33371	-4.20949	3.84554	-1.24549	-2.16067	3.25176	6.23564	-2.28624	1.92869	7.75971	-9.33909	-0.300745	3.60674	1.62027	7.75418
1.41744	-2.78768	2.32771	-4.78188	-0.490609	1.82901	-1.57165	2.24424	-5.92151	5.87898	-1.04905	-3.06928	8.61966	-3.87056	-5.18544	5.59563	-2.27179	3.82047	-1.69918	1.26587	9.49627	-1.67716	-1.26439	8.9632	4.65268	4.48071	7.48112	3.43303	8.58303	2.89582	0.933878	2.33837	5.87428	-0.00612639	5.63102	1.63886	-3.50822	3.3855	-0.929548	-1.74077	3.50561	5.36096	-1.49634	1.82189	7.23289	-9.66462	0.523955	3.2198	1.00737	7.05978
0.894844	-2.26408	2.95244	-4.63778	-0.284039	2.73318	-0.638946	2.24638	-5.59181	5.25218	-1.393	-2.37678	8.03696	-3.60046	-5.92384	5.21083	-1.74819	4.50719	-2.64228	1.44986	9.29412	-1.57756	-1.12079	9.87945	3.83058	3.87353	7.49799	2.69253	8.77694	3.4995	0.357578	1.77572	6.32142	0.941474	5.64025	1.49213	-2.64091	3.60486	-1.25698	-0.892871	3.04671	5.15968	-1.43224	0.869823	7.2747	-9.86312	0.763125	2.36298	1.53807	7.14858
0.574444	-2.20538	3.81093	-5.55899	-0.042499	2.56876	-0.290446	1.82687	-4.74641	4.33678	-1.34484	-2.10938	8.71166	-4.13421	-6.41454	4.71493	-1.03593	4.12467	-2.41438	1.05501	8.43392	-2.39526	-1.47803	9.65434	3.39758	3.38757	6.78067	2.63653	8.5345	4.42201	0.786878	1.13611	5.80058	1.56347	5.59964	2.21315	-2.45684	2.86993	-0.573697	-0.521971	2.49357	5.76115	-0.604145	0.359903	7.58611	-10.4024	1.41082	2.84922	2.19927	7.70648
0.581044	-2.24558	4.74759	-5.72029	0.724811	3.12853	0.640354	1.66213	-4.83711	4.51768	-0.422561	-1.93388	8.17396	-4.9265	-6.65984	4.30253	-1.84485	3.71348	-2.34288	0.449883	7.61111	-2.29476	-1.06187	10.497	3.39488	4.27325	6.27578	3.09163	8.64518	5.32821	0.989178	0.499917	6.48595	1.73377	6.11207	2.98223	-2.6967	3.70535	-0.17356	-0.866171	1.65397	5.8333	-0.701145	0.281683	6.67577	-9.70733	1.97203	3.1665	2.27037	8.67598
1.13934	-1.64488	5.29666	-5.24584	0.00361099	3.5898	1.21535	2.4389	-4.84641	4.79498	0.439219	-2.10078	7.45216	-5.43437	-6.27544	4.70823	-2.30396	2.97978	-2.49758	-0.0384973	8.44992	-2.48156	-0.37517	9.78789	2.81938	4.90759	6.79035	3.32183	7.98648	5.95684	0.0366776	0.431212	6.79191	1.75527	7.02497	2.81073	-2.26127	4.41154	-0.484378	-1.36197	1.72587	6.63273	-1.30694	0.143313	5.89022	-8.81236	1.76187	3.58347	1.76567	9.37468
1.80604	-2.26748	5.02342	-5.63948	-0.558109	4.29526	1.65595	2.8945	-4.01181	4.49038	0.687489	-3.07178	6.75946	-4.86452	-5.95154	4.49823	-3.18135	2.74028	-1.77698	-0.536997	8.97489	-3.02356	-0.71568	9.09383	2.21258	5.64633	6.72781	3.31683	6.94087	5.83928	-0.222022	1.32938	7.11528	1.62217	7.33268	1.8865	-2.96471	4.75797	0.12754	-2.22777	1.24655	6.54982	-2.02834	0.587983	6.37173	-8.21154	2.51674	3.46664	0.98397	8.77728
2.24344	-2.62638	5.79151	-6.06353	-0.504589	5.09309	1.40605	3.4725	-4.79041	3.67408	0.546019	-3.55938	6.80666	-4.13768	-5.30894	4.92523	-3.87082	2.13318	-1.39688	0.136343	8.335	-2.71676	0.00056977	8.63601	1.91018	6.13523	5.94448	4.22943	6.59304	5.99934	-0.448722	2.22699	6.7452	0.772774	7.70618	1.74917	-2.42624	5.53885	0.31466	-2.69357	1.77332	5.82732	-2.23474	1.51486	6.46745	-8.4633	2.96138	2.68043	0.15017	8.55828
3.22694	-2.76648	5.87736	-6.03268	-1.1223	5.80235	0.756854	3.6097	-4.11831	4.20988	1.24047	-4.00688	6.82766	-3.552	-4.52394	4.71243	-2.99066	1.75538	-1.39268	0.385143	7.41006	-3.49136	0.56978	8.43937	1.62368	7.03062	5.88419	4.61723	6.42732	5.21445	-1.21632	2.7464	6.51536	0.149774	7.36812	1.09264	-3.20917	5.87308	-0.0457998	-3.51547	1.2607	5.99742	-2.94694	0.934553	6.09261	-8.3381	2.09298	2.28407	-0.81463	8.29528
3.60224	-3.52248	6.30635	-6.27112	-2.01008	5.63694	-0.254546	3.8492	-4.06741	3.85188	1.59123	-3.15028	7.82606	-3.41997	-4.53114	5.41213	-3.49468	1.34478	-1.28968	-0.0911973	6.59003	-3.74126	-0.00384023	9.14574	2.13378	7.43479	5.20786	4.28873	7.08568	4.55942	-0.840122	3.32056	7.13248	-0.456926	6.88588	1.67632	-3.85591	5.29425	-0.401589	-3.36497	1.08803	6.92324	-2.99984	1.53476	5.32958	-7.74162	1.39313	2.78039	-0.72753	7.99568
4.09794	-2.99578	6.86329	-7.03168	-2.49091	5.34426	-1.14105	3.4139	-3.89551	4.53928	1.41539	-2.36148	7.75516	-2.46146	-4.59734	6.24873	-3.17897	1.06648	-1.24368	-0.993467	6.91282	-4.16686	-0.0746002	9.96801	2.46838	7.86642	5.98622	4.34213	7.0838	3.53022	-1.02412	2.66988	7.8958	-0.820626	7.14451	0.838191	-4.23731	4.40252	-0.24057	-4.24987	1.55788	6.91117	-3.45384	2.27873	5.05148	-6.78656	1.55435	2.79604	0.18587	7.72738
4.21321	-2.60378	5.9585	-6.83601	-3.11166	6.19014	-0.626846	2.6336	-3.95501	5.01138	1.88095	-1.66388	8.72146	-2.5201	-4.67694	6.57493	-2.42931	1.60068	-1.59768	-1.66248	7.42848	-4.34586	0.41793	10.7871	1.77088	7.71929	6.59985	4.10223	8.01756	3.389	-1.72682	2.04058	7.51287	-1.46843	7.85933	1.14256	-5.0448	3.89671	-0.499759	-4.11027	2.45845	7.33928	-4.06014	3.06577	4.91577	-7.04238	0.900085	3.43069	0.97937	7.63878
4.03214	-2.24548	5.06466	-5.86786	-3.24263	5.92268	-0.487146	1.82671	-3.46011	4.57418	1.57089	-0.900806	8.69796	-3.0916	-3.85854	5.65503	-2.41237	1.28938	-2.23098	-2.41337	7.7195	-3.83756	1.11668	10.3804	1.52048	7.19925	7.41091	3.23083	7.63039	3.38617	-2.23462	2.20868	6.71283	-1.52823	7.78468	0.202251	-5.24829	3.5384	-1.33538	-3.54797	3.20248	7.13055	-4.55314	2.32263	5.35464	-6.92827	-0.0327548	3.27424	1.30907	7.49238
4.75937	-2.60788	4.56704	-4.92736	-3.1564	5.85125	0.193754	1.72976	-2.76421	5.50558	1.41635	-0.780466	7.93756	-2.92866	-3.33924	5.96403	-1.5125	1.23058	-2.56998	-2.74389	6.87914	-4.04616	2.0362	10.2093	1.81088	6.33513	7.78056	3.32603	6.69948	3.37815	-3.16212	2.15215	7.04774	-2.08533	8.61718	0.377261	-6.02943	3.13836	-1.68568	-4.21537	3.40754	6.5515	-4.02614	2.99119	5.93885	-6.09023	-0.439395	2.91301	0.95887	7.99478
4.74544	-3.54218	4.55497	-5.18899	-2.18921	6.03043	0.124054	1.90291	-1.79991	5.94938	1.85999	-1.47323	7.47806	-2.23734	-2.88814	5.86713	-1.14303	0.329178	-1.82638	-2.24937	6.57643	-4.81476	1.86446	9.69282	1.28458	5.78382	8.37967	3.47173	5.82631	2.90411	-3.09002	3.09033	6.99394	-2.80923	8.06446	0.681611	-6.67422	2.60153	-1.21534	-3.48227	3.46006	5.91741	-3.13704	2.7112	6.11797	-5.99427	-1.21347	2.28926	0.84897	8.71988
5.01138	-3.14828	5.4852	-4.75428	-1.33103	6.07438	0.526754	2.4295	-1.06331	6.66788	2.27747	-2.01408	6.66906	-1.96792	-3.32044	5.69263	-1.9402	-0.152022	-1.65098	-1.55347	5.86538	-4.62536	1.59313	8.86549	0.941576	5.52105	7.54921	3.07513	5.47534	3.7177	-2.96482	3.66048	6.15271	-2.90713	7.63373	-0.202269	-6.39236	1.75446	-0.820218	-3.89117	3.23458	4.9824	-2.25654	2.94834	5.69037	-6.13344	-1.07698	1.36288	-0.0539302	8.89478
5.79971	-3.03858	6.09723	-4.42991	-1.09466	5.15731	-0.263046	2.9553	-0.809411	6.93478	1.43268	-1.61628	5.97456	-2.50743	-2.85784	6.52443	-1.56347	-0.475722	-0.68018	-1.71886	5.89631	-3.90956	1.11205	9.3247	1.01058	5.19355	6.6008	2.93093	4.70081	4.28444	-3.77292	3.92491	5.68428	-2.62353	6.67857	0.0731207	-5.6242	2.28256	-0.726541	-4.69987	3.62814	4.52482	-1.42774	2.51542	5.96407	-6.11708	-0.366775	0.779752	-0.33043	9.49238
5.46755	-2.58318	6.91659	-3.62562	-0.809949	4.63485	-1.12315	2.553	-1.06311	7.81198	1.30277	-1.22145	5.64606	-2.73658	-3.72704	7.06573	-1.17134	0.281378	-0.27248	-1.10539	6.51495	-3.29816	1.69795	8.70553	0.142076	5.7727	6.47521	2.72893	3.91013	4.69638	-3.91932	4.35931	6.54257	-1.86383	6.08533	-0.209919	-5.04303	2.23452	0.0944602	-4.97677	3.13239	3.6953	-1.45514	1.97809	5.1537	-5.20998	-0.599605	1.018	-0.90573	8.71608
4.83053	-1.89378	6.71359	-3.32212	-1.75055	4.70334	-1.35135	3.0017	-1.82681	8.03768	0.307199	-1.18831	4.92346	-2.27564	-3.19294	7.72613	-0.55525	-0.214822	-0.18618	-0.203757	6.19754	-3.48056	2.33445	9.39593	-0.760324	6.17978	6.54007	2.48603	3.10358	4.27382	-3.10712	4.40886	7.06665	-2.09833	5.43504	0.441871	-5.32436	1.33176	0.25372	-5.60657	2.82073	4.34154	-0.998945	1.23992	4.83062	-4.39128	-0.942525	0.510882	-1.58763	8.07508
4.8245	-1.03168	6.40894	-2.38936	-1.57131	4.71194	-1.00055	3.3918	-2.57371	8.65638	-0.174501	-0.657046	5.13146	-2.64797	-2.32044	7.45903	-0.0216796	0.604478	-0.0445795	-0.417367	5.30248	-3.80256	2.83647	8.63046	-0.106424	6.87388	6.49113	3.22433	2.49177	4.36741	-3.41422	5.2879	6.85289	-2.57493	4.98002	-0.290999	-4.61082	0.862908	0.6308	-6.13377	3.36622	3.74866	-1.75594	1.13144	4.26108	-3.72538	-1.02364	1.12923	-2.31103	8.25908
4.55995	-0.249778	6.79899	-1.91625	-1.52233	3.81805	-0.607346	3.9455	-1.95401	7.71868	-0.207131	-0.332836	4.53676	-3.36322	-2.02334	6.55793	0.2984	0.566978	0.42612	0.0459327	4.53931	-3.84916	2.57624	7.73261	0.439076	7.5758	6.2017	4.15083	2.5514	4.54387	-3.99482	5.37256	6.09884	-1.88453	4.28147	-0.242199	-5.30251	0.861408	1.32954	-5.52567	3.81429	3.11782	-2.12934	1.22777	3.42654	-3.94798	-0.126855	0.927542	-1.76043	7.68228
4.74801	-0.913278	7.49759	-2.54613	-2.10479	3.29659	-0.150646	3.0496	-1.93071	6.76818	-0.206611	-0.273286	4.76796	-4.22325	-2.36344	6.51803	0.52981	1.50598	0.0638205	0.901233	5.00743	-4.02886	1.8692	7.1445	-0.0120235	8.06713	5.52199	4.23493	1.5436	4.41015	-3.38782	5.64556	5.33892	-2.12393	3.53738	0.397501	-6.10858	0.405958	1.58644	-5.03237	3.986	2.3322	-1.52994	2.00712	3.61315	-3.33868	0.519965	1.27492	-1.34723	6.82918
4.17281	-0.285678	7.88819	-2.28924	-2.94397	3.80434	0.0685539	2.8031	-2.79491	6.38308	-0.879631	-0.873616	4.51686	-4.85767	-1.67284	6.14363	0.42477	2.37658	-0.0610795	1.85251	4.94366	-3.22956	1.28986	7.40274	-0.737424	8.60583	5.88902	4.88633	1.54627	3.72837	-2.82652	5.93984	4.55352	-3.08823	3.36598	0.456391	-6.5123	1.21282	1.03502	-5.02037	3.95764	1.39276	-1.11164	2.86757	3.59709	-2.89658	0.938745	2.01987	-1.34453	6.23938
3.53604	-0.0557783	7.12879	-1.33736	-3.26821	3.66973	0.850154	3.2945	-2.93681	5.54798	-0.319191	-1.13185	4.62586	-5.29117	-0.848339	5.73633	-0.39767	2.21948	-0.62138	1.67964	4.14223	-2.76576	0.86792	6.69289	-0.880024	9.34773	6.40198	5.12583	1.92704	2.90759	-2.38462	6.4205	3.89873	-3.51413	2.69558	-0.0463893	-7.20131	1.82136	0.56628	-4.60317	4.58002	0.768805	-0.511445	3.55125	3.25995	-2.27978	1.44175	1.52417	-0.57373	5.70438
2.89034	-0.101878	6.30157	-1.75095	-3.58105	2.84312	1.25025	3.8524	-2.26671	5.80018	0.431999	-1.68078	5.39406	-5.28473	-1.32614	4.91673	-0.79233	2.18028	-1.57728	1.76474	4.1675	-2.20256	1.49571	6.32437	-1.43152	9.4241	5.54609	4.80303	2.66022	2.38885	-1.94932	5.59713	3.5748	-2.70513	2.89984	-0.387079	-7.58853	1.15754	0.000370199	-4.04767	4.43413	1.56689	-0.176945	3.68865	2.32078	-1.41808	1.13577	1.15411	-0.20203	5.07368
3.22694	0.0813217	5.39763	-1.09814	-3.64953	2.15145	1.82155	3.3303	-1.73441	6.46118	0.328469	-2.33378	5.48636	-4.72869	-0.569839	5.24403	-1.73602	2.27818	-1.96808	1.19311	3.49892	-1.37916	1.95066	5.96774	-0.973324	9.2165	4.73596	5.28563	2.16392	1.79885	-1.55042	4.82199	3.22079	-2.12823	2.23392	-0.709189	-6.65036	1.04758	-0.0826098	-3.76477	3.60174	1.98501	0.143355	2.99877	1.64008	-1.53168	0.395605	0.442142	0.34307	4.40148
2.82444	-0.765978	5.43784	-1.29246	-2.72739	2.07475	2.41645	2.9169	-1.09991	6.10748	0.0484793	-3.22298	6.36386	-5.12674	-0.387339	4.79113	-1.53545	1.42318	-1.46858	0.392583	3.60045	-2.14666	2.07452	5.4005	-1.55212	8.49178	4.65855	5.40463	2.95451	1.25553	-0.933222	4.2157	2.77275	-1.42673	2.49321	-0.0733793	-6.5975	0.520418	-0.862256	-3.10967	4.14041	1.4948	0.468655	2.22198	2.21139	-1.29888	1.18048	-0.086828	0.25157	3.62888
3.69764	-1.03588	5.0951	-2.26207	-2.62516	2.23197	3.35955	2.7635	-1.33491	5.45748	0.730179	-3.22798	6.26956	-4.77286	-1.27194	4.60563	-1.2891	0.522578	-1.27898	-0.275007	2.97181	-2.55446	1.55358	4.68874	-1.67862	7.50886	4.56183	5.28603	3.55782	0.539769	-0.851822	5.01451	2.21093	-0.784026	2.39055	0.685971	-6.395	0.847308	-1.73091	-2.19817	4.33249	1.64888	0.609955	3.01268	2.66751	-0.96618	0.313805	-0.423338	-0.37243	4.03448
4.12244	-0.279978	4.67735	-2.09062	-1.77279	1.73847	3.54825	2.0013	-0.719611	5.47718	0.200299	-4.09228	6.13176	-3.81041	-0.991139	4.25803	-1.88635	-0.234922	-2.10178	-0.647547	2.53328	-3.32296	2.00681	5.04683	-1.02672	7.55448	5.20157	5.85763	4.31185	0.578379	-0.00532243	4.81711	2.64352	-0.136726	3.08851	0.871031	-5.66644	0.408458	-2.16651	-1.74047	5.16722	1.70096	1.07916	3.1254	3.53449	-0.0563799	0.370255	-0.537838	-1.24183	3.57318
4.90634	0.403322	4.61447	-1.72777	-0.862999	1.73421	4.04385	1.34234	-1.22611	4.80098	-0.505281	-3.86728	5.47736	-3.08556	-1.11434	3.48033	-2.18754	0.230878	-2.71898	-0.996547	3.19754	-2.85836	2.65013	4.44485	-1.20622	7.01595	6.0323	6.60323	3.85939	0.171219	0.534878	4.47822	3.38304	-0.953826	3.46623	1.2807	-4.71001	0.291006	-1.92195	-1.03547	5.80812	1.33492	1.33786	4.02085	3.71226	0.44572	-0.309925	-0.016528	-1.69933	3.99778
5.70178	-0.176578	4.49788	-2.5668	-0.408819	1.92189	5.00315	1.13288	-1.05401	4.68998	-1.54156	-3.92768	4.93396	-3.91753	-1.18224	3.27593	-2.74237	1.03648	-3.56098	-1.44085	3.04386	-2.60046	2.5811	3.53332	-1.15422	6.28129	5.41529	7.27463	3.44535	0.702409	1.13038	3.96195	2.75253	-0.305926	4.10561	0.837971	-4.87927	1.1987	-1.65068	-0.629171	5.7478	0.458875	0.962755	4.39456	2.88419	-0.30018	-0.124395	0.594712	-2.16873	3.19122
6.13908	0.586322	4.11414	-2.26818	-0.046299	2.75726	5.57675	1.44304	-0.396311	3.86938	-1.39326	-3.45338	4.29956	-3.38527	-0.711339	3.92233	-2.30808	1.57538	-4.39068	-1.64683	3.59716	-1.79936	3.11887	3.73104	-1.46102	5.80117	4.69979	7.81393	2.69446	0.966719	1.55408	4.80958	2.99855	-0.130026	4.52068	1.68599	-4.68727	1.84276	-0.986775	0.0434287	6.04808	1.02176	1.43896	3.80661	2.36546	0.0317201	0.519735	1.19451	-2.35213	3.35698
7.02567	0.894322	3.86726	-2.97994	0.155581	3.38025	5.61755	2.3924	-0.238411	3.43068	-1.49481	-2.62068	4.13016	-3.28561	0.205461	3.73473	-2.53681	2.49388	-5.12208	-1.22847	4.05782	-2.05086	3.71851	4.45327	-1.96332	6.0507	3.91231	7.73643	2.30075	0.138929	2.51498	4.62187	3.01057	0.519274	3.82764	1.44655	-3.79237	2.21207	-0.95365	0.415329	6.90884	0.842705	2.09506	3.19033	2.013	-0.27818	0.618285	2.14541	-2.56403	2.98093
7.07146	1.09942	4.77782	-3.42907	0.085051	4.19864	4.96785	2.3632	0.477989	2.86258	-1.45338	-3.45598	3.51986	-3.96556	-0.0569392	3.23753	-3.06003	3.15058	-5.51148	-0.955617	3.23804	-1.96656	4.08349	5.36184	-1.15442	6.25244	3.43053	7.46863	3.08097	-0.486471	2.49978	3.69167	2.66779	1.11467	4.58928	1.62172	-3.68167	2.59841	-0.10387	0.126929	6.33485	0.0787952	1.22056	3.15286	1.62626	-0.73168	0.748875	2.99726	-3.35213	3.18301
7.24686	1.88412	4.20535	-4.04509	0.665361	4.56455	4.80035	2.3313	1.40809	2.49238	-2.2694	-3.41688	3.62446	-4.68657	-0.612039	2.71473	-3.82432	2.85368	-5.04968	-0.310697	2.64794	-2.39746	3.27265	5.52798	-0.279124	5.96035	3.01171	7.67903	2.30073	-1.08757	3.06168	3.17866	2.07442	1.40797	4.26914	0.769301	-4.09481	2.8003	0.70344	0.769329	6.68608	-0.614305	1.77756	3.93139	1.39271	-1.20508	0.0035252	2.57865	-3.86403	2.42268
6.88658	1.99372	3.31411	-3.17198	1.10668	4.44018	4.81145	2.7361	2.29819	2.05058	-2.70098	-4.20838	3.25926	-4.9041	-1.49184	2.45783	-4.58082	2.31268	-5.05578	0.329403	3.41361	-1.46086	2.97272	5.55518	0.367576	6.26364	2.40292	8.06423	3.20959	-1.36997	3.29618	3.98895	1.67337	1.35087	4.99045	0.174291	-4.73715	3.44453	0.35896	1.47913	6.63444	0.0660552	1.12676	4.12004	0.664143	-1.82178	-0.456135	2.01428	-3.99013	2.6779
6.41377	1.23802	3.01361	-3.07784	1.16721	3.49153	4.84465	3.6988	2.32329	1.77858	-2.46288	-5.07578	2.44356	-5.21094	-1.08914	3.21863	-4.56332	1.56668	-4.42758	-0.320137	3.69321	-1.19976	2.80764	6.50119	1.26788	6.71853	2.57219	8.12763	3.84792	-0.666001	3.69958	4.81848	1.99208	2.29977	5.08057	0.135561	-4.44448	3.71481	1.2294	1.63053	6.19857	0.984535	1.75356	4.10133	-0.0447472	-1.84068	-0.732455	1.08382	-4.6933	2.85904
5.49697	1.66102	2.99864	-3.27463	1.9094	2.97139	5.09215	4.0646	3.13449	1.47348	-1.62033	-4.82978	1.70226	-5.36075	-1.63124	2.73913	-3.75422	1.49818	-4.14668	-0.794177	4.54096	-0.29086	2.90643	6.79062	1.85858	6.83972	3.31851	8.93003	4.10491	-1.29951	4.45838	4.1966	2.02754	2.36377	5.85274	-0.509229	-4.33456	3.08511	1.89569	1.80443	5.34951	1.41985	1.90526	4.88183	-0.59842	-2.77208	-0.622515	0.922192	-5.04999	2.34154
5.89293	2.55052	3.15079	-3.9389	1.32599	2.72553	5.89295	4.4237	2.73969	1.71098	-1.33401	-3.93008	1.73926	-4.53766	-1.11464	2.06673	-3.06077	1.37118	-4.07418	0.00298274	5.05843	-0.83246	3.72151	6.65314	2.58178	7.47933	2.97052	9.25453	3.7327	-0.479111	5.30528	3.73272	1.98896	2.83607	5.4808	-1.30713	-5.03607	2.50271	2.10994	1.83003	5.77119	2.238	2.39906	5.5486	-0.161047	-2.83138	-0.166085	0.063802	-5.30427	3.32702
5.20823	2.48032	3.79675	-4.52677	2.10206	2.94088	5.69355	5.2302	2.26729	1.36728	-2.03571	-3.33158	0.861957	-4.09125	-1.26744	1.14003	-3.47712	1.41898	-4.62868	0.699923	4.77972	-1.15836	4.29464	5.94865	3.41778	7.45082	2.58874	9.46233	3.00324	0.153739	6.10568	3.34336	1.55987	3.47997	5.99009	-0.820939	-5.66853	1.9292	2.50916	1.25963	5.08748	2.52187	2.84576	5.76318	0.662233	-2.53378	0.811975	-0.238488	-6.10475	3.71198
4.62057	3.19372	3.80609	-4.82776	1.31671	3.2968	5.84165	5.6192	1.43109	1.35888	-1.38943	-2.62818	0.884557	-4.57886	-2.11874	0.341932	-3.41089	2.00108	-4.21168	1.43119	4.36845	-1.82456	4.86103	6.3013	4.06108	7.68338	3.36405	9.97583	3.61371	0.694019	6.68098	2.7946	2.12893	3.05857	6.82995	-0.790649	-6.39232	2.46081	3.01322	0.372629	4.63115	2.36307	3.67296	5.44156	0.955793	-2.37808	1.59796	-0.734768	-5.4795	4.36388
3.73064	3.45442	4.24153	-5.67766	1.62375	3.66698	4.90595	5.6415	1.74229	0.539682	-1.54653	-2.19168	-0.0074434	-4.37374	-2.51714	0.652732	-3.97202	2.75468	-4.56508	1.59644	5.27508	-2.73276	4.9619	6.45174	4.02938	8.19579	4.15647	9.25863	3.3693	1.26681	5.96418	2.14805	2.11113	2.57017	7.10719	-1.53858	-6.04937	3.02121	3.77615	-0.0883713	5.51562	2.26744	3.35086	5.86743	1.77525	-2.89688	2.03636	-1.39622	-5.13087	4.40638
3.17604	2.87202	3.78159	-6.57115	1.59257	3.15726	4.25855	6.0347	2.31069	0.287982	-1.01027	-1.49494	0.202657	-5.33509	-2.75624	-0.274668	-4.17802	3.09938	-4.94258	0.774863	5.61262	-2.89096	5.34726	5.53866	4.54448	8.71951	3.51947	8.89983	4.12127	1.8269	5.21838	2.05801	1.4399	2.13897	7.49644	-2.29597	-5.41689	3.74628	3.57803	0.171329	5.28518	3.21292	2.77196	6.67402	1.61779	-2.68638	1.13366	-1.60834	-5.6815	5.15648
3.04964	2.37112	4.57934	-7.35716	2.12755	3.36355	5.04685	5.8703	2.87229	-0.360018	-1.62586	-1.08074	0.901857	-4.8675	-3.12134	-1.14767	-4.65212	3.32079	-5.20208	-0.212577	5.76111	-2.28256	6.10309	5.34271	3.87818	9.32865	3.97515	8.80033	3.30169	2.29879	4.54948	2.39414	0.913257	1.56717	6.99771	-2.88913	-5.40495	4.15389	2.70027	-0.580371	5.88325	3.47127	2.06516	7.27762	1.57362	-3.23008	0.546675	-2.21126	-5.0374	5.82928
2.28964	2.54782	5.22369	-7.36314	2.08353	2.38242	5.72795	6.2029	3.50439	-0.702418	-0.740071	-1.17247	1.79136	-4.92812	-2.83254	-0.500668	-5.30892	2.99868	-4.27928	-0.163727	6.0678	-2.62266	6.05653	4.41565	3.34608	9.74964	4.72306	8.06973	3.73994	2.86235	4.54138	3.15093	0.331847	1.54907	6.0448	-2.63757	-5.67638	5.01998	2.46822	-1.52597	6.08811	3.42365	1.87916	6.73022	2.37007	-3.39298	1.43667	-2.59706	-4.03283	5.58378
2.88944	2.19902	5.91203	-6.55909	2.22878	1.96265	5.77875	7.1627	3.33559	-1.13612	-0.00688073	-1.49467	2.29266	-4.17115	-2.93754	-1.27397	-5.78502	3.26776	-3.37118	-0.520267	6.20664	-3.45456	5.52156	4.37492	2.80408	9.52093	3.95347	8.21353	4.57108	3.25646	3.75058	3.60123	0.773717	1.86607	5.18777	-2.36285	-5.56843	4.87448	1.53956	-1.44617	5.14657	3.61077	2.05186	5.7561	2.16062	-4.34038	1.46596	-2.60842	-4.30706	5.52218
2.98524	3.13362	5.71642	-6.85488	1.84254	1.11734	4.80035	7.0618	3.28529	-0.246118	0.551949	-1.59408	1.90266	-3.60528	-2.22414	-0.630268	-6.48832	3.23341	-3.03128	-1.30951	5.77479	-3.18266	4.65246	4.6149	2.13988	9.67201	4.63498	7.73543	5.19252	2.62187	2.91948	3.14092	0.907087	2.71097	5.05267	-2.70791	-6.33256	4.33696	1.52201	-0.787371	5.02487	2.90067	1.71526	5.79814	1.29931	-4.84558	2.12458	-3.1319	-3.84943	4.68878
3.78594	3.60252	5.43525	-7.05725	0.944541	0.862847	3.77355	7.0696	3.22569	0.350382	-0.0904607	-1.93298	0.987057	-3.22042	-2.11844	0.297832	-6.26892	3.14698	-2.26258	-1.22453	5.09352	-3.89976	4.12905	4.99655	1.89108	9.12798	5.35751	7.71393	5.61499	3.52405	2.06828	3.39172	0.510447	3.59537	4.63545	-2.59564	-5.96299	3.42874	1.58308	-0.809371	4.24692	3.55642	1.23486	6.60572	1.3021	-5.72168	2.42306	-2.75498	-3.41063	4.43968
4.75507	3.61452	5.62609	-7.48164	0.328781	1.43733	3.15045	7.5681	2.71129	1.18698	0.131089	-2.28908	0.135757	-2.9232	-2.52144	0.767332	-6.47782	2.33718	-2.82168	-1.13691	4.32709	-4.23606	4.37122	4.08967	0.954076	9.24616	5.24037	6.95283	5.56413	2.98895	1.35848	3.07916	0.990347	3.05807	3.94077	-2.08458	-6.2364	2.69354	1.09679	-1.33307	3.5774	3.12601	1.06926	6.10242	0.506603	-5.21048	2.20656	-1.97525	-3.49733	3.59788
5.27249	3.26652	4.86788	-7.82592	0.257611	2.33973	3.40215	8.0178	1.90499	0.643082	0.0967593	-3.12888	0.900757	-2.78325	-3.15674	1.57573	-7.06562	2.37198	-3.14988	-0.351057	3.86511	-4.42696	3.65582	3.46596	0.792976	8.46922	4.67355	6.05233	5.63123	2.6563	0.844778	3.85404	0.712107	2.53577	3.97361	-1.21259	-5.89216	3.06313	0.2937	-1.46067	3.5355	2.17514	0.625955	5.32734	1.03256	-5.47158	1.93415	-1.10714	-2.64123	3.72928
5.43013	2.57752	5.54195	-8.24386	-0.108119	3.11978	3.83945	8.6596	2.51079	0.590582	0.600839	-3.97398	0.853957	-2.16011	-3.93594	2.17153	-7.74262	1.91378	-2.53778	0.416063	3.98031	-4.15226	2.74577	3.87671	1.65198	8.1198	4.4655	5.44623	5.7576	1.79509	1.56188	4.35708	0.567307	1.97937	3.98547	-1.9872	-6.84485	2.94669	0.10696	-0.976971	3.67225	1.3294	0.375255	5.07943	1.92238	-4.51408	1.95196	-0.927268	-3.08423	3.39038
4.54535	2.54292	5.20869	-7.77832	-0.855149	2.87489	4.28425	7.7988	2.54759	0.0357822	0.908729	-3.25338	0.614257	-1.8799	-4.82824	1.95283	-8.58692	2.22118	-3.03038	0.535733	3.10326	-3.56326	2.95903	3.11642	2.41528	8.53847	4.08822	6.10863	5.3807	1.22206	1.71358	4.51425	1.43188	1.22387	4.5795	-1.69755	-6.69392	3.88451	0.50025	-0.179271	3.76844	0.820715	-0.485945	5.44895	2.12913	-4.23888	2.39037	-1.74329	-3.82393	2.93851
3.91894	1.92682	4.75663	-8.63757	-0.746449	2.53161	5.28645	7.857	2.59009	-0.934918	0.950989	-3.30578	1.37036	-1.33991	-4.43784	0.991132	-8.79922	2.24118	-3.15378	0.452473	2.16788	-3.51146	3.91566	3.0005	1.96038	8.91104	3.26865	6.62683	5.74018	0.579659	2.52398	4.61729	1.87357	0.836274	4.99637	-0.876049	-6.35028	4.56842	-0.16508	0.347429	3.71084	1.62043	-0.781345	4.84668	1.41529	-3.76738	2.9206	-2.28286	-4.05943	2.87331
4.59226	1.65672	4.17339	-8.53179	-1.61118	2.98728	5.94515	7.3915	2.05929	-0.668718	1.36647	-2.47858	1.13616	-0.688111	-3.76304	1.00483	-7.96482	1.80128	-2.52178	-0.0763273	1.62557	-3.01656	4.40344	2.34442	1.22628	8.316	3.45329	6.58723	5.01375	0.0265487	3.05238	5.17512	1.29913	0.134874	5.67817	-1.06617	-5.48418	4.89546	-0.0558798	0.870629	3.10113	1.11781	-1.50154	4.36122	0.962063	-2.99948	3.22384	-2.7635	-3.96073	1.94028
5.40005	1.30722	4.61277	-8.07533	-1.81627	2.12307	5.60905	7.3592	1.16239	-1.16282	1.33903	-1.56758	0.601357	-0.804181	-2.96094	0.905532	-7.91102	0.817078	-2.67868	-0.197257	0.678293	-2.30356	4.14912	1.73492	0.350476	8.69702	3.79147	7.49663	4.64676	0.0923287	3.67558	5.87601	1.10143	0.920974	5.94744	-1.69435	-5.28358	5.62513	-0.627848	0.783229	2.79942	0.219595	-1.91094	5.24471	0.734023	-2.51528	3.58746	-3.50882	-3.70573	1.57264
6.10809	1.64052	5.29268	-7.36093	-2.05166	1.52702	5.20655	6.4355	1.10739	-0.919518	1.91102	-0.840736	1.24186	-0.928251	-2.30844	0.360432	-7.13002	0.517578	-1.77288	0.102653	0.749543	-2.02116	3.97342	2.63014	0.285076	9.58733	3.83948	7.88873	4.33816	0.903929	4.23888	6.50663	1.50048	0.645674	6.7395	-1.16021	-5.4264	5.90063	-1.54765	-0.0257713	2.6578	-0.231805	-2.27674	6.10572	0.879403	-1.89958	2.84054	-3.78143	-2.73133	1.28396
6.84454	1.23742	5.83353	-6.47038	-2.09811	1.82095	5.61835	6.0926	0.265389	-0.260918	2.40594	-1.24361	2.09166	-0.502431	-2.36844	0.692732	-6.88792	-0.360422	-1.61798	0.813223	1.35745	-2.52506	4.21173	3.38397	0.375876	10.5671	3.6141	7.91033	4.82868	1.65382	4.68828	5.63943	1.3944	0.566774	6.93284	-0.175809	-6.29456	5.59998	-1.21513	-0.851371	2.95195	0.139455	-1.69094	6.85902	1.26777	-1.16588	3.06256	-3.16916	-2.94413	1.75212
7.27687	0.271522	5.97106	-6.33812	-1.12878	1.87576	6.37995	6.6939	0.375689	0.565682	1.95448	-1.58378	2.70746	-1.14959	-2.26534	1.47183	-6.47042	-0.662322	-1.56808	1.43553	2.12202	-1.93926	5.03571	3.48007	1.09328	10.5746	2.79754	7.30543	4.29723	2.12239	4.82798	5.46159	2.3485	1.54557	7.04652	-0.268079	-7.12613	5.38042	-0.695173	-1.31277	2.71044	0.956085	-0.877745	6.71522	1.73682	-1.32108	2.29351	-2.6098	-2.07583	2.09566
6.65327	-0.500178	5.72076	-6.89759	-0.553029	2.40062	6.81965	6.8098	-0.480411	1.16658	1.21638	-1.40533	2.69266	-0.934691	-1.29434	1.02883	-6.11592	-1.37662	-0.61198	0.985073	2.18031	-1.10576	5.51618	3.64585	1.86978	10.5509	2.23284	6.39273	3.99801	2.40945	4.42668	5.5455	3.21738	2.36207	6.77191	0.247281	-7.53663	6.1324	-0.23986	-0.906171	2.27467	1.77503	-0.733145	6.33652	0.818623	-2.14658	2.29206	-2.08307	-1.20093	1.73078
7.41484	-0.444078	5.16584	-6.7853	0.260461	2.85394	5.86745	6.6268	-0.703711	1.16358	0.624699	-0.668156	3.50766	-0.821441	-0.713639	1.00173	-5.30522	-1.89222	-0.49818	0.581663	1.31936	-0.86636	5.74249	2.61597	2.18398	9.89994	2.87838	6.49623	3.59251	1.54252	3.57288	5.88844	3.21209	2.28457	7.05404	1.16907	-8.34663	5.73375	-0.0079898	0.0314287	2.27477	2.24119	-0.109545	6.48862	0.102093	-2.62158	2.28126	-2.90125	-0.82253	2.58137
8.09234	-0.429578	4.4465	-6.75358	0.316081	3.81661	5.73675	7.5447	-0.555711	1.81878	0.0794893	-1.1663	3.10886	-0.779941	0.160961	-0.0145685	-5.26692	-1.73492	0.10732	0.873233	0.678443	-1.07946	4.82442	2.74597	3.10678	9.65281	3.02254	6.64683	2.63153	1.63109	3.38088	4.97988	3.37418	2.54887	6.14679	1.18135	-8.35923	6.10523	-0.92637	0.576929	2.89371	2.75464	0.464655	7.29782	0.398163	-2.17298	1.78489	-3.67321	-0.0932302	2.45318
7.48162	-1.05958	3.94855	-7.00873	-0.639209	4.20155	4.77455	7.7972	-0.604611	1.14138	-0.499741	-0.731096	3.12556	-1.76264	-0.215039	-0.801968	-4.64382	-1.91582	0.14362	1.92797	0.762113	-0.46616	4.56965	3.41849	3.29998	9.24653	2.13209	7.13693	1.80776	1.71801	3.56218	4.35668	4.1452	3.41817	6.08188	1.70201	-7.87883	6.00333	-1.75473	1.40743	3.09276	3.2122	0.264755	7.42562	1.3137	-1.27038	1.99502	-3.82425	0.82667	2.23753
7.51069	-0.542078	3.19739	-7.04025	-1.56514	3.89247	4.52215	8.6334	-1.00931	1.31248	-1.26074	-1.24368	3.51196	-2.33927	0.486561	-0.245068	-3.83632	-1.79462	0.99672	1.51584	0.796193	-0.38536	3.56899	3.62054	2.68338	8.50693	2.46697	6.67033	1.08235	1.4156	2.65098	4.09305	4.33045	2.62397	5.56909	2.07757	-7.12755	6.37351	-2.22951	1.83593	3.762	3.87453	-0.248545	8.22762	1.75492	-1.07228	1.04404	-3.73324	0.82477	1.92793
7.85489	0.321722	3.4938	-6.49686	-2.13186	4.4286	5.22155	8.1636	-1.56481	2.14648	-1.11647	-1.70588	3.36576	-2.78925	1.33286	-0.372468	-3.84072	-2.82242	1.41222	0.904653	1.40379	0.06404	3.36132	4.56285	2.08758	8.50622	1.66297	6.24763	1.86366	0.992699	2.34058	3.20906	4.2561	2.69227	4.6271	1.71879	-6.39135	6.99501	-2.29662	2.12403	4.12291	3.06247	0.408055	8.52102	2.42476	-1.29898	0.867445	-2.84453	1.11567	1.09202
8.13092	0.186422	2.55289	-5.96929	-1.8961	3.69535	5.21765	8.1435	-2.60281	2.49658	-0.786171	-2.56268	2.55156	-2.67041	0.807261	0.374432	-3.21444	-2.54722	0.88902	0.132153	1.28543	-0.77696	2.72192	4.57917	1.78508	9.2146	2.18455	5.97613	1.22506	0.346609	1.55828	2.7653	3.74344	2.47277	4.28192	0.868401	-5.4672	6.6241	-2.30401	2.11873	3.654	2.19845	1.06876	8.00992	2.96173	-1.63838	0.364235	-2.08241	0.75867	1.77008
7.39046	0.358722	1.97558	-5.99144	-1.5375	2.78686	4.42795	7.7576	-3.08221	2.67418	0.0789193	-2.27278	1.96816	-2.09167	0.354661	0.721332	-3.46179	-1.68152	1.09142	0.210953	2.21668	-0.83196	2.19675	3.76337	0.975876	8.77052	2.25696	5.02343	1.2838	0.423789	1.58028	3.08205	2.8666	3.14337	3.84362	0.293491	-5.00928	7.47891	-2.65118	1.57933	3.9152	1.43281	0.973055	8.44442	3.84337	-0.85308	0.384875	-1.58806	-0.16583	2.00838
7.00109	0.605422	1.08729	-5.18725	-1.25471	2.36059	4.50445	7.1047	-2.37891	2.87908	0.667219	-1.57148	2.03526	-2.1333	-0.626539	0.746332	-3.3941	-0.652722	0.29552	0.439283	2.67816	-0.19746	1.72927	4.4201	0.0831765	8.81228	2.63904	4.49113	1.43301	1.23759	2.02958	2.67836	2.13181	2.75497	3.0837	-0.188269	-5.40382	8.36744	-2.58627	0.989729	4.64093	1.51935	1.70906	9.11622	3.57062	-0.39138	1.09791	-1.99173	-0.26203	2.33509
6.99213	-0.381678	1.07458	-5.05262	-2.08414	1.86602	3.55195	6.8387	-2.50911	2.81438	1.55528	-1.86918	2.59126	-2.48062	-1.35384	1.08323	-3.94562	-0.030222	-0.10488	-0.271717	3.21877	-1.04556	1.55269	4.85168	-0.511024	8.25594	3.2933	3.57653	1.00612	1.13586	1.10888	2.43644	2.05274	1.82507	2.95109	-0.568169	-4.87932	8.56241	-1.67429	0.133229	5.02521	1.28933	2.16816	8.26922	3.69115	-0.57738	2.12113	-1.79801	-1.21843	2.45797
6.28301	-0.789478	1.63454	-4.71528	-2.94547	1.84121	3.19945	7.6549	-2.06551	2.82298	2.51319	-1.70668	3.37316	-2.91391	-1.17244	1.77103	-3.42081	-0.341322	-0.42258	-0.997747	2.69128	-1.57126	0.84837	5.31575	-0.604124	7.44761	3.70022	3.62823	1.85286	0.727919	0.319578	2.61315	2.50118	1.43467	2.93624	-1.5009	-4.45938	7.67376	-1.53179	0.0387287	4.77857	0.316025	2.62386	8.38472	4.57958	-0.94778	2.54286	-1.00466	-1.84413	2.62242
6.21532	-0.551678	2.55755	-4.30534	-3.45488	2.47644	3.29605	8.5609	-1.71141	3.62398	3.07292	-1.96938	3.58236	-2.73989	-2.05294	2.59373	-3.10642	-0.815922	-0.25408	-1.55047	3.42031	-2.24196	0.18516	5.1424	0.326476	7.57424	3.4454	3.27593	2.00051	1.5475	-0.356422	1.95464	2.53037	0.855974	3.46542	-2.04834	-4.92641	6.96618	-1.10463	0.712129	4.62517	-0.351725	2.22786	7.52442	4.80673	-1.27938	2.99551	-1.74283	-2.36193	3.43528
5.77616	-0.0812783	3.23707	-4.0825	-3.01796	3.42678	2.52285	8.731	-2.20581	3.52178	2.62702	-2.82278	3.33986	-1.95982	-2.63644	2.85663	-3.66722	-0.122722	-0.88028	-0.874247	3.81143	-2.63086	0.93326	5.63395	0.130776	7.27721	4.37457	3.28203	3.01807	1.49771	-0.718722	1.65482	1.6312	-0.0580264	3.51597	-1.9126	-5.16431	7.75677	-0.582435	0.525129	4.29002	-1.23161	1.64736	6.73512	4.54927	-1.19558	3.67474	-1.1118	-1.84423	4.23588
4.92932	-0.197378	2.61773	-3.41392	-2.55288	2.83055	2.42575	8.8216	-1.21481	3.12048	2.28039	-3.55578	3.90896	-2.16217	-3.40554	3.28103	-4.08092	0.687178	-1.10378	-0.219687	4.48687	-3.53686	0.63715	5.58525	0.617576	6.42434	4.7278	2.61243	2.9649	2.24213	-0.159922	2.47047	1.63444	-0.755126	3.87533	-1.4564	-6.14421	7.82744	-0.778091	-0.340271	4.10609	-1.52629	1.93876	5.852	4.42041	-2.03388	4.12644	-1.05732	-1.57803	4.74708
5.21168	0.628322	2.19667	-3.11479	-3.16738	2.0591	1.48805	8.9197	-1.01691	2.25108	1.77822	-3.50648	3.25126	-2.47014	-4.08974	2.75263	-4.91732	0.619878	-2.00338	-0.219507	4.79048	-3.23116	-0.20554	5.11445	-0.166024	5.81489	4.7682	2.92663	3.83929	2.6069	-0.316522	3.41919	1.74908	-0.801826	4.36274	-0.658069	-6.69214	7.21881	-0.33294	-1.29757	4.2219	-1.37512	1.37856	6.22652	3.69373	-2.63608	3.70528	-0.443818	-1.31403	5.35778
5.17187	0.624422	1.19257	-3.4199	-3.73853	1.3269	0.942454	8.6163	-0.292011	2.54688	0.882659	-3.11288	3.57926	-3.32653	-3.80384	2.50673	-4.70232	-0.296422	-1.67188	0.286053	5.59548	-4.16466	-0.6121	5.27634	-0.351924	4.93095	4.92788	3.17983	4.20471	3.48403	0.0568776	4.35125	1.52818	-0.0518264	4.85585	-0.246419	-6.19642	7.74067	0.33627	-1.09717	4.11102	-0.448355	1.03386	6.71012	2.9469	-3.29488	4.08303	0.176822	-1.75283	6.14948
5.27419	1.54752	1.19703	-2.96658	-4.37676	1.92478	1.56975	8.3959	0.424389	2.56938	0.0560393	-3.58528	4.15766	-3.9775	-4.15264	3.07573	-5.51842	-0.239022	-0.87648	0.704323	5.87191	-4.11046	-0.0149702	6.01375	-0.245524	4.43822	5.74657	3.92793	4.03593	2.88985	-0.0981224	5.27838	1.50764	-0.0627264	5.78054	-0.106779	-6.8252	8.4422	0.0619502	-1.59937	4.96335	-0.285065	0.158355	6.24502	2.94589	-4.08928	3.56381	0.055182	-2.17613	6.00808
5.05904	1.84912	2.12143	-2.62759	-4.59648	2.86801	2.14395	7.6405	0.431889	2.54628	0.466289	-4.43928	3.93706	-4.60264	-4.83314	3.20343	-5.82902	0.724878	-1.21618	1.52236	6.12246	-3.84166	0.78149	6.51802	-0.772624	4.79662	6.5917	4.29723	3.28289	3.27688	-0.0212224	6.25012	1.24261	-0.329626	5.99802	0.780291	-7.60143	8.85915	0.39206	-1.59367	5.71872	0.263355	0.438255	5.54732	3.66263	-4.19218	3.7001	0.993662	-2.46823	5.27418
5.54572	2.43742	1.60493	-3.50224	-4.34466	3.16488	2.27225	7.4577	1.36779	2.19938	0.109369	-5.29088	3.19086	-5.24192	-4.70954	3.85393	-5.87942	1.46108	-1.94128	1.44296	5.56384	-4.36076	1.26355	5.78619	-0.755724	3.83826	6.69352	4.82973	3.18378	4.0697	0.850378	6.03743	1.63873	-0.737826	5.0764	1.01923	-8.02073	8.03743	0.0709302	-2.55957	5.6117	0.147225	0.455955	4.62431	3.83364	-4.10768	2.88144	1.51077	-2.38323	4.70528
5.94871	3.09902	2.16469	-3.38644	-3.82099	4.00582	1.53465	8.0417	1.67509	1.48428	-0.514001	-5.05038	3.88276	-5.28647	-4.09934	3.73373	-5.43322	2.31768	-2.71208	1.13888	5.09741	-5.29266	1.33076	5.90038	0.0221765	3.28793	6.58597	4.64283	3.3772	5.0218	1.27128	6.20033	2.5241	-1.57203	4.60015	0.909411	-7.69393	7.658	-0.681492	-2.44307	4.89585	0.769555	0.842355	4.47119	4.68189	-3.71238	2.51417	0.744552	-1.96073	4.07808
6.55449	3.84992	2.23681	-3.72114	-4.50422	4.74241	0.706354	7.6967	1.82439	0.764082	-0.491711	-4.33428	4.02896	-5.59115	-3.15904	4.33483	-4.76892	2.66198	-2.68248	0.393433	5.76937	-4.98056	1.55679	6.80183	0.0596765	3.9005	7.36343	5.04343	4.17439	5.19858	1.97438	5.75054	3.05449	-2.02483	5.27035	1.4094	-8.40653	7.67589	-1.33817	-2.80657	5.10981	1.68493	1.62676	4.44706	5.31216	-2.75458	2.41021	0.957042	-1.47983	4.07498
5.97873	4.59032	2.43581	-3.23264	-5.10915	4.20343	-0.0965461	8.301	1.98329	0.451182	-1.38239	-4.26308	3.93436	-5.41501	-2.21984	4.23813	-4.70172	3.65591	-3.06228	0.505593	6.64565	-5.92216	1.67878	7.02736	0.881976	4.35944	7.37599	5.46983	3.98798	4.34834	2.52468	6.33868	3.63737	-2.36543	4.43451	1.68503	-8.59823	7.25731	-0.453641	-2.35927	5.53009	2.40908	1.95526	4.32866	4.42443	-2.36408	2.80617	0.202312	-0.75193	4.67348
5.28083	3.84712	2.62155	-3.72336	-5.63474	4.91375	-0.436746	8.1861	1.10219	-0.302418	-1.69537	-4.81228	3.67976	-6.15954	-1.58844	3.70223	-3.87632	3.68298	-4.00938	0.750273	6.77254	-6.37936	2.47491	6.93776	1.38328	4.26066	8.14871	5.70623	3.16768	4.78157	2.98068	6.49806	4.53401	-2.04953	3.94505	2.39722	-8.91543	7.50621	0.46081	-2.07217	6.42283	2.66201	2.79346	4.54499	4.03498	-1.52918	2.46108	-0.091888	-0.14503	4.48298
4.42976	3.37932	2.3805	-4.49774	-5.24398	5.34563	-1.31585	8.2189	1.50369	-0.978818	-2.33792	-4.44578	2.98836	-6.73565	-1.74234	4.10383	-3.76052	4.55034	-3.68798	1.69875	6.9839	-6.66246	2.4055	5.95077	2.19568	4.72731	8.41645	5.77243	2.45041	5.46857	3.56208	6.81551	5.22837	-1.59673	4.63155	3.09338	-8.53063	6.68793	0.93954	-2.87017	6.71847	3.00575	3.29906	4.73735	3.16513	-0.91478	3.1271	0.284622	0.37577	4.74808
3.62124	2.82582	2.44469	-4.75967	-4.29108	5.23121	-2.22175	8.0052	1.66969	-0.195718	-2.91123	-4.27068	3.35456	-7.10319	-0.924939	3.15883	-3.73102	4.79873	-3.65738	2.1145	7.84916	-5.89136	2.77533	5.40807	2.86428	4.71799	9.18894	6.20763	1.67562	5.09239	2.97448	6.04818	5.41713	-0.861426	4.59772	3.68321	-7.81093	7.11688	1.426	-2.91847	6.21139	3.88652	3.81846	4.73219	3.97252	-0.45128	2.47278	0.845232	0.90267	3.90768
3.59204	1.89662	2.5874	-5.08706	-4.24479	4.26311	-2.00955	7.3515	2.30699	0.716782	-3.13188	-3.95018	4.12416	-7.3929	-0.406739	2.66293	-2.88984	4.90925	-3.10218	2.76573	8.20274	-6.07966	3.34868	6.18593	3.53968	5.46536	9.17967	6.84693	1.82618	4.40838	2.14418	5.65162	5.63265	0.129674	4.51857	3.54373	-7.70653	6.60286	2.17568	-2.70067	6.63954	4.77459	4.60486	4.75963	4.43418	-0.55338	2.56642	1.80969	1.49257	3.23428
4.29727	1.41092	2.88236	-4.96104	-3.57464	3.56462	-2.22415	6.3828	2.10699	0.603582	-4.10598	-4.19988	4.81666	-7.49094	-1.12944	3.03973	-2.58075	5.72863	-2.24198	2.74242	8.73247	-5.29756	3.6804	5.73442	3.71878	5.78774	8.31858	7.51253	1.17498	4.65329	1.58318	4.96464	6.03306	0.327174	4.28658	4.5328	-7.05786	6.91709	2.83604	-3.16697	6.44529	5.61411	4.39596	3.78445	4.43149	-0.43828	2.30859	2.83478	1.51627	3.3474
4.20797	0.534622	3.41117	-5.69363	-2.92676	3.85731	-2.89315	5.7747	1.72099	1.05148	-4.31488	-3.37698	5.53956	-6.99073	-0.574239	2.84063	-3.49707	6.0601	-1.78458	2.81985	9.53321	-4.90476	4.47934	6.10094	3.20788	5.56871	7.5169	7.03823	0.880477	3.87999	1.71568	4.54969	5.12843	-0.438726	4.09995	5.13017	-6.71963	7.60992	3.42061	-2.43507	5.94847	5.94521	3.97786	2.95091	4.22208	-0.99638	1.67067	2.4185	1.34637	2.75176
3.43074	1.33112	3.49229	-6.42245	-3.16646	4.41929	-3.88235	5.6658	1.54109	1.75428	-4.99158	-3.13978	5.93706	-6.8797	0.301161	3.58393	-3.2543	6.72876	-1.57448	3.67346	9.13135	-3.97416	4.24507	6.31596	3.02888	6.53388	7.76719	6.20363	0.365447	3.84132	1.20078	4.4499	4.31628	-1.23293	4.20643	4.57565	-7.58053	8.06742	3.06923	-2.52277	5.0757	5.57563	3.41316	3.53267	4.81544	-1.78508	2.04671	2.8826	1.69437	2.58382
2.87104	1.38242	4.28953	-7.02726	-3.83394	4.72761	-4.48905	4.9559	1.16579	2.57208	-4.46638	-3.09428	6.65526	-6.28886	-0.0472392	4.21743	-3.79232	7.23245	-0.72618	3.96326	8.79723	-3.44836	4.09792	7.08875	2.74118	7.47117	7.61624	5.68763	0.889177	4.49701	0.773678	3.68455	3.91628	-1.98873	4.06762	4.00278	-7.58353	9.02801	3.00924	-1.96467	4.53416	4.93668	2.61386	3.00288	4.78936	-2.65808	1.83617	2.7248	2.07707	3.35096
2.59034	0.521722	4.53113	-6.60396	-4.69025	4.97542	-3.98065	4.6978	0.409589	2.17938	-3.94338	-3.81078	7.55926	-6.20042	-0.386539	5.05673	-3.76072	7.72443	-0.80388	3.79665	9.85708	-2.98676	3.43945	6.50785	2.99838	8.36514	7.29116	5.14983	1.14954	5.2084	0.136878	3.02545	4.23876	-2.57413	4.14606	3.27875	-7.06263	8.843	2.17569	-2.08867	4.37712	3.99837	2.01966	3.11822	4.01082	-3.57398	2.13672	2.79716	1.50387	4.08638
2.27684	-0.372178	4.30015	-6.17785	-4.60785	5.79918	-3.66575	3.7939	0.102789	2.89668	-3.34248	-3.63978	8.27766	-6.92342	-0.268039	5.49703	-3.05792	7.20067	0.13442	4.1394	9.96153	-3.37996	2.74163	5.99937	3.57948	7.97412	6.61516	5.23583	1.68807	6.02684	-0.368122	2.34565	4.67631	-3.29713	4.3873	2.76301	-6.41355	8.52871	1.52061	-2.94127	4.6643	4.32248	1.55686	2.3607	4.36162	-3.01168	2.8712	3.15542	0.96887	4.82748
1.98524	-1.01788	4.93461	-6.27648	-5.58489	5.68219	-2.77315	3.8839	0.304089	3.87418	-3.70248	-3.74688	7.82376	-7.33094	-1.03944	6.21273	-2.37165	7.24525	0.91072	3.60786	10.065	-3.25586	2.39429	6.88257	3.41408	7.00366	6.85382	5.97363	1.72106	6.66765	-0.600322	1.43131	4.47117	-3.78273	4.75352	2.02338	-6.58477	7.54618	1.34107	-3.61547	4.51471	4.93215	1.39286	2.31551	5.35392	-3.18728	2.95578	2.15761	0.40337	4.53098
2.39524	-1.52338	4.24754	-6.51226	-5.70229	4.71898	-3.18315	3.5498	1.11129	3.92878	-2.88368	-3.24038	8.14086	-6.94671	-1.80544	5.61063	-1.75504	7.68531	1.28922	2.76897	10.4672	-2.53846	2.85119	7.34039	3.70898	6.19044	6.25974	6.01453	1.87501	7.63514	-0.384922	0.951198	5.28956	-3.99583	3.81733	2.21109	-6.07176	7.05874	2.01231	-4.49757	4.87667	4.94519	1.84656	2.2386	6.26024	-3.07708	3.91601	2.10535	0.20177	3.57628
2.62264	-1.90608	3.37278	-6.15163	-5.16052	3.99866	-3.06035	3.8593	2.00369	3.96508	-2.25737	-3.90348	8.10746	-7.39089	-2.67064	5.99533	-0.98981	7.20662	1.22532	1.99225	11.0145	-1.79746	2.20603	7.21394	4.03018	6.83366	5.51701	5.02973	1.95508	7.85464	-0.527322	0.0651655	5.53236	-4.69753	3.72679	1.38115	-5.61845	7.3157	2.78224	-5.37487	4.67498	5.33053	1.75436	3.09437	5.82024	-3.45828	4.78264	1.93259	0.0443698	3.03747
1.76774	-1.63808	3.11805	-5.34151	-5.55933	4.03071	-2.93935	4.7299	2.42209	3.20618	-2.62549	-4.36608	7.77116	-6.46171	-2.60234	6.73513	-0.62169	7.62885	2.00582	1.45715	11.0418	-1.51876	2.22013	8.12539	3.57728	7.20984	4.75902	4.83083	2.98918	7.65321	-1.25872	0.600351	5.79737	-5.56343	3.93564	1.78341	-5.44219	6.4143	2.82349	-6.36397	4.60597	5.27774	1.90476	3.08707	6.82102	-4.13098	4.70294	1.16052	-0.85143	2.84817
1.57804	-0.696978	3.25838	-4.98531	-5.40211	3.13305	-2.22775	4.9155	3.00599	3.07538	-2.51692	-5.31238	8.51386	-6.29638	-3.19494	7.62253	-0.82966	7.46249	2.89092	1.42226	10.7135	-1.88096	1.91924	8.92863	2.84248	6.66936	4.51113	5.64003	3.46623	7.89915	-1.78762	1.40371	5.58295	-6.21703	4.01319	1.09841	-4.77407	6.50128	2.11547	-6.87437	4.3131	4.38866	2.62546	3.65974	7.16029	-4.92458	5.05284	1.54108	-0.77753	3.84798
1.53584	-0.689578	2.2903	-4.35097	-5.29668	2.43312	-1.52745	4.4951	3.49699	3.70998	-2.48769	-6.02258	8.54736	-5.78357	-2.37394	7.91863	-0.87686	6.5661	3.82492	1.41515	10.8157	-2.34416	2.71686	9.20337	2.31738	6.04426	3.91274	5.28813	4.33725	7.54901	-2.34542	2.11084	5.33845	-7.09023	4.15843	0.899301	-4.77711	5.9492	1.28437	-6.87507	5.07975	3.86262	3.03656	4.30241	6.57439	-4.91158	5.09704	2.55839	-1.41843	3.95638
2.09624	-1.11518	1.60309	-4.97284	-4.6187	2.35408	-1.58955	4.3137	2.48329	4.47478	-2.00316	-6.09928	8.69886	-5.60998	-1.45434	7.69623	-1.78549	6.23876	3.50862	2.39735	10.8163	-2.32136	2.02625	9.90043	1.45588	5.82063	3.86349	4.63053	3.81428	7.03957	-2.91582	2.89581	4.96776	-7.51743	4.91921	0.537521	-5.04932	6.15987	0.3517	-6.12717	5.18388	4.4398	3.32086	4.72525	7.33929	-5.78818	4.83764	2.19637	-1.24543	3.87828
1.32784	-1.59968	1.7238	-5.64533	-4.00966	2.75912	-0.781546	4.7708	2.00439	4.71858	-2.34353	-6.95758	9.45336	-5.05435	-1.26934	8.01413	-2.64261	6.22552	3.34482	3.37191	10.5858	-1.56806	2.11123	10.6468	1.16178	5.27755	3.14268	3.84573	3.60943	7.5852	-3.42312	2.63728	4.10828	-7.52233	5.36571	-0.392969	-5.4175	6.89544	0.93308	-5.97067	4.63638	3.65535	3.46456	5.67473	7.55796	-6.45495	4.94074	1.56952	-0.32763	3.64848
0.558944	-2.27108	1.90347	-6.5151	-3.58069	2.76107	-0.795546	4.1674	1.27499	4.96378	-3.10228	-6.45468	8.92866	-4.71535	-0.540239	8.57163	-3.0177	5.50827	3.32352	3.77402	9.75779	-0.77776	1.93536	10.1569	1.63118	4.56216	3.53811	4.09143	4.48304	7.83869	-3.74272	2.177	3.32982	-6.88883	6.06572	-0.188749	-4.83007	7.34701	0.32348	-5.46397	5.21717	3.09844	2.62426	5.96592	8.01059	-6.58467	5.10164	0.584022	0.53637	3.55888
-0.408056	-2.38798	2.16483	-7.11681	-3.66866	3.4829	0.104754	4.5076	0.829689	5.94088	-3.24068	-6.38308	8.68436	-4.68591	0.389661	8.05543	-2.31188	5.17227	3.55232	3.79972	8.75842	-0.63246	1.51488	9.3071	2.40448	4.75262	4.15108	4.47543	5.24415	7.41166	-4.48852	2.91714	3.39665	-6.14723	5.69839	-0.726269	-4.80061	8.31313	0.30243	-5.48297	6.1767	2.9997	1.77786	5.48783	7.82775	-5.95619	5.26384	-0.152958	0.79937	4.46928
-0.113956	-2.99498	1.50565	-7.18081	-2.73702	3.65568	0.801954	5.23	0.711189	6.56448	-2.57949	-5.81938	7.88196	-4.17828	0.217861	7.70513	-2.0757	4.37004	2.87552	3.404	8.24114	-0.71716	0.54523	9.31587	2.85398	4.73666	5.01549	4.47443	5.42964	6.45294	-3.86752	3.46818	2.90248	-5.85483	4.98007	-1.39069	-4.46504	9.18913	-0.0088998	-4.61287	5.78931	3.22732	1.33256	4.63595	7.506	-5.87968	4.35416	0.149992	0.21997	5.25708
-0.423656	-3.90608	1.40294	-8.10623	-2.80031	3.36715	1.41665	5.9806	0.597489	6.85038	-1.66874	-5.92488	7.55236	-4.21158	-0.736939	6.75773	-1.89008	4.16546	2.13982	2.73233	8.39065	-1.31656	1.01638	8.76834	2.59258	5.61586	5.02607	4.75333	4.61948	6.09788	-3.37852	3.84599	3.60231	-5.81433	4.4117	-0.556839	-3.52715	9.46747	0.20931	-4.12587	5.71349	4.01337	0.912255	4.40859	6.63697	-5.45128	3.71161	-0.320988	-0.50813	5.12958
0.591044	-3.96628	1.70451	-7.44057	-2.86475	2.61866	1.85985	5.9483	1.46889	6.18848	-1.04011	-6.32148	7.37426	-4.87338	-1.41104	6.54293	-2.68043	3.60058	2.41562	2.34949	9.25074	-1.43716	1.27079	7.86188	1.68938	5.31948	4.95805	4.35273	3.76647	6.03235	-2.59312	3.49528	4.06518	-5.54743	4.64121	0.365511	-2.81227	8.93783	-0.0448898	-3.79337	5.04322	3.45766	0.914055	3.88061	5.79102	-5.64108	2.77182	-0.389748	0.0270698	5.58708
0.553044	-4.25818	2.59488	-7.68346	-3.52997	1.88549	2.55895	6.5754	1.70419	6.12768	-0.530361	-5.49798	7.70596	-4.86137	-2.32414	6.65553	-2.75141	2.63848	2.44402	1.35686	9.38414	-1.87736	0.86169	7.14935	0.935776	4.83388	4.58263	3.66403	3.23712	5.57324	-1.92272	3.29972	4.71761	-4.54203	4.66348	0.348391	-2.55849	9.84847	0.3179	-4.14287	4.21537	3.08738	0.257355	3.30793	5.39145	-5.58858	2.09953	0.286832	0.26997	6.18098
0.711444	-5.10898	3.01046	-7.25077	-4.36938	1.6496	2.47885	6.6397	2.67429	6.24848	0.100749	-4.75758	7.20766	-4.8151	-3.20944	6.78843	-3.68462	2.91858	2.51182	0.618443	8.69906	-1.72856	0.12725	7.76943	0.263776	4.16152	4.68848	3.21183	3.82259	6.21984	-0.967922	3.24901	4.53629	-3.75883	4.69822	0.942891	-3.14687	10.2698	-0.389197	-3.49707	3.4879	2.98395	0.449955	2.5089	4.79796	-5.30608	1.26475	0.548612	-0.14633	6.97948
0.610244	-5.04118	4.04673	-6.72572	-5.15295	1.66976	2.82975	6.1073	3.43519	7.12278	-0.297471	-4.99608	7.45666	-4.70138	-4.15964	7.43173	-3.26338	3.61118	1.57722	0.734013	8.63257	-1.02136	-0.13132	7.16109	-0.635924	3.82745	4.96019	2.30163	3.50425	6.49788	-0.754222	2.97961	3.66621	-3.52653	3.79112	1.25653	-2.44698	9.86777	-0.919812	-2.65017	4.00414	3.21971	0.120555	1.63345	5.04861	-4.40708	1.35441	0.251562	0.16467	7.78958
1.42584	-5.62418	3.84283	-6.03675	-4.82163	2.17002	2.45105	5.2232	3.50099	7.49718	-0.437661	-4.13308	7.80856	-5.56247	-4.36504	8.28803	-3.48202	3.36731	1.49982	1.33106	7.78635	-0.61866	0.69484	7.40488	-0.646424	4.07033	4.05472	2.75683	2.63327	6.48848	-1.65232	2.83414	3.37635	-3.12303	3.09358	1.78338	-1.71528	9.34874	-0.553834	-2.68467	3.43177	3.96452	0.0501553	1.44132	4.12834	-4.05488	1.47089	1.11918	-0.62413	7.30478
2.02414	-5.16438	3.39805	-5.37541	-4.91485	1.27863	1.61775	4.7132	3.14679	6.56198	-0.544441	-4.00958	7.78316	-5.72102	-5.26644	8.33793	-2.50176	3.52017	1.93332	2.13865	7.50313	-0.85386	0.54537	6.52945	-0.695124	4.52583	3.17733	3.30823	2.29643	5.79408	-1.30912	2.0051	3.21148	-2.92483	2.21865	1.49229	-0.818953	9.50797	-0.21513	-1.97717	2.81347	3.52087	0.632955	0.577403	3.8554	-4.09258	1.06464	1.98753	-0.22953	6.51858
2.66104	-5.39938	2.71842	-5.17286	-5.86894	1.2113	1.56645	4.2264	4.01739	6.66068	-1.49848	-3.76298	6.91236	-6.03208	-5.58744	8.37523	-1.85551	2.77458	1.35242	2.76006	7.03714	-0.76966	-0.0674602	5.83566	0.198176	4.43486	3.50058	4.03033	1.9991	6.28773	-1.94692	1.42507	2.75834	-2.32253	2.08617	2.19339	-0.391353	9.27767	0.61411	-1.90297	2.74839	4.50063	-0.141145	0.154733	3.48945	-4.58168	0.458595	2.46685	-0.51323	6.42728
3.04864	-5.52848	3.56779	-4.27164	-5.39473	1.18284	0.737054	4.0477	3.63229	7.47378	-1.36211	-3.27868	6.09536	-6.33281	-6.03104	8.04453	-1.03458	3.16198	1.94942	2.89759	6.30203	-0.51166	0.65506	5.18748	0.496576	3.98179	2.67786	3.91763	1.29866	6.91289	-2.74362	1.82195	2.30933	-1.65323	2.23861	1.56705	0.529977	9.0086	0.85894	-1.54717	1.84668	4.68555	-0.909945	-0.207917	3.96014	-4.58308	-0.440995	2.05639	0.36967	6.22068
3.47064	-6.26768	3.16699	-3.43447	-4.89788	1.013	0.969754	3.571	2.86119	6.79558	-1.37237	-2.60188	5.62156	-6.47831	-5.15654	7.06003	-1.02927	2.79178	2.49262	2.1936	6.48648	0.30944	0.30983	4.82752	-0.353324	4.01738	2.18484	3.04333	0.818737	6.98693	-3.05102	1.0252	1.86072	-1.20763	1.86852	2.36609	0.475197	8.15234	1.21431	-1.31637	1.97727	3.76527	-0.698845	-0.509637	4.86188	-4.78098	-1.26914	2.5356	0.70797	6.61888
3.62124	-6.25568	4.11407	-3.3443	-5.56335	0.32026	1.61715	3.2532	2.15409	7.07518	-1.21291	-1.71328	5.55936	-7.39475	-5.47144	7.42343	-1.79603	2.24238	3.27672	2.37161	5.93097	-0.26626	-0.44977	5.03175	-0.0294235	3.13319	2.04552	2.68973	0.477307	6.11495	-3.39532	0.146284	1.66414	-0.703226	2.65901	2.84282	1.01493	7.71762	1.83484	-1.93557	1.40098	3.43678	-1.27034	-0.969997	5.43968	-5.25648	-2.13117	2.6795	0.16817	6.44908
4.4961	-5.81338	3.8304	-2.92567	-5.30683	-0.495293	2.36325	2.6411	2.21859	7.77238	-0.680971	-2.26828	4.79736	-6.96419	-5.93774	7.20113	-1.65762	1.25418	3.93582	1.69897	5.7035	-0.70586	-1.05942	4.44375	-0.636624	2.46791	1.77539	3.30653	1.16307	5.97136	-2.82132	-0.625373	1.89421	-1.35103	3.08423	2.35079	1.68582	7.13231	2.19905	-2.08227	1.67502	2.50815	-2.12884	-0.586757	5.39648	-4.77608	-2.76662	2.08624	-0.22123	6.95338
4.61398	-5.88378	2.89075	-3.45375	-4.63374	-0.974064	2.56925	3.5279	1.89489	8.25408	-0.241431	-2.93458	5.15626	-5.99912	-5.88344	8.00213	-1.74697	0.649878	3.28002	0.997133	5.6244	-1.29236	-1.83919	4.50428	-0.271824	2.25438	2.64275	2.77593	1.51308	5.21392	-1.89782	-0.687931	1.60613	-1.01793	3.67096	3.0854	1.12092	7.22763	3.00761	-1.44097	1.12467	2.02795	-2.62534	0.151393	5.0951	-4.88478	-2.36011	1.23105	-0.67203	6.24758
4.77808	-6.67558	2.4095	-3.71507	-5.50874	-1.34002	1.96175	4.231	2.05919	8.85268	0.187349	-3.55418	4.91926	-5.21348	-5.34104	8.03173	-2.45702	-0.00822195	3.37822	0.0523527	5.69046	-0.84816	-2.30609	5.29118	-0.0169235	2.28611	3.51034	2.19573	2.23466	4.74132	-1.81872	0.185858	2.07131	-0.403026	3.46235	2.38002	0.376807	7.77835	3.25585	-2.01047	0.651235	1.38442	-2.53894	0.118903	4.16122	-4.29938	-2.20063	0.513202	-1.16513	5.37428
5.04255	-5.88368	1.91539	-4.10867	-4.63403	-1.86803	2.25955	5.1024	2.26999	9.53208	0.780799	-3.99368	5.76656	-4.84895	-5.35104	7.15103	-2.44383	-0.350222	3.31232	-0.417517	4.78389	-0.17916	-2.59458	4.62079	0.813076	2.58598	3.91977	1.86573	1.42874	4.43332	-1.34762	0.340689	1.20689	0.414874	2.79587	2.40979	-0.137473	7.20743	2.76111	-1.58747	0.112358	0.693595	-1.74054	0.309813	3.62189	-4.30478	-1.8739	-0.332318	-1.08783	4.84798
5.26572	-5.08878	2.40974	-4.87262	-4.50605	-2.41123	2.18405	4.9929	1.26649	8.79128	1.16818	-4.42268	5.54986	-3.9614	-5.16594	6.56123	-3.16363	0.030878	4.08012	-0.429707	4.13681	-0.45056	-3.48229	4.76756	0.688276	2.83688	4.81144	1.08463	2.02844	4.26571	-0.363622	0.47782	1.34923	0.494574	2.40262	1.53808	-0.597563	7.28678	1.88396	-2.49337	0.119991	0.343095	-1.54384	0.549063	2.7485	-4.05988	-1.09535	-0.774918	-1.79923	5.45068
5.91212	-5.74428	2.81943	-4.65908	-3.47772	-2.39926	2.98575	5.3824	0.815489	8.09568	0.540939	-4.16388	5.21626	-3.43157	-4.44214	5.87803	-3.54542	-0.523422	5.01822	-0.229697	4.2064	-1.32196	-3.34237	4.88073	-0.241524	2.7857	5.12226	1.66653	2.19203	3.49407	0.547578	0.747908	1.31494	0.713174	1.62404	1.06918	-1.13974	7.98913	1.51719	-2.77057	1.05023	0.511875	-1.06484	1.38863	2.60586	-3.86708	-0.325065	-0.220658	-2.55933	5.20818
6.45241	-5.64348	3.55701	-5.15014	-3.27034	-1.61813	3.46035	6.2374	0.936989	7.90698	0.771689	-3.26258	5.85436	-3.02255	-4.92724	5.05663	-3.37706	-1.00762	5.30192	-1.14298	3.8933	-2.13316	-2.87035	4.74451	-0.718924	2.0205	4.99192	1.32963	3.1046	3.23447	0.227278	0.792235	0.430117	0.437574	2.26989	0.417791	-1.5851	8.07033	0.71737	-2.74967	1.55188	1.3663	-1.48074	2.26335	2.07458	-4.21068	0.304015	-0.910848	-3.00683	5.09758
6.31558	-4.91478	4.14841	-5.0824	-2.30378	-1.53013	4.08515	6.7181	0.337189	7.86338	1.66474	-2.82828	5.07836	-2.78895	-5.40794	4.21673	-2.94176	-0.830522	4.95942	-1.98196	4.3409	-2.71436	-2.45729	5.49266	-0.981524	1.14322	4.6709	0.813627	3.15712	2.43839	0.198778	1.72411	0.0885371	0.441774	2.92428	-0.218779	-1.8182	7.28431	0.28374	-1.85597	1.80924	1.06676	-0.790145	1.85927	1.6458	-5.08168	0.0219752	-0.989518	-3.34453	5.92208
6.28934	-4.30448	4.86281	-5.99112	-2.16712	-1.22822	4.21645	6.5893	1.30629	7.02908	1.18431	-2.91318	4.28336	-2.29093	-5.13744	4.30543	-2.45467	-1.67492	5.13272	-2.92545	4.35856	-2.59086	-1.60841	5.09802	-1.35112	1.26543	5.56228	0.836127	3.72831	1.67766	0.732478	2.05314	0.915847	-0.350326	2.91958	-0.886619	-1.72702	6.41846	0.67561	-0.981471	1.47193	1.17621	-1.22944	1.51176	0.778723	-5.99619	0.0953052	-0.513648	-2.93973	6.67488
6.99572	-3.71758	4.65337	-5.47933	-1.24868	-1.00535	4.37945	7.5276	1.41749	6.77838	1.62836	-3.74828	3.50016	-2.30814	-5.66134	3.60763	-3.14667	-1.73802	5.94792	-3.26369	4.8099	-2.51406	-0.85214	5.6181	-1.28402	0.2608	5.44485	0.324027	2.91872	1.61389	1.39638	2.22901	0.253397	-1.11933	2.28841	-1.14568	-1.15298	6.15713	-0.0246198	-0.562671	0.882147	0.445495	-0.952445	1.90157	-0.127217	-6.78272	0.578845	-0.665708	-3.85073	6.90298
6.78441	-2.83938	4.95212	-5.81499	-0.414519	-1.28084	4.99605	8.1273	0.941089	5.93068	2.0332	-3.35068	3.18836	-2.85585	-6.40414	3.88753	-3.88952	-2.30082	6.85502	-2.95461	4.98045	-1.56066	-0.51857	5.48526	-2.18552	0.55605	5.66258	0.535727	2.07807	1.18238	1.17868	2.08971	-0.653943	-0.291926	1.7378	-1.1615	-0.617863	6.05716	0.69463	-0.274571	1.40365	-0.394935	-0.392845	2.72021	-0.263467	-7.05325	-0.0673048	-1.28743	-4.51232	6.19318
7.17296	-2.07368	5.55006	-4.90508	-0.278279	-1.60279	4.26285	8.6656	1.21199	6.13878	2.32081	-4.26508	3.84656	-3.24184	-5.91034	4.64323	-4.46852	-2.10042	6.64362	-2.192	5.4949	-1.65356	-0.85934	6.43298	-2.52532	1.12428	4.93514	1.42083	1.68684	1.42252	1.88968	2.72013	-0.578553	0.475674	1.14739	-0.792569	0.199037	6.41989	1.04968	-1.16397	1.31312	-0.757385	-0.563045	3.21114	-1.16417	-7.26189	0.185305	-2.23258	-5.11743	5.70078
8.06751	-1.96778	5.33516	-4.733	0.344131	-0.922404	3.76545	9.4917	0.878389	5.29838	2.63508	-3.98458	3.49046	-4.07983	-5.57424	4.45903	-5.45702	-2.11562	5.74842	-1.78372	5.2756	-2.31466	-0.52407	7.01798	-2.78912	1.83825	4.34597	1.43483	2.16872	0.521839	1.69998	3.09026	-1.43273	0.778074	1.05647	-1.72374	0.913297	5.86356	1.44946	-1.18127	1.7659	-1.60131	-1.29994	3.59434	-0.672254	-6.90327	0.930555	-1.74013	-5.56259	6.20998
7.92106	-2.86028	5.03303	-5.20388	1.04579	-0.630464	3.35045	8.6734	0.514089	5.08988	2.01236	-4.62778	2.70636	-3.52571	-5.67104	4.76663	-5.20502	-1.28922	5.20642	-1.7899	6.10049	-2.67726	-0.87409	7.85205	-2.11142	2.47198	3.98569	1.95273	2.81995	0.119669	2.24308	3.81802	-0.972443	1.37587	1.84769	-1.62101	0.416527	5.24961	0.84375	-1.44787	2.29341	-0.804815	-1.69064	3.35058	0.177393	-6.17553	1.57767	-1.89121	-5.18056	6.79668
8.43287	-2.45498	4.24955	-5.29125	0.691371	0.320715	3.27395	8.7147	-0.419111	5.13688	2.69367	-5.35578	2.17236	-3.26314	-4.94724	4.66283	-4.85362	-0.414322	4.61142	-1.00669	6.1624	-2.52996	-1.55626	7.1562	-2.44092	2.80978	4.73378	2.45173	3.63657	-0.0689213	2.43318	4.28393	-0.163063	2.13987	2.10745	-2.09832	-0.415523	4.8751	0.49503	-1.86177	3.11654	-0.398765	-1.13314	2.95605	0.797083	-5.80048	0.768815	-1.55363	-4.29927	6.50168
9.23667	-3.01798	4.02315	-5.0179	0.563411	1.25105	2.73225	7.9682	-0.696211	4.32848	3.08256	-4.87848	2.45636	-3.2565	-4.07624	4.50103	-4.05472	0.111078	3.77292	-1.32359	5.80189	-3.38826	-1.12698	6.89697	-2.07512	3.5805	4.28026	2.43703	3.54695	0.863489	3.27418	4.86515	0.0118471	1.61537	1.70399	-2.73651	0.343017	4.77622	-0.0885298	-2.18087	2.60562	0.367255	-0.925945	3.03395	1.7573	-5.32988	0.203275	-2.20841	-4.44131	7.44438
8.4426	-3.42438	3.58288	-5.26914	-0.243739	0.774769	3.04785	7.398	-0.0513109	3.77128	3.65417	-5.42268	2.01556	-4.03248	-3.90174	4.30693	-3.95012	1.06188	4.13342	-2.17687	5.63206	-3.92206	-0.32814	7.04891	-1.39242	3.24636	3.7176	1.74283	4.10417	1.13463	4.09618	5.32794	0.0465971	2.24967	2.1479	-3.28495	0.529407	5.26466	-0.930574	-2.67977	2.39324	-0.436425	-1.50584	3.26265	2.4489	-4.38258	0.431165	-2.56362	-3.93233	8.27148
7.82773	-4.10558	3.90528	-6.2222	0.059741	0.701705	3.67275	6.9348	-0.540611	4.07378	3.50913	-6.28798	1.20496	-4.48147	-3.98144	4.98143	-4.65962	0.707578	4.13382	-2.55707	4.73014	-4.36856	0.22889	7.69987	-1.32822	3.60775	2.78797	2.42623	4.46652	1.68853	4.90838	5.22949	0.560117	1.36727	2.51101	-3.50323	1.37918	4.86085	-0.762945	-2.36547	2.79396	-1.3496	-2.35764	3.78168	2.12637	-4.59218	0.765895	-3.42117	-3.45453	8.91148
7.40678	-3.77678	3.0852	-6.80534	-0.538719	1.15293	4.10195	6.8412	-1.40141	3.08758	3.20778	-6.33148	0.677457	-5.29476	-4.03734	5.65803	-5.26712	0.585978	4.08462	-3.21043	5.45687	-5.18216	0.68911	7.77063	-1.93642	4.1502	2.27726	2.25103	5.46908	1.87503	5.08168	4.31074	0.533237	0.867374	3.30361	-3.25922	1.34666	5.82314	-0.944714	-2.25207	3.17783	-2.19822	-2.96744	4.14854	1.49212	-5.41638	1.00256	-3.75521	-2.77023	8.86378
7.26504	-3.31178	2.25634	-7.40459	-1.01576	0.599756	4.18675	5.8427	-1.48501	2.21168	2.80167	-6.49688	0.248257	-4.65069	-4.69304	5.77573	-5.62512	-0.287022	4.10352	-3.14442	6.39755	-5.53596	1.20365	8.49087	-2.46962	3.37183	2.14156	1.45893	5.91436	2.27181	5.32238	3.74698	-0.176113	1.56627	3.69914	-3.74807	0.683367	6.44365	-1.10732	-1.59867	3.41577	-2.89463	-2.29044	4.75241	1.78259	-5.86238	0.408425	-3.20437	-1.91573	8.48068
6.91072	-3.43598	1.32618	-7.20921	-1.67398	-0.143409	4.32815	5.6547	-0.539511	2.40358	3.1996	-7.38158	-0.212143	-5.5477	-4.82664	5.68783	-5.32252	-1.18522	3.95062	-4.1766	6.08731	-5.67476	0.52192	9.2086	-2.40912	2.43353	2.33273	0.849927	5.67667	1.48245	4.94498	3.21084	-0.886533	1.50137	4.02951	-4.64413	0.0295873	6.73727	-0.457814	-2.32827	3.84123	-3.2217	-3.01504	5.38405	1.7937	-6.6863	0.907125	-3.25638	-1.16443	9.04478
7.4942	-3.39968	0.638754	-6.44799	-2.25843	0.00964248	4.85005	4.9497	-0.989411	3.09848	2.46344	-7.35008	0.516157	-6.18678	-4.63704	6.41293	-5.54932	-1.80572	2.97582	-4.37427	6.01128	-5.10926	-0.27247	9.50075	-1.57822	2.55077	2.84196	0.666727	4.85529	0.995929	5.45128	2.4837	-1.26036	1.20767	5.07314	-4.59631	0.0402973	7.68755	-0.28399	-2.05137	4.70924	-3.62155	-3.93734	5.48781	2.04445	-7.22784	1.79067	-3.47517	-1.81763	9.59258
7.19955	-2.51368	0.808834	-5.74506	-2.20919	0.697132	5.46865	4.9494	-1.72221	2.69038	1.63633	-7.70538	1.40156	-6.22158	-4.34164	7.26013	-5.99142	-1.88452	2.72482	-4.55921	5.16686	-5.31146	-0.68608	10.3926	-2.03232	1.73907	2.98414	0.135727	5.50819	0.499259	6.26238	2.65103	-0.645893	1.21677	5.21911	-3.5721	-0.757263	8.02548	0.13673	-1.25977	4.80011	-3.07338	-4.06574	5.96972	2.88427	-7.63337	1.67386	-2.61401	-1.21813	10.2931
6.90026	-2.29688	1.65183	-5.64282	-3.15663	0.864165	5.22245	5.7408	-2.15781	2.90518	1.33302	-8.58308	1.39426	-6.36065	-3.37694	6.73513	-5.88642	-2.80072	2.00012	-4.5479	4.58041	-4.60116	-1.43505	10.359	-3.01952	1.9547	3.00371	-0.434373	4.81003	-0.0325613	6.74628	2.37164	0.138907	0.221674	5.53203	-3.73938	-0.745333	8.27624	-0.844552	-0.777971	4.29104	-2.42548	-4.55214	6.22112	3.71293	-8.12503	0.956005	-2.20966	-1.69043	11.1007
7.71968	-1.80568	1.5889	-6.53742	-3.3381	0.524972	4.87475	5.1716	-2.89411	3.29048	0.536499	-8.21138	0.884557	-7.17412	-3.35324	5.92633	-5.70322	-3.37342	2.00532	-5.46661	4.32303	-3.83676	-1.93641	9.89515	-3.45042	2.83668	2.67518	-1.13377	4.9138	-0.728991	7.30728	2.8362	0.780727	-0.216026	6.13258	-3.22492	-0.899073	9.16282	-1.28289	-0.326771	4.85127	-2.96298	-4.36354	5.34488	4.06698	-9.00546	1.36051	-2.26713	-2.15423	11.6424
8.30863	-1.42768	2.20548	-7.34919	-2.94809	0.432214	5.89025	4.9018	-2.95961	4.11398	0.870359	-8.54978	1.44896	-7.54842	-3.96404	5.04353	-5.24952	-3.33462	2.04752	-5.61702	5.31513	-3.29986	-1.73209	9.10567	-3.27642	3.76994	2.57858	-0.504173	5.46765	-1.25022	7.15718	3.78992	1.17048	-0.399826	5.32783	-2.85013	-0.968673	10.056	-1.53352	-0.138171	5.65204	-2.3894	-4.27294	4.7102	4.8166	-8.51363	1.46851	-1.40068	-1.62053	11.5779
8.88254	-0.590878	2.22998	-8.2684	-3.15856	0.510251	5.48995	4.462	-3.70841	3.96668	1.18603	-7.68698	1.14076	-7.94183	-4.80544	4.29633	-5.82572	-3.23172	1.12342	-5.58468	5.48335	-3.09706	-2.57534	8.56679	-3.67602	3.76717	3.48822	0.322827	5.16902	-0.843081	6.54648	4.51363	1.21615	-0.463126	4.33975	-2.56298	-1.10534	9.91647	-2.50738	0.236829	5.30066	-1.59805	-3.74824	4.55221	5.61397	-8.17196	1.62629	-0.540498	-1.62803	10.7245
9.82046	-0.964878	2.11885	-9.04945	-2.60169	0.533063	4.51765	4.6136	-3.73291	4.86168	1.54018	-7.37058	1.80066	-7.29135	-4.96974	5.08883	-6.37522	-3.17552	0.13272	-5.68339	5.37631	-3.41896	-2.90545	7.68462	-3.91872	3.5999	4.41961	0.177327	4.25082	-1.00578	6.35328	4.35441	0.230377	0.207574	4.38906	-3.27974	-1.87135	10.1495	-3.0495	-0.433071	5.87859	-1.33938	-3.55264	5.39043	6.03942	-9.02219	1.21606	-0.426168	-1.41293	11.1937
9.34353	-1.76048	1.85244	-9.86097	-2.26704	0.139535	3.72645	4.5939	-4.30241	4.65108	1.96947	-6.52898	2.31396	-7.23437	-5.76284	5.43053	-6.21162	-2.25762	0.34582	-4.74027	5.48954	-4.28396	-2.50937	7.6562	-3.80012	4.36648	5.08053	0.954727	3.74974	-1.35292	6.13328	5.13465	-0.319793	0.0921736	3.90765	-4.17532	-2.1585	10.407	-2.13875	-1.11847	5.92994	-0.635355	-2.82564	5.72678	6.6689	-9.43113	0.814615	0.333912	-0.57893	10.9917
9.10714	-2.52188	1.33892	-9.08966	-1.58878	-0.0118715	3.25535	5.4549	-4.18351	4.96158	2.8087	-6.36258	1.92816	-6.31809	-5.49584	5.87093	-6.54792	-1.50152	0.67572	-3.8491	5.41198	-4.12736	-2.32176	8.60406	-3.75222	5.31211	5.0557	1.64483	4.00763	-0.790171	5.40628	5.77771	-0.182683	-0.0850264	4.15643	-5.10655	-3.10079	10.161	-2.35811	-1.39577	5.25819	-1.27476	-3.29214	6.51612	6.73696	-9.63029	1.72254	0.364002	-0.54663	10.0264
8.84336	-2.76208	2.22047	-8.35968	-1.01388	0.0593955	3.26405	5.7753	-3.26641	4.95488	3.67854	-6.73618	2.29636	-5.82313	-4.74704	5.54063	-7.13852	-0.866322	-0.17418	-3.58842	5.69985	-4.35666	-1.38247	8.43818	-3.82122	5.56991	4.13387	1.77053	4.6711	-0.156311	5.08548	6.71759	-0.541323	-0.569726	3.48806	-5.6211	-2.66666	9.28392	-2.37119	-2.26867	4.90303	-1.50235	-2.82634	6.58372	5.87119	-8.92487	1.94613	1.07298	0.38387	9.89098
8.59449	-3.69978	2.20024	-8.49873	-0.346909	-0.604874	3.42485	5.499	-2.34551	4.28138	3.73149	-7.38808	2.03306	-4.88622	-4.82854	5.21273	-6.63922	-0.185922	0.10782	-2.6511	5.65094	-4.87726	-0.57823	8.30853	-4.12842	5.83099	3.32056	1.40173	5.57392	-0.245061	5.32498	7.22801	0.275527	-1.37113	3.04697	-5.37709	-2.45146	8.95426	-3.24999	-2.93237	4.21992	-1.49548	-2.74074	6.23702	4.94348	-9.00999	1.10578	1.47062	0.79317	9.32748
8.34779	-4.02688	1.31775	-7.53218	-0.536139	-0.661534	3.23135	4.565	-1.92651	4.98628	3.38196	-7.89718	1.59966	-4.83266	-5.75184	5.72363	-7.42862	0.139978	0.31992	-2.16358	6.37224	-5.41656	-1.24349	7.83974	-3.29202	5.37408	2.96023	2.27033	5.89119	-0.0847013	4.43598	7.36172	-0.0308429	-1.32363	2.04896	-5.24978	-2.06585	8.13024	-2.93521	-2.82557	4.75253	-2.33412	-3.34444	6.74532	4.35086	-8.09657	0.775915	1.58276	0.86207	8.85468
8.4879	-4.92108	1.5885	-7.35906	0.335951	-1.06711	3.90985	3.9507	-1.73961	5.80858	2.87849	-7.89478	0.627957	-4.65202	-5.71444	6.05753	-7.50752	1.03428	1.22692	-1.86566	6.01498	-6.03326	-0.5742	7.80279	-2.69302	5.24658	3.6927	3.14523	5.36869	-0.188521	3.66008	7.44296	-0.709853	-2.22353	1.66702	-5.48344	-1.42623	7.50412	-2.5533	-3.77257	4.53927	-2.38146	-2.72174	6.72982	3.61574	-8.59712	0.161815	2.18975	1.34467	8.20688
7.61198	-5.11378	1.94449	-6.68143	-0.048129	-0.449948	4.31195	4.0665	-2.67401	6.72658	2.58574	-7.45508	0.750957	-3.98038	-6.41674	6.66233	-6.89302	0.668978	1.79462	-1.13607	6.06743	-6.72526	-1.04911	8.18384	-2.51862	4.76261	4.44214	3.80993	6.09354	-0.499001	3.87068	6.54997	-0.474923	-2.63623	0.980099	-4.94003	-0.764733	6.88801	-2.29339	-4.12137	3.94068	-3.02559	-3.27464	5.96652	3.73203	-8.56825	-0.742875	2.39764	0.67007	8.31458
7.03599	-4.33038	2.10879	-6.5405	-0.729709	0.110238	5.29465	4.0715	-2.62721	6.66158	2.4098	-6.48038	-0.0597434	-3.44288	-6.13184	6.74563	-5.93742	0.801178	2.75032	-1.0364	6.13732	-6.24096	-1.82463	7.84645	-2.25672	4.98317	5.33422	4.65323	5.63762	-0.762081	3.25218	6.13237	-0.990133	-2.45363	1.63586	-4.26421	-1.00989	7.5383	-1.60462	-3.71347	3.19527	-3.59466	-2.99504	5.76477	2.87776	-7.73645	-0.378775	1.9621	0.46777	8.79548
6.07945	-4.18698	2.00223	-5.74301	-1.27884	0.0633145	5.81245	3.3176	-2.10171	7.59438	2.31141	-6.70828	-0.888443	-2.95259	-6.03604	6.65763	-5.30052	1.50638	2.62802	-1.46172	5.35174	-6.13306	-2.62755	7.30608	-1.83492	4.1987	5.66545	5.41263	4.99532	-0.722631	2.74868	5.30149	-0.784773	-1.59453	1.91428	-4.08725	-1.72795	6.84743	-1.3423	-3.84637	2.75948	-2.79657	-2.17594	5.92153	2.46221	-6.77847	-0.370775	1.96724	-0.0158302	8.28838
5.78274	-3.73568	2.78298	-4.79563	-1.46263	0.267207	4.95815	2.8782	-2.04681	8.17128	1.65812	-6.08298	-0.368243	-2.43473	-6.65714	7.60873	-5.13612	1.36868	2.04192	-2.12356	4.89969	-6.32286	-2.38287	6.41709	-2.09122	3.1585	5.68113	4.92053	4.56618	-0.0379313	2.10928	5.83399	-0.403543	-0.729126	1.67089	-4.38189	-2.01115	7.81865	-1.43218	-3.37877	2.76179	-1.95986	-1.79704	6.69462	2.92963	-6.98232	0.195555	1.236	-0.88053	8.15098
5.84374	-4.00318	3.6995	-4.6449	-1.5301	-0.652334	4.64355	2.7546	-2.92161	7.25008	1.45963	-5.91398	-0.669143	-1.59632	-7.04034	7.81173	-4.22282	1.47738	2.18402	-2.51104	5.81351	-5.68576	-2.21875	5.63157	-1.65632	2.37889	5.92846	4.02883	4.15413	0.141139	1.29458	5.47873	-0.0411829	-0.194926	2.45149	-4.24482	-2.7082	8.49631	-1.23876	-4.23417	2.32697	-1.90668	-1.21764	6.33302	3.61995	-6.30455	0.834985	1.61142	-1.66133	8.32578
6.34821	-3.15428	3.54498	-3.71463	-1.21477	-0.51314	4.48545	2.3352	-3.83941	7.73718	0.632709	-5.94238	-0.559543	-2.32615	-7.73014	8.40563	-4.69122	0.860778	2.22192	-3.35283	5.29215	-6.02656	-1.19258	5.72608	-2.53572	1.91412	5.69641	3.92353	3.51398	0.838409	1.17738	5.78465	-0.976673	0.242474	2.51026	-3.40903	-3.24692	8.19425	-0.445865	-5.07987	2.73359	-1.88539	-0.632345	5.5624	3.65478	-5.46678	0.976595	2.03095	-1.19943	8.47368
6.91826	-2.33038	3.3632	-3.05924	-1.50604	0.0496775	4.00465	1.89406	-4.53981	8.57898	0.274289	-6.26688	0.432757	-2.45537	-7.71984	8.30533	-4.36782	-0.017122	1.91492	-3.53348	6.22488	-5.23096	-0.68724	6.0817	-3.40342	1.94608	5.25603	4.43723	4.23524	1.08758	0.701378	4.9516	-0.973943	-0.152826	2.46313	-2.59053	-2.82037	7.32458	-0.25521	-4.77627	2.48915	-0.983595	-1.20604	5.49731	2.82624	-5.45848	1.83794	1.57198	-1.21723	9.44398
6.66388	-1.42358	3.48644	-3.50748	-1.88129	0.846485	3.24935	2.5248	-4.55651	9.09078	-0.468171	-5.92288	1.02306	-3.13038	-7.31234	8.42033	-5.07492	-0.708122	1.67842	-3.36822	7.167	-5.10416	-0.64788	7.03737	-3.83912	2.61626	4.78342	4.93083	5.11309	1.11538	1.04158	4.18693	-1.30061	0.0669736	1.5527	-2.16467	-3.49711	7.24927	0.42087	-4.39407	1.55246	-1.14596	-1.93884	4.86071	2.84711	-5.11598	2.74238	1.91111	-1.80733	10.0355
6.35587	-1.36238	4.39578	-3.68076	-2.86513	0.913899	2.65245	3.2593	-4.10991	8.40288	-1.10413	-5.79438	1.79366	-2.94005	-6.66854	8.16473	-5.95692	-1.00162	2.47752	-2.92436	6.81095	-4.42256	-1.37859	6.80253	-4.22682	3.31475	5.42364	4.76883	6.06591	0.937599	0.655678	3.26595	-1.27601	-0.871726	1.8187	-2.06851	-3.23766	7.32101	1.31654	-4.79697	0.962347	-1.9442	-1.39944	4.20391	3.19383	-5.00378	3.68238	2.00873	-2.64263	9.76068
5.48279	-1.71498	4.76653	-3.75368	-3.54542	0.220496	2.40995	3.8115	-4.90521	7.79908	-0.914141	-6.51958	1.46486	-3.3713	-5.85094	7.47173	-5.70222	-0.352922	2.89952	-3.74266	6.99717	-4.35416	-1.56395	5.85943	-4.50342	2.64864	6.12382	3.80273	6.09486	1.00636	0.214678	3.87307	-0.698013	-1.48553	2.19859	-2.73589	-2.40012	7.0998	1.75922	-5.42127	1.25049	-1.32576	-2.29744	4.15152	3.43242	-5.55298	4.1007	1.23931	-2.79983	9.47438
4.70857	-1.35438	5.33209	-4.5142	-3.42964	0.930723	3.25155	3.5984	-5.37071	7.19398	-0.0841207	-6.35798	1.09476	-2.90536	-5.07754	6.64153	-5.08442	-0.396922	3.39382	-2.92525	7.2309	-3.87916	-1.99455	5.10651	-3.73842	3.14467	6.53299	3.52163	5.18855	1.27063	-0.429422	3.76888	0.0381371	-1.07473	2.67461	-3.51034	-1.73152	7.52549	2.28605	-5.81117	1.06173	-0.414285	-2.77864	4.89742	3.94066	-6.16444	3.34266	1.12903	-2.14163	9.27618
5.59918	-0.763278	5.29609	-4.91389	-3.49445	-0.0227935	2.97315	2.7046	-5.79431	6.87788	0.415479	-7.12448	1.17176	-3.17384	-4.15294	6.74323	-4.16182	-0.258922	3.09562	-2.108	7.47057	-4.74686	-2.33833	5.22532	-3.20742	3.59039	7.175	3.24593	5.88107	1.83458	-0.991922	3.44053	0.669247	-1.69653	3.36819	-3.84429	-1.57608	7.67059	3.20127	-6.09717	1.22609	0.442215	-2.33564	4.92911	4.8535	-6.91866	2.78026	1.53326	-1.33443	9.75418
5.65062	-0.138478	6.01959	-5.11857	-4.18923	-0.696634	3.33995	2.19284	-6.52091	6.18778	-0.0285007	-7.60588	0.407557	-3.64048	-3.81184	7.05063	-3.80832	0.586278	3.76312	-1.45728	7.6724	-5.27096	-2.65957	4.50352	-2.66132	3.72344	6.38358	2.78923	6.7319	1.75322	-1.13882	2.75874	1.41759	-2.70133	3.36195	-4.06341	-2.4111	8.045	3.30444	-6.97927	0.829218	0.741085	-2.05684	4.14991	5.36913	-7.39622	3.37549	0.960852	-0.85893	9.80548
5.25179	0.688022	6.30839	-5.94614	-4.53063	-0.444447	4.10915	2.7416	-6.75171	5.87268	-0.953981	-7.35028	-0.464543	-3.55923	-3.37964	6.57223	-4.31272	1.23278	3.10322	-0.942777	8.09642	-4.66406	-3.45531	4.65434	-2.05362	4.3418	6.69395	2.16383	7.14946	1.13213	-1.60992	2.02234	1.05798	-2.61073	3.46867	-3.13498	-2.73216	8.82337	2.85624	-7.41487	1.15711	-0.0337548	-1.47114	4.81714	5.89154	-7.78675	4.05156	1.53961	-0.20203	10.1413
4.4459	0.794522	5.89098	-6.1176	-4.11519	-1.31121	4.66725	2.14199	-7.38921	6.33188	-1.69474	-7.81008	-0.609043	-3.95927	-4.31694	6.85383	-4.42512	2.15068	2.47162	-1.04536	7.40858	-4.83586	-4.18744	5.22531	-2.19832	5.28134	6.61156	1.64573	6.33394	1.29949	-2.12962	2.83003	1.18186	-2.03783	3.09722	-2.52338	-3.47425	8.26135	2.50413	-7.41557	1.94049	-0.742485	-1.67514	5.44283	6.59504	-7.78386	4.10601	2.50833	0.33187	10.1052
4.60474	1.75862	5.9153	-6.3281	-4.97776	-1.70087	4.28625	1.43195	-6.80261	5.59728	-1.42567	-8.32148	-1.35714	-4.04921	-3.58924	6.02963	-3.90382	2.03068	1.58812	-1.282	7.76262	-5.29066	-4.47606	5.97723	-2.41812	5.73073	7.48706	0.879727	6.98182	1.32264	-2.06982	3.70157	0.785327	-2.23883	2.7965	-1.655	-4.02059	8.77093	1.89532	-6.97397	1.16339	-1.13762	-1.81974	6.35452	6.89917	-7.511	3.22244	2.21702	-0.0463302	11.0091
3.72234	1.50522	6.31595	-7.02221	-5.43021	-2.28802	4.28975	1.31582	-5.84351	6.16978	-1.85224	-8.94338	-1.13974	-4.76778	-3.02344	5.65823	-4.41192	2.74848	2.24882	-1.58766	8.46096	-5.45336	-5.46281	5.85547	-3.06462	5.10224	7.78441	0.515827	7.00951	0.397579	-2.61102	4.14302	0.111127	-3.07063	3.19889	-1.92278	-3.24085	8.76342	1.28659	-6.69317	1.60693	-1.86805	-0.783645	6.05432	7.01533	-6.89016	3.46653	2.9214	-0.18343	11.0514
4.03234	1.99802	7.10289	-7.45148	-4.60358	-2.57638	5.13935	1.64953	-5.64611	5.40198	-2.06974	-9.54318	-1.55374	-4.39058	-2.30194	6.33583	-5.11382	2.84968	1.82022	-2.38469	8.6888	-5.36966	-5.98201	6.65256	-2.20582	4.7247	7.68618	0.203327	7.8989	0.883049	-3.45622	3.69761	0.465587	-3.49953	3.04982	-2.79347	-2.40936	9.25778	1.32143	-6.58347	2.50081	-2.32979	-0.0815447	6.06772	6.4664	-7.18969	3.26515	3.78882	0.43017	10.4533
3.39864	2.01832	7.83019	-7.25979	-3.79667	-3.02443	5.00625	2.6888	-5.72751	6.08238	-1.84416	-10.2443	-2.17044	-5.18988	-2.52464	7.07983	-5.73832	2.63418	1.12302	-2.80399	9.24559	-4.46546	-5.76141	6.73271	-2.55672	4.03912	8.26137	0.392427	8.47341	1.68059	-3.75552	3.03555	-0.238323	-4.39973	3.23828	-3.03485	-2.41277	9.91267	2.15612	-5.69897	2.31609	-2.57752	0.0245553	5.12877	6.63302	-7.37631	2.42677	4.26805	1.39067	10.3889
3.03654	1.10732	7.83029	-7.45349	-3.05342	-3.63971	4.79885	3.3195	-5.10041	5.55838	-1.0129	-10.0277	-1.96464	-5.21172	-3.47524	7.62463	-6.37242	3.14748	1.52262	-2.18986	9.83217	-4.11036	-6.14001	5.86587	-2.54812	4.63231	9.04092	-0.490273	8.87176	1.80852	-3.10152	3.03275	-0.974703	-4.81383	4.07586	-2.99872	-3.22541	9.88237	2.70971	-5.37787	2.2001	-3.45509	-0.768045	4.72396	6.72553	-7.19665	2.44866	5.24858	1.66637	9.39878
2.41834	0.379222	8.02149	-7.3503	-2.90971	-2.64823	4.13265	3.1261	-4.41331	6.19438	-0.802551	-9.38488	-1.57654	-6.04652	-3.67914	7.78983	-6.77442	3.99724	2.27442	-1.85735	10.2827	-3.51426	-6.45681	5.08664	-3.13082	4.59884	9.83523	-1.08767	9.09116	1.08149	-3.40032	3.93449	-0.914973	-5.79303	4.01881	-3.19836	-3.95731	10.4282	2.32333	-6.25837	1.80304	-3.35916	-0.922145	4.40856	7.62276	-6.90509	3.21976	4.84937	2.32627	9.34028
2.84864	0.126522	8.82519	-6.57535	-2.41478	-2.21909	3.72365	3.7053	-3.75331	6.41508	-0.652001	-8.45878	-1.03204	-6.34553	-2.95754	7.10573	-7.08042	3.41743	2.87502	-2.43443	9.67751	-2.65336	-6.80451	5.28493	-3.28182	4.17408	10.7617	-0.429173	8.93358	0.366369	-3.95022	3.77184	-1.70497	-6.23463	4.1757	-4.04499	-4.40512	10.2048	1.45386	-6.58387	2.27137	-4.13244	-1.15694	4.08063	8.54778	-6.14503	3.77445	4.51359	2.69427	8.74968
1.87394	0.0862217	8.98189	-7.12736	-2.13894	-1.51412	2.99395	3.589	-3.18391	7.39658	-0.832871	-8.34388	-1.02164	-6.57985	-2.04234	7.35993	-7.76952	4.10145	2.83332	-3.11661	8.99964	-2.33116	-6.48861	4.43746	-2.40282	4.46548	10.9538	-0.986273	8.32199	-0.106671	-4.69462	3.21925	-1.29195	-6.58913	5.00562	-3.67068	-4.70667	10.966	1.89294	-6.39237	2.58448	-5.00317	-1.80274	3.41914	8.89758	-5.44438	4.40999	4.36117	3.14467	8.02728
1.77154	-0.404178	9.84929	-7.48593	-1.22276	-1.47015	2.42775	4.2817	-2.76941	7.78538	-0.267171	-7.67348	-0.308343	-6.27571	-1.48014	7.89923	-7.36002	4.85685	2.00162	-3.58537	9.02655	-3.00706	-7.02591	4.03595	-1.71162	3.82448	11.1293	-1.49607	8.14756	0.731659	-5.04392	3.88034	-0.683713	-6.54833	5.64962	-4.41472	-5.1738	11.1137	2.71844	-6.86807	3.26825	-4.52023	-1.99634	3.98125	9.70318	-4.96318	4.17676	5.15644	2.78447	7.97338
2.22074	-1.18718	10.0817	-6.75215	-0.888239	-2.0002	1.69115	4.9332	-2.62331	8.32128	-0.154871	-8.46738	0.339957	-6.88977	-1.71874	7.74693	-6.32952	5.01785	1.45062	-4.10995	8.4443	-2.33876	-6.93601	3.32343	-1.58762	2.96837	11.5599	-1.77237	7.2287	0.924479	-4.44782	4.56083	-0.170463	-6.13773	6.47584	-4.86521	-5.97908	10.7925	2.22907	-6.22317	3.65177	-3.86458	-2.80344	3.66223	10.1141	-4.13408	4.48992	5.65547	3.53667	7.31328
2.68234	-1.83998	9.59639	-6.0812	-0.693819	-2.67609	2.41205	5.3337	-2.17441	8.79498	0.365629	-7.73988	1.21546	-6.35633	-1.52064	8.22323	-6.14372	5.88755	0.42622	-3.96545	8.36768	-1.70466	-6.43051	2.72975	-1.04522	2.31334	11.1158	-0.982173	7.38653	1.45923	-5.18132	5.08452	-0.348603	-6.36253	7.16759	-4.29145	-5.76309	9.95197	1.68604	-6.44257	4.3953	-4.4287	-3.25594	4.45123	9.71778	-3.92568	3.86572	6.3327	3.58757	6.48018
2.45594	-1.79728	8.62729	-5.07565	-0.838299	-2.59062	1.61825	5.5276	-1.61781	7.95928	0.778529	-7.98218	1.16416	-6.98641	-2.23824	7.32353	-5.77842	5.76447	-0.45278	-3.46719	8.51104	-2.53266	-6.15051	2.44081	-1.40062	1.43317	10.9661	-1.12057	6.55046	2.02919	-4.35752	5.62333	-0.247723	-5.91823	7.36673	-3.45611	-5.76098	10.3338	0.74304	-6.03807	4.76917	-3.57058	-3.33064	3.99868	8.78598	-4.66218	3.39901	5.90574	3.40817	5.57518
3.39804	-1.78528	8.53839	-4.52357	-0.439309	-3.26931	2.28075	5.7907	-0.919811	7.87808	0.738199	-8.96978	1.81616	-7.53969	-2.70814	6.73423	-5.47922	5.11466	0.18402	-2.74706	8.58956	-3.05616	-5.38481	2.77226	-2.23582	1.58694	10.6069	-0.454173	6.02468	1.41246	-3.43202	5.52657	-0.360213	-5.02203	7.32028	-3.85981	-6.11594	10.7626	-0.10156	-5.47207	4.07813	-3.10704	-3.27104	3.67765	7.81745	-4.09978	2.8838	5.27191	2.67767	4.96218
3.32804	-2.39438	7.76989	-4.02575	0.401491	-3.1631	2.49795	4.8989	-0.763211	6.95708	0.957019	-9.18018	2.59476	-7.01084	-2.89924	6.00323	-6.15622	5.12747	-0.57728	-2.30503	8.31224	-2.34916	-4.73875	3.04988	-2.18692	1.99183	9.71847	-0.828873	5.20018	1.83795	-2.56232	5.47261	-0.846303	-4.98283	6.99787	-3.00838	-5.56725	10.749	-0.845053	-5.59297	3.76231	-2.20731	-2.99854	3.01461	7.16875	-5.07498	2.79997	4.84575	2.07027	5.49958
3.59444	-1.84738	7.05189	-3.85071	-0.194489	-2.3855	1.82655	4.1387	-0.662011	7.25958	1.41196	-8.37918	2.13996	-6.51397	-2.24974	5.89633	-7.08152	4.98134	-0.0503795	-1.75708	8.98526	-2.05876	-3.97154	3.54973	-2.31952	2.95422	9.56265	-0.451373	4.63362	2.46448	-2.81172	6.26961	-0.473723	-4.41673	6.20028	-3.03554	-5.75858	9.88777	-0.515703	-5.02077	3.98918	-1.43043	-3.12294	3.81126	6.62244	-5.32128	3.34766	4.08334	1.81747	6.33428
3.01834	-1.44958	6.32309	-3.57787	-0.603169	-1.54815	1.50975	3.8964	0.218989	6.50478	1.09136	-7.95468	2.27756	-5.9615	-2.98824	5.72673	-7.10282	4.09098	-0.70768	-1.51657	9.64203	-2.65986	-3.18168	3.66492	-2.41672	3.00178	8.56634	0.469827	4.35123	2.42496	-2.30112	6.07331	0.346117	-4.30533	6.3248	-3.97452	-5.24284	9.13261	-0.862541	-4.07477	4.29751	-1.40688	-2.35024	4.14957	7.04944	-5.99832	2.95102	3.49665	1.50527	6.27648
2.27134	-1.12638	6.94659	-2.73672	-0.332429	-1.1673	2.18075	3.9356	0.902089	5.97818	1.07838	-7.16858	2.79436	-5.3027	-3.36464	5.28653	-6.32352	3.65934	-0.21938	-0.789527	9.1521	-3.49876	-3.37862	4.169	-2.54432	2.04346	8.54612	1.21163	4.15565	3.0508	-2.70882	5.25987	0.613207	-3.49603	5.81075	-3.66933	-4.43618	9.65467	-0.992272	-4.22947	3.48194	-0.984235	-1.96144	3.63681	6.39752	-5.22328	2.53648	3.03532	2.13477	5.57048
1.55684	-1.75178	6.91409	-2.22635	-0.599029	-1.89546	2.98155	3.404	0.848689	5.87098	1.29494	-6.25778	3.23896	-4.78103	-2.67154	4.48423	-5.82402	3.51154	-0.0478795	-0.614627	8.17659	-4.13126	-3.63386	3.60435	-2.58482	2.32211	7.61728	1.99953	4.62699	2.80987	-3.32702	5.47977	1.35625	-3.34023	4.8948	-3.99376	-4.19464	9.28846	-1.89463	-4.22297	3.05106	-0.109085	-0.954245	3.67186	6.73882	-5.76408	1.80331	2.9827	1.81937	4.71328
0.722244	-1.70618	6.37185	-1.87958	-1.35457	-2.37969	3.24645	4.2033	0.402789	5.33258	0.592469	-5.99498	3.50506	-3.8988	-2.65884	4.20523	-6.72712	3.83745	0.85852	-0.675087	8.13844	-4.44006	-3.6976	2.74466	-3.29892	2.86347	7.98791	2.08063	5.26864	3.53384	-3.41772	5.2705	2.32274	-3.21083	4.95019	-3.02213	-3.61971	8.52853	-1.66401	-4.95537	3.39211	0.410015	-0.274845	3.10303	6.43639	-6.31911	1.76367	3.82932	2.44747	4.00038
0.142644	-2.38468	6.29656	-2.50648	-1.67471	-1.69504	4.05945	4.444	0.891289	4.66478	-0.0463507	-6.19428	2.89176	-3.54588	-2.00714	3.80533	-6.64992	4.6561	0.47692	-0.962927	7.30424	-3.56716	-4.13733	2.624	-4.17442	2.82609	8.42395	1.32503	5.5173	4.02881	-2.95042	6.10474	2.3059	-3.81743	5.51487	-2.49926	-3.00503	8.23063	-2.35057	-5.27787	2.47022	0.635945	-0.635945	2.16958	6.47782	-5.82318	0.977725	4.18698	3.07437	3.43718
-0.566756	-2.49448	5.52459	-1.68503	-2.05705	-1.52503	5.08295	4.7676	0.759989	4.98538	0.0582193	-7.07718	2.70786	-3.93872	-1.15644	3.10773	-6.03242	4.40671	-0.39558	-1.29918	7.52528	-3.46276	-3.57286	1.85702	-4.25882	2.1051	9.01428	0.728527	6.15297	3.75293	-3.15392	6.83283	2.8463	-3.65483	6.02046	-1.65687	-3.61324	7.51474	-2.31113	-6.17517	2.29186	0.863495	-0.0829447	1.40177	6.51368	-4.90838	1.03572	4.37583	2.83717	2.55629
-1.03526	-1.91568	6.18702	-0.776641	-2.13321	-1.74639	5.09445	4.4851	1.64049	4.95928	0.562999	-7.89618	1.96056	-3.58212	-0.700939	3.20963	-5.13432	4.14694	-0.25948	-2.15191	7.15631	-4.20496	-3.93587	1.35862	-3.47332	1.56174	8.94704	1.39953	6.68211	3.15779	-4.10412	6.81701	2.82213	-4.50603	5.73499	-1.34575	-4.14947	7.41469	-3.08855	-5.95447	2.59962	-0.0601648	-0.191545	0.794193	5.72239	-4.41798	0.878365	3.59833	3.64107	2.61612
-0.854956	-2.77108	6.50689	-0.130279	-2.66616	-2.34455	5.18065	3.778	0.971989	4.69368	-0.269381	-8.31948	1.12416	-3.12881	-0.777239	2.36573	-4.99042	3.69081	0.44952	-2.70932	7.26741	-5.00596	-4.18061	1.93592	-4.17822	1.16326	8.41255	1.62063	7.26677	3.92593	-4.91632	6.96014	3.35004	-4.90303	5.00244	-1.79972	-4.14244	7.47674	-4.03389	-6.65627	3.15347	-0.557075	0.617655	0.649643	5.29387	-4.28228	1.7746	3.43889	3.30067	2.47339
-1.37456	-3.49818	6.11974	-0.20888	-3.23302	-1.60132	5.73665	3.2932	1.55829	3.75548	-0.319261	-8.48958	0.229657	-3.51396	-0.633639	1.54123	-4.86112	4.19568	0.53902	-3.64583	7.40791	-5.69386	-3.56526	1.75532	-4.16982	1.3653	7.50285	2.47193	7.02272	4.33078	-4.88822	6.10165	3.00367	-5.27133	5.29324	-2.7012	-3.97857	8.32425	-3.61483	-6.33767	4.17063	-0.613885	0.976555	1.32568	5.8669	-4.11068	2.69659	3.78358	3.55767	3.27347
-1.11036	-3.58008	5.14801	-0.22981	-3.60104	-0.662354	6.60945	2.9429	1.85309	3.09068	-0.598941	-7.84088	-0.597043	-3.18203	-0.832239	0.764132	-4.92352	3.67161	0.51692	-4.59357	7.29564	-5.32586	-3.16218	2.59302	-3.69862	2.25358	7.33779	2.27123	6.53665	5.09532	-5.59702	5.85375	2.37818	-5.30483	5.14261	-3.75806	-3.27603	8.15934	-4.23989	-5.53417	4.74879	-0.620545	1.12816	1.51051	6.79765	-4.31308	3.65411	3.59056	2.90287	4.00318
-1.89366	-4.04478	5.49365	0.110112	-2.68484	-0.740934	6.65395	2.275	1.18759	3.16798	-0.733511	-6.88318	-0.638443	-2.68738	-1.63644	0.790432	-5.16332	2.74278	-0.0421795	-4.13895	6.70389	-4.64366	-2.66711	3.05758	-3.26912	1.89634	6.53202	2.77963	5.84802	5.56627	-6.37202	5.36292	2.4549	-5.31723	4.70759	-4.67194	-3.06437	7.23607	-4.27916	-5.59547	4.35213	0.213805	0.415055	1.99515	7.09393	-3.62648	4.31488	3.63821	2.93477	5.00508
-2.28566	-4.62368	6.12805	-0.503286	-2.7389	0.0111935	6.82915	2.6138	0.276189	2.32628	-1.30448	-6.83168	-0.863843	-2.03002	-0.953839	1.15173	-4.73432	1.97658	-0.31368	-3.27444	6.89211	-4.04796	-2.01465	2.62455	-2.97302	1.07813	6.95008	1.75303	5.71496	5.6034	-6.80302	4.56562	2.76518	-5.37923	5.41779	-5.31508	-2.91918	6.62836	-3.47717	-5.67197	5.02037	0.887505	0.226255	2.86284	7.44261	-2.72858	4.29609	3.25425	2.74347	5.57368
-1.91236	-5.44878	6.17581	-0.429587	-1.85296	-0.411878	7.47175	3.0424	-0.323111	1.97258	-0.691401	-7.42648	-0.185843	-1.78148	-1.67834	0.719632	-5.39502	1.55128	-1.17298	-3.75859	6.94691	-3.70066	-1.10887	2.57696	-2.19322	0.50602	6.61667	1.53743	6.53891	6.1787	-6.10342	3.96026	2.84657	-4.83443	5.19719	-6.13951	-3.86869	6.56141	-3.61077	-6.58167	4.91281	0.844745	0.947155	3.46719	7.69572	-2.82048	5.27244	2.92045	3.36017	6.28848
-1.52036	-6.10238	5.53828	-1.42504	-1.92172	-0.508312	7.44355	3.1527	-1.29891	1.25158	-0.0870907	-7.67178	0.654757	-2.32199	-1.72274	0.390432	-6.21392	1.11528	-1.89668	-3.41835	6.3557	-4.12316	-0.90452	3.44206	-2.17472	-0.43223	6.78756	1.87683	7.37192	6.48368	-5.53862	3.824	3.66087	-4.46723	4.61884	-6.81953	-4.58568	6.04395	-4.06084	-6.81097	4.04188	1.08457	1.36996	3.05776	8.4802	-1.93278	5.28694	3.05041	3.44737	7.28518
-1.21656	-5.27628	5.51914	-2.07199	-1.94402	0.249641	7.15225	3.89	-1.85611	1.66058	0.837019	-7.80588	1.36276	-2.35764	-2.35604	0.163432	-6.05882	0.207678	-1.68908	-3.13643	5.39127	-4.62216	-1.44105	4.00586	-1.26092	-0.1623	7.01805	1.58663	6.92557	7.23162	-5.29572	4.73396	3.07362	-4.06803	4.2036	-6.04165	-4.47799	5.78598	-3.14221	-7.39037	3.97508	1.83045	1.44026	3.78169	9.06428	-1.56118	4.57738	2.49072	2.84567	7.65148
-0.563556	-4.48308	5.54183	-1.81923	-1.02777	0.230146	6.78975	4.7361	-1.75451	1.68278	1.00728	-6.83698	2.26016	-2.1276	-2.59044	0.154832	-5.83042	-0.746922	-1.10228	-2.39075	5.11957	-5.53466	-1.18737	3.98245	-0.955324	-1.01159	6.63737	1.08353	6.34611	7.76308	-4.36092	4.59302	2.777	-4.15693	4.52359	-5.18291	-3.60772	5.73278	-2.68661	-8.29397	4.30748	2.05875	1.65196	4.54569	9.60158	-1.09878	3.80615	2.88516	2.61517	7.88548
-0.000956201	-4.62498	6.34755	-2.34518	-0.228299	0.461051	6.61125	4.9941	-0.887511	2.41238	0.799229	-6.16528	2.61126	-1.98296	-3.43054	0.946932	-5.32302	-0.720922	-0.31858	-1.9921	4.85842	-6.02376	-0.38819	3.85087	-0.410724	-0.30218	6.3517	0.0955271	6.08074	7.67925	-3.98692	4.40685	1.93534	-3.61343	4.06104	-4.57194	-3.14926	6.43294	-2.29298	-8.51607	4.53759	2.97853	2.31476	4.21004	8.98478	-1.35058	2.93318	2.69615	2.09167	7.06828
-0.449056	-5.07978	7.14959	-2.66926	0.721311	0.559041	5.85615	4.4045	-0.861511	3.14898	0.753449	-6.78148	2.42076	-1.04311	-3.44194	1.35103	-4.88722	0.086278	-1.03638	-1.99472	4.16534	-6.32046	-0.15745	2.95795	-0.0939235	0.68466	6.32232	0.0693271	5.20664	7.20702	-4.02762	3.56175	1.44169	-4.47553	4.24287	-4.18202	-2.61351	6.42704	-1.48565	-8.25777	5.36838	2.52929	2.89496	3.64926	9.48128	-1.90328	3.5343	2.22264	1.88037	6.13848
0.394244	-5.55578	7.11439	-3.25089	1.27256	-0.0831015	5.85865	3.476	-0.862311	3.50988	1.49492	-6.18458	2.77296	-0.129341	-3.69404	1.73053	-5.35492	0.944778	-1.84388	-1.55649	3.90257	-5.60036	-0.57763	2.44048	0.225376	1.31705	5.68187	-0.0596729	4.23839	6.98497	-4.88472	4.01821	1.65154	-4.25733	3.30905	-4.0704	-3.44293	6.24944	-1.05165	-7.35387	5.57117	2.43165	3.31686	4.47072	9.81008	-2.00748	3.31896	1.23549	0.86087	6.25018
0.604344	-5.26088	8.07569	-2.65239	1.83942	0.428314	5.16635	3.6031	-0.251311	3.05068	2.10514	-5.62588	3.75066	-0.252261	-4.00214	2.16103	-6.20612	1.00298	-2.62368	-2.09445	3.6537	-6.01736	-1.47024	2.36542	0.168876	1.60819	6.60482	-0.0199729	4.72415	6.13315	-5.24782	4.84152	1.33928	-3.99133	2.47581	-4.54812	-4.35716	5.90912	-1.17918	-7.11897	5.746	1.49791	3.77156	5.01253	9.15338	-2.37568	4.1797	1.12765	0.12867	5.78158
1.14944	-4.52548	7.75649	-1.79599	1.42739	0.461784	4.48015	4.221	-0.190111	2.06158	1.8584	-5.63468	3.19106	-0.163311	-4.74824	2.16823	-6.99432	0.488278	-2.37858	-2.31415	2.75421	-6.79086	-1.22218	1.90472	0.627276	2.2475	7.14616	0.201427	4.69896	5.15961	-4.59302	5.48681	1.05977	-4.70133	1.74586	-4.67918	-4.13638	5.33866	-1.8913	-7.51627	6.5182	0.896765	4.07866	4.86652	8.22411	-1.63148	4.75354	1.32273	-0.55803	6.42618
1.30554	-5.12908	7.02819	-1.5386	0.502691	0.605027	4.04375	3.5683	-0.780511	2.18518	1.422	-4.78768	3.12986	-0.712991	-5.52244	1.54613	-7.47492	0.015478	-1.77948	-2.95789	2.40522	-6.38616	-0.50541	1.45062	0.919776	2.26777	8.03349	0.0779271	3.75526	5.42829	-4.43642	6.39948	1.33237	-5.52663	2.20067	-4.43513	-3.5883	4.53641	-2.02409	-6.78767	6.96412	0.374965	5.00066	5.25101	8.09894	-0.75248	5.10344	1.67908	-0.61083	6.32668
2.04064	-4.49238	7.09499	-1.15289	0.212931	-0.272867	3.39835	2.97	-0.386611	2.46238	2.34902	-4.53048	2.78026	-1.56246	-5.84784	2.03923	-8.23862	0.098978	-1.13748	-2.3716	1.97425	-5.82486	-1.17712	0.98752	1.35538	1.4335	7.85596	0.806227	3.92594	4.82077	-4.47872	7.36877	1.27678	-5.93683	2.96396	-4.82805	-4.58037	4.31911	-2.1454	-6.53347	7.30584	-0.566405	5.92696	4.91226	7.91655	-0.00167992	4.48457	1.35903	-1.66833	6.10198
2.49804	-4.89118	6.3268	-1.69647	-0.161249	-1.00736	3.74935	2.3197	0.301789	3.38588	2.48244	-4.65318	2.82986	-1.60623	-4.83224	2.62513	-8.58612	0.857478	-0.43708	-2.06017	2.51837	-5.09716	-1.09442	1.64372	1.44178	1.38261	6.88715	0.730827	4.43945	3.99629	-3.71032	7.55941	0.585157	-5.75153	3.53768	-5.54048	-4.13035	3.70369	-2.65926	-6.37957	6.32929	-0.725375	5.51176	5.09809	6.97466	-0.46068	4.94634	0.626512	-2.40113	6.04668
2.41764	-4.69108	5.38324	-1.60376	0.496791	-1.71733	2.81075	2.359	0.206489	3.05818	3.32023	-4.45768	1.93436	-1.48001	-5.25694	1.79823	-9.08172	0.744978	-1.04648	-2.55679	3.10072	-4.89976	-1.98355	1.98122	2.02248	0.78372	7.34837	-0.101473	4.60092	3.45637	-2.95312	7.52962	1.22971	-4.93863	3.38778	-6.04635	-3.5429	2.91978	-2.79254	-6.43147	6.03762	-1.69161	5.15746	6.03002	7.02298	-0.77668	4.03626	0.690932	-2.06083	6.89548
2.36014	-5.48848	4.83552	-1.11532	1.01017	-1.10583	1.83715	1.95051	0.175089	3.13448	3.69516	-3.53588	1.11616	-1.98018	-5.67664	1.74843	-9.94892	1.22518	-0.97398	-3.10032	3.90563	-5.00536	-2.21277	1.01262	2.25118	0.91431	8.30872	-0.832773	4.02513	3.25992	-2.39542	7.14665	1.94089	-5.36153	2.48411	-6.11996	-2.60034	2.7255	-2.79095	-5.67757	6.43456	-2.0695	4.50566	5.87293	6.30337	-0.00897992	3.79875	0.217062	-1.61593	7.58418
2.34344	-6.41618	4.59865	-0.328231	1.59544	-1.27232	1.48985	2.7225	-0.248411	2.47928	3.87234	-2.87038	0.431657	-1.51656	-6.14514	2.36753	-9.79022	1.95058	-0.29998	-3.58465	3.46525	-4.90536	-1.59204	0.30992	1.28128	0.51467	8.29361	-1.14847	4.68427	3.9304	-1.85882	7.12007	1.13458	-5.41593	1.62411	-6.61571	-2.29325	2.0774	-2.14158	-5.13977	7.31181	-2.11727	4.89856	5.06196	5.94668	0.25262	3.80972	-0.667278	-2.47793	7.95148
2.67664	-7.29098	4.77203	-0.216342	1.59498	-0.32371	1.52505	2.355	-1.17911	3.31038	4.37943	-2.53398	0.673357	-0.626441	-6.44924	2.85413	-9.18202	2.50008	0.14252	-3.05236	2.77948	-4.39956	-0.74335	0.0984201	0.576476	1.14419	8.59247	-0.864673	4.96024	4.82456	-1.26392	7.09784	0.302047	-4.60043	1.16027	-6.61139	-1.70202	1.59022	-2.774	-4.28847	7.60535	-1.8977	4.01786	4.87787	6.23315	0.62102	3.90563	-1.53518	-2.49643	8.11528
2.44494	-7.20968	3.7904	-0.336497	1.57191	0.600403	2.09435	2.24252	-1.96011	2.87448	3.84216	-1.91168	-0.126843	-0.383541	-5.92794	3.14333	-8.38902	2.98578	0.49562	-2.59667	1.95373	-4.05906	0.0300298	0.70572	1.26518	1.59844	9.13771	-1.58977	5.32832	5.30663	-0.736722	7.19362	1.11667	-4.96573	0.700909	-5.80569	-1.37651	1.70606	-1.87223	-3.89147	7.21148	-2.71263	3.29626	4.76376	5.59723	-0.11278	4.4876	-1.70511	-2.95673	8.86788
1.57344	-7.05848	3.52719	-0.658786	2.28105	1.26499	2.90955	2.379	-2.42291	2.58348	4.65102	-1.55113	-0.741643	0.00316864	-6.57824	2.83373	-7.98972	3.86453	0.26862	-1.98743	1.22809	-3.21496	-0.14155	1.22742	1.40148	1.7804	10.0882	-2.52007	5.05412	5.19041	-0.581922	6.83394	2.01594	-5.21413	-0.20416	-6.09641	-0.952173	1.68227	-1.00097	-3.17037	6.70407	-2.26108	3.02386	5.48826	6.04592	-0.86528	4.00051	-2.08253	-3.75063	8.68758
1.59254	-6.81198	2.65916	-1.08239	1.39521	1.28585	3.77445	2.03313	-2.46661	2.73128	4.19539	-0.674076	-0.726243	0.950386	-6.26854	3.16213	-7.03402	3.81774	0.91142	-1.23887	1.42001	-2.55586	0.22539	0.56122	1.15918	2.38686	10.793	-2.20427	4.26888	4.5575	-0.362422	7.65562	2.44648	-4.39533	-0.570237	-6.29485	-1.90647	1.66679	-0.927314	-2.89167	6.25219	-1.41551	2.59426	6.01742	6.67934	-1.13198	4.18363	-2.98247	-3.50933	7.82728
0.941144	-6.31528	3.1423	-1.33007	1.03602	2.17993	3.69525	1.12548	-2.35051	3.48518	4.39346	-1.30914	0.0299566	0.667671	-5.76294	2.45943	-6.40392	3.66232	1.35222	-0.772727	2.12103	-2.23406	0.89731	1.12612	1.04318	2.82675	9.93932	-1.97537	3.4107	4.10883	0.565678	7.79008	2.76449	-3.54103	-0.249533	-5.98081	-2.81098	1.75408	-1.25988	-2.10227	6.74614	-1.07532	2.13096	5.21405	6.36227	-1.38188	4.95354	-2.47337	-3.75463	7.38128
0.285144	-7.04658	3.27632	-0.890964	0.412861	1.57063	4.57465	0.735405	-2.37421	4.41358	4.45193	-1.4408	-0.442143	1.09327	-5.07524	2.57263	-6.08642	2.73188	1.13972	-0.940897	3.03637	-2.97486	0.94061	1.75312	0.185776	2.42751	10.0726	-1.12857	2.85691	3.96215	1.47518	7.43351	2.64996	-3.86483	0.653679	-5.53224	-2.63007	0.875658	-0.919737	-1.77397	7.16008	-0.209375	1.47206	5.33697	5.72517	-0.77238	5.57524	-2.6587	-3.47473	6.44528
0.432444	-6.80658	2.33215	-0.152556	-0.00604901	1.98754	5.49085	0.528985	-2.32141	4.33058	4.69331	-2.35078	0.0815566	1.72463	-4.60784	2.40573	-6.69872	1.97728	1.76472	-1.6258	3.40024	-3.06346	0.45609	2.56924	-0.463024	2.97806	9.57417	-0.610773	3.03391	4.82378	2.27378	7.63617	2.09066	-3.66473	1.48029	-6.0144	-2.63031	0.105387	-1.4973	-2.64417	6.85608	0.0363252	0.704955	5.88899	5.81956	-0.64738	5.85374	-1.70945	-3.88143	6.55848
0.291044	-6.05658	1.79386	-0.60709	-0.859859	1.92338	6.04185	1.27714	-2.24051	4.39148	5.41389	-2.95968	-0.804643	1.86534	-4.57014	3.30253	-6.76562	2.33968	2.21382	-1.63586	2.5807	-3.25716	0.7392	3.50476	-0.385324	3.12179	8.57321	0.339827	3.04682	4.6011	2.40588	6.63594	2.39356	-3.96473	2.30628	-5.62243	-3.36108	-0.0854203	-0.868899	-3.59337	7.32618	0.139675	-0.0202447	6.05032	5.25356	-0.26088	5.48444	-0.936678	-3.53753	7.28278
0.940644	-5.34248	1.44223	-1.17499	-1.45988	2.32946	6.77675	1.22365	-1.62561	4.13678	6.13564	-2.39178	-1.60494	1.43031	-4.17394	3.96223	-7.41442	2.68588	3.00522	-1.21543	2.90908	-2.62096	1.47245	3.51884	0.458576	3.55411	8.70541	-0.106973	2.35154	4.05417	3.32918	6.76889	2.67116	-3.34653	2.87787	-6.13862	-3.62448	0.674108	-0.441493	-4.32307	7.30091	0.756115	0.586555	6.60482	4.73127	-1.08488	5.59734	-0.469998	-2.78013	6.78858
1.29814	-5.82428	0.641374	-1.13865	-1.22473	3.25951	6.81275	0.648105	-0.841711	3.54738	6.35452	-3.12838	-2.03274	0.596343	-3.96794	4.17763	-8.26762	2.22338	3.12372	-1.05622	3.81151	-2.53656	1.77754	2.68261	0.252376	4.30933	9.3878	-0.457773	2.69084	3.15494	3.56998	7.45256	2.02799	-2.76733	2.98002	-5.48339	-4.56054	0.664668	-0.426518	-4.87527	6.70527	1.25259	0.862355	7.59362	4.7469	-1.59488	5.14804	0.277712	-2.14333	7.16998
1.83474	-6.09278	-0.056156	-1.54903	-0.491439	3.66426	5.86025	0.321845	-0.678911	2.90148	5.82201	-3.56298	-1.89134	0.486719	-4.86454	5.12863	-8.23812	2.41368	3.68572	-1.8438	3.73324	-3.24346	2.34777	2.35712	0.591976	5.14071	9.09637	-0.0611729	2.32214	2.31888	3.20958	7.62658	1.17398	-2.41563	3.79139	-5.89753	-5.10647	0.0117057	0.0382902	-4.60887	6.28269	2.07614	0.340155	7.33732	3.85876	-2.20658	5.35954	-0.366228	-1.60723	6.89958
1.49324	-5.88508	-1.02083	-0.880523	-0.628959	4.40063	5.51995	-0.0881247	0.184689	2.00148	5.50271	-3.31748	-1.86184	0.430169	-5.83654	5.98863	-7.96282	2.58708	2.90342	-2.01374	4.246	-3.70906	1.90179	1.66692	-0.101724	5.78088	8.96599	-0.817773	2.6228	1.82517	3.44238	8.46326	0.919547	-2.24273	4.58778	-6.3776	-5.68509	-0.701884	0.13382	-4.80467	7.22619	2.18772	-0.604845	7.44712	3.60406	-2.63778	6.21654	-0.246128	-1.27633	6.31938
2.11654	-5.32748	-1.51848	-1.72483	-0.438579	4.7366	5.08955	0.792365	0.345489	1.71768	4.55412	-3.24748	-2.53774	-0.0767214	-6.35074	6.53543	-7.55042	1.90838	3.27602	-2.93476	4.23727	-4.60066	1.47792	1.83972	-0.608124	5.31558	8.2156	-1.31817	3.22153	1.22213	2.57108	8.7295	1.32325	-1.62263	4.80683	-7.08213	-5.77339	-1.65868	0.50483	-4.36697	8.08725	1.90811	-0.477045	7.56202	4.54601	-3.01668	6.15974	0.643112	-2.11883	5.90378
1.84374	-5.00838	-0.604126	-2.01931	0.259271	5.37481	4.34645	0.174025	0.615789	0.866182	4.85235	-2.90308	-1.94204	-0.857491	-6.49164	6.29163	-6.66022	1.68608	2.95032	-3.77843	4.07972	-4.69036	0.62538	2.21132	-0.620124	4.78215	9.01026	-1.69657	3.86294	0.589099	1.68218	8.89681	1.06606	-0.795226	4.93388	-6.59129	-4.93117	-1.76435	0.96459	-3.50967	7.89502	1.39215	-0.831845	6.74212	4.91365	-3.33278	5.31124	0.410182	-2.98223	5.38768
2.66084	-4.60058	-0.388826	-2.70383	-0.394169	5.16484	3.45005	0.480725	0.537089	0.629882	4.12641	-2.25578	-1.16694	-0.914141	-5.83884	6.20633	-6.89862	2.60558	2.54682	-3.513	3.22878	-4.81286	1.24457	2.95018	-1.09182	3.94246	8.95718	-1.97947	2.98784	0.219439	1.65578	7.95233	1.13237	-0.563026	5.3652	-5.77538	-4.64836	-0.921209	0.75894	-2.72157	7.2199	1.5401	-1.67394	6.74242	5.37391	-3.58898	5.79454	-0.440648	-2.26233	4.85398
3.18504	-5.07598	0.222054	-2.85484	-0.386559	6.1009	3.36075	1.33772	0.0403891	0.705682	3.19491	-2.52898	-0.702343	-1.85465	-5.67344	5.68953	-6.05602	2.64718	1.72992	-3.85724	3.58686	-5.62496	0.84034	3.16651	-0.843624	4.3174	8.1151	-1.40267	2.18441	0.480139	1.86438	7.2915	0.506987	-0.445226	5.06134	-4.79569	-5.34134	-0.65748	1.37786	-2.93807	6.38648	1.89151	-1.78404	6.18592	4.54702	-3.20488	5.76064	-1.32853	-1.91173	4.90948
3.91514	-5.05538	0.721724	-3.76753	-0.204469	6.29492	2.77125	0.818815	-0.521211	1.41648	3.54768	-2.98978	-0.567443	-2.19648	-4.80444	5.19383	-5.29552	2.34248	1.34332	-3.68336	4.43532	-5.11366	0.83073	3.96932	-1.05742	3.4741	7.65174	-0.656173	1.60636	0.269729	2.31208	6.44495	0.733687	-1.26663	4.64997	-4.61362	-5.22287	-0.656276	2.32191	-3.39087	5.70532	2.43561	-1.09764	5.59539	4.75732	-2.77508	4.99344	-1.67138	-2.72563	4.89198
4.15539	-4.46548	1.44691	-4.40097	0.046031	5.55367	3.01545	0.980815	-1.45391	1.24708	3.63063	-3.87198	-0.973843	-1.96428	-3.92244	5.00083	-5.80272	1.48628	0.57612	-4.08282	3.93597	-4.19306	0.99662	4.12529	-1.19752	2.83892	6.99172	-0.385773	1.61321	1.2206	1.49438	6.0601	0.816917	-1.76883	4.78025	-5.46977	-4.45756	-0.138387	2.41909	-3.70927	5.90731	1.57666	-0.993745	4.6626	5.02964	-3.13208	4.08016	-1.85098	-2.74293	4.35228
3.15564	-4.73148	1.62182	-4.29355	0.895161	6.0188	2.02915	0.961555	-1.48371	1.73778	3.30599	-4.63288	-0.475243	-1.46961	-3.16894	4.76283	-6.65302	1.10258	0.73082	-4.9551	3.56157	-4.59686	1.62562	4.79855	-0.952424	1.84753	6.97007	-0.640473	0.771257	1.48533	0.928178	6.80754	0.776797	-2.33703	4.96126	-4.76306	-3.54324	0.0311387	2.85107	-4.01847	6.25736	0.741475	-0.136545	4.21199	4.90596	-3.62358	3.77418	-0.978068	-3.39413	3.78248
2.20974	-5.05918	1.62541	-5.05315	1.51941	5.72896	1.40835	1.41038	-0.937411	0.798482	3.14559	-4.83478	-0.756543	-2.21567	-2.52564	4.21283	-7.24062	1.67348	-0.000779542	-5.12192	4.26006	-4.80016	2.59901	5.05639	-1.15602	0.99012	7.16328	0.0903271	0.123457	1.07906	0.352878	6.97382	0.0931071	-2.45503	5.53867	-5.50841	-2.62955	-0.169911	2.71154	-4.53177	6.22267	-0.0761148	-0.672845	4.35823	4.06245	-4.52848	4.05777	-0.700738	-3.97913	4.57138
1.47604	-4.55508	1.20025	-5.51219	1.68505	4.86926	0.503154	1.08722	-0.969211	0.217482	3.87213	-4.40138	-1.17394	-2.70473	-3.26004	4.84333	-7.93722	1.22168	-0.31968	-5.15095	3.33979	-5.52886	2.01655	4.83069	-1.05432	1.54804	7.93787	0.138727	-0.227823	2.00286	-0.502422	6.96509	-0.357443	-2.43153	6.00136	-4.67687	-2.19248	0.318324	2.02454	-4.21657	6.86227	-0.776755	-0.728545	3.45883	4.55212	-5.06428	4.08807	-1.46456	-3.98523	5.35858
2.16874	-4.03668	0.794214	-4.54485	1.72661	4.84217	0.284254	0.870395	-0.0735109	-0.424118	3.23739	-4.74778	-0.944443	-2.96947	-4.12894	3.90553	-7.99702	0.820278	0.17282	-5.63338	2.51263	-6.21926	1.63724	5.42386	-0.189024	1.80233	8.17605	0.748027	-0.809853	2.46958	-1.29372	7.03823	-0.966333	-3.00943	6.72937	-4.31996	-1.9427	0.0482047	1.05345	-3.97707	6.25874	-1.41488	-1.52334	3.00777	4.7044	-5.56098	3.48371	-2.04056	-4.3338	5.82388
1.23384	-3.84578	0.615074	-3.65768	2.03881	4.96939	-0.201546	1.53531	0.481089	-0.482818	3.11781	-5.64128	-1.41894	-3.58836	-4.74634	3.10723	-7.84152	0.229178	0.89502	-5.05985	2.30486	-6.44446	1.53452	4.43901	-0.530724	1.91487	9.06817	0.706527	-1.58616	1.94556	-1.94742	6.7865	-1.75775	-2.09383	7.02266	-4.50145	-1.58699	0.513848	0.30591	-4.69277	6.16367	-1.99689	-2.37864	3.1426	4.08667	-6.41126	3.76252	-1.91706	-5.11968	5.79168
0.817144	-4.08278	-0.174656	-3.09637	1.55773	5.65039	-0.0307461	0.652975	0.848989	0.296782	3.65808	-5.69038	-2.36884	-3.36839	-4.81554	3.83813	-7.76512	-0.377922	1.62842	-4.4622	2.53033	-6.92986	0.81344	4.89674	-1.35172	1.54569	9.03204	1.23943	-0.948513	1.4805	-1.25892	6.19653	-1.96921	-1.20273	6.78283	-4.79427	-1.05965	0.792798	-0.441575	-4.72517	5.23222	-1.85132	-2.62504	3.07212	3.21833	-6.86607	3.4039	-1.07302	-5.41601	4.94828
0.548544	-5.07088	-0.357116	-2.22638	1.22037	5.9293	-0.837746	0.300575	1.26769	0.444582	3.11744	-6.45708	-2.19604	-2.44359	-5.13074	4.17643	-6.94502	-0.658722	1.24932	-3.57693	2.67751	-7.13196	0.29055	5.71793	-1.26102	0.77072	9.48493	0.930227	-0.0378633	1.47225	-0.918022	5.67605	-1.19791	-1.18923	6.95188	-3.85858	-1.09561	-0.158455	-0.529453	-4.51787	5.35898	-0.909405	-3.44544	3.71745	3.23048	-7.30072	2.67617	-0.800928	-4.68702	4.27928
-0.195256	-5.42298	0.156374	-1.29664	0.952791	5.96766	-0.109146	-0.182755	1.71349	0.176582	2.41268	-7.09498	-1.64114	-1.66257	-4.94434	3.99103	-6.03232	-0.474822	1.81282	-2.83322	3.09499	-6.27776	0.6355	5.72203	-1.80372	0.0865395	9.17942	1.56313	0.674667	1.65045	-1.08722	5.07243	-0.488563	-1.68253	6.11391	-3.90453	-0.499193	0.175321	0.19674	-3.61977	5.09164	-0.432575	-3.59334	2.83742	2.77397	-7.70739	2.75674	0.112492	-4.11103	5.01058
-0.573856	-5.15668	0.972654	-1.52738	1.67969	5.38532	0.729254	0.326675	1.97619	0.329882	1.9997	-6.27708	-1.48104	-1.06089	-4.17764	3.21583	-6.30372	-0.938922	1.03942	-2.53222	3.6947	-5.45846	0.24371	5.63235	-1.52292	0.50978	8.33007	1.57933	1.28746	2.43166	-0.204622	5.40203	-0.440823	-1.37633	5.10595	-3.74259	-0.260033	1.13923	0.19886	-3.56377	4.20113	0.0320852	-3.01034	2.13194	3.1079	-7.58195	2.02633	0.717662	-3.36533	5.42048
-1.15146	-4.72798	1.69921	-2.13816	1.209	4.80204	1.40775	0.0705553	1.28369	0.914982	2.24594	-5.48778	-0.644743	-0.694981	-3.89014	3.69503	-6.36902	-1.75452	0.61332	-2.12618	4.48003	-5.41566	-0.26244	4.86476	-2.29492	0.0227495	8.10776	0.666527	1.58752	2.39986	-0.708722	5.53592	0.369637	-1.77353	4.87297	-2.87854	0.426467	1.86924	0.0247602	-2.95927	3.43261	0.253965	-3.51824	1.31194	3.02383	-7.00909	1.49022	0.059462	-3.12303	6.23898
-1.59066	-4.27008	2.41974	-1.70061	1.2757	3.94889	1.72035	0.914955	1.56209	0.226282	1.63925	-5.27478	-0.421443	0.0665086	-4.43124	3.41933	-5.53092	-2.22242	1.20592	-1.51721	4.89678	-4.70496	-0.2889	4.17386	-3.12612	-0.40321	8.38322	-0.0556729	0.938367	2.47188	-1.49852	5.20336	0.727287	-1.56593	3.93527	-2.8444	-0.0128227	2.14015	-0.79102	-2.74327	3.06536	1.15491	-3.74494	0.406663	2.82254	-7.48759	0.651395	0.182772	-3.40803	7.13438
-1.35606	-3.70368	1.64219	-0.842542	1.59603	4.0977	2.14505	1.70876	1.14509	0.538182	0.744369	-5.13988	0.422857	-0.331091	-4.66974	3.22413	-4.66062	-2.56312	1.04542	-0.656957	5.18285	-3.73836	-0.13594	3.93213	-3.86672	-0.64817	7.88191	-0.686073	0.963437	3.25455	-2.00382	4.94335	1.51506	-1.70503	3.80117	-1.86182	-0.803313	2.75833	-0.680083	-3.08807	2.38168	1.7877	-3.31464	0.473283	3.6956	-7.84685	-0.0285548	0.849852	-2.82163	7.01488
-1.16926	-2.77748	1.24261	-0.946619	2.38096	4.55639	1.30915	2.05784	1.46839	0.248782	0.906179	-6.03248	1.35066	-0.127191	-4.71124	3.21423	-4.38552	-1.62752	1.29562	-0.629507	4.2844	-2.80566	-0.0322202	4.13604	-4.43482	0.0764395	7.49249	-1.43757	1.43716	3.68083	-2.21422	4.28646	2.12511	-2.30023	4.43233	-1.33333	-0.665663	3.11361	0.20096	-3.94137	2.00858	1.62065	-3.83434	0.732143	4.58489	-8.80264	0.197605	1.02172	-2.76913	6.93198
-1.39636	-1.83888	1.20082	-1.88877	2.77615	4.55618	0.963354	2.9622	1.32789	0.232382	-0.144871	-5.85408	1.45096	0.406129	-5.55184	2.28593	-4.58092	-1.83922	1.93462	-0.497197	3.59543	-2.05896	-0.0643202	3.63458	-4.36492	-0.0767005	6.55819	-1.79937	1.79311	2.71612	-1.81902	3.66129	2.79632	-3.10653	4.01982	-1.07049	-0.0190827	3.86033	0.18217	-4.26937	2.12064	0.707465	-3.93284	1.66132	4.22575	-9.15751	-0.617965	0.502032	-2.66683	7.80958
-0.731656	-1.50698	1.85277	-1.72383	2.28996	3.79107	0.725054	2.7691	0.437289	1.12608	-0.0426107	-6.08808	1.59286	1.18098	-5.06704	1.70933	-3.76992	-1.79952	2.43212	-0.301657	2.72175	-1.12446	0.11181	3.59201	-4.91682	-0.79796	6.75924	-2.64567	2.0155	2.39319	-2.42702	3.28559	2.15284	-3.93773	4.43125	-1.22959	0.816907	3.46603	0.42793	-3.82437	1.58056	0.00259524	-4.77184	2.07151	4.10315	-9.56857	-0.948905	1.30998	-2.96383	8.55078
-1.34416	-0.790178	1.597	-2.28322	2.21059	2.96732	-0.118146	2.5331	0.0689891	1.19748	-1.11497	-6.26808	0.924657	1.79539	-5.38834	1.66293	-3.91082	-2.72572	3.08302	0.436433	2.64026	-0.86146	-0.43152	2.79923	-4.86722	-0.58457	5.75578	-2.14447	2.90963	2.37603	-3.36642	3.13748	2.14172	-4.06153	3.60414	-1.66253	0.601817	2.60251	0.77954	-3.15287	1.49037	-0.742565	-5.55664	1.44241	3.99954	-9.74964	-1.61457	1.98727	-2.59883	9.46188
-2.20926	-0.536478	1.30306	-2.10431	1.687	2.17821	-0.952346	2.06099	-1.09028e-05	0.340182	-1.11839	-6.62758	1.06716	2.36379	-4.60524	1.47513	-3.57092	-3.66792	3.51692	0.816743	1.89987	-0.31066	-1.09141	3.26228	-5.18362	-0.78485	4.78519	-2.43827	3.61671	2.912	-3.28072	2.92774	1.22331	-3.78423	3.32785	-0.754019	1.28313	2.73192	1.4017	-3.25937	1.85809	-1.59903	-5.91334	2.11195	3.3877	-9.87505	-2.61542	2.07382	-2.39993	9.38208
-2.93776	-0.651478	1.92946	-2.83457	1.64649	1.60725	-1.87815	2.25068	-0.353111	0.911182	-1.92006	-7.08258	1.45136	2.67436	-3.71734	1.85353	-3.25408	-4.47472	3.01082	0.319643	1.32908	-0.30486	-1.80769	2.63938	-4.80842	-1.63943	4.85075	-2.26667	3.95852	2.02103	-4.14842	2.61818	0.953267	-4.66563	3.13728	-0.631989	0.928907	3.44644	1.90805	-3.65357	1.34517	-2.31161	-5.15624	2.71495	3.26165	-10.0467	-3.08992	1.23171	-2.43023	8.40248
-3.76246	-0.520978	2.41872	-2.767	2.66946	1.82316	-2.25055	3.1955	-0.545111	0.121382	-2.21437	-6.68518	0.746657	2.21384	-3.24274	1.19083	-2.61509	-4.12122	2.29442	0.737293	0.936943	0.15924	-1.13945	2.10212	-3.87892	-1.33784	4.88466	-2.80677	4.75363	2.03587	-4.99492	2.2723	0.905767	-5.22943	3.46136	0.135171	0.356927	3.33097	2.64574	-4.00187	0.68395	-2.87418	-5.90194	3.09021	2.73547	-9.79853	-2.92143	0.218632	-2.87913	7.71338
-3.71226	-0.130678	3.35677	-1.94172	3.19306	1.82526	-2.16075	2.9999	0.430089	-0.214618	-1.83154	-5.81948	1.41206	2.39899	-2.57914	0.706532	-2.19546	-3.41142	2.09192	1.25407	0.143343	-0.06946	-1.9431	1.55722	-4.12802	-1.11183	3.93212	-3.18827	4.95514	2.88424	-4.92492	2.4521	-0.0251129	-5.05493	2.79823	0.779781	-0.461593	2.86542	2.2651	-4.94457	0.724628	-3.12796	-6.02894	2.4155	1.98405	-8.8603	-2.65035	0.430662	-2.27503	7.16738
-2.87146	-0.523378	3.38439	-1.62406	2.95682	2.69212	-2.06775	2.9167	1.46649	-1.02612	-2.25323	-5.59578	1.91666	1.51373	-2.86604	1.53073	-1.76426	-3.07162	2.04832	0.556543	-0.499857	-0.71316	-1.26908	1.50202	-3.88342	-0.81428	3.06882	-3.82277	4.82732	2.18576	-5.60242	3.04189	0.288417	-5.73533	2.29261	0.412351	-0.186633	3.10541	1.35497	-5.62607	0.0997748	-2.8642	-6.89314	2.04248	2.25709	-8.53664	-3.57878	0.173712	-1.83623	7.47278
-2.18046	-1.15718	3.24229	-1.41364	3.90974	2.94196	-1.31675	3.2746	1.00189	-1.61312	-1.42508	-5.49428	1.99406	0.730834	-2.39134	0.764932	-1.13488	-3.18512	2.18712	-0.0952173	-1.23776	-1.59316	-1.3989	1.20602	-4.27102	-1.24961	2.33519	-3.67447	4.49767	1.26768	-5.98532	3.87626	0.486427	-5.42923	1.42151	0.182821	-1.09641	2.97086	1.13457	-5.37847	-0.701772	-2.34231	-7.57254	2.11876	1.49699	-8.60396	-4.4972	0.393802	-1.04843	7.03618
-1.31696	-1.27438	2.83142	-2.20254	4.27391	2.44922	-0.762346	2.4685	0.838389	-2.24802	-0.896891	-4.95568	2.49836	0.403639	-1.64564	1.09473	-0.55458	-2.47182	3.07952	-0.196407	-0.825957	-1.71606	-0.40964	1.33972	-3.34102	-1.50381	2.091	-4.59047	4.43782	1.11803	-6.82942	3.70815	0.0582671	-6.34883	0.927499	0.392911	-1.88891	3.31026	1.58228	-6.27637	-1.02234	-2.32567	-8.22754	1.42405	1.46299	-8.46919	-4.83339	1.26579	-0.13673	7.25688
-0.359556	-1.14818	3.09134	-1.51527	4.97091	2.45627	-1.24535	2.3996	1.70219	-1.44672	-0.413741	-5.24388	3.20766	1.00577	-1.42254	1.90583	0.0250404	-2.39062	3.65502	0.0246827	-1.54996	-2.47316	-0.96975	1.19402	-2.53462	-0.97194	2.10302	-4.25587	3.70571	1.69101	-6.93442	3.94558	0.945907	-6.26133	1.22522	1.37101	-1.87209	2.39027	1.36396	-6.88147	-0.952612	-3.0605	-7.98134	0.769913	2.13751	-7.76724	-5.181	0.675812	0.0103698	6.37278
0.569244	-0.843178	3.29129	-2.1193	5.03076	1.6287	-1.22585	3.1785	2.30199	-0.942118	0.358039	-5.58568	3.12906	1.69016	-0.752539	2.32813	0.34051	-3.23062	4.25532	-0.526457	-1.05686	-3.22566	-1.28064	1.67142	-2.49612	-0.0445405	2.31124	-3.43877	3.20689	1.5734	-7.17232	3.24948	1.6441	-5.40203	1.13748	1.75234	-1.47205	2.05693	0.47268	-6.92757	0.0099318	-3.05971	-7.27484	0.498253	1.57488	-7.16799	-5.26755	-0.073348	0.89097	5.90128
0.415244	0.0822217	2.90238	-1.97768	5.92783	1.98522	-0.336646	3.0002	1.89779	-1.14512	0.485479	-4.59308	3.72066	1.24416	-0.125539	2.70823	-0.39263	-3.71942	4.50182	-1.43008	-1.41076	-3.54296	-2.25223	1.65292	-3.16152	0.38994	2.85976	-3.36367	2.70794	2.50136	-6.58612	2.67349	2.10921	-4.91973	1.51737	2.50056	-2.14574	1.44626	0.6419	-7.39697	0.82887	-2.84124	-6.47414	0.210263	1.98546	-7.85241	-5.38795	-0.750038	1.51377	5.37438
0.649444	-0.238578	2.01578	-1.03423	6.10023	1.78621	0.370554	3.6737	1.89159	-1.39832	1.37931	-4.70298	3.83766	1.13635	0.814561	3.65373	-0.49502	-3.79482	3.94192	-1.55685	-2.20266	-2.82046	-2.39524	2.26372	-2.90282	0.83632	3.70115	-3.35917	3.12702	3.32813	-5.66772	2.37438	1.85484	-5.22543	2.32106	2.86123	-2.76177	1.66853	1.31815	-7.88917	0.648428	-2.04781	-5.58874	0.361343	1.70377	-8.55297	-4.72543	-0.963838	1.22417	4.44258
0.161744	-0.732378	1.24501	-0.294401	5.47713	1.88339	0.274554	4.5859	2.04689	-1.53122	2.28189	-4.26048	4.48186	0.345159	0.660461	4.31233	-0.63488	-3.10312	4.58712	-2.30116	-2.56816	-3.01056	-2.18798	3.3033	-3.81972	1.11771	3.57114	-3.04677	2.28287	3.62215	-5.62202	2.77687	2.70228	-4.76513	1.98136	3.71006	-3.51993	1.91315	0.81965	-8.55947	0.310643	-1.4668	-5.15904	0.309863	0.801573	-8.06752	-3.83249	-1.1492	0.47977	3.91948
0.685444	-1.55888	0.893584	-0.143568	5.31813	2.80198	-0.0470461	5.0256	2.86519	-1.55502	3.25825	-3.97488	4.19676	0.365539	1.58976	3.61273	-0.0518396	-2.92812	5.25542	-2.76254	-3.10136	-2.81326	-1.35706	3.8264	-4.76942	1.40478	3.62155	-3.74077	1.64058	3.7142	-5.67132	2.7728	3.69933	-4.12663	2.35507	4.3217	-3.45212	0.963428	0.65613	-8.07447	0.0126338	-0.707225	-4.42684	-0.251467	1.05154	-7.14855	-4.00129	-1.08922	1.21407	3.35307
0.944544	-1.99868	0.096384	-0.00649413	4.45848	3.23866	-0.424646	4.9741	3.78669	-1.90642	2.81235	-3.17968	3.70076	-0.504051	1.65936	2.82343	-0.45658	-2.57432	5.61022	-3.65791	-2.82206	-2.20816	-1.41027	3.08279	-5.22392	1.33399	4.50878	-3.49217	1.04485	4.43227	-5.88742	2.03907	4.32656	-3.79993	1.80928	3.61579	-3.31157	0.103163	1.10249	-7.77057	-0.771732	-0.285935	-3.63284	0.242343	1.21887	-6.68639	-4.54481	-1.74927	0.64707	2.65932
1.41204	-1.34338	-0.488236	0.400594	3.70842	2.8443	-0.426746	4.052	3.64449	-1.08332	2.6999	-2.53888	4.04376	-1.20299	1.03186	2.97253	0.27322	-1.90682	5.35612	-3.15733	-2.05216	-1.43626	-1.9344	2.85877	-4.80272	0.5116	4.16719	-2.86797	1.67128	4.79432	-5.26202	1.35745	4.01858	-3.23653	1.28272	2.95253	-4.03315	-0.393215	1.41207	-7.03437	-0.233682	-0.581745	-3.61114	0.402753	0.263213	-6.48333	-5.06526	-0.997348	-0.0983302	3.04717
1.96574	-1.77928	-1.12168	0.371304	2.8813	3.34321	-0.919546	3.5283	4.29169	-0.427218	3.17491	-3.04548	4.95486	-1.5753	0.858961	3.87043	0.16837	-1.68792	4.47792	-3.55512	-2.31116	-1.80166	-2.16433	2.01682	-4.36032	0.0659295	4.85968	-2.65847	2.55464	5.20547	-4.79482	1.8779	3.28861	-3.39833	0.698299	3.66513	-3.51569	-0.997213	0.84699	-6.44067	-0.444492	-1.28075	-2.96244	0.109473	-0.368377	-6.49693	-4.42576	-0.206508	0.0142698	2.41122
1.06494	-1.72748	-1.49647	-0.525526	2.82547	3.12448	-1.70605	3.2766	4.84669	0.417382	2.87445	-3.48078	4.85916	-0.793381	0.311061	4.36243	-0.47615	-1.16922	4.00962	-4.37124	-2.59426	-2.13546	-3.04819	1.76412	-3.36702	-0.12016	4.83405	-2.04337	1.9421	5.44118	-4.66332	1.72106	2.40832	-2.46123	0.666299	3.9825	-2.67404	-0.637088	0.5263	-5.48657	-0.543282	-1.11259	-2.38544	0.840183	-0.0888472	-5.61428	-4.74212	-0.106078	0.26167	1.54693
0.301444	-2.02948	-1.95117	-0.436658	2.06634	2.41962	-2.02025	3.3723	3.97069	0.193182	2.27615	-4.17878	4.37916	-0.513291	-0.512039	4.20743	-1.43873	-1.15612	3.42392	-4.87016	-2.02966	-1.72366	-3.76197	1.30452	-3.14622	-0.31837	5.80037	-1.12277	1.85178	5.06074	-3.85452	1.34974	2.68676	-2.17803	1.1092	4.75557	-2.13061	-1.25648	0.15308	-4.96057	-0.179282	-0.442015	-1.71724	0.221443	0.204483	-5.63148	-3.98012	0.473072	-0.11093	0.871483
-0.476256	-2.48518	-1.6559	-0.162194	1.1354	2.82511	-1.77725	2.4933	3.93639	0.628982	1.66261	-3.49078	4.35996	-1.25849	-1.04014	3.29103	-1.14689	-1.16242	4.29192	-4.78463	-1.41326	-1.59426	-3.92209	2.29922	-3.22592	-0.84932	6.5748	-0.871173	0.907517	5.04403	-3.78322	0.402397	2.78726	-1.90043	1.57935	3.99187	-1.43159	-1.67968	0.65794	-4.13247	-0.614432	-0.252805	-1.59664	0.0231727	1.07967	-5.69178	-3.28138	-0.195338	0.0679698	-0.019887
0.252844	-2.46998	-1.04876	-0.976669	0.715511	3.25173	-1.55455	2.25416	2.98179	1.17948	1.9927	-2.79058	3.83116	-0.910251	-1.81554	3.07303	-1.74929	-1.91512	3.95402	-4.97901	-0.551657	-1.69516	-3.10346	2.77563	-3.89352	-1.06847	5.97534	-1.49907	0.510057	4.40654	-3.19462	-0.325362	3.00013	-1.58713	2.14605	3.28544	-1.84159	-1.05613	1.29973	-3.25297	-0.507722	0.160885	-1.14614	-0.179297	1.83785	-5.76658	-2.82545	-1.05558	-0.79313	-0.000217037
0.486344	-2.86888	-0.207256	-0.502392	0.627091	4.03768	-1.35145	1.47917	2.40219	1.86278	2.10822	-2.07208	3.99866	-0.0977414	-2.38764	2.53933	-1.43001	-2.64592	3.71692	-5.81556	-0.167757	-0.72886	-3.25923	2.95011	-4.28712	-1.87595	5.95218	-2.45757	0.619197	4.16099	-3.06282	-1.22769	2.75936	-0.966426	1.40007	3.31338	-1.35229	-0.441734	1.86075	-2.86817	-1.35908	0.376645	-0.761345	-1.04109	1.71937	-4.79268	-2.59834	-1.21021	-1.11313	0.684153
-0.170456	-2.46018	0.447554	0.351036	0.441091	3.67955	-1.64775	0.953985	1.60409	1.94538	2.21828	-1.10024	4.31006	0.671004	-1.86774	2.62563	-1.50318	-3.60312	3.01072	-5.15327	-0.0409566	-0.36426	-3.58122	3.8532	-4.24642	-2.75975	6.2715	-2.79817	0.609417	5.13613	-3.74592	-1.76235	2.29054	-0.172926	0.737249	3.33271	-0.554223	-0.534115	1.43983	-3.19267	-1.2073	1.28136	-0.286145	-1.68491	1.21545	-3.88208	-2.35176	-1.26659	-1.77283	0.634843
-0.236956	-1.80408	-0.283176	0.541365	0.264801	2.71074	-1.45105	0.472085	2.47709	1.49158	2.83839	-0.443696	4.07176	1.51961	-2.51254	2.34193	-1.93869	-4.37852	3.44062	-4.30842	0.0954434	0.44284	-3.84672	4.1677	-3.32382	-2.46914	6.1982	-2.85287	-0.0104533	5.84108	-4.67882	-1.49729	2.30364	0.301774	-0.0863697	3.55971	0.377257	-0.727403	1.41788	-2.39387	-1.79717	1.24687	-1.21594	-1.89764	0.885123	-4.15708	-3.14158	-0.759628	-0.92613	0.143183
-0.0830562	-0.810878	-0.371936	1.12914	0.874581	3.16251	-2.33905	0.396625	2.19089	0.995482	1.90914	-0.334096	3.14036	1.65532	-2.62144	1.69553	-1.77287	-5.12632	2.75482	-3.71709	-0.118857	0.90854	-3.38318	3.45701	-2.64532	-2.32461	5.56396	-3.21177	-0.919943	6.03227	-5.07502	-0.539416	2.16338	-0.243526	-0.375309	2.79701	0.322627	-1.62461	1.76215	-1.62577	-1.50157	0.685555	-1.13234	-1.80018	-0.111827	-3.39918	-3.71936	-0.456078	-1.71003	-0.169207
0.323944	-0.570578	-1.20873	1.75933	0.934901	2.45329	-3.02915	1.0425	2.47389	0.0748822	2.15928	-0.184376	3.13916	2.66731	-2.30164	2.04233	-0.99989	-4.72762	1.83282	-3.83573	-0.117757	1.31524	-2.52834	3.16802	-2.58482	-2.11648	4.62505	-3.42397	-1.29166	5.19124	-4.98522	0.358401	1.91681	-0.636626	-0.599279	3.67038	0.730357	-1.91476	2.56163	-1.03727	-0.901842	1.11325	-1.64704	-2.30709	-0.754995	-3.77648	-3.68423	0.424462	-1.20043	-0.281847
1.13734	-0.0604783	-1.42004	2.53335	1.53369	2.46734	-2.49435	1.14726	3.23579	-0.288618	2.89969	0.207164	2.75856	2.68481	-1.44284	1.91113	-0.253	-4.18542	1.96892	-4.70404	-0.405457	1.45284	-2.95773	2.22722	-3.25362	-2.28943	4.01699	-4.41697	-1.42713	4.98412	-4.29022	0.59942	1.29617	-1.46653	-0.132031	3.60758	0.950747	-0.952347	2.6302	-0.487671	-1.54247	0.601835	-2.42124	-2.78918	-1.058	-3.15328	-3.01366	0.505612	-1.67493	0.073543
1.53024	0.654822	-1.97041	3.43801	1.75439	2.16238	-3.26715	0.664815	3.71319	-1.07202	2.82903	0.829944	3.14126	2.74862	-0.466139	1.02413	-0.48664	-4.04132	2.35972	-5.38088	-0.977357	1.32424	-2.58895	1.40732	-2.73152	-1.69028	3.45527	-4.03447	-1.21355	4.05599	-3.69312	1.28214	1.00813	-1.24823	0.446519	2.7958	0.534017	-0.860675	3.56897	0.0543287	-1.9001	-0.0829048	-2.66364	-2.94359	-1.96993	-3.11018	-2.24797	1.11239	-1.67153	0.726513
2.23054	0.290422	-1.40512	4.36702	1.52141	2.16224	-3.71635	1.34432	3.14799	-1.84552	2.47321	0.441564	2.33496	2.93549	-0.0601392	0.287932	-0.88331	-4.46012	2.39322	-4.6616	-1.71356	1.60394	-2.85302	0.52392	-2.65622	-2.30202	2.73552	-4.36177	-0.443143	4.55157	-2.86702	0.969889	0.514707	-1.45483	0.837199	1.97002	-0.245733	-0.370175	3.39688	-0.302471	-2.7222	-0.459565	-3.32994	-3.53472	-2.39223	-2.33788	-1.8682	0.668462	-1.96093	0.434963
3.12644	0.0361217	-1.54317	4.94463	2.23336	2.28262	-3.92965	1.96971	2.41289	-1.65332	1.8942	1.09441	1.54446	2.47204	-0.325139	-0.239568	-0.18083	-4.76622	2.24832	-3.82637	-1.31786	1.09224	-2.8323	-0.26948	-2.09152	-1.95524	2.09211	-4.99197	0.159497	4.76233	-2.99792	0.11132	0.124137	-0.621226	0.452539	1.67039	-0.521563	-0.285438	4.32746	-0.636471	-3.30557	0.301425	-3.05324	-4.39919	-2.64452	-1.76758	-2.52752	0.233672	-2.74513	0.090973
3.56234	-0.337178	-0.852556	5.42439	2.45269	3.09227	-4.71895	1.43378	2.17619	-1.40252	1.31264	1.8352	2.05696	1.66951	-0.327839	-0.675468	-0.0797496	-3.86772	3.08382	-3.9381	-1.75006	1.53634	-2.42896	-1.07738	-1.25862	-2.44489	1.83775	-4.75317	0.329097	3.88547	-2.76912	-0.80076	0.335467	0.0582736	-0.269585	1.72099	-0.785403	-0.937885	4.99749	-1.48867	-3.78084	0.398465	-2.20324	-4.49617	-2.35914	-1.32778	-1.72135	0.436492	-2.10243	0.172413
3.16434	-0.467478	0.001914	5.69225	3.36496	3.01744	-4.14855	0.688005	2.50309	-0.728918	1.35697	1.15638	1.52356	1.20409	-1.02094	-0.307168	0.72	-3.54682	3.64012	-3.20722	-1.59806	2.33744	-1.89137	-1.05048	-0.594224	-1.74778	1.81951	-4.20287	0.800477	3.32368	-2.40202	-1.70674	0.546207	1.06147	-0.163202	1.63114	0.0693173	-0.422383	5.18999	-2.15107	-4.48518	0.244095	-2.24394	-5.4268	-2.41723	-0.76228	-1.79633	-0.385508	-1.15183	0.261933
2.44854	-0.700578	0.625674	5.12813	3.56274	2.25763	-3.54705	-0.0610947	2.11819	-0.789418	0.816589	0.298194	0.646557	1.27992	-0.601039	0.507632	1.12132	-3.11982	3.61682	-2.73769	-0.736257	3.21384	-2.22523	-0.69028	-1.25602	-1.41264	2.55245	-4.36247	0.435817	2.42567	-1.34442	-1.54589	0.548907	0.450074	0.567569	1.3637	-0.0609527	-1.05152	6.02515	-2.89497	-4.99894	0.458965	-3.09744	-5.63432	-2.77977	-0.22538	-1.57221	0.375822	-0.80283	0.736683
1.70744	-0.194278	0.339394	4.38506	3.4212	2.81532	-3.88515	-0.624825	2.91119	-1.55692	0.317839	-0.175986	0.330457	1.8256	-1.32144	0.697632	0.83161	-2.25002	3.88512	-2.32084	0.0627434	2.80634	-1.81376	0.0454201	-1.09922	-0.9016	3.39635	-3.76477	-0.256903	2.17619	-0.908022	-0.72023	0.842327	0.701274	1.31348	2.02729	0.453167	-1.62734	5.47851	-2.54297	-5.89367	0.656675	-3.21114	-6.38028	-3.37996	-0.68378	-1.21759	1.08517	-0.0715302	0.765323
2.12754	0.585822	-0.099676	3.4768	3.13454	2.97959	-3.12415	-1.2133	2.93069	-1.16882	-0.558041	-0.0316564	-0.500243	1.63949	-1.71964	1.02533	0.16845	-1.57242	3.38952	-1.55871	-0.215357	2.42064	-2.27791	0.79962	-0.286324	-1.04129	2.83636	-3.24587	0.118737	1.45513	-0.123822	-1.06111	1.29778	1.35697	1.07585	2.7427	1.1207	-2.32636	5.26474	-1.66047	-5.95178	0.271585	-2.32004	-6.37328	-2.98262	-0.35068	-0.774155	1.8693	0.77437	0.267363
2.39814	1.54532	-0.044396	3.81042	3.46702	3.79781	-2.80985	-0.746645	2.07669	-0.206218	-0.578831	-0.217836	-0.564543	0.919159	-2.37634	1.11103	-0.80959	-1.40432	2.44912	-1.28348	-0.0176566	2.72674	-2.14192	1.74422	-0.111924	-0.21541	2.36781	-2.50317	-0.271273	1.057	0.329478	-0.498931	1.88003	1.69877	0.248709	2.40185	1.74076	-3.08023	5.35731	-1.56657	-6.90398	0.481435	-1.59154	-5.76919	-3.22851	-0.85568	-0.900705	2.67023	0.40437	0.317223
1.69004	2.02572	-0.632696	4.47464	4.16856	4.11906	-2.04135	-1.35091	1.95589	0.127482	0.349509	-0.380626	0.163657	0.839817	-1.75214	1.22083	-1.75886	-1.25142	2.15152	-0.369427	0.289353	3.15034	-1.33168	1.89952	-0.765924	-0.71565	1.73065	-2.75647	-0.948123	1.73955	1.00868	-1.19216	1.7843	1.32117	-0.392577	3.02651	1.53569	-3.95756	5.60236	-0.963771	-6.93339	-0.237495	-1.25324	-4.93975	-3.75441	-1.45178	-1.63109	2.88879	1.29747	0.101193
1.52604	2.95362	-0.460236	3.88046	4.92244	4.20763	-1.32685	-1.58435	2.50709	0.418882	1.00052	0.304424	0.734857	0.343889	-2.37864	1.61043	-2.0461	-2.08882	1.43322	-1.00302	0.0197434	3.86104	-1.82658	1.56612	-0.0753235	-0.77563	1.04833	-2.03847	-0.569383	2.37364	0.819778	-1.33007	0.884947	1.25957	-1.33529	2.93717	2.50463	-3.95507	5.58714	-0.758971	-5.94975	-0.197405	-0.929645	-4.16359	-4.21005	-2.23418	-1.76165	2.38234	1.03447	-0.243237
1.70444	2.42632	0.322794	3.0643	4.68248	3.67437	-0.448146	-1.84535	2.25589	0.543282	1.30807	1.26928	0.302157	0.99961	-2.96794	2.36773	-2.44416	-2.41202	1.08342	-1.79355	0.368983	4.45764	-2.35148	0.89612	0.690876	-1.27781	0.851713	-1.45097	-1.41635	2.34341	1.58938	-1.88348	0.855757	1.41717	-1.31469	2.02295	2.20404	-4.08044	4.69381	-0.886371	-5.04472	-0.339485	-1.41344	-3.35786	-4.43769	-1.44238	-2.21745	1.98072	1.47627	-1.03106
2.35834	1.92132	0.878524	2.61709	3.90192	3.21662	0.574554	-1.77716	2.28199	0.167882	2.25989	1.23374	1.11236	0.904278	-3.49084	3.09823	-2.81693	-3.03822	1.93292	-2.08148	0.732263	3.90564	-3.10498	1.05762	1.55458	-1.42456	0.386563	-0.757973	-1.96391	2.78785	2.02118	-2.3172	0.114877	2.06807	-0.722881	1.60997	2.57372	-3.50195	4.03224	-0.217471	-4.49239	0.0772552	-1.38874	-3.50654	-3.50712	-1.38638	-3.15876	1.9053	1.19687	-1.45931
1.87044	2.61062	1.32103	1.71839	4.19062	3.31307	0.232854	-2.1901	3.07169	-0.118818	3.1715	1.18709	1.98476	1.27501	-3.93724	2.73853	-3.59052	-3.48662	1.82012	-2.73982	1.49462	3.77654	-3.16848	2.05182	2.43308	-1.21478	0.765943	-1.47057	-2.02541	3.45764	1.61198	-2.39527	-0.727433	2.73987	-1.29917	1.19827	3.27817	-3.87972	3.49271	-0.0573713	-5.1102	0.868325	-1.28934	-4.30857	-2.91784	-2.23128	-3.75761	1.89963	0.79487	-2.19134
0.866744	2.80342	1.1427	1.83469	5.13733	2.91653	0.217654	-3.06463	3.51729	0.549482	3.89037	0.996234	2.84136	1.47527	-4.34044	2.75813	-3.75362	-4.45962	1.63572	-3.60953	1.01742	2.93844	-3.63026	2.16622	3.40058	-1.07375	0.667053	-1.76177	-2.57501	2.75841	2.05378	-3.28752	-0.593133	3.67267	-1.12187	1.20029	4.20204	-3.69771	3.44162	-0.397371	-4.39991	1.50796	-0.808945	-4.41862	-2.10853	-3.06978	-4.04079	1.43908	1.28317	-2.23332
0.526244	3.71742	1.33556	1.36707	4.67214	2.11004	-0.628346	-3.50239	3.68589	1.42048	3.76661	0.538504	2.84746	1.42709	-5.27784	2.70213	-4.28802	-5.33152	1.10282	-4.33644	0.713623	2.66124	-2.86401	2.7454	3.56678	-0.56791	-0.194367	-0.862673	-3.05571	2.54162	3.04278	-3.46013	-0.597133	4.54367	-1.46976	1.27614	4.09663	-3.00376	2.79628	0.239429	-4.22113	2.23588	-1.38504	-3.62628	-2.13343	-3.76798	-4.34272	1.98585	1.95307	-2.94177
0.732544	4.64132	1.60352	0.930727	5.55403	2.11667	-1.23095	-3.76616	4.40479	1.56518	3.75352	1.52157	2.73936	0.746947	-5.99824	1.96833	-3.82772	-5.76302	1.50592	-4.87599	1.45544	2.66444	-3.15954	3.68202	4.37918	-0.6313	0.297083	0.0181271	-3.39601	2.53147	2.80548	-2.93933	0.267217	4.35787	-0.741455	1.89401	4.24007	-2.17285	3.27604	0.627629	-3.41616	2.61109	-0.927645	-3.57694	-1.22445	-4.56778	-3.79848	2.13169	2.02497	-3.89195
1.05544	5.51592	1.79725	0.511849	5.18573	1.26662	-2.03145	-3.58879	3.92989	1.78688	3.44836	2.41792	2.23096	1.56487	-6.18964	1.01443	-3.61692	-5.82982	1.87282	-5.50107	0.875733	3.47994	-2.69791	3.8071	5.06278	-1.22275	0.460213	0.892127	-3.86101	2.6734	3.17728	-3.33306	1.08007	3.54187	-0.680059	2.41569	4.296	-1.44004	2.66218	0.164029	-2.67904	2.78299	-0.820245	-4.28634	-0.615374	-4.46778	-4.0514	1.21697	1.52677	-4.15086
1.75374	5.40502	2.43889	0.941877	5.00165	0.413998	-3.00945	-3.35792	4.00239	2.61188	3.12185	2.608	2.23126	2.49094	-5.91104	0.168332	-3.13126	-5.62882	1.83412	-6.2592	0.324153	3.50034	-1.86923	4.3162	5.62328	-0.9133	1.26212	0.781927	-4.64281	3.24883	3.27068	-3.3453	2.03587	3.87437	-1.22012	3.15396	3.64004	-0.884179	2.33435	0.784229	-1.90336	2.83866	-0.0749447	-3.64055	-0.475835	-4.86168	-4.90477	1.31304	0.88637	-4.26293
2.21364	5.47502	3.31804	1.80297	5.02472	-0.0630665	-2.44685	-2.53448	4.01389	2.67988	2.50459	3.30324	2.88466	3.23418	-5.79594	0.304732	-3.51896	-4.73102	2.44372	-7.03252	0.486553	3.67634	-1.97983	5.31057	6.15998	-0.69091	2.01897	-0.158673	-4.63151	3.13942	3.79808	-3.20028	2.79183	4.94417	-1.16236	3.13679	3.71275	-0.186809	1.66043	1.60553	-2.42624	2.55464	-0.205745	-3.45545	0.543453	-4.75068	-4.84941	0.368012	0.39437	-5.0227
2.69584	6.08352	3.90884	2.34185	4.79444	0.673668	-3.10005	-2.54838	3.37039	3.49028	3.07214	3.4184	3.84966	2.90409	-5.75694	0.181732	-3.75572	-3.80292	2.63572	-6.80587	1.37838	3.40364	-2.37001	6.16281	7.04838	-0.48092	2.32374	-0.902173	-4.36251	3.6071	4.69288	-3.52625	2.80921	5.82167	-1.50754	3.49113	4.23687	0.159621	2.39701	1.64893	-3.39852	2.61981	0.0316553	-4.36567	0.623753	-3.97468	-4.63937	-0.122598	1.28637	-5.45018
2.89584	5.35132	4.50292	2.72223	4.17206	-0.0504935	-2.42215	-3.05662	2.94649	3.43208	2.83887	4.33166	4.34486	2.01171	-5.61694	0.803732	-4.39132	-3.43212	2.77342	-7.09444	2.31028	4.08534	-1.66269	6.27581	8.06408	-0.39609	2.34806	-1.62137	-3.73201	3.61377	4.96178	-4.43758	2.99587	6.76217	-1.22876	3.7977	5.11109	0.114404	1.95061	2.02823	-3.9452	3.32065	0.423355	-4.84581	-0.142767	-3.36578	-5.37589	-0.117858	1.28507	-5.70756
3.34774	5.01592	3.76756	3.55761	4.74791	-0.204492	-1.67705	-2.61009	2.48479	3.63528	3.54727	4.98522	4.21996	2.13965	-6.52474	0.667032	-5.26742	-3.11072	2.58822	-7.18164	3.28063	4.95324	-1.88116	5.85015	7.70528	-1.24693	2.25673	-2.40647	-3.93861	2.94236	5.54378	-4.92821	2.38391	7.62267	-1.12285	3.34806	5.84151	0.0237377	2.49426	2.96653	-3.93546	3.43714	0.764655	-5.38891	0.541993	-2.65188	-5.87913	-0.572748	1.23147	-5.55529
4.08744	4.37722	3.77564	3.7972	5.53403	0.280011	-1.51085	-2.68014	3.48569	2.61278	3.24039	5.06303	3.73456	1.31596	-6.65794	1.28783	-5.97062	-3.21502	2.71042	-6.27081	3.59461	4.62404	-2.78548	5.89196	7.71628	-2.18552	2.30615	-2.38047	-4.80821	3.23541	5.86208	-5.30921	1.54424	7.71067	-0.601216	2.49904	5.6725	0.239781	3.40866	3.01203	-3.68539	4.31664	1.26726	-6.13382	0.220783	-3.06968	-6.57357	-0.121528	0.45737	-5.15322
3.87884	3.99392	2.92543	3.20683	5.27483	0.996003	-0.997446	-1.88799	3.46849	2.26948	3.91137	5.65463	4.08506	0.457279	-6.24094	2.25783	-5.82442	-3.23092	2.73872	-5.65347	2.86298	3.89014	-3.39587	5.97034	7.03908	-2.36246	2.92871	-2.51667	-4.78651	2.30295	5.49648	-5.03247	0.659547	7.52687	0.319839	2.25784	5.33461	-0.378921	4.03161	3.00163	-4.59911	4.80332	1.07436	-6.31511	-0.659287	-3.62018	-6.47372	0.734892	0.0543698	-5.80425
3.07604	4.55782	2.67002	2.36122	5.27513	1.58122	-0.859046	-1.17351	4.09199	1.34098	4.2397	5.80114	4.91386	0.0684186	-6.58394	2.88013	-6.47202	-3.76692	3.52972	-5.42752	2.34237	3.82774	-3.81232	5.10759	6.49318	-3.09434	3.19484	-2.21817	-5.66801	2.24617	5.60008	-4.21836	1.19534	8.26097	0.890329	2.59395	5.1095	0.480798	4.42791	3.03403	-5.45599	4.31026	0.522255	-5.70618	-1.30628	-3.59218	-5.84637	1.50469	-0.47933	-6.48394
2.34674	4.08272	2.28591	2.63433	4.35165	1.49662	-1.13095	-0.476515	3.54749	1.52178	4.08182	4.82621	5.77136	0.0637286	-7.17874	3.64783	-6.17772	-4.39722	3.70532	-5.6378	1.44615	3.81264	-3.65951	4.12991	5.88208	-2.79038	2.55766	-2.74987	-6.32971	2.84459	4.74658	-4.55793	1.30868	8.06857	1.08677	3.5121	4.68289	1.28926	4.54888	2.94303	-5.15488	3.40437	-0.117045	-5.67881	-2.06456	-3.05638	-5.29545	1.99328	-1.40033	-6.58554
2.68884	3.25462	2.1814	3.63001	4.42448	1.81123	-1.66295	-0.226425	4.24629	1.02778	3.78982	4.02136	6.09256	0.553319	-6.43474	3.42143	-5.28532	-4.66142	3.04892	-5.00561	1.09188	4.15704	-4.42144	3.85604	4.95518	-2.55753	2.88502	-2.62887	-6.49001	3.73307	3.78138	-4.39959	1.16212	7.97077	0.464389	4.33051	3.92014	1.5495	3.96926	2.91423	-5.73769	2.63165	-0.619145	-5.7547	-1.25446	-2.20018	-5.47903	2.22067	-2.20093	-6.06346
2.53464	3.59792	1.26681	4.26056	4.75339	1.11347	-2.11885	-1.03084	4.00419	1.24128	4.51925	3.27859	5.88686	0.553234	-5.48274	4.32423	-4.97522	-4.41252	2.55762	-4.57941	1.87924	4.11154	-4.50558	2.86587	4.39288	-2.733	2.17052	-2.23127	-5.70231	4.16184	2.88438	-4.43788	1.324	7.16517	0.217119	3.88277	4.05249	2.06534	4.79794	2.15663	-6.28257	2.44507	-1.59774	-5.61111	-1.11881	-1.57638	-5.60072	3.01748	-2.29903	-5.34641
3.39814	3.67582	0.743284	4.90526	4.36567	0.465518	-2.13735	-1.25526	4.90169	1.96058	4.72203	3.8472	5.97266	1.38769	-5.07324	4.42473	-5.48972	-5.27462	2.99832	-3.9346	1.23488	4.75524	-3.96116	2.31842	4.36378	-3.6722	2.20455	-2.95357	-5.17781	4.50532	3.03888	-4.59345	2.32359	7.05987	0.749039	4.73253	3.54277	2.87912	4.9984	1.95623	-6.70234	1.57039	-1.49204	-6.39716	-1.59921	-1.56408	-6.28512	3.75752	-1.98933	-4.57718
4.17293	3.35352	1.23896	4.52796	3.47002	0.36081	-1.49775	-1.64982	5.61329	2.09448	5.48956	4.34498	6.06006	2.20999	-5.64834	4.98613	-6.28912	-5.24582	3.31682	-3.25516	0.674073	5.05874	-3.44536	3.00826	5.21788	-4.0368	2.06823	-2.57537	-4.71971	5.3453	3.47698	-4.42406	3.14081	7.42557	1.00181	5.56017	3.12537	3.103	5.89796	2.18283	-7.28004	2.36564	-2.27884	-6.91867	-1.30417	-1.93368	-7.18168	3.49127	-1.27903	-4.39175
4.41679	4.30992	1.42939	4.55329	2.6834	0.855682	-0.710146	-1.81997	5.05089	2.43708	6.06539	4.97857	6.93956	1.82654	-5.48344	5.65273	-5.58622	-5.15682	3.42332	-2.39692	1.1507	5.16814	-3.53985	3.98434	5.42338	-4.7791	1.52334	-2.96277	-4.61661	6.21913	4.14758	-5.14552	2.96855	7.92457	1.78397	5.88953	3.59884	3.90234	5.87059	3.01993	-7.21984	2.93209	-3.05204	-6.52492	-0.866552	-1.34298	-7.308	4.26627	-0.66523	-4.4495
3.79594	5.02222	1.61342	3.67033	3.00259	1.0707	0.0974539	-1.30545	5.23829	2.27658	7.00093	5.11908	6.84126	2.59953	-5.03774	5.60953	-5.00862	-5.96702	4.16582	-1.83954	1.51204	5.69904	-2.97659	4.56235	6.25348	-5.1955	1.29852	-2.57247	-3.86831	6.59179	3.60858	-5.76247	2.41012	7.68567	2.16398	6.72111	3.44979	4.79746	5.39105	3.82353	-6.6165	3.05963	-3.95914	-6.42404	-1.18059	-0.48378	-6.80622	4.11656	-0.43013	-5.12904
2.99314	4.87312	0.989594	3.2328	3.50012	1.73643	0.773354	-1.37241	4.52559	2.64478	7.49289	4.39436	7.11956	3.12309	-4.22874	4.77683	-5.28552	-6.34382	3.37052	-1.61218	1.94064	5.38564	-2.33995	3.84481	5.80828	-5.2141	0.416163	-1.80587	-3.68781	5.9318	2.81248	-6.20845	2.13379	7.75777	1.28214	7.02831	3.51985	4.13112	4.70417	4.27143	-7.31141	2.5531	-4.78344	-6.33666	-0.67336	-0.54908	-5.79987	4.10846	-1.09743	-4.49151
2.18884	5.08682	0.367234	2.57845	3.29102	1.0075	0.408754	-1.17102	3.63299	3.20878	6.83151	3.8407	7.11076	3.41912	-3.31124	3.91023	-5.51402	-6.42132	3.10532	-1.01375	1.2622	4.54054	-2.11051	3.56735	5.79478	-5.8884	-0.242867	-1.14527	-4.17811	6.43854	2.12048	-5.70929	1.73556	7.70337	0.339139	6.82508	3.15126	3.52532	4.02017	4.18663	-8.11178	2.20879	-4.47624	-5.45305	-0.429907	-0.84688	-4.86317	4.09084	-1.52613	-3.70503
2.30124	4.14962	0.114294	1.71578	3.06355	1.46285	0.928054	-0.496215	4.06399	3.32048	5.91489	3.96559	6.75426	2.91838	-2.59364	3.69213	-4.64902	-6.00172	3.86082	-0.967747	0.743693	4.46434	-2.72381	2.79144	4.99558	-6.141	0.445773	-1.10467	-4.37201	5.49121	2.09528	-6.15641	0.886887	7.59957	-0.610378	6.70137	3.08998	3.06752	3.22224	3.53393	-8.79843	2.0045	-3.59824	-5.56498	-0.847808	-0.63098	-4.87856	3.13841	-1.03023	-3.59032
1.82024	4.03822	-0.676386	0.984797	3.16178	0.859373	1.15355	0.433955	4.12579	3.41398	5.93094	2.97333	7.49956	2.38213	-2.51164	4.32263	-3.92762	-5.95602	3.78762	-0.430437	-0.0445566	5.41854	-2.64015	2.57217	4.60068	-5.759	-0.350767	-1.51437	-3.85051	4.80734	1.45278	-6.7782	0.862617	7.73557	-0.422132	5.7354	3.83647	2.63153	2.86341	2.83653	-9.18341	1.27796	-3.42454	-4.69683	-0.582905	0.12702	-5.44685	2.9876	-0.36873	-3.11874
0.860744	3.91832	-0.431676	0.699652	2.71406	0.0542365	2.01755	0.319005	4.59669	2.71368	6.58649	3.00631	7.15176	1.98779	-1.71284	3.51283	-3.41875	-6.16532	4.64942	0.00219274	0.102243	5.57304	-2.14669	1.67562	3.77728	-5.5639	0.105773	-1.66817	-2.95341	4.40868	1.00198	-7.07328	0.0221471	7.79327	-1.26277	5.35617	3.97528	1.95223	2.15547	2.36723	-9.31271	2.16822	-2.47064	-4.8383	-0.791568	0.65702	-6.27815	3.02929	-0.40983	-2.57388
0.196644	3.57522	-0.995626	1.6093	2.91354	-0.240115	1.26555	0.384075	5.20469	2.76628	6.66603	2.0205	7.99656	1.75991	-1.38914	3.32683	-2.47756	-6.35432	5.12672	-0.332057	0.834733	5.88224	-2.99689	1.20232	3.72208	-5.08	0.938713	-2.43047	-2.47971	4.68838	0.978378	-7.51551	-0.832193	6.89077	-1.02462	5.07227	4.72146	1.79062	1.4994	2.29713	-9.31891	3.16753	-2.59214	-3.9195	-1.1011	0.13152	-6.85085	2.44808	-1.40183	-2.67648
0.233044	2.87482	-1.63841	1.59176	2.5466	-1.11158	0.647554	0.526135	5.88899	2.37838	5.76453	2.3197	7.41196	2.02441	-0.625739	3.21273	-2.21839	-5.36472	5.65742	-1.15222	0.732483	5.40724	-3.80639	0.89792	3.74018	-4.4144	0.197203	-2.79827	-3.30891	4.67162	0.373578	-7.3144	-1.5386	5.98057	-0.866671	5.2504	4.54809	2.16201	0.61094	2.69703	-8.46243	3.36266	-1.83094	-3.82463	-0.489518	-0.44538	-6.59444	1.7614	-2.04223	-2.12032
0.449844	3.64012	-2.24437	2.29329	3.10146	-1.34807	0.471554	0.345215	6.80899	2.88328	4.94416	2.11353	6.49936	1.99505	-0.915239	3.21773	-3.19289	-5.26362	6.23202	-0.391867	0.868463	6.33494	-3.94198	1.14402	2.97958	-3.9101	0.510013	-3.05297	-3.68911	5.52229	1.09638	-6.8239	-1.96375	5.86967	-1.19285	6.11045	5.48051	2.35254	0.70494	3.27543	-8.09048	4.00842	-1.49944	-3.89925	0.428723	-0.27148	-7.24929	1.11291	-1.08873	-1.91275
0.279344	3.97942	-3.13308	2.83308	3.69716	-1.89236	0.261454	0.0139253	7.68439	2.76098	4.19191	1.62279	6.14416	1.40196	-1.50214	4.04963	-3.1353	-4.68522	7.17842	-0.355057	0.778383	5.96364	-4.76673	0.73092	3.26618	-3.08028	0.765753	-3.80597	-3.13251	5.46698	1.53398	-6.05665	-1.46308	5.73547	-0.261447	6.15329	5.54778	2.98884	-0.1482	2.97833	-7.22118	4.19537	-1.83244	-4.1385	1.26859	0.48262	-6.64262	1.13156	-0.50353	-1.18722
-0.303456	4.64952	-3.3598	2.80819	4.2503	-1.03662	-0.468346	-0.592215	7.80259	2.30348	4.42868	0.752734	5.19746	1.47333	-1.71884	3.97683	-3.70782	-3.89282	7.19622	0.260483	1.50392	6.38514	-5.08612	-0.0948799	2.64988	-2.48172	0.413703	-3.99037	-2.80801	6.36204	1.99638	-6.77928	-1.10232	4.91197	-0.643982	5.99509	4.58073	2.99913	-0.26488	2.66673	-6.26787	4.56613	-1.05164	-4.67846	1.44761	1.39362	-6.4485	1.3846	-0.67623	-1.42588
-0.579956	5.17932	-2.62305	2.51191	4.76666	-1.78338	-1.10635	-0.377955	7.15759	2.82548	5.16455	0.635424	5.16756	1.99894	-0.878939	4.70153	-3.60432	-3.28532	7.85072	-0.304927	1.89575	7.12334	-5.48881	0.39702	2.51298	-3.03586	-0.368827	-3.49427	-2.19051	6.96257	1.99358	-7.76962	-1.50537	4.49937	-1.43534	6.30311	3.69996	2.53582	-0.31192	1.88763	-6.69203	4.09052	-0.354345	-5.41366	1.30938	1.52622	-5.71572	2.02262	-0.21253	-0.799107
-0.520756	4.70362	-1.86203	1.49457	4.45598	-1.57262	-0.942046	-0.535645	6.26059	2.06648	5.44237	-0.0316564	4.74916	1.21584	-0.550139	5.00673	-3.31072	-4.16312	7.54652	-1.04153	2.45552	6.61494	-5.59781	1.16282	2.47228	-2.28243	-0.967157	-3.08287	-3.13821	7.19775	2.57318	-7.38105	-2.13034	4.16467	-1.42546	7.23438	3.75055	1.55253	-0.33693	1.90043	-5.76917	3.83284	0.0550553	-6.14194	0.819133	1.79352	-4.86115	2.36196	-1.17733	-0.749587
-0.127656	5.56162	-1.81837	1.27635	4.57336	-2.52005	-1.76145	-0.195625	5.80949	1.68788	6.07913	0.550574	5.30916	0.527362	-1.01694	5.76773	-3.3245	-3.53322	6.77802	-1.45555	2.58923	6.72304	-5.21055	2.05282	3.30818	-2.4154	-0.654357	-2.45077	-3.45971	7.94793	2.76818	-7.62241	-3.05278	5.00507	-1.39029	7.70345	3.60912	0.592748	-0.22578	1.73773	-4.79002	3.97075	-0.755545	-5.97363	0.270003	1.19972	-4.30088	1.94186	-2.17323	-0.772547
0.467644	5.03852	-1.24826	0.767996	3.69627	-2.60629	-1.03445	0.270145	5.33279	1.95078	6.5746	1.27879	5.91786	0.120029	-1.61724	6.10803	-4.21952	-3.31022	6.09382	-1.52668	1.9822	5.85924	-5.65231	2.21182	4.20498	-2.51429	-1.00126	-2.84967	-4.34371	8.02153	3.26118	-6.84204	-2.93047	4.67647	-0.529121	7.86165	2.86158	0.0288177	0.0855502	1.33503	-3.91139	4.19066	-1.63234	-5.71943	0.662103	0.49802	-4.92819	1.61667	-2.98193	-1.15085
1.14554	5.37482	-1.83603	1.17953	3.30748	-1.76521	-0.200246	-0.193505	5.42869	1.32358	7.28803	1.07924	5.42976	-0.287621	-2.31714	5.84233	-4.09442	-2.30552	5.92842	-2.27902	1.40136	5.31664	-5.98801	2.90659	4.48378	-1.61008	-1.12046	-3.11527	-5.08401	7.46281	3.71578	-6.7123	-2.06776	3.87497	-0.996837	8.3271	3.4336	0.345025	0.81788	1.23453	-3.89447	5.12135	-2.35924	-5.06152	0.706373	-0.32978	-4.99851	2.01347	-2.67173	-2.10448
1.37994	4.44422	-1.74899	0.627348	2.49358	-1.59996	0.618854	-0.635625	5.80009	0.476382	7.29002	1.51497	4.87416	0.370529	-2.70744	5.99653	-3.39756	-1.68772	5.08812	-2.05523	0.905843	5.00574	-6.89001	2.76904	5.05968	-2.16895	-1.56276	-4.11777	-5.25851	7.33691	3.48078	-6.8759	-1.16673	3.64137	-0.218896	7.8315	2.65963	0.460788	1.36383	0.259529	-3.98988	5.02447	-2.55824	-5.91674	1.18137	-0.99538	-4.91996	1.33517	-3.39183	-2.52251
2.21584	4.75942	-1.29489	0.0904859	2.74799	-0.821454	0.597154	-1.47638	6.28049	0.0322822	6.59934	1.05303	5.52226	0.157179	-3.32664	5.61513	-2.51329	-1.94152	5.29102	-2.47595	0.0247434	4.32754	-6.24481	2.45909	5.33218	-2.89487	-1.03206	-4.10087	-4.89101	6.4252	3.66738	-6.6884	-0.232803	3.01017	-0.730269	7.20963	2.85381	1.46568	1.54372	0.399829	-4.48274	4.2509	-3.38094	-5.39306	1.34345	-1.35498	-4.06246	1.29653	-3.40273	-2.6663
2.38744	5.50412	-0.798816	-0.442529	2.59048	-1.65385	1.15935	-2.21128	6.49909	0.698382	5.87383	0.881894	5.21496	1.03073	-3.42024	5.23973	-2.38094	-2.87102	4.66692	-3.11801	-0.445057	3.64624	-6.17811	1.72732	5.31668	-3.02766	0.0407134	-4.20907	-5.40501	5.58628	3.40248	-5.84266	0.323677	2.32747	-0.349809	6.61048	2.06068	1.97092	1.24186	0.267929	-3.67002	3.73792	-3.08094	-4.5178	1.00514	-1.93388	-3.7425	0.618932	-2.99813	-2.28105
1.57564	6.02332	-1.16918	-0.865408	2.18343	-2.47428	1.09325	-2.20823	7.42369	0.281282	4.96926	0.961954	5.52526	1.84712	-2.91224	4.93643	-1.59084	-3.26352	4.64582	-3.89399	0.0933434	3.99394	-5.30031	1.44792	4.84928	-2.26103	0.573173	-4.81337	-5.05651	4.8592	3.26338	-5.11186	-0.314663	3.06397	-0.0139807	6.1004	2.49324	2.78403	1.06908	-0.510571	-4.01249	4.20364	-2.70854	-3.59403	1.06447	-2.53858	-4.45663	0.355142	-2.31913	-1.72417
1.25594	6.93612	-1.35859	-0.51604	2.05788	-3.3837	0.483854	-1.45194	7.45849	0.871982	4.86335	1.72169	6.44756	1.75654	-2.58204	4.54333	-1.07512	-4.02732	4.28482	-4.0675	0.933543	4.58504	-5.12338	2.19222	4.09888	-1.98963	1.08704	-3.99597	-4.99381	4.40565	2.41998	-5.19597	0.0793571	3.94887	-0.25645	5.64211	3.44825	2.78116	0.82619	-0.999271	-3.90273	3.4085	-1.95374	-2.9643	1.0438	-2.30578	-5.42005	0.307122	-1.45803	-1.58433
1.76374	7.79222	-1.38329	-0.380837	1.24336	-2.92892	-0.274246	-1.74494	6.97339	1.29298	5.53985	2.25318	6.27036	1.32804	-3.47934	3.89573	-1.8088	-4.14942	5.02692	-4.57887	0.837293	4.72094	-4.68328	1.36402	3.94728	-1.80375	2.01799	-3.47557	-4.49091	3.78796	1.49378	-5.37644	0.245887	4.06617	0.502499	5.0598	3.76294	3.68652	0.59901	-1.37197	-3.06075	3.16621	-2.15834	-2.15411	1.47056	-1.55878	-5.74626	0.863852	-0.90513	-0.901557
2.71344	7.91952	-1.29376	-0.962568	0.483521	-2.69453	-0.664746	-2.56192	7.27619	1.00848	6.47104	2.05299	6.71566	1.42202	-4.30644	4.61203	-2.21474	-4.66662	4.81072	-5.22489	1.49592	4.85364	-5.33831	0.61402	3.93538	-1.01365	2.51054	-4.02497	-4.97461	3.16456	0.751978	-6.0392	0.212777	4.06237	1.3103	5.57259	4.02337	4.39672	-0.0580598	-1.76987	-3.70875	2.54007	-2.85254	-2.56045	1.8889	-1.92668	-6.5177	0.472342	-0.82913	-1.77223
2.88714	7.38552	-0.505256	-1.08227	1.27237	-2.07412	-0.692746	-3.49224	6.94059	0.212582	6.33169	2.68675	7.10896	0.636049	-3.93194	5.29763	-2.71739	-5.04692	4.90792	-4.96308	2.36919	3.98394	-5.23491	0.15372	4.08798	-0.61709	3.35489	-4.32207	-4.97151	2.23069	-0.187522	-6.27614	0.297887	4.02007	0.664609	6.26174	3.96649	5.38248	-0.0328698	-1.54527	-2.9814	2.0005	-3.44104	-2.57315	2.62723	-1.49558	-6.68758	1.40466	-0.56493	-2.64511
2.56664	6.49092	-0.186556	-0.269746	0.863241	-1.94305	-0.867446	-3.44166	5.94449	0.737682	7.0483	2.99993	8.00656	0.750405	-3.53494	6.24763	-2.52662	-4.84422	5.15922	-5.72841	2.92464	3.48794	-6.06881	-0.13308	4.76988	-1.24355	3.40552	-4.99597	-5.21391	2.82501	-0.747422	-6.64631	1.0663	3.87917	0.807559	7.18906	3.08761	5.2594	-0.366239	-2.10307	-2.24382	2.24564	-3.29814	-2.93939	3.49455	-2.01998	-7.48363	1.35615	-0.0768302	-3.11515
1.85034	7.03512	-0.000996002	0.452359	0.243831	-1.96742	-0.0882461	-3.37601	5.47079	1.44958	7.45424	3.54785	8.14866	1.05076	-2.67064	6.63563	-2.82132	-4.02412	5.37492	-4.88402	3.34051	2.74734	-6.51021	-0.49178	5.26448	-1.63232	4.20982	-5.73637	-4.56991	2.71203	-1.64742	-6.84731	1.40561	4.66297	1.26141	7.46675	3.10495	4.28181	-0.375938	-2.63337	-2.95644	2.50932	-2.45734	-2.99471	3.02106	-2.73448	-8.17874	1.53009	-0.99153	-2.89173
1.86224	6.40592	0.826784	0.24216	-0.373939	-1.32189	0.578854	-3.66082	6.10939	1.07978	7.99464	4.22777	8.05746	0.657178	-1.74014	6.45703	-2.11103	-3.42472	4.87962	-4.60649	4.12037	2.88314	-6.71081	0.46832	5.76998	-2.26948	4.69563	-6.26517	-4.34831	3.50843	-2.34222	-6.82119	0.621507	4.84257	2.25049	7.4752	2.39394	4.21304	0.2382	-3.26747	-3.69388	2.61408	-1.89204	-2.25852	3.22126	-2.60598	-8.23053	2.57207	-1.75383	-3.08309
1.74644	6.55382	1.77351	0.284333	-0.740259	-0.478556	0.994554	-3.11982	5.49179	0.585782	8.35977	4.98401	7.74276	0.214619	-0.984339	6.85993	-1.76279	-4.29752	4.14232	-4.04836	3.86171	2.46344	-7.00981	1.36522	4.85438	-2.39964	5.02978	-7.03697	-3.82981	3.69806	-1.89992	-6.48732	-0.189923	4.33127	3.09652	7.57044	1.73889	3.66026	-0.10407	-2.65087	-4.32242	3.00336	-2.09694	-1.98854	4.22294	-2.60678	-8.96543	3.22177	-1.88553	-2.39982
2.80984	6.65682	2.0286	-0.153933	-0.144919	0.226689	0.459954	-2.59061	4.87029	0.639782	8.16691	5.91794	7.20526	-0.605111	-1.26464	7.85683	-1.66632	-4.45792	3.53672	-4.81784	4.00947	2.23754	-7.39281	2.17802	5.05728	-3.286	4.62086	-7.34527	-3.02341	4.00273	-2.02872	-5.54432	-0.208153	3.69287	3.79101	7.67937	1.89137	3.09962	-0.885591	-3.30117	-4.70322	3.63723	-2.61234	-1.99688	5.00854	-1.93298	-9.36877	2.71584	-1.93003	-2.31103
3.29414	6.33902	2.86916	0.0261229	-0.569199	1.10052	0.961754	-2.52162	4.08709	1.04658	7.32698	6.36316	7.11776	0.165569	-1.91724	7.87203	-0.72045	-4.03292	4.16462	-5.55841	4.02762	2.62004	-6.66291	2.69573	4.96388	-2.6985	3.98316	-6.77117	-2.22761	4.08399	-1.07182	-5.78334	-0.312973	2.71607	3.67563	7.47264	1.34734	2.82783	-1.58695	-2.81397	-5.34026	4.17778	-2.94874	-1.27432	4.42477	-1.42488	-9.58352	1.91498	-2.29293	-1.3931
3.09224	7.27602	2.81901	-0.246973	-1.27226	0.446868	1.78115	-2.74269	3.62249	1.72758	6.73508	6.11834	6.48126	0.0602786	-2.56014	6.94903	-0.69987	-4.16152	4.14212	-5.24161	3.12848	3.06874	-7.52551	2.87647	3.94668	-2.68605	4.16375	-6.44677	-2.99601	3.56099	-0.503622	-5.08897	-0.628523	3.03437	2.87902	7.82813	0.454127	2.88265	-1.29098	-2.20457	-4.76176	3.75567	-3.83224	-1.63852	3.8455	-0.72638	-9.04277	1.47709	-3.15533	-1.11182
2.29614	7.87172	2.71165	0.166942	-2.16993	0.639666	1.17205	-2.96458	2.93209	1.29428	5.91645	5.87975	6.35596	-0.732741	-2.97954	6.58543	-0.0967696	-3.48802	4.17862	-4.34109	2.64544	3.47544	-7.42891	3.76982	3.37638	-3.01005	4.88224	-6.38697	-2.63561	2.68532	-0.333522	-5.90274	-1.1557	2.82897	2.36236	7.01363	0.630107	2.10599	-1.80856	-2.62707	-4.23745	4.46677	-4.72574	-1.46593	3.70958	-1.13968	-8.25839	1.01411	-2.95563	-2.03425
1.64874	7.51942	3.26636	0.937077	-2.3001	1.14687	1.59075	-3.77314	3.14639	0.428282	5.54378	5.66256	6.48746	-0.233191	-3.75714	5.81753	-0.108	-4.03562	3.25052	-4.04615	2.4097	3.65844	-6.53211	3.4625	2.98908	-2.3695	4.23139	-5.73067	-2.92331	2.06463	0.307078	-5.20166	-1.36575	3.61877	2.2585	6.4363	1.42056	1.67115	-1.48791	-2.47207	-3.35102	4.901	-5.68414	-1.49706	3.44193	-0.50408	-8.73091	0.397152	-2.44403	-1.2722
1.23184	7.93082	2.49931	1.04515	-1.39435	0.832415	2.20005	-4.126	3.83259	0.0126822	5.0259	5.02793	6.61016	-0.125531	-4.72904	6.09783	-0.67561	-4.78602	3.48132	-3.10752	2.80402	2.77314	-6.06861	3.7032	2.88978	-1.59902	3.60126	-4.86517	-3.25911	2.13087	0.970478	-5.4089	-0.698333	3.07147	1.4956	6.61356	0.760517	1.29883	-0.900347	-2.44757	-2.66835	4.2499	-5.85774	-1.05314	2.59163	-0.38678	-8.18825	-0.377148	-3.18313	-0.776457
0.787844	7.21492	1.95564	1.14688	-0.645319	1.46112	2.63345	-3.43061	4.40549	-0.0898178	5.40627	4.08724	7.37966	-0.395611	-4.22044	5.21853	-0.70703	-5.13632	4.17492	-2.49738	2.51015	2.89684	-5.17147	3.39242	3.00378	-1.81527	2.7067	-4.39567	-3.94141	2.59136	1.89558	-5.29176	-0.808503	2.12917	1.35864	6.25693	0.606477	0.361759	-0.526623	-1.52627	-2.78097	4.58558	-6.21034	-1.6128	1.76326	-0.0985799	-7.22102	-0.656958	-2.85983	0.076653
-0.122756	6.97142	1.73171	1.68234	0.065651	1.0962	2.81105	-4.05031	5.09049	0.680582	5.43766	3.46407	8.25786	-0.642801	-3.96684	5.06073	0.10994	-5.59232	4.79912	-3.02436	1.91838	2.52414	-4.91273	2.47447	2.26448	-1.60677	2.14551	-3.49677	-4.27761	2.36259	2.71038	-5.26519	-1.33242	1.78657	0.601069	6.69533	0.680607	0.781738	0.37267	-0.897371	-3.41262	4.88695	-6.38514	-2.56852	2.18083	-0.98918	-6.75775	-0.493668	-2.11913	0.422263
-0.226456	6.00382	1.87452	1.14139	0.556031	1.66739	2.25375	-3.33449	5.49319	1.09338	6.24655	3.95166	8.75216	-1.38896	-3.59144	4.96283	0.93608	-5.17342	4.89332	-3.39714	2.79623	1.76354	-4.74917	3.0561	1.89348	-1.98756	3.03979	-3.47627	-4.73141	1.47891	3.44368	-5.27318	-2.00849	0.949274	0.267759	6.5553	1.48553	0.265372	0.35999	-0.273771	-3.07903	5.57115	-5.58154	-2.15859	2.50458	-1.22258	-6.57045	-1.3635	-1.89933	-0.397707
-1.02256	5.52872	1.63401	1.0443	1.4761	1.33392	1.82765	-4.09633	5.76999	1.11648	5.8446	4.82256	8.11456	-1.03578	-2.91114	5.20263	0.91139	-4.24882	5.31592	-2.65083	3.26028	1.01174	-4.25436	2.91092	1.01608	-2.30909	2.84452	-3.51567	-5.32141	0.708419	4.35118	-5.05578	-2.17637	0.867474	-0.128098	7.40036	1.52391	-0.292573	1.15623	-0.0505713	-3.79007	6.20721	-5.50134	-2.66787	3.41608	-1.19058	-7.31322	-2.04433	-1.72783	-0.064617
-1.16776	5.47492	0.696614	0.937627	1.43981	0.336767	1.07045	-4.16963	5.19859	0.268782	6.35227	4.75282	7.82836	-1.44425	-1.97324	4.92293	0.20963	-3.59732	5.79222	-1.82521	3.27368	0.21294	-3.80001	2.63385	0.0992765	-2.31068	3.41244	-2.49007	-5.23231	0.734669	4.60328	-5.9376	-1.90017	-0.0272264	0.0770593	7.6885	1.64064	-1.21542	1.17927	0.616129	-4.579	6.21007	-5.51024	-2.51661	4.36297	-0.73088	-8.09756	-1.85689	-2.14543	0.754813
-2.03456	5.60532	1.03987	0.902047	0.751431	-0.342747	1.23795	-4.43634	4.26559	-0.670118	6.29984	5.05202	8.79566	-1.31007	-2.08494	4.39103	0.6252	-2.87372	6.71192	-2.09842	3.40136	0.18774	-4.43639	1.94282	-0.697624	-2.26848	2.88786	-1.88687	-5.72451	1.28005	5.56128	-5.97641	-1.99687	-0.246326	-0.371838	8.5437	0.857787	-1.54768	0.75311	-0.0449713	-5.21336	6.55079	-4.90054	-3.28274	4.21734	-0.39488	-7.92422	-2.70632	-1.51253	1.22513
-1.90836	5.60032	-0.048686	1.67807	1.00735	-0.959564	0.559254	-4.73005	3.61799	-1.13612	5.44869	5.43929	8.61016	-0.466231	-1.62024	4.08893	1.52072	-3.19092	6.40862	-3.00935	3.55585	1.05954	-4.47961	1.55092	-0.742924	-3.1202	2.40628	-1.06307	-5.23421	0.898819	5.54838	-5.10016	-2.36412	-0.338526	-1.13951	8.05973	0.362687	-2.3959	0.96993	-0.322171	-6.02512	6.15271	-4.09034	-2.84148	4.56717	0.29072	-7.20287	-2.70206	-1.40433	2.00559
-1.90316	6.51812	0.104094	2.31493	0.328061	-1.04345	1.14685	-4.82538	2.87189	-1.35492	4.98261	6.28746	8.38266	-0.704351	-0.690339	4.48723	2.34178	-3.21632	6.79422	-3.86727	3.81831	1.70094	-5.15768	1.79792	-0.790924	-4.0508	2.24564	-1.09307	-5.16051	1.94153	4.96598	-5.61995	-2.96067	0.220874	-1.48379	7.33272	-0.521903	-2.59258	1.46153	-1.10957	-5.53727	5.95829	-4.00764	-3.41492	5.29575	-0.44838	-6.68657	-2.87863	-1.94243	2.74891
-2.12566	6.49222	-0.808606	3.0025	0.498211	-0.413804	0.345754	-4.97557	2.42989	-1.94862	4.18456	6.23661	8.04546	-0.191401	0.0654608	4.25693	2.71409	-4.06032	6.67732	-4.72105	3.39146	1.29884	-5.59561	2.58261	-0.464924	-4.766	2.8869	-0.495973	-4.34081	1.84821	4.76788	-6.64404	-2.91516	0.824774	-1.67501	6.64966	-0.669943	-2.19494	2.36042	-1.27837	-4.63353	5.63332	-3.48914	-4.11968	5.80614	-0.56388	-6.08939	-3.64577	-2.87423	2.54245
-1.42686	6.94782	-1.34927	2.80796	0.795461	0.579347	0.811354	-5.67102	1.98689	-2.45622	4.88724	5.89221	8.02576	-0.430861	0.989161	4.81763	2.00879	-4.33992	7.19682	-4.57814	2.6211	0.57764	-6.00531	2.10872	0.148776	-4.4049	3.51805	-1.20227	-3.69521	1.60996	4.10738	-6.68657	-3.56927	1.72577	-1.9781	6.61857	-1.38052	-1.79614	2.9292	-2.20977	-4.71058	5.46478	-3.05514	-4.94146	5.67228	-1.63268	-6.13939	-3.60055	-3.62653	2.89008
-2.08696	7.30302	-1.90517	3.04001	1.54913	1.17028	1.55355	-6.3422	1.92899	-2.78272	5.68614	6.32636	7.74576	0.267259	1.61806	5.76953	2.07742	-4.11142	7.51982	-3.92064	2.01822	-0.17106	-5.44731	1.69292	0.671176	-4.3199	4.36044	-1.48497	-3.58971	0.723759	4.04278	-5.95688	-4.16436	2.09407	-2.67287	6.07451	-1.55207	-1.54902	3.82461	-2.67707	-5.48746	5.7396	-3.30534	-4.80359	4.78429	-1.36668	-5.65903	-4.38914	-4.09173	3.50578
-2.94006	6.88112	-1.81849	2.13076	1.7566	1.0936	2.06205	-5.94273	1.20759	-3.59892	5.23988	6.05447	6.94896	0.611329	1.88216	6.58723	1.59658	-3.68452	6.80172	-3.3476	1.89255	0.26404	-5.95801	1.01042	0.914976	-5.1868	4.60134	-1.00787	-2.74001	0.581679	3.11768	-6.32588	-4.26352	1.72087	-2.0151	5.55415	-1.10104	-2.28051	4.23547	-2.44437	-6.29927	5.25924	-3.61934	-4.41917	3.94388	-1.94058	-4.91685	-4.50224	-4.81295	3.26601
-2.71306	6.33842	-2.50621	1.73277	2.09544	1.91874	2.49555	-5.57858	1.93659	-3.56382	6.15996	5.68854	6.77196	1.6357	2.15926	7.03903	1.4063	-4.51552	5.87622	-3.43076	1.92201	1.09014	-6.23041	0.73702	1.65548	-4.7399	4.30645	-1.87857	-2.76131	1.05649	3.23548	-5.68168	-3.61708	1.21237	-1.93874	4.74057	-0.827183	-3.15738	4.39298	-2.01797	-6.4384	4.38733	-3.54134	-4.24028	2.9691	-1.74828	-4.09144	-4.03761	-4.25904	2.47048
-2.54696	5.69702	-3.18953	1.00853	2.64921	2.16995	2.45265	-5.09049	2.77249	-3.17812	5.48592	5.07416	7.30456	2.43248	1.96706	7.69193	0.84232	-5.14302	5.90672	-4.09176	1.28279	1.69434	-5.96651	-0.0187799	2.19238	-4.0331	4.70139	-2.62597	-3.23741	0.601379	2.75618	-5.57048	-2.78042	0.369774	-1.42612	4.97382	-0.311043	-2.67637	3.71597	-1.04307	-6.30631	4.28024	-3.97664	-3.43949	2.86027	-1.70998	-4.61788	-3.19432	-4.47691	1.60088
-2.12736	5.46092	-2.35334	0.138792	2.81057	1.89843	2.12645	-5.86435	3.22309	-2.27512	5.23279	4.91584	7.17786	2.28498	1.00236	7.08323	0.12291	-5.38952	6.21372	-4.12288	0.404733	2.14264	-6.03431	0.82892	1.85378	-3.4096	4.03176	-3.00317	-3.81041	1.31132	2.21078	-4.92844	-2.34793	-0.0155264	-0.85019	5.59115	0.386207	-2.06008	3.60364	-0.780471	-5.56849	4.88183	-4.66524	-3.06224	2.30578	-1.78998	-3.73878	-2.87653	-3.98083	0.793233
-1.70806	4.76482	-1.87798	-0.501928	3.58734	1.92561	2.07505	-6.66068	2.74889	-2.05042	4.84315	4.05614	6.43626	2.12215	0.353461	6.36583	-0.48214	-5.77232	6.46482	-3.20112	0.307643	3.09994	-5.67461	0.84702	2.53268	-3.3555	3.38692	-3.33957	-3.36241	2.06511	2.26598	-4.26362	-1.69001	0.505574	-0.0722107	5.68374	1.32193	-1.93916	3.80764	-0.215571	-5.53876	4.05536	-5.16174	-3.64389	1.74313	-2.67048	-3.47699	-2.64417	-4.70347	0.038673
-1.16756	4.77832	-1.08336	-0.533892	4.21845	1.22634	1.22985	-6.93026	3.15289	-1.83442	4.53597	3.12087	5.48326	1.88322	0.518661	5.98693	-1.3042	-5.91012	6.69512	-2.87011	-0.553257	2.97074	-4.84373	1.43272	3.28338	-2.98924	3.02764	-3.61337	-2.79281	1.29302	1.41938	-3.81173	-1.83477	1.06207	-0.108538	4.86862	1.61382	-1.00275	3.74046	-1.13887	-5.15689	3.97509	-6.13244	-3.44795	1.62803	-2.51038	-3.63017	-1.63864	-4.62129	-0.919187
-0.397156	4.40722	-0.623696	0.403544	4.19127	1.09481	0.387454	-6.98199	3.55549	-2.42272	4.95488	2.45572	5.19026	2.77231	0.690761	5.13683	-1.84874	-5.83922	5.90082	-2.4182	-0.747757	2.98214	-3.94281	1.13822	3.24438	-3.9232	2.84541	-3.27577	-1.90348	1.55107	0.973778	-3.45363	-1.10971	1.61677	0.326929	4.2227	2.4802	-0.698643	3.38839	-1.71077	-5.85603	3.59903	-5.61564	-3.52875	0.804083	-3.29228	-4.09001	-1.9571	-5.1441	-1.44816
0.346744	4.77222	-0.174256	0.545847	3.9324	0.185536	-0.393046	-6.56313	3.18709	-2.25862	4.27847	1.83137	4.50676	3.3463	1.05086	4.71513	-2.1585	-6.69162	5.78572	-2.12717	-1.60086	2.12934	-4.19292	1.03502	2.63768	-4.7902	2.79952	-2.88757	-1.39504	0.809849	0.349678	-4.15124	-1.05517	2.20907	-0.353685	4.0092	2.73327	-1.18328	2.57142	-1.59777	-5.84829	2.63934	-4.76714	-3.97403	0.590603	-3.72568	-4.28484	-2.80373	-4.77655	-1.52943
0.908544	4.32962	0.505304	-0.470131	3.78486	0.00440048	-0.718346	-6.1844	2.37599	-2.50882	4.49098	0.959514	3.99556	2.48742	1.10186	4.08693	-1.65395	-6.20612	5.73012	-1.28427	-1.18456	2.43994	-3.55799	0.39402	2.28188	-4.0304	2.35677	-1.97357	-1.82808	1.10518	0.598378	-4.07878	-0.138943	2.25797	-0.77619	3.09956	2.86007	-2.04483	2.96795	-2.17237	-5.30036	2.10524	-4.63804	-3.05479	0.951873	-3.21818	-5.0876	-2.96496	-4.53179	-0.703277
1.00414	5.27782	0.645174	-0.00939513	4.19599	-0.692134	-0.479046	-5.47199	2.92299	-1.71282	4.38271	0.459754	3.94866	2.87949	0.240061	3.29413	-1.1856	-6.61102	5.83032	-1.2489	-0.260957	2.89414	-3.67404	-0.48038	1.55948	-3.4411	2.62059	-2.23377	-2.24071	1.8737	1.03168	-3.84853	0.726037	2.71017	-1.57576	3.30343	2.33521	-1.78378	3.70637	-1.19447	-5.03682	1.79658	-3.77354	-3.26159	0.566073	-3.03468	-5.29297	-1.99105	-3.97903	-0.319877
0.441644	5.85202	0.107574	0.852636	4.67733	-0.555049	-0.864746	-4.78791	3.49929	-1.05332	3.88612	1.10716	4.29366	2.4536	-0.598539	3.24573	-1.07535	-5.65832	6.84332	-1.23947	-0.281857	3.85414	-3.53788	-0.56168	1.29458	-2.78869	1.90247	-2.84357	-2.52501	2.53645	1.81718	-3.94226	0.174767	2.03837	-1.82133	3.91908	2.97284	-1.35078	4.32477	-0.442971	-5.02691	2.41882	-3.77034	-3.41324	-0.393247	-2.21588	-5.60506	-1.70074	-3.50193	-1.13967
0.726644	6.69692	-0.135016	0.257058	5.23843	-1.02952	-0.580046	-4.43785	2.63589	-0.877818	4.87172	1.23986	4.41086	2.64038	-1.50804	3.24053	-0.1602	-5.93492	7.20422	-1.61074	0.586633	3.84094	-4.48732	-0.43908	2.09898	-2.68545	1.35537	-3.30377	-2.28631	3.34412	2.05988	-3.81342	1.14053	2.48717	-2.62775	3.55878	3.66755	-1.91528	4.40284	0.161429	-5.76661	2.59247	-3.82934	-2.53072	-0.114397	-2.12948	-4.86964	-1.10055	-3.00553	-0.667597
-0.195756	6.82722	-0.168216	0.647295	5.43623	-1.86769	-0.698946	-4.52807	1.69509	-1.23452	5.20995	0.369314	5.24466	2.96957	-1.14994	3.37933	-0.0340296	-4.96852	7.75722	-1.3035	1.3221	4.31684	-4.99558	-1.09878	2.48148	-3.6127	1.37448	-2.68827	-1.74598	3.79019	1.48458	-3.07278	1.20379	3.44517	-2.44759	3.641	3.59843	-2.61228	5.0305	0.358829	-6.52763	2.12284	-4.33734	-1.9556	-0.602503	-1.26008	-4.62268	-0.776208	-2.55873	-0.592077
0.0583438	7.35892	0.658764	1.22688	6.23273	-1.80589	-1.04225	-5.37011	1.55119	-1.86322	5.90322	0.682574	6.00596	3.52853	-1.20304	3.79293	0.8352	-4.89342	8.11812	-2.11889	0.926803	3.83744	-5.19476	-1.88168	2.13628	-4.5039	1.09069	-3.37727	-1.16586	3.29863	0.759078	-3.01743	1.80319	3.32297	-3.43872	3.57084	2.84481	-2.9621	5.63898	-0.145171	-5.99493	1.41671	-5.33254	-1.9078	-0.524026	-0.95168	-5.30906	-1.31675	-3.51753	-0.544607
0.444844	8.25732	0.495084	0.983377	6.82063	-1.05487	-1.68345	-6.02926	1.82669	-1.34972	6.66593	0.489104	5.76956	4.01552	-0.409639	3.61863	1.75581	-5.20552	9.06402	-2.0664	1.00588	4.48244	-4.63385	-2.35638	1.81308	-4.7204	0.211393	-3.58397	-1.30706	2.3829	-0.152622	-2.95833	1.5355	3.69417	-3.07389	2.76659	3.83051	-3.28953	5.74116	0.0829287	-6.89846	1.13947	-5.94494	-2.07924	-1.21789	-0.44828	-5.815	-2.03936	-4.02053	-1.31293
1.37234	8.34422	0.372954	1.10596	7.24603	-0.153893	-2.09915	-6.08091	2.70759	-0.713018	6.73702	-0.222696	5.38816	4.3703	-1.25524	3.04273	2.52576	-5.08332	8.89162	-1.37696	1.68246	5.29054	-5.02376	-2.72138	1.21488	-5.2716	-0.285677	-4.46967	-1.37842	2.09483	-0.476022	-2.11371	1.05798	3.12157	-2.5163	2.1658	3.70943	-2.73627	6.49231	1.06853	-7.06039	0.643865	-6.53234	-2.61427	-1.75975	0.51922	-6.00051	-1.99281	-4.66109	-1.60205
1.96834	8.16402	1.15762	1.3643	6.80803	0.674727	-1.60745	-5.86533	3.49579	-1.34272	7.48682	-0.195986	4.57746	3.99116	-1.49104	2.26613	3.04676	-5.19972	9.61732	-0.805947	1.92714	4.55104	-5.10885	-3.36028	1.50758	-6.177	0.128113	-4.82887	-0.457863	2.50364	-1.00592	-2.88997	0.871607	3.81567	-2.70333	1.52182	3.83757	-3.25007	7.35499	1.09073	-6.25776	0.157475	-7.10404	-2.72824	-0.930583	0.86842	-6.64385	-1.38842	-5.07134	-1.6374
2.42054	8.76852	0.562504	1.94742	6.43073	0.0959565	-2.19295	-5.27699	3.93309	-0.602818	7.73672	0.399374	4.62636	4.30309	-2.39134	1.57823	3.60178	-5.47332	9.22142	-0.144707	1.28393	4.69184	-4.82404	-4.31058	2.33268	-5.8537	-0.357037	-5.54937	-0.621493	3.10019	-1.89882	-3.03183	1.10038	3.12177	-3.34405	1.41795	2.91509	-3.24355	7.6109	1.06393	-5.27727	0.414425	-6.62964	-2.74241	-0.0465972	1.62172	-6.38001	-1.87164	-5.27839	-1.76242
2.93054	7.96572	0.606594	2.61802	6.35663	0.841537	-2.13195	-4.58112	3.31029	-0.598318	7.74906	1.37845	3.76836	4.34176	-2.82914	1.13043	3.78797	-4.58692	9.27762	-0.218997	0.349383	4.78754	-4.07824	-4.90458	2.02868	-5.0831	-0.904957	-5.96977	-1.06306	3.894	-2.23532	-3.58033	0.263297	2.83697	-4.2219	1.79791	2.31504	-2.58359	7.99117	1.98333	-5.17833	0.842235	-5.97104	-2.19568	0.443593	2.03702	-7.28196	-1.74065	-4.30936	-1.75517
3.84964	7.99482	0.830214	2.31048	6.61883	1.71735	-2.94825	-4.17952	2.93059	-0.956618	6.90459	1.49052	3.88646	3.54479	-3.37394	1.58063	3.65221	-3.71642	8.41042	0.0796127	0.435143	4.52604	-4.26773	-5.83058	2.50918	-4.3513	-0.578457	-6.12827	-1.28164	4.80227	-2.39282	-4.49571	-0.0126429	2.30237	-4.99924	1.76533	1.73467	-3.219	7.59648	1.58173	-4.35637	1.15979	-5.62014	-1.2318	0.489443	2.10302	-7.21693	-0.796918	-4.48725	-2.72827
3.66564	7.15852	0.438384	2.42091	6.87133	2.64218	-3.75715	-4.75956	3.18979	-0.972318	5.94772	1.38947	4.74566	3.29522	-2.98814	2.42243	4.05198	-3.65612	8.36422	1.00418	0.232773	3.86154	-3.63525	-6.05998	2.98158	-4.3303	-1.41276	-5.78687	-2.30491	4.80899	-2.23732	-4.64084	1.01005	3.05897	-5.6944	1.45179	1.77058	-4.07959	8.08399	1.45583	-4.46469	2.1788	-5.17694	-1.45755	1.34373	1.28452	-7.19246	-0.304708	-4.11483	-3.45698
3.81174	7.13692	1.4234	2.85645	6.01523	2.72649	-4.23265	-3.96449	2.79929	-0.916018	5.53431	2.23941	5.60046	2.85227	-3.25614	3.24483	4.22682	-3.28122	8.90462	1.52311	0.782883	3.98774	-2.74838	-5.78848	2.89598	-3.4295	-1.49676	-5.37737	-3.12371	4.43235	-1.40112	-4.67452	1.49704	3.14677	-6.63	1.41353	2.34152	-4.33812	7.36228	1.68943	-5.38603	1.8826	-4.55474	-1.92534	1.92995	1.24452	-6.3168	0.181322	-3.20683	-3.72489
4.17942	6.36132	0.942894	3.53505	5.43793	3.16893	-5.04385	-3.95032	2.26959	-1.11752	6.45629	2.45541	5.06976	3.17025	-4.06344	3.70823	3.85487	-2.48242	8.12552	2.15964	0.943843	4.39574	-1.86196	-5.92738	3.66938	-3.11374	-1.97166	-4.50547	-2.71201	4.77145	-1.98392	-5.4687	1.52399	3.38417	-7.33346	2.00728	2.49672	-5.13909	7.9912	1.11713	-5.88256	2.46105	-4.07384	-2.25749	1.18735	0.78532	-5.56752	-0.244058	-2.91563	-4.09406
4.97457	6.94532	0.798664	4.19381	5.21603	2.39944	-4.57455	-4.12505	1.43969	-1.90012	6.00236	2.62958	4.60356	2.32803	-3.93934	2.93783	4.14783	-2.00272	8.49992	2.99234	0.418183	4.45604	-2.04923	-5.00238	4.27548	-3.9191	-1.98036	-3.78177	-3.04831	4.21177	-2.87312	-5.36536	1.65423	3.99757	-7.84645	2.57694	2.73818	-5.79702	8.68021	0.933829	-5.38209	3.21667	-3.88384	-1.50211	0.538953	0.10652	-6.1607	0.153852	-3.65603	-3.98521
6.03157	7.05082	0.765134	5.1029	5.33123	2.86374	-5.25405	-3.56768	1.08689	-2.86562	5.85484	2.6215	4.14226	2.7219	-4.67904	2.38803	3.52119	-2.52752	7.64482	3.17853	-0.00225659	5.27884	-2.26203	-4.41668	4.41168	-3.8149	-1.03276	-4.35247	-3.65391	3.7064	-3.25102	-4.44918	1.82091	3.51947	-8.03643	3.39826	2.99429	-4.88055	9.02731	0.706429	-6.35196	3.25952	-3.47924	-0.581057	0.578613	-0.52728	-5.52325	-0.036048	-3.83973	-4.86693
5.99079	6.45752	0.068734	5.34426	6.21713	2.9417	-5.31935	-2.53585	1.07909	-3.03592	6.44704	1.88052	3.27546	2.42342	-4.97744	1.44213	3.82766	-2.63992	7.19102	2.82479	-0.789957	4.78404	-3.03069	-4.13148	4.98438	-4.4494	-0.489967	-4.37117	-2.91191	3.14211	-3.31982	-4.83848	0.889827	3.04527	-7.22972	3.36495	3.87661	-4.60511	9.02651	0.754929	-7.34593	3.14236	-2.72804	-1.23284	0.663873	-0.30208	-4.72333	0.469772	-3.26643	-5.10552
5.18623	6.16532	-0.330246	6.31064	6.10473	2.94638	-4.79575	-2.42194	0.283989	-4.06372	6.24055	1.86194	3.40106	2.45457	-4.01284	1.41033	4.55038	-1.85362	7.24202	2.00661	-1.31386	5.65704	-3.41597	-3.97778	4.78938	-4.7779	-1.38996	-5.01887	-2.35841	2.73356	-3.61102	-3.95308	0.509167	2.42507	-6.69293	3.90896	4.53658	-5.30983	9.31291	-0.109771	-7.51079	2.76727	-2.23184	-1.99683	0.302713	0.68172	-4.53317	0.683012	-3.59743	-5.74233
4.70453	5.34982	-0.183816	6.00918	5.32093	3.47208	-4.26615	-1.78882	-0.274011	-4.14702	5.25137	1.77827	2.64156	2.9923	-4.26084	0.738832	4.41502	-1.20372	6.77922	1.89792	-2.16266	5.77594	-4.18046	-3.26348	3.86808	-4.9174	-1.83616	-5.75667	-1.8969	2.23911	-4.58112	-3.7408	0.264677	1.41597	-6.82283	3.6687	5.51221	-5.29228	9.23181	0.129929	-8.31255	2.43826	-2.86514	-2.12549	-0.388847	0.94082	-3.79326	0.160342	-4.24732	-6.43029
4.64278	4.48232	0.139404	6.12798	4.43198	3.10766	-5.14845	-1.24497	-0.313811	-4.36492	4.34114	1.89511	1.77506	3.19781	-4.72294	0.276432	5.11537	-1.69802	6.19412	2.44638	-2.78336	6.49864	-4.72171	-3.63768	3.19288	-5.5929	-1.93356	-6.52237	-1.48339	2.65248	-5.48092	-3.95205	0.629417	1.72807	-6.71067	2.77247	6.21073	-5.41972	8.53603	1.02173	-8.30797	2.0652	-2.79994	-1.62317	-1.25327	-0.0148799	-3.57255	0.156912	-4.13043	-6.12856
4.07724	3.81402	-0.290916	5.67834	4.05731	3.85277	-5.31485	-0.552165	0.316289	-3.56952	4.49387	1.31011	0.834157	3.48899	-4.67584	0.696632	5.69471	-2.35712	5.59162	1.88243	-3.22376	6.95384	-3.8053	-3.33738	3.09108	-5.1364	-2.80976	-7.26767	-0.973393	3.14572	-6.28622	-4.48518	0.727707	2.43867	-6.03598	2.89159	6.05217	-5.74107	7.61951	0.566929	-9.10011	1.78685	-3.66804	-1.86951	-1.46546	-0.98868	-3.81318	0.031462	-4.83028	-5.67997
3.74624	3.94572	-1.16524	5.39721	3.89794	4.73751	-5.27495	-0.0680047	1.15139	-3.45982	5.0511	0.549924	-0.0532434	3.6927	-5.02734	0.768532	5.0212	-3.04672	5.85052	1.11183	-2.83336	7.46314	-3.25562	-3.93288	2.88108	-4.4287	-3.43966	-8.06917	-1.59752	3.17493	-7.18192	-4.04952	0.904487	1.82417	-5.33631	3.45931	5.4547	-6.4523	7.46372	-0.355371	-9.07261	1.62134	-3.66594	-0.960297	-1.77128	-1.44848	-3.53208	-0.804878	-5.0941	-4.73541
2.97644	3.46752	-0.891626	4.85596	3.87081	5.53384	-5.40075	0.819745	1.48679	-3.07172	5.93612	0.592054	0.0189566	2.89037	-5.71124	1.53733	4.70139	-3.65092	5.73242	0.541573	-3.58626	8.13754	-3.84204	-4.46058	3.42428	-4.9401	-4.13146	-9.03457	-1.92041	3.16453	-7.70392	-3.56137	0.259857	1.73837	-4.5642	3.94204	4.54847	-6.31844	7.67886	-0.422671	-8.77715	0.706615	-3.33124	-0.232127	-2.35614	-0.72048	-2.86335	-0.890388	-5.72814	-4.66168
3.47334	2.65242	-0.916936	4.35873	3.27572	4.99018	-5.50995	1.7475	1.27749	-2.86842	6.18418	-0.313656	-0.416943	3.17509	-6.45234	1.47703	5.25749	-4.45492	5.27772	0.120093	-2.84916	7.56764	-4.42769	-3.99098	2.46358	-5.032	-4.12276	-9.38937	-2.78641	2.99075	-7.11752	-2.95014	0.771497	1.74717	-3.83395	3.27296	3.79951	-6.84833	7.41669	0.634929	-8.98161	0.646525	-3.62874	-0.268147	-3.24583	0.0476201	-3.46789	-0.939788	-5.67219	-3.88107
3.50494	1.79542	-0.488906	4.29196	2.44475	5.4972	-5.46925	2.7669	1.06159	-2.35692	5.75491	-1.04072	-0.453443	2.34383	-6.97704	2.11763	5.9708	-4.60632	5.45602	-0.838357	-2.86376	7.52344	-5.12287	-4.67008	2.07228	-5.9328	-4.04436	-10.2653	-2.57301	2.75963	-7.72562	-2.1456	0.567307	1.70957	-3.23606	4.00879	4.16105	-7.52521	6.84861	0.833729	-8.09232	0.443065	-3.79204	-1.06926	-3.67364	-0.67788	-3.94398	-1.32088	-5.81581	-3.32064
4.4239	1.49052	-0.674046	4.82768	1.87461	6.08842	-6.17555	2.5224	0.496089	-2.28372	5.44297	-1.95258	0.508057	2.31758	-7.14334	2.95683	6.12231	-4.10802	6.28372	-0.411327	-3.00036	7.43094	-5.87701	-4.00108	1.55658	-5.5221	-4.90186	-10.5918	-1.71028	2.84652	-8.17052	-1.73114	1.36788	1.41677	-3.27453	4.8908	5.02862	-8.01059	6.55872	0.923229	-7.80756	-0.449305	-4.33834	-0.993317	-2.84549	-1.08948	-4.51445	-2.02768	-6.58085	-2.88315
4.58519	2.34302	-0.456116	5.68567	1.50292	6.45329	-6.10385	1.93943	-0.296311	-2.21302	5.22298	-2.88798	1.10976	1.71309	-6.52784	3.34123	5.49395	-4.79852	6.99752	-0.281967	-2.37076	6.71074	-5.80961	-3.31458	0.724776	-4.9995	-5.03896	-11.1745	-2.14291	3.51414	-8.82642	-1.66844	0.692007	1.04977	-3.93783	5.52037	4.48187	-7.60356	5.92885	0.991029	-7.48947	-1.39961	-4.24274	-1.89371	-2.497	-0.53668	-3.83363	-2.34256	-7.3126	-2.22015
4.39524	2.95242	0.253234	5.77394	1.3574	7.44395	-6.81465	2.5456	-0.465011	-2.56812	5.27632	-3.82588	1.34856	2.66124	-6.59434	3.67683	5.11472	-4.02492	6.78942	-0.422567	-1.44046	5.82894	-5.93811	-3.74138	1.10338	-4.2442	-5.52926	-12.0606	-2.44251	3.3058	-8.84012	-2.66232	0.588787	0.544574	-4.13948	6.33683	5.34111	-7.52725	5.49059	0.893129	-6.73984	-0.793815	-4.35004	-2.72947	-1.95036	-0.13598	-3.26204	-2.99632	-6.95726	-1.51298
3.67444	2.33992	0.408604	6.01643	2.31956	7.38463	-7.39805	3.3726	-0.281411	-2.43922	6.22545	-3.95838	1.37616	3.5319	-6.20164	3.26313	5.25795	-3.17022	6.96292	-0.105797	-0.577557	5.71004	-5.39101	-4.52538	1.46878	-4.8924	-6.15796	-11.3005	-3.02691	3.00307	-8.55272	-2.58758	-0.335763	0.465574	-3.24594	6.75326	5.82741	-6.72245	5.51069	-0.0468713	-6.33618	-0.980735	-4.86824	-2.08748	-1.46467	-1.02438	-2.80654	-2.91587	-7.56783	-1.17568
3.44674	1.66132	1.04939	5.51273	2.84315	6.8007	-6.95205	3.898	-1.03201	-3.39672	6.13625	-4.05948	1.40936	4.26792	-5.53094	3.34623	6.16408	-2.84062	6.74572	0.875173	-0.593657	4.80524	-5.52091	-5.04958	2.05758	-5.2287	-6.84476	-11.7575	-3.80941	3.28521	-8.43122	-2.64497	-1.29715	-0.0733264	-2.57645	6.36076	5.64678	-6.85928	4.57076	-0.577471	-7.20029	-1.16351	-5.24174	-1.46176	-2.11478	-1.45518	-2.04921	-2.52882	-8.2513	-0.611887
4.1719	1.27672	0.631364	6.02286	3.56653	6.52619	-6.63405	3.2223	-1.62391	-4.23882	6.57575	-3.89348	1.17496	5.25674	-5.76634	2.84643	6.77781	-2.18542	6.06892	0.374493	-1.04086	4.75494	-6.50171	-4.81518	2.75608	-5.7114	-6.27576	-11.9141	-4.44391	2.53387	-7.65042	-2.08911	-1.28373	-0.418626	-1.66508	6.26408	6.2972	-6.25483	4.31312	-0.743871	-6.98745	-2.04594	-5.74424	-1.16498	-1.31768	-1.83548	-1.52058	-3.31194	-8.99397	-0.024367
3.90594	0.312422	0.413054	6.46078	3.85876	5.65575	-6.55575	3.0708	-2.60001	-3.54872	6.97887	-3.31098	1.98726	5.15658	-5.27284	2.50933	7.28629	-2.94792	5.53652	0.827963	-1.65196	4.04344	-6.55051	-5.42588	2.97428	-6.6618	-5.85626	-10.9903	-4.52521	2.10705	-7.49482	-3.04562	-1.37916	-0.726326	-0.943579	6.93043	6.84385	-6.79499	3.69607	-0.665071	-6.89428	-2.97288	-5.46434	-0.284137	-1.65768	-1.18538	-1.85084	-3.86158	-9.14696	0.941933
3.86274	0.701822	-0.481516	6.83586	3.88916	4.7913	-7.39005	3.0662	-3.05581	-2.61012	6.94811	-3.09528	1.85436	6.03658	-5.69874	1.70413	7.33957	-2.45702	4.75062	0.335633	-1.52586	3.66114	-6.10111	-6.22978	2.12348	-6.6781	-5.39356	-10.4073	-4.38421	1.39545	-7.82382	-3.85922	-1.73103	-1.50973	-1.39057	6.59173	6.92846	-5.84621	3.58684	-0.0214713	-6.19183	-2.84848	-5.84934	-0.718337	-2.42685	-1.22148	-0.911935	-4.07038	-9.4064	1.87397
3.76524	0.774722	-1.47838	7.54473	4.31998	4.28041	-7.52225	3.3602	-2.14971	-1.90722	7.60713	-3.26648	2.68736	6.54874	-5.58994	1.79943	6.45187	-2.49132	4.41662	1.2517	-1.50166	4.15844	-5.84731	-6.93518	1.95208	-6.9128	-4.34626	-11.3301	-4.33401	1.03408	-7.56342	-4.58243	-2.37269	-2.40173	-1.7475	6.22459	6.90579	-5.91386	2.57856	0.588029	-5.41728	-2.87857	-6.75634	-0.691477	-2.89553	-0.30768	-1.25601	-4.09903	-8.53948	2.35032
4.11814	1.24242	-2.18802	8.23595	4.91416	4.51878	-8.43085	2.9119	-2.20751	-1.37682	8.42664	-3.36358	3.07136	6.99193	-4.81584	2.38443	5.7214	-2.65772	5.14132	1.78738	-1.66566	3.52394	-5.29551	-7.38808	1.89878	-7.9171	-4.51096	-12.2452	-4.07261	1.27098	-6.97282	-4.74503	-1.61268	-2.12583	-2.58585	6.53	6.68296	-6.85421	2.46514	1.22773	-6.11016	-2.77496	-6.77694	-0.642117	-1.947	0.54472	-1.65086	-4.3398	-8.47714	2.88326
4.65993	1.80852	-1.70414	8.64581	4.01703	4.57941	-8.74505	2.4142	-1.46281	-0.450818	8.57712	-3.23578	3.35496	7.45667	-3.99254	2.66673	5.13384	-1.86852	4.57642	2.40129	-2.19926	3.07994	-4.4894	-7.17808	1.60648	-8.8007	-4.45556	-12.0274	-3.23561	0.939199	-7.23622	-5.5547	-1.12903	-1.76773	-2.87176	7.41614	5.78512	-6.81274	2.14746	1.19363	-7.06593	-2.65657	-6.89134	-1.2779	-1.25438	-0.21868	-2.13795	-4.54764	-8.20191	3.54668
5.25367	2.16222	-2.36608	8.26211	3.95922	5.51444	-9.61015	1.91037	-1.41441	0.171182	8.21842	-2.53248	3.33746	8.13909	-3.17074	3.05183	5.90499	-1.37452	4.47332	3.2615	-1.80466	3.94494	-4.17416	-7.17278	1.49318	-8.9137	-3.49126	-11.6959	-2.32351	1.04977	-6.59502	-6.17773	-1.64117	-1.13853	-2.36466	8.00458	5.55982	-7.30496	2.96352	0.537029	-7.60529	-3.08238	-7.57354	-1.89535	-1.6057	-0.34208	-3.07786	-4.37246	-7.30892	3.75948
5.90633	2.19112	-3.23204	7.61857	4.43163	5.95928	-10.4779	1.96719	-1.93101	1.07588	7.86906	-2.23748	2.68846	7.55317	-2.81044	3.19933	6.7705	-0.946322	5.40562	3.49696	-1.70186	3.88894	-3.32755	-7.65768	0.486976	-9.2507	-3.73456	-12.2404	-2.68441	1.78741	-5.76572	-6.17546	-1.09995	-1.40643	-1.90407	8.82051	4.86428	-7.08698	3.64122	-0.00517125	-8.45309	-3.11354	-8.51164	-1.58062	-1.87169	-0.0882799	-4.04923	-4.40925	-6.70876	3.02443
6.48368	1.70912	-3.88239	7.83008	3.62148	6.42615	-9.83525	1.62508	-2.59821	1.40328	8.49451	-2.82108	1.96826	8.20507	-2.64514	2.69273	7.21387	-0.205722	5.40772	4.57318	-1.75816	3.79914	-2.41013	-7.50108	-0.0508235	-10.0793	-4.00016	-12.5724	-1.79232	2.14949	-4.97392	-6.04044	-0.585593	-1.43543	-0.933052	8.8207	4.38993	-6.25161	3.62685	0.793229	-8.96413	-2.92236	-8.26804	-0.556527	-1.83692	-0.42928	-4.86241	-3.91804	-5.90214	3.47718
6.94782	1.74812	-3.04012	7.90355	3.03058	7.17393	-10.0208	1.00608	-3.37691	2.15678	8.03636	-3.24178	1.37626	8.22033	-1.71624	3.13343	8.04108	-0.406122	5.11532	4.21646	-2.60666	2.88384	-2.07338	-7.39878	-0.798724	-9.4509	-3.61796	-12.7148	-0.929053	2.54118	-5.07512	-5.66542	0.310597	-2.30413	-0.686418	8.44482	4.39497	-6.31703	4.56472	1.32033	-8.48795	-3.6075	-7.50264	-0.263427	-1.22412	0.30612	-4.65863	-3.33521	-5.00687	3.22108
7.08195	1.81902	-2.11715	7.2659	2.72195	6.46973	-9.58555	0.238045	-3.64561	2.03458	7.36846	-3.96208	0.884657	7.472	-1.41774	2.25493	7.92514	-0.781222	5.54162	3.34296	-2.80896	2.63254	-1.36548	-7.99888	-1.38022	-9.0328	-4.28446	-11.8211	-0.551683	2.70604	-4.14852	-5.95847	0.440797	-2.93523	-0.0696607	8.83074	3.70476	-6.90972	4.84751	1.39253	-7.72754	-4.16433	-7.01284	0.580283	-1.24174	0.80672	-4.34797	-2.52122	-5.19966	3.16581
6.47216	2.54452	-2.4211	6.62147	2.36612	5.77045	-9.82945	0.140575	-2.71771	2.32038	6.97324	-3.09118	0.0936566	7.06673	-1.90944	1.81633	7.25246	-1.30102	5.36652	3.17187	-3.73336	1.96194	-2.064	-7.90888	-1.76562	-9.8113	-4.70736	-11.7461	-1.29893	2.13275	-3.87632	-6.8983	0.566357	-3.17303	0.736419	8.36295	2.80168	-7.16175	4.52164	0.574029	-7.44845	-4.537	-6.58964	1.35132	-1.71534	1.48462	-4.77155	-2.01586	-5.18032	3.51478
5.89344	3.14792	-2.93805	6.44441	2.89236	4.90847	-9.21855	0.186105	-2.01871	2.80488	7.47876	-2.47908	0.134757	6.67804	-1.02554	1.02193	6.75857	-1.35922	5.59582	3.15915	-4.65956	1.55804	-2.48163	-8.69948	-0.810424	-9.8841	-5.11916	-10.9358	-1.13129	1.552	-3.31482	-6.29438	-0.0581829	-3.07703	1.0232	7.34962	2.74443	-7.03529	5.4836	-0.0305713	-7.09063	-5.16298	-6.36384	0.497953	-2.20542	1.15342	-5.02551	-1.10876	-5.99454	3.40548
5.84854	3.38782	-3.89915	6.05576	2.57057	4.14338	-8.44095	0.635295	-1.81521	3.11908	7.8581	-1.64198	-0.167843	6.02101	-1.65104	0.791732	7.60377	-1.65362	5.10162	2.61193	-5.32586	0.92524	-2.69233	-7.97358	-1.16432	-9.5708	-6.02536	-10.1683	-0.768463	1.03542	-2.85002	-6.71681	-0.770993	-3.00423	0.766949	6.4435	2.42791	-6.21149	5.75194	-0.693971	-7.77015	-5.13118	-5.89384	0.676403	-1.37307	0.86722	-4.14909	-1.36518	-5.91039	3.19161
4.95598	3.62702	-3.98813	5.37261	2.14128	4.57228	-8.28005	0.0821553	-2.57791	2.62948	7.06151	-1.2005	-0.919643	5.76143	-2.14664	0.242432	8.37398	-1.36962	4.43122	2.90316	-6.01286	1.38194	-2.464	-7.10818	-1.85152	-8.8709	-5.99266	-9.29107	-1.12953	1.05052	-2.10642	-7.21973	-1.24833	-2.91053	1.21877	5.60923	2.45581	-5.99725	4.77554	-1.51277	-7.40695	-4.94985	-5.37804	1.45537	-1.08131	0.86882	-3.25601	-1.72237	-5.70951	2.78793
4.52741	2.84982	-4.40402	5.49957	1.60076	5.29312	-7.88255	0.654965	-3.25891	3.19068	6.31567	-1.39027	-1.23704	4.95798	-2.50584	-0.537668	7.8017	-1.32782	3.63912	2.89204	-5.42306	0.33614	-2.25994	-7.15008	-1.99742	-8.1978	-5.25886	-8.43817	-1.08195	1.38275	-1.61032	-6.90076	-1.95674	-3.77723	1.7363	5.43087	2.05715	-5.90466	3.89298	-2.31477	-7.04201	-4.61032	-4.34764	1.55569	-0.926368	0.60682	-2.41658	-1.43222	-5.40818	1.9554
4.43424	1.93662	-4.15055	5.87822	0.771101	5.09087	-8.56155	0.226325	-3.80791	3.15808	5.63945	-0.675856	-1.90754	5.14981	-3.15244	-1.33817	7.79629	-1.76852	2.75382	2.54041	-5.56186	0.16034	-2.57025	-6.25018	-2.70992	-7.5983	-4.96916	-8.36267	-1.87351	0.760149	-1.39622	-5.9499	-2.09785	-3.76833	2.56848	6.02289	1.68353	-6.77458	3.73994	-2.85687	-6.76988	-3.86873	-4.40154	1.04365	-1.74891	-0.19188	-1.89112	-1.19509	-5.77223	1.21036
3.73284	1.20582	-4.41294	6.24558	0.574961	4.20492	-7.87275	0.543865	-4.39671	2.36408	5.79243	-1.17988	-1.93474	5.97526	-2.64924	-1.88807	8.40733	-1.23732	2.93862	1.72773	-5.07306	0.24874	-1.93457	-5.59958	-3.15252	-6.8372	-5.47116	-7.84977	-1.74605	-0.0152213	-1.74912	-5.26689	-1.51235	-3.68323	3.45049	5.6247	2.0031	-7.36859	2.92694	-2.42647	-6.31889	-3.17878	-3.77584	0.377823	-1.44723	-0.64998	-1.06934	-1.46374	-5.58027	1.25058
4.42692	1.29292	-5.06924	5.61319	0.485221	3.45979	-7.10365	0.942795	-5.00181	2.36778	5.84569	-2.13848	-1.69664	6.84973	-3.00174	-1.99827	8.76679	-2.15012	2.31702	0.970763	-5.21796	0.93544	-1.27969	-5.33228	-4.10412	-6.9351	-5.20566	-7.95807	-2.67091	-0.0922413	-1.73052	-4.3137	-1.65273	-2.85073	3.96103	5.62512	1.36358	-6.86952	2.43375	-2.72377	-6.87008	-2.38892	-3.93704	-0.208287	-0.721225	-1.46958	-1.04481	-2.08065	-5.80526	0.503263
3.68894	0.546522	-5.15751	6.18952	0.671431	2.61403	-6.90045	0.483705	-5.79291	1.52288	5.39337	-2.09358	-1.54964	7.80145	-2.65044	-1.98937	8.0629	-2.78122	3.06182	0.934463	-5.82666	0.89624	-0.58191	-5.92758	-3.94602	-6.8389	-6.10946	-8.51907	-3.32121	0.264269	-0.903522	-3.85246	-1.20445	-2.27893	3.15597	5.48201	2.0791	-7.20039	1.89468	-1.76457	-6.75382	-2.10457	-4.52404	-0.436607	-0.0516972	-1.53198	-0.375595	-1.29959	-5.19982	-0.207267
4.37076	-0.138478	-5.17837	5.62937	1.39928	2.27906	-6.84215	1.16503	-6.48761	1.10338	4.73244	-1.5297	-0.692343	7.94388	-2.14484	-1.81217	7.27367	-3.38882	4.03302	0.818343	-6.07366	1.42984	0.20843	-5.94078	-4.78692	-7.1915	-6.53786	-8.78647	-4.25831	0.0776887	-1.11572	-3.47565	-0.394753	-2.82163	2.35705	5.56201	2.05945	-7.64751	1.07817	-2.31147	-6.42906	-1.34158	-5.35234	-0.632457	-0.534593	-2.48878	-0.193945	-1.04733	-5.26974	-0.090017
5.10372	-0.824378	-5.28818	6.39661	1.74709	2.72323	-6.77795	0.708245	-7.33951	1.33698	3.83385	-1.23064	-1.05534	8.37506	-1.36484	-2.22307	7.3874	-4.26992	4.93062	0.699553	-6.36956	1.51174	0.22794	-6.91708	-4.66632	-7.1989	-7.48576	-8.02337	-4.18091	0.743969	-0.539922	-4.17754	-0.0933429	-2.07903	2.1022	6.12566	1.1484	-7.9398	1.26954	-1.93257	-7.31851	-1.2026	-5.98214	-0.277037	0.191573	-3.31768	-0.546965	-1.3186	-4.22291	0.108543
5.17407	-0.208478	-4.58159	6.4332	2.59434	3.1739	-6.08985	0.482615	-7.93791	0.818282	3.01555	-1.50104	-1.17684	8.45693	-0.380739	-2.45737	7.29374	-5.19882	5.31862	0.682283	-7.22516	2.27944	-0.0156002	-7.43978	-3.82932	-7.0962	-8.01106	-8.10477	-4.29011	1.73911	-0.846322	-4.9578	0.426487	-1.80413	1.27981	5.82138	0.735897	-8.32522	1.98251	-1.89977	-8.01245	-0.523855	-6.76914	0.227323	-0.0408372	-2.95268	-1.22727	-0.774528	-3.54683	-0.380697
5.78596	-0.864278	-4.16503	6.93617	2.18698	3.88637	-6.22845	0.243665	-8.84621	0.388482	3.61048	-0.958116	-2.05854	8.10091	-0.0471392	-3.33287	7.02456	-5.54732	5.09752	0.443803	-8.18446	2.99304	0.29692	-7.94888	-4.51442	-6.3198	-8.23216	-7.36167	-4.49941	2.28103	-0.330822	-4.56815	1.04972	-1.16163	1.34862	6.53186	1.37305	-8.91392	2.4549	-1.34247	-7.99854	0.264855	-7.04794	-0.642567	-0.261217	-2.12178	-1.65999	-0.735488	-3.81833	0.383443
6.7114	-0.969678	-4.00793	7.76017	2.27099	3.43382	-6.48845	-0.596375	-8.42011	-0.508618	3.58703	-0.693356	-2.20824	8.80585	0.616761	-3.15297	7.97462	-5.72462	4.28142	-0.0725073	-8.14786	2.26374	0.29738	-8.62548	-5.21002	-5.6747	-8.69186	-6.47277	-4.87381	1.9828	0.616878	-4.82822	1.24792	-0.145326	1.2194	6.55628	2.23955	-8.92614	1.93193	-0.676171	-7.5599	0.882155	-7.50214	-1.36422	0.114883	-2.82308	-2.32763	-0.923558	-3.60483	0.413573
7.48437	-1.12698	-4.50557	7.58114	2.15902	2.47824	-7.10035	-0.618645	-7.63881	-1.14982	4.2051	-1.15487	-2.38194	9.70605	0.823461	-2.62687	8.46275	-6.31382	3.74592	0.669403	-7.95526	2.30574	-0.50511	-9.18198	-5.05782	-4.6321	-8.80736	-6.17277	-4.35621	1.24918	0.0147776	-5.48747	1.51701	0.159874	1.14466	5.63906	2.69968	-8.31659	2.41279	-1.22037	-7.71215	1.68584	-6.92754	-1.40066	0.947653	-2.31728	-2.3323	-1.74199	-4.22128	0.864983
8.46555	-1.28148	-4.43995	6.92084	2.095	1.71836	-7.91295	-0.669335	-8.29701	-1.25602	4.51099	-2.06248	-3.27944	10.0314	0.679261	-1.91547	8.42464	-5.66972	3.70752	0.774003	-8.94696	1.48034	-1.04275	-9.00888	-4.25652	-4.2186	-8.45796	-6.48547	-3.47961	1.5605	0.381078	-6.29474	1.97569	-0.461426	0.467979	5.94637	3.06574	-7.47733	2.14245	-1.98787	-7.13943	1.99389	-7.16934	-1.10224	1.85263	-2.70868	-2.24113	-2.6454	-4.44092	-0.035017
8.18127	-0.668478	-5.18133	6.18874	1.60432	1.51907	-8.39225	0.160735	-8.22071	-0.370018	4.36307	-2.51858	-2.98874	9.78741	-0.229339	-1.75087	7.47659	-5.97852	3.62372	-0.0896273	-9.44216	1.05654	-0.44029	-9.53988	-3.74072	-4.6742	-9.08426	-7.05877	-3.92051	0.852489	-0.0121224	-5.97836	2.79404	-1.24703	0.466609	5.43546	3.23362	-7.10684	3.04204	-2.56767	-6.44089	2.23834	-7.46784	-1.41308	2.76763	-2.98258	-2.11057	-3.55117	-4.69271	0.217183
9.03058	-1.18578	-5.32829	5.52117	1.30845	0.876469	-8.47435	-0.178055	-7.30191	-0.191718	4.93498	-3.24438	-3.50944	9.10106	-0.669339	-1.23827	7.52172	-6.79562	3.84172	-0.957027	-9.84276	1.23954	-0.0703702	-10.3847	-3.33172	-5.1362	-8.39126	-6.98587	-4.66861	0.176029	0.211378	-6.84682	3.0444	-1.74333	-0.242134	4.97044	3.11318	-6.22104	3.34785	-2.99417	-6.61708	3.08187	-8.24214	-0.921647	3.03089	-2.94288	-2.91012	-4.08143	-5.1083	-0.641597
9.96176	-1.07538	-5.59409	5.35138	2.20286	1.15149	-8.13865	0.620925	-6.85741	-0.381018	5.63308	-3.91668	-3.86784	9.73346	-1.33654	-0.951968	8.2711	-7.35032	3.79162	-1.85902	-9.46046	2.13294	0.18063	-10.1614	-2.65712	-5.7206	-8.83256	-7.38317	-5.59991	0.220779	-0.541922	-6.91292	3.80234	-2.68073	-0.38927	5.00192	3.17884	-5.45165	2.74815	-3.60547	-5.99669	2.6224	-8.92344	-0.455567	2.54684	-1.96388	-3.1755	-4.3279	-6.08909	-0.614827
10.6253	-1.47428	-4.97885	5.42294	3.11056	1.26071	-8.80425	1.11682	-7.41791	-1.37852	5.76537	-3.66198	-2.86334	9.6614	-1.34024	-0.519268	9.02108	-7.76982	3.72482	-2.13639	-8.48596	1.99504	0.95408	-10.6497	-2.09182	-6.5441	-8.99216	-7.19987	-6.58861	-0.140231	-1.24732	-6.58022	4.33857	-2.20333	-0.779397	5.7538	3.98153	-5.26672	3.25819	-3.79417	-5.5831	3.40485	-9.88374	-0.425637	2.26221	-2.60688	-2.85748	-5.08397	-6.14718	-0.214147
10.9993	-2.04068	-5.74904	6.27735	3.54635	1.55036	-8.59345	1.42481	-6.48411	-0.936918	6.59489	-3.98518	-1.97494	9.35684	-1.52024	-0.0763685	9.04198	-6.86772	4.24422	-1.35345	-8.43216	2.00814	1.87537	-10.9138	-2.64882	-7.3089	-8.86456	-7.84307	-6.51001	0.616939	-0.378522	-6.55542	4.78609	-1.67003	-1.41295	5.21706	3.81071	-5.12609	4.23942	-4.68547	-5.53888	3.56319	-10.4749	-0.855887	1.49577	-2.84398	-1.99264	-5.267	-6.42939	0.662723
10.477	-2.86508	-5.59603	5.93654	4.08305	0.82485	-9.32655	1.64666	-5.87771	-0.680718	7.1163	-3.23958	-2.27124	8.63091	-2.15254	0.0479315	8.49269	-6.03742	4.80782	-1.05624	-7.68036	1.13474	2.07782	-10.7024	-3.35632	-7.8973	-8.69306	-7.82807	-5.90551	1.42098	0.391978	-6.94983	4.33145	-1.16753	-2.04099	4.81845	3.15396	-4.7853	4.86123	-5.20367	-4.75226	3.95112	-10.6736	-0.270897	0.739273	-3.47408	-2.16592	-4.54172	-7.32859	1.00391
10.0532	-3.27668	-6.46075	6.64233	3.50145	0.485782	-9.00115	2.3701	-5.41541	-0.634918	6.47891	-2.42308	-2.18144	8.05873	-1.41734	-0.107868	7.72789	-5.46012	5.11412	-1.86545	-8.00536	1.16474	2.72018	-9.94678	-3.54962	-8.2194	-7.80766	-7.17597	-6.53711	1.86573	1.19268	-6.38391	4.01526	-1.92723	-1.80203	4.28542	3.27884	-4.91112	5.76971	-4.41597	-4.18744	3.97556	-10.562	0.426703	1.39395	-4.21188	-2.74603	-4.2105	-7.65678	0.570523
10.4686	-4.18068	-6.53228	7.44161	3.11848	0.791097	-8.48385	2.14205	-4.60621	-0.209018	5.70888	-2.06998	-2.80684	7.4058	-1.14014	-0.518968	7.10181	-6.05682	4.87242	-2.66998	-7.53566	0.18794	2.98472	-9.94878	-3.05952	-8.9062	-7.38706	-6.34397	-6.27351	2.15479	1.40898	-6.13607	4.92629	-1.36663	-1.31884	3.68907	3.60713	-4.90029	6.68007	-4.63797	-3.36321	4.38608	-10.4318	1.3825	1.04825	-4.66248	-2.71581	-5.09432	-6.93803	0.00252296
10.2276	-4.52628	-5.60213	8.27558	2.80247	0.570339	-7.90635	2.2624	-3.87681	0.482982	5.5531	-1.41934	-3.10394	8.0611	-0.460439	-0.649968	6.35642	-5.39832	4.79872	-2.2988	-6.71966	-0.09426	2.44558	-9.17568	-2.40242	-8.295	-7.76416	-5.90207	-6.27051	1.31928	1.24888	-6.04104	5.90474	-0.791626	-1.64367	2.85919	3.48706	-5.43587	7.44422	-3.78717	-2.99526	4.51398	-9.50944	1.64694	1.37248	-4.78038	-2.57491	-6.00074	-6.44024	-0.496327
10.7563	-5.33808	-5.43489	9.19485	2.56156	0.991716	-7.45575	1.44171	-3.89871	0.121482	5.77883	-0.556226	-2.85644	7.45443	0.187661	-1.12677	5.6419	-5.81872	4.06232	-2.35623	-6.11406	-1.05766	2.55975	-9.12258	-1.86452	-8.848	-7.23056	-5.59197	-6.92591	0.720429	1.18588	-6.60785	6.74816	-1.07083	-1.86798	1.92938	3.63256	-5.97832	6.68592	-4.12847	-2.20663	5.04535	-9.45354	2.31127	2.12684	-3.88598	-2.2297	-6.33524	-6.09779	-0.837867
10.6352	-4.81788	-4.63753	8.80294	3.12685	1.63504	-7.10025	1.34954	-2.97011	0.424782	4.8876	-0.398026	-2.68194	7.38682	1.11536	-1.77977	6.13474	-5.30952	3.73362	-2.07016	-5.27726	-1.95686	2.50918	-9.19468	-0.978024	-8.7262	-6.98716	-6.11387	-7.66691	0.400569	1.06288	-7.53191	6.58946	-1.50513	-2.65877	1.51953	4.07157	-6.47181	6.01987	-4.53487	-1.54315	4.3125	-10.0909	2.63767	1.4481	-3.47158	-1.3624	-6.02397	-5.33871	-0.758077
10.3208	-5.26478	-3.85506	8.74544	4.08904	1.75765	-6.48495	0.561145	-2.75931	-0.617018	4.91984	-0.388056	-3.05034	6.41248	1.23266	-2.08827	5.6509	-6.05612	4.00282	-2.98251	-5.24086	-2.77976	2.05116	-9.76258	-0.242724	-8.1686	-7.28796	-7.03177	-7.99441	0.584289	0.112978	-7.28797	6.68727	-2.17903	-2.53896	2.14977	4.87047	-6.08624	5.64827	-4.17617	-2.18448	3.71541	-9.72714	2.277	0.536653	-4.06758	-0.660865	-5.64923	-5.10838	0.185263
9.58894	-5.54018	-3.28946	8.14096	3.64356	2.3651	-5.53075	0.781055	-3.10051	-0.777618	5.67566	-1.06703	-3.46894	6.2901	0.361661	-2.97187	5.48382	-5.93592	4.10992	-3.89015	-4.94626	-2.39206	1.46007	-9.14908	-0.637624	-7.5585	-6.55926	-6.98197	-7.78091	1.52524	-0.799222	-6.8335	6.79414	-3.09623	-2.73298	1.84859	5.515	-5.64688	5.11678	-3.48027	-1.92633	2.97538	-9.02784	2.00531	-0.0719972	-4.79618	-0.0277448	-5.54138	-4.87815	1.15644
9.38895	-4.75248	-3.85592	7.63771	3.23211	3.15535	-5.41205	0.145915	-3.83341	-1.41032	6.19472	-1.56708	-4.28194	6.8059	0.356661	-3.74047	4.88029	-6.10192	3.10902	-3.77114	-4.90436	-1.75706	0.95788	-8.66608	-1.33412	-6.8475	-6.46916	-6.77617	-7.71691	2.47991	-0.928522	-6.08571	6.23413	-3.36983	-3.66857	1.86353	5.83843	-4.85464	4.59986	-3.48427	-1.16019	2.34908	-8.20504	1.53352	-0.201347	-4.62598	0.216055	-4.58394	-5.23989	2.0046
9.24467	-4.72018	-2.86926	8.44043	3.52818	3.67984	-5.33965	-0.761535	-3.90011	-1.61522	7.0077	-1.81778	-4.58324	6.47438	1.18586	-4.19827	4.20071	-6.57612	2.87792	-4.67354	-4.62536	-1.99396	0.0200298	-8.58048	-1.53452	-7.4674	-5.78096	-7.47567	-7.18521	3.06987	-0.587422	-5.19963	6.29727	-3.70703	-3.19789	2.66558	5.03178	-4.72294	4.07544	-4.07377	-1.68061	1.74888	-8.06334	0.643383	-0.558912	-3.72198	-0.0134148	-4.34383	-5.8107	2.3858
9.26764	-4.02208	-2.16742	8.61251	2.69942	4.08887	-4.52265	-0.449105	-3.37491	-1.00652	7.21702	-1.07853	-4.48094	6.48694	2.14946	-4.81017	4.09563	-7.33302	3.25582	-5.15318	-5.42406	-1.24996	0.0128298	-9.11728	-2.11302	-6.7433	-5.48166	-8.36127	-6.99961	3.18412	-0.0486224	-5.11918	7.11373	-3.85413	-2.72546	3.5092	5.31899	-3.82827	4.50664	-4.06917	-2.7039	1.97222	-8.32044	0.326563	0.262873	-3.51938	-0.523135	-3.55477	-5.63028	1.59967
9.03143	-3.89428	-1.23106	8.30177	2.65057	5.03968	-4.55225	0.384345	-2.85441	-0.0548178	7.57129	-0.942036	-5.08164	5.80806	1.73856	-5.35787	4.67931	-7.85562	3.21642	-6.10896	-5.15986	-0.73646	-0.48225	-8.50028	-2.29882	-5.8996	-5.14506	-8.67807	-6.44971	2.44446	-0.271622	-4.22213	7.32182	-4.29313	-2.0345	3.04929	4.46724	-3.79449	4.8418	-4.39297	-3.63813	2.0571	-8.52974	0.254113	1.25484	-2.62648	-0.258865	-3.36729	-6.03486	1.05145
8.8884	-4.41748	-0.429136	7.47454	2.26098	4.79635	-3.84385	0.954875	-3.18691	0.530182	6.97467	-0.466076	-4.56474	4.96798	1.94196	-5.91237	3.88572	-8.01322	2.38592	-5.75875	-4.94186	0.06894	-0.13514	-8.91898	-2.38522	-4.9459	-4.97226	-9.64147	-6.77461	2.41867	-0.637122	-3.39651	7.09042	-3.68053	-1.33346	3.37017	4.94452	-3.30515	5.50891	-5.10017	-4.05892	2.53403	-8.09624	-0.532797	1.58477	-2.37568	0.678225	-3.67226	-6.66702	1.62402
8.0879	-4.89728	-0.751696	7.83851	1.89075	5.62187	-3.36195	0.480905	-3.89931	1.42378	7.12638	-0.109236	-3.80654	5.08683	2.52666	-5.16397	3.40677	-8.36132	2.22532	-5.18305	-5.71376	-0.01336	-0.31435	-9.80028	-3.16192	-4.8382	-5.59286	-9.84287	-6.81451	1.45427	-0.372222	-3.38678	6.1509	-2.99763	-1.69045	3.91768	4.82963	-2.3635	5.20614	-5.41587	-3.36034	3.12986	-8.70184	-0.998267	0.933563	-2.99808	1.13818	-4.29445	-6.66371	0.857293
7.66541	-5.72378	-0.498586	7.03934	1.35878	5.68748	-3.68475	0.843715	-4.71661	1.53958	7.2003	-1.03189	-3.32614	5.64997	3.18766	-4.23177	3.23948	-8.22252	2.41882	-5.04332	-6.59746	0.01384	0.6192	-10.1316	-3.21342	-3.9961	-6.01606	-9.20187	-5.98211	1.40466	-0.188322	-4.00015	5.38564	-2.47373	-1.35635	3.1453	5.11035	-1.86299	4.35263	-5.88357	-2.6515	2.67526	-8.51904	-0.727387	0.00371276	-3.31548	1.93823	-4.76902	-6.2228	0.287623
7.2401	-5.11218	0.167414	7.74348	0.647211	5.77456	-4.16425	1.05996	-5.49901	0.808382	6.99603	-1.59508	-4.02614	5.74733	3.84706	-3.97097	2.57075	-8.86362	2.31972	-5.97391	-6.35696	-0.33656	0.94871	-10.9765	-3.79912	-4.7105	-6.36356	-9.31497	-6.03991	0.412469	0.771578	-4.12126	5.30756	-1.74703	-2.03288	3.03407	5.71875	-1.50173	3.68252	-5.88477	-2.79975	1.74929	-8.98734	-1.47986	-0.450547	-4.13908	2.14609	-4.2387	-5.50781	1.01739
6.96189	-5.52048	0.977404	7.83961	-0.217659	5.42355	-4.13455	2.00988	-5.25191	0.774282	6.24126	-2.14228	-5.00344	5.68819	3.54276	-4.47577	1.84352	-8.47762	2.08142	-5.74995	-7.26186	-0.81256	1.31944	-11.7428	-2.88882	-4.9398	-6.50956	-9.32617	-5.95491	-0.584681	0.420078	-4.84126	4.79172	-2.03453	-2.8578	3.61701	5.70223	-1.65724	2.72868	-5.05007	-2.80443	1.28781	-9.40324	-1.23484	-1.28092	-4.86508	1.64611	-4.67577	-4.62147	0.982533
6.30919	-4.75558	0.987204	8.01278	-0.764439	4.65712	-4.58115	1.58627	-4.50761	1.23098	6.70819	-2.93218	-5.57834	4.95636	3.22976	-4.04187	1.07915	-8.93262	1.30962	-6.13318	-6.82576	-1.35756	1.72337	-11.0954	-2.40362	-4.2699	-7.16166	-9.82837	-5.06751	-0.608951	-0.114322	-5.58267	5.18727	-2.94293	-3.20053	3.78183	5.18638	-1.73277	1.94514	-4.70287	-2.10648	0.667085	-9.62794	-0.704027	-0.438377	-5.70118	1.06768	-4.97993	-4.97541	1.85721
5.43779	-4.50888	1.16079	8.36568	0.161581	4.54365	-4.94115	2.16962	-3.85251	0.601582	6.912	-3.58828	-5.44134	3.9497	3.35326	-4.50577	1.54333	-9.61602	0.57612	-6.20726	-6.11326	-2.11266	1.50828	-10.5383	-1.92612	-4.9805	-6.82226	-9.25787	-5.22601	-1.36307	-0.621222	-4.78098	4.96864	-3.64343	-3.77228	3.81336	4.36594	-1.82305	1.36191	-3.80307	-2.34087	0.922125	-9.65874	0.186863	-0.175587	-6.19896	0.863815	-5.7988	-5.04561	2.1706
5.6987	-3.57738	1.06593	8.41855	-0.442049	3.71419	-5.59485	1.74586	-3.28521	0.831182	6.08377	-4.15008	-6.19104	3.60544	2.84656	-5.35567	0.83969	-9.69652	1.14272	-5.47735	-5.93726	-2.55786	0.97534	-11.2128	-0.939524	-4.9636	-6.50456	-8.38307	-5.06881	-0.981201	-1.25162	-5.30183	4.27723	-4.17773	-4.22931	3.20732	3.98774	-2.67404	1.15578	-3.05167	-2.51233	0.402705	-9.42474	0.765613	-0.930528	-6.52314	0.420755	-6.56601	-4.03903	2.33487
5.69264	-3.40478	0.088294	8.34823	0.199381	3.0221	-5.99715	2.5886	-3.30391	1.38408	5.41669	-4.62948	-5.54104	4.19876	2.29166	-5.81147	0.5802	-8.82522	0.40082	-4.84877	-5.83026	-3.34936	0.46946	-11.3218	-0.335524	-5.6585	-6.29036	-8.10037	-4.20031	-1.39935	-1.59982	-4.45532	4.59413	-4.87793	-3.53351	3.05689	4.51397	-3.46591	1.10939	-2.85487	-2.91624	-0.454345	-9.61534	0.171583	-1.65127	-6.29421	0.126325	-7.49048	-4.11733	2.86133
5.49237	-2.46648	-0.069136	7.45313	0.511211	3.03769	-6.84185	2.3834	-3.64211	1.32298	6.31181	-4.97868	-6.36624	4.60263	1.99886	-5.26237	0.4214	-8.10062	-0.0427795	-4.65473	-6.66696	-2.89216	-0.26447	-10.8748	-1.01042	-5.8733	-6.93186	-8.67307	-3.47871	-1.75727	-1.71502	-3.47972	4.56883	-5.39813	-3.91291	3.78501	5.49186	-3.76946	0.9914	-1.97297	-3.10834	-0.229875	-8.95184	0.667443	-2.17217	-5.87298	0.417015	-8.29478	-4.39227	3.12584
5.74384	-2.23278	-1.07033	7.35233	-0.016959	3.80816	-6.96555	2.6339	-4.60511	0.799282	5.97066	-5.66488	-7.15844	4.13784	2.31526	-5.60197	-0.46809	-7.84072	-0.90628	-5.03285	-6.80446	-3.09886	-0.99111	-11.4132	-1.60832	-5.7115	-7.66456	-8.99587	-4.31441	-2.09159	-2.75862	-3.40035	4.2893	-5.08703	-3.37218	4.64137	6.11045	-4.37659	0.52824	-1.98167	-2.79105	0.679555	-8.54974	0.302683	-2.99406	-5.53178	1.27754	-7.98478	-4.1701	2.18249
6.53013	-2.16618	-1.62138	6.65126	-0.683329	3.84877	-7.40315	3.6174	-4.31791	-0.218318	6.21048	-5.53088	-7.84804	3.70602	2.72226	-4.84417	-0.38295	-8.46832	-1.47618	-5.70092	-6.29146	-2.38806	-1.26965	-10.8027	-1.88572	-6.5966	-7.28726	-9.83707	-4.00631	-1.73531	-3.34252	-3.90204	3.63578	-4.68733	-3.17232	5.5323	5.72984	-4.36101	-0.397414	-2.48507	-3.00263	1.46926	-8.03704	-0.533357	-3.17836	-4.77008	1.7019	-7.70778	-3.94883	2.57088
7.1764	-1.83578	-0.980166	6.22032	-0.699769	4.67603	-6.51385	3.6412	-4.68921	0.0843822	5.61762	-4.85448	-7.21644	3.26005	3.29616	-3.87517	-0.44224	-8.50532	-1.38798	-6.57353	-5.95836	-2.15116	-0.75451	-10.0876	-2.67592	-7.1104	-7.12156	-10.2032	-3.86821	-0.831031	-3.82802	-3.67667	2.79787	-4.95353	-2.31516	5.874	6.25493	-5.10015	-0.24196	-3.35517	-3.4068	1.50546	-7.84734	0.0126327	-3.98213	-3.83728	1.53117	-7.69448	-3.10693	2.81039
6.3852	-1.87848	-0.309486	6.47379	-0.750119	5.56463	-5.67865	3.2707	-4.39091	-0.354818	4.73263	-4.99738	-7.20664	3.69552	4.11836	-3.77637	-0.61675	-7.61102	-0.48848	-6.70096	-6.41846	-2.01766	-1.23656	-9.29798	-3.38822	-6.4534	-7.07126	-9.91387	-3.91791	0.152259	-3.47522	-3.11611	2.06104	-4.07693	-2.38621	6.25614	6.90355	-5.47447	0.35265	-3.40287	-4.27785	1.17963	-7.14924	-0.731757	-3.87277	-3.02958	1.98298	-7.60648	-3.56313	3.68098
6.638	-0.981778	-0.179656	6.2279	-1.66909	5.55687	-5.26025	3.9741	-3.85401	-1.08212	4.14652	-5.15968	-7.94774	3.04254	4.19458	-3.10567	-1.08289	-7.07232	-0.48908	-6.03822	-7.09576	-2.45656	-2.05319	-9.61688	-3.65992	-5.6948	-6.60246	-10.7878	-3.55301	0.312989	-2.50462	-3.13287	2.299	-3.91643	-2.17472	5.28717	6.75308	-5.87996	1.22331	-4.25467	-4.78665	1.44789	-6.36834	-1.11644	-3.99222	-2.35238	2.42356	-8.16798	-4.20432	3.16415
6.95294	-0.492078	-0.916896	5.31312	-1.90399	5.95262	-5.56385	3.5067	-2.99221	-1.94702	4.3635	-4.62518	-7.90494	3.04834	5.18952	-2.97947	-1.70486	-7.80852	-1.20738	-5.82448	-7.64876	-2.11996	-2.81321	-10.004	-4.53762	-5.4822	-6.20776	-10.8673	-3.02301	1.11131	-2.45062	-3.09018	3.21306	-4.45833	-2.22837	4.49626	6.13267	-5.44981	1.89389	-4.87907	-5.07868	2.07491	-6.59574	-1.68742	-4.68306	-1.41568	2.15816	-8.04528	-4.90629	2.83766
7.68308	-0.0907783	-0.487876	4.6449	-1.76489	5.21529	-5.23405	4.0115	-2.20871	-1.72802	4.58507	-3.71948	-7.15934	3.25399	5.82631	-2.93837	-2.68001	-7.47182	-1.51808	-6.66426	-7.92776	-1.70576	-3.51028	-10.4228	-5.18512	-5.252	-6.90226	-9.97277	-3.39351	1.17558	-1.73682	-3.69963	2.84174	-4.76973	-1.53616	5.16078	5.22617	-5.57122	2.21625	-5.30697	-5.93351	2.02532	-7.58594	-1.57941	-4.64259	-1.73988	1.37176	-8.47178	-5.67979	3.12792
7.8475	0.692722	0.001044	5.00313	-1.38187	4.38841	-5.57395	3.1326	-1.98321	-2.58832	4.24636	-3.71688	-6.78144	2.35511	5.94364	-2.86557	-2.0013	-6.74212	-2.15788	-6.85097	-8.69306	-2.50626	-3.11491	-11.0139	-5.93162	-5.7207	-6.59526	-9.96317	-2.53301	1.60394	-1.13302	-4.31541	2.54775	-4.75043	-0.664844	4.93248	4.62095	-6.04012	1.6038	-4.29087	-6.00086	1.95382	-8.25234	-1.06702	-4.99133	-2.32448	1.10709	-7.74438	-6.20211	3.58018
7.84771	1.28242	0.778824	4.33195	-0.663909	4.58404	-4.96745	3.4821	-1.33111	-3.40752	3.86717	-3.45058	-7.40444	2.00903	5.26971	-2.82577	-2.93687	-6.38042	-2.59408	-6.89316	-7.84546	-3.08036	-2.92816	-10.3266	-6.64282	-5.3511	-5.99826	-9.64487	-2.49161	0.756429	-1.58542	-4.91076	3.1464	-3.92903	-0.113061	4.53058	3.64813	-6.00886	1.54685	-4.68677	-6.73901	1.51002	-7.71434	-0.882967	-5.7295	-2.86858	0.560875	-8.32508	-5.91196	3.92218
8.4283	2.10432	0.939724	4.44118	-0.238439	5.42741	-4.37015	4.2848	-1.28721	-4.22092	4.38152	-3.48018	-7.93344	2.0247	4.53016	-2.84827	-2.26415	-5.73302	-2.69738	-5.92544	-7.60666	-3.86746	-3.36294	-10.0395	-7.12792	-4.4818	-6.20256	-8.71897	-2.72081	1.11145	-2.55992	-5.17318	3.36297	-4.23583	-0.166002	3.62877	4.05239	-6.85543	1.35558	-4.15627	-7.12201	0.817985	-7.14334	-0.120447	-5.81234	-3.21748	-0.0632648	-8.94768	-5.08653	4.34528
8.70977	2.34642	-0.027236	4.97118	-0.331849	6.21017	-3.68445	4.9543	-1.52391	-4.83232	3.95893	-4.15418	-7.19204	2.05701	3.89756	-3.65657	-2.18502	-5.22572	-3.07168	-6.44985	-6.88996	-4.18036	-2.53934	-9.55448	-7.92742	-4.0555	-6.47676	-8.35037	-3.30201	1.84464	-3.40952	-4.94517	3.15993	-3.79513	0.0810293	2.74202	4.07901	-7.66366	1.7595	-3.94897	-6.12703	0.691105	-7.27284	-0.442677	-6.71851	-3.91978	-0.564575	-8.52088	-4.92037	4.68198
8.55771	2.39442	-1.02151	5.89918	0.044381	6.02764	-3.03255	4.9208	-0.892611	-5.67502	3.70311	-3.88758	-7.36574	1.9937	2.92306	-3.30037	-2.56573	-4.51782	-2.71458	-7.05668	-6.18376	-4.50756	-1.59709	-9.59868	-8.11512	-4.9049	-6.82046	-8.00577	-2.42001	1.76146	-3.51652	-5.87924	2.80841	-4.51023	-0.525671	2.45346	4.93737	-8.01727	2.02487	-4.63207	-5.86545	0.0295152	-7.23144	-1.45419	-6.5788	-3.31338	-1.12743	-8.01078	-4.16414	4.23228
8.13137	3.17392	-0.482606	5.28329	0.515131	6.6262	-3.28435	5.7912	-0.548511	-6.28132	3.52504	-4.64258	-8.00384	1.22917	2.68276	-3.09587	-3.48151	-4.25532	-2.11938	-7.58197	-6.77136	-5.30436	-2.21481	-9.80198	-7.97412	-5.34	-7.71566	-7.40817	-3.06221	2.05519	-3.74572	-5.9225	3.74028	-5.47013	-0.708653	2.58272	5.48144	-8.17684	1.24285	-4.18197	-5.70201	-0.839395	-7.56734	-2.38538	-6.70151	-2.53208	-1.12871	-7.41838	-3.42143	3.85818
8.03376	3.66052	0.334504	4.75946	1.16754	7.10311	-4.06835	6.093	-1.04501	-6.20242	3.01041	-5.49378	-8.76964	1.78297	2.61846	-2.55367	-3.87082	-4.92762	-2.34408	-8.2687	-6.10146	-5.79946	-2.76518	-9.18508	-8.87912	-5.1078	-7.55466	-7.82937	-3.59831	2.77005	-4.22322	-5.40184	4.43451	-5.82943	-1.66815	2.63924	5.52328	-7.27011	0.93695	-3.48887	-5.01631	-0.928605	-7.41444	-2.48428	-5.75283	-2.35438	-1.70821	-6.60058	-2.75893	3.48208
7.46954	3.20532	0.882924	4.72947	0.831401	7.97321	-4.82275	5.9373	-0.395211	-5.78262	2.21828	-5.21958	-8.79404	2.70675	2.36506	-3.05247	-4.69962	-5.13872	-2.20288	-8.7157	-6.99766	-5.23196	-3.40069	-9.58478	-8.74762	-4.1758	-7.81136	-8.42107	-3.75841	3.54095	-4.41742	-4.43695	4.21647	-6.22733	-2.06876	1.86922	5.37379	-6.5016	0.36261	-2.71707	-5.30622	-1.42803	-6.78064	-3.08661	-6.15233	-2.31868	-2.66637	-6.48827	-3.15173	3.17339
7.44548	3.34842	1.85669	4.06108	0.643501	8.66751	-5.00245	5.1522	0.0607891	-5.11622	2.54846	-5.79698	-9.00174	3.63165	2.10636	-3.47327	-4.60122	-4.24342	-2.91438	-9.3174	-7.38996	-5.24116	-4.06798	-8.91108	-8.81712	-3.8643	-8.71196	-8.87237	-4.58691	3.7832	-4.75922	-4.3946	5.13434	-5.30973	-2.55689	2.10552	4.50909	-7.14661	0.30424	-2.73237	-4.89152	-2.33062	-6.61134	-3.87196	-6.67324	-2.99658	-3.11168	-7.06988	-2.90333	2.49773
7.48439	2.34972	1.73482	4.31715	-0.094479	9.34315	-5.73525	5.2332	-0.641511	-5.43482	2.47615	-6.69548	-8.36044	3.2365	1.45256	-3.50097	-5.57052	-3.97142	-2.40968	-10.0882	-7.82806	-5.82886	-4.49379	-9.54798	-9.14332	-3.1951	-9.37606	-8.92247	-5.32181	4.46597	-4.75692	-4.94781	5.92158	-5.43043	-3.53354	2.20524	4.68104	-8.08387	0.23759	-3.06627	-5.72977	-2.49652	-5.96324	-3.16624	-6.96747	-3.46808	-2.83001	-7.90228	-3.33923	2.51774
7.13828	1.50992	1.74445	4.23009	-0.987049	8.86352	-6.15995	4.4531	-0.304111	-5.64302	1.97815	-7.47048	-8.92234	2.71544	0.744861	-4.44507	-5.82942	-3.90742	-1.78008	-9.6571	-7.23336	-6.59736	-3.94488	-9.35698	-8.49312	-2.50341	-8.99206	-8.10147	-5.73471	4.20466	-5.22762	-5.79918	6.16082	-6.38623	-3.51574	2.08827	4.534	-8.8756	-0.34023	-3.44477	-5.75921	-3.40933	-5.17154	-3.08784	-6.46274	-4.11098	-3.4452	-7.51768	-2.27273	2.31804
6.48865	1.45622	0.988104	3.25662	-0.843409	8.80111	-5.25535	4.0607	-0.138111	-5.64022	1.09212	-7.76938	-8.58724	3.34228	0.0565608	-5.36797	-5.71102	-3.73702	-1.59348	-10.6326	-6.90756	-6.79106	-3.08549	-8.98718	-9.17462	-2.3716	-8.39196	-8.34917	-5.83641	3.21196	-4.53002	-5.98105	5.48858	-7.05423	-3.48032	2.81625	3.84345	-9.38765	0.14357	-3.54727	-5.00578	-4.02578	-5.05304	-3.9667	-6.41454	-3.66338	-4.02714	-6.84968	-2.29563	3.2518
6.03195	0.973222	0.367494	3.05329	0.122381	8.62698	-5.01845	3.1429	-0.355811	-6.45482	1.15224	-8.25308	-9.54094	3.57169	0.0472608	-5.31267	-5.12592	-2.93472	-1.74058	-10.5841	-5.96866	-7.13066	-2.46143	-8.38878	-9.26192	-1.46063	-8.32256	-7.78587	-5.52671	2.50437	-4.79012	-6.82853	5.07207	-6.89823	-3.58568	3.75814	3.82565	-10.1869	0.65334	-3.66017	-4.70433	-4.94718	-5.30264	-4.4786	-5.62173	-4.20158	-4.53249	-6.23999	-2.70863	3.71368
5.73806	0.0759217	0.597894	2.98878	0.878871	9.29371	-4.38845	2.3876	-0.629811	-6.47112	2.1043	-8.52018	-9.97254	3.82093	-0.828339	-5.41487	-5.21142	-1.92772	-2.63728	-10.342	-5.82136	-7.36686	-3.2424	-7.87738	-8.99752	-1.5048	-7.42646	-8.75907	-5.36591	2.15867	-5.33772	-6.855	5.86035	-6.10983	-3.20548	4.22663	4.65385	-9.78489	0.94075	-4.44817	-4.15108	-5.16188	-5.23684	-5.2918	-5.12725	-4.05268	-3.85175	-5.61743	-1.85413	3.62478
5.8038	-0.860478	0.435844	2.79456	0.819801	10.2255	-3.38695	2.524	-0.730011	-5.88472	2.87017	-8.35188	-9.85784	3.20256	-1.61234	-6.29227	-5.00812	-2.30902	-1.99268	-9.5356	-5.80576	-7.83726	-3.35581	-8.68458	-8.52502	-1.59865	-6.58696	-9.14307	-4.55311	1.86073	-4.45302	-6.72817	6.24266	-6.04973	-2.33824	3.91677	5.42467	-10.2884	0.74223	-5.16697	-4.47054	-5.72808	-5.82264	-4.60726	-4.76999	-3.68518	-3.60736	-4.77305	-1.72153	3.02172
5.75453	-1.51978	1.11216	3.03755	0.163001	10.8631	-3.34645	2.3326	-1.68161	-5.24012	2.42624	-8.89378	-9.58694	2.27808	-1.74544	-6.16507	-4.03922	-2.53792	-2.86768	-9.3437	-5.26806	-8.23986	-3.68166	-7.89938	-8.75912	-2.07385	-5.80636	-10.0115	-4.52001	2.32562	-4.44822	-7.65091	6.36245	-5.52903	-1.57367	4.16905	4.90796	-10.7216	1.38015	-4.34707	-4.5718	-6.18398	-6.25344	-5.23135	-5.47345	-3.76678	-3.99749	-3.90397	-2.06053	2.07491
4.88046	-1.28038	0.745174	3.8183	-0.518189	10.6158	-2.84825	1.50285	-1.84581	-4.63232	1.74807	-8.51428	-9.09174	1.39415	-1.53464	-6.93127	-3.91732	-3.13482	-3.82678	-9.2468	-5.38326	-8.32276	-2.74441	-7.64188	-8.14872	-1.49393	-5.37956	-10.4848	-4.06431	3.00841	-3.71672	-8.25803	6.05777	-6.41753	-1.24878	3.97712	4.41308	-11.2322	0.75876	-4.00787	-5.45321	-6.30068	-6.98474	-5.77422	-5.17717	-3.52028	-4.94601	-4.01202	-1.76263	1.14778
4.72053	-0.327378	0.568074	4.53986	-1.08474	10.9003	-3.81165	1.16512	-1.99471	-4.14622	0.981449	-8.28268	-9.11364	0.88531	-0.611439	-6.48457	-3.88532	-3.99232	-4.68848	-9.3793	-5.53836	-9.12396	-2.03331	-7.25008	-7.69052	-2.29584	-5.53036	-10.2695	-4.53411	3.86525	-3.65372	-9.15955	6.07157	-6.34003	-1.5631	4.91484	3.79662	-11.6486	1.35711	-4.26327	-5.8135	-5.44238	-7.38904	-5.88193	-4.17235	-3.50018	-4.86201	-4.98868	-2.04143	0.513623
4.22771	-0.915778	-0.070076	5.29089	-1.56049	11.2401	-4.52535	1.48272	-2.62241	-4.00332	1.39799	-7.39528	-9.46364	1.50754	0.0798608	-6.77387	-4.80172	-4.29392	-5.30498	-8.6794	-5.34626	-8.46206	-1.42828	-7.59208	-6.96502	-1.77312	-5.91416	-9.81877	-3.82121	4.41303	-2.83762	-9.45812	6.58642	-6.09593	-1.76667	5.80597	4.12477	-11.3114	2.22059	-4.78957	-6.30216	-4.75101	-6.51514	-6.32716	-4.12634	-2.88428	-4.16393	-5.18815	-2.17233	-0.332447
3.51444	-1.51048	0.243874	5.77227	-2.16817	12.0148	-4.38175	2.19664	-1.97311	-3.69272	2.10486	-6.78458	-10.236	1.0233	-0.116839	-6.71857	-4.94022	-5.27312	-6.00728	-9.0393	-4.75646	-7.53856	-1.10236	-7.45608	-6.52092	-1.15768	-5.29496	-9.76557	-2.99711	4.02363	-2.33342	-9.48977	5.73687	-6.77573	-2.18341	6.34581	3.93261	-10.5293	2.70727	-4.32827	-6.80539	-4.10764	-6.72734	-5.74967	-3.37372	-2.89068	-4.63457	-6.05068	-2.66303	-1.1427
3.90314	-1.92098	-0.454996	6.40748	-1.68508	11.5086	-5.32495	1.86846	-1.85961	-3.47112	2.89385	-6.13658	-10.6352	1.65954	0.657461	-6.48067	-4.31872	-5.96762	-5.69038	-9.8867	-5.28466	-6.63766	-1.20909	-7.04368	-5.81672	-1.68642	-5.68286	-9.06227	-3.17901	4.72525	-1.96972	-10.3622	5.44674	-6.84343	-3.10572	6.13053	3.40119	-10.974	3.29931	-4.80807	-7.62071	-4.05908	-6.81494	-5.01897	-2.80863	-1.96698	-4.66325	-6.10365	-3.00043	-1.5642
3.92714	-1.82928	-1.48132	6.99285	-1.88313	10.7844	-5.65755	1.53102	-1.07401	-2.80032	2.80849	-5.51028	-10.9833	1.76498	-0.222939	-6.25207	-3.70202	-6.71702	-6.62158	-9.7429	-5.68216	-6.28016	-0.36421	-6.58238	-5.95212	-2.33292	-6.44136	-9.56547	-3.18001	5.58169	-2.52792	-11.1473	5.58602	-6.78633	-3.34574	7.07115	3.53407	-11.3706	4.08666	-4.16567	-8.26916	-3.73685	-7.74964	-5.48656	-2.89027	-1.55898	-5.35205	-5.59186	-2.65023	-2.34099
4.46084	-1.54838	-2.24915	6.46476	-1.28522	10.2802	-6.31435	1.04431	-1.70361	-3.17792	3.02639	-4.71538	-11.0606	2.61147	-0.690739	-5.90427	-3.47892	-5.89552	-6.58078	-10.4967	-6.35736	-7.04796	-0.19857	-7.14608	-5.52252	-2.0969	-7.24256	-9.50777	-3.43011	6.58359	-2.97372	-10.3675	5.21394	-7.27893	-4.16249	7.2688	3.11662	-10.4703	4.29941	-4.67107	-8.72975	-4.49321	-8.47854	-5.17939	-2.27185	-0.74388	-5.78127	-5.57001	-3.47853	-2.20273
4.84824	-1.29688	-1.33252	6.23751	-0.522089	9.80069	-6.89855	1.83296	-1.43561	-3.84902	3.68223	-4.59318	-10.37	3.03253	-0.174339	-6.33317	-3.04309	-5.22472	-5.92708	-10.0651	-6.92196	-7.33846	0.7068	-7.13778	-5.74782	-1.80728	-8.18016	-10.3814	-2.99581	6.60804	-2.41922	-9.97696	4.6319	-7.52553	-4.626	8.10679	2.56194	-9.85032	4.71108	-5.61917	-8.62786	-4.30144	-8.35764	-4.76574	-1.33085	-0.0211799	-5.16085	-5.45204	-3.03243	-3.03017
4.77456	-0.440778	-0.853636	5.39591	-0.175029	9.82809	-7.82915	1.51156	-1.33821	-3.43332	4.27838	-5.31658	-11.126	2.90459	0.388861	-6.03227	-2.09993	-5.42392	-6.59708	-10.0381	-7.58746	-7.95296	0.3196	-7.73348	-5.62452	-2.0158	-9.06156	-10.9125	-2.22601	6.28342	-1.78202	-10.0784	3.91105	-7.17293	-4.01137	8.74877	2.98641	-9.45974	5.48022	-5.45177	-9.39851	-3.84391	-8.20114	-4.00513	-1.9232	0.88522	-5.42403	-5.68293	-2.24253	-2.52706
5.69306	-0.105378	-0.370616	5.78454	0.476701	9.25697	-7.58095	1.62898	-0.373211	-3.71272	4.07905	-6.22068	-10.934	3.87809	0.519361	-6.40327	-1.45275	-6.14012	-7.42778	-9.6714	-7.90956	-8.02026	1.24658	-7.77418	-5.02452	-2.59491	-9.58756	-11.7795	-1.95011	5.85106	-1.46862	-9.51068	4.66103	-7.13233	-3.45016	9.57546	3.18433	-8.94014	6.24452	-6.35697	-9.56491	-4.07838	-8.77144	-3.41133	-2.44341	0.43772	-6.26962	-5.64529	-1.92333	-1.94152
5.7004	0.902122	-0.620516	5.27484	0.052021	8.54516	-7.72865	1.26401	0.520589	-3.63322	4.99969	-6.35448	-10.1092	4.2723	0.781361	-6.31717	-0.53159	-6.29542	-7.33738	-9.0335	-7.20896	-7.71346	2.17104	-7.77608	-4.20892	-3.10589	-9.57496	-11.2041	-2.13181	5.11539	-1.36692	-8.54723	4.866	-6.36993	-2.77661	9.6128	2.8087	-8.04266	6.51267	-7.03797	-9.50811	-3.39223	-9.67984	-3.49582	-2.78313	0.57692	-6.76543	-4.79068	-2.05583	-0.970467
5.77098	1.47862	-1.35911	5.61026	-0.375589	7.68141	-6.84225	1.60687	0.384789	-4.32622	5.43134	-5.76688	-10.3054	5.00058	1.32876	-5.45927	-0.25261	-5.97552	-7.33998	-8.2405	-6.68466	-7.28596	1.96511	-8.61178	-4.52352	-3.3076	-8.70216	-10.7848	-2.64741	4.49678	-0.454722	-8.15391	4.86471	-6.11833	-2.98287	8.68454	2.17002	-7.36726	6.43507	-7.74137	-9.24361	-2.77603	-9.43744	-4.31412	-3.16047	0.14252	-6.01416	-4.39637	-2.32863	-0.405787
5.42796	2.34372	-1.04817	6.60033	-0.282419	7.47785	-6.86395	0.642505	0.307489	-4.87502	6.17445	-5.42818	-9.47204	5.25903	0.815161	-4.59377	-0.7297	-6.00092	-6.37958	-8.5747	-6.65536	-6.79106	1.35383	-9.15698	-5.42912	-3.4562	-8.20476	-10.0962	-1.96881	4.14673	-0.759522	-8.10761	3.94485	-5.18793	-2.70746	8.6642	2.21071	-6.53429	6.86613	-8.53467	-8.71682	-2.94314	-8.94504	-5.00014	-3.61595	0.74512	-5.25056	-4.17514	-3.26403	-0.418497
5.58661	3.14042	-1.50593	7.56311	-0.274249	7.4883	-6.86695	-0.0274547	-0.366911	-4.61642	6.8708	-4.79288	-9.94784	5.90968	0.335761	-5.19237	-1.43482	-5.60742	-5.57048	-8.2592	-6.41096	-6.04426	0.8528	-8.80918	-6.27312	-3.8997	-8.36356	-9.77547	-1.67724	4.98348	-1.33552	-8.92032	3.80968	-4.34963	-2.95869	8.22506	1.61924	-5.76699	7.0006	-9.05477	-8.97963	-3.75254	-8.62694	-4.70535	-4.49969	1.60282	-5.76185	-3.98202	-3.62473	-0.456437
5.06271	3.14132	-2.37056	7.19235	-0.927299	6.89711	-7.54145	0.466185	-0.864111	-5.50412	7.0575	-4.49608	-10.0873	5.62763	-0.670239	-4.60387	-1.82421	-6.23722	-4.87048	-8.6327	-6.96866	-5.99826	0.44628	-7.84048	-6.15862	-3.5444	-7.44076	-8.85377	-1.75824	5.21937	-2.18672	-8.48832	3.72449	-4.05563	-3.43068	7.4606	1.43468	-5.54777	6.11706	-8.86077	-8.97062	-4.73335	-8.79664	-3.79939	-4.79097	1.77202	-6.50808	-4.51478	-3.10293	0.252633
4.40203	3.54332	-2.93405	7.59966	-1.92453	6.91968	-7.05435	-0.237465	-1.35301	-5.84242	6.34482	-5.03488	-9.37404	5.73682	-1.31674	-5.34337	-1.92808	-6.90252	-4.20848	-7.8697	-7.10716	-6.26356	-0.40557	-8.20088	-6.79212	-4.2633	-7.40666	-8.59557	-1.16907	4.48569	-2.89962	-8.25899	4.37633	-4.75343	-3.94966	6.95909	1.88918	-4.60869	6.30089	-8.89447	-9.95661	-4.63826	-8.05164	-3.37254	-4.32709	2.64142	-6.84914	-4.30576	-3.68673	0.821643
3.68524	3.41302	-2.20172	6.87675	-2.00311	7.46723	-6.43325	-0.0761647	-2.03741	-6.28322	6.21423	-4.18088	-8.65334	6.40353	-1.34314	-5.25607	-2.83036	-7.13742	-4.36448	-7.26578	-7.88576	-6.76236	-0.44609	-9.03048	-6.38262	-5.1451	-7.72576	-9.13347	-0.615653	5.19063	-3.69272	-7.70053	4.17088	-4.20633	-3.42317	6.39575	1.25831	-4.84716	6.90463	-7.96457	-9.77021	-4.44818	-8.06864	-2.67888	-3.72666	3.02312	-6.51406	-5.2065	-3.96323	0.907453
2.78394	3.44132	-1.96953	6.44111	-2.88236	7.57194	-7.23165	-0.385155	-2.45871	-6.22272	5.30424	-4.27968	-8.78124	7.25662	-1.72924	-4.65337	-3.34064	-6.64612	-4.51598	-6.94955	-8.75106	-6.33806	-1.00175	-9.64328	-6.53352	-6.0591	-7.82576	-8.96917	-0.0897633	4.37157	-4.52892	-8.05677	3.90675	-3.52853	-4.10255	5.98566	0.792457	-4.34763	7.57932	-7.37377	-9.17541	-4.89367	-8.06824	-1.84652	-3.3076	3.79242	-6.28582	-5.79025	-4.51279	1.59488
1.90474	3.12992	-2.24355	6.85057	-3.07158	6.79374	-7.59455	-1.3127	-2.26881	-5.57312	4.92027	-4.87128	-8.86174	8.1252	-2.18734	-4.63587	-3.46727	-5.72152	-4.36808	-6.03728	-8.68706	-5.58376	-1.27349	-9.10268	-6.30742	-6.8708	-7.40616	-9.80147	-0.359353	3.91397	-5.01432	-7.19897	4.03537	-3.01643	-3.66559	5.22245	0.275487	-4.75929	8.32258	-7.07647	-8.26539	-4.52327	-7.50224	-2.50025	-2.87077	4.54512	-5.89492	-5.24102	-4.89269	0.643433
1.40444	3.61542	-2.8942	5.99169	-3.05395	6.31592	-7.84015	-2.07343	-2.79291	-4.78172	4.99601	-4.35218	-8.07624	7.59619	-2.53184	-4.55637	-2.66125	-5.15062	-3.82568	-6.16857	-7.89566	-5.67146	-1.63919	-8.26638	-5.88682	-6.9176	-6.54356	-9.88537	-0.702683	3.00637	-4.96462	-6.2551	3.93865	-2.28213	-3.46293	5.80159	0.236257	-5.54688	8.89441	-7.40837	-7.42319	-4.30088	-6.59174	-2.71413	-3.15895	4.22542	-6.47829	-4.53434	-5.3184	0.181493
0.780744	3.07002	-3.36471	5.28112	-3.45939	6.84543	-7.85095	-2.49371	-3.74711	-4.16372	5.44938	-3.69588	-7.34654	8.21325	-2.75984	-4.76147	-2.7035	-4.18002	-4.55278	-5.63943	-7.54356	-5.05776	-1.5182	-7.52458	-5.67172	-7.2743	-5.61516	-9.15407	-0.984833	2.49524	-5.58892	-6.16198	3.09604	-2.05373	-3.47054	4.87572	0.525037	-6.37608	8.40611	-8.08097	-7.29969	-3.55541	-6.05464	-1.88328	-3.26428	3.65122	-6.33851	-3.7869	-4.52885	0.272213
1.03424	2.68572	-2.56227	5.392	-2.54395	7.23579	-8.60715	-2.22958	-4.34391	-4.12092	5.65778	-2.78478	-6.59064	7.68741	-3.09964	-4.43587	-2.80964	-3.24452	-4.33848	-4.72769	-7.29746	-5.63096	-2.02942	-6.94908	-6.62932	-7.3989	-5.66506	-8.67917	-0.106903	2.53533	-5.32732	-7.10457	2.87798	-1.17633	-3.24628	5.25484	-0.103063	-7.12165	8.49793	-8.57967	-7.10847	-4.36689	-5.45664	-2.59273	-3.49735	4.03542	-5.42067	-3.88932	-4.225	-0.526587
1.39574	2.22652	-1.78249	5.67786	-1.61436	7.44039	-9.51555	-2.13553	-4.05351	-4.94332	5.5594	-2.16698	-5.85824	7.00661	-2.88214	-4.61157	-3.65882	-2.85892	-4.18698	-3.83356	-7.08446	-5.77836	-2.10232	-5.95108	-7.43162	-7.1453	-6.23946	-9.25907	0.597497	2.35164	-5.08542	-6.37902	2.14834	-0.980126	-4.1766	5.17734	-0.228323	-7.93296	7.95669	-9.55107	-7.1214	-4.58563	-4.55664	-3.06339	-3.39885	4.44862	-5.30793	-3.06341	-4.06683	-0.984317
2.13844	1.66192	-1.78132	4.9346	-1.13237	7.01466	-9.36305	-1.58832	-3.25711	-5.46292	6.02574	-2.80988	-4.93764	7.24382	-2.73744	-4.38477	-3.58912	-1.91772	-3.80298	-3.73139	-6.22346	-5.66466	-3.06576	-6.19798	-6.87332	-6.4012	-6.60696	-9.09157	1.55497	2.01875	-5.45902	-5.45398	2.24302	-0.764126	-4.90469	4.5058	-1.13493	-8.11565	7.82098	-10.4178	-6.65029	-4.45044	-5.30904	-3.59247	-3.59995	5.17702	-5.63733	-3.53962	-4.97953	-0.736107
2.91904	2.15222	-2.15582	4.2196	-1.33443	7.61136	-8.88145	-1.87506	-2.47771	-5.56432	6.69082	-3.43208	-4.80254	6.36817	-2.99274	-4.11247	-2.70637	-2.05322	-3.94338	-2.76408	-6.37656	-5.25856	-3.96695	-6.45448	-7.71432	-6.092	-6.31646	-10.0977	1.83448	1.9925	-5.97372	-4.69895	2.61946	-1.09873	-4.63254	3.63677	-0.748993	-7.64234	7.08052	-10.0009	-5.83223	-4.16223	-5.08794	-4.01381	-2.72307	5.22382	-5.88285	-2.58437	-4.96972	-1.63082
3.30504	1.64902	-2.93719	4.11878	-0.409989	7.20781	-8.72105	-2.75724	-2.16901	-6.09422	7.28368	-2.87778	-5.11274	6.93642	-3.72484	-3.17667	-2.53062	-2.07512	-3.73488	-2.48192	-7.25646	-5.82956	-4.70292	-6.91108	-8.68142	-6.1229	-6.23196	-10.1807	0.916957	1.68663	-6.28632	-4.81029	1.74601	-2.01663	-4.99681	3.88829	-0.368893	-6.79677	6.73958	-9.73387	-4.93874	-4.63279	-5.10684	-4.63966	-3.43728	5.37792	-6.73917	-2.767	-4.68972	-2.51033
2.83654	0.928822	-3.4196	3.25156	-0.039699	7.48016	-8.79155	-2.98627	-1.23611	-6.96382	7.61242	-3.20208	-5.63374	6.6725	-4.56714	-2.46997	-2.88799	-2.64302	-4.57568	-2.68455	-7.79766	-6.52436	-5.39061	-6.81078	-8.85932	-5.4591	-5.46356	-11.1059	0.883517	1.84047	-6.97342	-5.31549	2.24118	-2.88723	-5.19656	4.26579	0.161697	-6.71431	5.88299	-9.37117	-4.1708	-4.14015	-4.49324	-4.99996	-2.84103	5.81252	-7.2832	-2.12814	-4.54685	-3.14685
2.20114	1.68642	-3.31883	2.96646	-0.468219	6.72172	-8.11385	-2.7005	-0.612711	-7.54485	7.05076	-3.60408	-5.74874	5.92659	-4.03994	-2.25217	-3.42042	-3.42162	-5.30298	-2.51747	-8.39846	-7.15456	-5.45621	-6.07078	-8.28392	-6.074	-5.00286	-11.8398	1.46046	1.78827	-7.25032	-4.47088	1.84096	-3.11173	-4.95306	3.33599	0.335947	-5.77535	6.05886	-8.48227	-3.60291	-4.21562	-4.06834	-5.37277	-2.01749	6.53052	-6.69004	-2.01092	-5.45316	-2.5669
2.43204	2.49052	-3.8064	2.79575	-1.21358	6.18026	-7.46265	-1.94138	-0.685311	-7.47563	6.40522	-2.89458	-6.59614	5.42516	-4.08204	-1.35217	-3.42813	-3.61642	-5.15768	-3.52127	-8.72856	-7.12706	-4.64315	-5.58278	-8.32982	-6.5697	-4.13416	-12.7596	1.27297	1.59198	-6.90342	-3.88379	2.52049	-2.59733	-5.54733	2.75415	0.233327	-5.9527	6.96046	-8.64937	-2.84975	-3.62833	-4.08864	-4.40826	-2.07408	7.43842	-6.95095	-2.39033	-5.76876	-3.47215
3.28664	2.80592	-4.01643	2.14713	-1.90199	6.52746	-7.04695	-2.05221	-1.48831	-6.98362	6.96722	-2.24388	-6.09534	5.05168	-4.78124	-1.07147	-3.72182	-4.42182	-4.23218	-3.35401	-8.43266	-6.93746	-4.03525	-6.27508	-8.90522	-6.9431	-3.45296	-13.1681	0.494777	0.990319	-7.22732	-3.09662	2.05555	-2.18863	-4.72391	2.83749	-0.425733	-5.27251	6.71487	-9.61257	-2.70932	-3.52108	-4.53464	-4.08245	-1.17364	8.07382	-6.99626	-1.67042	-6.62757	-3.6926
3.55264	2.41022	-4.8062	1.52075	-1.58506	7.20156	-7.31165	-1.18518	-1.25451	-7.04552	6.95951	-1.28444	-5.81024	4.32737	-5.27204	-0.847968	-3.23766	-5.19612	-3.50418	-3.23748	-9.09676	-6.97496	-3.20705	-5.78278	-8.93092	-7.5549	-2.77026	-13.3868	0.949247	0.167339	-6.30852	-2.95118	2.387	-1.84013	-3.96926	3.4463	-1.22938	-5.10819	6.38328	-9.28837	-3.42455	-2.94687	-4.64864	-3.10746	-1.01275	7.38622	-6.76598	-0.985058	-7.26342	-3.88438
3.63474	3.23102	-5.21083	0.806154	-2.09726	6.7687	-7.07855	-1.07875	-0.326311	-6.40082	6.76207	-0.630136	-5.71824	3.39899	-5.80234	-1.84697	-2.96343	-5.16202	-2.85628	-3.29008	-8.36766	-6.11746	-3.25776	-5.26978	-8.92342	-7.0299	-1.92506	-12.8154	0.993147	-0.610131	-6.41692	-2.04076	2.66018	-1.02673	-3.64903	3.16365	-0.603473	-4.82675	5.74056	-8.52817	-2.94213	-2.45483	-5.42514	-3.19028	-1.60482	6.53142	-7.13826	-0.650258	-7.95888	-3.32705
4.27433	3.62832	-5.79281	1.12647	-2.71544	6.12929	-6.41265	-1.58486	0.103689	-6.47982	6.31779	0.238284	-5.69984	3.26703	-4.85134	-1.50097	-2.09334	-4.85772	-2.31128	-3.48696	-9.12766	-6.40236	-2.82035	-4.43978	-8.09082	-7.5023	-2.06926	-12.3291	0.417387	-0.0021313	-7.18822	-1.62756	2.42904	-1.54283	-3.6932	2.31231	-1.40051	-4.35008	5.605	-8.36417	-3.89647	-2.5876	-5.70894	-3.55998	-0.715312	6.05942	-6.62023	-0.020838	-8.1517	-2.46439
4.51844	4.36312	-6.33808	1.03155	-3.69219	5.92581	-6.10865	-1.29153	0.971489	-7.35438	6.07482	0.0519236	-5.58564	3.12003	-3.86994	-1.66647	-1.31797	-4.25182	-2.52198	-3.97485	-9.89116	-5.94226	-1.937	-4.53308	-7.10672	-7.5424	-2.05416	-11.3292	0.297207	0.163109	-6.57622	-1.14515	1.85574	-0.896326	-4.1361	1.77559	-1.69426	-3.56781	6.12607	-7.81877	-4.53612	-2.11035	-5.97894	-4.47166	-0.697222	5.61052	-6.5291	-0.841228	-7.4397	-2.01351
3.81324	4.49152	-7.04455	0.396198	-3.93078	6.66192	-7.07295	-1.23819	0.813789	-7.32034	5.28291	-0.594586	-6.59654	3.18394	-3.95034	-1.11737	-2.08032	-3.87292	-2.92798	-4.77317	-10.317	-5.39306	-1.32769	-4.10388	-7.46232	-8.1201	-2.78056	-10.7444	0.985837	-0.341971	-6.89282	-1.0817	0.871627	-0.183426	-3.62049	1.4919	-1.14665	-2.93731	5.73671	-8.35367	-4.42114	-1.28217	-5.80254	-4.61351	-1.64496	4.84802	-7.07301	-0.548238	-7.51331	-2.16223
4.11804	5.09162	-7.81191	0.713146	-4.66672	7.31924	-7.93555	-1.48706	1.03149	-6.94822	5.70906	-1.37284	-7.49664	3.40174	-4.01484	-0.227268	-2.31758	-4.24572	-2.49388	-5.07552	-9.47676	-5.96216	-0.79093	-4.63138	-7.57072	-9.1011	-2.70346	-11.5256	0.954457	-0.897111	-6.63252	-0.219732	0.558647	0.280974	-3.08084	2.17366	-0.738933	-2.02646	5.65202	-8.00417	-4.20027	-0.298205	-6.70574	-4.359	-1.461	4.41202	-6.90862	0.237082	-6.79337	-1.53542
4.28784	4.57772	-8.56056	1.45582	-4.822	6.67913	-7.51555	-2.28601	1.58019	-6.24922	5.26692	-1.84588	-7.95904	4.17817	-3.79494	0.488132	-2.00177	-4.84392	-2.95788	-5.44401	-8.72146	-6.05906	-0.69602	-5.63928	-7.99512	-8.7205	-1.88466	-11.6497	1.07554	-1.88198	-7.55032	-0.43537	0.121297	0.142674	-2.77376	3.04269	-1.1121	-2.19242	6.53626	-7.60547	-3.53379	-0.912915	-6.57504	-3.70953	-2.20389	3.84892	-7.48414	0.677612	-6.59349	-1.35009
4.83209	4.11352	-7.91891	1.72312	-3.91405	6.84321	-6.62165	-1.87664	1.87609	-5.90502	4.68646	-2.53188	-7.52274	4.99848	-3.48324	0.202732	-1.25519	-5.50622	-3.49058	-4.59834	-8.69386	-5.20646	-0.29826	-5.59238	-8.49082	-9.2565	-1.25896	-11.7633	0.151687	-1.61166	-7.98522	0.0659145	-0.528933	0.669674	-2.20388	3.53053	-0.693103	-1.87755	7.3182	-6.71917	-3.5942	-0.405005	-6.72534	-3.9856	-3.15649	3.19512	-7.09076	1.267	-6.0569	-1.30049
5.58242	3.60912	-7.64733	2.54668	-4.3448	6.57983	-7.02825	-2.04913	2.78649	-6.21822	3.75196	-2.36528	-7.86184	4.60705	-2.63034	0.803132	-1.69048	-6.19262	-3.49398	-4.06559	-7.92126	-5.15636	0.36713	-6.25408	-9.25702	-8.7087	-0.837557	-10.8241	-0.0773933	-1.4755	-8.79582	-0.387509	-0.911363	0.00777361	-2.05858	4.23683	-0.106753	-2.67423	7.37226	-6.80107	-3.6351	0.522055	-7.13814	-3.52171	-3.89384	2.42032	-6.77259	0.833892	-5.60709	-2.04212
5.50269	3.60822	-6.7296	3.329	-4.2771	5.95048	-7.07695	-3.07833	2.51329	-5.65082	3.99878	-1.69278	-8.11114	4.94526	-1.75724	0.568532	-0.94959	-6.68902	-2.85388	-4.55828	-7.25176	-4.64726	-0.41768	-6.70268	-9.34612	-8.2688	0.0165534	-10.2427	-0.582033	-2.11427	-8.16222	-0.299337	-1.67719	0.442574	-2.8097	4.8283	-0.0425527	-3.26918	6.64006	-5.94777	-3.47094	0.969175	-6.73884	-3.55299	-4.75537	2.48662	-6.50837	-0.098248	-4.67569	-2.09411
6.34276	4.01642	-6.22161	4.14367	-3.83065	5.81022	-6.16955	-2.83189	2.15409	-6.55042	3.88398	-1.44727	-8.72664	4.46256	-1.07874	0.728532	-0.14364	-6.05712	-2.86828	-5.37493	-6.65226	-4.22046	-1.25534	-6.42068	-8.82692	-7.6474	-0.544317	-9.43017	-0.208173	-1.70581	-8.72972	-1.07752	-1.91969	-0.0406264	-3.70155	4.60247	-0.127383	-3.65708	5.7944	-5.23217	-3.6868	0.289075	-6.09234	-3.0449	-5.18594	2.31552	-5.59793	-0.192758	-4.18514	-1.26395
6.97549	3.65642	-5.52117	3.90691	-3.11022	6.51581	-6.06005	-3.756	1.88659	-6.88112	3.20395	-0.817216	-7.82544	4.43714	-0.675439	0.538932	0.69141	-5.64752	-3.80258	-5.68772	-6.75576	-3.79396	-1.94549	-6.01388	-7.98882	-7.3806	-0.0393466	-9.72147	0.297117	-0.915551	-8.52002	-1.14542	-2.89444	0.818974	-4.11664	4.4099	0.622107	-3.77973	5.15975	-4.76807	-4.49348	0.267165	-5.41664	-2.67515	-4.65447	2.23322	-5.35702	-1.09278	-3.71443	-2.05262
6.09742	3.16422	-5.51334	3.35958	-2.33953	6.80429	-6.52385	-4.10801	1.10439	-6.65762	3.6216	0.0608336	-7.90764	3.52967	-0.919639	0.130032	1.39096	-5.25862	-4.26108	-5.81924	-5.94996	-3.78286	-2.90168	-6.40268	-7.78022	-8.1634	0.528373	-9.50497	-0.270733	-0.186191	-7.77032	-1.42564	-3.35636	0.170774	-4.80084	3.98356	0.324727	-3.28349	4.42952	-3.95227	-4.08637	-0.0853248	-4.55154	-2.30744	-4.6326	2.47002	-4.51792	-0.698068	-3.51273	-2.84848
5.90247	2.54972	-6.34009	3.72616	-2.1022	5.96853	-6.75375	-4.83099	0.479389	-6.08222	4.44522	0.248164	-7.06604	3.14017	-1.24854	0.0218315	2.18895	-5.76522	-5.07998	-6.37987	-6.06526	-2.89226	-2.70319	-6.16578	-7.97662	-9.076	0.629543	-9.55527	-1.27394	0.0100687	-7.30592	-2.03147	-2.80533	0.0521736	-5.41337	3.26501	0.146337	-3.9493	3.71612	-3.87427	-3.57093	-0.865235	-4.48794	-1.45672	-5.15051	3.38242	-4.37697	-1.00304	-3.73973	-3.27141
5.51473	1.79102	-5.89456	3.64535	-2.24796	4.99064	-7.10105	-5.54964	-0.0722109	-5.46072	5.15048	0.140854	-6.72064	3.94073	-0.937039	0.330532	2.33781	-6.62502	-5.49128	-5.71846	-5.52446	-2.61056	-1.829	-5.95928	-7.24712	-8.9585	-0.0168266	-9.13307	-1.33791	-0.864181	-7.28532	-2.99953	-2.69922	0.192174	-5.42733	2.28491	-0.284913	-3.51208	2.97623	-4.43557	-3.31423	-1.58402	-4.16074	-1.13526	-6.00225	3.76902	-4.93487	-1.73544	-3.92143	-4.144
6.13629	2.08312	-5.18214	2.89805	-2.91015	4.88398	-6.39775	-6.0437	0.414089	-5.18642	4.27036	-0.0874364	-6.61004	4.7972	-1.38364	-0.0283685	2.79007	-7.35012	-5.79918	-4.82462	-5.86446	-2.26936	-2.00269	-6.79968	-7.00232	-8.8371	-0.912457	-9.87807	-1.90011	-0.959541	-8.27762	-2.96415	-2.99196	0.655174	-6.21788	1.96326	-0.167003	-3.87631	2.10442	-5.23227	-3.79024	-1.3511	-3.81294	-0.535227	-5.33645	4.34362	-5.65848	-2.00823	-3.10353	-4.39079
5.59414	2.40672	-4.49004	2.20289	-3.43092	5.30882	-5.60315	-5.6023	0.775489	-4.85602	4.74024	-0.881816	-7.04874	5.54285	-1.84894	-0.933168	2.32777	-7.46592	-5.42598	-4.13838	-6.44126	-2.84926	-2.28124	-7.52268	-6.94112	-9.5601	-1.53736	-9.43797	-2.68511	-1.04588	-8.62632	-2.21379	-3.37258	-0.116126	-6.52933	2.51159	-0.772833	-4.10326	1.4597	-5.65227	-3.10548	-0.739765	-4.36664	-0.524797	-4.55111	3.69312	-6.17889	-1.60611	-3.10193	-4.35723
5.36639	1.69422	-3.84103	1.83067	-2.58861	4.92156	-4.94155	-6.26561	0.501889	-4.50562	5.44848	-0.308616	-6.95074	5.84059	-0.914739	-0.810568	1.46246	-7.22692	-4.88608	-4.47321	-5.74216	-1.89476	-2.19947	-7.71968	-6.25672	-10.0031	-2.06896	-9.12107	-2.41761	-1.90107	-9.35062	-1.72052	-3.16681	-1.03073	-6.66156	2.88253	-1.09515	-5.05887	1.56949	-5.52837	-2.20811	-0.514855	-4.93474	0.191323	-4.38658	3.61122	-6.53924	-0.666378	-2.68633	-4.36299
5.08691	1.22342	-3.02511	1.79722	-1.64389	4.44218	-4.92605	-6.83126	1.34069	-3.64832	5.22556	-0.746916	-6.65114	6.68618	-1.09374	-0.543468	0.6007	-7.19312	-4.70878	-4.16974	-4.86436	-2.47226	-2.05694	-8.57238	-5.81562	-9.0933	-2.06396	-9.50147	-2.10141	-2.75008	-9.35522	-1.82656	-2.21193	-1.37683	-7.45827	3.38152	-1.53782	-4.58488	2.34128	-5.90887	-1.93829	0.389335	-5.81694	-0.129097	-4.69867	3.60722	-7.50772	-0.607998	-2.30893	-5.13245
5.816	0.789322	-3.50398	2.62021	-1.92624	4.92556	-4.42505	-7.6218	1.03119	-2.82962	4.84655	-1.04847	-5.99294	6.92691	-1.78924	-1.09167	-0.0619096	-7.56472	-5.24868	-3.84036	-4.14496	-3.17626	-1.42625	-8.67698	-5.01542	-8.9911	-1.58926	-9.89577	-2.05541	-3.70335	-10.0578	-2.23054	-1.64497	-1.28163	-7.5717	2.44702	-1.51357	-3.88201	2.95394	-6.75217	-1.5905	0.279355	-6.67014	0.328973	-4.64751	4.20572	-8.31451	-0.642928	-1.34763	-5.20653
6.74269	0.509722	-3.57461	2.64885	-0.985719	5.07199	-4.09385	-7.80494	1.95479	-3.05852	4.28281	-0.299376	-5.66764	6.66239	-0.912039	-1.71907	0.68433	-7.52642	-6.14238	-3.88176	-4.26056	-3.84306	-0.8666	-9.24338	-4.50192	-8.7219	-2.32556	-10.1459	-1.15348	-3.30747	-10.0759	-3.00802	-2.20702	-1.85503	-7.73721	1.69235	-1.00083	-3.87836	3.74207	-7.53117	-1.59897	0.950915	-7.20414	1.02862	-4.29019	4.76322	-9.09308	-0.505998	-0.93153	-4.74394
6.95028	0.539722	-2.62688	1.97829	-0.611809	5.6934	-3.50535	-8.06574	2.66459	-2.10362	4.13679	-0.485986	-5.96404	7.55482	-0.945239	-1.80317	0.6672	-8.46962	-6.83848	-3.57536	-4.82406	-3.87576	0.10117	-9.46998	-5.23602	-8.4572	-2.90406	-10.8382	-0.515763	-3.22161	-9.88942	-3.83196	-2.71544	-2.51753	-7.05332	1.62248	-1.22273	-4.74298	4.22794	-8.20837	-2.10707	0.594915	-7.29004	1.75044	-4.838	4.64062	-8.92341	-1.49141	-0.16853	-4.10619
6.42195	0.520322	-1.74436	1.6752	0.236581	6.09398	-2.57295	-8.2379	2.45629	-2.53802	3.36541	-0.106406	-5.83064	8.4938	-1.10854	-2.71687	0.26129	-8.34512	-7.24738	-3.12287	-5.65246	-3.45706	0.29364	-8.58548	-4.78332	-8.6963	-3.69836	-10.6093	0.243487	-2.68015	-9.41732	-4.65717	-2.69507	-3.28273	-6.81805	2.21901	-1.9323	-5.41493	4.21914	-8.30007	-1.84726	-0.351625	-7.51504	1.95912	-3.77292	4.90122	-9.53085	-2.24726	0.55547	-3.65613
5.62661	0.296622	-2.32066	1.55527	0.975471	5.50407	-2.66005	-7.45814	1.97789	-2.25032	3.11458	-1.01016	-6.23974	8.98333	-1.74444	-2.37427	-0.24199	-7.66312	-7.50788	-3.54049	-6.48096	-4.05136	0.80009	-8.01358	-4.86782	-8.2588	-4.60006	-11.2224	0.413727	-3.50338	-9.24532	-4.07068	-3.4576	-3.53273	-6.06654	2.72763	-0.984893	-5.66851	4.6393	-7.66217	-2.26792	-0.902845	-7.80314	2.03599	-2.76324	4.16652	-9.3735	-2.8225	0.44677	-2.80781
5.71481	-0.645278	-2.09744	0.640592	1.22233	5.66852	-3.26455	-7.39171	1.21949	-2.06912	3.4823	-1.91228	-5.33084	9.31204	-1.61724	-2.82407	-0.12223	-6.87742	-6.98068	-2.72248	-6.53976	-4.91986	1.17143	-7.81908	-5.44132	-7.4447	-4.59156	-10.9926	1.23931	-3.02568	-9.16242	-5.02058	-3.85098	-4.07363	-6.13687	3.47028	-0.344073	-6.33597	4.91133	-7.15497	-1.4277	-0.989325	-7.14614	1.36663	-2.62279	4.56402	-8.48588	-2.80619	-0.33363	-2.68411
5.18094	-0.756278	-2.95949	0.497923	1.91333	5.06192	-2.77805	-6.51724	1.51849	-2.26872	4.28278	-2.37418	-4.84944	8.4985	-1.45664	-2.33487	0.14198	-6.03742	-6.33918	-3.41099	-6.51886	-4.85246	0.20625	-7.84398	-5.27002	-6.5072	-4.70366	-10.157	1.49436	-2.64366	-8.31712	-4.92297	-4.22128	-4.50993	-5.30768	3.54523	0.561877	-6.24039	4.61669	-7.39097	-1.06886	-1.88406	-6.61444	0.892463	-3.301	4.09962	-7.50291	-2.81237	-1.16013	-3.15178
4.60625	0.0360217	-2.72528	1.0634	1.13154	4.64826	-3.06905	-5.66299	1.93419	-3.17712	4.48047	-2.03468	-4.37264	8.05768	-2.22184	-1.68477	-0.29429	-6.56572	-5.49188	-2.9815	-6.56156	-4.35766	-0.5921	-7.90668	-4.36452	-6.148	-4.50176	-9.56317	0.916387	-2.1257	-8.20852	-4.6989	-5.23384	-5.25483	-5.98979	3.48375	1.41314	-5.88204	4.90728	-8.01967	-1.61835	-2.43472	-5.66004	0.987513	-3.38394	3.19002	-7.19195	-2.99638	-1.88083	-3.64119
3.67444	-0.214878	-2.80868	1.59567	0.419991	4.29704	-3.84795	-5.77625	2.62559	-4.08062	4.50989	-2.35088	-3.53344	7.67494	-2.49304	-1.32207	0.52992	-6.25752	-5.57268	-2.53075	-5.73396	-3.80506	-1.32504	-7.64358	-4.99632	-5.6331	-4.94536	-9.28417	0.414227	-2.87197	-8.58102	-3.81077	-5.44213	-5.77433	-5.16607	3.6532	1.11959	-4.98428	4.64912	-7.93567	-1.95802	-3.38454	-5.40944	0.264293	-2.72405	3.08642	-6.45648	-2.35727	-1.92473	-3.10863
3.12884	-0.987878	-2.38377	1.20998	-0.00715901	5.03284	-4.10125	-6.69748	2.53709	-4.08892	3.54929	-2.47218	-3.98914	7.79627	-3.32434	-0.836568	0.89317	-5.51312	-6.44778	-2.28176	-5.36296	-3.37086	-0.48306	-7.55538	-4.21372	-5.0361	-5.02996	-9.43487	-0.166103	-3.6365	-7.94302	-3.6038	-4.71882	-6.15963	-5.12333	2.74548	1.75822	-4.76063	3.94409	-7.52387	-2.71516	-3.02548	-4.52034	0.276353	-3.22498	2.54432	-5.72437	-2.20717	-2.48313	-3.69614
2.95664	-0.804578	-3.36306	1.71133	-0.570819	4.37749	-4.81965	-6.92401	3.18559	-4.70592	2.78008	-2.42618	-4.28794	7.52677	-4.21484	-0.923768	1.90402	-5.26202	-5.96308	-1.91218	-4.62546	-2.64426	-0.40176	-6.88748	-3.74122	-4.5114	-4.39566	-8.51557	-0.525753	-3.52561	-8.51902	-3.43314	-3.91255	-5.56953	-5.49719	2.05997	1.95477	-5.06616	3.06606	-7.36677	-3.73494	-3.18073	-4.60164	1.22885	-3.05235	2.18242	-5.73092	-3.05434	-2.40073	-3.13462
2.46864	-0.398578	-4.06924	0.979417	-1.00994	4.93955	-5.01875	-6.52915	4.02409	-4.87772	3.325	-1.61068	-3.70974	6.89084	-4.77474	-1.41247	1.78806	-6.07512	-5.69138	-2.80414	-4.30236	-3.52566	0.0629098	-6.74378	-3.88752	-4.1829	-3.55736	-8.12067	-0.939843	-2.71542	-7.96592	-2.73506	-4.21175	-4.65623	-5.30849	1.62838	1.2592	-5.50947	2.54905	-6.65967	-3.36741	-3.82278	-3.77594	1.33504	-3.5528	2.54522	-4.93371	-3.50199	-2.79673	-3.26042
2.59394	0.470122	-4.57094	0.288887	-0.780549	4.20275	-5.80905	-6.02013	4.18789	-4.40612	3.50548	-0.833426	-3.79204	5.89331	-4.90964	-2.01417	2.50591	-6.22782	-5.87248	-2.20117	-3.53956	-3.79546	0.78257	-6.04528	-3.22602	-4.0861	-2.92986	-7.39537	-0.459583	-2.41133	-7.03922	-2.6592	-4.53652	-4.25623	-4.57138	1.15852	0.483997	-4.98006	2.92904	-6.88827	-3.33045	-4.77359	-3.46724	1.46658	-4.42749	3.06352	-4.39508	-2.88974	-3.63133	-2.85832
1.97404	1.02792	-5.12191	0.577414	-1.44201	3.54586	-6.37765	-6.20052	3.34979	-4.17832	3.27603	0.0841036	-4.15884	5.48021	-4.18214	-2.88997	2.13757	-6.19802	-5.76768	-2.83416	-2.71636	-3.47096	1.7116	-5.94908	-2.49882	-3.4403	-2.96356	-6.61247	-0.167073	-2.91359	-6.77202	-2.10577	-3.74171	-4.95793	-3.90694	1.1343	-0.160743	-5.75881	2.95435	-6.13007	-2.70551	-4.68993	-2.79184	0.744233	-4.45299	2.36072	-3.57355	-2.93316	-3.25053	-3.097
2.07374	1.99122	-5.19401	0.0414639	-2.0133	3.00358	-5.42365	-6.09373	3.19379	-4.36252	3.82608	0.875784	-4.81624	4.77997	-4.44254	-2.85047	1.5951	-5.42502	-5.68058	-3.74485	-2.76936	-2.50366	1.5607	-5.72678	-3.07162	-3.01305	-3.54736	-5.97987	-0.277593	-3.5926	-6.35952	-1.26455	-3.89979	-5.83873	-4.07485	0.586391	-0.171803	-5.31219	3.80394	-5.56097	-2.28767	-5.42668	-2.91834	0.428563	-3.5396	1.70602	-3.46894	-3.56185	-2.80323	-3.8993
1.99234	2.27522	-6.10354	0.50572	-2.84074	3.31384	-5.48275	-5.70802	2.25709	-4.95502	3.4439	1.45902	-4.04694	4.12207	-4.35084	-3.49107	1.21598	-5.98132	-4.79088	-3.38918	-2.61516	-2.08116	2.35055	-5.95458	-3.49172	-2.144	-3.57156	-6.87687	-0.0365933	-3.98144	-6.45432	-0.93796	-4.76999	-6.63233	-3.95705	1.00741	-0.242613	-6.25627	3.90827	-5.23067	-1.42869	-5.20508	-2.53624	0.930293	-2.77047	1.42502	-3.79514	-4.42603	-2.55023	-4.87057
2.35384	2.89272	-6.64213	0.63437	-2.79687	2.28792	-4.76735	-5.67218	1.63699	-5.46672	3.85494	2.16991	-3.38014	4.79998	-4.53814	-3.71407	1.09432	-6.91342	-4.95628	-2.93655	-1.80726	-2.50906	3.14293	-6.41278	-3.47412	-1.55542	-4.37666	-7.47257	0.208737	-4.66406	-6.95852	-0.130685	-4.82842	-7.41783	-3.61466	0.563581	-0.661163	-6.74816	3.1173	-5.34437	-0.466322	-5.31038	-3.01034	1.74968	-2.62389	1.97062	-4.15629	-5.14722	-3.28593	-5.29921
2.15374	3.31932	-5.84352	1.63901	-2.82435	2.16553	-4.07575	-5.26506	1.10369	-6.28012	3.86362	1.63768	-3.99794	4.8974	-5.24684	-3.79667	1.2815	-7.84392	-4.36928	-2.71983	-1.10736	-2.89756	3.69347	-5.64818	-3.49892	-0.75754	-3.89236	-7.04827	0.727827	-5.37793	-7.82212	-0.562931	-4.5887	-7.78433	-4.03068	-0.202199	-0.0377827	-7.36605	2.74686	-6.16227	-0.355932	-5.85468	-2.84864	2.63959	-2.89835	2.16102	-4.39832	-6.09675	-2.96413	-6.23016
1.41914	3.27722	-6.37281	1.97766	-2.99551	3.05911	-3.19735	-5.52682	0.913889	-7.11272	4.2789	1.64516	-3.27714	4.54549	-5.76744	-4.19827	2.02889	-7.41262	-4.47968	-2.78853	-0.194157	-3.26296	4.44567	-6.09528	-4.19442	-0.66137	-4.54586	-6.69577	1.18242	-6.1972	-8.37962	-1.23565	-4.92202	-8.18353	-3.60956	-1.00067	-0.468023	-8.22314	2.62369	-6.12687	-0.349242	-6.82568	-3.47474	2.38261	-3.61965	1.82342	-4.41976	-7.04788	-2.37993	-6.52264
1.63574	4.23822	-6.401	1.35281	-2.92507	3.7354	-3.70345	-6.17163	0.458589	-7.52441	3.36192	1.84404	-3.27254	5.20078	-6.47614	-3.33897	2.40773	-7.21622	-5.02168	-3.5938	-0.124757	-3.54006	4.59997	-7.04218	-3.58612	-0.74341	-5.29376	-7.25527	1.50776	-6.87517	-9.11542	-0.76084	-4.53735	-8.92253	-4.04255	-1.50754	-0.808003	-8.18364	1.66763	-6.16747	0.117191	-7.66738	-4.10884	2.63884	-2.91973	1.03792	-4.88695	-7.40928	-1.75273	-7.20875
0.876044	4.25382	-5.69584	1.89763	-3.5729	4.17905	-4.13415	-6.30473	-0.366211	-7.05952	2.52013	1.88993	-3.28874	6.1343	-6.60314	-3.12767	3.09248	-7.82662	-5.97708	-3.56926	-0.132257	-4.21286	3.93347	-7.30938	-3.21692	-1.54124	-5.65296	-7.04727	2.29222	-6.38893	-9.96022	-1.05339	-4.10394	-8.65033	-4.26939	-2.51726	-0.838903	-7.31199	1.39351	-7.11857	0.0785438	-7.59658	-4.75354	3.17983	-3.36867	0.55082	-5.42248	-6.73458	-1.82153	-6.59837
1.11624	3.82272	-4.93253	2.76132	-3.47955	3.89486	-5.06485	-6.09064	-0.615311	-7.71446	1.80803	2.25988	-3.01734	6.36517	-7.52994	-2.65917	3.58329	-8.55862	-6.61908	-4.00992	-0.743157	-3.69416	3.49417	-7.97668	-2.38552	-1.70985	-5.11126	-7.67297	2.7337	-5.88522	-9.58672	-1.76768	-4.76985	-7.99503	-3.60944	-2.31791	-0.843433	-6.64794	0.66556	-7.53687	-0.797282	-7.50858	-5.66014	3.06986	-3.59505	-0.11948	-4.73838	-6.98178	-1.34233	-5.91139
0.453744	3.26102	-4.47134	3.50756	-2.84315	3.98102	-5.89055	-6.05223	-1.14121	-8.23591	1.13143	2.75095	-2.18864	6.22638	-7.06544	-1.94647	3.45779	-7.91752	-6.34078	-3.27142	-1.26756	-4.13946	2.60097	-8.09028	-2.39822	-2.36377	-5.86496	-7.87477	2.48656	-4.98913	-9.35442	-2.62226	-5.15835	-8.02523	-2.67103	-1.99437	-1.16572	-6.36846	-0.19829	-7.25037	-1.59954	-7.89588	-6.03894	3.15337	-4.49439	-0.76858	-4.54992	-7.68288	-1.59923	-5.023
-0.443656	3.00512	-4.75548	3.29485	-2.0899	3.35641	-6.11345	-6.91949	-0.904011	-8.09986	0.662889	3.67185	-1.85524	6.68147	-6.37524	-1.40347	3.54616	-8.73362	-5.57638	-3.8269	-1.09866	-4.70556	2.30722	-7.35918	-1.48832	-2.64282	-6.24656	-7.34277	1.98198	-4.24942	-8.77902	-2.58247	-5.86898	-8.05543	-2.54065	-1.00883	-1.05269	-5.42537	-0.25898	-7.46607	-1.96016	-6.97268	-6.00014	2.22479	-4.22032	-0.22368	-3.73492	-7.77088	-2.10623	-4.98933
-0.538856	3.99592	-4.84872	3.69998	-1.20559	3.23368	-6.92085	-7.30285	-1.24281	-7.31846	0.0367493	3.83959	-2.30544	6.83273	-5.50404	-1.48207	2.67467	-8.67552	-5.50948	-4.76366	-0.844657	-4.17946	2.54065	-6.60308	-1.87382	-3.1662	-5.52296	-7.20287	1.55709	-3.40766	-8.46012	-3.39985	-6.36694	-7.74503	-1.83941	-0.358789	-1.65414	-5.0381	-0.950766	-7.22817	-2.56773	-6.26458	-6.09574	1.52918	-4.82643	-0.93198	-3.05965	-7.63478	-1.15943	-5.04228
-0.766156	4.05532	-5.78273	3.5868	-0.508869	3.89789	-6.91355	-6.6884	-2.02491	-7.52754	-0.391151	3.02036	-1.86954	6.14629	-4.87424	-0.833768	1.92346	-8.66202	-5.51818	-5.62808	-1.41476	-4.27136	2.6496	-5.65918	-2.70282	-3.4549	-5.15986	-6.88367	1.27228	-2.56877	-7.55162	-3.20429	-6.78501	-7.00933	-2.01478	-0.958829	-2.45956	-5.65425	-0.892842	-7.34327	-3.52068	-6.19748	-5.31044	1.27702	-4.2634	-0.59838	-2.88218	-8.61408	-0.28283	-5.02226
-1.28146	4.84972	-6.0373	3.39781	0.396551	3.80917	-7.78795	-6.80253	-1.55631	-8.17919	-0.837841	2.39585	-2.74974	6.11093	-4.38554	-0.0468685	2.43876	-8.74032	-6.39118	-5.7559	-1.83156	-3.79586	2.93814	-4.87868	-3.58952	-3.5013	-4.73426	-6.04547	1.07836	-2.19318	-7.53182	-2.33274	-6.34598	-7.05643	-2.24006	-1.94822	-2.14365	-6.56296	-0.47275	-6.42507	-3.63147	-5.74278	-4.50444	1.32752	-4.78965	-0.0815799	-2.15433	-8.26968	-0.51663	-4.31574
-1.51106	4.59952	-6.92684	3.00734	1.27854	3.58398	-8.54075	-7.26097	-2.04371	-9.07632	-1.14359	2.70665	-2.00334	6.37719	-3.77374	0.857432	2.13811	-8.57942	-5.63138	-6.16676	-2.36796	-3.01206	2.62631	-4.47568	-4.46082	-3.06902	-4.87106	-6.08907	1.88756	-2.76971	-7.19522	-2.0823	-5.46989	-6.18553	-2.65056	-2.38707	-1.80711	-7.52254	-0.455201	-5.77307	-3.04618	-6.12788	-4.27564	0.463693	-5.20815	-0.40658	-1.95497	-7.30808	-0.77463	-3.43965
-1.71156	3.95342	-7.68033	2.58797	2.08264	3.46148	-8.38435	-7.20141	-3.06201	-9.0356	-1.89084	2.0513	-2.16054	7.34785	-3.98634	0.200232	1.43104	-8.81492	-4.91038	-6.75784	-2.50116	-3.33426	1.77056	-4.73618	-4.70452	-3.2068	-3.89046	-6.18427	1.831	-3.70859	-7.54132	-1.17884	-5.56849	-5.50593	-2.85066	-3.06746	-1.04139	-7.16352	-0.990024	-5.08777	-2.46649	-6.50758	-4.68294	0.413503	-6.13376	-0.15188	-2.7027	-6.79518	0.0871698	-3.1869
-1.64046	3.23152	-8.30234	2.4054	2.77247	2.83147	-8.19185	-6.47971	-3.67131	-8.26543	-1.81788	2.60205	-2.90484	6.82645	-3.69474	0.678032	1.50182	-9.63372	-4.12218	-6.67856	-3.03086	-3.92166	0.90229	-4.71068	-5.41352	-3.01862	-4.45896	-5.61507	1.22314	-4.12292	-7.48572	-0.2905	-5.88659	-4.68673	-2.52347	-3.40226	-0.347763	-6.82343	-0.532905	-5.33807	-1.94351	-7.27238	-4.67624	-0.447637	-6.59496	0.63932	-2.13839	-6.90238	-0.0200302	-2.40759
-0.790856	3.64862	-8.18166	1.54887	3.01613	3.07635	-8.77545	-5.787	-3.24321	-8.51086	-1.46415	3.44323	-2.94124	6.7683	-2.72604	0.778432	1.84174	-10.5568	-3.93048	-7.33572	-2.31496	-3.73336	-0.00420023	-5.14728	-6.02742	-3.636	-4.86016	-5.96977	1.83283	-4.82276	-8.09382	0.497821	-5.90719	-4.73913	-2.75411	-4.30673	-0.785053	-7.62477	-0.1673	-4.58267	-1.39205	-7.29388	-5.15714	-1.19226	-6.25724	1.50012	-2.60291	-7.06628	-0.0781302	-1.74984
-0.311056	3.73782	-9.02329	1.66463	2.59942	3.96173	-9.43625	-5.06142	-3.39511	-8.98574	-1.12592	4.22704	-3.87204	6.6497	-2.60534	1.55523	1.58004	-10.1427	-3.27128	-6.98218	-1.68366	-4.12716	-0.83145	-5.40988	-6.83952	-3.4426	-5.39836	-5.88717	1.66669	-5.76078	-7.54152	1.31655	-5.72438	-3.99473	-2.36586	-4.81356	0.171027	-7.66555	-0.14434	-3.75357	-1.79549	-7.18538	-5.66604	-1.46958	-5.46784	1.47912	-1.73055	-7.46408	0.26927	-0.779577
-0.699056	2.88472	-8.93887	1.48222	2.17215	4.8018	-9.78195	-4.18361	-3.13631	-8.87158	-2.06768	4.24706	-3.86774	5.7158	-2.92484	2.38903	1.07319	-10.0957	-3.38938	-7.28383	-0.691857	-4.21596	-1.63347	-4.85048	-7.66512	-3.932	-5.07856	-5.05217	1.9291	-6.15969	-6.87792	0.927617	-5.14938	-4.48473	-1.66375	-5.34687	-0.0386827	-8.60412	0.10148	-3.98247	-2.5223	-6.62568	-6.51574	-1.27785	-5.8328	2.33492	-1.43755	-6.97298	0.92427	-1.50899
-1.22686	2.77452	-9.70955	2.34631	2.56623	4.85594	-9.98875	-4.12144	-2.20661	-7.88504	-2.02225	4.17798	-3.13154	5.79658	-2.25024	2.28923	0.15082	-10.4021	-3.85888	-6.48147	-0.366957	-4.61716	-2.37496	-5.19518	-7.67662	-4.8885	-5.29156	-5.51987	2.74756	-6.28217	-6.75532	0.788973	-6.15303	-4.06423	-1.09118	-4.78951	-0.624253	-8.82373	0.82944	-3.03797	-2.74698	-6.83498	-6.05914	-0.497147	-5.64633	2.70692	-1.62581	-6.02389	0.77527	-2.01267
-1.77476	2.44172	-8.93497	2.54294	3.4466	4.93715	-9.46545	-4.14398	-1.46911	-6.94082	-1.74699	4.24735	-3.15794	6.35344	-1.53144	1.64773	-0.5056	-10.0855	-4.14218	-6.00258	-1.19016	-4.72866	-3.27869	-5.47518	-7.27702	-5.4168	-4.57496	-5.62817	3.59829	-5.74594	-5.93542	0.510152	-5.74992	-5.04173	-1.0881	-4.70145	0.226817	-9.00877	1.23231	-2.08037	-2.50302	-6.59588	-6.02874	-0.648267	-6.66595	2.06062	-1.13666	-5.52909	0.29597	-2.09077
-2.46236	2.06552	-9.47666	2.80297	4.07988	5.62704	-9.98665	-4.91993	-1.29021	-6.78722	-2.41586	4.93941	-3.98934	6.02681	-0.995139	1.66553	0.35499	-9.58142	-3.91978	-5.03695	-1.27036	-4.18966	-4.03417	-5.65178	-7.68642	-5.2152	-3.69676	-5.79337	3.7075	-4.82259	-5.65582	-0.294332	-6.25074	-5.14903	-0.293032	-4.2584	0.418377	-9.68434	0.55171	-1.58907	-1.76665	-6.98868	-5.56514	0.103913	-6.44347	1.26072	-1.59485	-5.32327	0.38667	-2.85086
-2.73156	2.68442	-10.0987	3.46832	3.54215	5.86528	-10.7638	-5.20764	-1.85851	-6.18782	-2.44775	4.16529	-4.94924	5.88572	-1.04504	0.685232	0.22153	-9.58962	-3.62858	-4.70417	-2.18356	-3.32816	-4.26299	-5.35018	-8.04132	-6.0291	-3.21586	-5.85647	2.76079	-4.41478	-4.86612	-0.87499	-6.00424	-4.79613	0.543189	-3.78539	0.898147	-10.3867	0.0211602	-0.635371	-1.52549	-6.70528	-5.38954	1.08907	-6.55094	0.96452	-0.719655	-5.34643	-0.33533	-3.40241
-2.32076	3.52752	-10.2949	3.32165	2.84866	5.25473	-11.1854	-4.47035	-2.30011	-6.50452	-3.33508	4.32908	-4.58764	6.7639	-0.740639	0.485432	-0.67035	-9.68942	-3.43548	-5.62811	-2.14116	-3.32106	-4.85477	-6.04778	-7.51342	-5.4504	-2.73286	-6.83837	2.88868	-4.55372	-4.16512	-0.291886	-6.40093	-4.08823	0.240109	-4.41213	1.58705	-11.1114	-0.21433	-1.08687	-2.08978	-6.06868	-4.64574	1.60409	-6.17409	0.15202	-0.344395	-5.75951	-0.65913	-2.6431
-3.20226	3.75252	-10.7007	2.72089	2.64931	5.99876	-11.3224	-4.40908	-3.26981	-6.46992	-4.10788	3.72599	-4.99854	7.50225	-0.362439	1.17903	-1.49276	-9.51492	-3.83518	-5.59131	-3.02336	-3.46026	-4.62965	-7.05848	-6.98452	-6.3125	-2.50586	-6.92157	3.65215	-3.95469	-4.34472	0.593286	-6.664	-3.37723	0.830609	-4.19882	1.5302	-10.4561	-1.0278	-1.90957	-1.60552	-6.00728	-3.76544	1.17976	-6.41159	0.0255201	-0.230815	-4.83134	-0.42103	-1.70817
-4.02056	4.31542	-10.7644	2.37372	1.73299	6.18899	-11.8226	-3.54462	-2.98731	-5.45052	-4.43048	3.65779	-5.13774	7.75673	0.580061	0.251732	-1.61247	-9.07622	-2.95178	-5.29842	-3.05186	-3.32876	-3.74289	-7.35698	-6.82372	-6.9216	-3.21946	-6.46477	3.68616	-3.08525	-5.23192	0.696719	-6.52731	-3.94483	1.55705	-3.93002	1.88152	-9.58378	-1.20063	-1.62637	-0.714322	-5.90668	-3.24804	1.25065	-7.25827	-0.84678	-0.568965	-4.90301	-1.36363	-1.97287
-3.93926	4.01972	-9.79929	3.18758	1.5565	6.65562	-12.6819	-3.74139	-2.50661	-5.94432	-4.77248	2.92822	-5.69854	7.6037	1.33006	0.00163153	-1.28693	-8.13262	-3.06988	-5.30603	-3.98516	-3.74286	-2.9918	-7.86488	-7.32252	-6.7756	-4.01416	-5.51167	3.95743	-3.0332	-5.21972	1.42172	-5.83587	-3.08643	1.71071	-3.50482	2.03199	-9.44	-2.11915	-2.21667	0.0299288	-6.03728	-3.64944	0.866693	-8.05526	-1.42648	-1.32099	-4.98581	-1.53783	-2.04268
-3.40486	4.07032	-8.98749	3.93844	1.42414	6.06404	-12.4913	-2.85943	-2.88451	-5.71592	-5.78418	3.13681	-5.95674	6.79609	0.857361	0.121632	-0.33766	-7.95802	-3.24328	-6.13957	-4.41776	-3.97126	-2.27215	-8.42388	-6.53272	-6.5343	-4.47106	-4.89567	4.63425	-3.33847	-5.99182	1.94642	-5.53491	-3.31573	1.00551	-2.89218	1.7177	-8.87921	-2.79241	-2.02727	0.797072	-6.50248	-3.46964	1.00229	-8.95407	-1.81438	-1.9007	-5.60325	-0.90343	-2.45798
-3.97216	3.27122	-8.87267	3.35015	0.767821	5.59553	-11.9699	-2.07676	-3.04641	-6.17762	-5.34188	3.88156	-6.26384	7.40884	0.262161	0.459732	0.59426	-8.07072	-2.64788	-6.24828	-3.68406	-4.89726	-2.42013	-8.10548	-6.19782	-5.5747	-4.39176	-4.49857	5.47989	-3.20053	-6.35542	2.21524	-4.73337	-4.15263	0.689269	-2.58091	2.4696	-8.28036	-2.73541	-2.97997	0.678054	-6.86208	-3.05344	1.76664	-8.50373	-1.85708	-0.966855	-6.06717	-1.07883	-2.03437
-3.89816	2.29592	-8.98277	3.22112	0.977971	4.65237	-12.1773	-1.54704	-2.28991	-7.09962	-5.14488	4.22523	-7.09104	7.50663	0.678261	0.660832	1.14707	-7.33602	-2.21708	-6.91867	-3.23826	-5.05506	-2.83683	-7.26868	-5.75182	-4.6367	-4.38056	-5.20227	6.10219	-3.54204	-6.46262	3.0805	-5.19883	-4.38033	1.57402	-2.8199	2.11809	-7.75823	-3.48747	-3.36147	0.34712	-6.03758	-2.83504	2.24909	-7.72344	-2.09838	-0.247545	-6.71928	-1.73233	-1.44241
-4.80006	2.51082	-8.68769	4.02415	1.46826	4.85733	-12.4541	-2.16325	-1.54091	-6.81512	-4.65878	5.10973	-7.64964	6.86023	0.244661	1.47003	1.54534	-7.86052	-2.74728	-7.66309	-2.95086	-5.13566	-3.65356	-7.73258	-6.21832	-4.8034	-5.23046	-5.87197	6.58915	-2.98415	-5.75042	3.48715	-4.63331	-3.96143	1.85319	-1.98364	1.40664	-7.72368	-2.93541	-4.23277	-0.0465322	-5.83908	-2.07304	1.70813	-8.02271	-1.23378	-0.189215	-7.15858	-1.34533	-0.617087
-5.21196	2.22342	-7.8598	4.08683	1.36422	3.94043	-12.0837	-1.33618	-1.08811	-7.6235	-4.13928	4.80811	-7.65974	5.91417	-0.0195392	1.52353	2.51253	-7.92132	-3.50678	-8.0662	-3.37766	-4.42646	-4.3171	-7.90188	-5.40052	-4.354	-5.53196	-6.47827	6.00687	-2.44475	-5.53732	4.41147	-4.57814	-3.13803	1.43439	-1.88095	0.996987	-7.88709	-2.02404	-4.34877	0.796799	-6.18768	-1.40494	2.05904	-8.58778	-0.86268	0.124995	-7.99108	-0.64203	-0.452367
-4.92226	1.37132	-8.19361	4.86421	1.40056	3.36949	-11.4566	-1.8214	-0.539811	-7.83703	-3.41978	4.23571	-8.48814	5.40626	0.396061	2.41703	2.62843	-8.18232	-4.20608	-8.1465	-4.09716	-4.18686	-5.201	-7.55148	-5.07342	-3.6584	-6.09916	-5.76957	5.46694	-2.74844	-4.98882	4.69387	-5.34317	-2.45513	1.1666	-2.56053	0.766497	-7.14289	-1.36845	-3.96857	1.07374	-5.28598	-0.561445	2.19186	-8.1291	-1.42918	-0.274435	-8.67178	-0.67883	-0.789577
-4.56616	0.763022	-7.58673	4.52393	0.461741	3.51747	-10.5031	-2.04246	-0.523111	-7.76299	-3.47618	3.29636	-8.99194	4.7589	0.0164608	2.47563	1.68939	-7.89542	-4.23048	-7.12434	-4.19676	-3.90456	-5.73441	-6.82248	-4.43832	-3.8124	-6.78916	-5.03647	5.23403	-2.17639	-4.12842	4.43029	-4.91571	-1.58073	1.06747	-2.87874	0.748467	-6.1673	-1.46249	-3.81787	0.228829	-4.595	0.0786553	2.40161	-8.91521	-1.43658	-1.00568	-8.05218	0.23157	-0.579957
-3.95756	1.22472	-7.06665	4.54492	-0.495969	3.34703	-9.95335	-1.9899	0.197689	-8.54471	-3.04438	3.59309	-8.19224	4.44951	0.543961	2.35853	0.96153	-8.58482	-4.95938	-6.49592	-4.19736	-3.87736	-6.09341	-6.00758	-4.05412	-3.1855	-6.21326	-5.30457	4.78432	-1.37745	-3.38872	4.47637	-4.33942	-1.58563	0.180519	-2.59585	0.831697	-5.50809	-0.747122	-3.36557	-0.492892	-4.2204	0.0737553	2.28885	-9.85224	-1.35678	-2.00461	-7.88398	0.55477	-1.03309
-3.95356	2.17672	-6.99142	5.55934	-0.573449	3.28284	-9.24995	-1.38715	0.0760891	-8.95505	-3.61548	4.21917	-8.14014	4.52106	1.49226	1.71583	0.3819	-8.13832	-5.68248	-7.07648	-3.85766	-2.92776	-6.42851	-6.08638	-3.50632	-2.43657	-6.50486	-6.22897	4.76718	-1.08118	-3.58352	4.49627	-3.42104	-2.33093	-0.392077	-2.39047	0.0697073	-4.99707	-0.413188	-2.49437	-0.607802	-3.79718	-0.157945	1.39941	-9.62788	-1.39738	-2.38436	-6.98478	0.16607	-0.929037
-3.72336	3.06522	-6.88744	5.60326	-0.315379	2.41584	-8.65865	-1.63516	-0.717711	-9.76759	-4.05748	3.94188	-7.23034	4.46494	1.04486	1.34783	-0.34387	-7.62962	-6.00508	-6.34896	-4.39436	-2.28486	-5.77161	-5.59828	-4.03992	-1.74373	-6.23776	-6.61837	4.00218	-1.42865	-3.46442	3.62367	-3.05927	-2.93233	-0.144731	-3.13081	0.0199873	-4.14068	0.0356302	-1.95937	-0.628052	-4.62588	0.870455	1.22901	-9.64324	-1.79298	-3.29322	-7.08208	0.10057	-0.102677
-4.10496	3.02312	-7.79301	6.02878	-1.20278	2.29163	-9.27925	-2.00555	-1.44761	-9.64435	-3.09498	3.61397	-6.55794	5.12177	0.845961	1.64973	-1.21426	-7.96652	-5.43398	-5.59621	-4.23536	-2.78016	-5.25281	-4.98788	-4.37052	-1.74904	-5.32876	-6.32157	3.11696	-1.36104	-3.96282	2.83944	-3.32775	-3.24583	-0.884185	-3.87341	-0.112063	-4.86851	0.63335	-1.57857	-0.0827322	-3.90957	1.86966	1.2982	-9.77427	-1.68418	-3.44999	-6.19392	-0.12803	0.844463
-3.29416	3.53402	-7.9668	6.6932	-1.40746	2.9961	-9.25555	-1.07054	-1.59811	-9.45251	-3.17138	2.67093	-6.57164	4.8275	-0.0985392	1.41793	-1.41889	-7.03862	-6.39978	-5.29159	-4.18086	-3.36366	-4.87913	-4.26278	-5.11592	-1.5792	-4.68476	-6.57697	2.65716	-2.12721	-4.23532	2.23516	-4.12661	-2.75633	-1.5962	-4.32919	-0.399353	-5.72114	1.07686	-1.06497	0.642318	-4.31399	1.85636	1.43178	-8.82709	-1.01058	-2.94143	-5.85265	-0.84353	0.238763
-3.16386	2.58212	-7.82212	7.53032	-1.35765	2.56453	-9.99785	-0.657375	-1.98861	-9.20902	-3.08768	1.73176	-6.10414	5.71867	-0.334539	1.56893	-2.19299	-6.57762	-6.85968	-4.62272	-3.67976	-3.23466	-5.76001	-3.86048	-5.28292	-1.5774	-3.74216	-7.25947	3.33375	-2.12586	-5.01552	2.19216	-4.77211	-2.82803	-2.16253	-5.06687	0.487257	-5.87042	1.57328	-0.928871	1.42853	-3.70488	1.38586	1.53868	-7.9751	-0.83458	-3.83417	-5.60253	-0.84693	0.792303
-3.16126	1.78412	-8.40355	8.35117	-1.49229	2.0592	-10.4258	-1.44607	-1.50411	-9.62634	-3.92998	1.78467	-5.42394	5.34225	0.324361	0.854732	-2.76137	-6.58632	-6.67128	-4.98081	-2.78546	-3.36716	-6.59111	-4.27098	-4.70752	-2.07052	-3.19286	-7.83757	2.50378	-2.07433	-5.14092	2.50122	-5.64864	-3.10273	-2.29047	-5.97744	0.234667	-6.73598	1.07378	-1.39927	1.41219	-2.88433	1.18286	2.26622	-8.56268	-0.0328799	-4.10187	-6.04485	-0.47013	1.42595
-3.01826	0.997522	-8.96233	9.13911	-1.73481	1.64068	-11.1563	-1.77441	-2.11061	-8.60147	-3.97698	2.04302	-4.61564	4.86891	0.607861	0.828532	-2.8465	-7.54402	-6.26058	-5.67631	-3.14456	-4.21486	-6.09881	-4.48968	-5.36602	-1.87235	-2.55776	-8.30897	2.9632	-1.33305	-4.24162	2.5144	-5.94537	-3.09973	-3.07694	-6.45108	0.775897	-6.69643	0.2503	-2.19237	1.53215	-3.43633	0.456555	2.33349	-7.93347	0.30392	-3.60371	-6.86728	-1.48683	1.35636
-3.05476	0.0469217	-8.76164	9.17278	-2.60312	2.13252	-10.9053	-2.61379	-2.49131	-8.41684	-4.74528	1.52441	-3.61314	5.03532	0.494561	0.290832	-3.5282	-7.28202	-5.52898	-5.26095	-2.64396	-4.43546	-5.25231	-3.98888	-5.99612	-2.54526	-2.34836	-7.88197	3.73188	-1.0107	-4.55592	3.08128	-6.70275	-3.37193	-3.76606	-5.82796	1.25782	-7.44611	0.0602902	-2.65297	2.00937	-4.18823	-0.0382447	3.23577	-7.72883	1.19672	-3.44111	-6.52943	-2.10303	0.696433
-2.15576	0.356122	-9.07281	9.13719	-2.93079	1.30078	-10.2999	-2.62772	-3.29531	-9.09684	-4.74448	0.834624	-3.03704	4.93964	1.23226	-0.549468	-3.82932	-7.78352	-4.73708	-4.80451	-2.98056	-4.43816	-4.28959	-3.81838	-6.46372	-3.3116	-2.79756	-7.80727	3.25033	-0.230861	-4.00782	3.7318	-6.39073	-2.65613	-3.63883	-5.27282	1.99391	-8.18431	0.0984302	-2.34267	2.88256	-4.36505	0.721455	3.10371	-7.16783	1.45282	-3.17799	-5.67366	-2.76463	1.14892
-2.15486	-0.477278	-8.65996	9.92061	-3.45863	1.63167	-9.65695	-3.17886	-2.93251	-9.52562	-4.18168	0.214174	-2.11534	5.00372	0.762861	-0.896668	-3.17038	-7.20402	-4.56348	-4.68501	-3.91756	-4.15576	-3.47397	-3.43268	-7.30612	-2.92816	-2.63616	-6.89187	3.27493	-0.0793113	-4.57852	3.67965	-5.50879	-3.27233	-3.54134	-4.53325	2.3396	-8.68948	0.8519	-2.74557	2.4591	-5.19168	1.04476	2.21864	-7.00461	0.75852	-2.4757	-5.93613	-3.02193	2.02186
-2.19156	-1.34258	-9.03753	10.5225	-4.15169	1.77837	-9.40295	-3.24379	-3.92821	-9.05175	-3.32028	-0.0146364	-2.56104	5.25855	-0.0473392	-0.806568	-2.19092	-7.27932	-3.76278	-4.76551	-4.43756	-4.12046	-2.50711	-3.56128	-7.42612	-3.5707	-3.34846	-6.34367	3.99949	0.485379	-3.83442	3.12415	-5.29751	-3.08893	-4.49206	-4.73644	2.1918	-9.32527	0.11333	-2.09437	2.30079	-5.82268	1.85776	2.74228	-7.14178	-0.14398	-2.20726	-5.83986	-3.98493	2.14088
-2.04636	-1.71478	-9.92298	10.052	-4.3526	2.58643	-10.3988	-3.49013	-4.04291	-9.02373	-2.66916	0.679134	-2.97114	6.05804	-0.521339	-1.45157	-1.50344	-6.88512	-3.28718	-5.14211	-5.23146	-3.94376	-2.65231	-4.49748	-6.99372	-4.3302	-2.95216	-5.61817	4.58409	0.913889	-2.96932	3.20304	-4.94049	-4.06753	-4.52016	-4.90617	2.53231	-10.0754	-0.425653	-1.50407	2.67452	-6.56958	2.81846	2.60484	-7.32368	-0.56488	-1.41664	-6.09123	-4.50681	1.59656
-2.17116	-2.39748	-9.2666	9.49579	-5.14811	2.66346	-10.6052	-4.06363	-4.74521	-8.09093	-2.5546	0.403074	-2.22084	6.65132	-0.913539	-1.11067	-1.03705	-6.04352	-2.37098	-5.24164	-5.43496	-3.11756	-2.26967	-4.56428	-6.34132	-4.9498	-3.39936	-5.44607	4.67785	-0.0644913	-3.12882	2.58861	-4.25468	-4.40173	-3.96356	-4.19236	3.30598	-9.57782	-0.704318	-1.43247	1.84189	-7.08268	3.57066	3.05464	-6.87155	-0.39618	-0.794535	-6.79418	-5.23631	1.52293
-2.04976	-2.19128	-8.34154	8.61808	-5.45703	2.52917	-10.125	-4.77451	-5.15061	-8.22734	-2.79435	1.37338	-1.61904	6.05692	-1.41774	-1.61397	-0.96437	-5.20762	-2.20228	-5.68233	-4.62026	-2.21296	-2.33514	-4.94708	-5.40682	-4.6857	-3.37776	-5.18497	3.8712	0.330299	-2.67052	1.87166	-4.62867	-3.80403	-4.32698	-3.52512	2.672	-8.96081	-1.03807	-0.997871	1.35621	-6.34588	4.26096	2.38502	-6.73973	0.44342	-1.02899	-7.29218	-4.42368	1.59554
-1.11346	-2.15398	-8.78809	8.07565	-4.81127	2.98215	-9.82865	-4.17326	-5.91961	-7.55803	-3.47478	1.23141	-2.14614	5.38621	-1.04034	-1.40147	0.00574042	-5.15312	-1.81508	-5.15427	-3.93946	-1.20436	-2.44752	-4.99338	-4.78092	-4.213	-2.68726	-5.06447	3.19105	-0.356741	-3.17502	1.13509	-5.00144	-2.94663	-4.0279	-3.54949	3.03931	-8.87266	-1.92768	-0.952071	1.24854	-5.41478	3.56316	1.73556	-6.85411	0.52072	-0.182005	-6.87998	-3.73323	0.996893
-0.503756	-2.02848	-7.9962	7.56446	-4.8437	3.83891	-9.25665	-3.96365	-6.65911	-7.77719	-4.38088	0.849924	-2.63804	4.59399	-1.16274	-1.94177	0.49134	-4.43732	-0.92878	-5.54564	-3.93306	-1.01706	-1.50141	-5.06828	-5.37642	-3.5225	-3.01326	-5.26057	2.30998	-0.213911	-3.45382	1.238	-5.95882	-2.05323	-3.64554	-3.18274	3.5256	-8.26291	-1.26498	-0.457371	0.525013	-5.14448	2.65256	1.72025	-6.46816	1.32002	-0.713895	-6.62698	-3.40673	0.374123
-0.377056	-2.65058	-7.16155	6.81441	-5.2795	4.3276	-8.31275	-3.8097	-6.30221	-7.68425	-3.91318	0.0139836	-3.33254	4.00022	-0.795739	-2.78307	0.33277	-4.96642	0.0366205	-5.7842	-3.87046	-1.91506	-1.1771	-4.88488	-5.59522	-3.6111	-2.06056	-6.08377	2.62631	-0.528751	-2.63242	1.26883	-6.47559	-1.69163	-2.88623	-3.64969	4.2083	-8.80259	-1.75309	0.408129	0.8017	-5.33698	2.79216	0.845143	-6.83738	2.26572	-0.445205	-6.48862	-2.69543	1.05007
-0.833856	-3.48588	-7.29026	6.01005	-5.76284	4.49781	-7.69065	-3.12781	-6.30071	-7.24928	-3.41058	-0.680306	-3.86244	3.84477	0.00396077	-2.91567	-0.57338	-5.25632	-0.25268	-5.60131	-4.77946	-1.32536	-0.96679	-4.17578	-5.84342	-4.0821	-1.30116	-6.24947	1.61978	-0.648141	-1.75182	1.29591	-6.085	-2.66093	-2.77523	-3.60063	4.64695	-8.60677	-2.63643	0.723929	0.504242	-4.44647	1.83496	0.685313	-6.68845	2.02712	0.448105	-6.80148	-2.32563	1.9384
-0.144556	-3.55898	-6.53695	5.10807	-5.58682	4.14004	-7.94525	-2.14908	-6.11711	-6.76872	-3.41048	-1.50238	-4.61144	4.00877	-0.577639	-3.75447	-0.88204	-4.89852	-0.59468	-4.72292	-4.64116	-0.42196	-0.94095	-3.89228	-6.74442	-4.0998	-0.901557	-6.19007	0.737937	-1.07993	-2.09332	1.92408	-5.53049	-2.39573	-2.00785	-3.17364	3.97715	-7.88338	-2.7298	-0.0813713	0.207512	-4.02289	0.977555	0.556443	-6.39429	2.58392	0.529335	-6.01876	-2.24593	1.52952
-0.0696562	-4.40298	-6.01723	4.86469	-4.6812	4.30889	-7.02785	-1.82107	-5.65671	-5.87352	-3.33018	-1.30681	-5.29724	3.66255	-1.18854	-4.64777	-0.51244	-4.85002	-0.60488	-4.49946	-5.60136	0.06014	-1.50639	-3.34718	-6.73692	-4.7313	-1.61266	-5.82667	-0.0699333	-0.612471	-1.44002	1.85427	-4.74319	-1.77553	-1.25314	-2.97916	3.1471	-7.45352	-2.4056	0.231729	-0.717012	-3.97716	0.926055	0.756613	-5.4392	3.12632	1.24712	-5.57951	-3.02633	1.93896
-0.352056	-3.88288	-5.37265	5.42232	-4.24528	3.6264	-6.60215	-0.980515	-5.65931	-4.95882	-3.12728	-1.32584	-5.11784	2.75744	-1.27404	-4.89357	0.38483	-4.64732	-0.67908	-3.6097	-5.30406	0.67364	-2.21033	-3.48098	-6.30762	-5.5197	-1.38856	-5.18937	-0.716033	-0.939751	-1.04022	1.43347	-3.96855	-1.54263	-1.09216	-2.06277	2.23243	-7.21662	-2.34872	0.589629	-1.57228	-3.80561	0.926555	1.62543	-5.02817	2.77602	0.910285	-4.71665	-3.02563	2.06405
-0.872356	-3.14658	-5.78031	5.87668	-4.14996	2.8362	-5.65165	-0.947595	-5.37521	-5.11222	-3.96758	-1.71778	-4.52984	2.42694	-1.94894	-4.70517	0.32895	-3.67872	0.10312	-4.01364	-4.92616	0.80164	-3.10974	-3.06318	-6.59162	-5.9974	-0.637757	-4.66817	-0.848643	-1.74918	-0.306822	1.1234	-3.54783	-0.874326	-1.13142	-1.34288	1.76728	-7.34149	-1.48683	-0.291271	-1.53274	-3.48651	0.639655	1.47548	-4.17189	2.48582	1.67473	-4.2133	-2.29503	2.45882
-1.75236	-3.25448	-6.26103	6.71825	-4.6792	2.73312	-4.80335	-1.27155	-4.98791	-4.64642	-3.91318	-2.56368	-4.19154	1.97156	-2.72844	-5.62067	0.53348	-3.78762	0.63712	-4.80369	-4.62916	0.93344	-4.04678	-3.19838	-6.82252	-5.6527	0.214013	-3.83247	-1.0716	-2.0867	0.137078	1.53989	-2.79953	-0.938526	-0.231704	-1.78948	2.36641	-7.71947	-0.842977	-0.744671	-0.710692	-3.10425	-0.102345	1.72887	-3.55844	2.45132	2.21599	-3.40511	-1.55413	2.22861
-2.49706	-3.88798	-6.29314	6.07462	-5.19216	2.25702	-4.14195	-0.577115	-4.69431	-4.39002	-4.02488	-3.47208	-4.72264	1.52242	-3.39654	-6.44077	0.0120504	-3.72392	0.83402	-4.79455	-3.66866	0.98554	-4.22845	-2.22298	-6.35202	-5.0181	0.654073	-3.42677	-0.253793	-1.8045	0.0328776	0.66113	-2.47369	-1.29893	0.573539	-1.37208	2.45024	-6.79207	-0.940765	-1.22917	-1.03727	-2.35261	0.549455	2.20568	-2.95508	3.38002	2.4417	-3.72377	-2.15693	2.38435
-2.46676	-3.92368	-5.32878	5.87706	-6.11847	2.29085	-3.62045	-0.956945	-5.49711	-3.65732	-3.94818	-2.81428	-5.10344	0.692319	-3.12044	-6.24747	-0.89328	-3.33162	0.36802	-4.01821	-3.54686	1.36984	-4.43747	-1.31658	-6.27182	-4.0654	0.806643	-4.01807	0.427627	-1.55863	-0.254422	1.27383	-1.73664	-2.16643	0.574519	-0.956919	3.05233	-6.59712	-1.65899	-1.87127	-0.624442	-2.89111	0.325855	2.60823	-3.78519	4.05292	2.58384	-4.42999	-1.35113	2.25417
-2.32046	-4.51258	-4.61099	5.82697	-6.36993	3.2216	-3.63715	-1.89466	-5.52991	-3.71672	-4.82568	-2.41548	-5.84154	1.11857	-2.63574	-6.19817	-1.31623	-4.17182	0.91112	-3.27591	-3.29836	1.29694	-5.34581	-1.63288	-5.68142	-3.4463	1.15113	-3.37777	0.868367	-2.20682	-1.08542	1.36525	-1.2218	-1.64753	0.409229	-0.251399	2.80935	-5.85001	-1.18087	-2.49947	0.0234328	-2.44166	-0.368745	2.794	-3.15959	4.57832	3.14321	-4.99921	-1.96513	2.6649
-1.92076	-5.42278	-4.78219	5.04434	-6.76991	2.75253	-3.78355	-2.78371	-5.88021	-3.79862	-5.62468	-3.11498	-6.65454	1.09385	-3.09434	-6.96657	-1.30669	-4.69692	1.82422	-3.28672	-3.08786	0.32494	-5.49751	-1.84878	-6.33532	-2.86443	1.66767	-3.32387	1.7697	-2.52169	-0.960622	1.84397	-0.405473	-2.23273	0.967359	0.225681	2.05747	-5.41488	-0.961233	-2.20407	0.823025	-1.86169	-0.772745	3.69146	-3.04956	3.70772	3.33081	-5.34949	-2.90183	2.68782
-1.41726	-4.78858	-4.21052	5.37806	-6.842	1.84687	-4.33125	-3.47598	-5.39421	-4.35692	-5.52978	-3.87238	-6.79304	1.50577	-3.95674	-6.85097	-0.36061	-4.56462	1.70792	-3.28999	-2.13266	-0.06886	-4.79339	-2.37768	-6.89242	-3.575	2.08161	-3.94237	2.53323	-2.31673	-0.760722	2.72741	-0.510063	-1.53693	1.46831	0.638451	2.39127	-5.95868	-0.27334	-1.72707	0.482876	-1.1051	-0.360845	4.18787	-2.28573	3.31212	2.45689	-5.35144	-3.28183	2.79271
-0.699756	-4.89898	-4.8932	5.19812	-6.43545	0.985084	-5.24875	-3.63143	-5.55491	-5.21642	-5.03938	-4.04778	-7.75824	1.29261	-4.32984	-6.74087	0.0471004	-5.41812	2.13422	-2.79866	-1.49616	-0.77576	-4.23286	-2.73468	-6.11162	-3.9268	2.6012	-4.61147	3.18362	-2.62909	-1.35372	3.43291	-0.598513	-0.666926	1.40938	0.322441	3.20653	-5.79402	0.16107	-1.42177	-0.504552	-1.18149	0.439255	4.38022	-2.86587	2.32442	2.66972	-5.24144	-2.85573	1.83307
-0.254956	-5.37468	-4.16498	5.48419	-6.45033	0.123954	-5.87655	-3.34754	-4.86271	-6.01962	-4.44538	-4.01908	-7.75584	1.84188	-3.49134	-6.78007	1.0711	-5.66522	2.57872	-1.96224	-1.88226	-0.59236	-3.27658	-2.82308	-5.21892	-3.5654	2.49235	-5.04467	2.31703	-2.4352	-2.16252	3.84281	-0.782573	-0.411626	0.781899	-0.376549	3.41723	-6.7177	0.20875	-1.80997	-1.1698	-0.621155	0.926055	3.76383	-2.27913	1.46202	2.39951	-4.89026	-2.13863	1.21887
-0.613356	-6.02368	-3.55923	6.01674	-5.66953	0.0330085	-5.81155	-3.38163	-3.93631	-6.22942	-4.06958	-3.18628	-7.71424	1.58769	-2.56624	-6.36757	1.29858	-4.83562	2.16682	-1.22374	-1.37496	-0.10006	-2.87594	-3.58868	-5.07322	-4.5103	2.34641	-4.44307	2.1659	-3.14083	-2.20412	4.17821	-1.76049	0.0927736	0.000319301	-0.361269	3.47015	-7.61235	0.42514	-0.908771	-1.50899	-0.435745	0.556555	3.29805	-3.06568	1.06762	2.46707	-5.73432	-2.85983	0.850763
-1.48966	-6.38268	-3.5921	6.46958	-4.79861	-0.0303355	-5.21405	-3.81105	-3.37111	-6.43612	-3.30278	-2.61628	-7.61664	2.54706	-2.47514	-5.99307	2.19256	-5.14932	1.18362	-1.29269	-1.52556	-0.60326	-3.20755	-4.34398	-4.81712	-4.0878	1.55646	-4.86467	1.37947	-3.28536	-1.82032	3.76293	-2.54651	-0.718326	-0.320534	-0.732349	3.81141	-7.52492	-0.434206	-1.28517	-2.29518	-0.864455	0.667455	3.72388	-3.98522	0.87582	1.79284	-6.43139	-3.33683	0.010263
-1.82786	-5.48748	-3.44818	7.3347	-5.10299	0.205983	-5.65305	-4.01425	-2.57511	-6.29412	-2.79966	-3.41518	-6.92324	3.21798	-2.48054	-5.02757	2.27516	-5.10752	0.85462	-1.10434	-2.40796	-1.15446	-2.79815	-3.64808	-3.88602	-3.9402	1.52511	-4.11827	0.904337	-3.02157	-1.16322	3.55208	-1.91513	-0.963626	-0.5483	0.158551	4.22435	-7.09092	-1.191	-1.15097	-2.00232	-1.83063	1.49816	4.05021	-4.33916	0.33362	1.17634	-5.85329	-4.27773	-0.122367
-2.31996	-4.65868	-3.07404	6.88923	-5.2397	1.13686	-6.38665	-4.0925	-1.91401	-5.85522	-2.04914	-2.93988	-6.08464	3.06815	-2.90634	-4.40067	2.35545	-4.30882	0.75412	-0.283317	-2.85186	-1.08456	-2.0624	-3.08028	-3.39372	-3.7542	0.672753	-4.90247	0.686527	-2.50689	-1.35052	2.75536	-2.42089	-1.81813	-0.920541	-0.0866593	4.69129	-7.69677	-1.63995	-2.00387	-1.75141	-1.88747	1.43966	3.86738	-5.25708	1.16832	1.05492	-5.25637	-4.57515	-0.826567
-1.46186	-4.39578	-2.6725	5.93332	-5.34916	1.15083	-7.16595	-3.98338	-1.35981	-5.15852	-1.60448	-2.43138	-6.57934	2.30362	-3.11754	-3.52607	2.76179	-4.35892	-0.16758	-0.605317	-2.63396	-0.66166	-1.37086	-2.50508	-4.08642	-4.0872	0.0676534	-5.13237	0.186887	-1.72417	-0.538422	2.46946	-2.83629	-2.59373	-0.965711	-0.646379	5.21288	-7.07818	-2.14674	-2.03317	-2.04568	-2.86285	0.688455	3.55812	-5.78713	1.71862	0.808185	-4.54912	-3.90623	-0.755837
-0.586056	-3.87388	-2.55956	5.99188	-4.42181	1.41493	-6.54615	-4.42059	-0.800511	-5.93942	-1.43095	-1.90328	-6.12104	2.08127	-2.21554	-2.69677	2.27018	-4.35372	-0.76998	-0.285117	-2.04256	-1.24246	-1.29252	-1.80198	-4.92982	-4.6144	-0.161127	-5.20557	1.13878	-1.53941	-1.29762	2.68351	-3.38082	-3.46993	-1.05032	-0.283009	4.9416	-6.78847	-3.03752	-3.08367	-2.16392	-3.02953	0.939355	2.5944	-5.84541	1.25222	-0.0234548	-4.58455	-3.09983	-1.28044
-0.881956	-3.37728	-3.33786	5.83433	-3.57541	1.84769	-5.86255	-4.07091	-0.184211	-6.88552	-1.3077	-1.66268	-6.36664	2.00862	-1.31154	-1.95837	1.62223	-4.56392	-1.14368	-1.13972	-1.82466	-0.74576	-0.65492	-1.21378	-5.53762	-3.8407	0.0123134	-4.67737	1.83523	-1.14098	-2.15782	3.00422	-3.24937	-3.91533	-0.280125	-0.700429	4.33047	-6.19886	-3.4127	-3.90627	-1.69115	-3.16144	-0.0312447	2.73863	-5.79728	1.52212	-0.251455	-3.69635	-2.73173	-0.611877
-0.282356	-2.78108	-3.92033	5.92485	-2.64171	2.09706	-5.64415	-3.26401	-0.741111	-7.17392	-1.34001	-0.715846	-7.20504	1.74994	-1.08074	-2.19997	1.34234	-3.70432	-0.67348	-0.977277	-1.00706	-1.47026	-1.18718	-0.80118	-4.97792	-3.1298	-0.176477	-4.27507	2.1278	-0.294431	-2.44762	2.41196	-2.54664	-3.00503	-0.0937217	-1.11834	4.79071	-5.48444	-3.05343	-4.43367	-1.05936	-3.59416	-0.584445	1.97691	-5.93371	1.17812	0.567785	-3.22308	-3.46523	-0.079727
-0.255856	-3.64148	-4.42901	6.50292	-2.49408	1.29256	-5.87595	-2.83614	0.127089	-7.34713	-2.11721	-0.170586	-7.06644	0.798145	-1.03624	-1.29427	1.03075	-3.48422	-1.01668	-1.72763	-0.509857	-2.33176	-1.00413	-0.61408	-4.56712	-2.43566	0.352123	-4.39697	1.52957	0.470339	-2.89842	2.02478	-1.84053	-3.21843	0.849119	-1.0189	4.19754	-4.72307	-2.87424	-4.12717	-0.863672	-2.61419	-1.30144	2.0845	-5.28972	0.34342	0.542485	-3.67275	-4.44394	-0.207197
0.656644	-3.94658	-4.20637	6.76397	-3.38847	1.17113	-6.26585	-2.35557	-0.706911	-7.58547	-2.46739	-1.02646	-7.85184	0.318499	-0.685939	-1.58707	1.53668	-2.77252	-1.65888	-1.58788	0.244343	-3.22346	-1.18266	-0.99038	-4.97502	-2.47046	1.22474	-3.71617	1.97739	0.897979	-3.29142	1.97746	-0.962513	-3.96763	1.4548	-1.0488	3.81572	-5.27026	-3.57875	-3.44237	-0.584042	-2.02138	-0.927045	2.99336	-5.25521	-0.46798	0.0415552	-3.48831	-5.37595	-0.025827
0.517444	-4.78538	-3.86954	7.40359	-3.23189	1.87023	-6.74945	-3.19521	-0.431811	-8.39083	-1.93373	-1.01164	-8.11144	-0.186511	-1.48264	-1.22147	1.12253	-1.93422	-1.72348	-2.47696	0.619833	-3.82616	-0.47372	-0.75948	-5.75862	-1.96471	1.41582	-2.86287	1.90305	1.29979	-2.44702	2.31508	-0.711043	-3.31123	1.72076	-0.446169	2.8764	-5.51244	-3.44333	-3.54937	-0.118952	-1.15945	-0.453545	3.17341	-4.39721	-0.0224799	-0.363025	-2.77132	-5.49811	0.889183
0.562144	-5.28798	-3.03817	7.94044	-2.89936	2.58366	-7.61645	-3.47733	-0.426711	-8.58141	-1.08608	-0.620166	-7.68524	-0.961541	-1.80404	-0.597068	0.4439	-2.28932	-2.42498	-1.89031	0.932063	-4.83256	-0.3688	-0.93228	-6.62452	-1.99941	0.976683	-3.13787	1.1861	1.85886	-2.40702	1.82599	0.0830471	-3.20183	1.59057	0.458431	3.26547	-6.47235	-3.56219	-2.96907	-0.802992	-0.847135	-1.00834	3.96945	-4.29392	0.21242	-1.31487	-2.97669	-4.68547	0.994843
-0.353156	-5.36678	-2.72003	7.80045	-2.45718	3.46072	-8.59555	-3.60184	-0.236311	-9.12359	-0.697551	-1.38021	-7.99164	-0.726261	-2.62774	-0.966568	-0.34969	-2.70752	-2.92128	-2.71823	0.897193	-5.21246	-0.2726	-1.85738	-6.27322	-1.51696	0.222233	-2.25017	1.079	1.91785	-1.81002	1.13865	0.355427	-4.13763	1.59828	0.450271	3.00731	-7.05222	-4.38767	-2.49067	-0.907442	-1.79397	-1.58294	3.88589	-5.01737	0.99062	-0.653945	-2.77015	-4.40966	0.115803
0.327344	-4.86458	-2.14945	8.38931	-2.71281	4.21135	-8.51775	-3.7765	0.707489	-9.26127	-0.0504907	-2.04308	-7.44884	-1.18551	-3.24754	-0.275568	-1.0179	-2.62522	-2.77598	-2.42677	-0.00985659	-5.49306	-1.04128	-1.31608	-6.61782	-0.72403	-0.200627	-1.90637	0.227937	1.65167	-1.19142	0.696471	-0.287813	-4.35283	0.794169	0.917351	3.12604	-6.85901	-5.35303	-3.10217	-1.79315	-1.6248	-2.14754	3.81384	-4.2685	1.44602	-0.942445	-2.02205	-4.13673	0.724193
1.26764	-5.05628	-2.37631	8.18397	-3.42454	4.86381	-8.85505	-4.66329	0.441789	-8.67402	0.675129	-1.74808	-6.59004	-0.695631	-3.47144	-0.462468	-1.9246	-2.64312	-3.09248	-1.76371	-0.670857	-5.35216	-1.89626	-1.09738	-6.80482	-1.52834	-0.872757	-1.73627	0.229797	0.663049	-0.685522	0.0847135	0.265217	-3.57763	0.237339	0.755031	2.88908	-5.91347	-5.07859	-3.14377	-1.77919	-0.678255	-2.93604	3.82437	-3.6905	1.24862	-1.71097	-2.49345	-3.20113	1.03638
1.26784	-4.38028	-1.73725	7.58124	-3.79962	4.1858	-8.17855	-5.15041	0.0338891	-8.34832	0.185089	-0.996126	-6.41854	-0.523361	-4.39174	-0.793868	-2.73031	-2.25082	-2.76248	-1.01667	-1.26496	-5.81146	-2.35014	-1.91458	-6.38152	-0.71793	-1.23086	-1.90867	1.04657	0.134549	-0.854322	-0.672173	-0.375373	-2.67623	0.200889	1.05215	2.07109	-5.48409	-4.88802	-4.02507	-1.78674	-0.312815	-2.61224	2.96914	-4.06567	0.39532	-2.24854	-2.49189	-2.24783	1.0451
0.715044	-3.75918	-2.27035	7.11704	-3.23143	3.52221	-7.88315	-5.94509	-0.426811	-7.47944	0.00426927	-0.811476	-5.65154	-0.00938136	-4.61184	-1.47757	-2.40281	-2.88662	-3.12418	-1.78622	-1.71816	-4.97046	-2.09325	-2.29878	-6.09672	-0.77067	-2.12936	-2.59507	0.426507	-0.145131	-1.03472	-0.78528	-1.32254	-2.08453	-0.0467507	1.84419	1.98349	-4.74954	-5.57318	-4.69617	-1.78249	-1.08236	-1.82954	2.66188	-4.59275	0.90712	-3.00862	-2.80683	-2.11703	0.179363
1.54414	-3.39568	-2.67831	6.5926	-2.49896	3.18287	-8.54845	-5.76125	-1.04611	-7.12442	0.862939	-0.603016	-5.88384	0.644639	-3.95514	-2.13047	-1.668	-2.83322	-4.00298	-1.57251	-2.01476	-4.51816	-1.21225	-2.08018	-5.16802	-0.94538	-1.92446	-3.47307	0.426077	-0.678671	-1.91632	-0.82184	-0.923153	-2.06513	-0.982204	1.84926	1.37021	-4.7429	-4.87654	-5.12397	-1.62028	-1.90884	-1.63414	2.01392	-3.92706	0.86982	-2.39869	-3.49071	-1.73373	-0.582387
1.84614	-3.25218	-1.76604	6.22341	-2.73481	4.05442	-8.66635	-5.81673	-2.03811	-6.38192	0.280759	-0.255966	-5.70764	1.33008	-4.56084	-2.06737	-0.74444	-2.49992	-3.70538	-1.31567	-2.83196	-3.56256	-1.14393	-2.08508	-4.89742	-1.85411	-1.63206	-3.52637	0.927297	0.129199	-2.81932	-0.619997	-1.34863	-2.06163	-0.646343	0.939691	0.832827	-3.94098	-4.61924	-4.17217	-2.00998	-2.01688	-1.15524	1.0968	-3.92653	1.50972	-2.25335	-4.23055	-2.25663	-1.3884
1.40814	-2.44758	-2.14107	5.95902	-3.40009	4.72735	-8.68185	-4.88809	-1.78061	-5.52722	-0.175101	-0.505246	-4.91024	1.74673	-4.76464	-1.96027	-0.39062	-3.36252	-3.44168	-2.23594	-2.88456	-3.65746	-2.09759	-1.85998	-5.26602	-2.70137	-1.16266	-4.35247	0.426267	0.406269	-3.46442	-1.35388	-1.38092	-3.00833	-0.911788	0.732201	1.31439	-4.29075	-3.85195	-4.45897	-2.76603	-2.56407	-1.11114	0.906443	-4.81832	2.28732	-1.86206	-3.86959	-3.05723	-1.89558
1.36034	-1.66378	-2.83028	5.02768	-3.42533	4.84199	-8.19955	-4.01837	-1.53541	-5.57662	0.476449	-1.20077	-4.89714	2.29432	-3.99804	-2.55337	-0.98424	-3.76412	-3.80188	-3.1092	-3.12986	-3.91606	-2.94874	-1.42698	-5.45562	-1.99895	-0.539177	-5.18347	0.0368367	0.254709	-3.58962	-2.07751	-0.604783	-3.32503	-1.71634	1.15976	0.891157	-5.06688	-3.4751	-4.17797	-3.72563	-2.63393	-1.23174	0.101763	-4.35945	3.02402	-2.48198	-3.69013	-2.56443	-2.81484
0.971144	-2.47208	-3.36158	4.49767	-2.6573	4.63695	-7.66285	-4.72848	-1.96621	-6.11502	1.22688	-0.970706	-4.52114	3.07993	-4.53814	-3.08677	-0.8888	-2.94202	-3.83428	-3.81387	-2.52636	-4.08336	-2.42285	-0.69238	-6.26482	-2.54557	-0.624957	-5.46567	0.544067	1.03104	-2.83462	-2.58305	-0.275853	-3.95923	-1.11685	1.52085	0.950077	-5.35788	-2.5587	-4.60977	-4.40712	-2.05911	-2.16884	-0.156157	-4.22867	3.87622	-2.06686	-3.92547	-2.16013	-3.33326
1.00274	-1.86208	-4.07741	4.96605	-2.32758	3.86263	-7.54445	-5.73102	-1.79061	-6.11182	1.62411	-0.122046	-3.70664	3.13553	-4.06974	-3.61437	-1.65367	-2.73382	-3.42298	-3.73517	-1.65256	-3.57686	-2.37544	0.11872	-7.22582	-2.67733	-0.683157	-5.71207	0.251647	1.90594	-2.86042	-2.70333	0.632037	-4.16453	-0.147079	1.48808	1.67847	-5.17685	-1.87944	-4.87177	-5.29133	-1.72097	-3.04104	-0.320677	-4.32053	4.00192	-2.97972	-4.06487	-1.27883	-3.52748
1.78864	-2.42238	-4.07421	4.52468	-1.76824	3.23739	-7.07315	-5.41205	-2.63321	-5.94142	2.2847	-0.804006	-3.01924	2.87288	-3.53464	-4.57927	-1.70268	-2.65532	-2.90528	-4.22635	-0.967857	-2.97156	-1.63881	0.22562	-7.90262	-3.4241	-0.596257	-6.57157	0.358407	1.59346	-3.39192	-1.82298	0.394987	-4.95213	-0.57456	1.35313	2.4799	-5.33524	-2.34748	-5.10787	-5.73374	-2.54416	-2.61604	-1.08361	-3.88095	4.81122	-2.3954	-3.91349	-0.32123	-3.27153
1.78274	-2.69858	-4.98953	4.99085	-2.08332	2.47452	-6.46345	-5.80928	-3.28951	-5.03042	2.54539	-0.820236	-2.75004	1.99418	-3.72944	-4.92937	-0.81627	-2.98952	-2.47888	-5.01823	-1.04656	-2.01636	-1.72218	0.32812	-8.03232	-4.312	-0.969457	-6.85147	0.151267	0.672289	-3.63932	-1.00208	-0.0841929	-5.22903	-0.43518	0.376621	1.96345	-5.94843	-2.81809	-5.11227	-4.90775	-3.01135	-2.99624	-1.9824	-3.75744	4.71842	-1.80383	-4.71592	-0.59383	-2.70705
1.80524	-1.91468	-5.50967	4.8247	-2.86953	1.95772	-7.48625	-5.73044	-3.46601	-4.89122	1.54232	-0.626836	-2.69694	2.34641	-4.60404	-4.22837	-0.63712	-3.69902	-1.62918	-5.10677	-1.55196	-1.49196	-2.43338	-0.17228	-7.97002	-5.0625	-1.56536	-6.56607	-0.593173	0.0979787	-3.90722	-0.5744	-0.897173	-6.21283	-0.365511	0.355571	1.37776	-6.16275	-3.5562	-4.35567	-4.56232	-3.54654	-3.40644	-2.84308	-3.53976	5.28552	-1.04894	-4.49255	-1.24273	-2.06496
2.72994	-2.25478	-5.23194	4.72809	-3.80517	1.89854	-7.97245	-5.62576	-4.32091	-4.07452	1.62239	-1.13302	-3.57024	1.99252	-4.78324	-3.82217	0.0163904	-3.17422	-1.49698	-4.25416	-1.95216	-2.27676	-2.84179	0.22952	-7.58802	-5.8599	-1.19716	-7.48857	-0.731543	-0.209871	-4.77502	-0.212159	-1.12405	-6.89373	0.0446093	0.884921	0.453047	-6.3474	-3.68443	-4.72377	-3.67711	-3.45155	-3.09764	-3.6626	-3.90413	5.67142	-0.491625	-3.876	-0.89863	-1.15498
2.75414	-3.09468	-5.67347	4.90077	-3.73785	2.79823	-8.40365	-4.73507	-4.23731	-4.34142	0.848329	-1.66448	-3.20344	1.17467	-4.31724	-3.38517	0.80177	-3.41482	-0.90418	-3.63921	-1.40516	-2.50796	-3.75276	0.17592	-7.64932	-6.7937	-0.929857	-7.81437	0.0532067	0.208369	-5.54232	0.276189	-1.45814	-7.55543	-0.557985	1.10291	0.346557	-7.26083	-3.28697	-5.00967	-4.10933	-4.36328	-3.64554	-4.45179	-4.01901	4.84952	-0.0563348	-3.68555	-0.0840302	-0.636447
3.67174	-3.01248	-5.44638	3.99318	-3.87712	2.72944	-8.72415	-4.19549	-3.45801	-5.18102	0.637119	-2.24628	-3.15854	1.04701	-5.22384	-4.25267	1.24383	-3.23532	-0.65208	-3.93776	-0.580057	-3.39326	-3.65646	0.53492	-8.61662	-6.6249	-0.905657	-8.62987	0.175007	0.700049	-6.44922	0.542882	-1.45838	-8.40313	-0.614074	1.55927	0.151427	-7.41037	-2.32177	-5.93747	-4.17185	-4.48854	-2.94994	-4.94641	-4.37105	5.50032	0.582035	-3.9945	-0.46883	-0.104947
3.23594	-3.85048	-5.14916	3.55242	-4.14285	3.47072	-7.79055	-3.91593	-3.48251	-5.09442	0.173419	-3.04888	-2.83254	0.132709	-5.30844	-4.09437	1.21154	-4.18812	-1.28848	-4.4446	-0.0137566	-4.19146	-3.88244	0.12332	-8.91042	-6.7535	-0.0198966	-8.73107	1.13185	0.801879	-6.01252	1.33618	-1.68927	-8.64023	-1.13652	0.737531	0.000287295	-8.3318	-2.34718	-6.40907	-4.68922	-5.24078	-2.02014	-5.32984	-4.40694	6.18232	0.232645	-4.54182	-0.34413	0.298973
2.86874	-4.22768	-5.97881	2.78084	-4.58504	3.79024	-7.97525	-3.22707	-2.83321	-5.77292	0.198309	-3.73888	-3.38954	0.126569	-4.43794	-3.80377	0.91793	-5.09242	-1.73178	-3.79504	0.484843	-5.10226	-3.49821	-0.0998799	-8.61662	-6.2295	0.713913	-8.11537	1.76968	0.407379	-5.84092	2.04603	-1.02278	-8.80813	-0.471214	0.107791	0.558207	-8.6842	-1.5862	-7.26757	-4.69251	-5.67548	-1.90954	-6.09541	-5.05063	7.10132	-0.0109648	-4.37614	0.30597	0.032463
[truncated: 513 more rows]
[truncated: 1,300 more columns]
