# Supplementary material for: Cell-type specialization is encoded by specific chromatin topologies
Source: Nature. 2021 Nov 17;599(7886):684–91. doi: 10.1038/s41586-021-04081-2 (PMC8612935; doi:10.1038/s41586-021-04081-2)
Supplement: Supplementary file 15 — Supplementary Table 11 BAC details for cryo-FISH experiments. Details of BAC probes used for the Rbfox1 cryo-FISH experiments, including BAC IDs and genomic coordinates. [file 41586_2021_4081_MOESM15_ESM.xlsx]

## Sheet: Legend
Supplemental table 11. BAC details for cryo-FISH experiments. This table contains details for the BAC probes used for the Rbfox1 cryo-FISH experiments.
BAC ID	Unique BAC identifier
Genomic coordinates	Genomic coordinates for each BAC probe (chromosome:start-end; mouse mm10)
Genomic size (bp)	Total size of the BAC in bp
Region of the Rbfox1 gene covered	Region of the Rbfox1 gene covered by each BAC; transcription start site (TSS), gene body, or transcription end site (TES)
Experiment	Experiment for which the BAC was used; whole gene FISH (Fig. 3f-g, Extended Data Fig. 6e), or tri-colour FISH (Fig. 3h-I, Extended Data Fig. 6f)

## Sheet: BAC_details
BAC ID	Genomic coordinates	Genomic size (bp)	Region of the Rbfox1 gene covered	Experiment
RP24-378I15	chr16:6366306-6533899	167594	TSS	whole gene; tri-colour
RP23-317J16	chr16:6423395-6622163	198769	gene body	whole gene
RP23-141F18	chr16:6552842-6770522	217681	gene body	whole gene
RP23-131F11	chr16:6703046-6880890	177845	gene body	whole gene
RP23-90O22	chr16:6842410-7041849	199440	Mid	whole gene; tri-colour
RP23-99M6	chr16:6973969-7188774	214806	gene body	whole gene
RP23-306F1	chr16:7164716-7350146	185431	gene body	whole gene
RP23-291G17	chr16:7294542-7476118	181577	TES	whole gene; tri-colour
