# Supplementary material for: Cell-type specialization is encoded by specific chromatin topologies
Source: Nature. 2021 Nov 17;599(7886):684–91. doi: 10.1038/s41586-021-04081-2 (PMC8612935; doi:10.1038/s41586-021-04081-2)
Supplement: Supplementary file 17 — Supplementary Table 13 TF motif feature pair analysis. Details of all 1,275 TF motif feature pairs tested in the TF motif analysis, including number of significant differential contacts in PGNs or DNs, info gain and enrichment score metrics, and PGN versus DN differential expression values. [file 41586_2021_4081_MOESM17_ESM.xlsx]

## Sheet: Legend
Supplemental table 13. TF motif feature pair analysis with differential expression analysis for PGNs and DNs
TF_A	Name of the first TF motif considered
TF_B	Name of the second TF motif considered
Positive_contacts_in_DNs	Number of pairs of contacts containing TF A and B out of all sig. DN contacts with ATAC-seq peaks
Negative_contacts_in_DNs	Number of pairs of contacts NOT containing TF A and B out of all sig. DN contacts with ATAC-seq peaks
Percentage_in_DNs	Percentage of pairs of contacts for TF A and B in sig. DN contacts
Positive_windows_in_PGNs	Number of pairs of contacts containing TF A and B out of all sig. PGN contacts with ATAC-seq peaks
Negative_windows_in_PGNs	Number of pairs of contacts NOT containing TF A and B out of all sig. PGN contacts with ATAC-seq peaks
Percentage_in_PGNs	Percentage of pairs of contacts for TF A and B in sig. PGN contacts
Info_Gain	Info gain score for contacts containing TF A and B in DNs and PGNs
Enrichment_Score	Enrichment score is calculated as Percentage in DNs/Percentage in PGNs
Fishers_Exact_Pvalue	p-value of the difference between DNs and PGNs, calculated using the two-sided Fisher's exact test
TF.A.rlog.PGN	Average R-log expression value for TF A in PGNs
TF.A.rlog.DN	Average R-log expression value for TF A in DNs
TF.A.log2FoldChange	Fold change of expression value for TF A, DNs vs. PGNs
TF.A.padj	Adjusted p-value of log2FoldChange for TF A (Two-sided Wald test, followed by the Benjamini-Hochberg method for multiple test correction)
TF.A.DE.score	DE score for TF A, calculated as -log10(adj. p-value)
TF.B.rlog.PGN	Average R-log expression value for TF B in PGNs
TF.B.rlog.DN	Average R-log expression value for TF A in DNs
TF.B.log2FoldChange	Fold change of expression value for TF B in DNs vs. PGNs
TF.B.padj	Adjusted p-value of log2FoldChange for TF B (Two-sided Wald test, followed by the Benjamini-Hochberg method for multiple test correction)
TF.B.DE.score	DE score for TF B, calculated as -log10(adj. p-value)

## Sheet: TF pair analysis
TF_A	TF_B	Positive_contacts_in_DNs	Negative_contacts_in_DNs	Percentage_in_DNs	Positive_windows_in_PGNs	Negative_windows_in_PGNs	Percentage_in_PGNs	Info_Gain	Enrichment_Score	Fishers_Exact_Pvalue	TF.A.rlog.PGN	TF.A.rlog.DN	TF.A.log2FoldChange	TF.A.padj	TF.A.DE.score	TF.B.rlog.PGN	TF.B.rlog.DN	TF.B.log2FoldChange	TF.B.padj	TF.B.DE.score
Bach1	Bach1	956	42190	0.0494568	3293	18374	0.0724007	0.00136482	0.683099	1.99929e-28	3.47193	4.98919	2.16081	0.000648404	3.19	3.47193	4.98919	2.16081	0.000648404	3.19
Bcl6	Bach1	2778	36812	0.143714	8671	16552	0.190643	0.00235944	0.753842	5.66262e-48	5.95644	2.66275	-4.61289	2.71214e-07	6.57	3.47193	4.98919	2.16081	0.000648404	3.19
Bcl6	Bcl6	2276	38815	0.117744	6668	17054	0.146604	0.00108476	0.803145	5.84656e-23	5.95644	2.66275	-4.61289	2.71214e-07	6.57	5.95644	2.66275	-4.61289	2.71214e-07	6.57
Cebpd	Bach1	1142	41467	0.0590792	4016	18188	0.0882967	0.0018547	0.669098	4.60186e-38	4.27738	0.963099	-5.39185	5.25e-05	4.28	3.47193	4.98919	2.16081	0.000648404	3.19
Cebpd	Bcl6	1681	39755	0.0869633	5728	17649	0.125937	0.00237221	0.690529	3.21918e-48	4.27738	0.963099	-5.39185	5.25e-05	4.28	5.95644	2.66275	-4.61289	2.71214e-07	6.57
Cebpd	Cebpd	352	44078	0.01821	1405	18978	0.0308907	0.000991715	0.5895	4.3198e-21	4.27738	0.963099	-5.39185	5.25e-05	4.28	4.27738	0.963099	-5.39185	5.25e-05	4.28
Ctcf	Bach1	4583	34337	0.237093	11146	14747	0.245059	5.22863e-05	0.967494	0.0305434	7.28315	6.35684	-1.28427	2.20564e-06	5.66	3.47193	4.98919	2.16081	0.000648404	3.19
Ctcf	Bcl6	6557	30153	0.339214	15330	12773	0.337049	3.16163e-06	1.00642	0.598543	7.28315	6.35684	-1.28427	2.20564e-06	5.66	5.95644	2.66275	-4.61289	2.71214e-07	6.57
Ctcf	Cebpd	2894	38036	0.149715	7447	16436	0.163732	0.000223387	0.914396	7.92302e-06	7.28315	6.35684	-1.28427	2.20564e-06	5.66	4.27738	0.963099	-5.39185	5.25e-05	4.28
Ctcf	Ctcf	6546	33681	0.338645	11802	12784	0.259482	0.00457146	1.30508	2.83269e-91	7.28315	6.35684	-1.28427	2.20564e-06	5.66	7.28315	6.35684	-1.28427	2.20564e-06	5.66
Ddit3	Bach1	1736	39887	0.0898086	5596	17594	0.123035	0.00172747	0.729944	1.41414e-35	5.82324	7.46363	2.13831	0.000107895	3.97	3.47193	4.98919	2.16081	0.000648404	3.19
Ddit3	Bcl6	2580	37399	0.133471	8084	16750	0.177737	0.00222363	0.750949	2.74509e-45	5.82324	7.46363	2.13831	0.000107895	3.97	5.95644	2.66275	-4.61289	2.71214e-07	6.57
Ddit3	Cebpd	1019	41745	0.052716	3738	18311	0.0821846	0.00204487	0.641434	8.79478e-42	5.82324	7.46363	2.13831	0.000107895	3.97	4.27738	0.963099	-5.39185	5.25e-05	4.28
Ddit3	Ctcf	4282	35128	0.221521	10355	15048	0.227667	3.27098e-05	0.973002	0.0883147	5.82324	7.46363	2.13831	0.000107895	3.97	7.28315	6.35684	-1.28427	2.20564e-06	5.66
Ddit3	Ddit3	840	42685	0.0434558	2798	18490	0.0615175	0.000973916	0.706397	9.29477e-21	5.82324	7.46363	2.13831	0.000107895	3.97	5.82324	7.46363	2.13831	0.000107895	3.97
Egr1	Bach1	4058	32771	0.209933	12712	15272	0.279489	0.00391262	0.751131	2.34464e-78	9.41909	7.09037	-3.02898	9.80711e-12	11.01	3.47193	4.98919	2.16081	0.000648404	3.19
Egr1	Bcl6	5796	28279	0.299845	17204	13534	0.378251	0.00411818	0.792713	2.09342e-82	9.41909	7.09037	-3.02898	9.80711e-12	11.01	5.95644	2.66275	-4.61289	2.71214e-07	6.57
Egr1	Cebpd	2555	36958	0.132178	8525	16775	0.187433	0.00338464	0.705202	5.25919e-68	9.41909	7.09037	-3.02898	9.80711e-12	11.01	4.27738	0.963099	-5.39185	5.25e-05	4.28
Egr1	Ctcf	8662	25372	0.448112	20111	10668	0.442165	2.16187e-05	1.01345	0.164196	9.41909	7.09037	-3.02898	9.80711e-12	11.01	7.28315	6.35684	-1.28427	2.20564e-06	5.66
Egr1	Ddit3	3793	33765	0.196223	11718	15537	0.257635	0.00321272	0.761634	1.05534e-64	9.41909	7.09037	-3.02898	9.80711e-12	11.01	5.82324	7.46363	2.13831	0.000107895	3.97
Egr1	Egr1	5067	29989	0.262131	15494	14263	0.340655	0.00438781	0.769493	1.14975e-87	9.41909	7.09037	-3.02898	9.80711e-12	11.01	9.41909	7.09037	-3.02898	9.80711e-12	11.01
Egr4	Bach1	4020	34027	0.207967	11456	15310	0.251874	0.0016313	0.825677	1.04274e-33	5.73734	1.52003	-5.30919	1.25375e-07	6.9	3.47193	4.98919	2.16081	0.000648404	3.19
Egr4	Bcl6	5871	30060	0.303725	15423	13459	0.339094	0.000862927	0.895696	1.43159e-18	5.73734	1.52003	-5.30919	1.25375e-07	6.9	5.95644	2.66275	-4.61289	2.71214e-07	6.57
Egr4	Cebpd	2520	37938	0.130367	7545	16810	0.165886	0.00149283	0.785884	5.95791e-31	5.73734	1.52003	-5.30919	1.25375e-07	6.9	4.27738	0.963099	-5.39185	5.25e-05	4.28
Egr4	Ctcf	8618	27595	0.445835	17888	10712	0.39329	0.00171673	1.13361	2.22646e-35	5.73734	1.52003	-5.30919	1.25375e-07	6.9	7.28315	6.35684	-1.28427	2.20564e-06	5.66
Egr4	Ddit3	3752	34914	0.194102	10569	15578	0.232373	0.00130802	0.835307	2.49711e-27	5.73734	1.52003	-5.30919	1.25375e-07	6.9	5.82324	7.46363	2.13831	0.000107895	3.97
Egr4	Egr1	6706	26878	0.346922	18605	12624	0.409054	0.00247057	0.848108	3.45689e-50	5.73734	1.52003	-5.30919	1.25375e-07	6.9	9.41909	7.09037	-3.02898	9.80711e-12	11.01
Egr4	Egr4	4981	33044	0.257682	12439	14349	0.273487	0.000192868	0.942211	3.25923e-05	5.73734	1.52003	-5.30919	1.25375e-07	6.9	5.73734	1.52003	-5.30919	1.25375e-07	6.9
Elk1	Bach1	2279	38982	0.1179	6501	17051	0.142933	0.00082634	0.824862	7.26406e-18	5.39295	3.58031	-2.53532	0.000217363	3.66	3.47193	4.98919	2.16081	0.000648404	3.19
Elk1	Bcl6	3243	36501	0.16777	8982	16087	0.19748	0.000886088	0.849554	4.89033e-19	5.39295	3.58031	-2.53532	0.000217363	3.66	5.95644	2.66275	-4.61289	2.71214e-07	6.57
Elk1	Cebpd	1391	41218	0.0719607	4265	17939	0.0937713	0.000932614	0.767406	6.37035e-20	5.39295	3.58031	-2.53532	0.000217363	3.66	4.27738	0.963099	-5.39185	5.25e-05	4.28
Elk1	Ctcf	5299	34220	0.274133	11263	14031	0.247631	0.000552587	1.10702	1.93724e-12	5.39295	3.58031	-2.53532	0.000217363	3.66	7.28315	6.35684	-1.28427	2.20564e-06	5.66
Elk1	Ddit3	2073	39558	0.107243	5925	17257	0.130268	0.000757436	0.823243	1.70194e-16	5.39295	3.58031	-2.53532	0.000217363	3.66	5.82324	7.46363	2.13831	0.000107895	3.97
Elk1	Egr1	4617	32760	0.238852	12723	14713	0.279731	0.00130578	0.853862	2.55357e-27	5.39295	3.58031	-2.53532	0.000217363	3.66	9.41909	7.09037	-3.02898	9.80711e-12	11.01
Elk1	Egr4	4580	34117	0.236937	11366	14750	0.249896	0.000137332	0.948146	0.000450396	5.39295	3.58031	-2.53532	0.000217363	3.66	5.73734	1.52003	-5.30919	1.25375e-07	6.9
Elk1	Elk1	1504	41810	0.0778065	3673	17826	0.0807554	1.79459e-05	0.963483	0.210927	5.39295	3.58031	-2.53532	0.000217363	3.66	5.39295	3.58031	-2.53532	0.000217363	3.66
Etv5	Bach1	4647	31296	0.240404	14187	14683	0.311919	0.00383049	0.770725	8.94023e-77	6.84911	8.07771	1.67648	1.3229e-06	5.88	3.47193	4.98919	2.16081	0.000648404	3.19
Etv5	Bcl6	6678	26202	0.345473	19281	12652	0.423917	0.0039105	0.814956	2.38003e-78	6.84911	8.07771	1.67648	1.3229e-06	5.88	5.95644	2.66275	-4.61289	2.71214e-07	6.57
Etv5	Cebpd	2923	35788	0.151216	9695	16407	0.213157	0.00383602	0.709412	7.43717e-77	6.84911	8.07771	1.67648	1.3229e-06	5.88	4.27738	0.963099	-5.39185	5.25e-05	4.28
Etv5	Ctcf	10341	22038	0.534972	23445	8989	0.515467	0.000230273	1.03784	5.46173e-06	6.84911	8.07771	1.67648	1.3229e-06	5.88	7.28315	6.35684	-1.28427	2.20564e-06	5.66
Etv5	Ddit3	4344	32083	0.224728	13400	14986	0.294616	0.00380079	0.762785	3.55033e-76	6.84911	8.07771	1.67648	1.3229e-06	5.88	5.82324	7.46363	2.13831	0.000107895	3.97
Etv5	Egr1	8982	19912	0.464666	25571	10348	0.56221	0.00576485	0.826499	1.34879e-114	6.84911	8.07771	1.67648	1.3229e-06	5.88	9.41909	7.09037	-3.02898	9.80711e-12	11.01
Etv5	Egr4	9034	22062	0.467356	23421	10296	0.51494	0.00136804	0.907595	1.58587e-28	6.84911	8.07771	1.67648	1.3229e-06	5.88	5.73734	1.52003	-5.30919	1.25375e-07	6.9
Etv5	Elk1	5293	31360	0.273823	14123	14037	0.310512	0.000978341	0.881845	7.58122e-21	6.84911	8.07771	1.67648	1.3229e-06	5.88	5.39295	3.58031	-2.53532	0.000217363	3.66
Etv5	Etv5	6953	25541	0.3597	19942	12377	0.43845	0.00389237	0.820391	5.30046e-78	6.84911	8.07771	1.67648	1.3229e-06	5.88	6.84911	8.07771	1.67648	1.3229e-06	5.88
Foxa1	Bach1	2812	39030	0.145473	6453	16518	0.141877	1.58921e-05	1.02535	0.234163	0.646946	5.44512	6.27114	2.403e-07	6.62	3.47193	4.98919	2.16081	0.000648404	3.19
Foxa1	Bcl6	4194	36258	0.216968	9225	15136	0.202823	0.000182795	1.06974	5.17315e-05	0.646946	5.44512	6.27114	2.403e-07	6.62	5.95644	2.66275	-4.61289	2.71214e-07	6.57
Foxa1	Cebpd	1727	41137	0.089343	4346	17603	0.0955522	6.91075e-05	0.935018	0.0133193	0.646946	5.44512	6.27114	2.403e-07	6.62	4.27738	0.963099	-5.39185	5.25e-05	4.28
Foxa1	Ctcf	6979	33724	0.361045	11759	12351	0.258536	0.0075415	1.3965	2.39343e-149	0.646946	5.44512	6.27114	2.403e-07	6.62	7.28315	6.35684	-1.28427	2.20564e-06	5.66
Foxa1	Ddit3	2635	39374	0.136317	6109	16695	0.134314	5.17954e-06	1.01491	0.497411	0.646946	5.44512	6.27114	2.403e-07	6.62	5.82324	7.46363	2.13831	0.000107895	3.97
Foxa1	Egr1	6163	32156	0.318831	13327	13167	0.293011	0.000475658	1.08812	6.34723e-11	0.646946	5.44512	6.27114	2.403e-07	6.62	9.41909	7.09037	-3.02898	9.80711e-12	11.01
Foxa1	Egr4	6179	33449	0.319659	12034	13151	0.264582	0.00223412	1.20816	1.51892e-45	0.646946	5.44512	6.27114	2.403e-07	6.62	5.73734	1.52003	-5.30919	1.25375e-07	6.9
Foxa1	Elk1	3354	38777	0.173513	6706	15976	0.14744	0.000769371	1.17684	9.20126e-17	0.646946	5.44512	6.27114	2.403e-07	6.62	5.39295	3.58031	-2.53532	0.000217363	3.66
Foxa1	Etv5	6940	30263	0.359027	15220	12390	0.334631	0.000397621	1.07291	2.31865e-09	0.646946	5.44512	6.27114	2.403e-07	6.62	6.84911	8.07771	1.67648	1.3229e-06	5.88
Foxa1	Foxa1	2341	41855	0.121107	3628	16989	0.0797661	0.00294867	1.51828	1.55688e-59	0.646946	5.44512	6.27114	2.403e-07	6.62	0.646946	5.44512	6.27114	2.403e-07	6.62
Foxp2	Bach1	2230	38959	0.115365	6524	17100	0.143438	0.00104512	0.804282	3.69358e-22	2.11916	7.24289	6.65416	2.32029e-20	19.63	3.47193	4.98919	2.16081	0.000648404	3.19
Foxp2	Bcl6	3442	36129	0.178065	9354	15888	0.205659	0.00073654	0.865826	4.51262e-16	2.11916	7.24289	6.65416	2.32029e-20	19.63	5.95644	2.66275	-4.61289	2.71214e-07	6.57
Foxp2	Cebpd	1471	41074	0.0760993	4409	17859	0.0969373	0.000819397	0.785036	1.01051e-17	2.11916	7.24289	6.65416	2.32029e-20	19.63	4.27738	0.963099	-5.39185	5.25e-05	4.28
Foxp2	Ctcf	5621	33621	0.290792	11862	13709	0.260801	0.000683253	1.11499	4.63828e-15	2.11916	7.24289	6.65416	2.32029e-20	19.63	7.28315	6.35684	-1.28427	2.20564e-06	5.66
Foxp2	Ddit3	2161	39332	0.111795	6151	17169	0.135237	0.000759105	0.826659	1.61122e-16	2.11916	7.24289	6.65416	2.32029e-20	19.63	5.82324	7.46363	2.13831	0.000107895	3.97
Foxp2	Egr1	4971	32107	0.257165	13376	14359	0.294088	0.0010258	0.87445	8.81619e-22	2.11916	7.24289	6.65416	2.32029e-20	19.63	9.41909	7.09037	-3.02898	9.80711e-12	11.01
Foxp2	Egr4	5008	33405	0.259079	12078	14322	0.26555	3.2632e-05	0.975633	0.0881698	2.11916	7.24289	6.65416	2.32029e-20	19.63	5.73734	1.52003	-5.30919	1.25375e-07	6.9
Foxp2	Elk1	2769	38713	0.143249	6770	16561	0.148847	3.78559e-05	0.962391	0.0672836	2.11916	7.24289	6.65416	2.32029e-20	19.63	5.39295	3.58031	-2.53532	0.000217363	3.66
Foxp2	Etv5	5768	30287	0.298396	15196	13562	0.334103	0.00088694	0.893127	4.57179e-19	2.11916	7.24289	6.65416	2.32029e-20	19.63	6.84911	8.07771	1.67648	1.3229e-06	5.88
Foxp2	Foxa1	3242	39075	0.167719	6408	16088	0.140888	0.000841897	1.19044	3.3294e-18	2.11916	7.24289	6.65416	2.32029e-20	19.63	0.646946	5.44512	6.27114	2.403e-07	6.62
Foxp2	Foxp2	1578	41698	0.0816348	3785	17752	0.0832179	4.99723e-06	0.980976	0.512812	2.11916	7.24289	6.65416	2.32029e-20	19.63	2.11916	7.24289	6.65416	2.32029e-20	19.63
Hes1	Bach1	2014	39418	0.10419	6065	17316	0.133347	0.0012118	0.781351	1.98689e-25	6.70159	3.36867	-4.64898	2.33734e-11	10.63	3.47193	4.98919	2.16081	0.000648404	3.19
Hes1	Bcl6	2862	36996	0.14806	8487	16468	0.186597	0.0015927	0.793474	6.44192e-33	6.70159	3.36867	-4.64898	2.33734e-11	10.63	5.95644	2.66275	-4.61289	2.71214e-07	6.57
Hes1	Cebpd	1199	41630	0.0620279	3853	18131	0.084713	0.00112564	0.732213	1.00614e-23	6.70159	3.36867	-4.64898	2.33734e-11	10.63	4.27738	0.963099	-5.39185	5.25e-05	4.28
Hes1	Ctcf	4728	34975	0.244594	10508	14602	0.231031	0.000153633	1.0587	0.000202754	6.70159	3.36867	-4.64898	2.33734e-11	10.63	7.28315	6.35684	-1.28427	2.20564e-06	5.66
Hes1	Ddit3	1890	40021	0.0977755	5462	17440	0.120089	0.00076641	0.814193	1.12703e-16	6.70159	3.36867	-4.64898	2.33734e-11	10.63	5.82324	7.46363	2.13831	0.000107895	3.97
Hes1	Egr1	4056	33528	0.209829	11955	15274	0.262845	0.00233109	0.798299	1.99222e-47	6.70159	3.36867	-4.64898	2.33734e-11	10.63	9.41909	7.09037	-3.02898	9.80711e-12	11.01
Hes1	Egr4	4003	34819	0.207087	10664	15327	0.234461	0.000654052	0.883248	1.92084e-14	6.70159	3.36867	-4.64898	2.33734e-11	10.63	5.73734	1.52003	-5.30919	1.25375e-07	6.9
Hes1	Elk1	2328	39253	0.120435	6230	17002	0.136974	0.000365838	0.87925	1.0602e-08	6.70159	3.36867	-4.64898	2.33734e-11	10.63	5.39295	3.58031	-2.53532	0.000217363	3.66
Hes1	Etv5	4803	31811	0.248474	13672	14527	0.300596	0.0020457	0.826605	7.87221e-42	6.70159	3.36867	-4.64898	2.33734e-11	10.63	6.84911	8.07771	1.67648	1.3229e-06	5.88
Hes1	Foxa1	2975	39129	0.153906	6354	16355	0.139701	0.000244636	1.10168	2.80228e-06	6.70159	3.36867	-4.64898	2.33734e-11	10.63	0.646946	5.44512	6.27114	2.403e-07	6.62
Hes1	Foxp2	2410	39213	0.124677	6270	16920	0.137854	0.000228659	0.904413	6.01376e-06	6.70159	3.36867	-4.64898	2.33734e-11	10.63	2.11916	7.24289	6.65416	2.32029e-20	19.63
Hes1	Hes1	1153	42215	0.0596482	3268	18177	0.071851	0.000362299	0.830165	1.26459e-08	6.70159	3.36867	-4.64898	2.33734e-11	10.63	6.70159	3.36867	-4.64898	2.33734e-11	10.63
Hivep2	Bach1	1864	39818	0.0964304	5665	17466	0.124552	0.0011999	0.774218	3.45372e-25	8.63098	5.4558	-4.09314	8.23308e-34	33.08	3.47193	4.98919	2.16081	0.000648404	3.19
Hivep2	Bcl6	2701	37602	0.139731	7881	16629	0.173274	0.00127401	0.806419	1.0881e-26	8.63098	5.4558	-4.09314	8.23308e-34	33.08	5.95644	2.66275	-4.61289	2.71214e-07	6.57
Hivep2	Cebpd	1209	41731	0.0625453	3752	18121	0.0824924	0.00088084	0.758195	6.88712e-19	8.63098	5.4558	-4.09314	8.23308e-34	33.08	4.27738	0.963099	-5.39185	5.25e-05	4.28
Hivep2	Ctcf	4490	35433	0.232281	10050	14840	0.220962	0.000110651	1.05123	0.00163677	8.63098	5.4558	-4.09314	8.23308e-34	33.08	7.28315	6.35684	-1.28427	2.20564e-06	5.66
Hivep2	Ddit3	1759	40315	0.0909984	5168	17571	0.113625	0.000832218	0.800867	5.8146e-18	8.63098	5.4558	-4.09314	8.23308e-34	33.08	5.82324	7.46363	2.13831	0.000107895	3.97
Hivep2	Egr1	3883	34110	0.200879	11373	15447	0.250049	0.00207218	0.803359	2.26607e-42	8.63098	5.4558	-4.09314	8.23308e-34	33.08	9.41909	7.09037	-3.02898	9.80711e-12	11.01
Hivep2	Egr4	3848	35283	0.199069	10200	15482	0.22426	0.000571103	0.887671	8.09785e-13	8.63098	5.4558	-4.09314	8.23308e-34	33.08	5.73734	1.52003	-5.30919	1.25375e-07	6.9
Hivep2	Elk1	2212	39605	0.114434	5878	17118	0.129235	0.000307168	0.885468	1.53373e-07	8.63098	5.4558	-4.09314	8.23308e-34	33.08	5.39295	3.58031	-2.53532	0.000217363	3.66
Hivep2	Etv5	4584	32397	0.237144	13086	14746	0.287712	0.00198055	0.824242	1.50901e-40	8.63098	5.4558	-4.09314	8.23308e-34	33.08	6.84911	8.07771	1.67648	1.3229e-06	5.88
Hivep2	Foxa1	2878	39494	0.148888	5989	16452	0.131676	0.000373663	1.13072	7.22049e-09	8.63098	5.4558	-4.09314	8.23308e-34	33.08	0.646946	5.44512	6.27114	2.403e-07	6.62
Hivep2	Foxp2	2345	39500	0.121314	5983	16985	0.131544	0.00014242	0.922234	0.00036144	8.63098	5.4558	-4.09314	8.23308e-34	33.08	2.11916	7.24289	6.65416	2.32029e-20	19.63
Hivep2	Hes1	1957	40064	0.101242	5419	17373	0.119143	0.000489284	0.849746	3.75386e-11	8.63098	5.4558	-4.09314	8.23308e-34	33.08	6.70159	3.36867	-4.64898	2.33734e-11	10.63
Hivep2	Hivep2	993	42723	0.0513709	2760	18337	0.060682	0.00024519	0.846559	2.99837e-06	8.63098	5.4558	-4.09314	8.23308e-34	33.08	8.63098	5.4558	-4.09314	8.23308e-34	33.08
Junb	Bach1	1774	38887	0.0917744	6596	17556	0.145021	0.00402774	0.632835	1.39071e-80	6.70282	3.93912	-3.39082	5.44697e-07	6.26	3.47193	4.98919	2.16081	0.000648404	3.19
Junb	Bcl6	2790	35672	0.144335	9811	16540	0.215707	0.00513329	0.669126	2.98684e-102	6.70282	3.93912	-3.39082	5.44697e-07	6.26	5.95644	2.66275	-4.61289	2.71214e-07	6.57
Junb	Cebpd	1150	40752	0.059493	4731	18180	0.104017	0.0039044	0.571955	3.71196e-78	6.70282	3.93912	-3.39082	5.44697e-07	6.26	4.27738	0.963099	-5.39185	5.25e-05	4.28
Junb	Ctcf	4618	32619	0.238903	12864	14712	0.282831	0.00150141	0.844686	3.94482e-31	6.70282	3.93912	-3.39082	5.44697e-07	6.26	7.28315	6.35684	-1.28427	2.20564e-06	5.66
Junb	Ddit3	1768	39008	0.091464	6475	17562	0.142361	0.00372159	0.64248	1.25171e-74	6.70282	3.93912	-3.39082	5.44697e-07	6.26	5.82324	7.46363	2.13831	0.000107895	3.97
Junb	Egr1	4033	31113	0.208639	14370	15297	0.315942	0.00887884	0.660372	2.17791e-175	6.70282	3.93912	-3.39082	5.44697e-07	6.26	9.41909	7.09037	-3.02898	9.80711e-12	11.01
Junb	Egr4	4042	32575	0.209105	12908	15288	0.283798	0.00448859	0.736808	1.1654e-89	6.70282	3.93912	-3.39082	5.44697e-07	6.26	5.73734	1.52003	-5.30919	1.25375e-07	6.9
Junb	Elk1	2241	38196	0.115934	7287	17089	0.160214	0.0024527	0.72362	8.08138e-50	6.70282	3.93912	-3.39082	5.44697e-07	6.26	5.39295	3.58031	-2.53532	0.000217363	3.66
Junb	Etv5	4656	29341	0.240869	16142	14674	0.354902	0.00929631	0.678692	1.31526e-183	6.70282	3.93912	-3.39082	5.44697e-07	6.26	6.84911	8.07771	1.67648	1.3229e-06	5.88
Junb	Foxa1	2797	38014	0.144697	7469	16533	0.164215	0.000437603	0.881145	3.92258e-10	6.70282	3.93912	-3.39082	5.44697e-07	6.26	0.646946	5.44512	6.27114	2.403e-07	6.62
Junb	Foxp2	2284	38058	0.118158	7425	17046	0.163248	0.0025035	0.723797	8.46154e-51	6.70282	3.93912	-3.39082	5.44697e-07	6.26	2.11916	7.24289	6.65416	2.32029e-20	19.63
Junb	Hes1	1989	38674	0.102897	6809	17341	0.149704	0.00295053	0.687335	1.63111e-59	6.70282	3.93912	-3.39082	5.44697e-07	6.26	6.70159	3.36867	-4.64898	2.33734e-11	10.63
Junb	Hivep2	1882	39041	0.0973616	6442	17448	0.141635	0.00276798	0.68741	6.29127e-56	6.70282	3.93912	-3.39082	5.44697e-07	6.26	8.63098	5.4558	-4.09314	8.23308e-34	33.08
Junb	Junb	993	41188	0.0513709	4295	18337	0.0944309	0.00405273	0.544006	4.42613e-81	6.70282	3.93912	-3.39082	5.44697e-07	6.26	6.70282	3.93912	-3.39082	5.44697e-07	6.26
Lhx2	Bach1	1079	41367	0.05582	4116	18251	0.0904953	0.00262465	0.616827	3.75543e-53	5.13184	0.455583	-6.78298	3.8854e-07	6.41	3.47193	4.98919	2.16081	0.000648404	3.19
Lhx2	Bcl6	1632	39638	0.0844283	5845	17698	0.12851	0.00303025	0.656981	4.8385e-61	5.13184	0.455583	-6.78298	3.8854e-07	6.41	5.95644	2.66275	-4.61289	2.71214e-07	6.57
Lhx2	Cebpd	602	42775	0.0311433	2708	18728	0.0595387	0.00274858	0.523076	1.4615e-55	5.13184	0.455583	-6.78298	3.8854e-07	6.41	4.27738	0.963099	-5.39185	5.25e-05	4.28
Lhx2	Ctcf	2736	37912	0.141542	7571	16594	0.166458	0.000713764	0.850315	1.26507e-15	5.13184	0.455583	-6.78298	3.8854e-07	6.41	7.28315	6.35684	-1.28427	2.20564e-06	5.66
Lhx2	Ddit3	1003	41641	0.0518883	3842	18327	0.0844711	0.00247281	0.614272	3.5524e-50	5.13184	0.455583	-6.78298	3.8854e-07	6.41	5.82324	7.46363	2.13831	0.000107895	3.97
Lhx2	Egr1	2309	36888	0.119452	8595	17021	0.188972	0.00550084	0.632114	2.00482e-109	5.13184	0.455583	-6.78298	3.8854e-07	6.41	9.41909	7.09037	-3.02898	9.80711e-12	11.01
Lhx2	Egr4	2339	37744	0.121004	7739	16991	0.170151	0.00289013	0.711152	2.27244e-58	5.13184	0.455583	-6.78298	3.8854e-07	6.41	5.73734	1.52003	-5.30919	1.25375e-07	6.9
Lhx2	Elk1	1228	41181	0.0635282	4302	18102	0.0945848	0.00196507	0.671653	3.00569e-40	5.13184	0.455583	-6.78298	3.8854e-07	6.41	5.39295	3.58031	-2.53532	0.000217363	3.66
Lhx2	Etv5	2712	35682	0.1403	9801	16618	0.215487	0.00574635	0.651083	3.32549e-114	5.13184	0.455583	-6.78298	3.8854e-07	6.41	6.84911	8.07771	1.67648	1.3229e-06	5.88
Lhx2	Foxa1	1640	41094	0.0848422	4389	17690	0.0964976	0.000246996	0.879216	2.58701e-06	5.13184	0.455583	-6.78298	3.8854e-07	6.41	0.646946	5.44512	6.27114	2.403e-07	6.62
Lhx2	Foxp2	1354	41044	0.0700466	4439	17976	0.0975969	0.00146916	0.717713	1.80551e-30	5.13184	0.455583	-6.78298	3.8854e-07	6.41	2.11916	7.24289	6.65416	2.32029e-20	19.63
Lhx2	Hes1	1099	41419	0.0568546	4064	18231	0.0893521	0.00230842	0.636299	6.74976e-47	5.13184	0.455583	-6.78298	3.8854e-07	6.41	6.70159	3.36867	-4.64898	2.33734e-11	10.63
Lhx2	Hivep2	1077	41691	0.0557165	3792	18253	0.0833718	0.0017526	0.668289	4.46052e-36	5.13184	0.455583	-6.78298	3.8854e-07	6.41	8.63098	5.4558	-4.09314	8.23308e-34	33.08
Lhx2	Junb	1043	40750	0.0539576	4733	18287	0.104061	0.00509532	0.518519	1.79206e-101	5.13184	0.455583	-6.78298	3.8854e-07	6.41	6.70282	3.93912	-3.39082	5.44697e-07	6.26
Lhx2	Lhx2	310	44097	0.0160372	1386	19020	0.0304729	0.00135295	0.526279	4.26482e-28	5.13184	0.455583	-6.78298	3.8854e-07	6.41	5.13184	0.455583	-6.78298	3.8854e-07	6.41
Maz	Bach1	5738	28612	0.296844	16871	13592	0.37093	0.00370462	0.800271	2.51368e-74	3.39649	5.67044	3.25314	3.44622e-08	7.46	3.47193	4.98919	2.16081	0.000648404	3.19
Maz	Bcl6	8272	22671	0.427936	22812	11058	0.50155	0.0032878	0.853227	3.70385e-66	3.39649	5.67044	3.25314	3.44622e-08	7.46	5.95644	2.66275	-4.61289	2.71214e-07	6.57
Maz	Cebpd	3684	33932	0.190585	11551	15646	0.253963	0.00347075	0.750442	9.99952e-70	3.39649	5.67044	3.25314	3.44622e-08	7.46	4.27738	0.963099	-5.39185	5.25e-05	4.28
Maz	Ctcf	12162	18757	0.629177	26726	7168	0.587604	0.00109287	1.07075	3.97683e-23	3.39649	5.67044	3.25314	3.44622e-08	7.46	7.28315	6.35684	-1.28427	2.20564e-06	5.66
Maz	Ddit3	5426	29617	0.280704	15866	13904	0.348834	0.00322888	0.804692	5.33289e-65	3.39649	5.67044	3.25314	3.44622e-08	7.46	5.82324	7.46363	2.13831	0.000107895	3.97
Maz	Egr1	10111	17812	0.523073	27671	9219	0.608381	0.00449281	0.859778	9.32981e-90	3.39649	5.67044	3.25314	3.44622e-08	7.46	9.41909	7.09037	-3.02898	9.80711e-12	11.01
Maz	Egr4	10018	19860	0.518262	25623	9312	0.563353	0.00123784	0.919959	5.7208e-26	3.39649	5.67044	3.25314	3.44622e-08	7.46	5.73734	1.52003	-5.30919	1.25375e-07	6.9
Maz	Elk1	6636	28360	0.343301	17123	12694	0.37647	0.000719313	0.911893	9.19906e-16	3.39649	5.67044	3.25314	3.44622e-08	7.46	5.39295	3.58031	-2.53532	0.000217363	3.66
Maz	Etv5	12116	13493	0.626798	31990	7214	0.70334	0.00400885	0.891174	2.58741e-80	3.39649	5.67044	3.25314	3.44622e-08	7.46	6.84911	8.07771	1.67648	1.3229e-06	5.88
Maz	Foxa1	8750	27590	0.452664	17893	10580	0.3934	0.00217967	1.15065	1.72584e-44	3.39649	5.67044	3.25314	3.44622e-08	7.46	0.646946	5.44512	6.27114	2.403e-07	6.62
Maz	Foxp2	7133	27493	0.369012	17990	12197	0.395532	0.000448951	0.93295	2.22651e-10	3.39649	5.67044	3.25314	3.44622e-08	7.46	2.11916	7.24289	6.65416	2.32029e-20	19.63
Maz	Hes1	5929	29419	0.306725	16064	13401	0.353187	0.00146807	0.86845	1.61164e-30	3.39649	5.67044	3.25314	3.44622e-08	7.46	6.70159	3.36867	-4.64898	2.33734e-11	10.63
Maz	Hivep2	5664	30103	0.293016	15380	13666	0.338148	0.00141744	0.866531	1.6315e-29	3.39649	5.67044	3.25314	3.44622e-08	7.46	8.63098	5.4558	-4.09314	8.23308e-34	33.08
Maz	Junb	5765	26345	0.298241	19138	13565	0.420773	0.00978597	0.708794	4.07291e-193	3.39649	5.67044	3.25314	3.44622e-08	7.46	6.70282	3.93912	-3.39082	5.44697e-07	6.26
Maz	Lhx2	3428	33816	0.177341	11667	15902	0.256513	0.00550004	0.691351	2.08674e-109	3.39649	5.67044	3.25314	3.44622e-08	7.46	5.13184	0.455583	-6.78298	3.8854e-07	6.41
Maz	Maz	10939	16828	0.565908	28655	8391	0.630016	0.00259254	0.898244	1.41887e-52	3.39649	5.67044	3.25314	3.44622e-08	7.46	3.39649	5.67044	3.25314	3.44622e-08	7.46
Mef2a	Bach1	2689	36092	0.13911	9391	16641	0.206473	0.00472204	0.673746	3.32674e-94	6.87847	5.89016	-1.30064	6.04071e-05	4.22	3.47193	4.98919	2.16081	0.000648404	3.19
Mef2a	Bcl6	4000	32230	0.206932	13253	15330	0.291384	0.00569218	0.710171	3.52755e-113	6.87847	5.89016	-1.30064	6.04071e-05	4.22	5.95644	2.66275	-4.61289	2.71214e-07	6.57
Mef2a	Cebpd	1719	39064	0.0889291	6419	17611	0.14113	0.00396845	0.630124	1.7856e-79	6.87847	5.89016	-1.30064	6.04071e-05	4.22	4.27738	0.963099	-5.39185	5.25e-05	4.28
Mef2a	Ctcf	6794	28496	0.351474	16987	12536	0.37348	0.000315858	0.941079	1.04881e-07	6.87847	5.89016	-1.30064	6.04071e-05	4.22	7.28315	6.35684	-1.28427	2.20564e-06	5.66
Mef2a	Ddit3	2556	36649	0.13223	8834	16774	0.194226	0.0041854	0.680802	1.12041e-83	6.87847	5.89016	-1.30064	6.04071e-05	4.22	5.82324	7.46363	2.13831	0.000107895	3.97
Mef2a	Egr1	5910	26409	0.305742	19074	13420	0.419365	0.00838674	0.729059	8.73386e-166	6.87847	5.89016	-1.30064	6.04071e-05	4.22	9.41909	7.09037	-3.02898	9.80711e-12	11.01
Mef2a	Egr4	6003	28155	0.310554	17328	13327	0.380978	0.00329353	0.815149	2.88205e-66	6.87847	5.89016	-1.30064	6.04071e-05	4.22	5.73734	1.52003	-5.30919	1.25375e-07	6.9
Mef2a	Elk1	3300	35664	0.170719	9819	16030	0.215883	0.00195544	0.790795	4.49955e-40	6.87847	5.89016	-1.30064	6.04071e-05	4.22	5.39295	3.58031	-2.53532	0.000217363	3.66
Mef2a	Etv5	6762	24155	0.349819	21328	12568	0.468922	0.0088327	0.746006	1.54948e-174	6.87847	5.89016	-1.30064	6.04071e-05	4.22	6.84911	8.07771	1.67648	1.3229e-06	5.88
Mef2a	Foxa1	4098	35315	0.212002	10168	15232	0.223556	0.000118018	0.948317	0.00113986	6.87847	5.89016	-1.30064	6.04071e-05	4.22	0.646946	5.44512	6.27114	2.403e-07	6.62
Mef2a	Foxp2	3413	35166	0.176565	10317	15917	0.226832	0.00234516	0.778395	1.14373e-47	6.87847	5.89016	-1.30064	6.04071e-05	4.22	2.11916	7.24289	6.65416	2.32029e-20	19.63
Mef2a	Hes1	2883	36295	0.149146	9188	16447	0.20201	0.00287858	0.738314	4.13947e-58	6.87847	5.89016	-1.30064	6.04071e-05	4.22	6.70159	3.36867	-4.64898	2.33734e-11	10.63
Mef2a	Hivep2	2750	36773	0.142266	8710	16580	0.1915	0.0025995	0.742902	1.20805e-52	6.87847	5.89016	-1.30064	6.04071e-05	4.22	8.63098	5.4558	-4.09314	8.23308e-34	33.08
Mef2a	Junb	2775	34677	0.143559	10806	16555	0.237583	0.00851376	0.604248	2.59319e-168	6.87847	5.89016	-1.30064	6.04071e-05	4.22	6.70282	3.93912	-3.39082	5.44697e-07	6.26
Mef2a	Lhx2	1597	38967	0.0826177	6516	17733	0.143262	0.00543388	0.576688	4.70299e-108	6.87847	5.89016	-1.30064	6.04071e-05	4.22	5.13184	0.455583	-6.78298	3.8854e-07	6.41
Mef2a	Maz	8572	20337	0.443456	25146	10758	0.552866	0.00724513	0.802104	1.61225e-143	6.87847	5.89016	-1.30064	6.04071e-05	4.22	3.39649	5.67044	3.25314	3.44622e-08	7.46
Mef2a	Mef2a	2215	37124	0.114589	8359	17115	0.183783	0.00559732	0.6235	3.05172e-111	6.87847	5.89016	-1.30064	6.04071e-05	4.22	6.87847	5.89016	-1.30064	6.04071e-05	4.22
Meis2	Bach1	2175	37927	0.112519	7556	17155	0.166128	0.00356155	0.677305	1.69905e-71	6.71736	1.91926	-7.45681	4.75778e-09	8.32	3.47193	4.98919	2.16081	0.000648404	3.19
Meis2	Bcl6	3093	34835	0.16001	10648	16237	0.234109	0.00516734	0.683485	6.4439e-103	6.71736	1.91926	-7.45681	4.75778e-09	8.32	5.95644	2.66275	-4.61289	2.71214e-07	6.57
Meis2	Cebpd	1297	40332	0.0670978	5151	18033	0.113251	0.00384193	0.592469	5.73973e-77	6.71736	1.91926	-7.45681	4.75778e-09	8.32	4.27738	0.963099	-5.39185	5.25e-05	4.28
Meis2	Ctcf	5196	31812	0.268805	13671	14134	0.300574	0.000745196	0.894306	2.92579e-16	6.71736	1.91926	-7.45681	4.75778e-09	8.32	7.28315	6.35684	-1.28427	2.20564e-06	5.66
Meis2	Ddit3	1951	38292	0.100931	7191	17379	0.158103	0.00430127	0.638389	5.8178e-86	6.71736	1.91926	-7.45681	4.75778e-09	8.32	5.82324	7.46363	2.13831	0.000107895	3.97
Meis2	Egr1	4604	29999	0.238179	15484	14726	0.340435	0.00760389	0.699632	1.52117e-150	6.71736	1.91926	-7.45681	4.75778e-09	8.32	9.41909	7.09037	-3.02898	9.80711e-12	11.01
Meis2	Egr4	4628	31564	0.239421	13919	14702	0.306026	0.00334943	0.782353	2.20881e-67	6.71736	1.91926	-7.45681	4.75778e-09	8.32	5.73734	1.52003	-5.30919	1.25375e-07	6.9
Meis2	Elk1	2597	37597	0.134351	7886	16733	0.173383	0.00174666	0.774876	6.37895e-36	6.71736	1.91926	-7.45681	4.75778e-09	8.32	5.39295	3.58031	-2.53532	0.000217363	3.66
Meis2	Etv5	5279	28101	0.273099	17382	14051	0.382165	0.00809089	0.71461	4.82326e-160	6.71736	1.91926	-7.45681	4.75778e-09	8.32	6.84911	8.07771	1.67648	1.3229e-06	5.88
Meis2	Foxa1	3223	37492	0.166736	7991	16107	0.175692	8.51174e-05	0.949022	0.00581717	6.71736	1.91926	-7.45681	4.75778e-09	8.32	0.646946	5.44512	6.27114	2.403e-07	6.62
Meis2	Foxp2	2663	37389	0.137765	8094	16667	0.177957	0.00181371	0.77415	2.99634e-37	6.71736	1.91926	-7.45681	4.75778e-09	8.32	2.11916	7.24289	6.65416	2.32029e-20	19.63
Meis2	Hes1	2255	38094	0.116658	7389	17075	0.162456	0.00259988	0.718089	1.11776e-52	6.71736	1.91926	-7.45681	4.75778e-09	8.32	6.70159	3.36867	-4.64898	2.33734e-11	10.63
Meis2	Hivep2	2165	38460	0.112002	7023	17165	0.154409	0.00231864	0.725358	3.60942e-47	6.71736	1.91926	-7.45681	4.75778e-09	8.32	8.63098	5.4558	-4.09314	8.23308e-34	33.08
Meis2	Junb	2186	36747	0.113088	8736	17144	0.192072	0.00715386	0.588782	1.06821e-141	6.71736	1.91926	-7.45681	4.75778e-09	8.32	6.70282	3.93912	-3.39082	5.44697e-07	6.26
Meis2	Lhx2	1228	40310	0.0635282	5173	18102	0.113735	0.00461362	0.558564	5.62214e-92	6.71736	1.91926	-7.45681	4.75778e-09	8.32	5.13184	0.455583	-6.78298	3.8854e-07	6.41
Meis2	Maz	6654	25039	0.344232	20444	12676	0.449487	0.0069632	0.765833	4.94031e-138	6.71736	1.91926	-7.45681	4.75778e-09	8.32	3.39649	5.67044	3.25314	3.44622e-08	7.46
Meis2	Mef2a	3089	33772	0.159803	11711	16241	0.257481	0.00859382	0.620642	8.36435e-170	6.71736	1.91926	-7.45681	4.75778e-09	8.32	6.87847	5.89016	-1.30064	6.04071e-05	4.22
Meis2	Meis2	1360	40453	0.070357	5030	17970	0.110591	0.00291495	0.636192	8.40328e-59	6.71736	1.91926	-7.45681	4.75778e-09	8.32	6.71736	1.91926	-7.45681	4.75778e-09	8.32
Neurod1	Bach1	3057	33435	0.158148	12048	16273	0.26489	0.0101567	0.597032	2.10233e-200	6.09248	1.78732	-6.25131	1.78005e-06	5.75	3.47193	4.98919	2.16081	0.000648404	3.19
Neurod1	Bcl6	4447	28836	0.230057	16647	14883	0.366005	0.0132004	0.628562	8.6132e-260	6.09248	1.78732	-6.25131	1.78005e-06	5.75	5.95644	2.66275	-4.61289	2.71214e-07	6.57
Neurod1	Cebpd	1926	37126	0.0996379	8357	17404	0.183739	0.00861242	0.542279	3.47522e-170	6.09248	1.78732	-6.25131	1.78005e-06	5.75	4.27738	0.963099	-5.39185	5.25e-05	4.28
Neurod1	Ctcf	7163	24184	0.370564	21299	12167	0.468285	0.00590715	0.791322	2.32343e-117	6.09248	1.78732	-6.25131	1.78005e-06	5.75	7.28315	6.35684	-1.28427	2.20564e-06	5.66
Neurod1	Ddit3	2904	34054	0.150233	11429	16426	0.251281	0.00945627	0.597868	1.18792e-186	6.09248	1.78732	-6.25131	1.78005e-06	5.75	5.82324	7.46363	2.13831	0.000107895	3.97
Neurod1	Egr1	6403	21774	0.331247	23709	12927	0.521272	0.0222914	0.635459	0	6.09248	1.78732	-6.25131	1.78005e-06	5.75	9.41909	7.09037	-3.02898	9.80711e-12	11.01
Neurod1	Egr4	6448	23970	0.333575	21513	12882	0.47299	0.0121563	0.705247	2.00175e-239	6.09248	1.78732	-6.25131	1.78005e-06	5.75	5.73734	1.52003	-5.30919	1.25375e-07	6.9
Neurod1	Elk1	3590	32667	0.185722	12816	15740	0.281776	0.00767617	0.659112	7.11686e-152	6.09248	1.78732	-6.25131	1.78005e-06	5.75	5.39295	3.58031	-2.53532	0.000217363	3.66
Neurod1	Etv5	7397	19279	0.382669	26204	11933	0.576127	0.0227581	0.66421	0	6.09248	1.78732	-6.25131	1.78005e-06	5.75	6.84911	8.07771	1.67648	1.3229e-06	5.88
Neurod1	Foxa1	4627	32620	0.239369	12863	14703	0.282809	0.00146755	0.846398	1.74139e-30	6.09248	1.78732	-6.25131	1.78005e-06	5.75	0.646946	5.44512	6.27114	2.403e-07	6.62
Neurod1	Foxp2	3831	32403	0.198189	13080	15499	0.28758	0.00648268	0.689163	1.3668e-128	6.09248	1.78732	-6.25131	1.78005e-06	5.75	2.11916	7.24289	6.65416	2.32029e-20	19.63
Neurod1	Hes1	3221	33549	0.166632	11934	16109	0.262384	0.00809718	0.635071	3.54623e-160	6.09248	1.78732	-6.25131	1.78005e-06	5.75	6.70159	3.36867	-4.64898	2.33734e-11	10.63
Neurod1	Hivep2	3048	34217	0.157682	11266	16282	0.247697	0.00745756	0.636594	1.25484e-147	6.09248	1.78732	-6.25131	1.78005e-06	5.75	8.63098	5.4558	-4.09314	8.23308e-34	33.08
Neurod1	Junb	3120	31880	0.161407	13603	16210	0.299079	0.0159036	0.539681	1.59073510197e-312	6.09248	1.78732	-6.25131	1.78005e-06	5.75	6.70282	3.93912	-3.39082	5.44697e-07	6.26
Neurod1	Lhx2	1736	37060	0.0898086	8423	17594	0.18519	0.0113528	0.484954	1.07917e-223	6.09248	1.78732	-6.25131	1.78005e-06	5.75	5.13184	0.455583	-6.78298	3.8854e-07	6.41
Neurod1	Maz	9068	15256	0.469115	30227	10262	0.664578	0.0238586	0.705885	0	6.09248	1.78732	-6.25131	1.78005e-06	5.75	3.39649	5.67044	3.25314	3.44622e-08	7.46
Neurod1	Mef2a	4506	27179	0.233109	18304	14824	0.402436	0.0197847	0.579245	0	6.09248	1.78732	-6.25131	1.78005e-06	5.75	6.87847	5.89016	-1.30064	6.04071e-05	4.22
Neurod1	Meis2	3418	30994	0.176824	14489	15912	0.318559	0.0160501	0.555074	2.06444698e-315	6.09248	1.78732	-6.25131	1.78005e-06	5.75	6.71736	1.91926	-7.45681	4.75778e-09	8.32
Neurod1	Neurod1	2843	31333	0.147077	14150	16487	0.311105	0.0226579	0.472757	0	6.09248	1.78732	-6.25131	1.78005e-06	5.75	6.09248	1.78732	-6.25131	1.78005e-06	5.75
Neurod2	Bach1	3039	33055	0.157217	12428	16291	0.273245	0.0118475	0.575369	2.33623e-233	7.58519	1.72287	-6.78549	1.06115e-17	16.97	3.47193	4.98919	2.16081	0.000648404	3.19
Neurod2	Bcl6	4412	28398	0.228246	17085	14918	0.375635	0.0154017	0.607628	8.22818e-303	7.58519	1.72287	-6.78549	1.06115e-17	16.97	5.95644	2.66275	-4.61289	2.71214e-07	6.57
Neurod2	Cebpd	1938	36953	0.100259	8530	17392	0.187543	0.00915749	0.534591	8.67706e-181	7.58519	1.72287	-6.78549	1.06115e-17	16.97	4.27738	0.963099	-5.39185	5.25e-05	4.28
Neurod2	Ctcf	7134	23624	0.369064	21859	12196	0.480597	0.00767104	0.767927	7.77372e-152	7.58519	1.72287	-6.78549	1.06115e-17	16.97	7.28315	6.35684	-1.28427	2.20564e-06	5.66
Neurod2	Ddit3	2921	33727	0.151112	11756	16409	0.25847	0.0105163	0.584641	2.4887e-207	7.58519	1.72287	-6.78549	1.06115e-17	16.97	5.82324	7.46363	2.13831	0.000107895	3.97
Neurod2	Egr1	6362	21094	0.329126	24389	12968	0.536222	0.0264154	0.613786	0	7.58519	1.72287	-6.78549	1.06115e-17	16.97	9.41909	7.09037	-3.02898	9.80711e-12	11.01
Neurod2	Egr4	6348	23281	0.328401	22202	12982	0.488138	0.0159072	0.672763	1.26205640549e-312	7.58519	1.72287	-6.78549	1.06115e-17	16.97	5.73734	1.52003	-5.30919	1.25375e-07	6.9
Neurod2	Elk1	3584	32325	0.185411	13158	15746	0.289295	0.00888173	0.640908	1.85243e-175	7.58519	1.72287	-6.78549	1.06115e-17	16.97	5.39295	3.58031	-2.53532	0.000217363	3.66
Neurod2	Etv5	7262	18565	0.375685	26918	12068	0.591826	0.0284486	0.634791	0	7.58519	1.72287	-6.78549	1.06115e-17	16.97	6.84911	8.07771	1.67648	1.3229e-06	5.88
Neurod2	Foxa1	4519	32239	0.233782	13244	14811	0.291186	0.00255003	0.802861	9.82838e-52	7.58519	1.72287	-6.78549	1.06115e-17	16.97	0.646946	5.44512	6.27114	2.403e-07	6.62
Neurod2	Foxp2	3805	32020	0.196844	13463	15525	0.296001	0.00789527	0.665013	3.65803e-156	7.58519	1.72287	-6.78549	1.06115e-17	16.97	2.11916	7.24289	6.65416	2.32029e-20	19.63
Neurod2	Hes1	3172	33234	0.164097	12249	16158	0.269309	0.00969988	0.609326	1.87575e-191	7.58519	1.72287	-6.78549	1.06115e-17	16.97	6.70159	3.36867	-4.64898	2.33734e-11	10.63
Neurod2	Hivep2	2995	33909	0.154941	11574	16335	0.254469	0.00904532	0.608878	1.29514e-178	7.58519	1.72287	-6.78549	1.06115e-17	16.97	8.63098	5.4558	-4.09314	8.23308e-34	33.08
Neurod2	Junb	3098	31413	0.160269	14070	16232	0.309346	0.0183985	0.518089	0	7.58519	1.72287	-6.78549	1.06115e-17	16.97	6.70282	3.93912	-3.39082	5.44697e-07	6.26
Neurod2	Lhx2	1740	36935	0.0900155	8548	17590	0.187938	0.0118597	0.478963	1.26244e-233	7.58519	1.72287	-6.78549	1.06115e-17	16.97	5.13184	0.455583	-6.78298	3.8854e-07	6.41
Neurod2	Maz	8955	14637	0.46327	30846	10375	0.678187	0.028997	0.6831	0	7.58519	1.72287	-6.78549	1.06115e-17	16.97	3.39649	5.67044	3.25314	3.44622e-08	7.46
Neurod2	Mef2a	4501	26664	0.23285	18819	14829	0.413759	0.0223904	0.562768	0	7.58519	1.72287	-6.78549	1.06115e-17	16.97	6.87847	5.89016	-1.30064	6.04071e-05	4.22
Neurod2	Meis2	3448	30482	0.178376	15001	15882	0.329816	0.018021	0.540834	0	7.58519	1.72287	-6.78549	1.06115e-17	16.97	6.71736	1.91926	-7.45681	4.75778e-09	8.32
Neurod2	Neurod1	3808	27219	0.196999	18264	15522	0.401557	0.0298296	0.49059	0	7.58519	1.72287	-6.78549	1.06115e-17	16.97	6.09248	1.78732	-6.25131	1.78005e-06	5.75
Neurod2	Neurod2	2876	30457	0.148784	15026	16454	0.330365	0.0269468	0.450363	0	7.58519	1.72287	-6.78549	1.06115e-17	16.97	7.58519	1.72287	-6.78549	1.06115e-17	16.97
Nfia	Bach1	3260	34851	0.16865	10632	16070	0.233758	0.00393306	0.721473	8.94845e-79	7.05273	3.71014	-4.52626	7.78465e-09	8.11	3.47193	4.98919	2.16081	0.000648404	3.19
Nfia	Bcl6	4734	30951	0.244904	14532	14596	0.319504	0.00411344	0.766514	2.8297e-82	7.05273	3.71014	-4.52626	7.78465e-09	8.11	5.95644	2.66275	-4.61289	2.71214e-07	6.57
Nfia	Cebpd	2011	38336	0.104035	7147	17319	0.157136	0.00368773	0.662072	5.92257e-74	7.05273	3.71014	-4.52626	7.78465e-09	8.11	4.27738	0.963099	-5.39185	5.25e-05	4.28
Nfia	Ctcf	7682	26962	0.397413	18521	11648	0.407207	6.0192e-05	0.975949	0.0204396	7.05273	3.71014	-4.52626	7.78465e-09	8.11	7.28315	6.35684	-1.28427	2.20564e-06	5.66
Nfia	Ddit3	3087	35673	0.1597	9810	16243	0.215685	0.00306652	0.740431	7.57593e-62	7.05273	3.71014	-4.52626	7.78465e-09	8.11	5.82324	7.46363	2.13831	0.000107895	3.97
Nfia	Egr1	6634	25034	0.343197	20449	12696	0.449597	0.00711806	0.763345	5.05236e-141	7.05273	3.71014	-4.52626	7.78465e-09	8.11	9.41909	7.09037	-3.02898	9.80711e-12	11.01
Nfia	Egr4	6671	26753	0.345111	18730	12659	0.411802	0.00284462	0.838051	1.75613e-57	7.05273	3.71014	-4.52626	7.78465e-09	8.11	5.73734	1.52003	-5.30919	1.25375e-07	6.9
Nfia	Elk1	3890	34401	0.201242	11082	15440	0.243651	0.00155772	0.82594	2.97291e-32	7.05273	3.71014	-4.52626	7.78465e-09	8.11	5.39295	3.58031	-2.53532	0.000217363	3.66
Nfia	Etv5	7767	22493	0.401811	22990	11563	0.505464	0.00654156	0.794935	8.08903e-130	7.05273	3.71014	-4.52626	7.78465e-09	8.11	6.84911	8.07771	1.67648	1.3229e-06	5.88
Nfia	Foxa1	4950	34268	0.256079	11215	14380	0.246576	7.2585e-05	1.03854	0.0107719	7.05273	3.71014	-4.52626	7.78465e-09	8.11	0.646946	5.44512	6.27114	2.403e-07	6.62
Nfia	Foxp2	4060	34139	0.210036	11344	15270	0.249412	0.00131359	0.842126	1.83403e-27	7.05273	3.71014	-4.52626	7.78465e-09	8.11	2.11916	7.24289	6.65416	2.32029e-20	19.63
Nfia	Hes1	3342	35256	0.172892	10227	15988	0.224853	0.00253142	0.76891	2.36368e-51	7.05273	3.71014	-4.52626	7.78465e-09	8.11	6.70159	3.36867	-4.64898	2.33734e-11	10.63
Nfia	Hivep2	3203	35607	0.165701	9876	16127	0.217136	0.00255217	0.76312	9.76843e-52	7.05273	3.71014	-4.52626	7.78465e-09	8.11	8.63098	5.4558	-4.09314	8.23308e-34	33.08
Nfia	Junb	3280	33466	0.169684	12017	16050	0.264209	0.00782868	0.642237	7.00653e-155	7.05273	3.71014	-4.52626	7.78465e-09	8.11	6.70282	3.93912	-3.39082	5.44697e-07	6.26
Nfia	Lhx2	1817	38286	0.093999	7197	17513	0.158235	0.00554673	0.594047	2.59809e-110	7.05273	3.71014	-4.52626	7.78465e-09	8.11	5.13184	0.455583	-6.78298	3.8854e-07	6.41
Nfia	Maz	9561	18726	0.49462	26757	9769	0.588286	0.00535554	0.840782	1.25311e-106	7.05273	3.71014	-4.52626	7.78465e-09	8.11	3.39649	5.67044	3.25314	3.44622e-08	7.46
Nfia	Mef2a	4818	29322	0.24925	16161	14512	0.35532	0.00798117	0.701481	7.31786e-158	7.05273	3.71014	-4.52626	7.78465e-09	8.11	6.87847	5.89016	-1.30064	6.04071e-05	4.22
Nfia	Meis2	3744	32640	0.193689	12843	15586	0.282369	0.00646697	0.685941	2.46813e-128	7.05273	3.71014	-4.52626	7.78465e-09	8.11	6.71736	1.91926	-7.45681	4.75778e-09	8.32
Nfia	Neurod1	5197	25395	0.268857	20088	14133	0.44166	0.0195587	0.608742	0	7.05273	3.71014	-4.52626	7.78465e-09	8.11	6.09248	1.78732	-6.25131	1.78005e-06	5.75
Nfia	Neurod2	5140	24962	0.265908	20521	14190	0.45118	0.0224015	0.589362	0	7.05273	3.71014	-4.52626	7.78465e-09	8.11	7.58519	1.72287	-6.78549	1.06115e-17	16.97
Nfia	Nfia	3292	34863	0.170305	10620	16038	0.233494	0.00369617	0.729378	4.01878e-74	7.05273	3.71014	-4.52626	7.78465e-09	8.11	7.05273	3.71014	-4.52626	7.78465e-09	8.11
Nfib	Bach1	3420	34803	0.176927	10680	15910	0.234813	0.00306029	0.753481	1.0213e-61	8.90448	5.15576	-4.99089	8.05191e-20	19.09	3.47193	4.98919	2.16081	0.000648404	3.19
Nfib	Bcl6	5000	30804	0.258665	14679	14330	0.322736	0.00298466	0.801476	3.06599e-60	8.90448	5.15576	-4.99089	8.05191e-20	19.09	5.95644	2.66275	-4.61289	2.71214e-07	6.57
Nfib	Cebpd	2201	38339	0.113864	7144	17129	0.15707	0.00237282	0.72493	3.12092e-48	8.90448	5.15576	-4.99089	8.05191e-20	19.09	4.27738	0.963099	-5.39185	5.25e-05	4.28
Nfib	Ctcf	7969	27232	0.412261	18251	11361	0.401271	7.56102e-05	1.02739	0.00914691	8.90448	5.15576	-4.99089	8.05191e-20	19.09	7.28315	6.35684	-1.28427	2.20564e-06	5.66
Nfib	Ddit3	3280	35662	0.169684	9821	16050	0.215927	0.00205352	0.785842	5.36014e-42	8.90448	5.15576	-4.99089	8.05191e-20	19.09	5.82324	7.46363	2.13831	0.000107895	3.97
Nfib	Egr1	6946	25216	0.359338	20267	12384	0.445595	0.00465693	0.806422	5.65851e-93	8.90448	5.15576	-4.99089	8.05191e-20	19.09	9.41909	7.09037	-3.02898	9.80711e-12	11.01
Nfib	Egr4	6964	27192	0.360269	18291	12366	0.40215	0.00111993	0.895857	1.13734e-23	8.90448	5.15576	-4.99089	8.05191e-20	19.09	5.73734	1.52003	-5.30919	1.25375e-07	6.9
Nfib	Elk1	4014	34311	0.207656	11172	15316	0.24563	0.00123349	0.845403	7.31132e-26	8.90448	5.15576	-4.99089	8.05191e-20	19.09	5.39295	3.58031	-2.53532	0.000217363	3.66
Nfib	Etv5	8010	22607	0.414382	22876	11320	0.502957	0.00476853	0.823891	4.05504e-95	8.90448	5.15576	-4.99089	8.05191e-20	19.09	6.84911	8.07771	1.67648	1.3229e-06	5.88
Nfib	Foxa1	5272	34193	0.272737	11290	14058	0.248225	0.000472996	1.09875	7.17926e-11	8.90448	5.15576	-4.99089	8.05191e-20	19.09	0.646946	5.44512	6.27114	2.403e-07	6.62
Nfib	Foxp2	4304	34241	0.222659	11242	15026	0.247169	0.000502386	0.900836	1.98282e-11	8.90448	5.15576	-4.99089	8.05191e-20	19.09	2.11916	7.24289	6.65416	2.32029e-20	19.63
Nfib	Hes1	3541	35239	0.183187	10244	15789	0.225227	0.00162773	0.813343	1.28213e-33	8.90448	5.15576	-4.99089	8.05191e-20	19.09	6.70159	3.36867	-4.64898	2.33734e-11	10.63
Nfib	Hivep2	3400	35672	0.175892	9811	15930	0.215707	0.00150659	0.815423	3.10398e-31	8.90448	5.15576	-4.99089	8.05191e-20	19.09	8.63098	5.4558	-4.09314	8.23308e-34	33.08
Nfib	Junb	3466	33314	0.179307	12169	15864	0.267551	0.00668686	0.670179	1.22026e-132	8.90448	5.15576	-4.99089	8.05191e-20	19.09	6.70282	3.93912	-3.39082	5.44697e-07	6.26
Nfib	Lhx2	1985	38240	0.10269	7243	17345	0.159246	0.00417052	0.644851	2.09675e-83	8.90448	5.15576	-4.99089	8.05191e-20	19.09	5.13184	0.455583	-6.78298	3.8854e-07	6.41
Nfib	Maz	9803	19101	0.507139	26382	9527	0.580041	0.00324314	0.874316	2.572e-65	8.90448	5.15576	-4.99089	8.05191e-20	19.09	3.39649	5.67044	3.25314	3.44622e-08	7.46
Nfib	Mef2a	5144	29317	0.266115	16166	14186	0.35543	0.00557953	0.748713	5.34305e-111	8.90448	5.15576	-4.99089	8.05191e-20	19.09	6.87847	5.89016	-1.30064	6.04071e-05	4.22
Nfib	Meis2	3931	32421	0.203363	13062	15399	0.287184	0.00566593	0.708126	1.22515e-112	8.90448	5.15576	-4.99089	8.05191e-20	19.09	6.71736	1.91926	-7.45681	4.75778e-09	8.32
Nfib	Neurod1	5488	25417	0.283911	20066	13842	0.441176	0.0160621	0.643533	1.023473186e-315	8.90448	5.15576	-4.99089	8.05191e-20	19.09	6.09248	1.78732	-6.25131	1.78005e-06	5.75
Nfib	Neurod2	5426	24929	0.280704	20554	13904	0.451905	0.0189593	0.621156	0	8.90448	5.15576	-4.99089	8.05191e-20	19.09	7.58519	1.72287	-6.78549	1.06115e-17	16.97
Nfib	Nfia	5564	28994	0.287843	16489	13766	0.362531	0.00381438	0.793981	1.95846e-76	8.90448	5.15576	-4.99089	8.05191e-20	19.09	7.05273	3.71014	-4.52626	7.78465e-09	8.11
Nfib	Nfib	3710	34614	0.19193	10869	15620	0.238968	0.0019588	0.803159	4.28588e-40	8.90448	5.15576	-4.99089	8.05191e-20	19.09	8.90448	5.15576	-4.99089	8.05191e-20	19.09
Nfyb	Bach1	2023	39883	0.104656	5600	17307	0.123123	0.000505895	0.850012	1.66703e-11	7.8186	6.90366	-1.24574	0.000195713	3.71	3.47193	4.98919	2.16081	0.000648404	3.19
Nfyb	Bcl6	2830	37629	0.146405	7854	16500	0.17268	0.000771207	0.847838	9.45836e-17	7.8186	6.90366	-1.24574	0.000195713	3.71	5.95644	2.66275	-4.61289	2.71214e-07	6.57
Nfyb	Cebpd	1227	41833	0.0634765	3650	18103	0.0802498	0.000629128	0.790986	5.95395e-14	7.8186	6.90366	-1.24574	0.000195713	3.71	4.27738	0.963099	-5.39185	5.25e-05	4.28
Nfyb	Ctcf	4776	35520	0.247077	9963	14554	0.219049	0.000667635	1.12795	9.56948e-15	7.8186	6.90366	-1.24574	0.000195713	3.71	7.28315	6.35684	-1.28427	2.20564e-06	5.66
Nfyb	Ddit3	1823	40355	0.0943094	5128	17507	0.112745	0.00054779	0.836481	2.38729e-12	7.8186	6.90366	-1.24574	0.000195713	3.71	5.82324	7.46363	2.13831	0.000107895	3.97
Nfyb	Egr1	4128	34240	0.213554	11243	15202	0.247191	0.000957596	0.863922	1.88136e-20	7.8186	6.90366	-1.24574	0.000195713	3.71	9.41909	7.09037	-3.02898	9.80711e-12	11.01
Nfyb	Egr4	4112	35458	0.212726	10025	15218	0.220412	5.24735e-05	0.96513	0.0305965	7.8186	6.90366	-1.24574	0.000195713	3.71	5.73734	1.52003	-5.30919	1.25375e-07	6.9
Nfyb	Elk1	2363	39608	0.122245	5875	16967	0.129169	6.56546e-05	0.946396	0.015393	7.8186	6.90366	-1.24574	0.000195713	3.71	5.39295	3.58031	-2.53532	0.000217363	3.66
Nfyb	Etv5	4856	32598	0.251216	12885	14474	0.283293	0.000789601	0.886771	3.85351e-17	7.8186	6.90366	-1.24574	0.000195713	3.71	6.84911	8.07771	1.67648	1.3229e-06	5.88
Nfyb	Foxa1	2945	39689	0.152354	5794	16385	0.127388	0.000791088	1.19598	3.55682e-17	7.8186	6.90366	-1.24574	0.000195713	3.71	0.646946	5.44512	6.27114	2.403e-07	6.62
Nfyb	Foxp2	2373	39575	0.122763	5908	16957	0.129895	6.93645e-05	0.945093	0.0130622	7.8186	6.90366	-1.24574	0.000195713	3.71	2.11916	7.24289	6.65416	2.32029e-20	19.63
Nfyb	Hes1	2100	40051	0.108639	5432	17230	0.119429	0.000173073	0.909655	8.19581e-05	7.8186	6.90366	-1.24574	0.000195713	3.71	6.70159	3.36867	-4.64898	2.33734e-11	10.63
Nfyb	Hivep2	1857	40323	0.0960683	5160	17473	0.113449	0.000482082	0.846797	5.167e-11	7.8186	6.90366	-1.24574	0.000195713	3.71	8.63098	5.4558	-4.09314	8.23308e-34	33.08
Nfyb	Junb	2061	39079	0.106622	6404	17269	0.1408	0.00160601	0.757258	3.38821e-33	7.8186	6.90366	-1.24574	0.000195713	3.71	6.70282	3.93912	-3.39082	5.44697e-07	6.26
Nfyb	Lhx2	1117	41730	0.0577858	3753	18213	0.0825143	0.00139199	0.700312	6.17557e-29	7.8186	6.90366	-1.24574	0.000195713	3.71	5.13184	0.455583	-6.78298	3.8854e-07	6.41
Nfyb	Maz	5932	30400	0.30688	15083	13398	0.331618	0.000424033	0.925402	7.10131e-10	7.8186	6.90366	-1.24574	0.000195713	3.71	3.39649	5.67044	3.25314	3.44622e-08	7.46
Nfyb	Mef2a	2833	36862	0.14656	8621	16497	0.189543	0.0019729	0.773226	2.11241e-40	7.8186	6.90366	-1.24574	0.000195713	3.71	6.87847	5.89016	-1.30064	6.04071e-05	4.22
Nfyb	Meis2	2277	38460	0.117796	7023	17053	0.154409	0.00170013	0.762882	5.059e-35	7.8186	6.90366	-1.24574	0.000195713	3.71	6.71736	1.91926	-7.45681	4.75778e-09	8.32
Nfyb	Neurod1	3190	34281	0.165028	11202	16140	0.24629	0.00601854	0.670058	1.44439e-119	7.8186	6.90366	-1.24574	0.000195713	3.71	6.09248	1.78732	-6.25131	1.78005e-06	5.75
Nfyb	Neurod2	3232	34086	0.167201	11397	16098	0.250577	0.00626359	0.667265	2.59797e-124	7.8186	6.90366	-1.24574	0.000195713	3.71	7.58519	1.72287	-6.78549	1.06115e-17	16.97
Nfyb	Nfia	3432	35835	0.177548	9648	15898	0.212123	0.00114149	0.837003	4.33007e-24	7.8186	6.90366	-1.24574	0.000195713	3.71	7.05273	3.71014	-4.52626	7.78465e-09	8.11
Nfyb	Nfib	3675	35754	0.190119	9729	15655	0.213904	0.000526984	0.888805	6.4123e-12	7.8186	6.90366	-1.24574	0.000195713	3.71	8.90448	5.15576	-4.99089	8.05191e-20	19.09
Nfyb	Nfyb	1135	42689	0.058717	2794	18195	0.0614295	1.9619e-05	0.955843	0.189101	7.8186	6.90366	-1.24574	0.000195713	3.71	7.8186	6.90366	-1.24574	0.000195713	3.71
Nfyc	Bach1	2030	39830	0.105018	5653	17300	0.124288	0.000547517	0.844956	2.51619e-12	5.80803	4.383	-2.10266	6.38169e-05	4.2	3.47193	4.98919	2.16081	0.000648404	3.19
Nfyc	Bcl6	2880	37627	0.148991	7856	16450	0.172724	0.000625467	0.862598	7.11404e-14	5.80803	4.383	-2.10266	6.38169e-05	4.2	5.95644	2.66275	-4.61289	2.71214e-07	6.57
Nfyc	Cebpd	1228	41785	0.0635282	3698	18102	0.0813051	0.000701337	0.781356	2.20138e-15	5.80803	4.383	-2.10266	6.38169e-05	4.2	4.27738	0.963099	-5.39185	5.25e-05	4.28
Nfyc	Ctcf	4807	35526	0.248681	9957	14523	0.218917	0.000751522	1.13596	2.18057e-16	5.80803	4.383	-2.10266	6.38169e-05	4.2	7.28315	6.35684	-1.28427	2.20564e-06	5.66
Nfyc	Ddit3	1820	40376	0.0941542	5107	17510	0.112284	0.000531183	0.838538	5.36064e-12	5.80803	4.383	-2.10266	6.38169e-05	4.2	5.82324	7.46363	2.13831	0.000107895	3.97
Nfyc	Egr1	4172	34226	0.21583	11257	15158	0.247499	0.00084579	0.872045	2.98933e-18	5.80803	4.383	-2.10266	6.38169e-05	4.2	9.41909	7.09037	-3.02898	9.80711e-12	11.01
Nfyc	Egr4	4130	35429	0.213658	10054	15200	0.22105	4.84178e-05	0.966559	0.0378358	5.80803	4.383	-2.10266	6.38169e-05	4.2	5.73734	1.52003	-5.30919	1.25375e-07	6.9
Nfyc	Elk1	2386	39623	0.123435	5860	16944	0.128839	3.99072e-05	0.958054	0.0599762	5.80803	4.383	-2.10266	6.38169e-05	4.2	5.39295	3.58031	-2.53532	0.000217363	3.66
Nfyc	Etv5	4879	32518	0.252406	12965	14451	0.285052	0.000814994	0.885473	1.26825e-17	5.80803	4.383	-2.10266	6.38169e-05	4.2	6.84911	8.07771	1.67648	1.3229e-06	5.88
Nfyc	Foxa1	2960	39630	0.15313	5853	16370	0.128685	0.000753451	1.18995	2.01702e-16	5.80803	4.383	-2.10266	6.38169e-05	4.2	0.646946	5.44512	6.27114	2.403e-07	6.62
Nfyc	Foxp2	2385	39536	0.123383	5947	16945	0.130752	7.36702e-05	0.943643	0.0103095	5.80803	4.383	-2.10266	6.38169e-05	4.2	2.11916	7.24289	6.65416	2.32029e-20	19.63
Nfyc	Hes1	2096	40027	0.108432	5456	17234	0.119957	0.000197137	0.903929	2.64697e-05	5.80803	4.383	-2.10266	6.38169e-05	4.2	6.70159	3.36867	-4.64898	2.33734e-11	10.63
Nfyc	Hivep2	1875	40331	0.0969995	5152	17455	0.113273	0.000421502	0.856333	7.90903e-10	5.80803	4.383	-2.10266	6.38169e-05	4.2	8.63098	5.4558	-4.09314	8.23308e-34	33.08
Nfyc	Junb	2079	39003	0.107553	6480	17251	0.142471	0.00166118	0.754913	3.01417e-34	5.80803	4.383	-2.10266	6.38169e-05	4.2	6.70282	3.93912	-3.39082	5.44697e-07	6.26
Nfyc	Lhx2	1108	41711	0.0573202	3772	18222	0.0829321	0.00149308	0.691171	6.41528e-31	5.80803	4.383	-2.10266	6.38169e-05	4.2	5.13184	0.455583	-6.78298	3.8854e-07	6.41
Nfyc	Maz	5954	30320	0.308019	15163	13376	0.333377	0.000444501	0.923934	2.75742e-10	5.80803	4.383	-2.10266	6.38169e-05	4.2	3.39649	5.67044	3.25314	3.44622e-08	7.46
Nfyc	Mef2a	2834	36800	0.146611	8683	16496	0.190906	0.00208768	0.767975	1.26324e-42	5.80803	4.383	-2.10266	6.38169e-05	4.2	6.87847	5.89016	-1.30064	6.04071e-05	4.22
Nfyc	Meis2	2332	38441	0.120641	7042	16998	0.154827	0.00146852	0.779201	1.79785e-30	5.80803	4.383	-2.10266	6.38169e-05	4.2	6.71736	1.91926	-7.45681	4.75778e-09	8.32
Nfyc	Neurod1	3235	34214	0.167356	11269	16095	0.247763	0.00585396	0.67547	2.59435e-116	5.80803	4.383	-2.10266	6.38169e-05	4.2	6.09248	1.78732	-6.25131	1.78005e-06	5.75
Nfyc	Neurod2	3246	34052	0.167926	11431	16084	0.251325	0.00625123	0.668162	4.02705e-124	5.80803	4.383	-2.10266	6.38169e-05	4.2	7.58519	1.72287	-6.78549	1.06115e-17	16.97
Nfyc	Nfia	3441	35808	0.178013	9675	15889	0.212717	0.0011476	0.836856	3.45325e-24	5.80803	4.383	-2.10266	6.38169e-05	4.2	7.05273	3.71014	-4.52626	7.78465e-09	8.11
Nfyc	Nfib	3709	35819	0.191878	9664	15621	0.212475	0.000395206	0.903061	2.64247e-09	5.80803	4.383	-2.10266	6.38169e-05	4.2	8.90448	5.15576	-4.99089	8.05191e-20	19.09
Nfyc	Nfyb	1372	42017	0.0709778	3466	17958	0.0762043	6.02402e-05	0.931414	0.0203717	5.80803	4.383	-2.10266	6.38169e-05	4.2	7.8186	6.90366	-1.24574	0.000195713	3.71
Nfyc	Nfyc	1152	42701	0.0595965	2782	18178	0.0611657	6.54219e-06	0.974345	0.450206	5.80803	4.383	-2.10266	6.38169e-05	4.2	5.80803	4.383	-2.10266	6.38169e-05	4.2
Nr2f1	Bach1	2996	37896	0.154992	7587	16334	0.16681	0.00015557	0.929157	0.000192583	6.75604	3.08703	-4.70824	2.41898e-05	4.62	3.47193	4.98919	2.16081	0.000648404	3.19
Nr2f1	Bcl6	4253	34907	0.220021	10576	15077	0.232526	0.000134526	0.946218	0.000530688	6.75604	3.08703	-4.70824	2.41898e-05	4.62	5.95644	2.66275	-4.61289	2.71214e-07	6.57
Nr2f1	Cebpd	1839	40470	0.0951371	5013	17491	0.110217	0.000369714	0.86318	8.70051e-09	6.75604	3.08703	-4.70824	2.41898e-05	4.62	4.27738	0.963099	-5.39185	5.25e-05	4.28
Nr2f1	Ctcf	6986	32247	0.361407	13236	12344	0.29101	0.00343543	1.24191	4.41946e-69	6.75604	3.08703	-4.70824	2.41898e-05	4.62	7.28315	6.35684	-1.28427	2.20564e-06	5.66
Nr2f1	Ddit3	2775	38468	0.143559	7015	16555	0.154233	0.000135228	0.930792	0.000507324	6.75604	3.08703	-4.70824	2.41898e-05	4.62	5.82324	7.46363	2.13831	0.000107895	3.97
Nr2f1	Egr1	6205	30410	0.321004	15073	13125	0.331399	7.41419e-05	0.968633	0.00993742	6.75604	3.08703	-4.70824	2.41898e-05	4.62	9.41909	7.09037	-3.02898	9.80711e-12	11.01
Nr2f1	Egr4	6269	31915	0.324315	13568	13061	0.298309	0.000477806	1.08718	5.77519e-11	6.75604	3.08703	-4.70824	2.41898e-05	4.62	5.73734	1.52003	-5.30919	1.25375e-07	6.9
Nr2f1	Elk1	3510	37648	0.181583	7835	15820	0.172262	9.03327e-05	1.05411	0.00441341	6.75604	3.08703	-4.70824	2.41898e-05	4.62	5.39295	3.58031	-2.53532	0.000217363	3.66
Nr2f1	Etv5	7105	28461	0.367563	17022	12225	0.37425	2.89127e-05	0.982134	0.107968	6.75604	3.08703	-4.70824	2.41898e-05	4.62	6.84911	8.07771	1.67648	1.3229e-06	5.88
Nr2f1	Foxa1	4415	37515	0.228401	7968	14915	0.175186	0.002697	1.30376	1.33615e-54	6.75604	3.08703	-4.70824	2.41898e-05	4.62	0.646946	5.44512	6.27114	2.403e-07	6.62
Nr2f1	Foxp2	3680	37517	0.190378	7966	15650	0.175142	0.000235711	1.08699	4.30015e-06	6.75604	3.08703	-4.70824	2.41898e-05	4.62	2.11916	7.24289	6.65416	2.32029e-20	19.63
Nr2f1	Hes1	3077	38168	0.159183	7315	16253	0.160829	3.04423e-06	0.989761	0.606698	6.75604	3.08703	-4.70824	2.41898e-05	4.62	6.70159	3.36867	-4.64898	2.33734e-11	10.63
Nr2f1	Hivep2	2942	38550	0.152199	6933	16388	0.152431	6.28895e-08	0.998478	0.952371	6.75604	3.08703	-4.70824	2.41898e-05	4.62	8.63098	5.4558	-4.09314	8.23308e-34	33.08
Nr2f1	Junb	2971	36883	0.153699	8600	16359	0.189082	0.0013185	0.812871	1.58846e-27	6.75604	3.08703	-4.70824	2.41898e-05	4.62	6.70282	3.93912	-3.39082	5.44697e-07	6.26
Nr2f1	Lhx2	1661	40381	0.0859286	5102	17669	0.112174	0.00115031	0.766031	3.26854e-24	6.75604	3.08703	-4.70824	2.41898e-05	4.62	5.13184	0.455583	-6.78298	3.8854e-07	6.41
Nr2f1	Maz	8851	25324	0.457889	20159	10479	0.443221	0.000131282	1.0331	0.00060894	6.75604	3.08703	-4.70824	2.41898e-05	4.62	3.39649	5.67044	3.25314	3.44622e-08	7.46
Nr2f1	Mef2a	4393	33973	0.227263	11510	14937	0.253062	0.000548143	0.898055	2.30357e-12	6.75604	3.08703	-4.70824	2.41898e-05	4.62	6.87847	5.89016	-1.30064	6.04071e-05	4.22
Nr2f1	Meis2	3393	36157	0.17553	9326	15937	0.205044	0.000847483	0.856063	2.88005e-18	6.75604	3.08703	-4.70824	2.41898e-05	4.62	6.71736	1.91926	-7.45681	4.75778e-09	8.32
Nr2f1	Neurod1	4791	30830	0.247853	14653	14539	0.322164	0.00405808	0.769337	3.20646e-81	6.75604	3.08703	-4.70824	2.41898e-05	4.62	6.09248	1.78732	-6.25131	1.78005e-06	5.75
Nr2f1	Neurod2	4815	30315	0.249095	15168	14515	0.333487	0.00516442	0.746939	7.33753e-103	6.75604	3.08703	-4.70824	2.41898e-05	4.62	7.58519	1.72287	-6.78549	1.06115e-17	16.97
Nr2f1	Nfia	5104	32590	0.264046	12893	14226	0.283469	0.000285677	0.931481	4.157e-07	6.75604	3.08703	-4.70824	2.41898e-05	4.62	7.05273	3.71014	-4.52626	7.78465e-09	8.11
Nr2f1	Nfib	5366	32638	0.2776	12845	13964	0.282413	1.73399e-05	0.982955	0.214372	6.75604	3.08703	-4.70824	2.41898e-05	4.62	8.90448	5.15576	-4.99089	8.05191e-20	19.09
Nr2f1	Nfyb	3192	38509	0.165132	6974	16138	0.153332	0.000157689	1.07696	0.000165914	6.75604	3.08703	-4.70824	2.41898e-05	4.62	7.8186	6.90366	-1.24574	0.000195713	3.71
Nr2f1	Nfyc	3230	38514	0.167098	6969	16100	0.153222	0.000217189	1.09056	1.03438e-05	6.75604	3.08703	-4.70824	2.41898e-05	4.62	5.80803	4.383	-2.10266	6.38169e-05	4.2
Nr2f1	Nr2f1	2681	40358	0.138696	5125	16649	0.112679	0.000942759	1.23089	3.54231e-20	6.75604	3.08703	-4.70824	2.41898e-05	4.62	6.75604	3.08703	-4.70824	2.41898e-05	4.62
Nr3c1	Bach1	3669	32408	0.189809	13075	15661	0.28747	0.00782441	0.660273	8.02839e-155	7.76951	6.36799	-1.87843	5.01985e-08	7.3	3.47193	4.98919	2.16081	0.000648404	3.19
Nr3c1	Bcl6	5370	27584	0.277807	17899	13960	0.393532	0.00900117	0.705932	7.96172e-178	7.76951	6.36799	-1.87843	5.01985e-08	7.3	5.95644	2.66275	-4.61289	2.71214e-07	6.57
Nr3c1	Cebpd	2366	36531	0.1224	8952	16964	0.196821	0.00612894	0.621888	1.09188e-121	7.76951	6.36799	-1.87843	5.01985e-08	7.3	4.27738	0.963099	-5.39185	5.25e-05	4.28
Nr3c1	Ctcf	8834	22743	0.45701	22740	10496	0.499967	0.00111629	0.91408	1.40227e-23	7.76951	6.36799	-1.87843	5.01985e-08	7.3	7.28315	6.35684	-1.28427	2.20564e-06	5.66
Nr3c1	Ddit3	3529	33182	0.182566	12301	15801	0.270453	0.00657038	0.675038	2.34167e-130	7.76951	6.36799	-1.87843	5.01985e-08	7.3	5.82324	7.46363	2.13831	0.000107895	3.97
Nr3c1	Egr1	7772	20233	0.402069	25250	11558	0.555152	0.0142181	0.72425	1.14036e-279	7.76951	6.36799	-1.87843	5.01985e-08	7.3	9.41909	7.09037	-3.02898	9.80711e-12	11.01
Nr3c1	Egr4	7835	22371	0.405329	23112	11495	0.508146	0.00643029	0.797662	1.40535e-127	7.76951	6.36799	-1.87843	5.01985e-08	7.3	5.73734	1.52003	-5.30919	1.25375e-07	6.9
Nr3c1	Elk1	4463	31631	0.230885	13852	14867	0.304553	0.00414179	0.758109	7.09227e-83	7.76951	6.36799	-1.87843	5.01985e-08	7.3	5.39295	3.58031	-2.53532	0.000217363	3.66
Nr3c1	Etv5	8812	17720	0.455872	27763	10518	0.610404	0.0145947	0.746836	4.48276e-287	7.76951	6.36799	-1.87843	5.01985e-08	7.3	6.84911	8.07771	1.67648	1.3229e-06	5.88
Nr3c1	Foxa1	5603	31505	0.28986	13978	13727	0.307324	0.00021937	0.943176	9.34229e-06	7.76951	6.36799	-1.87843	5.01985e-08	7.3	0.646946	5.44512	6.27114	2.403e-07	6.62
Nr3c1	Foxp2	4644	31441	0.240248	14042	14686	0.308731	0.00352635	0.778181	8.44094e-71	7.76951	6.36799	-1.87843	5.01985e-08	7.3	2.11916	7.24289	6.65416	2.32029e-20	19.63
Nr3c1	Hes1	3969	32569	0.205329	12914	15361	0.28393	0.00499317	0.723165	1.62048e-99	7.76951	6.36799	-1.87843	5.01985e-08	7.3	6.70159	3.36867	-4.64898	2.33734e-11	10.63
Nr3c1	Hivep2	3718	33327	0.192344	12156	15612	0.267265	0.00473327	0.719674	2.1192e-94	7.76951	6.36799	-1.87843	5.01985e-08	7.3	8.63098	5.4558	-4.09314	8.23308e-34	33.08
Nr3c1	Junb	3693	30487	0.19105	14996	15637	0.329706	0.0148763	0.579457	1.42293e-292	7.76951	6.36799	-1.87843	5.01985e-08	7.3	6.70282	3.93912	-3.39082	5.44697e-07	6.26
Nr3c1	Lhx2	2199	36400	0.113761	9083	17131	0.199701	0.00828387	0.569657	8.76684e-164	7.76951	6.36799	-1.87843	5.01985e-08	7.3	5.13184	0.455583	-6.78298	3.8854e-07	6.41
Nr3c1	Maz	10979	13266	0.567977	32217	8351	0.708331	0.0130993	0.801853	6.81387e-258	7.76951	6.36799	-1.87843	5.01985e-08	7.3	3.39649	5.67044	3.25314	3.44622e-08	7.46
Nr3c1	Mef2a	5451	25646	0.281997	19837	13879	0.436141	0.0154916	0.646573	1.559e-304	7.76951	6.36799	-1.87843	5.01985e-08	7.3	6.87847	5.89016	-1.30064	6.04071e-05	4.22
Nr3c1	Meis2	4259	29352	0.220331	16131	15071	0.35466	0.0131533	0.621246	6.13225e-259	7.76951	6.36799	-1.87843	5.01985e-08	7.3	6.71736	1.91926	-7.45681	4.75778e-09	8.32
Nr3c1	Neurod1	5957	21238	0.308174	24245	13373	0.533056	0.0313658	0.578126	0	7.76951	6.36799	-1.87843	5.01985e-08	7.3	6.09248	1.78732	-6.25131	1.78005e-06	5.75
Nr3c1	Neurod2	5907	20608	0.305587	24875	13423	0.546908	0.0360475	0.558755	0	7.76951	6.36799	-1.87843	5.01985e-08	7.3	7.58519	1.72287	-6.78549	1.06115e-17	16.97
Nr3c1	Nfia	6350	23812	0.328505	21671	12980	0.476464	0.0137013	0.689465	1.4184e-269	7.76951	6.36799	-1.87843	5.01985e-08	7.3	7.05273	3.71014	-4.52626	7.78465e-09	8.11
Nr3c1	Nfib	6740	23898	0.348681	21585	12590	0.474573	0.00985352	0.734725	1.78405e-194	7.76951	6.36799	-1.87843	5.01985e-08	7.3	8.90448	5.15576	-4.99089	8.05191e-20	19.09
Nr3c1	Nfyb	4056	33472	0.209829	12011	15274	0.264077	0.00243594	0.794577	1.75723e-49	7.76951	6.36799	-1.87843	5.01985e-08	7.3	7.8186	6.90366	-1.24574	0.000195713	3.71
Nr3c1	Nfyc	4073	33357	0.210709	12126	15257	0.266605	0.00257328	0.79034	3.82556e-52	7.76951	6.36799	-1.87843	5.01985e-08	7.3	5.80803	4.383	-2.10266	6.38169e-05	4.2
Nr3c1	Nr2f1	5773	29468	0.298655	16015	13557	0.35211	0.00195592	0.848187	4.65427e-40	7.76951	6.36799	-1.87843	5.01985e-08	7.3	6.75604	3.08703	-4.70824	2.41898e-05	4.62
Nr3c1	Nr3c1	4311	28536	0.223021	16947	15019	0.372601	0.0159832	0.598553	4.051424916e-314	7.76951	6.36799	-1.87843	5.01985e-08	7.3	7.76951	6.36799	-1.87843	5.01985e-08	7.3
Nr3c2	Bach1	2014	38860	0.10419	6623	17316	0.145615	0.00233565	0.71552	1.67378e-47	4.65837	0.409634	-6.14309	2.529e-05	4.6	3.47193	4.98919	2.16081	0.000648404	3.19
Nr3c2	Bcl6	2916	36213	0.150854	9270	16414	0.203812	0.00286686	0.740159	6.34213e-58	4.65837	0.409634	-6.14309	2.529e-05	4.6	5.95644	2.66275	-4.61289	2.71214e-07	6.57
Nr3c2	Cebpd	1251	41105	0.0647181	4378	18079	0.0962557	0.00199363	0.672355	8.65589e-41	4.65837	0.409634	-6.14309	2.529e-05	4.6	4.27738	0.963099	-5.39185	5.25e-05	4.28
Nr3c2	Ctcf	4860	33498	0.251423	11985	14470	0.263505	0.000115057	0.954147	0.00132442	4.65837	0.409634	-6.14309	2.529e-05	4.6	7.28315	6.35684	-1.28427	2.20564e-06	5.66
Nr3c2	Ddit3	1925	39370	0.0995861	6113	17405	0.134402	0.00174722	0.740958	5.63168e-36	4.65837	0.409634	-6.14309	2.529e-05	4.6	5.82324	7.46363	2.13831	0.000107895	3.97
Nr3c2	Egr1	4170	31907	0.215727	13576	15160	0.298485	0.00535742	0.722739	1.2651e-106	4.65837	0.409634	-6.14309	2.529e-05	4.6	9.41909	7.09037	-3.02898	9.80711e-12	11.01
Nr3c2	Egr4	4263	33155	0.220538	12328	15067	0.271046	0.00206152	0.813654	3.75319e-42	4.65837	0.409634	-6.14309	2.529e-05	4.6	5.73734	1.52003	-5.30919	1.25375e-07	6.9
Nr3c2	Elk1	2391	38557	0.123694	6926	16939	0.152277	0.00102667	0.812296	7.99877e-22	4.65837	0.409634	-6.14309	2.529e-05	4.6	5.39295	3.58031	-2.53532	0.000217363	3.66
Nr3c2	Etv5	4940	30327	0.255561	15156	14390	0.333223	0.0043492	0.766937	6.8069e-87	4.65837	0.409634	-6.14309	2.529e-05	4.6	6.84911	8.07771	1.67648	1.3229e-06	5.88
Nr3c2	Foxa1	2994	38482	0.154889	7001	16336	0.153926	1.07298e-06	1.00626	0.757282	4.65837	0.409634	-6.14309	2.529e-05	4.6	0.646946	5.44512	6.27114	2.403e-07	6.62
Nr3c2	Foxp2	2478	38409	0.128195	7074	16852	0.155531	0.000918109	0.82424	1.12248e-19	4.65837	0.409634	-6.14309	2.529e-05	4.6	2.11916	7.24289	6.65416	2.32029e-20	19.63
Nr3c2	Hes1	2055	38940	0.106311	6543	17275	0.143856	0.00191819	0.739013	2.55835e-39	4.65837	0.409634	-6.14309	2.529e-05	4.6	6.70159	3.36867	-4.64898	2.33734e-11	10.63
Nr3c2	Hivep2	1984	39355	0.102638	6128	17346	0.134732	0.00146777	0.761799	1.85854e-30	4.65837	0.409634	-6.14309	2.529e-05	4.6	8.63098	5.4558	-4.09314	8.23308e-34	33.08
Nr3c2	Junb	1968	38001	0.101811	7482	17362	0.164501	0.00504904	0.618906	1.32083e-100	4.65837	0.409634	-6.14309	2.529e-05	4.6	6.70282	3.93912	-3.39082	5.44697e-07	6.26
Nr3c2	Lhx2	1161	41114	0.0600621	4369	18169	0.0960579	0.00266592	0.62527	5.70186e-54	4.65837	0.409634	-6.14309	2.529e-05	4.6	5.13184	0.455583	-6.78298	3.8854e-07	6.41
Nr3c2	Maz	6091	27451	0.315106	18032	13239	0.396456	0.00433727	0.794807	1.05252e-86	4.65837	0.409634	-6.14309	2.529e-05	4.6	3.39649	5.67044	3.25314	3.44622e-08	7.46
Nr3c2	Mef2a	2905	35254	0.150285	10229	16425	0.224897	0.00543513	0.668237	3.82713e-108	4.65837	0.409634	-6.14309	2.529e-05	4.6	6.87847	5.89016	-1.30064	6.04071e-05	4.22
Nr3c2	Meis2	2312	37300	0.119607	8183	17018	0.179913	0.00424395	0.664802	8.18036e-85	4.65837	0.409634	-6.14309	2.529e-05	4.6	6.71736	1.91926	-7.45681	4.75778e-09	8.32
Nr3c2	Neurod1	3226	32662	0.166891	12821	16104	0.281886	0.0113022	0.592052	1.00138e-222	4.65837	0.409634	-6.14309	2.529e-05	4.6	6.09248	1.78732	-6.25131	1.78005e-06	5.75
Nr3c2	Neurod2	3256	32172	0.168443	13311	16074	0.292659	0.0129389	0.57556	1.08346e-254	4.65837	0.409634	-6.14309	2.529e-05	4.6	7.58519	1.72287	-6.78549	1.06115e-17	16.97
Nr3c2	Nfia	3419	34066	0.176875	11417	15911	0.251017	0.00487343	0.704635	3.6096e-97	4.65837	0.409634	-6.14309	2.529e-05	4.6	7.05273	3.71014	-4.52626	7.78465e-09	8.11
Nr3c2	Nfib	3674	34095	0.190067	11388	15656	0.250379	0.00316475	0.759117	9.77422e-64	4.65837	0.409634	-6.14309	2.529e-05	4.6	8.90448	5.15576	-4.99089	8.05191e-20	19.09
Nr3c2	Nfyb	2156	39413	0.111536	6070	17174	0.133456	0.00066877	0.835752	9.7813e-15	4.65837	0.409634	-6.14309	2.529e-05	4.6	7.8186	6.90366	-1.24574	0.000195713	3.71
Nr3c2	Nfyc	2168	39412	0.112157	6071	17162	0.133478	0.000631455	0.840265	5.58006e-14	4.65837	0.409634	-6.14309	2.529e-05	4.6	5.80803	4.383	-2.10266	6.38169e-05	4.2
Nr3c2	Nr2f1	3092	37371	0.159959	8112	16238	0.178352	0.000361498	0.896869	1.2772e-08	4.65837	0.409634	-6.14309	2.529e-05	4.6	6.75604	3.08703	-4.70824	2.41898e-05	4.62
Nr3c2	Nr3c1	3985	31477	0.206156	14006	15345	0.307939	0.0080939	0.669471	3.99543e-160	4.65837	0.409634	-6.14309	2.529e-05	4.6	7.76951	6.36799	-1.87843	5.01985e-08	7.3
Nr3c2	Nr3c2	1159	41663	0.0599586	3820	18171	0.0839874	0.0012844	0.7139	7.78435e-27	4.65837	0.409634	-6.14309	2.529e-05	4.6	4.65837	0.409634	-6.14309	2.529e-05	4.6
Nr4a1	Bach1	3030	37439	0.156751	8044	16300	0.176857	0.00043655	0.886314	4.05333e-10	6.74065	4.82685	-2.5919	1.95105e-07	6.71	3.47193	4.98919	2.16081	0.000648404	3.19
Nr4a1	Bcl6	4433	34290	0.229333	11193	14897	0.246092	0.000233295	0.931898	4.94935e-06	6.74065	4.82685	-2.5919	1.95105e-07	6.71	5.95644	2.66275	-4.61289	2.71214e-07	6.57
Nr4a1	Cebpd	1930	40031	0.0998448	5452	17400	0.119869	0.000613266	0.83295	1.26659e-13	6.74065	4.82685	-2.5919	1.95105e-07	6.71	4.27738	0.963099	-5.39185	5.25e-05	4.28
Nr4a1	Ctcf	7403	31204	0.38298	14279	11927	0.313941	0.00319375	1.21991	2.36848e-64	6.74065	4.82685	-2.5919	1.95105e-07	6.71	7.28315	6.35684	-1.28427	2.20564e-06	5.66
Nr4a1	Ddit3	2890	38001	0.149509	7482	16440	0.164501	0.000255151	0.908861	1.76975e-06	6.74065	4.82685	-2.5919	1.95105e-07	6.71	5.82324	7.46363	2.13831	0.000107895	3.97
Nr4a1	Egr1	6547	29297	0.338696	16186	12783	0.355869	0.000196129	0.951744	2.76069e-05	6.74065	4.82685	-2.5919	1.95105e-07	6.71	9.41909	7.09037	-3.02898	9.80711e-12	11.01
Nr4a1	Egr4	6622	30884	0.342576	14599	12708	0.320977	0.000318445	1.06729	9.14185e-08	6.74065	4.82685	-2.5919	1.95105e-07	6.71	5.73734	1.52003	-5.30919	1.25375e-07	6.9
Nr4a1	Elk1	3564	37057	0.184377	8426	15766	0.185256	7.7479e-07	0.995253	0.799274	6.74065	4.82685	-2.5919	1.95105e-07	6.71	5.39295	3.58031	-2.53532	0.000217363	3.66
Nr4a1	Etv5	7356	27346	0.380548	18137	11974	0.398764	0.000210423	0.954319	1.41445e-05	6.74065	4.82685	-2.5919	1.95105e-07	6.71	6.84911	8.07771	1.67648	1.3229e-06	5.88
Nr4a1	Foxa1	4552	36915	0.235489	8568	14778	0.188378	0.00203213	1.25009	1.41244e-41	6.74065	4.82685	-2.5919	1.95105e-07	6.71	0.646946	5.44512	6.27114	2.403e-07	6.62
Nr4a1	Foxp2	3825	36838	0.197879	8645	15505	0.190071	5.89927e-05	1.04108	0.0215614	6.74065	4.82685	-2.5919	1.95105e-07	6.71	2.11916	7.24289	6.65416	2.32029e-20	19.63
Nr4a1	Hes1	3238	37633	0.167512	7850	16092	0.172592	2.75659e-05	0.970565	0.118329	6.74065	4.82685	-2.5919	1.95105e-07	6.71	6.70159	3.36867	-4.64898	2.33734e-11	10.63
Nr4a1	Hivep2	3065	38082	0.158562	7401	16265	0.16272	1.93345e-05	0.974445	0.191327	6.74065	4.82685	-2.5919	1.95105e-07	6.71	8.63098	5.4558	-4.09314	8.23308e-34	33.08
Nr4a1	Junb	3049	36249	0.157734	9234	16281	0.203021	0.00207194	0.776935	2.63194e-42	6.74065	4.82685	-2.5919	1.95105e-07	6.71	6.70282	3.93912	-3.39082	5.44697e-07	6.26
Nr4a1	Lhx2	1755	39979	0.0907915	5504	17575	0.121012	0.00143658	0.750267	7.02338e-30	6.74065	4.82685	-2.5919	1.95105e-07	6.71	5.13184	0.455583	-6.78298	3.8854e-07	6.41
Nr4a1	Maz	9277	23954	0.479928	21529	10053	0.473342	2.6253e-05	1.01391	0.125974	6.74065	4.82685	-2.5919	1.95105e-07	6.71	3.39649	5.67044	3.25314	3.44622e-08	7.46
Nr4a1	Mef2a	4425	33254	0.228919	12229	14905	0.26887	0.00128089	0.851412	7.89034e-27	6.74065	4.82685	-2.5919	1.95105e-07	6.71	6.87847	5.89016	-1.30064	6.04071e-05	4.22
Nr4a1	Meis2	3502	35759	0.181169	9724	15828	0.213794	0.00100654	0.8474	1.98294e-21	6.74065	4.82685	-2.5919	1.95105e-07	6.71	6.71736	1.91926	-7.45681	4.75778e-09	8.32
Nr4a1	Neurod1	4960	29829	0.256596	15654	14370	0.344173	0.00546494	0.745545	1.07905e-108	6.74065	4.82685	-2.5919	1.95105e-07	6.71	6.09248	1.78732	-6.25131	1.78005e-06	5.75
Nr4a1	Neurod2	4916	29373	0.25432	16110	14414	0.354198	0.00705359	0.718015	9.35799e-140	6.74065	4.82685	-2.5919	1.95105e-07	6.71	7.58519	1.72287	-6.78549	1.06115e-17	16.97
Nr4a1	Nfia	5309	31821	0.274651	13662	14021	0.300376	0.000486125	0.914357	3.96562e-11	6.74065	4.82685	-2.5919	1.95105e-07	6.71	7.05273	3.71014	-4.52626	7.78465e-09	8.11
Nr4a1	Nfib	5549	31764	0.287067	13719	13781	0.301629	0.000153856	0.951721	0.000207088	6.74065	4.82685	-2.5919	1.95105e-07	6.71	8.90448	5.15576	-4.99089	8.05191e-20	19.09
Nr4a1	Nfyb	3297	38234	0.170564	7249	16033	0.159378	0.000137652	1.07018	0.000443451	6.74065	4.82685	-2.5919	1.95105e-07	6.71	7.8186	6.90366	-1.24574	0.000195713	3.71
Nr4a1	Nfyc	3357	38211	0.173668	7272	15973	0.159884	0.000207397	1.08621	1.60662e-05	6.74065	4.82685	-2.5919	1.95105e-07	6.71	5.80803	4.383	-2.10266	6.38169e-05	4.2
Nr4a1	Nr2f1	4569	35932	0.236368	9551	14761	0.209991	0.000609667	1.12561	1.39995e-13	6.74065	4.82685	-2.5919	1.95105e-07	6.71	6.75604	3.08703	-4.70824	2.41898e-05	4.62
Nr4a1	Nr3c1	6005	28564	0.310657	16919	13325	0.371985	0.00251393	0.835133	5.24095e-51	6.74065	4.82685	-2.5919	1.95105e-07	6.71	7.76951	6.36799	-1.87843	5.01985e-08	7.3
Nr4a1	Nr3c2	3248	36755	0.168029	8728	16082	0.191896	0.000579093	0.875626	5.89102e-13	6.74065	4.82685	-2.5919	1.95105e-07	6.71	4.65837	0.409634	-6.14309	2.529e-05	4.6
Nr4a1	Nr4a1	2824	39755	0.146094	5728	16506	0.125937	0.00052686	1.16006	6.07047e-12	6.74065	4.82685	-2.5919	1.95105e-07	6.71	6.74065	4.82685	-2.5919	1.95105e-07	6.71
Otx2	Bach1	1754	40622	0.0907398	4861	17576	0.106875	0.000437606	0.849026	3.93253e-10	1.30096	3.97756	5.23698	7.0167e-05	4.15	3.47193	4.98919	2.16081	0.000648404	3.19
Otx2	Bcl6	2503	38597	0.129488	6886	16827	0.151397	0.000595659	0.855285	2.69055e-13	1.30096	3.97756	5.23698	7.0167e-05	4.15	5.95644	2.66275	-4.61289	2.71214e-07	6.57
Otx2	Cebpd	1064	42254	0.055044	3229	18266	0.0709936	0.000641948	0.775338	3.30444e-14	1.30096	3.97756	5.23698	7.0167e-05	4.15	4.27738	0.963099	-5.39185	5.25e-05	4.28
Otx2	Ctcf	4233	36639	0.218986	8844	15097	0.194446	0.000558003	1.1262	1.51829e-12	1.30096	3.97756	5.23698	7.0167e-05	4.15	7.28315	6.35684	-1.28427	2.20564e-06	5.66
Otx2	Ddit3	1619	40904	0.0837558	4579	17711	0.100675	0.000511292	0.831943	1.35291e-11	1.30096	3.97756	5.23698	7.0167e-05	4.15	5.82324	7.46363	2.13831	0.000107895	3.97
Otx2	Egr1	3725	35359	0.192706	10124	15605	0.222589	0.000814219	0.865748	1.24159e-17	1.30096	3.97756	5.23698	7.0167e-05	4.15	9.41909	7.09037	-3.02898	9.80711e-12	11.01
Otx2	Egr4	3733	36467	0.19312	9016	15597	0.198228	2.50001e-05	0.97423	0.136128	1.30096	3.97756	5.23698	7.0167e-05	4.15	5.73734	1.52003	-5.30919	1.25375e-07	6.9
Otx2	Elk1	2064	40418	0.106777	5065	17266	0.11136	3.25582e-05	0.958843	0.0888751	1.30096	3.97756	5.23698	7.0167e-05	4.15	5.39295	3.58031	-2.53532	0.000217363	3.66
Otx2	Etv5	4307	33885	0.222814	11598	15023	0.254996	0.000855174	0.873794	1.92339e-18	1.30096	3.97756	5.23698	7.0167e-05	4.15	6.84911	8.07771	1.67648	1.3229e-06	5.88
Otx2	Foxa1	2606	40338	0.134816	5145	16724	0.113119	0.00066194	1.19181	1.31141e-14	1.30096	3.97756	5.23698	7.0167e-05	4.15	0.646946	5.44512	6.27114	2.403e-07	6.62
Otx2	Foxp2	2184	40246	0.112985	5237	17146	0.115142	6.943e-06	0.981267	0.434249	1.30096	3.97756	5.23698	7.0167e-05	4.15	2.11916	7.24289	6.65416	2.32029e-20	19.63
Otx2	Hes1	1808	40776	0.0935334	4707	17522	0.103489	0.000167559	0.903798	0.000108994	1.30096	3.97756	5.23698	7.0167e-05	4.15	6.70159	3.36867	-4.64898	2.33734e-11	10.63
Otx2	Hivep2	1704	41050	0.0881531	4433	17626	0.097465	0.00015461	0.904459	0.000206997	1.30096	3.97756	5.23698	7.0167e-05	4.15	8.63098	5.4558	-4.09314	8.23308e-34	33.08
Otx2	Junb	1687	39872	0.0872737	5611	17643	0.123365	0.0020549	0.707444	5.22568e-42	1.30096	3.97756	5.23698	7.0167e-05	4.15	6.70282	3.93912	-3.39082	5.44697e-07	6.26
Otx2	Lhx2	976	42228	0.0504915	3255	18354	0.0715652	0.00115079	0.705531	3.21656e-24	1.30096	3.97756	5.23698	7.0167e-05	4.15	5.13184	0.455583	-6.78298	3.8854e-07	6.41
Otx2	Maz	5373	31805	0.277962	13678	13957	0.300728	0.000379433	0.924297	5.42102e-09	1.30096	3.97756	5.23698	7.0167e-05	4.15	3.39649	5.67044	3.25314	3.44622e-08	7.46
Otx2	Mef2a	2476	37867	0.128091	7616	16854	0.167447	0.00183472	0.764964	1.15967e-37	1.30096	3.97756	5.23698	7.0167e-05	4.15	6.87847	5.89016	-1.30064	6.04071e-05	4.22
Otx2	Meis2	1946	39383	0.100673	6100	17384	0.134116	0.00160816	0.750637	3.24111e-33	1.30096	3.97756	5.23698	7.0167e-05	4.15	6.71736	1.91926	-7.45681	4.75778e-09	8.32
Otx2	Neurod1	2756	35690	0.142576	9793	16574	0.215311	0.00535494	0.662187	1.32552e-106	1.30096	3.97756	5.23698	7.0167e-05	4.15	6.09248	1.78732	-6.25131	1.78005e-06	5.75
Otx2	Neurod2	2751	35393	0.142318	10090	16579	0.221841	0.00631188	0.64153	3.05416e-125	1.30096	3.97756	5.23698	7.0167e-05	4.15	7.58519	1.72287	-6.78549	1.06115e-17	16.97
Otx2	Nfia	2958	36860	0.153026	8623	16372	0.189587	0.00140795	0.807155	2.66407e-29	1.30096	3.97756	5.23698	7.0167e-05	4.15	7.05273	3.71014	-4.52626	7.78465e-09	8.11
Otx2	Nfib	3144	36900	0.162649	8583	16186	0.188708	0.000703017	0.861908	1.97762e-15	1.30096	3.97756	5.23698	7.0167e-05	4.15	8.90448	5.15576	-4.99089	8.05191e-20	19.09
Otx2	Nfyb	1754	41117	0.0907398	4366	17576	0.0959919	4.90383e-05	0.945286	0.0370896	1.30096	3.97756	5.23698	7.0167e-05	4.15	7.8186	6.90366	-1.24574	0.000195713	3.71
Otx2	Nfyc	1769	41110	0.0915158	4373	17561	0.0961458	3.79549e-05	0.951844	0.0669184	1.30096	3.97756	5.23698	7.0167e-05	4.15	5.80803	4.383	-2.10266	6.38169e-05	4.2
Otx2	Nr2f1	2690	39431	0.139162	6052	16640	0.133061	4.79205e-05	1.04585	0.0381121	1.30096	3.97756	5.23698	7.0167e-05	4.15	6.75604	3.08703	-4.70824	2.41898e-05	4.62
Otx2	Nr3c1	3460	34750	0.178996	10733	15870	0.235978	0.00294903	0.758529	1.69004e-59	1.30096	3.97756	5.23698	7.0167e-05	4.15	7.76951	6.36799	-1.87843	5.01985e-08	7.3
Otx2	Nr3c2	1770	40279	0.0915675	5204	17560	0.114416	0.000843681	0.800301	3.50434e-18	1.30096	3.97756	5.23698	7.0167e-05	4.15	4.65837	0.409634	-6.14309	2.529e-05	4.6
Otx2	Nr4a1	2806	39008	0.145163	6475	16524	0.142361	9.64058e-06	1.01968	0.351632	1.30096	3.97756	5.23698	7.0167e-05	4.15	6.74065	4.82685	-2.5919	1.95105e-07	6.71
Otx2	Otx2	844	43429	0.0436627	2054	18486	0.0451597	7.95575e-06	0.96685	0.406083	1.30096	3.97756	5.23698	7.0167e-05	4.15	1.30096	3.97756	5.23698	7.0167e-05	4.15
Pbx1	Bach1	3148	35294	0.162856	10189	16182	0.224018	0.00357526	0.726977	9.25677e-72	8.25311	9.82675	1.98463	2.43167e-15	14.61	3.47193	4.98919	2.16081	0.000648404	3.19
Pbx1	Bcl6	4503	31525	0.232954	13958	14827	0.306884	0.00415011	0.759095	4.79994e-83	8.25311	9.82675	1.98463	2.43167e-15	14.61	5.95644	2.66275	-4.61289	2.71214e-07	6.57
Pbx1	Cebpd	1951	38639	0.100931	6844	17379	0.150474	0.00331677	0.670756	1.00871e-66	8.25311	9.82675	1.98463	2.43167e-15	14.61	4.27738	0.963099	-5.39185	5.25e-05	4.28
Pbx1	Ctcf	7422	27962	0.383963	17521	11908	0.385221	1.00956e-06	0.996734	0.764195	8.25311	9.82675	1.98463	2.43167e-15	14.61	7.28315	6.35684	-1.28427	2.20564e-06	5.66
Pbx1	Ddit3	2891	36061	0.14956	9422	16439	0.207154	0.00337312	0.721975	8.44818e-68	8.25311	9.82675	1.98463	2.43167e-15	14.61	5.82324	7.46363	2.13831	0.000107895	3.97
Pbx1	Egr1	6423	26032	0.332281	19451	12907	0.427654	0.0058042	0.776986	2.29619e-115	8.25311	9.82675	1.98463	2.43167e-15	14.61	9.41909	7.09037	-3.02898	9.80711e-12	11.01
Pbx1	Egr4	6410	27947	0.331609	17536	12920	0.385551	0.00190299	0.860092	4.77362e-39	8.25311	9.82675	1.98463	2.43167e-15	14.61	5.73734	1.52003	-5.30919	1.25375e-07	6.9
Pbx1	Elk1	3742	34919	0.193585	10564	15588	0.232263	0.00133734	0.833475	6.11624e-28	8.25311	9.82675	1.98463	2.43167e-15	14.61	5.39295	3.58031	-2.53532	0.000217363	3.66
Pbx1	Etv5	7435	23433	0.384635	22050	11895	0.484797	0.00615439	0.793395	2.96662e-122	8.25311	9.82675	1.98463	2.43167e-15	14.61	6.84911	8.07771	1.67648	1.3229e-06	5.88
Pbx1	Foxa1	4689	34688	0.242576	10795	14641	0.237341	2.27083e-05	1.02206	0.152843	8.25311	9.82675	1.98463	2.43167e-15	14.61	0.646946	5.44512	6.27114	2.403e-07	6.62
Pbx1	Foxp2	3861	34646	0.199741	10837	15469	0.238265	0.00130033	0.838316	3.39645e-27	8.25311	9.82675	1.98463	2.43167e-15	14.61	2.11916	7.24289	6.65416	2.32029e-20	19.63
Pbx1	Hes1	3303	35673	0.170874	9810	16027	0.215685	0.00192526	0.79224	1.80499e-39	8.25311	9.82675	1.98463	2.43167e-15	14.61	6.70159	3.36867	-4.64898	2.33734e-11	10.63
Pbx1	Hivep2	3068	36112	0.158717	9371	16262	0.206033	0.00224195	0.770347	1.09343e-45	8.25311	9.82675	1.98463	2.43167e-15	14.61	8.63098	5.4558	-4.09314	8.23308e-34	33.08
Pbx1	Junb	3225	33924	0.166839	11559	16105	0.254139	0.00682701	0.656488	2.47229e-135	8.25311	9.82675	1.98463	2.43167e-15	14.61	6.70282	3.93912	-3.39082	5.44697e-07	6.26
Pbx1	Lhx2	1771	38566	0.0916192	6917	17559	0.152079	0.00506152	0.602446	7.68329e-101	8.25311	9.82675	1.98463	2.43167e-15	14.61	5.13184	0.455583	-6.78298	3.8854e-07	6.41
Pbx1	Maz	9052	20015	0.468288	25468	10278	0.559945	0.00508935	0.836309	2.12261e-101	8.25311	9.82675	1.98463	2.43167e-15	14.61	3.39649	5.67044	3.25314	3.44622e-08	7.46
Pbx1	Mef2a	4626	30063	0.239317	15420	14704	0.339028	0.00723296	0.705892	2.8704e-143	8.25311	9.82675	1.98463	2.43167e-15	14.61	6.87847	5.89016	-1.30064	6.04071e-05	4.22
Pbx1	Meis2	3614	33163	0.186963	12320	15716	0.27087	0.00594743	0.690231	3.41325e-118	8.25311	9.82675	1.98463	2.43167e-15	14.61	6.71736	1.91926	-7.45681	4.75778e-09	8.32
Pbx1	Neurod1	5085	26004	0.263063	19479	14245	0.42827	0.0180893	0.614245	0	8.25311	9.82675	1.98463	2.43167e-15	14.61	6.09248	1.78732	-6.25131	1.78005e-06	5.75
Pbx1	Neurod2	5074	25646	0.262494	19837	14256	0.436141	0.0198939	0.601855	0	8.25311	9.82675	1.98463	2.43167e-15	14.61	7.58519	1.72287	-6.78549	1.06115e-17	16.97
Pbx1	Nfia	5371	28500	0.277858	16983	13959	0.373392	0.00622994	0.744146	1.03939e-123	8.25311	9.82675	1.98463	2.43167e-15	14.61	7.05273	3.71014	-4.52626	7.78465e-09	8.11
Pbx1	Nfib	5661	28553	0.292861	16930	13669	0.372227	0.00425869	0.78678	3.86287e-85	8.25311	9.82675	1.98463	2.43167e-15	14.61	8.90448	5.15576	-4.99089	8.05191e-20	19.09
Pbx1	Nfyb	2840	37416	0.146922	8067	16490	0.177363	0.00102077	0.828368	1.12645e-21	8.25311	9.82675	1.98463	2.43167e-15	14.61	7.8186	6.90366	-1.24574	0.000195713	3.71
Pbx1	Nfyc	2861	37433	0.148008	8050	16469	0.176989	0.000923913	0.836256	8.7676e-20	8.25311	9.82675	1.98463	2.43167e-15	14.61	5.80803	4.383	-2.10266	6.38169e-05	4.2
Pbx1	Nr2f1	4932	33056	0.255147	12427	14398	0.273223	0.000253046	0.933843	1.93251e-06	8.25311	9.82675	1.98463	2.43167e-15	14.61	6.75604	3.08703	-4.70824	2.41898e-05	4.62
Pbx1	Nr3c1	6208	24710	0.321159	20773	13122	0.45672	0.0116261	0.703185	4.35091e-229	8.25311	9.82675	1.98463	2.43167e-15	14.61	7.76951	6.36799	-1.87843	5.01985e-08	7.3
Pbx1	Nr3c2	3384	34510	0.175065	10973	15946	0.241255	0.00396503	0.725642	2.07875e-79	8.25311	9.82675	1.98463	2.43167e-15	14.61	4.65837	0.409634	-6.14309	2.529e-05	4.6
Pbx1	Nr4a1	5131	32388	0.265442	13095	14199	0.28791	0.000379615	0.921964	5.38332e-09	8.25311	9.82675	1.98463	2.43167e-15	14.61	6.74065	4.82685	-2.5919	1.95105e-07	6.71
Pbx1	Otx2	2837	37470	0.146767	8013	16493	0.176176	0.00095613	0.83307	2.00953e-20	8.25311	9.82675	1.98463	2.43167e-15	14.61	1.30096	3.97756	5.23698	7.0167e-05	4.15
Pbx1	Pbx1	3028	35914	0.156648	9569	16302	0.210386	0.00287501	0.744572	4.97664e-58	8.25311	9.82675	1.98463	2.43167e-15	14.61	8.25311	9.82675	1.98463	2.43167e-15	14.61
Pbx3	Bach1	1957	39484	0.101242	5999	17373	0.131895	0.00136042	0.76759	2.40427e-28	2.6982	6.02683	4.57987	9.3466e-07	6.03	3.47193	4.98919	2.16081	0.000648404	3.19
Pbx3	Bcl6	2859	37004	0.147905	8479	16471	0.186421	0.00159224	0.79339	6.12733e-33	2.6982	6.02683	4.57987	9.3466e-07	6.03	5.95644	2.66275	-4.61289	2.71214e-07	6.57
Pbx3	Cebpd	1181	41530	0.0610967	3953	18149	0.0869116	0.00144425	0.702976	5.65419e-30	2.6982	6.02683	4.57987	9.3466e-07	6.03	4.27738	0.963099	-5.39185	5.25e-05	4.28
Pbx3	Ctcf	4786	34680	0.247594	10803	14544	0.237517	8.36108e-05	1.04243	0.00610489	2.6982	6.02683	4.57987	9.3466e-07	6.03	7.28315	6.35684	-1.28427	2.20564e-06	5.66
Pbx3	Ddit3	1779	40018	0.0920331	5465	17551	0.120155	0.00124289	0.765955	4.64517e-26	2.6982	6.02683	4.57987	9.3466e-07	6.03	5.82324	7.46363	2.13831	0.000107895	3.97
Pbx3	Egr1	4109	33417	0.212571	12066	15221	0.265286	0.00228783	0.801291	1.48381e-46	2.6982	6.02683	4.57987	9.3466e-07	6.03	9.41909	7.09037	-3.02898	9.80711e-12	11.01
Pbx3	Egr4	4105	34603	0.212364	10880	15225	0.23921	0.000619255	0.887772	8.96883e-14	2.6982	6.02683	4.57987	9.3466e-07	6.03	5.73734	1.52003	-5.30919	1.25375e-07	6.9
Pbx3	Elk1	2349	39194	0.121521	6289	16981	0.138271	0.000372286	0.878858	7.73961e-09	2.6982	6.02683	4.57987	9.3466e-07	6.03	5.39295	3.58031	-2.53532	0.000217363	3.66
Pbx3	Etv5	4809	31690	0.248784	13793	14521	0.303256	0.00222647	0.820377	2.14211e-45	2.6982	6.02683	4.57987	9.3466e-07	6.03	6.84911	8.07771	1.67648	1.3229e-06	5.88
Pbx3	Foxa1	2898	39171	0.149922	6312	16432	0.138777	0.000152528	1.08031	0.000214569	2.6982	6.02683	4.57987	9.3466e-07	6.03	0.646946	5.44512	6.27114	2.403e-07	6.62
Pbx3	Foxp2	2314	39141	0.11971	6342	17016	0.139437	0.000516857	0.858528	1.01132e-11	2.6982	6.02683	4.57987	9.3466e-07	6.03	2.11916	7.24289	6.65416	2.32029e-20	19.63
Pbx3	Hes1	2082	39638	0.107708	5845	17248	0.12851	0.000621555	0.838134	8.67925e-14	2.6982	6.02683	4.57987	9.3466e-07	6.03	6.70159	3.36867	-4.64898	2.33734e-11	10.63
Pbx3	Hivep2	1859	39903	0.0961718	5580	17471	0.122683	0.001076	0.783903	9.70573e-23	2.6982	6.02683	4.57987	9.3466e-07	6.03	8.63098	5.4558	-4.09314	8.23308e-34	33.08
Pbx3	Junb	2020	38641	0.104501	6842	17310	0.15043	0.00281956	0.694681	5.89486e-57	2.6982	6.02683	4.57987	9.3466e-07	6.03	6.70282	3.93912	-3.39082	5.44697e-07	6.26
Pbx3	Lhx2	1070	41424	0.0553544	4059	18260	0.0892421	0.00253445	0.620272	2.59442e-51	2.6982	6.02683	4.57987	9.3466e-07	6.03	5.13184	0.455583	-6.78298	3.8854e-07	6.41
Pbx3	Maz	5915	29292	0.306001	16191	13415	0.355979	0.00169565	0.859604	5.58454e-35	2.6982	6.02683	4.57987	9.3466e-07	6.03	3.39649	5.67044	3.25314	3.44622e-08	7.46
Pbx3	Mef2a	2764	36229	0.14299	9254	16566	0.203461	0.00380157	0.70279	3.33848e-76	2.6982	6.02683	4.57987	9.3466e-07	6.03	6.87847	5.89016	-1.30064	6.04071e-05	4.22
Pbx3	Meis2	2255	38051	0.116658	7432	17075	0.163402	0.00270024	0.713934	1.31368e-54	2.6982	6.02683	4.57987	9.3466e-07	6.03	6.71736	1.91926	-7.45681	4.75778e-09	8.32
Pbx3	Neurod1	3154	33578	0.163166	11905	16176	0.261746	0.00863985	0.623375	1.03951e-170	2.6982	6.02683	4.57987	9.3466e-07	6.03	6.09248	1.78732	-6.25131	1.78005e-06	5.75
Pbx3	Neurod2	3215	33298	0.166322	12185	16115	0.267902	0.0090318	0.62083	2.19866e-178	2.6982	6.02683	4.57987	9.3466e-07	6.03	7.58519	1.72287	-6.78549	1.06115e-17	16.97
Pbx3	Nfia	3374	35137	0.174547	10346	15956	0.22747	0.00260493	0.767344	9.16905e-53	2.6982	6.02683	4.57987	9.3466e-07	6.03	7.05273	3.71014	-4.52626	7.78465e-09	8.11
Pbx3	Nfib	3645	35091	0.188567	10392	15685	0.228481	0.00144556	0.825307	4.78494e-30	2.6982	6.02683	4.57987	9.3466e-07	6.03	8.90448	5.15576	-4.99089	8.05191e-20	19.09
Pbx3	Nfyb	1618	41007	0.0837041	4476	17712	0.0984104	0.0003911	0.850561	3.30653e-09	2.6982	6.02683	4.57987	9.3466e-07	6.03	7.8186	6.90366	-1.24574	0.000195713	3.71
Pbx3	Nfyc	1616	41064	0.0836006	4419	17714	0.0971572	0.000334762	0.860468	4.54418e-08	2.6982	6.02683	4.57987	9.3466e-07	6.03	5.80803	4.383	-2.10266	6.38169e-05	4.2
Pbx3	Nr2f1	3100	38086	0.160372	7397	16230	0.162632	5.68854e-06	0.986105	0.477225	2.6982	6.02683	4.57987	9.3466e-07	6.03	6.75604	3.08703	-4.70824	2.41898e-05	4.62
Pbx3	Nr3c1	3935	32626	0.20357	12857	15395	0.282677	0.0050781	0.720149	3.81956e-101	2.6982	6.02683	4.57987	9.3466e-07	6.03	7.76951	6.36799	-1.87843	5.01985e-08	7.3
Pbx3	Nr3c2	2146	38963	0.111019	6520	17184	0.14335	0.00140467	0.774461	3.03651e-29	2.6982	6.02683	4.57987	9.3466e-07	6.03	4.65837	0.409634	-6.14309	2.529e-05	4.6
Pbx3	Nr4a1	3245	37661	0.167874	7822	16085	0.171976	1.79924e-05	0.976145	0.2054	2.6982	6.02683	4.57987	9.3466e-07	6.03	6.74065	4.82685	-2.5919	1.95105e-07	6.71
Pbx3	Otx2	1781	40801	0.0921366	4682	17549	0.10294	0.00019894	0.895055	2.51654e-05	2.6982	6.02683	4.57987	9.3466e-07	6.03	1.30096	3.97756	5.23698	7.0167e-05	4.15
Pbx3	Pbx1	2668	37052	0.138024	8431	16662	0.185366	0.00246516	0.744602	5.12243e-50	2.6982	6.02683	4.57987	9.3466e-07	6.03	8.25311	9.82675	1.98463	2.43167e-15	14.61
Pbx3	Pbx3	1104	42304	0.0571133	3179	18226	0.0698942	0.000410203	0.817139	1.42537e-09	2.6982	6.02683	4.57987	9.3466e-07	6.03	2.6982	6.02683	4.57987	9.3466e-07	6.03
Pou3f1	Bach1	1938	38236	0.100259	7247	17392	0.159334	0.00458278	0.629235	1.8463e-91	8.20835	6.51898	-2.14697	2.20313e-10	9.66	3.47193	4.98919	2.16081	0.000648404	3.19
Pou3f1	Bcl6	2884	35141	0.149198	10342	16446	0.227382	0.00594874	0.656157	3.85805e-118	8.20835	6.51898	-2.14697	2.20313e-10	9.66	5.95644	2.66275	-4.61289	2.71214e-07	6.57
Pou3f1	Cebpd	1140	40462	0.0589757	5021	18190	0.110393	0.00503956	0.534234	2.36798e-100	8.20835	6.51898	-2.14697	2.20313e-10	9.66	4.27738	0.963099	-5.39185	5.25e-05	4.28
Pou3f1	Ctcf	4859	32133	0.251371	13350	14471	0.293516	0.00134525	0.856412	4.32798e-28	8.20835	6.51898	-2.14697	2.20313e-10	9.66	7.28315	6.35684	-1.28427	2.20564e-06	5.66
Pou3f1	Ddit3	1796	38672	0.0929126	6811	17534	0.149748	0.00449168	0.620458	1.23642e-89	8.20835	6.51898	-2.14697	2.20313e-10	9.66	5.82324	7.46363	2.13831	0.000107895	3.97
Pou3f1	Egr1	4255	30357	0.220124	15126	15075	0.332564	0.00943989	0.661901	2.3173e-186	8.20835	6.51898	-2.14697	2.20313e-10	9.66	9.41909	7.09037	-3.02898	9.80711e-12	11.01
Pou3f1	Egr4	4273	31821	0.221055	13662	15057	0.300376	0.00487961	0.735929	2.63726e-97	8.20835	6.51898	-2.14697	2.20313e-10	9.66	5.73734	1.52003	-5.30919	1.25375e-07	6.9
Pou3f1	Elk1	2331	37752	0.12059	7731	16999	0.169976	0.00292288	0.709453	4.98569e-59	8.20835	6.51898	-2.14697	2.20313e-10	9.66	5.39295	3.58031	-2.53532	0.000217363	3.66
Pou3f1	Etv5	4984	28279	0.257838	17204	14346	0.378251	0.0100069	0.681657	1.74196e-197	8.20835	6.51898	-2.14697	2.20313e-10	9.66	6.84911	8.07771	1.67648	1.3229e-06	5.88
Pou3f1	Foxa1	2925	37503	0.151319	7980	16405	0.17545	0.000638576	0.862463	3.86708e-14	8.20835	6.51898	-2.14697	2.20313e-10	9.66	0.646946	5.44512	6.27114	2.403e-07	6.62
Pou3f1	Foxp2	2457	37418	0.127108	8065	16873	0.177319	0.00290875	0.716833	1.06955e-58	8.20835	6.51898	-2.14697	2.20313e-10	9.66	2.11916	7.24289	6.65416	2.32029e-20	19.63
Pou3f1	Hes1	2007	38451	0.103828	7032	17323	0.154607	0.00340371	0.671561	2.00466e-68	8.20835	6.51898	-2.14697	2.20313e-10	9.66	6.70159	3.36867	-4.64898	2.33734e-11	10.63
Pou3f1	Hivep2	1976	38855	0.102225	6628	17354	0.145725	0.00259056	0.70149	1.90834e-52	8.20835	6.51898	-2.14697	2.20313e-10	9.66	8.63098	5.4558	-4.09314	8.23308e-34	33.08
Pou3f1	Junb	1929	37105	0.0997931	8378	17401	0.184201	0.00865962	0.541763	3.79028e-171	8.20835	6.51898	-2.14697	2.20313e-10	9.66	6.70282	3.93912	-3.39082	5.44697e-07	6.26
Pou3f1	Lhx2	1071	40370	0.0554061	5113	18259	0.112416	0.00624434	0.492868	6.46863e-124	8.20835	6.51898	-2.14697	2.20313e-10	9.66	5.13184	0.455583	-6.78298	3.8854e-07	6.41
Pou3f1	Maz	6218	25190	0.321676	20293	13112	0.446167	0.00984885	0.720977	2.06808e-194	8.20835	6.51898	-2.14697	2.20313e-10	9.66	3.39649	5.67044	3.25314	3.44622e-08	7.46
Pou3f1	Mef2a	2814	34137	0.145577	11346	16516	0.249456	0.0101123	0.583578	1.85432e-199	8.20835	6.51898	-2.14697	2.20313e-10	9.66	6.87847	5.89016	-1.30064	6.04071e-05	4.22
Pou3f1	Meis2	2245	36351	0.116141	9132	17085	0.200778	0.0079653	0.578452	1.3904e-157	8.20835	6.51898	-2.14697	2.20313e-10	9.66	6.71736	1.91926	-7.45681	4.75778e-09	8.32
Pou3f1	Neurod1	3209	30956	0.166011	14527	16121	0.319394	0.0190488	0.51977	0	8.20835	6.51898	-2.14697	2.20313e-10	9.66	6.09248	1.78732	-6.25131	1.78005e-06	5.75
Pou3f1	Neurod2	3218	30610	0.166477	14873	16112	0.327001	0.0206387	0.509102	0	8.20835	6.51898	-2.14697	2.20313e-10	9.66	7.58519	1.72287	-6.78549	1.06115e-17	16.97
Pou3f1	Nfia	3425	32782	0.177186	12701	15905	0.279247	0.00880568	0.634512	5.9306e-174	8.20835	6.51898	-2.14697	2.20313e-10	9.66	7.05273	3.71014	-4.52626	7.78465e-09	8.11
Pou3f1	Nfib	3717	32786	0.192292	12697	15613	0.279159	0.0062469	0.688825	4.83383e-124	8.20835	6.51898	-2.14697	2.20313e-10	9.66	8.90448	5.15576	-4.99089	8.05191e-20	19.09
Pou3f1	Nfyb	2085	38870	0.107863	6613	17245	0.145395	0.00189713	0.741865	7.02511e-39	8.20835	6.51898	-2.14697	2.20313e-10	9.66	7.8186	6.90366	-1.24574	0.000195713	3.71
Pou3f1	Nfyc	2087	38789	0.107967	6694	17243	0.147176	0.00205672	0.733591	5.11621e-42	8.20835	6.51898	-2.14697	2.20313e-10	9.66	5.80803	4.383	-2.10266	6.38169e-05	4.2
Pou3f1	Nr2f1	3087	36498	0.1597	8985	16243	0.197546	0.00146008	0.808418	2.52022e-30	8.20835	6.51898	-2.14697	2.20313e-10	9.66	6.75604	3.08703	-4.70824	2.41898e-05	4.62
Pou3f1	Nr3c1	3986	29671	0.206208	15812	15344	0.347646	0.0149042	0.593154	4.42225e-293	8.20835	6.51898	-2.14697	2.20313e-10	9.66	7.76951	6.36799	-1.87843	5.01985e-08	7.3
Pou3f1	Nr3c2	2056	37613	0.106363	7870	17274	0.173032	0.00548471	0.614703	4.75343e-109	8.20835	6.51898	-2.14697	2.20313e-10	9.66	4.65837	0.409634	-6.14309	2.529e-05	4.6
Pou3f1	Nr4a1	3188	35835	0.164925	9648	16142	0.212123	0.00217536	0.777496	2.20054e-44	8.20835	6.51898	-2.14697	2.20313e-10	9.66	6.74065	4.82685	-2.5919	1.95105e-07	6.71
Pou3f1	Otx2	1809	39616	0.0935851	5867	17521	0.128993	0.00188609	0.725504	1.1719e-38	8.20835	6.51898	-2.14697	2.20313e-10	9.66	1.30096	3.97756	5.23698	7.0167e-05	4.15
Pou3f1	Pbx1	3322	33435	0.171857	12048	16008	0.26489	0.00754948	0.648787	1.78065e-149	8.20835	6.51898	-2.14697	2.20313e-10	9.66	8.25311	9.82675	1.98463	2.43167e-15	14.61
Pou3f1	Pbx3	2035	38400	0.105277	7083	17295	0.155729	0.00333249	0.676028	5.33637e-67	8.20835	6.51898	-2.14697	2.20313e-10	9.66	2.6982	6.02683	4.57987	9.3466e-07	6.03
Pou3f1	Pou3f1	1065	40445	0.0550957	5038	18265	0.110767	0.00601841	0.497403	2.00929e-119	8.20835	6.51898	-2.14697	2.20313e-10	9.66	8.20835	6.51898	-2.14697	2.20313e-10	9.66
Pou3f2	Bach1	2597	35960	0.134351	9523	16733	0.209375	0.00587622	0.641675	1.07416e-116	4.27357	6.64592	3.09641	3.19803e-11	10.5	3.47193	4.98919	2.16081	0.000648404	3.19
Pou3f2	Bcl6	3962	32046	0.204966	13437	15368	0.295429	0.00651061	0.693792	3.9254e-129	4.27357	6.64592	3.09641	3.19803e-11	10.5	5.95644	2.66275	-4.61289	2.71214e-07	6.57
Pou3f2	Cebpd	1595	38951	0.0825142	6532	17735	0.143614	0.00551023	0.574555	1.52685e-109	4.27357	6.64592	3.09641	3.19803e-11	10.5	4.27738	0.963099	-5.39185	5.25e-05	4.28
Pou3f2	Ctcf	6479	28388	0.335178	17095	12851	0.375855	0.00108697	0.891777	5.03532e-23	4.27357	6.64592	3.09641	3.19803e-11	10.5	7.28315	6.35684	-1.28427	2.20564e-06	5.66
Pou3f2	Ddit3	2460	36619	0.127263	8864	16870	0.194886	0.00502808	0.653014	3.38027e-100	4.27357	6.64592	3.09641	3.19803e-11	10.5	5.82324	7.46363	2.13831	0.000107895	3.97
Pou3f2	Egr1	5730	26108	0.29643	19375	13600	0.425983	0.0109174	0.695873	3.21089e-215	4.27357	6.64592	3.09641	3.19803e-11	10.5	9.41909	7.09037	-3.02898	9.80711e-12	11.01
Pou3f2	Egr4	5719	27888	0.295861	17595	13611	0.386848	0.00552508	0.7648	6.14404e-110	4.27357	6.64592	3.09641	3.19803e-11	10.5	5.73734	1.52003	-5.30919	1.25375e-07	6.9
Pou3f2	Elk1	3108	35384	0.160786	10099	16222	0.222039	0.00361411	0.724136	1.58526e-72	4.27357	6.64592	3.09641	3.19803e-11	10.5	5.39295	3.58031	-2.53532	0.000217363	3.66
Pou3f2	Etv5	6608	23862	0.341852	21621	12722	0.475364	0.0111059	0.719137	6.38963e-219	4.27357	6.64592	3.09641	3.19803e-11	10.5	6.84911	8.07771	1.67648	1.3229e-06	5.88
Pou3f2	Foxa1	3909	35318	0.202225	10165	15421	0.22349	0.000405646	0.904848	1.64301e-09	4.27357	6.64592	3.09641	3.19803e-11	10.5	0.646946	5.44512	6.27114	2.403e-07	6.62
Pou3f2	Foxp2	3321	35049	0.171805	10434	16009	0.229404	0.00308808	0.74892	3.3311e-62	4.27357	6.64592	3.09641	3.19803e-11	10.5	2.11916	7.24289	6.65416	2.32029e-20	19.63
Pou3f2	Hes1	2783	36239	0.143973	9244	16547	0.203241	0.00364629	0.708387	3.74461e-73	4.27357	6.64592	3.09641	3.19803e-11	10.5	6.70159	3.36867	-4.64898	2.33734e-11	10.63
Pou3f2	Hivep2	2684	36725	0.138852	8758	16646	0.192555	0.00310772	0.721099	1.21065e-62	4.27357	6.64592	3.09641	3.19803e-11	10.5	8.63098	5.4558	-4.09314	8.23308e-34	33.08
Pou3f2	Junb	2649	34562	0.137041	10921	16681	0.240112	0.0103062	0.570738	2.84682e-203	4.27357	6.64592	3.09641	3.19803e-11	10.5	6.70282	3.93912	-3.39082	5.44697e-07	6.26
Pou3f2	Lhx2	1494	38874	0.0772892	6609	17836	0.145307	0.00691727	0.531903	4.74011e-137	4.27357	6.64592	3.09641	3.19803e-11	10.5	5.13184	0.455583	-6.78298	3.8854e-07	6.41
Pou3f2	Maz	8225	20017	0.425504	25466	11105	0.559902	0.0109429	0.759963	1.01582e-215	4.27357	6.64592	3.09641	3.19803e-11	10.5	3.39649	5.67044	3.25314	3.44622e-08	7.46
Pou3f2	Mef2a	3896	31160	0.201552	14323	15434	0.314909	0.0100038	0.640033	2.32799e-197	4.27357	6.64592	3.09641	3.19803e-11	10.5	6.87847	5.89016	-1.30064	6.04071e-05	4.22
Pou3f2	Meis2	3032	33778	0.156855	11705	16298	0.257349	0.00914367	0.609502	1.29678e-180	4.27357	6.64592	3.09641	3.19803e-11	10.5	6.71736	1.91926	-7.45681	4.75778e-09	8.32
Pou3f2	Neurod1	4274	27078	0.221107	18405	15056	0.404657	0.0234382	0.546407	0	4.27357	6.64592	3.09641	3.19803e-11	10.5	6.09248	1.78732	-6.25131	1.78005e-06	5.75
Pou3f2	Neurod2	4285	26646	0.221676	18837	15045	0.414155	0.0255669	0.53525	0	4.27357	6.64592	3.09641	3.19803e-11	10.5	7.58519	1.72287	-6.78549	1.06115e-17	16.97
Pou3f2	Nfia	4575	29241	0.236679	16242	14755	0.3571	0.0103841	0.662779	7.64811e-205	4.27357	6.64592	3.09641	3.19803e-11	10.5	7.05273	3.71014	-4.52626	7.78465e-09	8.11
Pou3f2	Nfib	4929	29318	0.254992	16165	14401	0.355408	0.00711747	0.717464	4.91762e-141	4.27357	6.64592	3.09641	3.19803e-11	10.5	8.90448	5.15576	-4.99089	8.05191e-20	19.09
Pou3f2	Nfyb	2811	36828	0.145422	8655	16519	0.190291	0.00215096	0.764207	7.40425e-44	4.27357	6.64592	3.09641	3.19803e-11	10.5	7.8186	6.90366	-1.24574	0.000195713	3.71
Pou3f2	Nfyc	2843	36719	0.147077	8764	16487	0.192687	0.00220146	0.763294	6.91872e-45	4.27357	6.64592	3.09641	3.19803e-11	10.5	5.80803	4.383	-2.10266	6.38169e-05	4.2
Pou3f2	Nr2f1	4204	33831	0.217486	11652	15126	0.256184	0.00124264	0.848945	4.53215e-26	4.27357	6.64592	3.09641	3.19803e-11	10.5	6.75604	3.08703	-4.70824	2.41898e-05	4.62
Pou3f2	Nr3c1	5313	25652	0.274858	19831	14017	0.436009	0.0170047	0.630395	0	4.27357	6.64592	3.09641	3.19803e-11	10.5	7.76951	6.36799	-1.87843	5.01985e-08	7.3
Pou3f2	Nr3c2	2773	35274	0.143456	10209	16557	0.224457	0.00649682	0.639122	7.68209e-129	4.27357	6.64592	3.09641	3.19803e-11	10.5	4.65837	0.409634	-6.14309	2.529e-05	4.6
Pou3f2	Nr4a1	4283	33089	0.221573	12394	15047	0.272497	0.00208858	0.813118	1.16234e-42	4.27357	6.64592	3.09641	3.19803e-11	10.5	6.74065	4.82685	-2.5919	1.95105e-07	6.71
Pou3f2	Otx2	2410	37882	0.124677	7601	16920	0.167117	0.00215435	0.746042	5.78143e-44	4.27357	6.64592	3.09641	3.19803e-11	10.5	1.30096	3.97756	5.23698	7.0167e-05	4.15
Pou3f2	Pbx1	4518	29951	0.23373	15532	14812	0.34149	0.00847089	0.684441	1.98443e-167	4.27357	6.64592	3.09641	3.19803e-11	10.5	8.25311	9.82675	1.98463	2.43167e-15	14.61
Pou3f2	Pbx3	2757	36196	0.142628	9287	16573	0.204186	0.00393571	0.69852	8.74935e-79	4.27357	6.64592	3.09641	3.19803e-11	10.5	2.6982	6.02683	4.57987	9.3466e-07	6.03
Pou3f2	Pou3f1	2420	35532	0.125194	9951	16910	0.218785	0.00912408	0.572224	3.97815e-180	4.27357	6.64592	3.09641	3.19803e-11	10.5	8.20835	6.51898	-2.14697	2.20313e-10	9.66
Pou3f2	Pou3f2	2105	36884	0.108898	8599	17225	0.18906	0.00751195	0.575999	9.69859e-149	4.27357	6.64592	3.09641	3.19803e-11	10.5	4.27357	6.64592	3.09641	3.19803e-11	10.5
Rreb1	Bach1	4008	33161	0.207346	12322	15322	0.270914	0.00332072	0.765356	8.34236e-67	5.2583	7.31467	2.52137	1.3407e-08	7.87	3.47193	4.98919	2.16081	0.000648404	3.19
Rreb1	Bcl6	5690	28718	0.294361	16765	13640	0.368599	0.00373298	0.798594	7.53143e-75	5.2583	7.31467	2.52137	1.3407e-08	7.87	5.95644	2.66275	-4.61289	2.71214e-07	6.57
Rreb1	Cebpd	2496	37181	0.129126	8302	16834	0.18253	0.00322704	0.707423	6.21962e-65	5.2583	7.31467	2.52137	1.3407e-08	7.87	4.27738	0.963099	-5.39185	5.25e-05	4.28
Rreb1	Ctcf	8778	25379	0.454113	20104	10552	0.442011	8.94357e-05	1.02738	0.00461138	5.2583	7.31467	2.52137	1.3407e-08	7.87	7.28315	6.35684	-1.28427	2.20564e-06	5.66
Rreb1	Ddit3	3703	34030	0.191568	11453	15627	0.251808	0.00314264	0.760767	2.56931e-63	5.2583	7.31467	2.52137	1.3407e-08	7.87	5.82324	7.46363	2.13831	0.000107895	3.97
Rreb1	Egr1	7382	24002	0.381893	21481	11948	0.472286	0.00503208	0.808606	3.00693e-100	5.2583	7.31467	2.52137	1.3407e-08	7.87	9.41909	7.09037	-3.02898	9.80711e-12	11.01
Rreb1	Egr4	7319	26028	0.378634	19455	12011	0.427742	0.0015099	0.885193	2.48599e-31	5.2583	7.31467	2.52137	1.3407e-08	7.87	5.73734	1.52003	-5.30919	1.25375e-07	6.9
Rreb1	Elk1	4606	32855	0.238282	12628	14724	0.277642	0.00121474	0.858236	1.62586e-25	5.2583	7.31467	2.52137	1.3407e-08	7.87	5.39295	3.58031	-2.53532	0.000217363	3.66
Rreb1	Etv5	9108	19855	0.471185	25628	10222	0.563463	0.00516159	0.83623	7.40708e-103	5.2583	7.31467	2.52137	1.3407e-08	7.87	6.84911	8.07771	1.67648	1.3229e-06	5.88
Rreb1	Foxa1	5908	32487	0.305639	12996	13422	0.285733	0.000288054	1.06967	3.73903e-07	5.2583	7.31467	2.52137	1.3407e-08	7.87	0.646946	5.44512	6.27114	2.403e-07	6.62
Rreb1	Foxp2	4827	32402	0.249715	13081	14503	0.287602	0.00109712	0.868268	3.38107e-23	5.2583	7.31467	2.52137	1.3407e-08	7.87	2.11916	7.24289	6.65416	2.32029e-20	19.63
Rreb1	Hes1	4038	33647	0.208898	11836	15292	0.260229	0.00219695	0.802747	9.15241e-45	5.2583	7.31467	2.52137	1.3407e-08	7.87	6.70159	3.36867	-4.64898	2.33734e-11	10.63
Rreb1	Hivep2	3860	34228	0.19969	11255	15470	0.247455	0.00196743	0.806973	2.67255e-40	5.2583	7.31467	2.52137	1.3407e-08	7.87	8.63098	5.4558	-4.09314	8.23308e-34	33.08
Rreb1	Junb	3964	31528	0.20507	13955	15366	0.306818	0.00811059	0.668376	2.042e-160	5.2583	7.31467	2.52137	1.3407e-08	7.87	6.70282	3.93912	-3.39082	5.44697e-07	6.26
Rreb1	Lhx2	2326	37024	0.120331	8459	17004	0.185982	0.00493524	0.647005	2.6137e-98	5.2583	7.31467	2.52137	1.3407e-08	7.87	5.13184	0.455583	-6.78298	3.8854e-07	6.41
Rreb1	Maz	10610	16700	0.548888	28783	8720	0.63283	0.00442639	0.867354	1.98469e-88	5.2583	7.31467	2.52137	1.3407e-08	7.87	3.39649	5.67044	3.25314	3.44622e-08	7.46
Rreb1	Mef2a	5742	26998	0.297051	18485	13588	0.406416	0.00787083	0.730905	8.88663e-156	5.2583	7.31467	2.52137	1.3407e-08	7.87	6.87847	5.89016	-1.30064	6.04071e-05	4.22
Rreb1	Meis2	4535	30339	0.234609	15144	14795	0.33296	0.0071147	0.704618	5.32477e-141	5.2583	7.31467	2.52137	1.3407e-08	7.87	6.71736	1.91926	-7.45681	4.75778e-09	8.32
Rreb1	Neurod1	6298	22549	0.325815	22934	13032	0.504232	0.0197681	0.64616	0	5.2583	7.31467	2.52137	1.3407e-08	7.87	6.09248	1.78732	-6.25131	1.78005e-06	5.75
Rreb1	Neurod2	6257	21853	0.323694	23630	13073	0.519535	0.0237413	0.623045	0	5.2583	7.31467	2.52137	1.3407e-08	7.87	7.58519	1.72287	-6.78549	1.06115e-17	16.97
Rreb1	Nfia	6584	25284	0.34061	20199	12746	0.4441	0.00675686	0.766968	5.86119e-134	5.2583	7.31467	2.52137	1.3407e-08	7.87	7.05273	3.71014	-4.52626	7.78465e-09	8.11
Rreb1	Nfib	6995	25480	0.361873	20003	12335	0.439791	0.00380536	0.822829	2.71296e-76	5.2583	7.31467	2.52137	1.3407e-08	7.87	8.90448	5.15576	-4.99089	8.05191e-20	19.09
Rreb1	Nfyb	4144	34462	0.214382	11021	15186	0.24231	0.000664823	0.884741	1.17405e-14	5.2583	7.31467	2.52137	1.3407e-08	7.87	7.8186	6.90366	-1.24574	0.000195713	3.71
Rreb1	Nfyc	4197	34353	0.217124	11130	15133	0.244707	0.000643502	0.887281	2.97906e-14	5.2583	7.31467	2.52137	1.3407e-08	7.87	5.80803	4.383	-2.10266	6.38169e-05	4.2
Rreb1	Nr2f1	6166	30693	0.318986	14790	13164	0.325176	2.64794e-05	0.980963	0.125341	5.2583	7.31467	2.52137	1.3407e-08	7.87	6.75604	3.08703	-4.70824	2.41898e-05	4.62
Rreb1	Nr3c1	7587	20904	0.392499	24579	11743	0.5404	0.0132917	0.726312	1.36091e-261	5.2583	7.31467	2.52137	1.3407e-08	7.87	7.76951	6.36799	-1.87843	5.01985e-08	7.3
Rreb1	Nr3c2	4211	32246	0.217848	13237	15119	0.291032	0.0042211	0.748536	2.23841e-84	5.2583	7.31467	2.52137	1.3407e-08	7.87	4.65837	0.409634	-6.14309	2.529e-05	4.6
Rreb1	Nr4a1	6434	29594	0.33285	15889	12896	0.349339	0.000182363	0.9528	5.3773e-05	5.2583	7.31467	2.52137	1.3407e-08	7.87	6.74065	4.82685	-2.5919	1.95105e-07	6.71
Rreb1	Otx2	3606	35634	0.186549	9849	15724	0.216542	0.000838362	0.861491	4.24238e-18	5.2583	7.31467	2.52137	1.3407e-08	7.87	1.30096	3.97756	5.23698	7.0167e-05	4.15
Rreb1	Pbx1	6361	26213	0.329074	19270	12969	0.423675	0.00573096	0.776714	5.58845e-114	5.2583	7.31467	2.52137	1.3407e-08	7.87	8.25311	9.82675	1.98463	2.43167e-15	14.61
Rreb1	Pbx3	4082	33642	0.211174	11841	15248	0.260339	0.00200905	0.811151	3.89228e-41	5.2583	7.31467	2.52137	1.3407e-08	7.87	2.6982	6.02683	4.57987	9.3466e-07	6.03
Rreb1	Pou3f1	4215	30827	0.218055	14656	15115	0.32223	0.00821881	0.676705	1.40703e-162	5.2583	7.31467	2.52137	1.3407e-08	7.87	8.20835	6.51898	-2.14697	2.20313e-10	9.66
Rreb1	Pou3f2	5609	26709	0.290171	18774	13721	0.41277	0.00989149	0.702985	3.61213e-195	5.2583	7.31467	2.52137	1.3407e-08	7.87	4.27357	6.64592	3.09641	3.19803e-11	10.5
Rreb1	Rreb1	4896	30867	0.253285	14616	14434	0.321351	0.00339029	0.788189	3.82951e-68	5.2583	7.31467	2.52137	1.3407e-08	7.87	5.2583	7.31467	2.52137	1.3407e-08	7.87
Runx2	Bach1	2728	37220	0.141128	8263	16602	0.181672	0.00181321	0.776826	2.82473e-37	5.51748	2.50019	-3.20125	0.000347662	3.46	3.47193	4.98919	2.16081	0.000648404	3.19
Runx2	Bcl6	3987	34093	0.20626	11390	15343	0.250423	0.00165821	0.823644	3.15486e-34	5.51748	2.50019	-3.20125	0.000347662	3.46	5.95644	2.66275	-4.61289	2.71214e-07	6.57
Runx2	Cebpd	1644	40100	0.0850491	5383	17686	0.118352	0.00180533	0.718612	4.21774e-37	5.51748	2.50019	-3.20125	0.000347662	3.46	4.27738	0.963099	-5.39185	5.25e-05	4.28
Runx2	Ctcf	6399	30992	0.33104	14491	12931	0.318603	0.000106633	1.03904	0.00196463	5.51748	2.50019	-3.20125	0.000347662	3.46	7.28315	6.35684	-1.28427	2.20564e-06	5.66
Runx2	Ddit3	2538	37947	0.131298	7536	16792	0.165688	0.00139701	0.792443	4.29045e-29	5.51748	2.50019	-3.20125	0.000347662	3.46	5.82324	7.46363	2.13831	0.000107895	3.97
Runx2	Egr1	5711	29055	0.295447	16428	13619	0.36119	0.00294279	0.817984	2.14488e-59	5.51748	2.50019	-3.20125	0.000347662	3.46	9.41909	7.09037	-3.02898	9.80711e-12	11.01
Runx2	Egr4	5695	30570	0.29462	14913	13635	0.327881	0.000776365	0.898558	7.14012e-17	5.51748	2.50019	-3.20125	0.000347662	3.46	5.73734	1.52003	-5.30919	1.25375e-07	6.9
Runx2	Elk1	3204	36908	0.165753	8575	16126	0.188532	0.00053415	0.879176	4.66892e-12	5.51748	2.50019	-3.20125	0.000347662	3.46	5.39295	3.58031	-2.53532	0.000217363	3.66
Runx2	Etv5	6634	27019	0.343197	18464	12696	0.405954	0.00252922	0.845409	2.54533e-51	5.51748	2.50019	-3.20125	0.000347662	3.46	6.84911	8.07771	1.67648	1.3229e-06	5.88
Runx2	Foxa1	4029	36933	0.208432	8550	15301	0.187982	0.000399539	1.10879	2.06253e-09	5.51748	2.50019	-3.20125	0.000347662	3.46	0.646946	5.44512	6.27114	2.403e-07	6.62
Runx2	Foxp2	3300	36785	0.170719	8698	16030	0.191236	0.000426434	0.892713	6.40495e-10	5.51748	2.50019	-3.20125	0.000347662	3.46	2.11916	7.24289	6.65416	2.32029e-20	19.63
Runx2	Hes1	2830	37431	0.146405	8052	16500	0.177033	0.0010355	0.826989	5.3233e-22	5.51748	2.50019	-3.20125	0.000347662	3.46	6.70159	3.36867	-4.64898	2.33734e-11	10.63
Runx2	Hivep2	2722	37933	0.140817	7550	16608	0.165996	0.000731113	0.848317	5.89284e-16	5.51748	2.50019	-3.20125	0.000347662	3.46	8.63098	5.4558	-4.09314	8.23308e-34	33.08
Runx2	Junb	2749	36094	0.142214	9389	16581	0.206429	0.00426365	0.688926	3.03604e-85	5.51748	2.50019	-3.20125	0.000347662	3.46	6.70282	3.93912	-3.39082	5.44697e-07	6.26
Runx2	Lhx2	1569	39947	0.0811692	5536	17761	0.121716	0.0026764	0.666874	3.46629e-54	5.51748	2.50019	-3.20125	0.000347662	3.46	5.13184	0.455583	-6.78298	3.8854e-07	6.41
Runx2	Maz	8131	23781	0.420641	21702	11199	0.477145	0.0019466	0.881579	6.91134e-40	5.51748	2.50019	-3.20125	0.000347662	3.46	3.39649	5.67044	3.25314	3.44622e-08	7.46
Runx2	Mef2a	3962	32831	0.204966	12652	15368	0.27817	0.00436944	0.736839	2.69179e-87	5.51748	2.50019	-3.20125	0.000347662	3.46	6.87847	5.89016	-1.30064	6.04071e-05	4.22
Runx2	Meis2	3095	35441	0.160114	10042	16235	0.220786	0.00355964	0.7252	1.82671e-71	5.51748	2.50019	-3.20125	0.000347662	3.46	6.71736	1.91926	-7.45681	4.75778e-09	8.32
Runx2	Neurod1	4418	29680	0.228557	15803	14912	0.347448	0.0102984	0.657814	4.02991e-203	5.51748	2.50019	-3.20125	0.000347662	3.46	6.09248	1.78732	-6.25131	1.78005e-06	5.75
Runx2	Neurod2	4408	29196	0.228039	16287	14922	0.35809	0.0121959	0.636822	3.08525e-240	5.51748	2.50019	-3.20125	0.000347662	3.46	7.58519	1.72287	-6.78549	1.06115e-17	16.97
Runx2	Nfia	4664	31547	0.241283	13936	14666	0.3064	0.00319384	0.787477	2.73964e-64	5.51748	2.50019	-3.20125	0.000347662	3.46	7.05273	3.71014	-4.52626	7.78465e-09	8.11
Runx2	Nfib	4938	31582	0.255458	13901	14392	0.305631	0.0018713	0.835838	2.05886e-38	5.51748	2.50019	-3.20125	0.000347662	3.46	8.90448	5.15576	-4.99089	8.05191e-20	19.09
Runx2	Nfyb	2870	37984	0.148474	7499	16460	0.164875	0.000305733	0.900525	1.64599e-07	5.51748	2.50019	-3.20125	0.000347662	3.46	7.8186	6.90366	-1.24574	0.000195713	3.71
Runx2	Nfyc	2868	37906	0.14837	7577	16462	0.16659	0.000375526	0.890634	6.47231e-09	5.51748	2.50019	-3.20125	0.000347662	3.46	5.80803	4.383	-2.10266	6.38169e-05	4.2
Runx2	Nr2f1	4264	35512	0.22059	9971	15066	0.219225	1.64024e-06	1.00623	0.701228	5.51748	2.50019	-3.20125	0.000347662	3.46	6.75604	3.08703	-4.70824	2.41898e-05	4.62
Runx2	Nr3c1	5313	28283	0.274858	17200	14017	0.378163	0.00727262	0.726823	4.74718e-144	5.51748	2.50019	-3.20125	0.000347662	3.46	7.76951	6.36799	-1.87843	5.01985e-08	7.3
Runx2	Nr3c2	2907	36565	0.150388	8918	16423	0.196073	0.0021753	0.766999	2.47762e-44	5.51748	2.50019	-3.20125	0.000347662	3.46	4.65837	0.409634	-6.14309	2.529e-05	4.6
Runx2	Nr4a1	4434	34884	0.229384	10599	14896	0.233032	1.12933e-05	0.984347	0.318872	5.51748	2.50019	-3.20125	0.000347662	3.46	6.74065	4.82685	-2.5919	1.95105e-07	6.71
Runx2	Otx2	2425	39004	0.125453	6479	16905	0.142449	0.000373477	0.880686	7.13659e-09	5.51748	2.50019	-3.20125	0.000347662	3.46	1.30096	3.97756	5.23698	7.0167e-05	4.15
Runx2	Pbx1	4485	32205	0.232023	13278	14845	0.291933	0.00278023	0.79478	3.15822e-56	5.51748	2.50019	-3.20125	0.000347662	3.46	8.25311	9.82675	1.98463	2.43167e-15	14.61
Runx2	Pbx3	2826	37413	0.146198	8070	16504	0.177429	0.00107599	0.823978	9.10208e-23	5.51748	2.50019	-3.20125	0.000347662	3.46	2.6982	6.02683	4.57987	9.3466e-07	6.03
Runx2	Pou3f1	2895	35666	0.149767	9817	16435	0.215839	0.00435098	0.693884	6.05573e-87	5.51748	2.50019	-3.20125	0.000347662	3.46	8.20835	6.51898	-2.14697	2.20313e-10	9.66
Runx2	Pou3f2	3800	32853	0.196586	12630	15530	0.277686	0.00542588	0.707942	5.94475e-108	5.51748	2.50019	-3.20125	0.000347662	3.46	4.27357	6.64592	3.09641	3.19803e-11	10.5
Runx2	Rreb1	5583	29562	0.288826	15921	13747	0.350043	0.00258816	0.825115	1.76056e-52	5.51748	2.50019	-3.20125	0.000347662	3.46	5.2583	7.31467	2.52137	1.3407e-08	7.87
Runx2	Runx2	2265	39353	0.117175	6130	17065	0.134776	0.000421677	0.869411	8.30516e-10	5.51748	2.50019	-3.20125	0.000347662	3.46	5.51748	2.50019	-3.20125	0.000347662	3.46
Smad2	Bach1	3844	33346	0.198862	12137	15486	0.266847	0.00386528	0.745228	1.74761e-77	5.45167	6.45528	1.40547	1.25158e-05	4.9	3.47193	4.98919	2.16081	0.000648404	3.19
Smad2	Bcl6	5608	28799	0.290119	16684	13722	0.366818	0.004002	0.790906	4.14631e-80	5.45167	6.45528	1.40547	1.25158e-05	4.9	5.95644	2.66275	-4.61289	2.71214e-07	6.57
Smad2	Cebpd	2435	37205	0.12597	8278	16895	0.182002	0.00358487	0.692135	5.51681e-72	5.45167	6.45528	1.40547	1.25158e-05	4.9	4.27738	0.963099	-5.39185	5.25e-05	4.28
Smad2	Ctcf	8841	24794	0.457372	20689	10489	0.454873	3.79994e-06	1.00549	0.563575	5.45167	6.45528	1.40547	1.25158e-05	4.9	7.28315	6.35684	-1.28427	2.20564e-06	5.66
Smad2	Ddit3	3607	34205	0.186601	11278	15723	0.247961	0.00330646	0.752543	1.54075e-66	5.45167	6.45528	1.40547	1.25158e-05	4.9	5.82324	7.46363	2.13831	0.000107895	3.97
Smad2	Egr1	7751	22417	0.400983	23066	11579	0.507135	0.00686012	0.790684	5.66411e-136	5.45167	6.45528	1.40547	1.25158e-05	4.9	9.41909	7.09037	-3.02898	9.80711e-12	11.01
Smad2	Egr4	7731	24365	0.399948	21118	11599	0.464305	0.00254431	0.861391	1.26859e-51	5.45167	6.45528	1.40547	1.25158e-05	4.9	5.73734	1.52003	-5.30919	1.25375e-07	6.9
Smad2	Elk1	4530	32690	0.234351	12793	14800	0.28127	0.00172519	0.833188	1.51146e-35	5.45167	6.45528	1.40547	1.25158e-05	4.9	5.39295	3.58031	-2.53532	0.000217363	3.66
Smad2	Etv5	8860	19771	0.458355	25712	10470	0.56531	0.00693226	0.810803	1.83976e-137	5.45167	6.45528	1.40547	1.25158e-05	4.9	6.84911	8.07771	1.67648	1.3229e-06	5.88
Smad2	Foxa1	5719	32457	0.295861	13026	13611	0.286393	6.56752e-05	1.03306	0.015352	5.45167	6.45528	1.40547	1.25158e-05	4.9	0.646946	5.44512	6.27114	2.403e-07	6.62
Smad2	Foxp2	4722	32378	0.244283	13105	14608	0.28813	0.00147683	0.847825	1.12995e-30	5.45167	6.45528	1.40547	1.25158e-05	4.9	2.11916	7.24289	6.65416	2.32029e-20	19.63
Smad2	Hes1	3991	33679	0.206467	11804	15339	0.259526	0.00235758	0.795554	6.47987e-48	5.45167	6.45528	1.40547	1.25158e-05	4.9	6.70159	3.36867	-4.64898	2.33734e-11	10.63
Smad2	Hivep2	3834	34267	0.198345	11216	15496	0.246598	0.00201462	0.804325	3.42668e-41	5.45167	6.45528	1.40547	1.25158e-05	4.9	8.63098	5.4558	-4.09314	8.23308e-34	33.08
Smad2	Junb	3855	31546	0.199431	13937	15475	0.306422	0.00903367	0.650837	1.81773e-178	5.45167	6.45528	1.40547	1.25158e-05	4.9	6.70282	3.93912	-3.39082	5.44697e-07	6.26
Smad2	Lhx2	2234	37147	0.115572	8336	17096	0.183277	0.00535317	0.630584	1.63224e-106	5.45167	6.45528	1.40547	1.25158e-05	4.9	5.13184	0.455583	-6.78298	3.8854e-07	6.41
Smad2	Maz	10727	15870	0.554941	29613	8603	0.651078	0.00587448	0.85234	9.76877e-117	5.45167	6.45528	1.40547	1.25158e-05	4.9	3.39649	5.67044	3.25314	3.44622e-08	7.46
Smad2	Mef2a	5604	27150	0.289912	18333	13726	0.403074	0.00848228	0.719253	9.81774e-168	5.45167	6.45528	1.40547	1.25158e-05	4.9	6.87847	5.89016	-1.30064	6.04071e-05	4.22
Smad2	Meis2	4347	30635	0.224884	14848	14983	0.326452	0.00771832	0.688873	9.84084e-153	5.45167	6.45528	1.40547	1.25158e-05	4.9	6.71736	1.91926	-7.45681	4.75778e-09	8.32
Smad2	Neurod1	6100	22801	0.315572	22682	13230	0.498692	0.0209342	0.632799	0	5.45167	6.45528	1.40547	1.25158e-05	4.9	6.09248	1.78732	-6.25131	1.78005e-06	5.75
Smad2	Neurod2	6067	22339	0.313864	23144	13263	0.508849	0.0236781	0.616812	0	5.45167	6.45528	1.40547	1.25158e-05	4.9	7.58519	1.72287	-6.78549	1.06115e-17	16.97
Smad2	Nfia	6496	25739	0.336058	19744	12834	0.434096	0.00610338	0.774155	3.40767e-121	5.45167	6.45528	1.40547	1.25158e-05	4.9	7.05273	3.71014	-4.52626	7.78465e-09	8.11
Smad2	Nfib	6743	25672	0.348836	19811	12587	0.435569	0.00474781	0.800874	9.86918e-95	5.45167	6.45528	1.40547	1.25158e-05	4.9	8.90448	5.15576	-4.99089	8.05191e-20	19.09
Smad2	Nfyb	4065	34221	0.210295	11262	15265	0.247609	0.00118277	0.849302	7.05553e-25	5.45167	6.45528	1.40547	1.25158e-05	4.9	7.8186	6.90366	-1.24574	0.000195713	3.71
Smad2	Nfyc	4112	34218	0.212726	11265	15218	0.247675	0.00103404	0.858893	5.89304e-22	5.45167	6.45528	1.40547	1.25158e-05	4.9	5.80803	4.383	-2.10266	6.38169e-05	4.2
Smad2	Nr2f1	5876	30786	0.303983	14697	13454	0.323132	0.000256642	0.940742	1.61722e-06	5.45167	6.45528	1.40547	1.25158e-05	4.9	6.75604	3.08703	-4.70824	2.41898e-05	4.62
Smad2	Nr3c1	7331	21183	0.379255	24300	11999	0.534266	0.0146372	0.709862	7.28199e-288	5.45167	6.45528	1.40547	1.25158e-05	4.9	7.76951	6.36799	-1.87843	5.01985e-08	7.3
Smad2	Nr3c2	4102	32425	0.212209	13058	15228	0.287096	0.00447388	0.739156	2.19292e-89	5.45167	6.45528	1.40547	1.25158e-05	4.9	4.65837	0.409634	-6.14309	2.529e-05	4.6
Smad2	Nr4a1	6146	29823	0.317951	15660	13184	0.344304	0.000472226	0.92346	7.7054e-11	5.45167	6.45528	1.40547	1.25158e-05	4.9	6.74065	4.82685	-2.5919	1.95105e-07	6.71
Smad2	Otx2	3511	35551	0.181635	9932	15819	0.218367	0.00126302	0.831786	1.798e-26	5.45167	6.45528	1.40547	1.25158e-05	4.9	1.30096	3.97756	5.23698	7.0167e-05	4.15
Smad2	Pbx1	6258	26066	0.323745	19417	13072	0.426907	0.00682105	0.758352	3.32132e-135	5.45167	6.45528	1.40547	1.25158e-05	4.9	8.25311	9.82675	1.98463	2.43167e-15	14.61
Smad2	Pbx3	4019	33487	0.207915	11996	15311	0.263747	0.00258811	0.788313	1.82958e-52	5.45167	6.45528	1.40547	1.25158e-05	4.9	2.6982	6.02683	4.57987	9.3466e-07	6.03
Smad2	Pou3f1	4055	30897	0.209778	14586	15275	0.320691	0.00941893	0.654142	6.17871e-186	5.45167	6.45528	1.40547	1.25158e-05	4.9	8.20835	6.51898	-2.14697	2.20313e-10	9.66
Smad2	Pou3f2	5428	26976	0.280807	18507	13902	0.406899	0.010565	0.690114	2.324e-208	5.45167	6.45528	1.40547	1.25158e-05	4.9	4.27357	6.64592	3.09641	3.19803e-11	10.5
Smad2	Rreb1	7636	22937	0.395034	22546	11694	0.495702	0.00618813	0.796918	6.68361e-123	5.45167	6.45528	1.40547	1.25158e-05	4.9	5.2583	7.31467	2.52137	1.3407e-08	7.87
Smad2	Runx2	5441	29540	0.28148	15943	13889	0.350527	0.00330936	0.803019	1.43999e-66	5.45167	6.45528	1.40547	1.25158e-05	4.9	5.51748	2.50019	-3.20125	0.000347662	3.46
Smad2	Smad2	4651	31062	0.24061	14421	14679	0.317064	0.00435068	0.758871	6.24774e-87	5.45167	6.45528	1.40547	1.25158e-05	4.9	5.45167	6.45528	1.40547	1.25158e-05	4.9
Sox5	Bach1	1253	41328	0.0648215	4155	18077	0.0913528	0.00145273	0.709573	3.46615e-30	4.71954	1.14724	-5.26672	0.000103424	3.99	3.47193	4.98919	2.16081	0.000648404	3.19
Sox5	Bcl6	1877	39461	0.0971029	6022	17453	0.132401	0.00182572	0.7334	1.60263e-37	4.71954	1.14724	-5.26672	0.000103424	3.99	5.95644	2.66275	-4.61289	2.71214e-07	6.57
Sox5	Cebpd	770	42692	0.0398345	2791	18560	0.0613636	0.00142894	0.649155	1.05452e-29	4.71954	1.14724	-5.26672	0.000103424	3.99	4.27738	0.963099	-5.39185	5.25e-05	4.28
Sox5	Ctcf	3187	37890	0.164873	7593	16143	0.166941	4.66374e-06	0.987611	0.526027	4.71954	1.14724	-5.26672	0.000103424	3.99	7.28315	6.35684	-1.28427	2.20564e-06	5.66
Sox5	Ddit3	1213	41651	0.0627522	3832	18117	0.0842513	0.00100998	0.744822	1.80614e-21	4.71954	1.14724	-5.26672	0.000103424	3.99	5.82324	7.46363	2.13831	0.000107895	3.97
Sox5	Egr1	2860	36823	0.147957	8660	16470	0.190401	0.00191385	0.777079	2.98169e-39	4.71954	1.14724	-5.26672	0.000103424	3.99	9.41909	7.09037	-3.02898	9.80711e-12	11.01
Sox5	Egr4	2840	37792	0.146922	7691	16490	0.169096	0.000554136	0.868866	1.87936e-12	4.71954	1.14724	-5.26672	0.000103424	3.99	5.73734	1.52003	-5.30919	1.25375e-07	6.9
Sox5	Elk1	1604	41222	0.0829798	4261	17726	0.0936834	0.000213341	0.885748	1.24037e-05	4.71954	1.14724	-5.26672	0.000103424	3.99	5.39295	3.58031	-2.53532	0.000217363	3.66
Sox5	Etv5	3329	35537	0.172219	9946	16001	0.218675	0.00205148	0.787558	6.40029e-42	4.71954	1.14724	-5.26672	0.000103424	3.99	6.84911	8.07771	1.67648	1.3229e-06	5.88
Sox5	Foxa1	1922	40992	0.0994309	4491	17408	0.0987402	8.07288e-07	1.007	0.78474	4.71954	1.14724	-5.26672	0.000103424	3.99	0.646946	5.44512	6.27114	2.403e-07	6.62
Sox5	Foxp2	1588	40959	0.0821521	4524	17742	0.0994657	0.000542679	0.825934	3.23061e-12	4.71954	1.14724	-5.26672	0.000103424	3.99	2.11916	7.24289	6.65416	2.32029e-20	19.63
Sox5	Hes1	1321	41556	0.0683394	3927	18009	0.08634	0.000677328	0.791515	7.15449e-15	4.71954	1.14724	-5.26672	0.000103424	3.99	6.70159	3.36867	-4.64898	2.33734e-11	10.63
Sox5	Hivep2	1283	41704	0.0663735	3779	18047	0.083086	0.000602753	0.798853	1.98993e-13	4.71954	1.14724	-5.26672	0.000103424	3.99	8.63098	5.4558	-4.09314	8.23308e-34	33.08
Sox5	Junb	1293	40698	0.0668908	4785	18037	0.105204	0.00276545	0.635819	6.76367e-56	4.71954	1.14724	-5.26672	0.000103424	3.99	6.70282	3.93912	-3.39082	5.44697e-07	6.26
Sox5	Lhx2	724	42673	0.0374547	2810	18606	0.0617813	0.00185565	0.606247	5.05208e-38	4.71954	1.14724	-5.26672	0.000103424	3.99	5.13184	0.455583	-6.78298	3.8854e-07	6.41
Sox5	Maz	4174	33673	0.215934	11810	15156	0.259657	0.00158089	0.83161	1.06399e-32	4.71954	1.14724	-5.26672	0.000103424	3.99	3.39649	5.67044	3.25314	3.44622e-08	7.46
Sox5	Mef2a	1896	38789	0.0980859	6694	17434	0.147176	0.0033255	0.666454	6.88751e-67	4.71954	1.14724	-5.26672	0.000103424	3.99	6.87847	5.89016	-1.30064	6.04071e-05	4.22
Sox5	Meis2	1491	40261	0.077134	5222	17839	0.114812	0.00242816	0.671828	2.6063e-49	4.71954	1.14724	-5.26672	0.000103424	3.99	6.71736	1.91926	-7.45681	4.75778e-09	8.32
Sox5	Neurod1	2118	36943	0.109571	8540	17212	0.187762	0.00716079	0.58356	8.51654e-142	4.71954	1.14724	-5.26672	0.000103424	3.99	6.09248	1.78732	-6.25131	1.78005e-06	5.75
Sox5	Neurod2	2113	36740	0.109312	8743	17217	0.192226	0.00795733	0.568665	2.45046e-157	4.71954	1.14724	-5.26672	0.000103424	3.99	7.58519	1.72287	-6.78549	1.06115e-17	16.97
Sox5	Nfia	2309	38152	0.119452	7331	17021	0.161181	0.00215079	0.741102	6.77702e-44	4.71954	1.14724	-5.26672	0.000103424	3.99	7.05273	3.71014	-4.52626	7.78465e-09	8.11
Sox5	Nfib	2467	38268	0.127625	7215	16863	0.158631	0.0011713	0.804544	1.24386e-24	4.71954	1.14724	-5.26672	0.000103424	3.99	8.90448	5.15576	-4.99089	8.05191e-20	19.09
Sox5	Nfyb	1363	41882	0.0705122	3601	17967	0.0791724	0.000162459	0.890615	0.00013877	4.71954	1.14724	-5.26672	0.000103424	3.99	7.8186	6.90366	-1.24574	0.000195713	3.71
Sox5	Nfyc	1356	41852	0.07015	3631	17974	0.079832	0.000202544	0.87872	2.1022e-05	4.71954	1.14724	-5.26672	0.000103424	3.99	5.80803	4.383	-2.10266	6.38169e-05	4.2
Sox5	Nr2f1	2071	40261	0.107139	5222	17259	0.114812	8.97439e-05	0.933169	0.00471487	4.71954	1.14724	-5.26672	0.000103424	3.99	6.75604	3.08703	-4.70824	2.41898e-05	4.62
Sox5	Nr3c1	2637	36289	0.13642	9194	16693	0.202141	0.00456823	0.674874	3.21376e-91	4.71954	1.14724	-5.26672	0.000103424	3.99	7.76951	6.36799	-1.87843	5.01985e-08	7.3
Sox5	Nr3c2	1328	40937	0.0687015	4546	18002	0.0999494	0.00187725	0.687363	1.59444e-38	4.71954	1.14724	-5.26672	0.000103424	3.99	4.65837	0.409634	-6.14309	2.529e-05	4.6
Sox5	Nr4a1	2104	39920	0.108846	5563	17226	0.122309	0.000266036	0.889926	1.06358e-06	4.71954	1.14724	-5.26672	0.000103424	3.99	6.74065	4.82685	-2.5919	1.95105e-07	6.71
Sox5	Otx2	1139	42180	0.058924	3303	18191	0.0726205	0.000455811	0.811395	1.81078e-10	4.71954	1.14724	-5.26672	0.000103424	3.99	1.30096	3.97756	5.23698	7.0167e-05	4.15
Sox5	Pbx1	2203	38593	0.113968	6890	17127	0.151485	0.00182241	0.752337	1.94554e-37	4.71954	1.14724	-5.26672	0.000103424	3.99	8.25311	9.82675	1.98463	2.43167e-15	14.61
Sox5	Pbx3	1336	41478	0.0691154	4005	17994	0.0880549	0.000738707	0.784912	4.41615e-16	4.71954	1.14724	-5.26672	0.000103424	3.99	2.6982	6.02683	4.57987	9.3466e-07	6.03
Sox5	Pou3f1	1312	40284	0.0678738	5199	18018	0.114306	0.00385362	0.593788	3.91446e-77	4.71954	1.14724	-5.26672	0.000103424	3.99	8.20835	6.51898	-2.14697	2.20313e-10	9.66
Sox5	Pou3f2	1837	38758	0.0950336	6725	17493	0.147857	0.00387957	0.642738	1.06935e-77	4.71954	1.14724	-5.26672	0.000103424	3.99	4.27357	6.64592	3.09641	3.19803e-11	10.5
Sox5	Rreb1	2757	37031	0.142628	8452	16573	0.185828	0.00202918	0.767529	1.78877e-41	4.71954	1.14724	-5.26672	0.000103424	3.99	5.2583	7.31467	2.52137	1.3407e-08	7.87
Sox5	Runx2	1926	39946	0.0996379	5537	17404	0.121738	0.000741538	0.818463	3.47622e-16	4.71954	1.14724	-5.26672	0.000103424	3.99	5.51748	2.50019	-3.20125	0.000347662	3.46
Sox5	Smad2	2649	36905	0.137041	8578	16681	0.188598	0.00290532	0.72663	1.18333e-58	4.71954	1.14724	-5.26672	0.000103424	3.99	5.45167	6.45528	1.40547	1.25158e-05	4.9
Sox5	Sox5	437	43975	0.0226073	1508	18893	0.0331552	0.000608458	0.681863	1.76298e-13	4.71954	1.14724	-5.26672	0.000103424	3.99	4.71954	1.14724	-5.26672	0.000103424	3.99
Sp3	Bach1	4688	31967	0.242525	13516	14642	0.297166	0.00227156	0.816125	2.85946e-46	6.82004	5.80631	-1.40371	0.000132128	3.88	3.47193	4.98919	2.16081	0.000648404	3.19
Sp3	Bcl6	6738	27215	0.348577	18268	12592	0.401645	0.00180823	0.867875	3.54526e-37	6.82004	5.80631	-1.40371	0.000132128	3.88	5.95644	2.66275	-4.61289	2.71214e-07	6.57
Sp3	Cebpd	2976	36392	0.153958	9091	16354	0.199877	0.00216197	0.770262	4.54818e-44	6.82004	5.80631	-1.40371	0.000132128	3.88	4.27738	0.963099	-5.39185	5.25e-05	4.28
Sp3	Ctcf	9896	24493	0.51195	20990	9434	0.461491	0.00154	1.10934	6.12982e-32	6.82004	5.80631	-1.40371	0.000132128	3.88	7.28315	6.35684	-1.28427	2.20564e-06	5.66
Sp3	Ddit3	4408	32909	0.228039	12574	14922	0.276455	0.00186274	0.82487	2.89427e-38	6.82004	5.80631	-1.40371	0.000132128	3.88	5.82324	7.46363	2.13831	0.000107895	3.97
Sp3	Egr1	7554	24549	0.390792	20934	11776	0.46026	0.00297503	0.849067	5.08287e-60	6.82004	5.80631	-1.40371	0.000132128	3.88	9.41909	7.09037	-3.02898	9.80711e-12	11.01
Sp3	Egr4	7537	26654	0.389912	18829	11793	0.413979	0.000363341	0.941865	1.14921e-08	6.82004	5.80631	-1.40371	0.000132128	3.88	5.73734	1.52003	-5.30919	1.25375e-07	6.9
Sp3	Elk1	5304	31994	0.274392	13489	14026	0.296572	0.000363054	0.925211	1.15848e-08	6.82004	5.80631	-1.40371	0.000132128	3.88	5.39295	3.58031	-2.53532	0.000217363	3.66
Sp3	Etv5	10282	18826	0.531919	26657	9048	0.586087	0.00180118	0.907577	4.76711e-37	6.82004	5.80631	-1.40371	0.000132128	3.88	6.84911	8.07771	1.67648	1.3229e-06	5.88
Sp3	Foxa1	7200	31198	0.372478	14285	12130	0.314073	0.00229931	1.18596	7.77236e-47	6.82004	5.80631	-1.40371	0.000132128	3.88	0.646946	5.44512	6.27114	2.403e-07	6.62
Sp3	Foxp2	5788	31306	0.299431	14177	13542	0.311699	0.000106925	0.960642	0.0019587	6.82004	5.80631	-1.40371	0.000132128	3.88	2.11916	7.24289	6.65416	2.32029e-20	19.63
Sp3	Hes1	4726	32788	0.24449	12695	14604	0.279115	0.000931776	0.875948	6.01693e-20	6.82004	5.80631	-1.40371	0.000132128	3.88	6.70159	3.36867	-4.64898	2.33734e-11	10.63
Sp3	Hivep2	4567	33506	0.236265	11977	14763	0.263329	0.000587494	0.897223	3.92507e-13	6.82004	5.80631	-1.40371	0.000132128	3.88	8.63098	5.4558	-4.09314	8.23308e-34	33.08
Sp3	Junb	4720	30218	0.24418	15265	14610	0.33562	0.00607691	0.727549	1.18707e-120	6.82004	5.80631	-1.40371	0.000132128	3.88	6.70282	3.93912	-3.39082	5.44697e-07	6.26
Sp3	Lhx2	2767	36237	0.143145	9246	16563	0.203285	0.00376042	0.704162	2.02524e-75	6.82004	5.80631	-1.40371	0.000132128	3.88	5.13184	0.455583	-6.78298	3.8854e-07	6.41
Sp3	Maz	10801	17762	0.558769	27721	8529	0.60948	0.00160297	0.916795	3.57311e-33	6.82004	5.80631	-1.40371	0.000132128	3.88	3.39649	5.67044	3.25314	3.44622e-08	7.46
Sp3	Mef2a	6980	25108	0.361097	20375	12350	0.44797	0.00471623	0.806074	4.29556e-94	6.82004	5.80631	-1.40371	0.000132128	3.88	6.87847	5.89016	-1.30064	6.04071e-05	4.22
Sp3	Meis2	5400	29088	0.279359	16395	13930	0.360464	0.00453392	0.774996	1.49639e-90	6.82004	5.80631	-1.40371	0.000132128	3.88	6.71736	1.91926	-7.45681	4.75778e-09	8.32
Sp3	Neurod1	7427	20490	0.384221	24993	11903	0.549502	0.0166105	0.699217	0	6.82004	5.80631	-1.40371	0.000132128	3.88	6.09248	1.78732	-6.25131	1.78005e-06	5.75
Sp3	Neurod2	7366	19783	0.381066	25700	11964	0.565046	0.0205829	0.674397	0	6.82004	5.80631	-1.40371	0.000132128	3.88	7.58519	1.72287	-6.78549	1.06115e-17	16.97
Sp3	Nfia	7764	23828	0.401655	21655	11566	0.476112	0.00339409	0.843616	3.09271e-68	6.82004	5.80631	-1.40371	0.000132128	3.88	7.05273	3.71014	-4.52626	7.78465e-09	8.11
Sp3	Nfib	8018	24194	0.414796	21289	11312	0.468065	0.00173553	0.886192	8.97395e-36	6.82004	5.80631	-1.40371	0.000132128	3.88	8.90448	5.15576	-4.99089	8.05191e-20	19.09
Sp3	Nfyb	4798	33576	0.248215	11907	14532	0.26179	0.000146116	0.948146	0.00030372	6.82004	5.80631	-1.40371	0.000132128	3.88	7.8186	6.90366	-1.24574	0.000195713	3.71
Sp3	Nfyc	4841	33515	0.25044	11968	14489	0.263131	0.000127157	0.951767	0.000752529	6.82004	5.80631	-1.40371	0.000132128	3.88	5.80803	4.383	-2.10266	6.38169e-05	4.2
Sp3	Nr2f1	7267	29465	0.375944	16018	12063	0.352176	0.000369149	1.06749	8.72063e-09	6.82004	5.80631	-1.40371	0.000132128	3.88	6.75604	3.08703	-4.70824	2.41898e-05	4.62
Sp3	Nr3c1	9040	18771	0.467667	26712	10290	0.587296	0.00870875	0.796305	4.02042e-172	6.82004	5.80631	-1.40371	0.000132128	3.88	7.76951	6.36799	-1.87843	5.01985e-08	7.3
Sp3	Nr3c2	4950	30957	0.256079	14526	14380	0.319372	0.00293029	0.801819	3.49814e-59	6.82004	5.80631	-1.40371	0.000132128	3.88	4.65837	0.409634	-6.14309	2.529e-05	4.6
Sp3	Nr4a1	7688	28279	0.397724	17204	11642	0.378251	0.000241404	1.05148	3.28985e-06	6.82004	5.80631	-1.40371	0.000132128	3.88	6.74065	4.82685	-2.5919	1.95105e-07	6.71
Sp3	Otx2	4364	34696	0.225763	10787	14966	0.237166	0.000110099	0.951922	0.00172156	6.82004	5.80631	-1.40371	0.000132128	3.88	1.30096	3.97756	5.23698	7.0167e-05	4.15
Sp3	Pbx1	7390	25076	0.382307	20407	11940	0.448673	0.00273219	0.852084	2.59471e-55	6.82004	5.80631	-1.40371	0.000132128	3.88	8.25311	9.82675	1.98463	2.43167e-15	14.61
Sp3	Pbx3	4781	32659	0.247336	12824	14549	0.281951	0.000924937	0.877228	7.97346e-20	6.82004	5.80631	-1.40371	0.000132128	3.88	2.6982	6.02683	4.57987	9.3466e-07	6.03
Sp3	Pou3f1	5016	29293	0.259493	16190	14314	0.355957	0.00654049	0.729001	9.31715e-130	6.82004	5.80631	-1.40371	0.000132128	3.88	8.20835	6.51898	-2.14697	2.20313e-10	9.66
Sp3	Pou3f2	6696	24832	0.346405	20651	12634	0.454038	0.00726197	0.762942	7.87027e-144	6.82004	5.80631	-1.40371	0.000132128	3.88	4.27357	6.64592	3.09641	3.19803e-11	10.5
Sp3	Rreb1	8544	22750	0.442007	22733	10786	0.499813	0.00202427	0.884345	1.92137e-41	6.82004	5.80631	-1.40371	0.000132128	3.88	5.2583	7.31467	2.52137	1.3407e-08	7.87
Sp3	Runx2	6636	28150	0.343301	17333	12694	0.381087	0.000930693	0.900845	6.54997e-20	6.82004	5.80631	-1.40371	0.000132128	3.88	5.51748	2.50019	-3.20125	0.000347662	3.46
Sp3	Smad2	8951	21213	0.463063	24270	10379	0.533606	0.00300795	0.867799	1.13355e-60	6.82004	5.80631	-1.40371	0.000132128	3.88	5.45167	6.45528	1.40547	1.25158e-05	4.9
Sp3	Sox5	3352	36271	0.173409	9212	15978	0.202537	0.000833251	0.856184	5.25431e-18	6.82004	5.80631	-1.40371	0.000132128	3.88	4.71954	1.14724	-5.26672	0.000103424	3.99
Sp3	Sp3	7069	27812	0.365701	17671	12261	0.388519	0.000334141	0.94127	4.48973e-08	6.82004	5.80631	-1.40371	0.000132128	3.88	6.82004	5.80631	-1.40371	0.000132128	3.88
Srf	Bach1	1907	39613	0.0986549	5870	17423	0.129059	0.00136576	0.764416	1.73634e-28	6.10913	4.56898	-2.01976	6.46468e-05	4.19	3.47193	4.98919	2.16081	0.000648404	3.19
Srf	Bcl6	2897	37188	0.149871	8295	16433	0.182376	0.00114115	0.821768	4.72216e-24	6.10913	4.56898	-2.01976	6.46468e-05	4.19	5.95644	2.66275	-4.61289	2.71214e-07	6.57
Srf	Cebpd	1188	41595	0.0614589	3888	18142	0.0854825	0.00126004	0.718964	2.18266e-26	6.10913	4.56898	-2.01976	6.46468e-05	4.19	4.27738	0.963099	-5.39185	5.25e-05	4.28
Srf	Ctcf	4721	34748	0.244232	10735	14609	0.236022	5.58542e-05	1.03478	0.0253229	6.10913	4.56898	-2.01976	6.46468e-05	4.19	7.28315	6.35684	-1.28427	2.20564e-06	5.66
Srf	Ddit3	1779	39956	0.0920331	5527	17551	0.121518	0.00135808	0.757362	2.53925e-28	6.10913	4.56898	-2.01976	6.46468e-05	4.19	5.82324	7.46363	2.13831	0.000107895	3.97
Srf	Egr1	4160	33439	0.21521	12044	15170	0.264802	0.00201954	0.812718	2.56354e-41	6.10913	4.56898	-2.01976	6.46468e-05	4.19	9.41909	7.09037	-3.02898	9.80711e-12	11.01
Srf	Egr4	4175	34571	0.215986	10912	15155	0.239914	0.000488941	0.900263	3.48673e-11	6.10913	4.56898	-2.01976	6.46468e-05	4.19	5.73734	1.52003	-5.30919	1.25375e-07	6.9
Srf	Elk1	2285	39392	0.11821	6091	17045	0.133918	0.000335922	0.882704	4.28194e-08	6.10913	4.56898	-2.01976	6.46468e-05	4.19	5.39295	3.58031	-2.53532	0.000217363	3.66
Srf	Etv5	4819	31767	0.249302	13716	14511	0.301563	0.00205257	0.826698	5.622e-42	6.10913	4.56898	-2.01976	6.46468e-05	4.19	6.84911	8.07771	1.67648	1.3229e-06	5.88
Srf	Foxa1	2903	39214	0.150181	6269	16427	0.137832	0.000187737	1.0896	4.09611e-05	6.10913	4.56898	-2.01976	6.46468e-05	4.19	0.646946	5.44512	6.27114	2.403e-07	6.62
Srf	Foxp2	2379	39176	0.123073	6307	16951	0.138667	0.000320773	0.887542	8.46192e-08	6.10913	4.56898	-2.01976	6.46468e-05	4.19	2.11916	7.24289	6.65416	2.32029e-20	19.63
Srf	Hes1	2068	39770	0.106984	5713	17262	0.125607	0.000505292	0.851733	1.74405e-11	6.10913	4.56898	-2.01976	6.46468e-05	4.19	6.70159	3.36867	-4.64898	2.33734e-11	10.63
Srf	Hivep2	1956	40068	0.10119	5415	17374	0.119055	0.000487582	0.849939	4.05924e-11	6.10913	4.56898	-2.01976	6.46468e-05	4.19	8.63098	5.4558	-4.09314	8.23308e-34	33.08
Srf	Junb	1905	38787	0.0985515	6696	17425	0.14722	0.00326317	0.669417	1.13899e-65	6.10913	4.56898	-2.01976	6.46468e-05	4.19	6.70282	3.93912	-3.39082	5.44697e-07	6.26
Srf	Lhx2	1089	41521	0.0563373	3962	18241	0.0871095	0.00210725	0.646741	5.03341e-43	6.10913	4.56898	-2.01976	6.46468e-05	4.19	5.13184	0.455583	-6.78298	3.8854e-07	6.41
Srf	Maz	5987	29157	0.309726	16326	13343	0.358947	0.00163669	0.862873	8.12427e-34	6.10913	4.56898	-2.01976	6.46468e-05	4.19	3.39649	5.67044	3.25314	3.44622e-08	7.46
Srf	Mef2a	2815	36380	0.145629	9103	16515	0.200141	0.00309701	0.727631	2.05179e-62	6.10913	4.56898	-2.01976	6.46468e-05	4.19	6.87847	5.89016	-1.30064	6.04071e-05	4.22
Srf	Meis2	2191	38196	0.113347	7287	17139	0.160214	0.00276752	0.707475	6.50105e-56	6.10913	4.56898	-2.01976	6.46468e-05	4.19	6.71736	1.91926	-7.45681	4.75778e-09	8.32
Srf	Neurod1	3148	33636	0.162856	11847	16182	0.260471	0.0084948	0.625235	7.20775e-168	6.10913	4.56898	-2.01976	6.46468e-05	4.19	6.09248	1.78732	-6.25131	1.78005e-06	5.75
Srf	Neurod2	3162	33269	0.16358	12214	16168	0.26854	0.00967392	0.609146	6.27407e-191	6.10913	4.56898	-2.01976	6.46468e-05	4.19	7.58519	1.72287	-6.78549	1.06115e-17	16.97
Srf	Nfia	3332	35250	0.172375	10233	15998	0.224985	0.00259667	0.76616	1.26072e-52	6.10913	4.56898	-2.01976	6.46468e-05	4.19	7.05273	3.71014	-4.52626	7.78465e-09	8.11
Srf	Nfib	3616	35275	0.187067	10208	15714	0.224436	0.00128005	0.833499	8.48558e-27	6.10913	4.56898	-2.01976	6.46468e-05	4.19	8.90448	5.15576	-4.99089	8.05191e-20	19.09
Srf	Nfyb	2038	40177	0.105432	5306	17292	0.116659	0.000191711	0.903762	3.40077e-05	6.10913	4.56898	-2.01976	6.46468e-05	4.19	7.8186	6.90366	-1.24574	0.000195713	3.71
Srf	Nfyc	2030	40151	0.105018	5332	17300	0.117231	0.000226604	0.895825	6.60836e-06	6.10913	4.56898	-2.01976	6.46468e-05	4.19	5.80803	4.383	-2.10266	6.38169e-05	4.2
Srf	Nr2f1	3054	38229	0.157993	7254	16276	0.159488	2.52684e-06	0.990624	0.638691	6.10913	4.56898	-2.01976	6.46468e-05	4.19	6.75604	3.08703	-4.70824	2.41898e-05	4.62
Srf	Nr3c1	3865	32658	0.199948	12825	15465	0.281973	0.00549069	0.709103	3.17655e-109	6.10913	4.56898	-2.01976	6.46468e-05	4.19	7.76951	6.36799	-1.87843	5.01985e-08	7.3
Srf	Nr3c2	2053	39104	0.106208	6379	17277	0.14025	0.00159861	0.757275	4.91932e-33	6.10913	4.56898	-2.01976	6.46468e-05	4.19	4.65837	0.409634	-6.14309	2.529e-05	4.6
Srf	Nr4a1	3154	37807	0.163166	7676	16176	0.168766	3.41467e-05	0.966816	0.082271	6.10913	4.56898	-2.01976	6.46468e-05	4.19	6.74065	4.82685	-2.5919	1.95105e-07	6.71
Srf	Otx2	1771	40705	0.0916192	4778	17559	0.10505	0.000304894	0.872147	1.8373e-07	6.10913	4.56898	-2.01976	6.46468e-05	4.19	1.30096	3.97756	5.23698	7.0167e-05	4.15
Srf	Pbx1	3198	35706	0.165442	9777	16132	0.214959	0.0023775	0.769644	2.49807e-48	6.10913	4.56898	-2.01976	6.46468e-05	4.19	8.25311	9.82675	1.98463	2.43167e-15	14.61
Srf	Pbx3	2009	39736	0.103932	5747	17321	0.126355	0.00073775	0.822538	4.4146e-16	6.10913	4.56898	-2.01976	6.46468e-05	4.19	2.6982	6.02683	4.57987	9.3466e-07	6.03
Srf	Pou3f1	1987	38319	0.102794	7164	17343	0.157509	0.00392526	0.652619	1.32048e-78	6.10913	4.56898	-2.01976	6.46468e-05	4.19	8.20835	6.51898	-2.14697	2.20313e-10	9.66
Srf	Pou3f2	2710	36184	0.140197	9299	16620	0.20445	0.00430713	0.685725	4.833e-86	6.10913	4.56898	-2.01976	6.46468e-05	4.19	4.27357	6.64592	3.09641	3.19803e-11	10.5
Srf	Rreb1	4073	33554	0.210709	11929	15257	0.262274	0.00220466	0.803392	5.87589e-45	6.10913	4.56898	-2.01976	6.46468e-05	4.19	5.2583	7.31467	2.52137	1.3407e-08	7.87
Srf	Runx2	2772	37470	0.143404	8013	16558	0.176176	0.00119626	0.813983	3.83144e-25	6.10913	4.56898	-2.01976	6.46468e-05	4.19	5.51748	2.50019	-3.20125	0.000347662	3.46
Srf	Smad2	3991	33694	0.206467	11789	15339	0.259196	0.00232959	0.796566	2.25469e-47	6.10913	4.56898	-2.01976	6.46468e-05	4.19	5.45167	6.45528	1.40547	1.25158e-05	4.9
Srf	Sox5	1330	41392	0.068805	4091	18000	0.0899457	0.000911101	0.764961	1.62752e-19	6.10913	4.56898	-2.01976	6.46468e-05	4.19	4.71954	1.14724	-5.26672	0.000103424	3.99
Srf	Sp3	4896	32590	0.253285	12893	14434	0.283469	0.000697471	0.893521	2.58191e-15	6.10913	4.56898	-2.01976	6.46468e-05	4.19	6.82004	5.80631	-1.40371	0.000132128	3.88
Srf	Srf	1085	42380	0.0561304	3103	18245	0.0682233	0.000374643	0.822745	7.30544e-09	6.10913	4.56898	-2.01976	6.46468e-05	4.19	6.10913	4.56898	-2.01976	6.46468e-05	4.19
Stat3	Bach1	2489	37506	0.128764	7977	16841	0.175384	0.0025113	0.73418	5.82996e-51	5.31711	6.28755	1.37142	0.000693562	3.16	3.47193	4.98919	2.16081	0.000648404	3.19
Stat3	Bcl6	3515	34781	0.181842	10702	15815	0.235297	0.00258682	0.772819	2.02192e-52	5.31711	6.28755	1.37142	0.000693562	3.16	5.95644	2.66275	-4.61289	2.71214e-07	6.57
Stat3	Cebpd	1556	40173	0.0804966	5310	17774	0.116747	0.00219539	0.689497	9.26089e-45	5.31711	6.28755	1.37142	0.000693562	3.16	4.27738	0.963099	-5.39185	5.25e-05	4.28
Stat3	Ctcf	5950	31372	0.307812	14111	13380	0.310248	4.19472e-06	0.992148	0.546106	5.31711	6.28755	1.37142	0.000693562	3.16	7.28315	6.35684	-1.28427	2.20564e-06	5.66
Stat3	Ddit3	2333	38088	0.120693	7395	16997	0.162588	0.00215111	0.742325	7.11615e-44	5.31711	6.28755	1.37142	0.000693562	3.16	5.82324	7.46363	2.13831	0.000107895	3.97
Stat3	Egr1	5187	29543	0.268339	15940	14143	0.350461	0.00473005	0.765676	2.39655e-94	5.31711	6.28755	1.37142	0.000693562	3.16	9.41909	7.09037	-3.02898	9.80711e-12	11.01
Stat3	Egr4	5162	30928	0.267046	14555	14168	0.32001	0.00203018	0.834494	1.5481e-41	5.31711	6.28755	1.37142	0.000693562	3.16	5.73734	1.52003	-5.30919	1.25375e-07	6.9
Stat3	Elk1	2901	37288	0.150078	8195	16429	0.180177	0.000983726	0.832944	5.66282e-21	5.31711	6.28755	1.37142	0.000693562	3.16	5.39295	3.58031	-2.53532	0.000217363	3.66
Stat3	Etv5	6002	27563	0.310502	17920	13328	0.393993	0.00458816	0.788089	1.35902e-91	5.31711	6.28755	1.37142	0.000693562	3.16	6.84911	8.07771	1.67648	1.3229e-06	5.88
Stat3	Foxa1	3702	37029	0.191516	8454	15628	0.185872	3.14658e-05	1.03037	0.0924552	5.31711	6.28755	1.37142	0.000693562	3.16	0.646946	5.44512	6.27114	2.403e-07	6.62
Stat3	Foxp2	3086	36935	0.159648	8548	16244	0.187938	0.000835103	0.849471	5.10146e-18	5.31711	6.28755	1.37142	0.000693562	3.16	2.11916	7.24289	6.65416	2.32029e-20	19.63
Stat3	Hes1	2616	37657	0.135334	7826	16714	0.172064	0.0015489	0.78653	4.7962e-32	5.31711	6.28755	1.37142	0.000693562	3.16	6.70159	3.36867	-4.64898	2.33734e-11	10.63
Stat3	Hivep2	2436	38152	0.126022	7331	16894	0.161181	0.00150048	0.781864	3.94532e-31	5.31711	6.28755	1.37142	0.000693562	3.16	8.63098	5.4558	-4.09314	8.23308e-34	33.08
Stat3	Junb	2478	36328	0.128195	9155	16852	0.201284	0.00576633	0.636884	1.41768e-114	5.31711	6.28755	1.37142	0.000693562	3.16	6.70282	3.93912	-3.39082	5.44697e-07	6.26
Stat3	Lhx2	1451	40108	0.0750647	5375	17879	0.118176	0.00315567	0.635194	1.59681e-63	5.31711	6.28755	1.37142	0.000693562	3.16	5.13184	0.455583	-6.78298	3.8854e-07	6.41
Stat3	Maz	7412	24229	0.383445	21254	11918	0.467295	0.00433422	0.820563	1.29183e-86	5.31711	6.28755	1.37142	0.000693562	3.16	3.39649	5.67044	3.25314	3.44622e-08	7.46
Stat3	Mef2a	3669	33209	0.189809	12274	15661	0.269859	0.00540035	0.703362	2.02093e-107	5.31711	6.28755	1.37142	0.000693562	3.16	6.87847	5.89016	-1.30064	6.04071e-05	4.22
Stat3	Meis2	2859	35722	0.147905	9761	16471	0.214608	0.00446296	0.689187	4.00392e-89	5.31711	6.28755	1.37142	0.000693562	3.16	6.71736	1.91926	-7.45681	4.75778e-09	8.32
Stat3	Neurod1	4009	30019	0.207398	15464	15321	0.339995	0.0131944	0.610002	1.20374e-259	5.31711	6.28755	1.37142	0.000693562	3.16	6.09248	1.78732	-6.25131	1.78005e-06	5.75
Stat3	Neurod2	4031	29488	0.208536	15995	15299	0.35167	0.0151601	0.592988	4.36764e-298	5.31711	6.28755	1.37142	0.000693562	3.16	7.58519	1.72287	-6.78549	1.06115e-17	16.97
Stat3	Nfia	4239	31891	0.219296	13592	15091	0.298837	0.00492636	0.733833	3.46837e-98	5.31711	6.28755	1.37142	0.000693562	3.16	7.05273	3.71014	-4.52626	7.78465e-09	8.11
Stat3	Nfib	4529	31819	0.234299	13664	14801	0.30042	0.00334162	0.779905	3.26022e-67	5.31711	6.28755	1.37142	0.000693562	3.16	8.90448	5.15576	-4.99089	8.05191e-20	19.09
Stat3	Nfyb	2642	38100	0.136679	7383	16688	0.162324	0.000774435	0.84201	8.29914e-17	5.31711	6.28755	1.37142	0.000693562	3.16	7.8186	6.90366	-1.24574	0.000195713	3.71
Stat3	Nfyc	2660	38096	0.13761	7387	16670	0.162412	0.00072251	0.847287	8.54675e-16	5.31711	6.28755	1.37142	0.000693562	3.16	5.80803	4.383	-2.10266	6.38169e-05	4.2
Stat3	Nr2f1	3854	35655	0.199379	9828	15476	0.216081	0.000254926	0.922707	1.7838e-06	5.31711	6.28755	1.37142	0.000693562	3.16	6.75604	3.08703	-4.70824	2.41898e-05	4.62
Stat3	Nr3c1	4970	28707	0.257113	16776	14360	0.368841	0.00868983	0.697084	1.07299e-171	5.31711	6.28755	1.37142	0.000693562	3.16	7.76951	6.36799	-1.87843	5.01985e-08	7.3
Stat3	Nr3c2	2641	36848	0.136627	8635	16689	0.189851	0.00308901	0.719653	2.82787e-62	5.31711	6.28755	1.37142	0.000693562	3.16	4.65837	0.409634	-6.14309	2.529e-05	4.6
Stat3	Nr4a1	4010	35085	0.20745	10398	15320	0.228613	0.000394884	0.907427	2.71319e-09	5.31711	6.28755	1.37142	0.000693562	3.16	6.74065	4.82685	-2.5919	1.95105e-07	6.71
Stat3	Otx2	2217	39121	0.114692	6362	17113	0.139876	0.000853614	0.819954	2.1952e-18	5.31711	6.28755	1.37142	0.000693562	3.16	1.30096	3.97756	5.23698	7.0167e-05	4.15
Stat3	Pbx1	4125	32511	0.213399	12972	15205	0.285205	0.00411834	0.748229	2.12907e-82	5.31711	6.28755	1.37142	0.000693562	3.16	8.25311	9.82675	1.98463	2.43167e-15	14.61
Stat3	Pbx3	2604	37623	0.134713	7860	16726	0.172812	0.00166536	0.779535	2.19692e-34	5.31711	6.28755	1.37142	0.000693562	3.16	2.6982	6.02683	4.57987	9.3466e-07	6.03
Stat3	Pou3f1	2587	35944	0.133833	9539	16743	0.209727	0.00601481	0.638132	1.92635e-119	5.31711	6.28755	1.37142	0.000693562	3.16	8.20835	6.51898	-2.14697	2.20313e-10	9.66
Stat3	Pou3f2	3503	33056	0.181221	12427	15827	0.273223	0.00718211	0.663271	2.74248e-142	5.31711	6.28755	1.37142	0.000693562	3.16	4.27357	6.64592	3.09641	3.19803e-11	10.5
Stat3	Rreb1	5167	29857	0.267305	15626	14163	0.343557	0.00410818	0.778051	3.25539e-82	5.31711	6.28755	1.37142	0.000693562	3.16	5.2583	7.31467	2.52137	1.3407e-08	7.87
Stat3	Runx2	3626	34880	0.187584	10603	15704	0.23312	0.00186789	0.804667	2.55397e-38	5.31711	6.28755	1.37142	0.000693562	3.16	5.51748	2.50019	-3.20125	0.000347662	3.46
Stat3	Smad2	4996	29861	0.258458	15622	14334	0.343469	0.0051447	0.752494	1.93631e-102	5.31711	6.28755	1.37142	0.000693562	3.16	5.45167	6.45528	1.40547	1.25158e-05	4.9
Stat3	Sox5	1712	40026	0.088567	5457	17618	0.119979	0.0015725	0.738188	1.65677e-32	5.31711	6.28755	1.37142	0.000693562	3.16	4.71954	1.14724	-5.26672	0.000103424	3.99
Stat3	Sp3	5988	28412	0.309778	17071	13342	0.375327	0.00286642	0.825354	6.2485e-58	5.31711	6.28755	1.37142	0.000693562	3.16	6.82004	5.80631	-1.40371	0.000132128	3.88
Stat3	Srf	2598	37744	0.134402	7739	16732	0.170151	0.00147862	0.789899	1.12682e-30	5.31711	6.28755	1.37142	0.000693562	3.16	6.10913	4.56898	-2.01976	6.46468e-05	4.19
Stat3	Stat3	1792	39824	0.0927056	5659	17538	0.12442	0.00154764	0.745102	4.93446e-32	5.31711	6.28755	1.37142	0.000693562	3.16	5.31711	6.28755	1.37142	0.000693562	3.16
Stat5b	Bach1	2488	36985	0.128712	8498	16842	0.186839	0.00378222	0.688892	7.68016e-76	2.76841	5.54537	3.77112	0.000470902	3.33	3.47193	4.98919	2.16081	0.000648404	3.19
Stat5b	Bcl6	3594	34231	0.185929	11252	15736	0.247389	0.00332405	0.751563	6.87324e-67	2.76841	5.54537	3.77112	0.000470902	3.33	5.95644	2.66275	-4.61289	2.71214e-07	6.57
Stat5b	Cebpd	1537	39674	0.0795137	5809	17793	0.127718	0.00370685	0.622572	2.50034e-74	2.76841	5.54537	3.77112	0.000470902	3.33	4.27738	0.963099	-5.39185	5.25e-05	4.28
Stat5b	Ctcf	6253	30203	0.323487	15280	13077	0.33595	0.000105974	0.962903	0.00206518	2.76841	5.54537	3.77112	0.000470902	3.33	7.28315	6.35684	-1.28427	2.20564e-06	5.66
Stat5b	Ddit3	2345	37438	0.121314	8045	16985	0.176879	0.00361871	0.685858	1.2141e-72	2.76841	5.54537	3.77112	0.000470902	3.33	5.82324	7.46363	2.13831	0.000107895	3.97
Stat5b	Egr1	5556	28322	0.287429	17161	13774	0.377306	0.00546005	0.761793	1.12879e-108	2.76841	5.54537	3.77112	0.000470902	3.33	9.41909	7.09037	-3.02898	9.80711e-12	11.01
Stat5b	Egr4	5509	30077	0.284997	15406	13821	0.33872	0.00201969	0.841395	2.38293e-41	2.76841	5.54537	3.77112	0.000470902	3.33	5.73734	1.52003	-5.30919	1.25375e-07	6.9
Stat5b	Elk1	3060	36689	0.158303	8794	16270	0.193347	0.00126797	0.818752	1.4379e-26	2.76841	5.54537	3.77112	0.000470902	3.33	5.39295	3.58031	-2.53532	0.000217363	3.66
Stat5b	Etv5	6367	26161	0.329384	19322	12963	0.424818	0.00582797	0.775354	8.052e-116	2.76841	5.54537	3.77112	0.000470902	3.33	6.84911	8.07771	1.67648	1.3229e-06	5.88
Stat5b	Foxa1	3837	36354	0.1985	9129	15493	0.200712	4.62374e-06	0.988976	0.526634	2.76841	5.54537	3.77112	0.000470902	3.33	0.646946	5.44512	6.27114	2.403e-07	6.62
Stat5b	Foxp2	3119	36230	0.161355	9253	16211	0.203439	0.00177504	0.79314	1.68827e-36	2.76841	5.54537	3.77112	0.000470902	3.33	2.11916	7.24289	6.65416	2.32029e-20	19.63
Stat5b	Hes1	2631	37152	0.13611	8331	16699	0.183167	0.00246068	0.743089	5.68996e-50	2.76841	5.54537	3.77112	0.000470902	3.33	6.70159	3.36867	-4.64898	2.33734e-11	10.63
Stat5b	Hivep2	2512	37753	0.129953	7730	16818	0.169954	0.00187252	0.764641	2.00922e-38	2.76841	5.54537	3.77112	0.000470902	3.33	8.63098	5.4558	-4.09314	8.23308e-34	33.08
Stat5b	Junb	2504	35747	0.12954	9736	16826	0.214058	0.00745252	0.605161	1.49802e-147	2.76841	5.54537	3.77112	0.000470902	3.33	6.70282	3.93912	-3.39082	5.44697e-07	6.26
Stat5b	Lhx2	1475	39635	0.0763063	5848	17855	0.128576	0.00439864	0.593474	7.27799e-88	2.76841	5.54537	3.77112	0.000470902	3.33	5.13184	0.455583	-6.78298	3.8854e-07	6.41
Stat5b	Maz	7861	22822	0.406674	22661	11469	0.49823	0.00510497	0.816236	1.03248e-101	2.76841	5.54537	3.77112	0.000470902	3.33	3.39649	5.67044	3.25314	3.44622e-08	7.46
Stat5b	Mef2a	3714	32458	0.192137	13025	15616	0.286371	0.00727413	0.670936	4.27135e-144	2.76841	5.54537	3.77112	0.000470902	3.33	6.87847	5.89016	-1.30064	6.04071e-05	4.22
Stat5b	Meis2	2862	35012	0.14806	10471	16468	0.230218	0.00654403	0.64313	8.82084e-130	2.76841	5.54537	3.77112	0.000470902	3.33	6.71736	1.91926	-7.45681	4.75778e-09	8.32
Stat5b	Neurod1	4166	28977	0.21552	16506	15164	0.362905	0.0157764	0.593874	4.55375014598204e-310	2.76841	5.54537	3.77112	0.000470902	3.33	6.09248	1.78732	-6.25131	1.78005e-06	5.75
Stat5b	Neurod2	4143	28459	0.21433	17024	15187	0.374294	0.0183991	0.572625	0	2.76841	5.54537	3.77112	0.000470902	3.33	7.58519	1.72287	-6.78549	1.06115e-17	16.97
Stat5b	Nfia	4465	30907	0.230988	14576	14865	0.320471	0.00599458	0.720776	4.50611e-119	2.76841	5.54537	3.77112	0.000470902	3.33	7.05273	3.71014	-4.52626	7.78465e-09	8.11
Stat5b	Nfib	4775	30996	0.247025	14487	14555	0.318515	0.00377403	0.775554	1.21363e-75	2.76841	5.54537	3.77112	0.000470902	3.33	8.90448	5.15576	-4.99089	8.05191e-20	19.09
Stat5b	Nfyb	2710	37788	0.140197	7695	16620	0.169184	0.000961549	0.828663	1.53693e-20	2.76841	5.54537	3.77112	0.000470902	3.33	7.8186	6.90366	-1.24574	0.000195713	3.71
Stat5b	Nfyc	2716	37738	0.140507	7745	16614	0.170283	0.00101068	0.825136	1.79474e-21	2.76841	5.54537	3.77112	0.000470902	3.33	5.80803	4.383	-2.10266	6.38169e-05	4.2
Stat5b	Nr2f1	3970	34961	0.20538	10522	15360	0.231339	0.000592956	0.887788	2.95699e-13	2.76841	5.54537	3.77112	0.000470902	3.33	6.75604	3.08703	-4.70824	2.41898e-05	4.62
Stat5b	Nr3c1	5172	27736	0.267563	17747	14158	0.39019	0.0102048	0.685726	2.35984e-201	2.76841	5.54537	3.77112	0.000470902	3.33	7.76951	6.36799	-1.87843	5.01985e-08	7.3
Stat5b	Nr3c2	2739	36270	0.141697	9213	16591	0.202559	0.00386984	0.699533	1.6185e-77	2.76841	5.54537	3.77112	0.000470902	3.33	4.65837	0.409634	-6.14309	2.529e-05	4.6
Stat5b	Nr4a1	4117	34390	0.212985	11093	15213	0.243893	0.000813623	0.873271	1.31671e-17	2.76841	5.54537	3.77112	0.000470902	3.33	6.74065	4.82685	-2.5919	1.95105e-07	6.71
Stat5b	Otx2	2328	38675	0.120435	6808	17002	0.149682	0.00109409	0.804601	4.06631e-23	2.76841	5.54537	3.77112	0.000470902	3.33	1.30096	3.97756	5.23698	7.0167e-05	4.15
Stat5b	Pbx1	4237	31688	0.219193	13795	15093	0.3033	0.00547714	0.722693	5.43508e-109	2.76841	5.54537	3.77112	0.000470902	3.33	8.25311	9.82675	1.98463	2.43167e-15	14.61
Stat5b	Pbx3	2616	37218	0.135334	8265	16714	0.181716	0.00240429	0.744753	7.58158e-49	2.76841	5.54537	3.77112	0.000470902	3.33	2.6982	6.02683	4.57987	9.3466e-07	6.03
Stat5b	Pou3f1	2636	35148	0.136368	10335	16694	0.227228	0.00824084	0.600139	5.69589e-163	2.76841	5.54537	3.77112	0.000470902	3.33	8.20835	6.51898	-2.14697	2.20313e-10	9.66
Stat5b	Pou3f2	3623	32339	0.187429	13144	15707	0.288987	0.00846933	0.648572	2.30508e-167	2.76841	5.54537	3.77112	0.000470902	3.33	4.27357	6.64592	3.09641	3.19803e-11	10.5
Stat5b	Rreb1	5364	28720	0.277496	16763	13966	0.368555	0.00568396	0.752929	4.8715e-113	2.76841	5.54537	3.77112	0.000470902	3.33	5.2583	7.31467	2.52137	1.3407e-08	7.87
Stat5b	Runx2	3625	34299	0.187532	11184	15705	0.245894	0.00299798	0.762655	1.87986e-60	2.76841	5.54537	3.77112	0.000470902	3.33	5.51748	2.50019	-3.20125	0.000347662	3.46
Stat5b	Smad2	5282	28855	0.273254	16628	14048	0.365587	0.00587724	0.747439	7.85033e-117	2.76841	5.54537	3.77112	0.000470902	3.33	5.45167	6.45528	1.40547	1.25158e-05	4.9
Stat5b	Sox5	1776	39458	0.0918779	6025	17554	0.132467	0.00245807	0.693591	6.99489e-50	2.76841	5.54537	3.77112	0.000470902	3.33	4.71954	1.14724	-5.26672	0.000103424	3.99
Stat5b	Sp3	6407	27230	0.331454	18253	12923	0.401315	0.00316102	0.825919	1.08211e-63	2.76841	5.54537	3.77112	0.000470902	3.33	6.82004	5.80631	-1.40371	0.000132128	3.88
Stat5b	Srf	2653	37288	0.137248	8195	16677	0.180177	0.00205914	0.761738	4.12811e-42	2.76841	5.54537	3.77112	0.000470902	3.33	6.10913	4.56898	-2.01976	6.46468e-05	4.19
Stat5b	Stat3	3135	35110	0.162183	10373	16195	0.228063	0.00411876	0.711132	2.03619e-82	2.76841	5.54537	3.77112	0.000470902	3.33	5.31711	6.28755	1.37142	0.000693562	3.16
Stat5b	Stat5b	1901	38803	0.0983445	6680	17429	0.146868	0.00325013	0.669611	2.0418e-65	2.76841	5.54537	3.77112	0.000470902	3.33	2.76841	5.54537	3.77112	0.000470902	3.33
Tcf4	Bach1	2357	39000	0.121935	6483	16973	0.142537	0.000554031	0.855462	1.85147e-12	10.7855	7.71244	-4.05196	3.36583e-75	74.47	3.47193	4.98919	2.16081	0.000648404	3.19
Tcf4	Bcl6	3314	36722	0.171443	8761	16016	0.192621	0.000452244	0.890053	1.972e-10	10.7855	7.71244	-4.05196	3.36583e-75	74.47	5.95644	2.66275	-4.61289	2.71214e-07	6.57
Tcf4	Cebpd	1428	41445	0.0738748	4038	17902	0.0887804	0.00044457	0.832107	2.8515e-10	10.7855	7.71244	-4.05196	3.36583e-75	74.47	4.27738	0.963099	-5.39185	5.25e-05	4.28
Tcf4	Ctcf	5406	34225	0.279669	11258	13924	0.247521	0.000808492	1.12988	1.61088e-17	10.7855	7.71244	-4.05196	3.36583e-75	74.47	7.28315	6.35684	-1.28427	2.20564e-06	5.66
Tcf4	Ddit3	2148	39755	0.111123	5728	17182	0.125937	0.000315036	0.882365	1.09836e-07	10.7855	7.71244	-4.05196	3.36583e-75	74.47	5.82324	7.46363	2.13831	0.000107895	3.97
Tcf4	Egr1	4825	32870	0.249612	12613	14505	0.277312	0.000594513	0.900111	2.86552e-13	10.7855	7.71244	-4.05196	3.36583e-75	74.47	9.41909	7.09037	-3.02898	9.80711e-12	11.01
Tcf4	Egr4	4811	34124	0.248888	11359	14519	0.249742	5.8812e-07	0.996581	0.827225	10.7855	7.71244	-4.05196	3.36583e-75	74.47	5.73734	1.52003	-5.30919	1.25375e-07	6.9
Tcf4	Elk1	2755	38901	0.142525	6582	16575	0.144713	5.87601e-06	0.984875	0.470746	10.7855	7.71244	-4.05196	3.36583e-75	74.47	5.39295	3.58031	-2.53532	0.000217363	3.66
Tcf4	Etv5	5568	31109	0.28805	14374	13762	0.31603	0.000558876	0.911463	1.44601e-12	10.7855	7.71244	-4.05196	3.36583e-75	74.47	6.84911	8.07771	1.67648	1.3229e-06	5.88
Tcf4	Foxa1	3467	38792	0.179359	6691	15863	0.14711	0.00116367	1.21921	1.57477e-24	10.7855	7.71244	-4.05196	3.36583e-75	74.47	0.646946	5.44512	6.27114	2.403e-07	6.62
Tcf4	Foxp2	2830	38816	0.146405	6667	16500	0.146582	3.81205e-08	0.998788	0.961272	10.7855	7.71244	-4.05196	3.36583e-75	74.47	2.11916	7.24289	6.65416	2.32029e-20	19.63
Tcf4	Hes1	2430	39331	0.125711	6152	16900	0.135259	0.000120827	0.92941	0.00103512	10.7855	7.71244	-4.05196	3.36583e-75	74.47	6.70159	3.36867	-4.64898	2.33734e-11	10.63
Tcf4	Hivep2	2279	39628	0.1179	5855	17051	0.128729	0.00016301	0.915872	0.000138762	10.7855	7.71244	-4.05196	3.36583e-75	74.47	8.63098	5.4558	-4.09314	8.23308e-34	33.08
Tcf4	Junb	2327	38310	0.120383	7173	17003	0.157707	0.0017355	0.763331	9.49803e-36	10.7855	7.71244	-4.05196	3.36583e-75	74.47	6.70282	3.93912	-3.39082	5.44697e-07	6.26
Tcf4	Lhx2	1316	41372	0.0680807	4111	18014	0.0903854	0.00101526	0.753227	1.37293e-21	10.7855	7.71244	-4.05196	3.36583e-75	74.47	5.13184	0.455583	-6.78298	3.8854e-07	6.41
Tcf4	Maz	6843	28507	0.354009	16976	12487	0.373238	0.000240897	0.948481	3.3478e-06	10.7855	7.71244	-4.05196	3.36583e-75	74.47	3.39649	5.67044	3.25314	3.44622e-08	7.46
Tcf4	Mef2a	3335	35890	0.17253	9593	15995	0.210914	0.0014229	0.81801	1.32724e-29	10.7855	7.71244	-4.05196	3.36583e-75	74.47	6.87847	5.89016	-1.30064	6.04071e-05	4.22
Tcf4	Meis2	2597	37658	0.134351	7825	16733	0.172042	0.00163495	0.780917	9.54738e-34	10.7855	7.71244	-4.05196	3.36583e-75	74.47	6.71736	1.91926	-7.45681	4.75778e-09	8.32
Tcf4	Neurod1	3740	32998	0.193482	12485	15590	0.274498	0.00546378	0.704856	1.16871e-108	10.7855	7.71244	-4.05196	3.36583e-75	74.47	6.09248	1.78732	-6.25131	1.78005e-06	5.75
Tcf4	Neurod2	3719	32649	0.192395	12834	15611	0.282171	0.00664113	0.681838	9.48667e-132	10.7855	7.71244	-4.05196	3.36583e-75	74.47	7.58519	1.72287	-6.78549	1.06115e-17	16.97
Tcf4	Nfia	3957	34745	0.204708	10738	15373	0.236088	0.000859972	0.867081	1.64129e-18	10.7855	7.71244	-4.05196	3.36583e-75	74.47	7.05273	3.71014	-4.52626	7.78465e-09	8.11
Tcf4	Nfib	4180	34745	0.216244	10738	15150	0.236088	0.000338373	0.915947	3.63204e-08	10.7855	7.71244	-4.05196	3.36583e-75	74.47	8.90448	5.15576	-4.99089	8.05191e-20	19.09
Tcf4	Nfyb	2437	39773	0.126073	5710	16893	0.125541	3.88686e-07	1.00424	0.856136	10.7855	7.71244	-4.05196	3.36583e-75	74.47	7.8186	6.90366	-1.24574	0.000195713	3.71
Tcf4	Nfyc	2459	39788	0.127212	5695	16871	0.125212	5.48079e-06	1.01597	0.484541	10.7855	7.71244	-4.05196	3.36583e-75	74.47	5.80803	4.383	-2.10266	6.38169e-05	4.2
Tcf4	Nr2f1	3600	37678	0.186239	7805	15730	0.171603	0.000221161	1.08529	8.44086e-06	10.7855	7.71244	-4.05196	3.36583e-75	74.47	6.75604	3.08703	-4.70824	2.41898e-05	4.62
Tcf4	Nr3c1	4495	31788	0.23254	13695	14835	0.301102	0.00359654	0.772298	3.14764e-72	10.7855	7.71244	-4.05196	3.36583e-75	74.47	7.76951	6.36799	-1.87843	5.01985e-08	7.3
Tcf4	Nr3c2	2470	38624	0.127781	6859	16860	0.150804	0.000662015	0.847332	1.27787e-14	10.7855	7.71244	-4.05196	3.36583e-75	74.47	4.65837	0.409634	-6.14309	2.529e-05	4.6
Tcf4	Nr4a1	3701	37184	0.191464	8299	15629	0.182464	8.06615e-05	1.04933	0.00723414	10.7855	7.71244	-4.05196	3.36583e-75	74.47	6.74065	4.82685	-2.5919	1.95105e-07	6.71
Tcf4	Otx2	2028	40391	0.104915	5092	17302	0.111954	7.70988e-05	0.937123	0.00873562	10.7855	7.71244	-4.05196	3.36583e-75	74.47	1.30096	3.97756	5.23698	7.0167e-05	4.15
Tcf4	Pbx1	3802	34998	0.196689	10485	15528	0.230526	0.00102201	0.85322	1.036e-21	10.7855	7.71244	-4.05196	3.36583e-75	74.47	8.25311	9.82675	1.98463	2.43167e-15	14.61
Tcf4	Pbx3	2384	39309	0.123332	6174	16946	0.135743	0.0002052	0.908567	1.81338e-05	10.7855	7.71244	-4.05196	3.36583e-75	74.47	2.6982	6.02683	4.57987	9.3466e-07	6.03
Tcf4	Pou3f1	2344	38026	0.121262	7457	16986	0.163951	0.00222059	0.739624	3.13205e-45	10.7855	7.71244	-4.05196	3.36583e-75	74.47	8.20835	6.51898	-2.14697	2.20313e-10	9.66
Tcf4	Pou3f2	3175	35755	0.164252	9728	16155	0.213882	0.00239905	0.767958	9.84643e-49	10.7855	7.71244	-4.05196	3.36583e-75	74.47	4.27357	6.64592	3.09641	3.19803e-11	10.5
Tcf4	Rreb1	4683	32964	0.242266	12519	14647	0.275246	0.000851879	0.880181	2.26992e-18	10.7855	7.71244	-4.05196	3.36583e-75	74.47	5.2583	7.31467	2.52137	1.3407e-08	7.87
Tcf4	Runx2	3349	36941	0.173254	8542	15981	0.187806	0.000215259	0.922514	1.11993e-05	10.7855	7.71244	-4.05196	3.36583e-75	74.47	5.51748	2.50019	-3.20125	0.000347662	3.46
Tcf4	Smad2	4607	33018	0.238334	12465	14723	0.274058	0.00100562	0.869647	2.17835e-21	10.7855	7.71244	-4.05196	3.36583e-75	74.47	5.45167	6.45528	1.40547	1.25158e-05	4.9
Tcf4	Sox5	1499	41285	0.0775479	4198	17831	0.0922982	0.000418768	0.840188	8.90131e-10	10.7855	7.71244	-4.05196	3.36583e-75	74.47	4.71954	1.14724	-5.26672	0.000103424	3.99
Tcf4	Sp3	5591	32026	0.28924	13457	13739	0.295869	3.20296e-05	0.977594	0.0916243	10.7855	7.71244	-4.05196	3.36583e-75	74.47	6.82004	5.80631	-1.40371	0.000132128	3.88
Tcf4	Srf	2378	39394	0.123021	6089	16952	0.133874	0.000158125	0.918931	0.000171042	10.7855	7.71244	-4.05196	3.36583e-75	74.47	6.10913	4.56898	-2.01976	6.46468e-05	4.19
Tcf4	Stat3	3016	37287	0.156027	8196	16314	0.180199	0.000626425	0.865858	6.70021e-14	10.7855	7.71244	-4.05196	3.36583e-75	74.47	5.31711	6.28755	1.37142	0.000693562	3.16
Tcf4	Stat5b	3120	36806	0.161407	8677	16210	0.190775	0.000890539	0.846062	3.95427e-19	10.7855	7.71244	-4.05196	3.36583e-75	74.47	2.76841	5.54537	3.77112	0.000470902	3.33
Tcf4	Tcf4	1611	41877	0.083342	3606	17719	0.0792824	3.34131e-05	1.0512	0.0826168	10.7855	7.71244	-4.05196	3.36583e-75	74.47	10.7855	7.71244	-4.05196	3.36583e-75	74.47
Thra	Bach1	3441	35325	0.178013	10158	15889	0.223336	0.00191518	0.797065	3.02294e-39	6.95373	5.43402	-1.92658	8.53427e-05	4.07	3.47193	4.98919	2.16081	0.000648404	3.19
Thra	Bcl6	5015	31623	0.259441	13860	14315	0.304729	0.00152043	0.851383	1.53183e-31	6.95373	5.43402	-1.92658	8.53427e-05	4.07	5.95644	2.66275	-4.61289	2.71214e-07	6.57
Thra	Cebpd	2166	38740	0.112054	6743	17164	0.148253	0.00172523	0.755827	1.69534e-35	6.95373	5.43402	-1.92658	8.53427e-05	4.07	4.27738	0.963099	-5.39185	5.25e-05	4.28
Thra	Ctcf	7998	28404	0.413761	17079	11332	0.375503	0.000927414	1.10188	7.18888e-20	6.95373	5.43402	-1.92658	8.53427e-05	4.07	7.28315	6.35684	-1.28427	2.20564e-06	5.66
Thra	Ddit3	3292	36235	0.170305	9248	16038	0.203329	0.00107519	0.837586	9.33959e-23	6.95373	5.43402	-1.92658	8.53427e-05	4.07	5.82324	7.46363	2.13831	0.000107895	3.97
Thra	Egr1	6992	26206	0.361718	19277	12338	0.423829	0.0024351	0.853452	1.81038e-49	6.95373	5.43402	-1.92658	8.53427e-05	4.07	9.41909	7.09037	-3.02898	9.80711e-12	11.01
Thra	Egr4	7041	28100	0.364252	17383	12289	0.382187	0.000207328	0.953075	1.60057e-05	6.95373	5.43402	-1.92658	8.53427e-05	4.07	5.73734	1.52003	-5.30919	1.25375e-07	6.9
Thra	Elk1	4062	35087	0.21014	10396	15268	0.228569	0.000298309	0.919371	2.37877e-07	6.95373	5.43402	-1.92658	8.53427e-05	4.07	5.39295	3.58031	-2.53532	0.000217363	3.66
Thra	Etv5	8069	23529	0.417434	21954	11261	0.482686	0.00259481	0.864815	1.33238e-52	6.95373	5.43402	-1.92658	8.53427e-05	4.07	6.84911	8.07771	1.67648	1.3229e-06	5.88
Thra	Foxa1	5176	34831	0.26777	10652	14154	0.234197	0.00091123	1.14335	1.47856e-19	6.95373	5.43402	-1.92658	8.53427e-05	4.07	0.646946	5.44512	6.27114	2.403e-07	6.62
Thra	Foxp2	4274	34817	0.221107	10666	15056	0.234505	0.000153653	0.942866	0.000206862	6.95373	5.43402	-1.92658	8.53427e-05	4.07	2.11916	7.24289	6.65416	2.32029e-20	19.63
Thra	Hes1	3564	35701	0.184377	9782	15766	0.215069	0.000883738	0.857289	5.56583e-19	6.95373	5.43402	-1.92658	8.53427e-05	4.07	6.70159	3.36867	-4.64898	2.33734e-11	10.63
Thra	Hivep2	3407	36206	0.176255	9277	15923	0.203966	0.000747984	0.864135	2.52752e-16	6.95373	5.43402	-1.92658	8.53427e-05	4.07	8.63098	5.4558	-4.09314	8.23308e-34	33.08
Thra	Junb	3409	34111	0.176358	11372	15921	0.250027	0.00482393	0.705354	3.3281e-96	6.95373	5.43402	-1.92658	8.53427e-05	4.07	6.70282	3.93912	-3.39082	5.44697e-07	6.26
Thra	Lhx2	1991	38635	0.103001	6848	17339	0.150562	0.00303614	0.684108	3.56357e-61	6.95373	5.43402	-1.92658	8.53427e-05	4.07	5.13184	0.455583	-6.78298	3.8854e-07	6.41
Thra	Maz	9792	20178	0.50657	25305	9538	0.556362	0.00150514	0.910505	3.03692e-31	6.95373	5.43402	-1.92658	8.53427e-05	4.07	3.39649	5.67044	3.25314	3.44622e-08	7.46
Thra	Mef2a	5054	30312	0.261459	15171	14276	0.333553	0.00372724	0.78386	9.68988e-75	6.95373	5.43402	-1.92658	8.53427e-05	4.07	6.87847	5.89016	-1.30064	6.04071e-05	4.22
Thra	Meis2	3943	33150	0.203983	12333	15387	0.271156	0.00372287	0.752273	1.18881e-74	6.95373	5.43402	-1.92658	8.53427e-05	4.07	6.71736	1.91926	-7.45681	4.75778e-09	8.32
Thra	Neurod1	5502	26492	0.284635	18991	13828	0.417541	0.0116282	0.681695	3.85791e-229	6.95373	5.43402	-1.92658	8.53427e-05	4.07	6.09248	1.78732	-6.25131	1.78005e-06	5.75
Thra	Neurod2	5426	25992	0.280704	19491	13904	0.428534	0.0143232	0.655033	8.84383e-282	6.95373	5.43402	-1.92658	8.53427e-05	4.07	7.58519	1.72287	-6.78549	1.06115e-17	16.97
Thra	Nfia	5799	28794	0.3	16689	13531	0.366928	0.00302648	0.817598	5.0058e-61	6.95373	5.43402	-1.92658	8.53427e-05	4.07	7.05273	3.71014	-4.52626	7.78465e-09	8.11
Thra	Nfib	6136	28985	0.317434	16498	13194	0.362729	0.00137504	0.875127	1.15601e-28	6.95373	5.43402	-1.92658	8.53427e-05	4.07	8.90448	5.15576	-4.99089	8.05191e-20	19.09
Thra	Nfyb	3620	36386	0.187274	9097	15710	0.200009	0.000156312	0.936327	0.000183662	6.95373	5.43402	-1.92658	8.53427e-05	4.07	7.8186	6.90366	-1.24574	0.000195713	3.71
Thra	Nfyc	3662	36338	0.189446	9145	15668	0.201064	0.000129307	0.942219	0.000682968	6.95373	5.43402	-1.92658	8.53427e-05	4.07	5.80803	4.383	-2.10266	6.38169e-05	4.2
Thra	Nr2f1	5237	33593	0.270926	11890	14093	0.261416	7.00102e-05	1.03638	0.0123411	6.95373	5.43402	-1.92658	8.53427e-05	4.07	6.75604	3.08703	-4.70824	2.41898e-05	4.62
Thra	Nr3c1	6662	24964	0.344646	20519	12668	0.451136	0.00712162	0.763951	4.49557e-141	6.95373	5.43402	-1.92658	8.53427e-05	4.07	7.76951	6.36799	-1.87843	5.01985e-08	7.3
Thra	Nr3c2	3617	34632	0.187118	10851	15713	0.238573	0.00236271	0.784325	4.92683e-48	6.95373	5.43402	-1.92658	8.53427e-05	4.07	4.65837	0.409634	-6.14309	2.529e-05	4.6
Thra	Nr4a1	5593	32500	0.289343	12983	13737	0.285447	1.11938e-05	1.01365	0.318825	6.95373	5.43402	-1.92658	8.53427e-05	4.07	6.74065	4.82685	-2.5919	1.95105e-07	6.71
Thra	Otx2	3120	37371	0.161407	8112	16210	0.178352	0.000305889	0.90499	1.699e-07	6.95373	5.43402	-1.92658	8.53427e-05	4.07	1.30096	3.97756	5.23698	7.0167e-05	4.15
Thra	Pbx1	5659	29409	0.292757	16074	13671	0.353407	0.00252569	0.828386	2.99131e-51	6.95373	5.43402	-1.92658	8.53427e-05	4.07	8.25311	9.82675	1.98463	2.43167e-15	14.61
Thra	Pbx3	3595	35687	0.18598	9796	15735	0.215377	0.000808029	0.86351	1.63332e-17	6.95373	5.43402	-1.92658	8.53427e-05	4.07	2.6982	6.02683	4.57987	9.3466e-07	6.03
Thra	Pou3f1	3652	33557	0.188929	11926	15678	0.262208	0.00458728	0.720532	1.52717e-91	6.95373	5.43402	-1.92658	8.53427e-05	4.07	8.20835	6.51898	-2.14697	2.20313e-10	9.66
Thra	Pou3f2	4874	30205	0.252147	15278	14456	0.335906	0.00506034	0.750648	7.93587e-101	6.95373	5.43402	-1.92658	8.53427e-05	4.07	4.27357	6.64592	3.09641	3.19803e-11	10.5
Thra	Rreb1	6888	26692	0.356337	18791	12442	0.413143	0.00205208	0.862503	5.58845e-42	6.95373	5.43402	-1.92658	8.53427e-05	4.07	5.2583	7.31467	2.52137	1.3407e-08	7.87
Thra	Runx2	4876	32349	0.25225	13134	14454	0.288767	0.00101506	0.873542	1.44367e-21	6.95373	5.43402	-1.92658	8.53427e-05	4.07	5.51748	2.50019	-3.20125	0.000347662	3.46
Thra	Smad2	6735	26519	0.348422	18964	12595	0.416947	0.00299067	0.835651	2.36423e-60	6.95373	5.43402	-1.92658	8.53427e-05	4.07	5.45167	6.45528	1.40547	1.25158e-05	4.9
Thra	Sox5	2363	38596	0.122245	6887	16967	0.151419	0.00107686	0.80733	8.67461e-23	6.95373	5.43402	-1.92658	8.53427e-05	4.07	4.71954	1.14724	-5.26672	0.000103424	3.99
Thra	Sp3	8152	25130	0.421728	20353	11178	0.447486	0.000407322	0.942438	1.48486e-09	6.95373	5.43402	-1.92658	8.53427e-05	4.07	6.82004	5.80631	-1.40371	0.000132128	3.88
Thra	Srf	3486	35782	0.180341	9701	15844	0.213288	0.00102903	0.845528	7.81875e-22	6.95373	5.43402	-1.92658	8.53427e-05	4.07	6.10913	4.56898	-2.01976	6.46468e-05	4.19
Thra	Stat3	4564	32507	0.23611	12976	14766	0.285293	0.00188179	0.827603	1.30509e-38	6.95373	5.43402	-1.92658	8.53427e-05	4.07	5.31711	6.28755	1.37142	0.000693562	3.16
Thra	Stat5b	4678	31857	0.242007	13626	14652	0.299584	0.002516	0.80781	4.55892e-51	6.95373	5.43402	-1.92658	8.53427e-05	4.07	2.76841	5.54537	3.77112	0.000470902	3.33
Thra	Tcf4	4225	35294	0.218572	10189	15105	0.224018	2.59503e-05	0.975691	0.129132	6.95373	5.43402	-1.92658	8.53427e-05	4.07	10.7855	7.71244	-4.05196	3.36583e-75	74.47
Thra	Thra	3736	36007	0.193275	9476	15594	0.208342	0.000212798	0.927682	1.2463e-05	6.95373	5.43402	-1.92658	8.53427e-05	4.07	6.95373	5.43402	-1.92658	8.53427e-05	4.07
Thrb	Bach1	3043	36495	0.157424	8988	16287	0.197612	0.00165351	0.796629	4.03979e-34	5.96549	3.06761	-3.86355	1.27681e-08	7.89	3.47193	4.98919	2.16081	0.000648404	3.19
Thrb	Bcl6	4393	33307	0.227263	12176	14937	0.267704	0.00131736	0.848934	1.60151e-27	5.96549	3.06761	-3.86355	1.27681e-08	7.89	5.95644	2.66275	-4.61289	2.71214e-07	6.57
Thrb	Cebpd	1898	39589	0.0981893	5894	17432	0.129587	0.00145564	0.757711	3.31574e-30	5.96549	3.06761	-3.86355	1.27681e-08	7.89	4.27738	0.963099	-5.39185	5.25e-05	4.28
Thrb	Ctcf	7107	30243	0.367667	15240	12223	0.33507	0.000706093	1.09728	1.73739e-15	5.96549	3.06761	-3.86355	1.27681e-08	7.89	7.28315	6.35684	-1.28427	2.20564e-06	5.66
Thrb	Ddit3	2861	37213	0.148008	8270	16469	0.181826	0.00124195	0.81401	4.61866e-26	5.96549	3.06761	-3.86355	1.27681e-08	7.89	5.82324	7.46363	2.13831	0.000107895	3.97
Thrb	Egr1	6253	28205	0.323487	17278	13077	0.379878	0.00209722	0.851554	7.76465e-43	5.96549	3.06761	-3.86355	1.27681e-08	7.89	9.41909	7.09037	-3.02898	9.80711e-12	11.01
Thrb	Egr4	6216	29965	0.321573	15518	13114	0.341182	0.000261531	0.942524	1.31188e-06	5.96549	3.06761	-3.86355	1.27681e-08	7.89	5.73734	1.52003	-5.30919	1.25375e-07	6.9
Thrb	Elk1	3565	36160	0.184428	9323	15765	0.204978	0.00040459	0.899748	1.6993e-09	5.96549	3.06761	-3.86355	1.27681e-08	7.89	5.39295	3.58031	-2.53532	0.000217363	3.66
Thrb	Etv5	7064	25955	0.365442	19528	12266	0.429347	0.00256762	0.851158	4.4002e-52	5.96549	3.06761	-3.86355	1.27681e-08	7.89	6.84911	8.07771	1.67648	1.3229e-06	5.88
Thrb	Foxa1	4516	36082	0.233626	9401	14814	0.206693	0.000642046	1.13031	3.14611e-14	5.96549	3.06761	-3.86355	1.27681e-08	7.89	0.646946	5.44512	6.27114	2.403e-07	6.62
Thrb	Foxp2	3709	35957	0.191878	9526	15621	0.209441	0.000289146	0.916143	3.56154e-07	5.96549	3.06761	-3.86355	1.27681e-08	7.89	2.11916	7.24289	6.65416	2.32029e-20	19.63
Thrb	Hes1	3135	36829	0.162183	8654	16195	0.190269	0.000814257	0.852389	1.34636e-17	5.96549	3.06761	-3.86355	1.27681e-08	7.89	6.70159	3.36867	-4.64898	2.33734e-11	10.63
Thrb	Hivep2	2991	37184	0.154734	8299	16339	0.182464	0.000821805	0.848024	9.18203e-18	5.96549	3.06761	-3.86355	1.27681e-08	7.89	8.63098	5.4558	-4.09314	8.23308e-34	33.08
Thrb	Junb	2998	35378	0.155096	10105	16332	0.222171	0.00437823	0.698092	1.70264e-87	5.96549	3.06761	-3.86355	1.27681e-08	7.89	6.70282	3.93912	-3.39082	5.44697e-07	6.26
Thrb	Lhx2	1727	39507	0.089343	5976	17603	0.13139	0.00267392	0.679984	3.902e-54	5.96549	3.06761	-3.86355	1.27681e-08	7.89	5.13184	0.455583	-6.78298	3.8854e-07	6.41
Thrb	Maz	8697	22771	0.449922	22712	10633	0.499351	0.00147897	0.901014	1.01419e-30	5.96549	3.06761	-3.86355	1.27681e-08	7.89	3.39649	5.67044	3.25314	3.44622e-08	7.46
Thrb	Mef2a	4344	31952	0.224728	13531	14986	0.297496	0.00410504	0.7554	3.73391e-82	5.96549	3.06761	-3.86355	1.27681e-08	7.89	6.87847	5.89016	-1.30064	6.04071e-05	4.22
Thrb	Meis2	3456	34606	0.178789	10877	15874	0.239144	0.00329	0.747622	3.4028e-66	5.96549	3.06761	-3.86355	1.27681e-08	7.89	6.71736	1.91926	-7.45681	4.75778e-09	8.32
Thrb	Neurod1	4840	28605	0.250388	16878	14490	0.371084	0.0101761	0.674748	8.86147e-201	5.96549	3.06761	-3.86355	1.27681e-08	7.89	6.09248	1.78732	-6.25131	1.78005e-06	5.75
Thrb	Neurod2	4781	28046	0.247336	17437	14549	0.383374	0.0128234	0.645155	1.66184e-252	5.96549	3.06761	-3.86355	1.27681e-08	7.89	7.58519	1.72287	-6.78549	1.06115e-17	16.97
Thrb	Nfia	5091	30455	0.263373	15028	14239	0.330409	0.00322756	0.797112	5.45508e-65	5.96549	3.06761	-3.86355	1.27681e-08	7.89	7.05273	3.71014	-4.52626	7.78465e-09	8.11
Thrb	Nfib	5369	30601	0.277755	14882	13961	0.327199	0.00174017	0.848886	7.3971e-36	5.96549	3.06761	-3.86355	1.27681e-08	7.89	8.90448	5.15576	-4.99089	8.05191e-20	19.09
Thrb	Nfyb	3261	37434	0.168702	8049	16069	0.176967	7.19737e-05	0.953292	0.0112853	5.96549	3.06761	-3.86355	1.27681e-08	7.89	7.8186	6.90366	-1.24574	0.000195713	3.71
Thrb	Nfyc	3254	37363	0.168339	8120	16076	0.178528	0.000109005	0.942929	0.00177084	5.96549	3.06761	-3.86355	1.27681e-08	7.89	5.80803	4.383	-2.10266	6.38169e-05	4.2
Thrb	Nr2f1	4610	34769	0.238489	10714	14720	0.235561	7.16546e-06	1.01243	0.42476	5.96549	3.06761	-3.86355	1.27681e-08	7.89	6.75604	3.08703	-4.70824	2.41898e-05	4.62
Thrb	Nr3c1	5819	27231	0.301035	18252	13511	0.401293	0.00662104	0.750162	2.53983e-131	5.96549	3.06761	-3.86355	1.27681e-08	7.89	7.76951	6.36799	-1.87843	5.01985e-08	7.3
Thrb	Nr3c2	3190	36039	0.165028	9444	16140	0.207638	0.00179017	0.794789	8.76884e-37	5.96549	3.06761	-3.86355	1.27681e-08	7.89	4.65837	0.409634	-6.14309	2.529e-05	4.6
Thrb	Nr4a1	4881	34163	0.252509	11320	14449	0.248884	1.05672e-05	1.01456	0.331235	5.96549	3.06761	-3.86355	1.27681e-08	7.89	6.74065	4.82685	-2.5919	1.95105e-07	6.71
Thrb	Otx2	2694	38423	0.139369	7060	16636	0.155223	0.000300461	0.897863	2.12857e-07	5.96549	3.06761	-3.86355	1.27681e-08	7.89	1.30096	3.97756	5.23698	7.0167e-05	4.15
Thrb	Pbx1	5024	31118	0.259907	14365	14306	0.315832	0.00228858	0.822927	1.31001e-46	5.96549	3.06761	-3.86355	1.27681e-08	7.89	8.25311	9.82675	1.98463	2.43167e-15	14.61
Thrb	Pbx3	3213	36752	0.166218	8731	16117	0.191962	0.000675978	0.865893	6.88081e-15	5.96549	3.06761	-3.86355	1.27681e-08	7.89	2.6982	6.02683	4.57987	9.3466e-07	6.03
Thrb	Pou3f1	3125	34912	0.161666	10571	16205	0.232417	0.00471307	0.695587	4.91682e-94	5.96549	3.06761	-3.86355	1.27681e-08	7.89	8.20835	6.51898	-2.14697	2.20313e-10	9.66
Thrb	Pou3f2	4238	31862	0.219245	13621	15092	0.299475	0.00500824	0.732098	8.8724e-100	5.96549	3.06761	-3.86355	1.27681e-08	7.89	4.27357	6.64592	3.09641	3.19803e-11	10.5
Thrb	Rreb1	6126	28577	0.316917	16906	13204	0.371699	0.00199859	0.852616	6.22948e-41	5.96549	3.06761	-3.86355	1.27681e-08	7.89	5.2583	7.31467	2.52137	1.3407e-08	7.87
Thrb	Runx2	4357	33735	0.225401	11748	14973	0.258294	0.000885948	0.872652	4.91879e-19	5.96549	3.06761	-3.86355	1.27681e-08	7.89	5.51748	2.50019	-3.20125	0.000347662	3.46
Thrb	Smad2	5975	28686	0.309105	16797	13355	0.369303	0.00242939	0.836996	2.42718e-49	5.96549	3.06761	-3.86355	1.27681e-08	7.89	5.45167	6.45528	1.40547	1.25158e-05	4.9
Thrb	Sox5	2024	39462	0.104708	6021	17306	0.132379	0.00109382	0.790968	3.98649e-23	5.96549	3.06761	-3.86355	1.27681e-08	7.89	4.71954	1.14724	-5.26672	0.000103424	3.99
Thrb	Sp3	7192	27283	0.372064	18200	12138	0.40015	0.000501599	0.929813	1.93588e-11	5.96549	3.06761	-3.86355	1.27681e-08	7.89	6.82004	5.80631	-1.40371	0.000132128	3.88
Thrb	Srf	3072	36943	0.158924	8540	16258	0.187762	0.000869439	0.84641	1.08783e-18	5.96549	3.06761	-3.86355	1.27681e-08	7.89	6.10913	4.56898	-2.01976	6.46468e-05	4.19
Thrb	Stat3	4033	34043	0.208639	11440	15297	0.251523	0.00155556	0.829506	3.11022e-32	5.96549	3.06761	-3.86355	1.27681e-08	7.89	5.31711	6.28755	1.37142	0.000693562	3.16
Thrb	Stat5b	4116	33446	0.212933	12037	15214	0.264648	0.00220301	0.804589	6.27795e-45	5.96549	3.06761	-3.86355	1.27681e-08	7.89	2.76841	5.54537	3.77112	0.000470902	3.33
Thrb	Tcf4	3662	36404	0.189446	9079	15668	0.199613	9.93353e-05	0.949069	0.00286832	5.96549	3.06761	-3.86355	1.27681e-08	7.89	10.7855	7.71244	-4.05196	3.36583e-75	74.47
Thrb	Thra	4798	32985	0.248215	12498	14532	0.274784	0.000549627	0.90331	2.24262e-12	5.96549	3.06761	-3.86355	1.27681e-08	7.89	6.95373	5.43402	-1.92658	8.53427e-05	4.07
Thrb	Thrb	2862	38175	0.14806	7308	16468	0.160675	0.000183286	0.921485	5.14674e-05	5.96549	3.06761	-3.86355	1.27681e-08	7.89	5.96549	3.06761	-3.86355	1.27681e-08	7.89
Ubp1	Bach1	4985	30281	0.257889	15202	14345	0.334235	0.00418995	0.771581	7.99311e-84	7.38051	6.54838	-1.1118	1.42919e-05	4.84	3.47193	4.98919	2.16081	0.000648404	3.19
Ubp1	Bcl6	7168	24778	0.370823	20705	12162	0.455225	0.00442521	0.814592	1.96125e-88	7.38051	6.54838	-1.1118	1.42919e-05	4.84	5.95644	2.66275	-4.61289	2.71214e-07	6.57
Ubp1	Cebpd	3154	34980	0.163166	10503	16176	0.230921	0.00432401	0.706587	2.00649e-86	7.38051	6.54838	-1.1118	1.42919e-05	4.84	4.27738	0.963099	-5.39185	5.25e-05	4.28
Ubp1	Ctcf	11252	20056	0.5821	25427	8078	0.559044	0.000327297	1.04124	6.16777e-08	7.38051	6.54838	-1.1118	1.42919e-05	4.84	7.28315	6.35684	-1.28427	2.20564e-06	5.66
Ubp1	Ddit3	4709	31191	0.243611	14292	14621	0.314227	0.00371284	0.77527	1.72801e-74	7.38051	6.54838	-1.1118	1.42919e-05	4.84	5.82324	7.46363	2.13831	0.000107895	3.97
Ubp1	Egr1	9973	17393	0.515934	28090	9357	0.617593	0.00639212	0.835394	7.07948e-127	7.38051	6.54838	-1.1118	1.42919e-05	4.84	9.41909	7.09037	-3.02898	9.80711e-12	11.01
Ubp1	Egr4	9963	19721	0.515416	25762	9367	0.566409	0.0015835	0.909972	8.89868e-33	7.38051	6.54838	-1.1118	1.42919e-05	4.84	5.73734	1.52003	-5.30919	1.25375e-07	6.9
Ubp1	Elk1	5863	29600	0.303311	15883	13467	0.349207	0.00144075	0.86857	5.94078e-30	7.38051	6.54838	-1.1118	1.42919e-05	4.84	5.39295	3.58031	-2.53532	0.000217363	3.66
Ubp1	Etv5	11214	14190	0.580135	31293	8116	0.688015	0.00766125	0.8432	1.19796e-151	7.38051	6.54838	-1.1118	1.42919e-05	4.84	6.84911	8.07771	1.67648	1.3229e-06	5.88
Ubp1	Foxa1	7431	29152	0.384428	16331	11899	0.359057	0.000416954	1.07066	9.31337e-10	7.38051	6.54838	-1.1118	1.42919e-05	4.84	0.646946	5.44512	6.27114	2.403e-07	6.62
Ubp1	Foxp2	6209	28962	0.321211	16521	13121	0.363235	0.00118038	0.884306	7.44033e-25	7.38051	6.54838	-1.1118	1.42919e-05	4.84	2.11916	7.24289	6.65416	2.32029e-20	19.63
Ubp1	Hes1	5118	30604	0.26477	14879	14212	0.327133	0.00279933	0.809364	1.38869e-56	7.38051	6.54838	-1.1118	1.42919e-05	4.84	6.70159	3.36867	-4.64898	2.33734e-11	10.63
Ubp1	Hivep2	4972	31382	0.257217	14101	14358	0.310028	0.00205931	0.829657	4.42049e-42	7.38051	6.54838	-1.1118	1.42919e-05	4.84	8.63098	5.4558	-4.09314	8.23308e-34	33.08
Ubp1	Junb	5025	28013	0.259959	17470	14305	0.3841	0.0105678	0.6768	1.9724e-208	7.38051	6.54838	-1.1118	1.42919e-05	4.84	6.70282	3.93912	-3.39082	5.44697e-07	6.26
Ubp1	Lhx2	2893	34762	0.149664	10721	16437	0.235714	0.007077	0.634937	3.20172e-140	7.38051	6.54838	-1.1118	1.42919e-05	4.84	5.13184	0.455583	-6.78298	3.8854e-07	6.41
Ubp1	Maz	13414	10314	0.693947	35169	5916	0.773234	0.00493483	0.897461	2.03483e-98	7.38051	6.54838	-1.1118	1.42919e-05	4.84	3.39649	5.67044	3.25314	3.44622e-08	7.46
Ubp1	Mef2a	7360	22812	0.380755	22671	11970	0.49845	0.00848041	0.763879	1.17603e-167	7.38051	6.54838	-1.1118	1.42919e-05	4.84	6.87847	5.89016	-1.30064	6.04071e-05	4.22
Ubp1	Meis2	5634	27016	0.291464	18467	13696	0.40602	0.00866724	0.717857	2.89629e-171	7.38051	6.54838	-1.1118	1.42919e-05	4.84	6.71736	1.91926	-7.45681	4.75778e-09	8.32
Ubp1	Neurod1	7867	17841	0.406984	27642	11463	0.607744	0.0245584	0.669664	0	7.38051	6.54838	-1.1118	1.42919e-05	4.84	6.09248	1.78732	-6.25131	1.78005e-06	5.75
Ubp1	Neurod2	7761	17204	0.4015	28279	11569	0.621749	0.0296342	0.64576	0	7.38051	6.54838	-1.1118	1.42919e-05	4.84	7.58519	1.72287	-6.78549	1.06115e-17	16.97
Ubp1	Nfia	8302	20827	0.429488	24656	11028	0.542093	0.00767583	0.792278	5.79463e-152	7.38051	6.54838	-1.1118	1.42919e-05	4.84	7.05273	3.71014	-4.52626	7.78465e-09	8.11
Ubp1	Nfib	8678	20951	0.448939	24532	10652	0.539366	0.00494518	0.832346	1.43305e-98	7.38051	6.54838	-1.1118	1.42919e-05	4.84	8.90448	5.15576	-4.99089	8.05191e-20	19.09
Ubp1	Nfyb	5167	31511	0.267305	13972	14163	0.307192	0.00116747	0.870156	1.40733e-24	7.38051	6.54838	-1.1118	1.42919e-05	4.84	7.8186	6.90366	-1.24574	0.000195713	3.71
Ubp1	Nfyc	5206	31445	0.269322	14038	14124	0.308643	0.00113062	0.872602	7.0813e-24	7.38051	6.54838	-1.1118	1.42919e-05	4.84	5.80803	4.383	-2.10266	6.38169e-05	4.2
Ubp1	Nr2f1	7597	27142	0.393016	18341	11733	0.40325	6.59447e-05	0.974622	0.0152164	7.38051	6.54838	-1.1118	1.42919e-05	4.84	6.75604	3.08703	-4.70824	2.41898e-05	4.62
Ubp1	Nr3c1	9421	15981	0.487377	29502	9909	0.648638	0.0161879	0.751385	3.162074e-318	7.38051	6.54838	-1.1118	1.42919e-05	4.84	7.76951	6.36799	-1.87843	5.01985e-08	7.3
Ubp1	Nr3c2	5306	29068	0.274496	16415	14024	0.360904	0.00516308	0.760578	8.22575e-103	7.38051	6.54838	-1.1118	1.42919e-05	4.84	4.65837	0.409634	-6.14309	2.529e-05	4.6
Ubp1	Nr4a1	7915	25909	0.409467	19574	11415	0.430359	0.000270288	0.951456	8.41625e-07	7.38051	6.54838	-1.1118	1.42919e-05	4.84	6.74065	4.82685	-2.5919	1.95105e-07	6.71
Ubp1	Otx2	4573	33072	0.236575	12411	14757	0.272871	0.00104186	0.866985	4.1133e-22	7.38051	6.54838	-1.1118	1.42919e-05	4.84	1.30096	3.97756	5.23698	7.0167e-05	4.15
Ubp1	Pbx1	7952	21690	0.411381	23793	11378	0.523119	0.00757595	0.786402	5.12045e-150	7.38051	6.54838	-1.1118	1.42919e-05	4.84	8.25311	9.82675	1.98463	2.43167e-15	14.61
Ubp1	Pbx3	5125	30477	0.265132	15006	14205	0.329925	0.00301211	0.803612	9.1834e-61	7.38051	6.54838	-1.1118	1.42919e-05	4.84	2.6982	6.02683	4.57987	9.3466e-07	6.03
Ubp1	Pou3f1	5353	27216	0.276927	18267	13977	0.401623	0.0103963	0.689521	4.37449e-205	7.38051	6.54838	-1.1118	1.42919e-05	4.84	8.20835	6.51898	-2.14697	2.20313e-10	9.66
Ubp1	Pou3f2	6986	22469	0.361407	23014	12344	0.505991	0.0128389	0.714256	8.28499e-253	7.38051	6.54838	-1.1118	1.42919e-05	4.84	4.27357	6.64592	3.09641	3.19803e-11	10.5
Ubp1	Rreb1	9808	17887	0.507398	27596	9522	0.606732	0.00606862	0.83628	1.51558e-120	7.38051	6.54838	-1.1118	1.42919e-05	4.84	5.2583	7.31467	2.52137	1.3407e-08	7.87
Ubp1	Runx2	6959	25684	0.36001	19799	12371	0.435305	0.0035627	0.827029	1.44682e-71	7.38051	6.54838	-1.1118	1.42919e-05	4.84	5.51748	2.50019	-3.20125	0.000347662	3.46
Ubp1	Smad2	9537	18015	0.493378	27468	9793	0.603918	0.00749008	0.816962	2.29262e-148	7.38051	6.54838	-1.1118	1.42919e-05	4.84	5.45167	6.45528	1.40547	1.25158e-05	4.9
Ubp1	Sox5	3628	34687	0.187688	10796	15702	0.237363	0.00220518	0.790718	5.80037e-45	7.38051	6.54838	-1.1118	1.42919e-05	4.84	4.71954	1.14724	-5.26672	0.000103424	3.99
Ubp1	Sp3	11406	15945	0.590067	29538	7924	0.649429	0.00226876	0.908593	3.13159e-46	7.38051	6.54838	-1.1118	1.42919e-05	4.84	6.82004	5.80631	-1.40371	0.000132128	3.88
Ubp1	Srf	5130	30644	0.265391	14839	14200	0.326254	0.00266726	0.813448	5.14459e-54	7.38051	6.54838	-1.1118	1.42919e-05	4.84	6.10913	4.56898	-2.01976	6.46468e-05	4.19
Ubp1	Stat3	6432	26134	0.332747	19349	12898	0.425412	0.00548431	0.782176	4.0486e-109	7.38051	6.54838	-1.1118	1.42919e-05	4.84	5.31711	6.28755	1.37142	0.000693562	3.16
Ubp1	Stat5b	6733	24852	0.348319	20631	12597	0.453598	0.00694397	0.767902	1.15868e-137	7.38051	6.54838	-1.1118	1.42919e-05	4.84	2.76841	5.54537	3.77112	0.000470902	3.33
Ubp1	Tcf4	5900	29885	0.305225	15598	13430	0.342941	0.000976897	0.890021	7.50264e-21	7.38051	6.54838	-1.1118	1.42919e-05	4.84	10.7855	7.71244	-4.05196	3.36583e-75	74.47
Ubp1	Thra	8629	21914	0.446405	23569	10701	0.518194	0.00311718	0.861463	8.20169e-63	7.38051	6.54838	-1.1118	1.42919e-05	4.84	6.95373	5.43402	-1.92658	8.53427e-05	4.07
Ubp1	Thrb	7609	24487	0.393637	20996	11721	0.461623	0.00284611	0.852724	1.58186e-57	7.38051	6.54838	-1.1118	1.42919e-05	4.84	5.96549	3.06761	-3.86355	1.27681e-08	7.89
Ubp1	Ubp1	8077	21970	0.417848	23513	11253	0.516962	0.00595895	0.808275	2.20692e-118	7.38051	6.54838	-1.1118	1.42919e-05	4.84	7.38051	6.54838	-1.1118	1.42919e-05	4.84
Zbtb18	Bach1	2869	36582	0.148422	8901	16461	0.195699	0.00234117	0.758419	1.29787e-47	9.05023	5.12751	-4.86692	7.03906e-54	53.15	3.47193	4.98919	2.16081	0.000648404	3.19
Zbtb18	Bcl6	4153	33018	0.214847	12465	15177	0.274058	0.00284047	0.783947	2.28338e-57	9.05023	5.12751	-4.86692	7.03906e-54	53.15	5.95644	2.66275	-4.61289	2.71214e-07	6.57
Zbtb18	Cebpd	1784	39601	0.0922918	5882	17546	0.129323	0.00206972	0.713653	2.82898e-42	9.05023	5.12751	-4.86692	7.03906e-54	53.15	4.27738	0.963099	-5.39185	5.25e-05	4.28
Zbtb18	Ctcf	6745	29725	0.348939	15758	12585	0.346459	4.09615e-06	1.00716	0.54574	9.05023	5.12751	-4.86692	7.03906e-54	53.15	7.28315	6.35684	-1.28427	2.20564e-06	5.66
Zbtb18	Ddit3	2743	37293	0.141904	8190	16587	0.180067	0.00161064	0.78806	2.61049e-33	9.05023	5.12751	-4.86692	7.03906e-54	53.15	5.82324	7.46363	2.13831	0.000107895	3.97
Zbtb18	Egr1	5895	27872	0.304966	17611	13435	0.3872	0.00448637	0.787621	1.38383e-89	9.05023	5.12751	-4.86692	7.03906e-54	53.15	9.41909	7.09037	-3.02898	9.80711e-12	11.01
Zbtb18	Egr4	5923	29610	0.306415	15873	13407	0.348988	0.00123719	0.878011	5.95066e-26	9.05023	5.12751	-4.86692	7.03906e-54	53.15	5.73734	1.52003	-5.30919	1.25375e-07	6.9
Zbtb18	Elk1	3435	36211	0.177703	9272	15895	0.203856	0.000664672	0.871707	1.13647e-14	9.05023	5.12751	-4.86692	7.03906e-54	53.15	5.39295	3.58031	-2.53532	0.000217363	3.66
Zbtb18	Etv5	6806	25805	0.352095	19678	12524	0.432645	0.00409492	0.81382	5.69844e-82	9.05023	5.12751	-4.86692	7.03906e-54	53.15	6.84911	8.07771	1.67648	1.3229e-06	5.88
Zbtb18	Foxa1	4344	36021	0.224728	9462	14986	0.208034	0.000249149	1.08025	2.25362e-06	9.05023	5.12751	-4.86692	7.03906e-54	53.15	0.646946	5.44512	6.27114	2.403e-07	6.62
Zbtb18	Foxp2	3600	36056	0.186239	9427	15730	0.207264	0.000420191	0.898558	8.28599e-10	9.05023	5.12751	-4.86692	7.03906e-54	53.15	2.11916	7.24289	6.65416	2.32029e-20	19.63
Zbtb18	Hes1	2963	36662	0.153285	8821	16367	0.193941	0.00172143	0.790371	1.97045e-35	9.05023	5.12751	-4.86692	7.03906e-54	53.15	6.70159	3.36867	-4.64898	2.33734e-11	10.63
Zbtb18	Hivep2	2769	37284	0.143249	8199	16561	0.180265	0.0015099	0.794656	2.49789e-31	9.05023	5.12751	-4.86692	7.03906e-54	53.15	8.63098	5.4558	-4.09314	8.23308e-34	33.08
Zbtb18	Junb	2855	35368	0.147698	10115	16475	0.222391	0.00550333	0.664137	1.78534e-109	9.05023	5.12751	-4.86692	7.03906e-54	53.15	6.70282	3.93912	-3.39082	5.44697e-07	6.26
Zbtb18	Lhx2	1635	39413	0.0845835	6070	17695	0.133456	0.0036454	0.633791	4.00772e-73	9.05023	5.12751	-4.86692	7.03906e-54	53.15	5.13184	0.455583	-6.78298	3.8854e-07	6.41
Zbtb18	Maz	8503	22363	0.439886	23120	10827	0.508322	0.0028358	0.86537	2.50751e-57	9.05023	5.12751	-4.86692	7.03906e-54	53.15	3.39649	5.67044	3.25314	3.44622e-08	7.46
Zbtb18	Mef2a	4272	31870	0.221004	13613	15058	0.299299	0.00476117	0.738405	6.1079e-95	9.05023	5.12751	-4.86692	7.03906e-54	53.15	6.87847	5.89016	-1.30064	6.04071e-05	4.22
Zbtb18	Meis2	3187	34579	0.164873	10904	16143	0.239738	0.00517331	0.687723	5.0402e-103	9.05023	5.12751	-4.86692	7.03906e-54	53.15	6.71736	1.91926	-7.45681	4.75778e-09	8.32
Zbtb18	Neurod1	4280	29163	0.221417	16320	15050	0.358815	0.0136888	0.617079	2.54865e-269	9.05023	5.12751	-4.86692	7.03906e-54	53.15	6.09248	1.78732	-6.25131	1.78005e-06	5.75
Zbtb18	Neurod2	4299	28723	0.2224	16760	15031	0.368489	0.0153145	0.603546	4.07196e-301	9.05023	5.12751	-4.86692	7.03906e-54	53.15	7.58519	1.72287	-6.78549	1.06115e-17	16.97
Zbtb18	Nfia	4866	30552	0.251733	14931	14464	0.328276	0.00426157	0.766832	3.35475e-85	9.05023	5.12751	-4.86692	7.03906e-54	53.15	7.05273	3.71014	-4.52626	7.78465e-09	8.11
Zbtb18	Nfib	5110	30491	0.264356	14992	14220	0.329618	0.00305882	0.802008	1.11071e-61	9.05023	5.12751	-4.86692	7.03906e-54	53.15	8.90448	5.15576	-4.99089	8.05191e-20	19.09
Zbtb18	Nfyb	2987	37280	0.154527	8203	16343	0.180353	0.000717066	0.856801	1.03803e-15	9.05023	5.12751	-4.86692	7.03906e-54	53.15	7.8186	6.90366	-1.24574	0.000195713	3.71
Zbtb18	Nfyc	3008	37327	0.155613	8156	16322	0.17932	0.000604435	0.867796	1.86e-13	9.05023	5.12751	-4.86692	7.03906e-54	53.15	5.80803	4.383	-2.10266	6.38169e-05	4.2
Zbtb18	Nr2f1	4437	34628	0.22954	10855	14893	0.238661	6.99277e-05	0.961782	0.012508	9.05023	5.12751	-4.86692	7.03906e-54	53.15	6.75604	3.08703	-4.70824	2.41898e-05	4.62
Zbtb18	Nr3c1	5568	26859	0.28805	18624	13762	0.409472	0.00973572	0.703467	3.37207e-192	9.05023	5.12751	-4.86692	7.03906e-54	53.15	7.76951	6.36799	-1.87843	5.01985e-08	7.3
Zbtb18	Nr3c2	3008	35892	0.155613	9591	16322	0.21087	0.0030425	0.737957	2.38708e-61	9.05023	5.12751	-4.86692	7.03906e-54	53.15	4.65837	0.409634	-6.14309	2.529e-05	4.6
Zbtb18	Nr4a1	4585	33933	0.237196	11550	14745	0.253941	0.000227828	0.93406	6.25265e-06	9.05023	5.12751	-4.86692	7.03906e-54	53.15	6.74065	4.82685	-2.5919	1.95105e-07	6.71
Zbtb18	Otx2	2576	38372	0.133264	7111	16754	0.156344	0.000644301	0.852378	2.94206e-14	9.05023	5.12751	-4.86692	7.03906e-54	53.15	1.30096	3.97756	5.23698	7.0167e-05	4.15
Zbtb18	Pbx1	4704	31122	0.243352	14361	14626	0.315744	0.00389609	0.770726	4.49981e-78	9.05023	5.12751	-4.86692	7.03906e-54	53.15	8.25311	9.82675	1.98463	2.43167e-15	14.61
Zbtb18	Pbx3	2921	36754	0.151112	8729	16409	0.191918	0.00175062	0.78738	4.85737e-36	9.05023	5.12751	-4.86692	7.03906e-54	53.15	2.6982	6.02683	4.57987	9.3466e-07	6.03
Zbtb18	Pou3f1	3020	34896	0.156234	10587	16310	0.232768	0.00556472	0.671199	1.14005e-110	9.05023	5.12751	-4.86692	7.03906e-54	53.15	8.20835	6.51898	-2.14697	2.20313e-10	9.66
Zbtb18	Pou3f2	4053	31853	0.209674	13630	15277	0.299672	0.00637084	0.699678	2.07375e-126	9.05023	5.12751	-4.86692	7.03906e-54	53.15	4.27357	6.64592	3.09641	3.19803e-11	10.5
Zbtb18	Rreb1	5895	28217	0.304966	17266	13435	0.379614	0.00371694	0.803358	1.56803e-74	9.05023	5.12751	-4.86692	7.03906e-54	53.15	5.2583	7.31467	2.52137	1.3407e-08	7.87
Zbtb18	Runx2	4098	33745	0.212002	11738	15232	0.258074	0.00176868	0.821476	2.19026e-36	9.05023	5.12751	-4.86692	7.03906e-54	53.15	5.51748	2.50019	-3.20125	0.000347662	3.46
Zbtb18	Smad2	5719	28354	0.295861	17129	13611	0.376602	0.00438387	0.785607	1.2387e-87	9.05023	5.12751	-4.86692	7.03906e-54	53.15	5.45167	6.45528	1.40547	1.25158e-05	4.9
Zbtb18	Sox5	2007	39417	0.103828	6066	17323	0.133369	0.00124531	0.778506	4.20788e-26	9.05023	5.12751	-4.86692	7.03906e-54	53.15	4.71954	1.14724	-5.26672	0.000103424	3.99
Zbtb18	Sp3	6886	26901	0.356234	18582	12444	0.408548	0.00174461	0.87195	6.34702e-36	9.05023	5.12751	-4.86692	7.03906e-54	53.15	6.82004	5.80631	-1.40371	0.000132128	3.88
Zbtb18	Srf	2940	36809	0.152095	8674	16390	0.190709	0.0015691	0.797527	1.80524e-32	9.05023	5.12751	-4.86692	7.03906e-54	53.15	6.10913	4.56898	-2.01976	6.46468e-05	4.19
Zbtb18	Stat3	3804	33980	0.196793	11503	15526	0.252908	0.00270149	0.77812	1.11953e-54	9.05023	5.12751	-4.86692	7.03906e-54	53.15	5.31711	6.28755	1.37142	0.000693562	3.16
Zbtb18	Stat5b	3876	33239	0.200517	12244	15454	0.269199	0.00392173	0.744865	1.38621e-78	9.05023	5.12751	-4.86692	7.03906e-54	53.15	2.76841	5.54537	3.77112	0.000470902	3.33
Zbtb18	Tcf4	3425	36321	0.177186	9162	15905	0.201438	0.000575142	0.879605	7.20867e-13	9.05023	5.12751	-4.86692	7.03906e-54	53.15	10.7855	7.71244	-4.05196	3.36583e-75	74.47
Zbtb18	Thra	5118	31204	0.26477	14279	14212	0.313941	0.00176503	0.843373	2.4817e-36	9.05023	5.12751	-4.86692	7.03906e-54	53.15	6.95373	5.43402	-1.92658	8.53427e-05	4.07
Zbtb18	Thrb	4472	32842	0.23135	12641	14858	0.277928	0.00171386	0.832411	2.46928e-35	9.05023	5.12751	-4.86692	7.03906e-54	53.15	5.96549	3.06761	-3.86355	1.27681e-08	7.89
Zbtb18	Ubp1	7373	24346	0.381428	21137	11957	0.464723	0.00428273	0.820764	1.34044e-85	9.05023	5.12751	-4.86692	7.03906e-54	53.15	7.38051	6.54838	-1.1118	1.42919e-05	4.84
Zbtb18	Zbtb18	2466	38235	0.127574	7248	16864	0.159356	0.00122813	0.800557	8.99243e-26	9.05023	5.12751	-4.86692	7.03906e-54	53.15	9.05023	5.12751	-4.86692	7.03906e-54	53.15
Zfhx3	Bach1	1445	39875	0.0747543	5608	17885	0.123299	0.00391104	0.606285	2.94876e-78	4.6717	9.10138	6.10532	8.65307e-68	67.06	3.47193	4.98919	2.16081	0.000648404	3.19
Zfhx3	Bcl6	2178	37493	0.112675	7990	17152	0.17567	0.00477436	0.641399	3.47501e-95	4.6717	9.10138	6.10532	8.65307e-68	67.06	5.95644	2.66275	-4.61289	2.71214e-07	6.57
Zfhx3	Cebpd	938	41752	0.0485256	3731	18392	0.0820306	0.00272038	0.591555	6.10359e-55	4.6717	9.10138	6.10532	8.65307e-68	67.06	4.27738	0.963099	-5.39185	5.25e-05	4.28
Zfhx3	Ctcf	3645	35412	0.188567	10071	15685	0.221423	0.000993053	0.851613	3.65488e-21	4.6717	9.10138	6.10532	8.65307e-68	67.06	7.28315	6.35684	-1.28427	2.20564e-06	5.66
Zfhx3	Ddit3	1412	40173	0.0730471	5310	17918	0.116747	0.00329379	0.625687	2.83058e-66	4.6717	9.10138	6.10532	8.65307e-68	67.06	5.82324	7.46363	2.13831	0.000107895	3.97
Zfhx3	Egr1	3206	33902	0.165856	11581	16124	0.254623	0.00706344	0.65138	6.48881e-140	4.6717	9.10138	6.10532	8.65307e-68	67.06	9.41909	7.09037	-3.02898	9.80711e-12	11.01
Zfhx3	Egr4	3207	35198	0.165908	10285	16123	0.226128	0.00343247	0.733689	5.98441e-69	4.6717	9.10138	6.10532	8.65307e-68	67.06	5.73734	1.52003	-5.30919	1.25375e-07	6.9
Zfhx3	Elk1	1773	39702	0.0917227	5781	17557	0.127102	0.00191092	0.721644	3.55565e-39	4.6717	9.10138	6.10532	8.65307e-68	67.06	5.39295	3.58031	-2.53532	0.000217363	3.66
Zfhx3	Etv5	3779	32221	0.195499	13262	15551	0.291581	0.0074725	0.670479	6.3099e-148	4.6717	9.10138	6.10532	8.65307e-68	67.06	6.84911	8.07771	1.67648	1.3229e-06	5.88
Zfhx3	Foxa1	2226	39438	0.115158	6045	17104	0.132907	0.00043451	0.866455	4.31657e-10	4.6717	9.10138	6.10532	8.65307e-68	67.06	0.646946	5.44512	6.27114	2.403e-07	6.62
Zfhx3	Foxp2	1828	39400	0.094568	6083	17502	0.133742	0.00225632	0.707092	5.89408e-46	4.6717	9.10138	6.10532	8.65307e-68	67.06	2.11916	7.24289	6.65416	2.32029e-20	19.63
Zfhx3	Hes1	1537	40115	0.0795137	5368	17793	0.118022	0.00247258	0.673719	3.37327e-50	4.6717	9.10138	6.10532	8.65307e-68	67.06	6.70159	3.36867	-4.64898	2.33734e-11	10.63
Zfhx3	Hivep2	1482	40351	0.0766684	5132	17848	0.112833	0.00226346	0.679483	4.75833e-46	4.6717	9.10138	6.10532	8.65307e-68	67.06	8.63098	5.4558	-4.09314	8.23308e-34	33.08
Zfhx3	Junb	1412	39025	0.0730471	6458	17918	0.141987	0.0073223	0.514463	6.75755e-145	4.6717	9.10138	6.10532	8.65307e-68	67.06	6.70282	3.93912	-3.39082	5.44697e-07	6.26
Zfhx3	Lhx2	790	41661	0.0408691	3822	18540	0.0840314	0.0046958	0.486355	1.50666e-93	4.6717	9.10138	6.10532	8.65307e-68	67.06	5.13184	0.455583	-6.78298	3.8854e-07	6.41
Zfhx3	Maz	4702	29652	0.243249	15831	14628	0.348064	0.00789038	0.698862	4.24719e-156	4.6717	9.10138	6.10532	8.65307e-68	67.06	3.39649	5.67044	3.25314	3.44622e-08	7.46
Zfhx3	Mef2a	2161	36722	0.111795	8761	17169	0.192621	0.00750512	0.580388	1.42873e-148	4.6717	9.10138	6.10532	8.65307e-68	67.06	6.87847	5.89016	-1.30064	6.04071e-05	4.22
Zfhx3	Meis2	1659	38589	0.0858251	6894	17671	0.151573	0.00611652	0.566229	2.01169e-121	4.6717	9.10138	6.10532	8.65307e-68	67.06	6.71736	1.91926	-7.45681	4.75778e-09	8.32
Zfhx3	Neurod1	2449	34230	0.126694	11253	16881	0.247411	0.0142161	0.51208	1.56357e-279	4.6717	9.10138	6.10532	8.65307e-68	67.06	6.09248	1.78732	-6.25131	1.78005e-06	5.75
Zfhx3	Neurod2	2459	33885	0.127212	11598	16871	0.254996	0.0156728	0.498876	4.41141e-308	4.6717	9.10138	6.10532	8.65307e-68	67.06	7.58519	1.72287	-6.78549	1.06115e-17	16.97
Zfhx3	Nfia	2554	35722	0.132126	9761	16776	0.214608	0.00704901	0.615664	1.27004e-139	4.6717	9.10138	6.10532	8.65307e-68	67.06	7.05273	3.71014	-4.52626	7.78465e-09	8.11
Zfhx3	Nfib	2742	35780	0.141852	9703	16588	0.213332	0.00520281	0.664934	1.25358e-103	4.6717	9.10138	6.10532	8.65307e-68	67.06	8.90448	5.15576	-4.99089	8.05191e-20	19.09
Zfhx3	Nfyb	1517	40451	0.078479	5032	17813	0.110635	0.00179496	0.709353	6.88557e-37	4.6717	9.10138	6.10532	8.65307e-68	67.06	7.8186	6.90366	-1.24574	0.000195713	3.71
Zfhx3	Nfyc	1526	40401	0.0789446	5082	17804	0.111734	0.0018525	0.706541	4.88802e-38	4.6717	9.10138	6.10532	8.65307e-68	67.06	5.80803	4.383	-2.10266	6.38169e-05	4.2
Zfhx3	Nr2f1	2300	38572	0.118986	6911	17030	0.151947	0.00138458	0.783077	8.15359e-29	4.6717	9.10138	6.10532	8.65307e-68	67.06	6.75604	3.08703	-4.70824	2.41898e-05	4.62
Zfhx3	Nr3c1	2985	33275	0.154423	12208	16345	0.268408	0.0115817	0.57533	3.66458e-228	4.6717	9.10138	6.10532	8.65307e-68	67.06	7.76951	6.36799	-1.87843	5.01985e-08	7.3
Zfhx3	Nr3c2	1562	39438	0.080807	6045	17768	0.132907	0.00421259	0.607998	3.26525e-84	4.6717	9.10138	6.10532	8.65307e-68	67.06	4.65837	0.409634	-6.14309	2.529e-05	4.6
Zfhx3	Nr4a1	2437	38002	0.126073	7481	16893	0.164479	0.00177199	0.766502	1.91739e-36	4.6717	9.10138	6.10532	8.65307e-68	67.06	6.74065	4.82685	-2.5919	1.95105e-07	6.71
Zfhx3	Otx2	1374	40984	0.0710812	4499	17956	0.0989161	0.00148089	0.718601	1.02556e-30	4.6717	9.10138	6.10532	8.65307e-68	67.06	1.30096	3.97756	5.23698	7.0167e-05	4.15
Zfhx3	Pbx1	2445	36172	0.126487	9311	16885	0.204714	0.00657452	0.617874	2.02284e-130	4.6717	9.10138	6.10532	8.65307e-68	67.06	8.25311	9.82675	1.98463	2.43167e-15	14.61
Zfhx3	Pbx3	1491	40064	0.077134	5419	17839	0.119143	0.00295642	0.647405	1.28397e-59	4.6717	9.10138	6.10532	8.65307e-68	67.06	2.6982	6.02683	4.57987	9.3466e-07	6.03
Zfhx3	Pou3f1	1551	38612	0.080238	6871	17779	0.151067	0.00725515	0.53114	1.0493e-143	4.6717	9.10138	6.10532	8.65307e-68	67.06	8.20835	6.51898	-2.14697	2.20313e-10	9.66
Zfhx3	Pou3f2	2038	36736	0.105432	8747	17292	0.192314	0.00882494	0.548229	2.8645e-174	4.6717	9.10138	6.10532	8.65307e-68	67.06	4.27357	6.64592	3.09641	3.19803e-11	10.5
Zfhx3	Rreb1	3156	34174	0.16327	11309	16174	0.248642	0.00663342	0.656644	1.57908e-131	4.6717	9.10138	6.10532	8.65307e-68	67.06	5.2583	7.31467	2.52137	1.3407e-08	7.87
Zfhx3	Runx2	2117	37930	0.109519	7553	17213	0.166062	0.00399638	0.659506	5.82965e-80	4.6717	9.10138	6.10532	8.65307e-68	67.06	5.51748	2.50019	-3.20125	0.000347662	3.46
Zfhx3	Smad2	3018	34250	0.15613	11233	16312	0.246971	0.00762595	0.63218	6.09671e-151	4.6717	9.10138	6.10532	8.65307e-68	67.06	5.45167	6.45528	1.40547	1.25158e-05	4.9
Zfhx3	Sox5	999	41583	0.0516813	3900	18331	0.0857463	0.00268247	0.602724	3.00075e-54	4.6717	9.10138	6.10532	8.65307e-68	67.06	4.71954	1.14724	-5.26672	0.000103424	3.99
Zfhx3	Sp3	3773	33060	0.195189	12423	15557	0.273135	0.00505644	0.714624	9.23662e-101	4.6717	9.10138	6.10532	8.65307e-68	67.06	6.82004	5.80631	-1.40371	0.000132128	3.88
Zfhx3	Srf	1486	40129	0.0768753	5354	17844	0.117714	0.00281609	0.653067	7.11546e-57	4.6717	9.10138	6.10532	8.65307e-68	67.06	6.10913	4.56898	-2.01976	6.46468e-05	4.19
Zfhx3	Stat3	1972	38135	0.102018	7348	17358	0.161555	0.00459554	0.631473	1.13771e-91	4.6717	9.10138	6.10532	8.65307e-68	67.06	5.31711	6.28755	1.37142	0.000693562	3.16
Zfhx3	Stat5b	1995	37421	0.103207	8062	17335	0.177253	0.00673869	0.582261	1.34385e-133	4.6717	9.10138	6.10532	8.65307e-68	67.06	2.76841	5.54537	3.77112	0.000470902	3.33
Zfhx3	Tcf4	1778	39902	0.0919814	5581	17552	0.122705	0.00146723	0.749613	1.99416e-30	4.6717	9.10138	6.10532	8.65307e-68	67.06	10.7855	7.71244	-4.05196	3.36583e-75	74.47
Zfhx3	Thra	2706	36323	0.13999	9160	16624	0.201394	0.00396452	0.695104	2.10234e-79	4.6717	9.10138	6.10532	8.65307e-68	67.06	6.95373	5.43402	-1.92658	8.53427e-05	4.07
Zfhx3	Thrb	2397	37469	0.124004	8014	16933	0.176198	0.0031775	0.703778	6.06324e-64	4.6717	9.10138	6.10532	8.65307e-68	67.06	5.96549	3.06761	-3.86355	1.27681e-08	7.89
Zfhx3	Ubp1	4046	31188	0.209312	14295	15284	0.314293	0.00850982	0.665977	2.95358e-168	4.6717	9.10138	6.10532	8.65307e-68	67.06	7.38051	6.54838	-1.1118	1.42919e-05	4.84
Zfhx3	Zbtb18	2242	37294	0.115986	8189	17088	0.180045	0.00483159	0.644202	2.56473e-96	4.6717	9.10138	6.10532	8.65307e-68	67.06	9.05023	5.12751	-4.86692	7.03906e-54	53.15
Zfhx3	Zfhx3	570	42669	0.0294878	2814	18760	0.0618693	0.00354798	0.476615	3.30307e-71	4.6717	9.10138	6.10532	8.65307e-68	67.06	4.6717	9.10138	6.10532	8.65307e-68	67.06
Zfp57	Bach1	1419	41093	0.0734092	4390	17911	0.0965196	0.00102325	0.760563	1.05946e-21	1.86849	4.89774	5.67815	1.69499e-06	5.77	3.47193	4.98919	2.16081	0.000648404	3.19
Zfp57	Bcl6	2120	39560	0.109674	5923	17210	0.130224	0.000598733	0.842193	2.44788e-13	1.86849	4.89774	5.67815	1.69499e-06	5.77	5.95644	2.66275	-4.61289	2.71214e-07	6.57
Zfp57	Cebpd	876	42752	0.0453182	2731	18454	0.0600444	0.000646689	0.754744	2.68969e-14	1.86849	4.89774	5.67815	1.69499e-06	5.77	4.27738	0.963099	-5.39185	5.25e-05	4.28
Zfp57	Ctcf	3518	37849	0.181997	7634	15812	0.167843	0.000210521	1.08433	1.39027e-05	1.86849	4.89774	5.67815	1.69499e-06	5.77	7.28315	6.35684	-1.28427	2.20564e-06	5.66
Zfp57	Ddit3	1318	41710	0.0681842	3773	18012	0.0829541	0.000466553	0.821951	1.00349e-10	1.86849	4.89774	5.67815	1.69499e-06	5.77	5.82324	7.46363	2.13831	0.000107895	3.97
Zfp57	Egr1	3010	36730	0.155717	8753	16320	0.192446	0.00140318	0.809146	3.09215e-29	1.86849	4.89774	5.67815	1.69499e-06	5.77	9.41909	7.09037	-3.02898	9.80711e-12	11.01
Zfp57	Egr4	2936	37760	0.151888	7723	16394	0.1698	0.000356859	0.894514	1.57903e-08	1.86849	4.89774	5.67815	1.69499e-06	5.77	5.73734	1.52003	-5.30919	1.25375e-07	6.9
Zfp57	Elk1	1675	40998	0.0866529	4485	17655	0.0986083	0.000254923	0.878759	1.81181e-06	1.86849	4.89774	5.67815	1.69499e-06	5.77	5.39295	3.58031	-2.53532	0.000217363	3.66
Zfp57	Etv5	3605	35565	0.186498	9918	15725	0.218059	0.000925595	0.85526	8.17013e-20	1.86849	4.89774	5.67815	1.69499e-06	5.77	6.84911	8.07771	1.67648	1.3229e-06	5.88
Zfp57	Foxa1	2153	41035	0.111381	4448	17177	0.0977948	0.000300103	1.13893	2.03291e-07	1.86849	4.89774	5.67815	1.69499e-06	5.77	0.646946	5.44512	6.27114	2.403e-07	6.62
Zfp57	Foxp2	1756	40990	0.0908432	4493	17574	0.0987842	0.0001104	0.919614	0.00167908	1.86849	4.89774	5.67815	1.69499e-06	5.77	2.11916	7.24289	6.65416	2.32029e-20	19.63
Zfp57	Hes1	1482	41348	0.0766684	4135	17848	0.0909131	0.000395399	0.843315	2.62486e-09	1.86849	4.89774	5.67815	1.69499e-06	5.77	6.70159	3.36867	-4.64898	2.33734e-11	10.63
Zfp57	Hivep2	1375	41508	0.071133	3975	17955	0.0873953	0.000541194	0.813922	3.34476e-12	1.86849	4.89774	5.67815	1.69499e-06	5.77	8.63098	5.4558	-4.09314	8.23308e-34	33.08
Zfp57	Junb	1419	40586	0.0734092	4897	17911	0.107667	0.00211562	0.68182	3.7972e-43	1.86849	4.89774	5.67815	1.69499e-06	5.77	6.70282	3.93912	-3.39082	5.44697e-07	6.26
Zfp57	Lhx2	832	42742	0.0430419	2741	18498	0.0602643	0.000899314	0.714219	2.94302e-19	1.86849	4.89774	5.67815	1.69499e-06	5.77	5.13184	0.455583	-6.78298	3.8854e-07	6.41
Zfp57	Maz	4440	33731	0.229695	11752	14890	0.258382	0.000670227	0.888973	8.73664e-15	1.86849	4.89774	5.67815	1.69499e-06	5.77	3.39649	5.67044	3.25314	3.44622e-08	7.46
Zfp57	Mef2a	2134	38968	0.110398	6515	17196	0.14324	0.00145271	0.770721	3.59652e-30	1.86849	4.89774	5.67815	1.69499e-06	5.77	6.87847	5.89016	-1.30064	6.04071e-05	4.22
Zfp57	Meis2	1627	40257	0.0841697	5226	17703	0.1149	0.00156779	0.732547	1.94982e-32	1.86849	4.89774	5.67815	1.69499e-06	5.77	6.71736	1.91926	-7.45681	4.75778e-09	8.32
Zfp57	Neurod1	2349	36955	0.121521	8528	16981	0.187499	0.0049492	0.648116	1.33546e-98	1.86849	4.89774	5.67815	1.69499e-06	5.77	6.09248	1.78732	-6.25131	1.78005e-06	5.75
Zfp57	Neurod2	2342	36720	0.121159	8763	16988	0.192665	0.00573786	0.628856	5.10757e-114	1.86849	4.89774	5.67815	1.69499e-06	5.77	7.58519	1.72287	-6.78549	1.06115e-17	16.97
Zfp57	Nfia	2515	38128	0.130109	7355	16815	0.161709	0.00119744	0.804586	3.49558e-25	1.86849	4.89774	5.67815	1.69499e-06	5.77	7.05273	3.71014	-4.52626	7.78465e-09	8.11
Zfp57	Nfib	2679	38027	0.138593	7456	16651	0.163929	0.00074878	0.845442	2.50914e-16	1.86849	4.89774	5.67815	1.69499e-06	5.77	8.90448	5.15576	-4.99089	8.05191e-20	19.09
Zfp57	Nfyb	1476	41642	0.076358	3841	17854	0.0844491	0.000132909	0.904189	0.000577034	1.86849	4.89774	5.67815	1.69499e-06	5.77	7.8186	6.90366	-1.24574	0.000195713	3.71
Zfp57	Nfyc	1451	41647	0.0750647	3836	17879	0.0843392	0.000175887	0.890033	7.22782e-05	1.86849	4.89774	5.67815	1.69499e-06	5.77	5.80803	4.383	-2.10266	6.38169e-05	4.2
Zfp57	Nr2f1	2320	40263	0.120021	5220	17010	0.114768	4.03083e-05	1.04577	0.0572614	1.86849	4.89774	5.67815	1.69499e-06	5.77	6.75604	3.08703	-4.70824	2.41898e-05	4.62
Zfp57	Nr3c1	2962	36203	0.153233	9280	16368	0.204032	0.00262396	0.751025	3.90778e-53	1.86849	4.89774	5.67815	1.69499e-06	5.77	7.76951	6.36799	-1.87843	5.01985e-08	7.3
Zfp57	Nr3c2	1503	40865	0.0777548	4618	17827	0.101532	0.00103229	0.765812	7.07683e-22	1.86849	4.89774	5.67815	1.69499e-06	5.77	4.65837	0.409634	-6.14309	2.529e-05	4.6
Zfp57	Nr4a1	2451	39959	0.126798	5524	16879	0.121452	3.9786e-05	1.04402	0.0598393	1.86849	4.89774	5.67815	1.69499e-06	5.77	6.74065	4.82685	-2.5919	1.95105e-07	6.71
Zfp57	Otx2	1289	42169	0.0666839	3314	18041	0.0728624	8.83366e-05	0.915203	0.00498494	1.86849	4.89774	5.67815	1.69499e-06	5.77	1.30096	3.97756	5.23698	7.0167e-05	4.15
Zfp57	Pbx1	2420	38391	0.125194	7092	16910	0.155926	0.00116816	0.802904	1.37609e-24	1.86849	4.89774	5.67815	1.69499e-06	5.77	8.25311	9.82675	1.98463	2.43167e-15	14.61
Zfp57	Pbx3	1492	41323	0.0771857	4160	17838	0.0914627	0.000394928	0.843903	2.89685e-09	1.86849	4.89774	5.67815	1.69499e-06	5.77	2.6982	6.02683	4.57987	9.3466e-07	6.03
Zfp57	Pou3f1	1516	40558	0.0784273	4925	17814	0.108282	0.00156613	0.724286	2.27642e-32	1.86849	4.89774	5.67815	1.69499e-06	5.77	8.20835	6.51898	-2.14697	2.20313e-10	9.66
Zfp57	Pou3f2	2062	38962	0.106674	6521	17268	0.143372	0.0018339	0.744032	1.20558e-37	1.86849	4.89774	5.67815	1.69499e-06	5.77	4.27357	6.64592	3.09641	3.19803e-11	10.5
Zfp57	Rreb1	3057	36896	0.158148	8587	16273	0.188796	0.000980982	0.837667	6.84034e-21	1.86849	4.89774	5.67815	1.69499e-06	5.77	5.2583	7.31467	2.52137	1.3407e-08	7.87
Zfp57	Runx2	2118	39733	0.109571	5750	17212	0.126421	0.000408813	0.866713	1.45887e-09	1.86849	4.89774	5.67815	1.69499e-06	5.77	5.51748	2.50019	-3.20125	0.000347662	3.46
Zfp57	Smad2	2975	36851	0.153906	8632	16355	0.189785	0.00135282	0.810948	3.25159e-28	1.86849	4.89774	5.67815	1.69499e-06	5.77	5.45167	6.45528	1.40547	1.25158e-05	4.9
Zfp57	Sox5	1010	42707	0.0522504	2776	18320	0.0610338	0.000216076	0.856089	1.10926e-05	1.86849	4.89774	5.67815	1.69499e-06	5.77	4.71954	1.14724	-5.26672	0.000103424	3.99
Zfp57	Sp3	3535	36243	0.182876	9240	15795	0.203153	0.000396532	0.900191	2.55239e-09	1.86849	4.89774	5.67815	1.69499e-06	5.77	6.82004	5.80631	-1.40371	0.000132128	3.88
Zfp57	Srf	1508	41420	0.0780135	4063	17822	0.0893301	0.000250295	0.873317	2.20361e-06	1.86849	4.89774	5.67815	1.69499e-06	5.77	6.10913	4.56898	-2.01976	6.46468e-05	4.19
Zfp57	Stat3	1885	39898	0.0975168	5585	17445	0.122793	0.000972917	0.794155	9.77245e-21	1.86849	4.89774	5.67815	1.69499e-06	5.77	5.31711	6.28755	1.37142	0.000693562	3.16
Zfp57	Stat5b	1989	39654	0.102897	5829	17341	0.128158	0.000932649	0.802894	6.11937e-20	1.86849	4.89774	5.67815	1.69499e-06	5.77	2.76841	5.54537	3.77112	0.000470902	3.33
Zfp57	Tcf4	1722	41108	0.0890843	4375	17608	0.0961898	9.0285e-05	0.926131	0.0045346	1.86849	4.89774	5.67815	1.69499e-06	5.77	10.7855	7.71244	-4.05196	3.36583e-75	74.47
Zfp57	Thra	2678	38426	0.138541	7057	16652	0.155157	0.000330772	0.89291	5.19882e-08	1.86849	4.89774	5.67815	1.69499e-06	5.77	6.95373	5.43402	-1.92658	8.53427e-05	4.07
Zfp57	Thrb	2332	39215	0.120641	6268	16998	0.13781	0.000392739	0.875421	3.13603e-09	1.86849	4.89774	5.67815	1.69499e-06	5.77	5.96549	3.06761	-3.86355	1.27681e-08	7.89
Zfp57	Ubp1	3857	34685	0.199534	10798	15473	0.237407	0.00125909	0.840473	2.22049e-26	1.86849	4.89774	5.67815	1.69499e-06	5.77	7.38051	6.54838	-1.1118	1.42919e-05	4.84
Zfp57	Zbtb18	2161	39301	0.111795	6182	17169	0.135919	0.000801824	0.822513	2.27576e-17	1.86849	4.89774	5.67815	1.69499e-06	5.77	9.05023	5.12751	-4.86692	7.03906e-54	53.15
Zfp57	Zfhx3	1110	41764	0.0574237	3719	18220	0.0817668	0.00135899	0.702286	2.41541e-28	1.86849	4.89774	5.67815	1.69499e-06	5.77	4.6717	9.10138	6.10532	8.65307e-68	67.06
Zfp57	Zfp57	568	43914	0.0293844	1569	18762	0.0344964	0.000126421	0.85181	0.000827904	1.86849	4.89774	5.67815	1.69499e-06	5.77	1.86849	4.89774	5.67815	1.69499e-06	5.77
