# Supplementary material for: Cell-type specialization is encoded by specific chromatin topologies
Source: Nature. 2021 Nov 17;599(7886):684–91. doi: 10.1038/s41586-021-04081-2 (PMC8612935; doi:10.1038/s41586-021-04081-2)
Supplement: Supplementary file 18 — Supplementary Table 14 TF motif network and community analysis. List of TF motifs in the network detection and community analysis. For each motif, the total number of connections and community assignment are listed. [file 41586_2021_4081_MOESM18_ESM.xlsx]

## Sheet: Legend
Supplemental table 14. TF motif network analysis for PGNs and DNs
TF motif	Name of the TF motif
Total number of connections	Total number of contacts containing the TF motif across all connections.
Community assignment	Community assignment based on Leiden algorithm

## Sheet: DN_network
TF motif	Total number of connections	Community assignment
Egr4	175553	1
Egr1	175359	1
Rreb1	170251	1
Smad2	168174	1
Nr3c1	150593	1
Pbx1	134774	1
Thra	111953	1
Nfib	111552	1
Nfia	91391	1
Nr4a1	88399	1
Neurod1	86955	1
Neurod2	86110	1
Thrb	73849	1
Nr2f1	73764	1
Zbtb18	70733	1
Maz	353776	2
Bcl6	58378	2
Elk1	12499	2
Pou3f1	6218	2
Nr3c2	6091	2
Srf	5987	2
Nfyc	5954	2
Nfyb	5932	2
Hes1	5929	2
Pbx3	5915	2
Junb	5765	2
Bach1	5738	2
Hivep2	5664	2
Ddit3	5426	2
Ubp1	257605	3
Sp3	230685	3
Etv5	228372	3
Ctcf	225004	3
Foxa1	66872	3
Mef2a	65178	3
Pou3f2	57480	3
Runx2	57189	3
Stat5b	44686	3
Stat3	31784	3
Foxp2	30519	3
Tcf4	29308	3
Meis2	17688	3

## Sheet: PGN_network
TF motif	Total number of connections	Community assignment
Maz	902716	1
Ubp1	764757	1
Etv5	650632	1
Sp3	588176	1
Thrb	201574	1
Stat5b	198775	1
Runx2	159077	1
Nr4a1	141548	1
Stat3	124305	1
Meis2	88819	1
Nr2f1	87555	1
Pou3f1	71954	1
Junb	52750	1
Foxp2	34511	1
Nr3c2	34447	1
Foxa1	34224	1
Elk1	33006	1
Tcf4	16976	1
Bach1	16871	1
Srf	16326	1
Pbx3	16191	1
Hes1	16064	1
Nr3c1	584979	2
Neurod2	507731	2
Egr1	497623	2
Rreb1	477443	2
Smad2	465513	2
Neurod1	448182	2
Pbx1	440303	2
Ctcf	349418	2
Egr4	347210	2
Nfia	341046	2
Nfib	338743	2
Thra	293449	2
Pou3f2	289466	2
Mef2a	286872	2
Zbtb18	202836	2
Bcl6	199596	2
