# Supplementary material for: Cell-type specialization is encoded by specific chromatin topologies
Source: Nature. 2021 Nov 17;599(7886):684–91. doi: 10.1038/s41586-021-04081-2 (PMC8612935; doi:10.1038/s41586-021-04081-2)
Supplement: Supplementary file 20 — Source Data Fig. 1 [file 41586_2021_4081_MOESM20_ESM.xlsx]

## Sheet: legend
	description
Fig1a	N/A
Fig1b	N/A
Fig1c	Matrices are available in GEO repository, accession number: GSE94364; Insulaton scores are available in Supplementary Table 4
Fig1d	Matrices are available in GEO repository, accession number: GSE94364; Compartment enigenvector values are available in Supplementary Table 5
