# Supplementary material for: Cell-type specialization is encoded by specific chromatin topologies
Source: Nature. 2021 Nov 17;599(7886):684–91. doi: 10.1038/s41586-021-04081-2 (PMC8612935; doi:10.1038/s41586-021-04081-2)
Supplement: Supplementary file 21 — Source Data Fig. 2 [file 41586_2021_4081_MOESM21_ESM.xlsx]

## Sheet: legend
	description
Fig2a	Matrices are available in GEO repository, accession number: GSE94364; Insulaton scores are available in Supplementary Table 4
Fig2b	Data is available in Supplemental Table 3; In comparisons of boundaries between different datasets, 150kb boundaries were considered different when separated by at least one 50kb genomic bin, i.e. if they are separated by at least 200 kb
Fig2c	Enriched gene ontologies (GO) can be found in Supplemental Table 7; GO terms were further filtered to exclude terms which had a permuted p-value ≥ 0.01, contained fewer than 6 genes per GO term, or from the ‘cellular_component’ ontology
Fig2d	Matrices are available in GEO repository, accession number: GSE94364; Insulaton scores are available in Supplementary Table 4
Fig2e	Matrices are available in GEO repository, accession number: GSE94364; Insulaton scores are available in Supplementary Table 4
Fig2f	N/A
Fig2g	Melting scores (meltingScore) compared to length-scaled RNA RPM (lsRRPM) values for OLGs (left plot), PGNs R1 (middle plot) and DNs R1 (right plot); table subset from Supplemental Table 8

## Sheet: Fig2g
gene_symbol	lsRRPM_OLG	lsRRPM_PGN	lsRRPM_DN	meltingScore_OLGs	meltingScore_PGN_R1	meltingScore_DN_R1
2210408I21Rik	125.314	155.837	120.263	15.4177	21.261	16.5232
A830018L16Rik	61.3677	120.696	42.1711	5.3102	0	0
Abca13	13.6961	26.6538	13.6219	5.71719	0	0
Adam12	158.028	108.801	57.2713	10.1924	0	0.87678
Adamts17	24	74.1215	79.3315	0	0	11.2998
Adamtsl1	34.288	91.6395	174.298	3.0414	0	7.5032
Adarb2	386.573	182.971	919.908	0	0	5.6685
Adcy2	53.4654	341.109	110.752	0	7.61377	0
Adgrb3	311.339	1398.18	625.239	0	6.06931	4.53571
Adgrl3	388.528	811.313	304.361	37.825	29.8212	0
Adgrv1	51.3933	52.5816	59.2851	27.2529	13.3555	1.31107
Adk	219.54	185.033	180.427	3.27083	0	0
Aff3	97.6203	358.861	135.532	17.2975	1.06787	0
Agap1	545.463	167.644	224.715	35.7072	35.7072	32.31
Agbl1	80.6835	69.9908	37.979	0	0	0
Agbl4	88.6992	175.39	252.575	0	0	0
Agmo	155.612	56.9411	32.8175	0	0	0
Akap6	228.407	445.342	495.266	0	0	0
Alk	65.9522	43.225	47.4504	0	0	0
Ank2	610.523	1118.6	984.027	8.64731	8.24976	0
Ank3	1442.74	1228.39	839.656	9.90221	0	0
Ankfn1	22.8298	18.9337	89.9148	3.58871	0	0
Anks1b	834.005	1216.27	520.185	21.1602	20.3067	0
Ano2	17.3576	26.5142	47.3397	0	0	0
Ano4	515.787	188.055	55.0947	0	0	0
Aopep	265.772	389.308	276.256	20.268	4.87772	8.10778
Apbb2	281.404	196.584	263.455	16.1639	0	0
Arhgap15	28.5817	61.5977	19.5863	0	5.3345	0
Arhgap24	84.6944	57.0292	81.2976	0	0	10.0085
Arhgap26	150.104	223.616	259.72	43.9154	5.75174	0.13848
Arhgef28	401.689	438.326	231.653	5.74631	0	16.1639
Arid1b	313.18	574.113	474.345	1.50651	6.65833	8.10778
Arl15	230.958	976.154	269.604	0	0	0
Asic2	98.3366	272.341	145.776	33.6301	41.9856	1.15435
Astn2	175.619	162.021	112.946	26.9739	0	0
Atp8a2	147.902	97.9123	114.591	32.5846	0	15.5386
Atrnl1	60.3871	185.834	80.2786	0	0	0
Atxn1	446.189	845.951	746.534	0	0	6.62684
Auts2	357.309	492.851	389.942	22.9125	0	5.87306
B3galt1	363.945	676.848	1145.91	0	0	0
Babam2	189.996	150.414	110.76	0	0	3.96027
Bach2	236.468	131.709	184.82	0	6.65833	4.45971
Baz2b	437.716	293.076	224.179	0	0	0
Bbs9	60.1458	82.0244	138.969	6.39232	3.58871	20.946
Bcas3	298.602	333.982	279.016	0	0	0
Bmpr1b	112.76	100.911	91.6138	9.65496	0	0
Bnc2	69.5118	37.4926	333.959	17.6405	0	24.4927
Brinp3	541.228	55.8739	93.8367	39.1859	1.35016	1.64114
Btbd9	336.547	681.557	384.688	0	0	0
Cacna1c	158.857	186.178	166.953	18.0013	0	4.64178
Cacna1d	149.995	299.711	207.713	31.0212	24.4155	31.0212
Cacna1e	48.2143	726.16	325.212	0.174013	27.195	0
Cacna2d1	340.556	949.326	391.892	0	8.36402	0
Cacna2d3	138.887	403.284	357.576	48.8612	0	40.4614
Cacnb2	78.0489	1512.09	503.57	22.4666	27.9768	20.268
Cadm1	472.722	1024.05	657.359	0	0	0
Cadm2	906.29	1453.44	921.258	11.58	0	0
Cadps	158.088	760.591	486.626	0.273111	0	0
Cadps2	92.5756	407.677	657.224	14.3544	17.5247	19.2076
Caln1	26.0766	501.517	355.581	0	0	0
Camk1d	540.399	893.905	429.525	19.7642	4.6508	16.7025
Camkmt	129.054	175.101	119.083	29.8635	0	34.8434
Camta1	67.9754	228.132	211.475	6.76019	10.9907	21.659
Car10	110.226	47.7541	118.246	0	0	0
Ccdc148	119.939	216.764	144.08	14.8828	18.8566	1.50651
Ccdc171	56.1101	70.2699	141.042	0	0	22.4666
Ccdc178	20.8083	35.5637	13.6348	0	0	0
Ccser1	159.528	273.3	199.424	0	1.13909	0
Cdh12	61.7608	209.371	37.775	0	4.74381	0
Cdh13	105.848	41.8003	183.449	3.96027	0	0.13848
Cdh18	189.902	108.306	456.394	0	3.1894	5.23927
Cdh23	1275	825.124	666.42	7.61377	0	4.45971
Cdh4	51.1057	42.8265	163.881	0	0	0.794264
Cdh8	77.3913	398.006	460.262	0	0	0
Cdk14	132.5	410.696	415.025	39.6195	25.9356	27.2529
Cdkal1	228.761	175.63	123.707	0	0	0
Celf2	403.037	2510.87	416.765	63.1064	72.2096	0
Cep112	81.1826	77.7066	31.2517	0	0	0
Cep128	65.9012	67.5007	48.3364	0	18.2823	0
Cfap299	31.8074	48.6299	39.5981	19.4251	0	8.56379
Chrm3	53.114	722.61	65.3732	0	0	0
Clstn2	41.6777	247.696	472.487	0	0	0
Clvs1	27.2685	251.672	240.009	0	0	0
Cnbd1	16.5074	56.7052	45.5857	0	0	0
Cntn3	260.756	333.327	89.0439	0	0	0
Cntn4	148.076	205.641	109.886	0.981406	0	0
Cntn5	60.6251	78.022	113.457	0	55.9164	0
Cntn6	94.4042	42.8423	109.887	0	0	0
Cntnap2	66.2145	619.393	298.021	0	0	0
Cntnap5a	39.3568	113.26	207.398	0	0	0
Cntnap5b	152.336	219.72	214.902	0	0	0
Cntnap5c	76.3906	281.395	76.3089	0	0	0
Col22a1	29.5119	32.7006	11.405	5.54303	15.7731	0
Col25a1	70.5341	213.273	391.194	0	0	0
Cpa6	66.3036	80.2254	50.4887	8.36402	5.02864	4.28165
Cpne4	83.308	172.195	499.785	0	0	0
Cpq	845.936	408.47	391.657	0	0	0
Creb5	377.213	50.6481	28.9289	5.02864	0	0.273111
Csgalnact1	52.0294	79.5694	18.1752	0	0	0
Csmd1	352.2	873.941	607.349	106.279	18.5411	0
Csmd2	275.477	164.085	270.756	36.3119	0	30.028
Csmd3	784.18	543.069	494.952	0.296563	6.39232	0
Ctnna2	332.89	362.782	287.373	35.7752	0	0
Ctnna3	297.956	176.392	175.252	0	0	0
Ctnnd2	330.916	579.465	533.58	40.593	57.6174	53.1007
Cux1	111.353	56.5074	143.514	7.13062	0	2.53253
Dab1	117.196	718.479	248.969	88.8441	61.9461	23.36
Dach1	184.274	165.673	95.9981	0	0	0
Dcc	365.154	354.903	630.828	0	0	0
Dcdc5	29.5915	29.8847	17.727	0	0	0
Dennd1a	155.06	317.325	200.308	0	0	0
Dgkb	110.172	471.376	127.542	0	0	0
Dgki	214.747	587.472	215.987	0	19.4251	25.1459
Diaph3	42.09	70.3043	20.8116	0	0	0
Dip2c	316.69	566.576	322.594	0	0	0
Dis3l2	552.457	607.227	1086.1	10.1924	0.87678	8.61265
Dlc1	75.8489	125.654	73.6717	18.2823	9.66883	17.6405
Dlg2	239.844	915.352	212.615	9.05129	51.5861	0
Dlgap1	425.408	1577.89	466.221	0	9.47822	0
Dlgap2	53.8162	641.132	72.0271	45.2719	47.4102	42.4924
Dnah7a	37.4062	47.151	71.6862	1.50651	23.2212	0
Dnah7c	107.68	68.877	54.0676	5.96285	6.83144	25.979
Dnah9	95.0565	226.347	69.2063	0	0	0
Dnm3	756.9	351.304	481.133	8.56379	7.29644	35.3163
Dock1	273.327	76.3464	63.2935	0	0	0
Dock2	26.2218	17.49	40.0925	0	0	0
Dock3	347.095	556.32	685.171	6.65833	0	14.8828
Dock4	392.576	1364.75	263.507	6.83144	8.68443	0
Dok6	169.925	544.381	260.483	0	6.18713	0
Dpp10	210.337	71.6543	144.587	49.3468	0	0
Dpp6	81.975	256.575	346.877	0	0	26.8499
Dpyd	265.283	163.14	114.807	0	0	0
Dscam	614.254	205.027	556.598	21.3287	0	37.7818
Dscaml1	293.16	438.569	36.9996	8.61265	2.17966	0
Dst	422.245	333.867	610.923	3.96027	27.5039	22.3358
Dtna	540.231	377.298	381.65	0.578203	21.7229	3.65627
Ebf1	32.9011	27.9937	70.0026	0	0	0
Edil3	795.593	114.673	81.0151	0	0	0
Egfem1	125.879	711.797	111.057	0	7.09721	0
Elmo1	182.977	64.515	108.351	0	0	0
Enox1	232.708	506.562	274.422	0	0	0
Epha3	76.6486	296.803	88.8429	0	0	0
Epha5	297.61	977.688	691.418	0	0	0
Epha6	294.881	1931.5	604.647	0	78.5183	36.005
Ephb1	380.443	52.7019	55.236	0	0	0
Erbb4	910.815	75.8391	884.581	0	0	8.70541
Erc2	96.5625	505.122	1219.04	9.47822	0	63.9098
Esr1	47.7158	62.5262	38.4817	0	5.54303	3.2268
Esrrg	219.501	57.9472	100.506	0	0	0
Etl4	313.989	288.491	233.184	9.4781	24.2784	15.9674
Exoc4	210.942	260.331	187.811	0	0	0
Exoc6b	433.744	563.595	258.186	7.47806	0	3.56941
Fam155a	1122.67	1701.16	1465.6	34.274	10.985	24.6472
Fam172a	159.39	228.164	116.234	33.3794	38.3303	34.1828
Fam189a1	126.176	636.232	235.006	22.3358	6.39232	23.7641
Fars2	91.4981	142.648	71.5309	0	6.39232	0
Fat3	134.203	305.413	182.191	0	26.7708	0
Fbxl17	186.555	328.144	326.538	22.5244	12.7922	17.0878
Fbxl7	760.911	470.51	1609.07	0	0	0
Fgf12	332.925	448.825	372.103	0	0	0
Fgf14	324.397	718.776	540.579	27.3445	25.0266	18.6182
Fggy	45.6565	44.9026	62.1132	0.0136201	15.5179	3.27083
Fhit	78.1243	70.9135	58.4351	0	0	0
Fhod3	35.8247	34.57	80.2974	0.678935	21.6361	17.6405
Fmn1	63.949	150.543	101.628	3.58871	30.6694	30.6694
Focad	353.61	460.482	206.03	12.4507	0.0136201	0
Foxn3	975.989	229.286	1190.66	34.8434	0	18.9338
Foxp1	398.143	645.818	270.055	27.4088	21.3287	10.7353
Foxp2	97.7294	42.1003	343.112	0	0	0
Fras1	133.274	121.148	69.3919	3.96027	18.2823	9.17181
Frmd4a	260.28	570.981	458.287	43.9287	16.9457	13.939
Frmd4b	646.716	282.812	370.178	2.89625	1.50651	4.45971
Fry	285.51	695.63	388.859	0	8.10778	2.17966
Fstl4	147.283	146.189	57.7093	10.6918	0	6.83144
Fstl5	77.7992	82.4961	148.927	0	2.35648	6.34889
Fto	198.396	237.305	277.747	27.9768	1.18622	30.5011
Gabrb1	158.076	1053.69	494.749	0	13.8578	15.5386
Gabrg3	107.185	314.34	161.758	0.206726	0	15.9809
Galnt13	188.303	154.311	189.911	0	2.48367	4.15136
Galnt17	156.537	818.981	61.4462	19.1345	0	0
Galntl6	62.4486	1301.5	700.605	0	55.9037	0
Glis3	38.8331	82.6579	27.9075	0.13848	0	0
Gm37013	338.033	466.446	412.834	0	0	0
Gm38666	343.081	466.723	410.619	0	0	0
Gm38667	345.463	467.344	410.701	0	0	0
Gmds	47.2999	106.903	139.922	0	0	0
Gpc5	400.026	219.17	32.9334	0.999831	9.68572	0
Gpc6	176.532	64.9426	364.411	4.70647	0	7.72481
Gphn	1214.25	1309.92	597.844	21.7055	0	39.1859
Gpr158	136.271	334.778	719.663	4.28165	20.4027	36.6453
Gria4	368.443	244.782	463.136	19.5569	26.3482	8.10778
Grid1	135.967	172.916	136.059	0	0	0
Grid2	416.652	104.734	117.937	0	0	0
Grik1	148.816	147.996	103.683	0	0	0
Grik2	614.026	443.862	206.166	13.7869	12.4753	14.6902
Grik4	88.338	72.8482	65.2587	0	18.2823	3.58871
Grin2a	63.184	2544.81	486.367	0	3.58871	0
Grin2b	78.7441	2272.81	395.921	17.2975	0.529345	10.7309
Grip1	138.457	283.678	188.122	0	0	0
Grm1	32.3758	231.719	102.592	0	0	0
Grm5	285.603	2058.62	308.094	0	4.95915	0
Grm7	174.625	527.062	158.451	0	0	0
Grm8	64.0053	72.0876	94.0869	0	0	0
Gse1	105.112	281.08	289.15	0	0	6.19689
Gtdc1	134.264	213.511	82.9478	2.89625	27.9768	0
Gucy1a2	170.635	431.125	123.548	0.926447	14.5764	17.0084
Hcn1	336.367	983.25	78.1408	0	0	0
Hdac9	684.524	628.476	606.96	0	0	0
Hecw2	221.479	226.296	238.268	4.45971	0	0
Hivep3	108.154	269.68	169.318	0	0	0
Hmcn1	18.9093	24.9505	15.7369	0	0.403882	0
Hpse2	38.7144	56.2502	33.0978	10.3043	2.7977	7.09721
Hs3st4	65.1976	249.297	27.1186	0	0	0
Hs6st3	80.7626	1414.07	76.7305	48.3126	44.6347	25.4171
Hydin	33.0938	79.0331	49.9831	0	0	2.53253
Immp2l	122.953	162.935	175.942	11.9426	37.9742	6.66158
Inpp4b	114.66	30.8663	80.5368	0	0	0
Iqcm	138.837	106.062	53.5213	0	0	3.62731
Iqschfp	283.688	962.956	1605.54	0	3.40655	18.121
Itpr1	139.98	683.472	107.169	0	0	0
Itpr2	232.4	146.974	57.6381	0	0	0
Kalrn	222.871	1110.23	312.017	45.5323	40.8018	0
Kcnab1	34.9013	658.953	108.458	0	5.41516	0
Kcnb2	72.8925	627.231	378.324	0	0	0
Kcnd2	851.266	2584.03	294.037	0.663581	7.711	0
Kcnh1	15.9884	115.335	36.8236	0	0	0
Kcnh7	224.337	1056.09	98.1066	0	0	0
Kcnh8	140.758	31.0879	15.4054	0	3.27083	0
Kcnip1	425.982	608.759	357.383	0	0	0
Kcnip4	188.692	2103.63	1396.29	0	2.29548	0
Kcnma1	186.307	724.469	427.415	20.097	0	4.83157
Kcnn2	79.4327	779.594	145.571	0	0	0
Kcnq5	239.019	497.247	113.692	0	0	0
Kcnt2	49.2723	253.957	61.9118	0	12.2987	0
Khdrbs2	194.839	436.522	185.836	0	0	0
Kif26b	18.14	31.8975	76.335	0	0	0
Kirrel3	587.389	363.113	268.868	3.31245	0	0
Klf12	202.903	86.8657	120.226	17.0084	0.678935	0
Klhl1	69.7742	62.9595	740.363	0	0	1.25799
Ksr2	65.8304	184.711	133.714	1.50651	0	3.65627
L3mbtl4	22.8036	28.0311	30.0268	0	0	0
Lama2	95.302	37.2741	20.0592	0	0	0
Large1	280.349	867.05	257.484	2.12538	0.0986695	0
Ldb2	55.4549	405.801	168.127	0	0	0
Ldlrad4	299.436	415.494	183.567	0.87678	0	0
Lhfpl3	1483.04	72.6305	242.818	0.326674	0	0
Limch1	522.382	272.328	228.828	8.61265	0	7.61377
Lingo2	141.057	216.074	265.494	0	6.4068	0
Lpp	346.133	524.639	886.253	8.24976	0	0
Lrba	150.002	208.356	329.915	7.56853	22.1572	22.7688
Lrfn5	175.296	1391.05	678.987	31.3643	18.1671	20.99
Lrmda	64.7483	31.0204	37.4983	0	0	0
Lrp1b	548.913	311.63	252.278	0	55.2818	0
Lrrc4c	608.737	318.166	172.538	44.7614	77.3287	0
Lrrc7	198.582	1694.8	458.51	0	13.3016	0
Lrrtm4	295.519	217.099	202.28	46.6923	0	0
Lsamp	748.053	1311.57	786.691	16.9119	18.9183	0
Ltbp1	147.658	36.9713	27.6597	6.19689	0	0
Luzp2	1083.64	400.815	327.301	0	0	0
Macf1	329.232	593.947	692.099	27.157	22.4666	18.1671
Macrod2	112.825	234.977	218.954	0	0	0
Magi1	257.041	140.093	354.066	10.3043	0	0
Magi2	559.995	627.079	345.47	73.3311	9.80223	22.5327
Malrd1	12.7527	29.6202	15.4966	0	0	0
Maml2	330.424	58.6621	54.522	0.529345	0	0
Maml3	144.394	175.351	283.832	30.2525	0	0
March1	240.015	431.945	215.398	0	3.14476	0
Mast4	357.407	260.903	133.793	46.3441	0	43.9287
Mbd5	400.393	537.858	571.901	0	15.1699	0
Mcc	35.746	50.3552	309.067	4.34149	0	20.946
Mctp1	28.826	118.45	99.1723	34.1561	39.0854	41.291
Mdga2	622.985	548.542	306.917	0	0	0
Mecom	58.9778	87.0888	28.0066	0	0	0
Megf11	333.902	181.318	234.773	0	19.5569	7.13062
Mei4	52.7912	70.3437	29.7147	0	0	0
Mgat4c	3001.36	1820.55	1277.82	0	0	0
Msi2	259.725	131.116	686.472	0	0	8.20671
Msra	51.9451	905.666	149.473	24.763	22.4666	15.5179
Mtus2	40.5493	228.492	81.5262	0	0	0
Myo16	39.8848	113.525	22.3475	39.1859	0	0
Myo3a	13053.4	3931.03	2730.5	0	2.87454	8.68443
Myo3b	42.9658	54.1356	47.8794	2.53192	2.19897	5.13287
Myo5b	51.8708	180.359	40.8056	0	0	0
Myt1l	157.973	1009.6	435.66	0	9.17181	0
Naaladl2	170.567	110.312	129.997	0	0	0
Nalcn	201.642	353.547	298.08	0	0.0136201	0.578203
Nav2	253.901	319.295	220.22	0	7.41912	1.83533
Nav3	511.964	950.049	106.286	0.309643	13.7983	0
Nbas	148.102	143.237	178.23	0	0	0
Nbea	308.059	1019.76	375.832	27.2529	44.4836	24.0138
Ncald	442.898	69.4019	322.153	10.6918	0	0
Ncam2	935.472	366.902	477.635	0	0	0
Nckap5	300.338	123.063	47.6748	0	0	0
Nebl	286.614	569.798	96.3988	0	15.1699	2.87454
Nedd4l	145.057	470.901	808.889	0	0	0
Negr1	231.024	345.3	403.765	0	0	16.2318
Nell1	72.8201	266.89	62.9527	4.04713	1.66994	0
Nfia	513.103	233.294	25.9841	3.62731	7.17405	6.4068
Nkain2	1517.97	722.043	737.679	0	8.01832	35.7072
Nkain3	150.895	145.852	108.011	0	0	0
Nlgn1	897.764	1511.11	771.568	61.134	3.28597	0.463058
Nol4	212.972	239.843	217.15	0	0	0
Npas3	330.45	67.0032	39.3341	0	0	0
Nr3c2	109.704	928.64	69.5659	0	0	0
Nrg1	145.491	288.694	465.245	0	0	0
Nrg3	275.585	1232.14	677.783	3.41835	3.41835	4.35491
Nrxn1	790.169	1022.66	667.607	66.3921	17.5636	28.4604
Nrxn3	599.922	1006.45	1635.87	18.8618	51.3892	47.695
Ntm	627.747	1028.2	406.973	59.2336	0	0
Ntng1	13.0208	215.209	287.896	0	0	0
Ntrk3	342.734	958.42	327.835	2.87454	26.7366	20.2656
Opcml	416.402	1346.28	220.403	57.8852	33.1087	2.91977
Otud7a	226.272	498.011	174.186	30.5011	27.157	14.8828
Oxr1	268.158	625.826	168.531	6.62684	2.89191	0
Pacrg	409.048	248.252	197.113	7.28021	0	6.83144
Palld	44.8765	60.8659	37.7127	33.9893	0	0
Pard3	210.889	73.9419	75.8686	38.8341	15.3822	38.8341
Pard3b	120.897	100.976	105.203	11.213	0	10.5264
Patj	40.0848	85.752	92.9049	4.05256	0	21.7229
Pcca	158.89	193.261	125.753	0	0	0
Pcdh15	350.094	98.0969	214.41	0	0	0
Pcdh7	946.033	387.176	637.344	0	0	0.678935
Pcdh9	4259.42	830.001	644.099	0	0	0
Pclo	283.257	605.997	569.872	0	2.76286	0
Pcsk5	41.8525	45.8153	54.896	0	0	0
Pde10a	191.175	546.874	301.82	25.1148	0	23.725
Pde11a	8.24109	196.361	71.8805	9.12838	0	7.61377
Pde1a	55.7207	1345.13	276.233	0	0	0
Pde1c	462.791	406.392	263.426	0	0	0
Pde4b	2003.64	222.919	369.86	0	0	0
Pde4d	298.383	316.842	549.132	85.45	34.7678	64.2178
Pde7b	161.191	68.4548	48.1714	11.8699	19.5569	11.8699
Pdgfd	51.6005	55.2357	33.0188	0	0	0
Pdzd2	90.7187	136.825	67.4338	0	7.13062	9.65496
Pdzrn4	189.736	94.7584	309.341	0	0	15.1699
Phactr1	364.452	1305.68	186.621	2.56619	0	0
Piezo2	35.4541	32.4712	18.7987	0	0	0
Pik3c2g	29.6208	32.6639	21.931	0	0.87678	7.13062
Pkhd1	90.0346	111.549	55.0219	0	0	0
Plcb1	276.429	654.713	283.367	9.23261	5.70034	12.0497
Plcb4	153.044	89.3823	1657.11	0	0	1.50651
Plcl1	993.655	125.815	418.245	0	0	0
Plxdc2	495.809	107.684	127.324	0	0	0
Plxna4	30.257	493.297	272.633	0	0	14.9696
Ppargc1a	155.377	438.117	97.7372	0	0	0
Ppfia2	210.629	695.764	465.47	0	0	0
Ppp2r2b	435.576	1069.57	570.642	4.6508	0	0.0255632
Prex2	66.7744	87.7943	24.1573	20.99	0	0
Prickle2	657.724	758.387	521.075	8.10778	0	0
Prkca	394.279	670.527	765.258	0	0	0
Prkcb	559.344	3284.16	630.506	25.5501	8.61265	11.8699
Prkce	59.7287	550.343	206.539	38.5064	18.2407	5.34212
Prkg1	153.242	289.095	255.108	0	0	0
Prkn	147.18	132.151	122.75	0	7.04543	31.7401
Psd3	389.595	449.251	316.173	0	0	0
Ptprd	584.736	317.407	159.82	0	0	0
Ptprg	346.288	580.261	253.514	9.72708	6.00456	3.18475
Ptprk	263.595	153.054	73.6896	0	0	9.90221
Ptprm	125.394	81.1432	50.5044	0	0	0
Ptprn2	84.3202	384.288	379.966	34.0237	0	0
Ptprt	178.826	51.3097	28.9688	0	0	0
Rabgap1l	253.999	395.616	353.921	0	0.804398	0
Rad51b	46.4331	42.9294	47.3968	8.37922	6.7868	14.8647
Ralyl	152.074	701.047	435.295	13.3439	15.1506	11.2159
Rarb	62.0703	57.5229	46.4256	0	0	0
Rbfox1	167.802	1111.45	43.5185	104.548	65.3274	0
Rbfox3	40.8532	545.501	158.627	35.8158	0	15.5386
Rbms3	95.8609	89.5817	343.692	0	0	15.7658
Reln	29.2085	73.5064	40.6658	6.21426	0	0
Rere	548.833	627.581	546.59	12.4507	4.45971	7.61377
Rgs6	101.179	75.9311	206.892	14.3544	16.9782	5.6685
Rgs7	231.245	429.414	310.509	25.979	6.39232	2.19897
Rims1	199.063	560.031	895.641	10.5326	4.95915	7.56853
Rims2	264.134	360.591	406.468	20.6411	0	17.0878
Rit2	47.4776	286.439	1050.53	0	0	0
Robo1	176.285	217.089	460.939	52.9239	39.5042	43.1522
Robo2	75.01	1591.84	819.922	103.023	25.1552	44.5885
Ror1	62.0751	165.005	25.2293	0	7.61377	16.8208
Rora	307.439	155.193	348.264	4.15136	0	0
Rsrc1	503.643	174.759	206.054	0	0	0
Runx2	66.7488	365.513	108.24	0.87678	4.87772	0.0136201
Ryr2	114.181	536.357	76.3896	41.2119	23.3877	3.62731
Ryr3	99.2662	726.773	226.506	0	21.9067	10.3043
Samd12	124.343	240.602	190.944	0	0	0
Samd5	94.6762	538.417	129.457	0	0	0
Scaper	141.086	173.636	233.085	0	0	0
Schip1	324.866	1197.81	1787.04	0	4.95915	15.3822
Sdk1	113.325	50.3498	199.171	0	0	0
Sema3a	46.0453	37.1754	16.4218	0	0	3.92079
Sema5a	305.575	40.277	77.2706	1.35016	0	0
Sema6d	472.855	95.072	621.065	1.96586	0	10.7353
Setbp1	187.692	537.784	143.1	0	0	0
Sgcd	167.326	104.212	474.001	0	0	0
Sgcz	166.58	49.653	233.364	0	20.9701	0
Shank2	57.2869	295.22	120.227	1.64114	3.22631	12.2553
Skint5	35.1368	40.394	24.2409	0	0	0
Skint6	135.43	128.612	174.548	0	0	0
Slc14a2	8.99868	36.5504	18.8636	4.6508	7.0481	0
Slc24a3	153.154	694.901	543.474	0	0	0
Slc25a21	40.1455	51.7919	28.1752	31.0212	5.41516	17.9011
Slc35f1	563.074	207.264	444.397	18.5135	32.5846	0
Slc39a11	115.443	110.731	102.663	16.1162	0	1.06787
Slc4a4	94.6287	97.4018	22.9312	0	0	0
Slc8a1	353.675	2169.96	929.116	0	0	0
Slc9a9	157.742	147.177	58.3687	4.61533	0	0.0986695
Slit2	52.3982	112.387	175.575	0	4.87772	3.65627
Slit3	18.3096	724.928	30.8377	0	9.46245	0
Smyd3	160.007	162.009	204.448	0	0	0
Snd1	473.15	429.93	259.348	0	0	0
Snrpn	101.555	530.022	816.191	0	0	2.6258
Sntg1	413.537	369.763	233.346	0	29.4729	0
Snx29	118.628	91.3426	111.916	10.7309	0	4.6508
Sorcs1	445.366	94.646	54.7956	0	1.8467	0
Sorcs2	40.2563	75.857	63.5795	23.2212	0	7.61377
Sorcs3	137.216	474.379	117.474	0	0	0
Sox5	127.09	93.6682	16.9135	0	0	0
Sox6	498.339	90.7806	101.787	0	0	0
Spag16	87.5536	47.5044	44.4368	0	0	13.1353
Spata16	21.9605	35.8041	19.4854	0	0	0
Spock1	192.425	82.3572	78.7412	9.90221	0	10.3641
Spock3	253.111	60.6028	331.38	0	0	0
St18	1325.7	85.5628	75.3935	0	5.96285	0.13848
St6galnac3	296.916	213.634	153.927	42.0189	35.0159	18.0785
Stag1	422.452	483.066	353.98	0	0	0
Stard13	234.777	68.4531	50.5826	0	6.85167	0
Stpg2	18.6775	38.4709	21.6303	0	0	0
Sugct	26.0275	44.3428	20.372	0	3.00738	0
Supt3	55.4698	86.6216	92.3586	0	0	0
Syn3	152.796	104.865	136.806	0	0	0
Syne1	186.855	483.3	289.087	18.6394	45.3196	47.0133
Synpr	192.486	71.3134	53.8931	0	0	0
Syt1	156.957	2332.2	2531.12	0	12.3856	12.3856
Tafa1	110.123	1493.25	124.232	27.9225	22.7688	10.0874
Tafa2	171.826	79.5092	61.3835	0	0	0
Tanc2	627.714	724.98	515.392	0	15.5179	9.12838
Tbc1d5	279.205	147.777	88.9706	6.21426	7.47806	0
Tcf4	1377.38	2686.04	222.458	0	27.9768	0
Tenm2	108.337	1336.23	587.848	11.9704	51.6614	2.26479
Tenm3	43.973	220.792	106.124	2.60592	24.2241	9.36161
Tenm4	109.995	445.332	91.6804	0	0	0
Thrb	105.344	275.789	73.1839	0	0	0
Thsd4	56.2329	109.47	69.199	0.0986695	7.97026	0
Thsd7a	301.015	88.3556	114.725	0	0	5.13287
Thsd7b	114.081	198.763	87.1431	0	0	0
Tiam1	42.2904	137.269	161.535	0	0	2.89625
Tln2	277.529	383.016	535.787	15.7731	0.13848	2.87454
Tmem117	76.6513	54.631	164.433	16.1162	6.21426	24.4155
Tmem132c	16.178	44.1789	76.0486	0	0	4.87772
Tmem132d	264.235	217.306	136.436	0	0	1.33899
Tmem178b	414.841	636.144	865.815	0	0	3.58871
Tmtc2	258.279	346.265	308.948	0	19.5949	0
Tnik	379.295	443.981	115.181	24.4927	9.17181	23.7641
Tnr	1178.5	577.301	124.071	0	0	0
Tpk1	45.1386	47.5901	35.097	0	7.13062	3.65627
Trappc9	99.5146	145.959	224.196	0	10.834	12.2908
Trdn	49.2725	41.8295	18.4305	0	0	6.39232
Trhde	143.977	130.906	44.5722	0	0	0
Trpm3	250.412	235.372	406.872	0.676522	0	25.8149
Tshz2	652.646	360.335	1072.78	0	0	0
Ttc28	86.1608	63.7301	138.104	7.73863	0.403882	1.87566
Unc13c	215.91	54.6956	112.394	0	0	0
Unc5c	867.118	362.128	579.09	18.8566	0	0
Unc5d	67.5983	59.4074	215.456	1.4447	0	2.7977
Ush2a	267.903	186.197	171.865	0	0	0.372999
Utrn	87.1257	62.3288	70.8593	4.61566	0	0
Vav3	60.9285	78.3371	66.4442	0	0	0
Vps13b	108.586	231.915	164.153	0	0	1.05412
Vwa8	96.5641	143.065	153.031	11.2178	1.562	0
Wwox	140.96	97.2491	107.83	0	0	0
Xkr4	400.649	1008.51	563.859	0	1.38734	3.48467
Zbtb20	499.168	835.139	350.626	4.53571	14.8719	13.9925
Zfhx3	100.68	46.3663	649.757	0	0	6.02751
Zfp385b	135.851	465.146	160.302	0	0.678935	0
Zfp407	91.5063	111.853	70.6821	0	0	0
Zfp536	411.266	63.3763	52.7922	0	0	0
Zfp804b	115.455	110.193	208.549	0	0	36.5215
Zfp993	144.396	200.225	132.121	0	0	0
Zfpm2	322.552	154.923	52.5454	0	0	0
Zmat4	76.5801	228.801	40.9044	16.7025	0	23.0432
