# Supplementary material for: Cell-type specialization is encoded by specific chromatin topologies
Source: Nature. 2021 Nov 17;599(7886):684–91. doi: 10.1038/s41586-021-04081-2 (PMC8612935; doi:10.1038/s41586-021-04081-2)
Supplement: Supplementary file 22 — Source Data Fig. 3 [file 41586_2021_4081_MOESM22_ESM.xlsx]

## Sheet: legend
	description
Fig3a	Matrices are available in GEO repository, accession number: GSE94364; Insulaton scores are available in Supplementary Table 4; Compartment eigenvector values are available in Supplementary Table 5
Fig3b	Matrices are available in GEO repository, accession number: GSE94364; Insulaton scores are available in Supplementary Table 4; Compartment eigenvector values are available in Supplementary Table 5
Fig3c	N/A
Fig3d	Gyration radii for the green domain in the Nrxn3 locus (chr12:87,600,000-92,400,000) in mESCs and DNs
Fig3e	N/A
Fig3f	Confocal images; Raw images and ROIs can be found in:	https://github.com/pombo-lab/WinickNg_Kukalev_Harabula_Nature_2021/tree/main/microscopy_images/Figure_3f_EDFig_7f/
Fig3g	Scatter and violin plots; columns labelled Area were used to produce the scatter and violin plots (left); columns labeled Nuclear localization were used to produce the barplots (right)
Fig3h	Confocal images; Raw images and ROIs can be found in:	https://github.com/pombo-lab/WinickNg_Kukalev_Harabula_Nature_2021/tree/main/microscopy_images/Figure_3h_EDFig_7g/
Fig3i	Scatter and violin plots; columns labelled Area were used to produce the scatter and violin plots (left); columns labeled Nuclear localization were used to produce the barplots (right)
Fig3j	N/A	N/A

## Sheet: Fig3d
Green_domain_gyration_radius	cell_type
4.23192	ESC
4.10646	ESC
4.41014	ESC
4.50568	ESC
4.24927	ESC
4.31837	ESC
4.56736	ESC
3.90611	ESC
4.51786	ESC
4.39507	ESC
4.6329	ESC
4.53844	ESC
4.37673	ESC
4.54421	ESC
4.5221	ESC
4.2292	ESC
4.30774	ESC
4.27137	ESC
4.25956	ESC
4.10586	ESC
4.61672	ESC
4.1886	ESC
4.81073	ESC
4.48611	ESC
4.56317	ESC
4.26279	ESC
4.22862	ESC
4.17669	ESC
4.402	ESC
4.20473	ESC
4.28346	ESC
3.97302	ESC
4.52977	ESC
4.50213	ESC
4.36116	ESC
4.40957	ESC
4.32538	ESC
4.19813	ESC
4.28641	ESC
4.08024	ESC
4.33216	ESC
3.97497	ESC
4.76362	ESC
4.37385	ESC
4.43802	ESC
4.54173	ESC
4.66656	ESC
4.61417	ESC
4.34962	ESC
3.96891	ESC
4.27273	ESC
4.38811	ESC
4.47916	ESC
4.62748	ESC
4.32222	ESC
4.37314	ESC
4.3751	ESC
4.13094	ESC
4.09836	ESC
4.1403	ESC
4.58883	ESC
4.15067	ESC
4.261	ESC
4.48194	ESC
4.17517	ESC
4.2649	ESC
4.41098	ESC
4.28201	ESC
4.32499	ESC
4.50878	ESC
4.5857	ESC
4.26585	ESC
4.32648	ESC
4.30699	ESC
4.34507	ESC
4.36235	ESC
4.25256	ESC
4.59954	ESC
4.24983	ESC
4.43723	ESC
4.25167	ESC
4.29128	ESC
4.50635	ESC
4.37244	ESC
4.24279	ESC
4.61262	ESC
4.05824	ESC
4.54783	ESC
3.97375	ESC
4.40244	ESC
4.19202	ESC
4.37948	ESC
4.27984	ESC
4.65835	ESC
4.40054	ESC
4.25166	ESC
4.28258	ESC
4.15746	ESC
4.37288	ESC
4.65749	ESC
4.24967	ESC
4.38227	ESC
4.28043	ESC
4.40116	ESC
4.67661	ESC
4.0534	ESC
4.89416	ESC
4.05914	ESC
4.28547	ESC
4.14164	ESC
4.3083	ESC
4.22829	ESC
4.39359	ESC
5.2506	ESC
4.70697	ESC
4.06619	ESC
4.84694	ESC
4.21031	ESC
4.51602	ESC
4.30002	ESC
4.03666	ESC
5.21625	ESC
4.17681	ESC
4.23357	ESC
4.12556	ESC
4.50776	ESC
4.86286	ESC
4.11517	ESC
4.63214	ESC
4.22715	ESC
3.96915	ESC
4.0569	ESC
4.10353	ESC
4.24009	ESC
4.38829	ESC
4.36317	ESC
4.15691	ESC
4.54738	ESC
4.15814	ESC
4.43209	ESC
3.87158	ESC
4.09869	ESC
4.24867	ESC
4.40082	ESC
4.06665	ESC
4.34842	ESC
4.42033	ESC
4.29115	ESC
4.06762	ESC
4.52668	ESC
4.13742	ESC
4.21488	ESC
4.60366	ESC
4.16272	ESC
4.43297	ESC
4.6079	ESC
4.57078	ESC
4.48891	ESC
4.4035	ESC
4.48083	ESC
4.32047	ESC
3.99283	ESC
4.65963	ESC
4.21267	ESC
4.96315	ESC
4.73132	ESC
4.62279	ESC
4.02866	ESC
4.47296	ESC
4.31878	ESC
4.36193	ESC
4.36427	ESC
4.62258	ESC
4.63942	ESC
4.73081	ESC
4.53992	ESC
4.85876	ESC
4.36361	ESC
4.0569	ESC
4.48772	ESC
4.23476	ESC
4.05433	ESC
4.72874	ESC
4.30593	ESC
4.64512	ESC
4.34963	ESC
4.35454	ESC
4.14511	ESC
4.45843	ESC
4.40117	ESC
4.23701	ESC
4.08427	ESC
4.62335	ESC
4.34925	ESC
4.34027	ESC
4.32763	ESC
4.29911	ESC
4.12882	ESC
4.06745	ESC
4.21382	ESC
4.69318	ESC
4.5375	ESC
4.57661	ESC
4.84872	ESC
4.97931	ESC
4.4956	ESC
4.22998	ESC
4.21302	ESC
4.1388	ESC
4.13816	ESC
4.49957	ESC
4.46508	ESC
4.67997	ESC
4.97182	ESC
4.89181	ESC
4.61425	ESC
4.16434	ESC
4.44063	ESC
4.34359	ESC
4.15289	ESC
4.39188	ESC
4.64897	ESC
4.39825	ESC
4.29425	ESC
4.45091	ESC
4.407	ESC
4.37129	ESC
4.50218	ESC
4.50478	ESC
4.39914	ESC
4.18629	ESC
4.62653	ESC
4.34925	ESC
4.62942	ESC
4.92738	ESC
4.30731	ESC
4.20192	ESC
4.61543	ESC
4.55671	ESC
4.79902	ESC
4.02435	ESC
3.97148	ESC
4.29984	ESC
4.4169	ESC
5.01745	ESC
4.34791	ESC
4.31137	ESC
4.23204	ESC
4.32688	ESC
4.50284	ESC
4.7188	ESC
4.07061	ESC
4.30725	ESC
4.30561	ESC
4.78472	ESC
4.82418	ESC
4.29244	ESC
4.64743	ESC
4.48851	ESC
4.08456	ESC
4.44591	ESC
4.21124	ESC
4.20905	ESC
4.58775	ESC
4.6547	ESC
4.61089	ESC
4.20366	ESC
4.40212	ESC
4.10341	ESC
4.18626	ESC
4.29406	ESC
4.28913	ESC
4.36012	ESC
4.90391	ESC
4.83462	ESC
4.19617	ESC
4.2538	ESC
4.56608	ESC
4.433	ESC
4.3372	ESC
4.07309	ESC
4.25573	ESC
4.07648	ESC
4.4238	ESC
5.27087	ESC
4.57488	ESC
4.17656	ESC
4.35519	ESC
4.32277	ESC
4.39617	ESC
4.17071	ESC
4.44179	ESC
4.5491	ESC
4.8815	ESC
4.53079	ESC
4.35282	ESC
4.27308	ESC
4.53174	ESC
4.5474	ESC
4.22813	ESC
4.25402	ESC
4.23387	ESC
4.78188	ESC
4.23072	ESC
4.89925	ESC
4.38188	ESC
4.27553	ESC
4.2372	ESC
4.21428	ESC
4.56428	ESC
4.37339	ESC
4.14884	ESC
4.57444	ESC
4.37233	ESC
4.78129	ESC
4.34798	ESC
4.12778	ESC
4.36831	ESC
4.23114	ESC
4.571	ESC
4.17276	ESC
4.29509	ESC
4.5434	ESC
4.59196	ESC
4.55739	ESC
4.28629	ESC
4.18452	ESC
4.34668	ESC
4.35134	ESC
4.32208	ESC
4.31446	ESC
4.11044	ESC
5.05068	ESC
4.25514	ESC
4.76329	ESC
4.4932	ESC
4.37582	ESC
4.21656	ESC
4.62057	ESC
4.23427	ESC
4.47013	ESC
4.6418	ESC
4.23262	ESC
4.87526	ESC
4.84394	ESC
4.51876	ESC
4.28788	ESC
4.31287	ESC
4.28012	ESC
4.57363	ESC
4.07168	ESC
4.16011	ESC
4.66992	ESC
4.41105	ESC
4.58664	ESC
4.02256	ESC
4.35787	ESC
4.29424	ESC
4.33252	ESC
4.30331	ESC
4.124	ESC
4.48999	ESC
4.23319	ESC
4.48531	ESC
4.49808	ESC
4.31989	ESC
4.72044	ESC
4.15097	ESC
4.03453	ESC
4.57714	ESC
4.13889	ESC
3.94119	ESC
4.13338	ESC
4.28917	ESC
4.56834	ESC
4.43722	ESC
4.30511	ESC
4.17713	ESC
4.10764	ESC
4.18779	ESC
4.25844	ESC
4.28041	ESC
4.35734	ESC
4.19331	ESC
4.729	ESC
4.29294	ESC
4.03333	ESC
4.17959	ESC
4.13206	ESC
4.36908	ESC
4.34296	ESC
4.60724	ESC
4.51349	ESC
4.13013	ESC
4.27362	ESC
4.41938	ESC
4.24961	ESC
4.30418	ESC
4.1448	ESC
4.54501	ESC
4.27051	ESC
4.3231	ESC
4.83335	ESC
4.5087	ESC
4.67629	ESC
4.38939	ESC
4.48153	ESC
4.24632	ESC
4.3176	ESC
4.43841	ESC
4.23871	ESC
4.35998	ESC
4.66884	ESC
4.12364	ESC
4.48377	ESC
4.2361	ESC
4.32238	ESC
4.01629	ESC
4.48701	ESC
4.55237	ESC
4.90218	ESC
4.18377	ESC
4.4488	ESC
4.39653	ESC
4.1859	ESC
4.2909	ESC
4.32751	ESC
3.95358	ESC
4.37232	ESC
4.31326	ESC
4.51962	ESC
4.28053	ESC
4.24364	ESC
4.33071	ESC
4.57467	ESC
4.18393	ESC
4.3336	ESC
4.09887	ESC
4.25554	ESC
4.39506	ESC
4.38743	ESC
4.13845	ESC
4.56761	ESC
4.12906	ESC
4.71054	ESC
4.27138	ESC
4.46223	ESC
4.04738	ESC
4.20016	ESC
4.45253	ESC
4.35863	ESC
4.29325	ESC
4.18512	ESC
4.17467	ESC
4.69377	ESC
4.42656	ESC
4.82174	ESC
4.05108	ESC
4.41201	ESC
4.38521	ESC
4.25848	ESC
4.64784	ESC
4.23143	ESC
4.49872	ESC
4.36858	ESC
5.08127	ESC
4.46612	ESC
4.26281	ESC
3.98905	ESC
5.08987	ESC
4.52866	ESC
4.26991	ESC
4.449	ESC
4.57785	ESC
4.34598	ESC
4.6305	ESC
4.71052	ESC
4.42942	ESC
3.96942	ESC
4.8384	ESC
4.1894	ESC
4.1219	ESC
4.31814	ESC
4.42463	ESC
4.50866	ESC
4.71656	ESC
4.78296	ESC
4.0907	ESC
4.01483	ESC
4.54193	ESC
4.95118	ESC
4.15406	ESC
4.37321	ESC
4.33675	ESC
4.21056	ESC
4.33807	ESC
5.02757	ESC
4.02668	ESC
4.37186	ESC
4.97367	ESC
5.37589	DN
5.84057	DN
4.68286	DN
4.25273	DN
5.56701	DN
4.74445	DN
4.86994	DN
4.68393	DN
4.63983	DN
4.43822	DN
5.92464	DN
5.39679	DN
4.38862	DN
4.68218	DN
4.62887	DN
4.55219	DN
4.97918	DN
4.36508	DN
5.11932	DN
4.83884	DN
5.03879	DN
4.72042	DN
5.18219	DN
4.01732	DN
5.1967	DN
4.96764	DN
4.62942	DN
5.14784	DN
4.68841	DN
4.73313	DN
4.22299	DN
5.74302	DN
4.55971	DN
5.5087	DN
4.99171	DN
4.84711	DN
4.53366	DN
4.46241	DN
4.21404	DN
4.25573	DN
4.84235	DN
5.86817	DN
5.26847	DN
5.99418	DN
4.78166	DN
4.44568	DN
4.36541	DN
4.61243	DN
4.0917	DN
4.52883	DN
5.10853	DN
4.89284	DN
4.45833	DN
4.88692	DN
4.47346	DN
4.78058	DN
4.61217	DN
4.73212	DN
5.05082	DN
5.54634	DN
4.27594	DN
4.50061	DN
5.04313	DN
5.15351	DN
4.63887	DN
5.34332	DN
5.01829	DN
5.79764	DN
5.85453	DN
4.23865	DN
4.51007	DN
5.14988	DN
4.71604	DN
4.38999	DN
5.5815	DN
5.88873	DN
5.19326	DN
4.90736	DN
4.29719	DN
5.57174	DN
4.97578	DN
4.41614	DN
5.22014	DN
5.58913	DN
5.004	DN
4.87377	DN
4.80948	DN
4.65515	DN
5.44368	DN
4.99144	DN
6.00583	DN
5.25911	DN
7.03293	DN
5.15308	DN
5.16274	DN
4.51636	DN
5.85153	DN
4.92806	DN
4.20281	DN
6.45953	DN
4.97562	DN
4.352	DN
6.30929	DN
5.0798	DN
5.27364	DN
4.9823	DN
4.75953	DN
4.54186	DN
6.05482	DN
4.53745	DN
4.30779	DN
4.86405	DN
5.52003	DN
4.79495	DN
5.65861	DN
4.87638	DN
5.14951	DN
6.4446	DN
4.50738	DN
5.14597	DN
4.882	DN
4.70846	DN
5.36981	DN
4.99343	DN
4.84404	DN
4.78704	DN
5.23833	DN
4.67562	DN
4.75235	DN
5.51893	DN
4.98425	DN
5.23883	DN
4.17936	DN
5.19964	DN
5.8406	DN
5.39048	DN
4.87643	DN
5.33389	DN
4.91917	DN
5.06426	DN
5.54619	DN
4.93312	DN
4.79826	DN
5.07728	DN
4.71021	DN
5.13023	DN
5.64207	DN
4.89724	DN
4.25411	DN
4.27783	DN
4.26436	DN
5.2394	DN
5.03728	DN
4.87582	DN
5.20934	DN
4.50238	DN
5.19826	DN
4.82991	DN
5.59852	DN
5.71553	DN
5.71911	DN
4.91577	DN
4.37025	DN
5.07666	DN
4.45661	DN
4.1573	DN
4.94663	DN
4.88068	DN
4.6474	DN
5.84112	DN
5.20572	DN
5.15752	DN
5.1504	DN
4.61171	DN
4.3093	DN
5.0655	DN
5.7028	DN
5.50056	DN
5.11146	DN
5.5847	DN
5.21104	DN
4.31045	DN
5.12512	DN
4.70145	DN
5.01675	DN
4.67065	DN
4.57013	DN
5.67654	DN
4.61653	DN
4.36147	DN
4.78005	DN
4.69362	DN
4.98241	DN
5.61712	DN
5.07078	DN
4.19785	DN
5.32658	DN
4.69304	DN
4.5997	DN
6.63584	DN
4.1943	DN
4.47798	DN
5.48817	DN
5.30851	DN
4.75608	DN
5.5899	DN
4.91759	DN
4.55901	DN
6.29876	DN
5.62067	DN
5.69783	DN
5.13699	DN
5.45716	DN
5.54427	DN
4.63713	DN
4.30682	DN
4.71093	DN
5.84407	DN
4.81251	DN
4.62945	DN
4.91183	DN
5.66119	DN
4.74597	DN
5.38704	DN
4.91144	DN
4.69334	DN
4.77824	DN
4.60994	DN
4.75493	DN
4.89145	DN
5.10161	DN
5.27629	DN
4.94552	DN
5.25712	DN
4.37704	DN
5.07102	DN
5.77095	DN
5.47458	DN
4.68693	DN
4.40062	DN
4.71525	DN
4.60428	DN
5.05824	DN
5.46448	DN
5.45601	DN
5.72693	DN
4.78207	DN
4.96446	DN
5.17903	DN
4.54112	DN
4.59483	DN
5.31723	DN
4.21992	DN
4.81637	DN
5.9744	DN
5.15206	DN
5.26096	DN
5.09294	DN
4.0126	DN
4.32151	DN
5.0266	DN
4.56955	DN
4.99643	DN
5.4278	DN
4.42768	DN
4.72946	DN
5.1278	DN
4.69105	DN
4.25416	DN
4.32479	DN
5.54181	DN
4.38612	DN
4.62096	DN
5.22231	DN
4.67017	DN
4.75764	DN
4.17486	DN
5.61202	DN
4.35483	DN
4.49373	DN
5.42089	DN
5.52204	DN
4.93961	DN
4.37081	DN
5.29115	DN
4.90539	DN
4.89479	DN
5.06602	DN
4.55485	DN
4.34292	DN
5.27559	DN
4.43257	DN
4.80822	DN
4.89438	DN
5.28605	DN
7.41899	DN
4.68289	DN
4.81142	DN
4.62076	DN
4.87483	DN
5.16482	DN
5.538	DN
4.64564	DN
4.29578	DN
4.95055	DN
4.9698	DN
5.22421	DN
5.02716	DN
5.23446	DN
5.89534	DN
5.12529	DN
5.05992	DN
4.69006	DN
5.48075	DN
4.73112	DN
5.18997	DN
5.60616	DN
4.7893	DN
4.85714	DN
5.46617	DN
4.45517	DN
6.33863	DN
5.02018	DN
4.90065	DN
4.25727	DN
4.94546	DN
4.6067	DN
4.91686	DN
4.37487	DN
4.96045	DN
6.03504	DN
6.47005	DN
5.05223	DN
4.79691	DN
5.47855	DN
5.95622	DN
4.72639	DN
4.5029	DN
5.40751	DN
4.45717	DN
5.86361	DN
4.89017	DN
4.60729	DN
4.32714	DN
4.91028	DN
5.65282	DN
5.31593	DN
4.84343	DN
5.15223	DN
6.51711	DN
5.466	DN
5.11581	DN
4.6911	DN
4.3461	DN
5.19159	DN
5.16275	DN
5.54066	DN
4.62593	DN
5.66357	DN
4.96374	DN
5.00923	DN
5.02945	DN
5.02046	DN
5.27074	DN
5.05574	DN
4.99295	DN
4.39994	DN
4.67042	DN
5.75234	DN
4.84311	DN
4.4507	DN
4.95535	DN
5.27434	DN
5.64384	DN
4.46015	DN
4.92958	DN
4.61649	DN
4.5511	DN
5.52042	DN
4.82982	DN
5.05891	DN
5.78308	DN
6.08977	DN
4.84335	DN
4.22672	DN
4.86555	DN
6.32436	DN
6.03339	DN
4.82927	DN
4.60792	DN
5.02016	DN
5.03726	DN
4.49447	DN
5.07999	DN
4.68842	DN
5.59264	DN
5.17014	DN
5.16166	DN
6.8513	DN
4.63959	DN
4.99078	DN
4.48227	DN
4.6921	DN
4.9883	DN
5.31214	DN
5.05291	DN
5.34944	DN
7.16375	DN
4.874	DN
5.18609	DN
4.75724	DN
4.36493	DN
5.83323	DN
5.22402	DN
6.68834	DN
5.09286	DN
6.75945	DN
5.43103	DN
6.02126	DN
5.5116	DN
5.34944	DN
5.72743	DN
5.24724	DN
6.04538	DN
4.86556	DN
6.05978	DN
4.76289	DN
5.54337	DN
4.83004	DN
4.70322	DN
6.01656	DN
5.57642	DN
5.44768	DN
4.26501	DN
7.07396	DN
5.38607	DN
5.27638	DN
6.04432	DN
4.49613	DN
5.12882	DN
4.56153	DN
5.23345	DN
5.44748	DN
5.00025	DN
4.40149	DN
6.58221	DN
4.83549	DN
5.78755	DN
5.74414	DN
5.07789	DN

## Sheet: Fig3f
Cell_type	Lif_file_name	Image_labels	ROI_folder_name	ROI_file_name	ROI_labels
46C mESCs	210112_FISH_B_46C.lif	14d 14r 14g	210112_FISH_B_46C_ROIs	210112_FISH_B_46C_14	0564-0825 0525-0794
mouse CA1 PGNs	210112_FISH_B_PGNs.lif	14d 14r 14g	210112_FISH_B_PGNs_ROIs	210112_FISH_B_PGNs_14	0250-0248 0313-0255

## Sheet: Fig3g
Cell_type	Lif_file_name	Image_labels	ROI_folder_name	ROI_file_name	ROI_labels	Nuclear_localization			Area_foci (µm^2)	Area_nucleus (µm^2)
						Nuclear_periphery	Nucleolar_periphery	Nucleoplasm_interior
46C mESCs	201222_FISH_C_46C.lif	1d 1r 1g	201222_FISH_C_46C_ROIs	201222_FISH_C_46C_1	0200-0257 0175-0196	0	1	0	0.561	55.468
46C mESCs	201222_FISH_C_46C.lif	1d 1r 1g	201222_FISH_C_46C_ROIs	201222_FISH_C_46C_1	0388-0711 0404-0657	1	0	0	0.458	15.082
46C mESCs	201222_FISH_C_46C.lif	2d 2r 2g	201222_FISH_C_46C_ROIs	201222_FISH_C_46C_2	0211-0519 0272-0558	0	1	0	0.641	77.895
46C mESCs	201222_FISH_C_46C.lif	2d 2r 2g	201222_FISH_C_46C_ROIs	201222_FISH_C_46C_2	0568-0360 0570-0266	0	1	0	0.431	85.559
46C mESCs	201222_FISH_C_46C.lif	2d 2r 2g	201222_FISH_C_46C_ROIs	201222_FISH_C_46C_2	0691-0395 0750-0393	1	0	0	0.411	40.346
46C mESCs	201222_FISH_C_46C.lif	3d 3r 3g	201222_FISH_C_46C_ROIs	201222_FISH_C_46C_3	0192-0650 0115-0701	1	0	0	0.604	79.689
46C mESCs	201222_FISH_C_46C.lif	3d 3r 3g	201222_FISH_C_46C_ROIs	201222_FISH_C_46C_3	0570-0161 0554-0157	0	1	0	0.693	75.25
46C mESCs	201222_FISH_C_46C.lif	3d 3r 3g	201222_FISH_C_46C_ROIs	201222_FISH_C_46C_3	0816-0511 0807-0445	0	1	0	0.242	48.689
46C mESCs	201222_FISH_C_46C.lif	4d 4r 4g	201222_FISH_C_46C_ROIs	201222_FISH_C_46C_4	0699-0612 0736-0626	0	1	0	0.571	63.616
46C mESCs	201222_FISH_C_46C.lif	5d 5r 5g	201222_FISH_C_46C_ROIs	201222_FISH_C_46C_5	0374-0724 0324-0749	0	1	0	0.494	51.886
46C mESCs	201222_FISH_C_46C.lif	5d 5r 5g	201222_FISH_C_46C_ROIs	201222_FISH_C_46C_5	0451-0407 0401-0400	0	1	0	0.425	56.298
46C mESCs	201222_FISH_C_46C.lif	6d 6r 6g	201222_FISH_C_46C_ROIs	201222_FISH_C_46C_6	0185-0738 0176-0692	0	1	0	0.374	56.156
46C mESCs	201222_FISH_C_46C.lif	6d 6r 6g	201222_FISH_C_46C_ROIs	201222_FISH_C_46C_6	0423-0419 0489-0354	1	0	0	0.61	57.593
46C mESCs	201222_FISH_C_46C.lif	6d 6r 6g	201222_FISH_C_46C_ROIs	201222_FISH_C_46C_6	0453-0084 0450-0112	0	1	0	0.547	35.663
46C mESCs	201222_FISH_C_46C.lif	6d 6r 6g	201222_FISH_C_46C_ROIs	201222_FISH_C_46C_6	0263-0178 0274-0167	0	0	1	0.079	24.824
46C mESCs	201222_FISH_C_46C.lif	7d 7r 7g	201222_FISH_C_46C_ROIs	201222_FISH_C_46C_7	0369-0457 0352-0554	0	1	0	0.622	64.853
46C mESCs	201222_FISH_C_46C.lif	7d 7r 7g	201222_FISH_C_46C_ROIs	201222_FISH_C_46C_7	0789-0516 0767-0600	0	0	1	0.183	63.641
46C mESCs	201222_FISH_C_46C.lif	7d 7r 7g	201222_FISH_C_46C_ROIs	201222_FISH_C_46C_7	0782-0532 0767-0600	0	0	1	0.207	63.641
46C mESCs	201222_FISH_C_46C.lif	8d 8r 8g	201222_FISH_C_46C_ROIs	201222_FISH_C_46C_8	0095-0523 0113-0546	0	1	0	0.49	49.681
46C mESCs	201222_FISH_C_46C.lif	8d 8r 8g	201222_FISH_C_46C_ROIs	201222_FISH_C_46C_8	0586-0316 0599-0333	0	1	0	0.366	47.758
46C mESCs	201222_FISH_C_46C.lif	8d 8r 8g	201222_FISH_C_46C_ROIs	201222_FISH_C_46C_8	0677-0628 0720-0617	0	1	0	0.358	79.178
46C mESCs	201222_FISH_C_46C.lif	8d 8r 8g	201222_FISH_C_46C_ROIs	201222_FISH_C_46C_8	0870-0201 0892-0239	0	0	1	0.384	40.063
46C mESCs	201222_FISH_C_46C.lif	9d 9r 9g	201222_FISH_C_46C_ROIs	201222_FISH_C_46C_9	0678-0665 0695-0721	0	1	0	0.451	48.504
46C mESCs	201222_FISH_C_46C.lif	10d 10r 10g	201222_FISH_C_46C_ROIs	201222_FISH_C_46C_10	0289-0707 0226-0729	0	1	0	0.346	50.271
46C mESCs	201222_FISH_C_46C.lif	10d 10r 10g	201222_FISH_C_46C_ROIs	201222_FISH_C_46C_10	0683-0723 0758-0749	0	1	0	0.205	57.179
46C mESCs	210112_FISH_B_46C.lif	1d 1r 1g	210112_FISH_B_46C_ROIs	210112_FISH_B_46C_1	0376-0601 0408-0662	1	0	0	0.789	60.676
46C mESCs	210112_FISH_B_46C.lif	1d 1r 1g	210112_FISH_B_46C_ROIs	210112_FISH_B_46C_1	0775-0734 0810-0761	0	1	0	0.702	79.496
46C mESCs	210112_FISH_B_46C.lif	2d 2r 2g	210112_FISH_B_46C_ROIs	210112_FISH_B_46C_2	0285-0511 0289-0456	0	1	0	0.565	66.724
46C mESCs	210112_FISH_B_46C.lif	3d 3r 3g	210112_FISH_B_46C_ROIs	210112_FISH_B_46C_3	0686-0443 0613-0421	1	0	0	0.527	67.128
46C mESCs	210112_FISH_B_46C.lif	4d 4r 4g	210112_FISH_B_46C_ROIs	210112_FISH_B_46C_4	0304-0427 0269-0467	0	0	1	0.486	26.807
46C mESCs	210112_FISH_B_46C.lif	4d 4r 4g	210112_FISH_B_46C_ROIs	210112_FISH_B_46C_4	0322-0643 0278-0654	1	0	0	0.407	19.371
46C mESCs	210112_FISH_B_46C.lif	4d 4r 4g	210112_FISH_B_46C_ROIs	210112_FISH_B_46C_4	0532-0270 0497-0271	0	1	0	0.376	42.513
46C mESCs	210112_FISH_B_46C.lif	5d 5r 5g	210112_FISH_B_46C_ROIs	210112_FISH_B_46C_5	0523-0609 0482-0631	1	0	0	0.521	27.761
46C mESCs	210112_FISH_B_46C.lif	6d 6r 6g	210112_FISH_B_46C_ROIs	210112_FISH_B_46C_6	0422-0352 0357-0312	0	1	0	0.653	46.601
46C mESCs	210112_FISH_B_46C.lif	7d 7r 7g	210112_FISH_B_46C_ROIs	210112_FISH_B_46C_7	0499-0493 0512-0583	1	0	0	0.464	55.952
46C mESCs	210112_FISH_B_46C.lif	9d 9r 9g	210112_FISH_B_46C_ROIs	210112_FISH_B_46C_9	0392-0614 0474-0637	1	0	0	0.293	64.944
46C mESCs	210112_FISH_B_46C.lif	9d 9r 9g	210112_FISH_B_46C_ROIs	210112_FISH_B_46C_9	0407-0624 0474-0637	0	1	0	0.207	64.944
46C mESCs	210112_FISH_B_46C.lif	10d 10r 10g	210112_FISH_B_46C_ROIs	210112_FISH_B_46C_10	0418-0421 0361-0461	1	0	0	0.411	74.451
46C mESCs	210112_FISH_B_46C.lif	11d 11r 11g	210112_FISH_B_46C_ROIs	210112_FISH_B_46C_11	0229-0634 0281-0633	0	1	0	0.181	52.703
46C mESCs	210112_FISH_B_46C.lif	11d 11r 11g	210112_FISH_B_46C_ROIs	210112_FISH_B_46C_11	0338-0657 0281-0633	0	1	0	0.453	52.703
46C mESCs	210112_FISH_B_46C.lif	11d 11r 11g	210112_FISH_B_46C_ROIs	210112_FISH_B_46C_11	0609-0294 0625-0246	1	0	0	0.488	28.849
46C mESCs	210112_FISH_B_46C.lif	11d 11r 11g	210112_FISH_B_46C_ROIs	210112_FISH_B_46C_11	0715-0134 0721-0175	0	1	0	0.224	38.579
46C mESCs	210112_FISH_B_46C.lif	11d 11r 11g	210112_FISH_B_46C_ROIs	210112_FISH_B_46C_11	0756-0490 0748-0446	0	1	0	0.559	26.801
46C mESCs	210112_FISH_B_46C.lif	13d 13r 13g	210112_FISH_B_46C_ROIs	210112_FISH_B_46C_13	0280-0140 0246-0144	0	1	0	0.618	35.978
46C mESCs	210112_FISH_B_46C.lif	13d 13r 13g	210112_FISH_B_46C_ROIs	210112_FISH_B_46C_13	0647-0693 0615-0704	0	1	0	0.34	44.703
46C mESCs	210112_FISH_B_46C.lif	13d 13r 13g	210112_FISH_B_46C_ROIs	210112_FISH_B_46C_13	0848-0709 0873-0668	0	0	1	0.126	41.676
46C mESCs	210112_FISH_B_46C.lif	14d 14r 14g	210112_FISH_B_46C_ROIs	210112_FISH_B_46C_14	0310-0307 0215-0312	1	0	0	0.474	59.421
46C mESCs	210112_FISH_B_46C.lif	14d 14r 14g	210112_FISH_B_46C_ROIs	210112_FISH_B_46C_14	0564-0825 0525-0794	0	1	0	0.411	27.995
46C mESCs	210112_FISH_B_46C.lif	14d 14r 14g	210112_FISH_B_46C_ROIs	210112_FISH_B_46C_14	0846-0932 0857-0888	0	1	0	0.319	30.496
46C mESCs	210112_FISH_B_46C.lif	15d 15r 15g	210112_FISH_B_46C_ROIs	210112_FISH_B_46C_15	0287-0537 0297-0580	0	1	0	0.549	39.315
46C mESCs	210112_FISH_B_46C.lif	15d 15r 15g	210112_FISH_B_46C_ROIs	210112_FISH_B_46C_15	0458-0791 0547-0746	0	1	0	0.553	53.15
46C mESCs	210112_FISH_B_46C.lif	15d 15r 15g	210112_FISH_B_46C_ROIs	210112_FISH_B_46C_15	0159-0890 0133-0902	0	1	0	0.128	43.223
46C mESCs	210112_FISH_B_46C.lif	16d 16r 16g	210112_FISH_B_46C_ROIs	210112_FISH_B_46C_16	0204-0058 0167-0133	1	0	0	0.474	48.036
46C mESCs	210112_FISH_B_46C.lif	16d 16r 16g	210112_FISH_B_46C_ROIs	210112_FISH_B_46C_16	0158-0588 0211-0620	0	1	0	0.636	82.593
46C mESCs	210112_FISH_B_46C.lif	16d 16r 16g	210112_FISH_B_46C_ROIs	210112_FISH_B_46C_16	0702-0575 0700-0615	1	0	0	0.122	23.924
46C mESCs	210112_FISH_B_46C.lif	17d 17r 17g	210112_FISH_B_46C_ROIs	210112_FISH_B_46C_17	0310-0398 0301-0433	0	0	1	0.407	28.049
46C mESCs	210112_FISH_B_46C.lif	17d 17r 17g	210112_FISH_B_46C_ROIs	210112_FISH_B_46C_17	0532-0775 0538-0751	0	0	1	0.224	40.303
46C mESCs	210112_FISH_B_46C.lif	17d 17r 17g	210112_FISH_B_46C_ROIs	210112_FISH_B_46C_17	0679-0366 0729-0307	0	1	0	0.722	66.144
46C mESCs	210112_FISH_B_46C.lif	19d 19r 19g	210112_FISH_B_46C_ROIs	210112_FISH_B_46C_19	0234-0739 0229-0751	0	1	0	0.734	51.229
46C mESCs	210112_FISH_B_46C.lif	19d 19r 19g	210112_FISH_B_46C_ROIs	210112_FISH_B_46C_19	0429-0581 0337-0602	1	0	0	0.514	70.128
46C mESCs	210112_FISH_B_46C.lif	19d 19r 19g	210112_FISH_B_46C_ROIs	210112_FISH_B_46C_19	0610-0461 0665-0442	1	0	0	0.394	23.057
46C mESCs	210112_FISH_B_46C.lif	19d 19r 19g	210112_FISH_B_46C_ROIs	210112_FISH_B_46C_19	0758-0627 0833-0649	0	0	1	0.441	98.665
46C mESCs	210112_FISH_B_46C.lif	20d 20r 20g	210112_FISH_B_46C_ROIs	210112_FISH_B_46C_20	0463-0431 0366-0403	0	1	0	0.409	80.85
mouse CA1 PGNs	201222_FISH_C_PGNs.lif	1d 1r 1g	201222_FISH_C_PGNs_ROIs	201222_FISH_C_PGNs_1	0791-0573 0712-0524	0	0	1	0.667	57.744
mouse CA1 PGNs	201222_FISH_C_PGNs.lif	2d 2r 2g	201222_FISH_C_PGNs_ROIs	201222_FISH_C_PGNs_2	0876-0714 0811-0740	0	0	1	1.067	142.284
mouse CA1 PGNs	201222_FISH_C_PGNs.lif	3d 3r 3g	201222_FISH_C_PGNs_ROIs	201222_FISH_C_PGNs_3	0654-0434 0620-0470	0	0	1	0.49	26.01
mouse CA1 PGNs	201222_FISH_C_PGNs.lif	4d 4r 4g	201222_FISH_C_PGNs_ROIs	201222_FISH_C_PGNs_4	0573-0626 0688-0718	0	0	1	0.383	53.964
mouse CA1 PGNs	201222_FISH_C_PGNs.lif	5d 5r 5g	201222_FISH_C_PGNs_ROIs	201222_FISH_C_PGNs_5	0637-0489 0563-0547	0	0	1	0.472	63.311
mouse CA1 PGNs	201222_FISH_C_PGNs.lif	5d 5r 5g	201222_FISH_C_PGNs_ROIs	201222_FISH_C_PGNs_5	0331-0585 0300-0576	0	0	1	0.47	53.189
mouse CA1 PGNs	201222_FISH_C_PGNs.lif	5d 5r 5g	201222_FISH_C_PGNs_ROIs	201222_FISH_C_PGNs_5	0277-0681 0300-0576	1	0	0	0.618	53.189
mouse CA1 PGNs	201222_FISH_C_PGNs.lif	6d 6r 6g	201222_FISH_C_PGNs_ROIs	201222_FISH_C_PGNs_6	0474-0611 0482-0661	0	0	1	0.307	30.953
mouse CA1 PGNs	201222_FISH_C_PGNs.lif	6d 6r 6g	201222_FISH_C_PGNs_ROIs	201222_FISH_C_PGNs_6	0774-0201 0730-0232	0	0	1	0.482	71.663
mouse CA1 PGNs	201222_FISH_C_PGNs.lif	7d 7r 7g	201222_FISH_C_PGNs_ROIs	201222_FISH_C_PGNs_7	0432-0118 0414-0155	0	0	1	0.272	18.677
mouse CA1 PGNs	201222_FISH_C_PGNs.lif	8d 8r 8g	201222_FISH_C_PGNs_ROIs	201222_FISH_C_PGNs_8	0680-0107 0621-0125	1	0	0	0.466	20.743
mouse CA1 PGNs	201222_FISH_C_PGNs.lif	9d 9r 9g	201222_FISH_C_PGNs_ROIs	201222_FISH_C_PGNs_9	0631-0771 0643-0767	0	0	1	0.506	14.238
mouse CA1 PGNs	201222_FISH_C_PGNs.lif	9d 9r 9g	201222_FISH_C_PGNs_ROIs	201222_FISH_C_PGNs_9	0378-0266 0363-0262	0	0	1	0.429	10.202
mouse CA1 PGNs	210112_FISH_B_PGNs.lif	1d 1r 1g	210112_FISH_B_PGNs_ROIs	210112_FISH_B_PGNs_1	0553-0166 0583-0137	0	0	1	0.844	64.993
mouse CA1 PGNs	210112_FISH_B_PGNs.lif	2d 2r 2g	210112_FISH_B_PGNs_ROIs	210112_FISH_B_PGNs_2	0434-0432 0348-0431	0	0	1	1.594	98.885
mouse CA1 PGNs	210112_FISH_B_PGNs.lif	2d 2r 2g	210112_FISH_B_PGNs_ROIs	210112_FISH_B_PGNs_2	0349-0514 0348-0431	1	0	0	0.228	98.885
mouse CA1 PGNs	210112_FISH_B_PGNs.lif	3d 3r 3g	210112_FISH_B_PGNs_ROIs	210112_FISH_B_PGNs_3	0338-0221 0356-0171	0	0	1	1.088	63.702
mouse CA1 PGNs	210112_FISH_B_PGNs.lif	3d 3r 3g	210112_FISH_B_PGNs_ROIs	210112_FISH_B_PGNs_3	0612-0746 0610-0764	0	0	1	0.819	50.722
mouse CA1 PGNs	210112_FISH_B_PGNs.lif	4d 4r 4g	210112_FISH_B_PGNs_ROIs	210112_FISH_B_PGNs_4	0493-0457 0573-0423	0	0	1	0.687	57.49
mouse CA1 PGNs	210112_FISH_B_PGNs.lif	6d 6r 6g	210112_FISH_B_PGNs_ROIs	210112_FISH_B_PGNs_6	0425-0485 0406-0509	0	0	1	0.746	39.965
mouse CA1 PGNs	210112_FISH_B_PGNs.lif	6d 6r 6g	210112_FISH_B_PGNs_ROIs	210112_FISH_B_PGNs_6	0860-0891 0885-0897	0	0	1	0.858	27.126
mouse CA1 PGNs	210112_FISH_B_PGNs.lif	8d 8r 8g	210112_FISH_B_PGNs_ROIs	210112_FISH_B_PGNs_8	0359-0257 0388-0229	0	0	1	0.551	58.275
mouse CA1 PGNs	210112_FISH_B_PGNs.lif	8d 8r 8g	210112_FISH_B_PGNs_ROIs	210112_FISH_B_PGNs_8	0720-0742 0680-0759	0	0	1	0.429	23.029
mouse CA1 PGNs	210112_FISH_B_PGNs.lif	9d 9r 9g	210112_FISH_B_PGNs_ROIs	210112_FISH_B_PGNs_9	0523-0571 0560-0510	0	0	1	0.586	43.514
mouse CA1 PGNs	210112_FISH_B_PGNs.lif	11d 11r 11g	210112_FISH_B_PGNs_ROIs	210112_FISH_B_PGNs_11	0401-0476 0406-0476	0	0	1	0.876	47.695
mouse CA1 PGNs	210112_FISH_B_PGNs.lif	12d 12r 12g	210112_FISH_B_PGNs_ROIs	210112_FISH_B_PGNs_12	0505-0357 0503-0314	0	0	1	0.275	19.167
mouse CA1 PGNs	210112_FISH_B_PGNs.lif	13d 13r 13g	210112_FISH_B_PGNs_ROIs	210112_FISH_B_PGNs_13	0822-0532 0803-0532	0	0	1	0.417	46.698
mouse CA1 PGNs	210112_FISH_B_PGNs.lif	14d 14r 14g	210112_FISH_B_PGNs_ROIs	210112_FISH_B_PGNs_14	0250-0248 0313-0255	0	0	1	0.897	52.315
mouse CA1 PGNs	210112_FISH_B_PGNs.lif	14d 14r 14g	210112_FISH_B_PGNs_ROIs	210112_FISH_B_PGNs_14	0353-0228 0313-0255	0	1	0	0.228	52.315
mouse CA1 PGNs	210112_FISH_B_PGNs.lif	16d 16r 16g	210112_FISH_B_PGNs_ROIs	210112_FISH_B_PGNs_16	0211-0817 0219-0836	0	0	1	0.724	47.011
mouse CA1 PGNs	210112_FISH_B_PGNs.lif	16d 16r 16g	210112_FISH_B_PGNs_ROIs	210112_FISH_B_PGNs_16	0758-0504 0791-0502	0	0	1	0.148	22.089
mouse CA1 PGNs	210112_FISH_B_PGNs.lif	17d 17r 17g	210112_FISH_B_PGNs_ROIs	210112_FISH_B_PGNs_17	0256-0867 0364-0830	1	0	0	1.1	28.788
mouse CA1 PGNs	210112_FISH_B_PGNs.lif	18d 18r 18g	210112_FISH_B_PGNs_ROIs	210112_FISH_B_PGNs_18	0605-0677 0620-0644	0	0	1	0.346	37.613
mouse CA1 PGNs	210112_FISH_B_PGNs.lif	19d 19r 19g	210112_FISH_B_PGNs_ROIs	210112_FISH_B_PGNs_19	0255-0120 0226-0115	1	0	0	0.464	41.425
mouse CA1 PGNs	210112_FISH_B_PGNs.lif	19d 19r 19g	210112_FISH_B_PGNs_ROIs	210112_FISH_B_PGNs_19	0359-0472 0358-0417	0	1	0	0.632	55.096
mouse CA1 PGNs	210112_FISH_B_PGNs.lif	19d 19r 19g	210112_FISH_B_PGNs_ROIs	210112_FISH_B_PGNs_19	0652-0848 0591-0883	0	0	1	1.094	64.151
mouse CA1 PGNs	210112_FISH_B_PGNs.lif	20d 20r 20g	210112_FISH_B_PGNs_ROIs	210112_FISH_B_PGNs_20	0507-0437 0509-0405	0	1	0	0.565	47.148
mouse CA1 PGNs	210112_FISH_B_PGNs.lif	20d 20r 20g	210112_FISH_B_PGNs_ROIs	210112_FISH_B_PGNs_20	0799-0377 0793-0450	0	0	1	1.116	51.168
mouse CA1 PGNs	210112_FISH_B_PGNs.lif	21d 21r 21g	210112_FISH_B_PGNs_ROIs	210112_FISH_B_PGNs_21	0748-0406 0782-0379	1	0	0	0.712	31.777
mouse CA1 PGNs	210112_FISH_B_PGNs.lif	21d 21r 21g	210112_FISH_B_PGNs_ROIs	210112_FISH_B_PGNs_21	0158-0679 0148-0671	0	0	1	0.155	44.337
mouse CA1 PGNs	210112_FISH_B_PGNs.lif	22d 22r 22g	210112_FISH_B_PGNs_ROIs	210112_FISH_B_PGNs_22	0218-0455 0220-0427	1	0	0	0.482	19.084
mouse CA1 PGNs	210112_FISH_B_PGNs.lif	22d 22r 22g	210112_FISH_B_PGNs_ROIs	210112_FISH_B_PGNs_22	0776-0761 0768-0756	0	0	1	0.24	37.932
mouse CA1 PGNs	210112_FISH_B_PGNs.lif	22d 22r 22g	210112_FISH_B_PGNs_ROIs	210112_FISH_B_PGNs_22	0394-0127 0427-0114	0	0	1	0.496	32.324
mouse CA1 PGNs	210112_FISH_B_PGNs.lif	23d 23r 23g	210112_FISH_B_PGNs_ROIs	210112_FISH_B_PGNs_23	0322-0086 0327-0115	0	0	1	0.362	36.454
mouse CA1 PGNs	210112_FISH_B_PGNs.lif	23d 23r 23g	210112_FISH_B_PGNs_ROIs	210112_FISH_B_PGNs_23	0398-0511 0373-0469	0	0	1	0.541	43.211
mouse CA1 PGNs	210112_FISH_B_PGNs.lif	23d 23r 23g	210112_FISH_B_PGNs_ROIs	210112_FISH_B_PGNs_23	0810-0449 0805-0376	0	0	1	0.279	37.515
mouse CA1 PGNs	210112_FISH_B_PGNs.lif	24d 24r 24g	210112_FISH_B_PGNs_ROIs	210112_FISH_B_PGNs_24	0671-0090 0638-0066	1	0	0	0.368	13.949
mouse CA1 PGNs	210112_FISH_B_PGNs.lif	24d 24r 24g	210112_FISH_B_PGNs_ROIs	210112_FISH_B_PGNs_24	0386-0298 0383-0317	0	0	1	0.61	22.26
mouse CA1 PGNs	210112_FISH_B_PGNs.lif	24d 24r 24g	210112_FISH_B_PGNs_ROIs	210112_FISH_B_PGNs_24	0368-0665 0330-0693	0	0	1	0.901	45.862
mouse CA1 PGNs	210112_FISH_B_PGNs.lif	24d 24r 24g	210112_FISH_B_PGNs_ROIs	210112_FISH_B_PGNs_24	0576-0797 0586-0843	0	0	1	1.055	55.2
mouse CA1 PGNs	210112_FISH_B_PGNs.lif	24d 24r 24g	210112_FISH_B_PGNs_ROIs	210112_FISH_B_PGNs_24	0554-0871 0586-0843	0	0	1	0.12	55.2
mouse CA1 PGNs	210112_FISH_B_PGNs.lif	25d 25r 24g	210112_FISH_B_PGNs_ROIs	210112_FISH_B_PGNs_25	0563-0426 0615-0435	1	0	0	0.333	10.352

## Sheet: Fig3h
Cell_type	Lif_file_name	Image_labels	ROI_folder_name	ROI_file_name	ROI_labels
46C mESCs	210219_FISH_C_46C.lif	12d 12r 12g 12fr	210219_FISH_C_46C_ROIs	210219_FISH_C_46C_12	0682-0511 0676-0513-1 0675-0511
mouse CA1 PGNs	210219_FISH_A_PGNs.lif	27d 27r 27g 27fr	210219_FISH_A_PGNs_ROIs	210219_FISH_A_PGNs_27	0808-0158 0802-0157 0816-0161

## Sheet: Fig3i
Cell_type	Lif_file_name	Image_labels	ROI_folder_name	ROI_file_name	ROI_labels	Distance_between_foci (µm)
						488-568	488-647	568-647
46C mESCs	210219_FISH_C_46C.lif	1d 1r 1g 1fr	210219_FISH_C_46C_ROIs	210219_FISH_C_46C_1	0203-0323 0202-0323 0202-0322	0.034	0.118	0.046
46C mESCs	210219_FISH_C_46C.lif	1d 1r 1g 1fr	210219_FISH_C_46C_ROIs	210219_FISH_C_46C_1	0859-0634 0859-0633 0857-0628	0.137	0.449	0.537
46C mESCs	210219_FISH_C_46C.lif	2d 2r 2g 2fr	210219_FISH_C_46C_ROIs	210219_FISH_C_46C_2	0699-0206 0704-0207 0702-0204	0.353	0.291	0.197
46C mESCs	210219_FISH_C_46C.lif	4d 4r 4g 4fr	210219_FISH_C_46C_ROIs	210219_FISH_C_46C_4	0535-0471 0538-0473 0533-0473	0.401	0.547	0.263
46C mESCs	210219_FISH_C_46C.lif	4d 4r 4g 4fr	210219_FISH_C_46C_ROIs	210219_FISH_C_46C_4	0687-0856 0688-0851 0687-0853	0.442	0.197	0.256
46C mESCs	210219_FISH_C_46C.lif	5d 5r 5g 5fr	210219_FISH_C_46C_ROIs	210219_FISH_C_46C_5	0858-0497 0859-0500 0856-0500	0.192	0.233	0.212
46C mESCs	210219_FISH_C_46C.lif	5d 5r 5g 5fr	210219_FISH_C_46C_ROIs	210219_FISH_C_46C_5	0941-0516 0940-0514 0937-0510	0.233	0.427	0.64
46C mESCs	210219_FISH_C_46C.lif	6d 6r 6g 6fr	210219_FISH_C_46C_ROIs	210219_FISH_C_46C_6	0679-0402 0680-0401 0682-0405	0.21	0.48	0.478
46C mESCs	210219_FISH_C_46C.lif	6d 6r 6g 6fr	210219_FISH_C_46C_ROIs	210219_FISH_C_46C_6	0693-0844 0694-0843 0693-0843	0.271	0.081	0.229
46C mESCs	210219_FISH_C_46C.lif	7d 7r 7g 7fr	210219_FISH_C_46C_ROIs	210219_FISH_C_46C_7	0989-0735 0987-0735 0985-0733	0.227	0.255	0.393
46C mESCs	210219_FISH_C_46C.lif	8d 8r 8g 8fr	210219_FISH_C_46C_ROIs	210219_FISH_C_46C_8	0682-0959 0681-0957 0682-0959	0.219	0.286	0.113
46C mESCs	210219_FISH_C_46C.lif	11d 11r 11g 11fr	210219_FISH_C_46C_ROIs	210219_FISH_C_46C_11	0650-0260 0657-0261 0653-0258	0.622	0.407	0.271
46C mESCs	210219_FISH_C_46C.lif	11d 11r 11g 11fr	210219_FISH_C_46C_ROIs	210219_FISH_C_46C_11	0369-0488 0366-0492 0367-0492	0.484	0.108	0.425
46C mESCs	210219_FISH_C_46C.lif	11d 11r 11g 11fr	210219_FISH_C_46C_ROIs	210219_FISH_C_46C_11	0673-0657 0668-0647 0671-0653	1.093	0.53	0.518
46C mESCs	210219_FISH_C_46C.lif	12d 12r 12g 12fr	210219_FISH_C_46C_ROIs	210219_FISH_C_46C_12	0680-0514 0678-0512 0676-0513	0.222	0.203	0.42
46C mESCs	210219_FISH_C_46C.lif	12d 12r 12g 12fr	210219_FISH_C_46C_ROIs	210219_FISH_C_46C_12	0587-0707 0590-0705 0589-0705	0.22	0.141	0.155
46C mESCs	210219_FISH_C_46C.lif	13d 13r 13g 13fr	210219_FISH_C_46C_ROIs	210219_FISH_C_46C_13	0535-0867 0529-0866 0531-0872	0.691	0.499	0.603
46C mESCs	210219_FISH_C_46C.lif	15d 15r 15g 15fr	210219_FISH_C_46C_ROIs	210219_FISH_C_46C_15	0671-0370 0677-0367 0675-0368	0.565	0.179	0.381
46C mESCs	210219_FISH_C_46C.lif	16d 16r 16g 16fr	210219_FISH_C_46C_ROIs	210219_FISH_C_46C_16	0287-0642 0293-0639 0289-0641	0.522	0.349	0.242
46C mESCs	210219_FISH_C_46C.lif	17d 17r 17g 17fr	210219_FISH_C_46C_ROIs	210219_FISH_C_46C_17	0534-0623 0533-0622 0532-0623	0.071	0.182	0.203
46C mESCs	210219_FISH_C_46C.lif	17d 17r 17g 17fr	210219_FISH_C_46C_ROIs	210219_FISH_C_46C_17	0055-0341 0058-0343 0054-0344	0.348	0.394	0.219
46C mESCs	210219_FISH_C_46C.lif	18d 18r 18g 18fr	210219_FISH_C_46C_ROIs	210219_FISH_C_46C_18	0460-0452 0459-0455 0458-0452	0.282	0.246	0.091
46C mESCs	210219_FISH_C_46C.lif	19d 19r 19g 19fr	210219_FISH_C_46C_ROIs	210219_FISH_C_46C_19	0564-0355 0565-0357 0565-0360	0.233	0.14	0.233
46C mESCs	210219_FISH_C_46C.lif	19d 19r 19g 19fr	210219_FISH_C_46C_ROIs	210219_FISH_C_46C_19	0713-0766 0708-0762 0711-0764	0.493	0.348	0.241
mouse CA1 PGNs	210219_FISH_A_PGNs.lif	2d 2r 2g 2fr	210219_FISH_A_PGNs_ROIs	210219_FISH_A_PGNs_2	0709-0205 0710-0206 0710-0207	0.139	0.055	0.088
mouse CA1 PGNs	210219_FISH_A_PGNs.lif	3d 3r 3g 3fr	210219_FISH_A_PGNs_ROIs	210219_FISH_A_PGNs_3	0238-0306 0237-0306 0239-0307	0.076	0.082	0.072
mouse CA1 PGNs	210219_FISH_A_PGNs.lif	5d 5r 5g 5fr	210219_FISH_A_PGNs_ROIs	210219_FISH_A_PGNs_5	0196-0793 0211-0794 0205-0794	1.241	0.474	0.79
mouse CA1 PGNs	210219_FISH_A_PGNs.lif	7d 7r 7g 7fr	210219_FISH_A_PGNs_ROIs	210219_FISH_A_PGNs_7	0100-0245 0109-0241 0109-0239	0.903	0.273	1.048
mouse CA1 PGNs	210219_FISH_A_PGNs.lif	7d 7r 7g 7fr	210219_FISH_A_PGNs_ROIs	210219_FISH_A_PGNs_7	0251-0534 0246-0534 0251-0535	0.466	0.413	0.114
mouse CA1 PGNs	210219_FISH_A_PGNs.lif	8d 8r 8g 8fr	210219_FISH_A_PGNs_ROIs	210219_FISH_A_PGNs_8	0668-0265 0677-0261 0679-0259	0.873	0.303	1.137
mouse CA1 PGNs	210219_FISH_A_PGNs.lif	8d 8r 8g 8fr	210219_FISH_A_PGNs_ROIs	210219_FISH_A_PGNs_8	0821-0554 0817-0555 0822-0556	0.434	0.402	0.181
mouse CA1 PGNs	210219_FISH_A_PGNs.lif	12d 12r 12g 12fr	210219_FISH_A_PGNs_ROIs	210219_FISH_A_PGNs_12	0752-0619 0755-0623 0753-0619	0.501	0.37	0.241
mouse CA1 PGNs	210219_FISH_A_PGNs.lif	16d 16r 16g 16fr	210219_FISH_A_PGNs_ROIs	210219_FISH_A_PGNs_16	0239-0330 0246-0326 0249-0325	0.894	0.228	1.106
mouse CA1 PGNs	210219_FISH_A_PGNs.lif	16d 16r 16g 16fr	210219_FISH_A_PGNs_ROIs	210219_FISH_A_PGNs_16	0392-0618 0387-0619 0390-0621	0.404	0.359	0.168
mouse CA1 PGNs	210219_FISH_A_PGNs.lif	18d 18r 18g 18fr	210219_FISH_A_PGNs_ROIs	210219_FISH_A_PGNs_18	0415-0370 0418-0374 0416-0372	0.4	0.181	0.19
mouse CA1 PGNs	210219_FISH_A_PGNs.lif	24d 24r 24g 24fr	210219_FISH_A_PGNs_ROIs	210219_FISH_A_PGNs_24	0211-0217 0209-0232 0206-0229	1.298	0.399	1.13
mouse CA1 PGNs	210219_FISH_A_PGNs.lif	24d 24r 24g 24fr	210219_FISH_A_PGNs_ROIs	210219_FISH_A_PGNs_24	0262-0650 0281-0642 0262-0650	1.853	1.888	0.096
mouse CA1 PGNs	210219_FISH_A_PGNs.lif	27d 27r 27g 27fr	210219_FISH_A_PGNs_ROIs	210219_FISH_A_PGNs_27	0248-0262 0244-0262 0242-0263	0.459	0.199	0.627
mouse CA1 PGNs	210219_FISH_A_PGNs.lif	27d 27r 27g 27fr	210219_FISH_A_PGNs_ROIs	210219_FISH_A_PGNs_27	0124-0225 0122-0225 0124-0226	0.231	0.16	0.113
mouse CA1 PGNs	210219_FISH_A_PGNs.lif	27d 27r 27g 27fr	210219_FISH_A_PGNs_ROIs	210219_FISH_A_PGNs_27	0804-0157 0813-0160 0808-0159	0.735	0.225	0.525
mouse CA1 PGNs	210219_FISH_A_PGNs.lif	29d 29r 29g 29fr	210219_FISH_A_PGNs_ROIs	210219_FISH_A_PGNs_29	0285-0635 0276-0637 0277-0633	0.807	0.313	0.697
mouse CA1 PGNs	210219_FISH_A_PGNs.lif	31d 31r 31g 31fr	210219_FISH_A_PGNs_ROIs	210219_FISH_A_PGNs_31	0558-0752 0552-0761 0550-0757	1.07	0.563	0.851
mouse CA1 PGNs	210219_FISH_A_PGNs.lif	33d 33r 33g 33fr	210219_FISH_A_PGNs_ROIs	210219_FISH_A_PGNs_33	0328-0695 0322-0686 0316-0692	1.148	0.671	1.216
mouse CA1 PGNs	210219_FISH_A_PGNs.lif	41d 41r 41g 41fr	210219_FISH_A_PGNs_ROIs	210219_FISH_A_PGNs_41	0226-0477 0227-0478 0225-0477	0.179	0.194	0.092
