# Supplementary material for: Cell-type specialization is encoded by specific chromatin topologies
Source: Nature. 2021 Nov 17;599(7886):684–91. doi: 10.1038/s41586-021-04081-2 (PMC8612935; doi:10.1038/s41586-021-04081-2)
Supplement: Supplementary file 23 — Source Data Fig. 4 [file 41586_2021_4081_MOESM23_ESM.xlsx]

## Sheet: legend
	description
Fig4a	N/A
Fig4b-i	Complete list of PGN differential contact pairs with TF feature pairs (upper plot)
Fig4b-ii	Complete list of DN differential contact pairs with TF feature pairs (lower plot)
Fig4c	Number of contacts with expressed genes within 0, 1 or 2 contacting windows
Fig4d	PGN upregulated genes in TF-motif groups for PGNs; Gene ontology enrichments can be found in Supplemental Table 7
Fig4e	DN upregulated genes in TF-motif groups for DNs; Gene ontology enrichments can be found in Supplemental Table 7
Fig4f	Differential Z-Score matrix values for Chr18:33,700,000-36,000,000; Matrices are available in GEO repository, accession number: GSE94364
Fig4g	N/A

## Sheet: Fig4b-i
Window_Pair	Neurod1_Lhx2	Nr3c1_Neurod1	Ctcf_Ctcf	Zfhx3_Zfhx3	Neurod2_Neurod1	Foxa1_Foxa1	Nr3c1_Neurod2	Ubp1_Neurod1	Neurod2_Egr1	Etv5_Neurod2	Neurod2_Lhx2	Foxa1_Nr2f1	Foxa1_Ctcf	Foxa1_Nr4a1	Ubp1_Neurod2	Neurod1_Neurod1	Maz_Neurod2	Neurod2_Neurod2	Pou3f2_Neurod2
chr1:3750000-3800000&chr1:4800000-4850000	0	1	1	1	0	0	1	0	1	0	0	0	0	0	0	0	1	0	0
chr1:3750000-3800000&chr1:4850000-4900000	0	1	0	0	0	0	1	1	1	0	0	0	0	0	1	0	1	0	0
chr1:4750000-4800000&chr1:4850000-4900000	0	0	0	0	0	0	0	0	0	0	0	0	0	0	0	0	0	0	0
chr1:3750000-3800000&chr1:6050000-6100000	0	1	0	0	1	0	1	1	0	1	0	0	1	1	1	1	0	1	1
chr1:3100000-3150000&chr1:6200000-6250000	0	1	1	0	1	0	1	1	1	1	0	0	1	1	1	0	1	1	1
chr1:3750000-3800000&chr1:6200000-6250000	0	1	1	0	1	0	1	1	1	1	0	0	1	1	1	1	1	1	1
chr1:6250000-6300000&chr1:6350000-6400000	0	0	1	1	0	1	0	0	0	0	0	1	1	0	0	0	0	0	0
chr1:3350000-3400000&chr1:6700000-6750000	0	0	0	0	1	0	1	0	0	1	1	0	0	1	1	0	1	1	1
chr1:3750000-3800000&chr1:6850000-6900000	0	1	0	0	0	0	1	1	0	0	0	0	0	0	1	0	1	0	0
chr1:5350000-5400000&chr1:6850000-6900000	0	1	0	0	0	0	1	1	0	0	0	0	0	0	1	0	1	0	0
chr1:7350000-7400000&chr1:7500000-7550000	0	0	0	0	1	0	0	1	1	1	0	0	0	0	1	1	1	1	1
chr1:6200000-6250000&chr1:8100000-8150000	0	0	0	0	0	0	0	1	0	0	0	0	0	0	1	0	0	0	1
chr1:5150000-5200000&chr1:8650000-8700000	0	1	0	0	1	0	1	1	0	1	1	0	0	0	1	0	1	1	0
chr1:5050000-5100000&chr1:8700000-8750000	0	0	0	0	0	0	0	0	0	0	0	0	0	0	0	0	0	0	0
chr1:5300000-5350000&chr1:8700000-8750000	0	0	0	0	0	0	0	1	0	0	0	0	0	0	1	0	0	0	0
chr1:6800000-6850000&chr1:9600000-9650000	1	1	0	0	0	0	1	1	0	0	1	1	1	1	1	0	0	0	1
chr1:6850000-6900000&chr1:9600000-9650000	0	1	0	0	0	0	1	1	0	0	0	0	0	0	1	0	1	0	0
chr1:6750000-6800000&chr1:9700000-9750000	1	1	0	0	1	0	1	1	1	1	1	0	0	0	1	1	1	1	1
chr1:6800000-6850000&chr1:9700000-9750000	1	1	0	0	0	0	1	1	0	0	1	0	1	0	1	0	0	0	1
chr1:6700000-6750000&chr1:9900000-9950000	0	1	0	1	0	0	1	1	1	1	0	1	1	0	1	0	1	0	1
chr1:7200000-7250000&chr1:9900000-9950000	0	1	1	0	0	0	1	1	1	1	0	0	0	0	1	0	1	0	1
chr1:8850000-8900000&chr1:9900000-9950000	0	0	0	0	0	0	0	0	0	0	0	0	0	0	0	0	0	0	0
chr1:8650000-8700000&chr1:10200000-10250000	0	0	0	0	0	0	0	1	0	1	0	0	0	0	1	0	1	0	0
chr1:6800000-6850000&chr1:10550000-10600000	0	0	0	0	0	0	1	0	0	0	1	0	1	0	1	0	0	0	1
chr1:6800000-6850000&chr1:10700000-10750000	1	1	0	0	0	1	0	1	0	0	0	0	0	1	0	0	0	0	0
chr1:6750000-6800000&chr1:10750000-10800000	1	1	0	0	1	0	0	0	0	0	0	0	0	0	0	1	0	0	0
chr1:6800000-6850000&chr1:10750000-10800000	1	1	0	0	0	0	0	1	0	0	0	0	1	0	0	0	0	0	0
chr1:9800000-9850000&chr1:11350000-11400000	0	0	0	0	0	0	0	0	0	0	0	1	0	0	0	0	0	0	0
chr1:9750000-9800000&chr1:11550000-11600000	0	0	0	0	0	1	0	0	0	0	0	1	1	0	0	0	0	0	0
chr1:9750000-9800000&chr1:11600000-11650000	0	0	0	0	0	0	0	0	0	0	0	0	0	0	0	0	0	0	0
chr1:7100000-7150000&chr1:11650000-11700000	0	0	0	0	0	0	0	1	0	0	0	0	0	0	1	0	0	0	1
chr1:9950000-10000000&chr1:11650000-11700000	0	0	0	0	0	0	0	1	0	0	0	0	0	0	0	0	0	0	0
chr1:9750000-9800000&chr1:11850000-11900000	1	1	0	0	0	1	0	1	0	0	0	1	1	0	0	0	0	0	0
chr1:10000000-10050000&chr1:11950000-12000000	0	1	0	0	1	0	1	1	1	0	0	0	0	0	1	1	1	1	1
chr1:9900000-9950000&chr1:12000000-12050000	0	0	0	0	0	0	0	0	0	0	0	0	0	0	0	0	0	0	0
chr1:8300000-8350000&chr1:12700000-12750000	0	1	0	0	0	1	0	0	0	0	0	1	0	1	0	0	0	0	0
chr1:9800000-9850000&chr1:12700000-12750000	0	0	0	0	0	1	0	0	0	0	0	1	1	1	0	0	0	0	0
chr1:9900000-9950000&chr1:12700000-12750000	0	0	0	0	0	0	0	0	0	0	0	1	1	0	0	0	0	0	0
chr1:9950000-10000000&chr1:12700000-12750000	0	1	0	0	0	0	0	0	0	0	0	1	0	1	0	0	0	0	0
chr1:10000000-10050000&chr1:12700000-12750000	0	1	0	0	0	0	1	0	1	1	0	0	1	0	0	0	1	0	0
chr1:8100000-8150000&chr1:12900000-12950000	0	0	0	0	0	0	0	1	0	0	0	0	0	0	1	0	0	0	1
chr1:9750000-9800000&chr1:12900000-12950000	1	1	0	0	0	0	1	1	1	0	1	0	0	0	1	0	1	0	1
chr1:9900000-9950000&chr1:12900000-12950000	0	1	0	0	0	0	1	1	1	1	0	0	0	0	1	0	1	0	1
chr1:9900000-9950000&chr1:12950000-13000000	0	1	1	0	0	0	1	1	1	1	0	0	0	0	1	0	1	0	1
chr1:9950000-10000000&chr1:12950000-13000000	0	0	0	0	1	0	0	1	1	0	0	0	0	0	1	1	0	0	1
chr1:9750000-9800000&chr1:13100000-13150000	1	1	0	0	0	1	1	1	1	0	1	1	1	0	1	0	1	0	1
chr1:9750000-9800000&chr1:13150000-13200000	0	0	1	0	0	1	0	0	0	0	0	1	1	1	0	0	0	0	0
chr1:10800000-10850000&chr1:15500000-15550000	0	1	0	0	0	0	1	1	0	0	0	0	1	0	1	0	0	0	0
chr1:13150000-13200000&chr1:15500000-15550000	0	0	0	0	0	1	0	0	0	0	0	1	1	1	0	0	0	0	0
chr1:15450000-15500000&chr1:15650000-15700000	1	1	0	0	0	0	1	0	1	1	1	0	0	0	0	0	1	0	0
chr1:15500000-15550000&chr1:15750000-15800000	0	0	0	0	0	1	0	0	0	0	0	1	1	1	0	0	0	0	0
chr1:15500000-15550000&chr1:16650000-16700000	0	0	0	0	0	1	0	0	0	0	0	1	1	1	0	0	0	0	0
chr1:15600000-15650000&chr1:16800000-16850000	0	1	0	0	1	0	1	1	1	0	0	0	0	0	1	1	1	1	1
chr1:16600000-16650000&chr1:17100000-17150000	0	0	0	0	0	0	0	0	0	0	0	1	0	0	0	0	0	0	0
chr1:15700000-15750000&chr1:17150000-17200000	0	1	0	0	0	0	1	1	0	0	0	0	0	0	1	0	0	0	0
chr1:16950000-17000000&chr1:17150000-17200000	0	1	0	1	0	0	1	1	0	0	0	1	1	0	1	0	0	0	0
chr1:12700000-12750000&chr1:17600000-17650000	0	0	0	0	0	0	0	0	0	0	0	0	0	0	0	0	0	0	0
chr1:13750000-13800000&chr1:17600000-17650000	0	0	0	0	0	0	0	0	0	0	0	0	0	0	0	0	0	0	0
chr1:15250000-15300000&chr1:17600000-17650000	0	0	0	0	0	0	0	0	1	1	0	0	0	0	0	0	1	0	0
chr1:15500000-15550000&chr1:17600000-17650000	0	0	0	0	0	0	0	0	0	0	0	0	0	0	0	0	0	0	0
chr1:15600000-15650000&chr1:17600000-17650000	0	0	0	0	0	0	0	0	1	1	0	0	0	0	0	0	1	0	0
chr1:12700000-12750000&chr1:17700000-17750000	0	1	0	0	0	0	1	0	1	1	0	1	0	0	0	0	1	0	0
chr1:12900000-12950000&chr1:17700000-17750000	0	1	0	0	1	0	1	1	1	1	0	0	0	0	1	1	1	1	1
chr1:14250000-14300000&chr1:17700000-17750000	1	1	0	0	1	0	1	1	1	1	1	0	0	0	1	1	1	1	1
chr1:15500000-15550000&chr1:17700000-17750000	0	1	0	0	0	0	1	1	0	0	0	1	0	0	1	0	0	0	0
chr1:15700000-15750000&chr1:17700000-17750000	0	1	0	0	1	0	1	1	1	1	0	0	0	0	1	1	1	1	1
chr1:14250000-14300000&chr1:17800000-17850000	1	1	0	0	1	0	1	1	1	1	1	0	1	0	1	1	1	1	1
chr1:14850000-14900000&chr1:17800000-17850000	1	1	0	0	1	0	1	1	1	1	1	0	0	0	1	1	1	1	1
chr1:15500000-15550000&chr1:17800000-17850000	0	1	0	0	0	1	1	1	0	0	0	1	0	1	1	0	0	0	0
chr1:15700000-15750000&chr1:17800000-17850000	1	1	0	0	1	0	1	1	1	1	1	1	0	1	1	1	1	1	1
chr1:15950000-16000000&chr1:17800000-17850000	1	1	0	0	1	0	1	1	1	1	1	1	0	0	1	1	1	1	1
chr1:16050000-16100000&chr1:17800000-17850000	1	1	0	0	1	0	1	1	1	1	1	0	0	1	1	1	1	1	1
chr1:17300000-17350000&chr1:17800000-17850000	0	1	0	0	0	1	1	0	0	1	0	1	0	1	0	0	1	0	1
chr1:17600000-17650000&chr1:17800000-17850000	0	0	0	0	0	0	0	0	1	1	0	0	0	0	0	0	1	0	0
chr1:15700000-15750000&chr1:17850000-17900000	0	1	0	0	1	0	1	0	1	0	0	1	0	1	0	1	1	0	1
chr1:15700000-15750000&chr1:17950000-18000000	0	1	0	0	0	0	1	0	0	0	0	0	0	0	0	0	0	0	1
chr1:13700000-13750000&chr1:18050000-18100000	0	0	1	0	0	0	0	0	1	0	0	0	1	0	0	0	1	0	0
chr1:13750000-13800000&chr1:18050000-18100000	0	0	0	0	0	0	0	0	0	0	0	0	0	0	0	0	0	0	0
chr1:14850000-14900000&chr1:18050000-18100000	0	0	0	0	0	0	0	0	1	0	0	0	0	0	0	0	1	0	0
chr1:15500000-15550000&chr1:18050000-18100000	0	0	0	0	0	0	0	0	0	0	0	0	1	0	0	0	0	0	0
chr1:15050000-15100000&chr1:18750000-18800000	0	0	0	0	0	0	0	0	1	0	0	0	0	0	0	0	0	1	0
chr1:17700000-17750000&chr1:18750000-18800000	0	0	0	0	1	0	1	0	1	1	0	0	0	0	1	0	1	1	1
chr1:17950000-18000000&chr1:18750000-18800000	0	0	0	0	0	0	1	0	0	0	0	0	0	0	0	0	0	0	1
chr1:18050000-18100000&chr1:18750000-18800000	0	0	0	0	0	0	0	0	1	0	0	0	0	0	0	0	1	0	0
chr1:17700000-17750000&chr1:20300000-20350000	0	1	0	0	1	0	1	1	1	1	0	0	0	0	1	1	1	1	1
chr1:20050000-20100000&chr1:20300000-20350000	0	0	0	0	0	0	0	0	0	1	0	0	0	0	0	0	0	0	0
chr1:17800000-17850000&chr1:20800000-20850000	0	1	0	0	0	0	1	1	0	0	0	0	1	0	1	0	1	0	0
chr1:16800000-16850000&chr1:20950000-21000000	1	1	0	0	0	0	1	1	1	1	1	0	0	0	1	0	1	0	0
chr1:18650000-18700000&chr1:21650000-21700000	0	0	0	0	0	1	0	0	0	0	0	0	0	1	0	0	0	0	0
chr1:18850000-18900000&chr1:21650000-21700000	0	0	0	0	0	0	0	0	0	0	0	0	0	0	0	0	0	0	0
chr1:18850000-18900000&chr1:22350000-22400000	0	0	0	0	0	0	0	0	0	0	0	0	0	0	0	0	0	0	0
chr1:22350000-22400000&chr1:22500000-22550000	0	0	0	0	0	0	0	0	1	1	0	0	0	0	0	0	1	0	1
chr1:23050000-23100000&chr1:23200000-23250000	0	0	0	0	0	0	1	0	0	1	0	0	0	0	1	0	1	0	0
chr1:18950000-19000000&chr1:23450000-23500000	0	0	0	1	0	0	0	1	0	0	0	0	0	0	0	0	0	0	0
chr1:20900000-20950000&chr1:23450000-23500000	1	1	1	1	1	1	1	1	1	1	1	1	1	1	1	1	1	0	1
chr1:22250000-22300000&chr1:23450000-23500000	1	1	1	0	0	0	0	1	0	0	0	1	1	0	0	1	0	0	0
chr1:21800000-21850000&chr1:23600000-23650000	0	0	0	0	0	0	0	0	0	0	0	0	0	0	0	0	0	0	0
chr1:21150000-21200000&chr1:23650000-23700000	1	0	0	0	0	0	0	1	1	0	1	0	0	0	1	0	1	0	1
chr1:21700000-21750000&chr1:23650000-23700000	1	1	0	0	1	0	1	1	1	1	1	0	0	0	1	1	1	1	1
chr1:22250000-22300000&chr1:23650000-23700000	1	1	0	0	1	0	0	1	0	0	1	0	0	0	1	1	1	0	0
chr1:18750000-18800000&chr1:23750000-23800000	0	0	0	0	0	0	0	0	1	1	0	0	0	0	1	0	1	1	0
chr1:20950000-21000000&chr1:23850000-23900000	0	0	0	0	0	0	0	0	0	0	0	0	0	0	0	0	0	0	0
chr1:20950000-21000000&chr1:24150000-24200000	0	0	0	0	0	0	0	0	0	0	0	0	0	0	0	0	0	0	0
chr1:22250000-22300000&chr1:24150000-24200000	0	0	1	0	0	0	0	1	0	0	0	0	0	0	0	0	0	0	0
chr1:22350000-22400000&chr1:24150000-24200000	0	0	0	0	0	0	0	0	0	0	0	0	0	0	0	0	0	0	0
chr1:21050000-21100000&chr1:24200000-24250000	0	0	0	0	0	0	0	0	1	1	0	0	0	0	0	0	1	0	0
chr1:19950000-20000000&chr1:24300000-24350000	0	1	1	0	1	0	1	1	1	1	0	0	0	0	1	1	1	1	1
chr1:20000000-20050000&chr1:24300000-24350000	0	1	0	0	1	0	1	1	1	1	0	0	0	0	1	1	1	1	0
chr1:20050000-20100000&chr1:24300000-24350000	0	0	0	0	0	0	0	0	0	1	0	0	0	0	0	0	0	0	0
chr1:20750000-20800000&chr1:24300000-24350000	0	1	0	0	1	0	1	1	1	1	0	0	0	0	1	1	1	1	0
chr1:21450000-21500000&chr1:24300000-24350000	1	1	1	0	1	0	0	1	0	0	1	0	0	0	0	1	0	0	1
chr1:20000000-20050000&chr1:24350000-24400000	0	1	0	0	0	0	1	1	1	1	0	0	0	0	1	0	1	0	0
chr1:20050000-20100000&chr1:24350000-24400000	0	0	0	0	0	0	0	0	0	0	0	0	0	0	0	0	0	0	0
chr1:21250000-21300000&chr1:24350000-24400000	0	0	1	0	0	0	0	0	0	0	0	0	0	0	0	0	0	0	0
chr1:21400000-21450000&chr1:24350000-24400000	0	1	1	0	0	0	1	1	1	1	0	0	1	0	1	0	1	0	0
chr1:21700000-21750000&chr1:24350000-24400000	0	1	0	0	0	0	1	1	1	1	0	0	1	0	1	0	1	0	0
chr1:21800000-21850000&chr1:24350000-24400000	0	0	0	0	0	0	0	0	0	0	0	0	0	0	0	0	0	0	0
chr1:22200000-22250000&chr1:24350000-24400000	0	1	0	0	0	0	1	1	1	1	0	0	1	0	1	0	1	0	0
chr1:22250000-22300000&chr1:24350000-24400000	0	1	1	0	0	0	0	1	0	0	0	0	0	0	0	0	0	0	0
chr1:22700000-22750000&chr1:24350000-24400000	0	1	1	0	0	0	1	1	1	1	0	0	0	0	1	0	1	0	0
chr1:21250000-21300000&chr1:24550000-24600000	0	0	0	0	0	0	0	0	0	0	0	0	1	1	0	0	0	0	0
chr1:21700000-21750000&chr1:24550000-24600000	0	0	0	0	0	1	0	0	0	1	0	1	0	0	0	0	1	0	0
chr1:22350000-22400000&chr1:24550000-24600000	0	0	0	0	0	0	0	0	0	0	0	0	0	0	0	0	0	0	0
chr1:22700000-22750000&chr1:24550000-24600000	0	0	0	0	0	0	0	0	0	1	0	0	1	1	0	0	1	0	0
chr1:20050000-20100000&chr1:24600000-24650000	0	0	0	0	0	0	0	0	0	0	0	0	0	1	0	0	0	0	0
chr1:24300000-24350000&chr1:24600000-24650000	0	0	0	0	0	0	0	1	1	1	0	0	1	0	1	0	1	0	0
chr1:24350000-24400000&chr1:24600000-24650000	0	0	0	0	0	0	0	0	0	0	0	0	1	0	0	0	0	0	0
chr1:24050000-24100000&chr1:24700000-24750000	0	0	0	0	0	0	0	1	0	0	0	0	0	0	0	0	0	0	0
chr1:24200000-24250000&chr1:24700000-24750000	0	1	0	0	1	0	0	1	0	0	0	0	0	0	0	1	1	0	1
chr1:24300000-24350000&chr1:24700000-24750000	0	1	0	0	1	0	0	1	0	0	0	0	0	0	0	1	1	0	1
chr1:24600000-24650000&chr1:24700000-24750000	0	0	0	0	0	0	0	1	0	0	0	0	0	0	0	0	0	0	0
chr1:19950000-20000000&chr1:24750000-24800000	1	0	0	0	0	0	0	0	1	0	1	0	0	0	0	0	1	0	0
chr1:20050000-20100000&chr1:24750000-24800000	0	0	0	0	0	0	0	0	0	0	0	0	0	0	0	0	0	0	0
chr1:24550000-24600000&chr1:24750000-24800000	0	0	0	0	0	0	0	0	0	0	0	0	0	0	0	0	0	0	0
chr1:24600000-24650000&chr1:24750000-24800000	0	0	0	0	0	0	0	0	0	0	0	0	0	0	0	0	0	0	0
chr1:24650000-24700000&chr1:24750000-24800000	1	0	0	0	0	0	0	0	0	0	0	0	0	0	0	0	0	0	0
chr1:21200000-21250000&chr1:25000000-25050000	0	0	0	0	0	0	0	0	0	0	0	0	0	0	0	0	0	0	0
chr1:21250000-21300000&chr1:25000000-25050000	0	0	0	0	0	0	0	0	0	0	0	0	0	0	0	0	0	0	0
chr1:23200000-23250000&chr1:25000000-25050000	0	0	0	0	0	0	0	0	0	0	0	0	0	0	0	0	0	0	0
chr1:21700000-21750000&chr1:25150000-25200000	0	1	0	0	1	1	1	1	1	1	0	1	1	1	1	1	1	1	1
chr1:24200000-24250000&chr1:25250000-25300000	1	1	0	0	0	0	1	1	0	1	1	0	0	0	1	0	0	0	1
chr1:21450000-21500000&chr1:25450000-25500000	1	1	1	1	0	0	0	1	0	0	0	0	0	0	0	1	0	0	0
chr1:21650000-21700000&chr1:25450000-25500000	0	1	0	1	0	0	0	1	0	0	0	1	1	0	0	0	0	0	0
chr1:21850000-21900000&chr1:25450000-25500000	1	1	0	1	1	0	1	1	0	1	1	0	0	0	1	1	1	0	1
chr1:21950000-22000000&chr1:25450000-25500000	0	1	1	0	0	0	0	1	0	0	0	0	0	0	0	0	0	0	0
chr1:23200000-23250000&chr1:25450000-25500000	0	1	0	0	0	0	0	1	0	0	0	0	0	0	0	0	0	0	0
chr1:24250000-24300000&chr1:25450000-25500000	0	0	0	0	0	0	0	0	0	0	0	0	0	0	0	0	0	0	0
chr1:24550000-24600000&chr1:25450000-25500000	0	0	0	0	0	0	0	0	0	0	0	1	1	0	0	0	0	0	0
chr1:20850000-20900000&chr1:25500000-25550000	0	0	0	0	0	0	1	0	1	1	0	0	1	0	1	0	1	0	0
chr1:20950000-21000000&chr1:25500000-25550000	0	0	0	0	0	0	1	0	1	1	1	0	0	1	1	0	1	0	0
chr1:20800000-20850000&chr1:25550000-25600000	0	1	0	0	0	0	0	1	0	0	0	0	0	0	0	0	0	0	0
chr1:20850000-20900000&chr1:25550000-25600000	0	1	0	0	0	0	0	1	0	0	0	0	0	0	0	0	0	0	0
chr1:20900000-20950000&chr1:25550000-25600000	1	1	0	1	1	0	1	1	0	0	0	0	0	0	0	1	0	0	1
chr1:20950000-21000000&chr1:25550000-25600000	1	1	0	0	0	0	0	1	0	0	0	0	0	0	0	0	0	0	0
chr1:21050000-21100000&chr1:25550000-25600000	0	0	0	0	0	0	0	0	0	0	0	0	0	0	0	0	0	0	0
chr1:21150000-21200000&chr1:25550000-25600000	1	0	0	0	0	0	0	1	0	0	0	0	0	0	0	0	0	0	0
chr1:21200000-21250000&chr1:25550000-25600000	0	0	0	0	0	0	0	1	0	0	0	0	0	0	0	0	0	0	0
chr1:22500000-22550000&chr1:25600000-25650000	0	1	0	0	1	0	1	1	1	0	0	0	0	0	1	1	1	1	1
chr1:23200000-23250000&chr1:25600000-25650000	0	1	0	0	0	0	1	1	0	1	0	0	0	0	1	0	1	0	0
chr1:24150000-24200000&chr1:25600000-25650000	0	0	0	0	0	0	0	1	0	1	0	0	0	0	1	0	0	0	0
chr1:20850000-20900000&chr1:25650000-25700000	0	1	0	0	0	0	1	1	1	1	0	0	1	0	1	0	1	0	0
chr1:21800000-21850000&chr1:25650000-25700000	0	1	0	0	0	0	1	0	0	0	0	0	0	0	0	0	0	0	1
chr1:22500000-22550000&chr1:25650000-25700000	1	1	0	1	1	0	1	1	1	0	1	0	0	1	1	1	1	1	1
chr1:24600000-24650000&chr1:25650000-25700000	0	0	0	0	0	1	0	1	1	1	0	1	0	1	1	0	1	0	0
chr1:25450000-25500000&chr1:25650000-25700000	1	1	0	1	1	0	1	1	0	1	1	1	1	0	1	1	1	0	1
chr1:25400000-25450000&chr1:25700000-25750000	0	0	0	1	0	0	0	1	0	1	0	1	0	0	1	0	1	0	0
chr1:24600000-24650000&chr1:25750000-25800000	0	0	0	0	0	0	0	0	0	0	0	0	0	1	0	0	0	0	0
chr1:22200000-22250000&chr1:26050000-26100000	0	1	0	1	1	0	1	0	1	1	0	0	0	0	1	0	1	1	1
chr1:22500000-22550000&chr1:26050000-26100000	0	1	0	1	1	0	1	0	1	1	0	0	0	0	1	0	1	1	1
chr1:21250000-21300000&chr1:26250000-26300000	0	0	0	0	0	0	0	1	1	0	0	0	0	0	1	0	1	0	0
chr1:22500000-22550000&chr1:26250000-26300000	0	1	0	0	1	0	1	1	1	0	0	0	0	0	1	1	1	1	1
chr1:23450000-23500000&chr1:26250000-26300000	1	1	0	0	1	0	1	1	1	1	1	0	0	0	1	1	1	0	1
chr1:23200000-23250000&chr1:27050000-27100000	0	1	0	0	0	0	1	1	0	1	0	0	0	0	1	0	1	0	0
chr1:22350000-22400000&chr1:27250000-27300000	0	0	0	0	0	0	0	0	1	1	0	0	0	0	0	0	1	0	1
chr1:23450000-23500000&chr1:27500000-27550000	0	0	0	1	0	0	0	1	0	0	0	0	0	1	0	0	0	0	0
chr1:23450000-23500000&chr1:27600000-27650000	1	1	0	0	1	1	1	1	1	1	1	0	1	1	1	1	1	0	1
chr1:23950000-24000000&chr1:27600000-27650000	1	1	0	0	1	1	1	1	1	1	1	0	0	1	1	1	1	1	1
chr1:25650000-25700000&chr1:27950000-28000000	1	1	0	0	1	0	1	1	0	0	0	0	0	0	1	1	0	0	1
chr1:30050000-30100000&chr1:30950000-31000000	0	0	0	0	0	0	0	0	0	0	0	0	0	0	0	0	0	0	0
chr1:28350000-28400000&chr1:31050000-31100000	0	0	0	0	1	0	0	1	1	0	0	0	1	0	1	1	0	1	1
chr1:26500000-26550000&chr1:31250000-31300000	0	0	0	0	0	0	1	0	1	1	0	0	0	0	1	0	1	0	0
chr1:28350000-28400000&chr1:31250000-31300000	0	1	0	0	0	0	1	1	1	1	0	0	0	0	1	0	1	0	0
chr1:30050000-30100000&chr1:31250000-31300000	0	0	0	0	0	0	0	0	0	0	0	0	0	0	0	0	0	0	0
chr1:30100000-30150000&chr1:31400000-31450000	0	0	0	0	0	0	0	0	0	0	0	0	0	0	0	0	0	0	0
chr1:29400000-29450000&chr1:31450000-31500000	0	0	0	0	1	0	0	1	1	1	0	1	0	0	1	0	1	1	1
chr1:30200000-30250000&chr1:31450000-31500000	0	0	0	1	1	0	0	0	1	1	0	0	0	0	1	0	1	1	1
chr1:30900000-30950000&chr1:32100000-32150000	0	0	0	0	0	0	0	0	0	0	0	0	1	0	0	0	0	0	0
chr1:30700000-30750000&chr1:32250000-32300000	1	1	0	0	1	0	1	1	1	1	1	0	0	0	1	1	1	1	0
chr1:28800000-28850000&chr1:32300000-32350000	1	1	0	0	1	0	1	1	0	0	1	1	1	0	0	1	0	0	0
chr1:30500000-30550000&chr1:32600000-32650000	1	0	1	1	1	0	0	1	1	0	1	0	1	1	0	1	1	0	1
chr1:28800000-28850000&chr1:32650000-32700000	0	0	0	0	1	0	0	1	0	1	0	0	0	0	1	0	1	1	1
chr1:30750000-30800000&chr1:32900000-32950000	0	1	0	1	0	0	1	1	0	1	0	0	0	0	1	0	0	0	0
chr1:30950000-31000000&chr1:32950000-33000000	0	0	0	0	0	0	0	1	0	0	0	0	0	0	0	0	0	0	0
chr1:30200000-30250000&chr1:33150000-33200000	0	0	0	1	1	0	1	0	1	1	0	0	0	0	1	0	1	1	1
chr1:32250000-32300000&chr1:33150000-33200000	0	1	0	0	1	0	1	1	1	1	0	0	0	0	1	1	1	1	1
chr1:30100000-30150000&chr1:33200000-33250000	0	0	0	0	0	0	0	1	0	0	0	0	0	0	1	0	0	0	0
chr1:30200000-30250000&chr1:33200000-33250000	0	0	0	0	1	0	1	0	1	1	0	0	0	0	0	0	1	1	1
chr1:30700000-30750000&chr1:33200000-33250000	1	1	0	0	1	0	1	1	1	1	1	0	0	0	1	1	1	1	1
chr1:32250000-32300000&chr1:33200000-33250000	0	1	0	0	1	0	1	1	1	0	0	0	0	0	1	1	1	1	1
chr1:32250000-32300000&chr1:33250000-33300000	0	1	0	0	1	0	1	1	0	0	0	0	0	0	1	1	0	0	0
chr1:30200000-30250000&chr1:33450000-33500000	0	0	0	0	1	0	1	0	1	1	1	1	0	1	1	0	1	1	1
chr1:30050000-30100000&chr1:33700000-33750000	0	1	0	0	0	0	1	1	0	0	0	1	1	1	1	0	0	0	1
chr1:30100000-30150000&chr1:33700000-33750000	0	0	1	0	0	0	0	1	0	0	0	0	0	0	1	0	0	0	0
chr1:30150000-30200000&chr1:33700000-33750000	0	1	0	1	0	0	1	1	0	0	0	1	1	1	1	0	0	0	1
chr1:30500000-30550000&chr1:33700000-33750000	0	1	1	1	1	0	1	1	1	1	0	1	1	1	1	1	1	1	1
chr1:30200000-30250000&chr1:33750000-33800000	0	0	0	0	1	0	1	0	1	1	1	0	0	0	1	0	1	1	1
chr1:30500000-30550000&chr1:33750000-33800000	1	1	1	0	1	0	1	1	1	0	1	0	1	1	1	1	1	1	1
chr1:30200000-30250000&chr1:33800000-33850000	0	0	0	0	0	0	0	0	1	1	0	0	0	0	1	0	1	0	0
chr1:33700000-33750000&chr1:33850000-33900000	0	1	1	0	1	0	1	1	1	1	0	0	0	0	1	1	1	1	1
chr1:29300000-29350000&chr1:34000000-34050000	0	0	0	0	1	0	0	1	0	0	0	0	0	0	0	1	1	0	1
chr1:30100000-30150000&chr1:34000000-34050000	0	0	1	0	0	0	0	1	0	0	0	0	0	0	1	0	0	0	0
chr1:30700000-30750000&chr1:34000000-34050000	1	1	1	1	1	0	1	1	1	1	1	0	1	0	1	1	1	1	1
chr1:29400000-29450000&chr1:34150000-34200000	0	0	0	0	1	0	0	1	0	0	0	0	0	0	1	0	1	1	1
chr1:30150000-30200000&chr1:34150000-34200000	0	1	0	0	0	0	1	1	0	0	0	0	0	0	1	0	0	0	1
chr1:30200000-30250000&chr1:34200000-34250000	0	0	0	1	0	0	1	0	0	0	0	0	0	0	1	0	0	0	0
chr1:33250000-33300000&chr1:34350000-34400000	0	1	0	0	1	1	1	1	0	0	0	1	1	1	1	1	0	0	0
chr1:30150000-30200000&chr1:34400000-34450000	0	1	0	0	0	1	1	1	0	0	0	0	1	0	1	0	0	0	1
chr1:33650000-33700000&chr1:34500000-34550000	0	0	1	0	0	0	0	0	0	0	0	0	0	0	0	0	0	0	0
chr1:33650000-33700000&chr1:34600000-34650000	0	0	1	0	0	0	0	0	0	0	0	0	0	0	0	0	0	0	0
chr1:34200000-34250000&chr1:35900000-35950000	0	1	0	0	0	0	1	1	0	0	0	0	0	0	1	0	0	0	0
chr1:34600000-34650000&chr1:35900000-35950000	0	0	0	0	0	0	0	0	0	1	0	0	0	0	0	0	1	0	1
chr1:34650000-34700000&chr1:35900000-35950000	0	1	0	0	1	0	1	1	1	1	0	0	0	0	1	1	1	1	1
chr1:35800000-35850000&chr1:35900000-35950000	1	1	0	0	1	0	1	1	0	1	1	0	0	0	1	1	0	0	0
chr1:35900000-35950000&chr1:36200000-36250000	0	0	0	0	1	0	0	1	1	1	0	0	0	0	1	1	1	1	1
chr1:36050000-36100000&chr1:36200000-36250000	0	1	0	0	0	0	1	1	1	1	0	0	0	0	1	0	1	0	0
chr1:35900000-35950000&chr1:36250000-36300000	0	1	0	0	1	0	1	0	1	1	0	0	0	0	0	1	1	1	1
chr1:36000000-36050000&chr1:36250000-36300000	0	1	0	0	1	0	1	1	0	1	0	0	0	0	1	1	1	1	0
chr1:33650000-33700000&chr1:36350000-36400000	0	1	0	0	1	0	0	1	1	0	0	0	0	0	1	1	1	0	0
chr1:34300000-34350000&chr1:36350000-36400000	0	1	0	0	1	0	1	1	0	1	0	0	0	0	0	1	0	0	0
chr1:34550000-34600000&chr1:36350000-36400000	0	1	0	0	1	0	1	1	1	0	0	1	0	0	1	1	1	1	0
chr1:35000000-35050000&chr1:36350000-36400000	0	1	0	0	0	0	1	0	0	1	0	0	0	0	0	0	1	0	1
chr1:35350000-35400000&chr1:36400000-36450000	0	1	0	0	1	0	1	1	1	1	0	0	0	0	1	0	1	1	1
chr1:33650000-33700000&chr1:36450000-36500000	0	0	1	0	0	0	0	1	0	0	0	0	0	0	0	0	0	0	0
chr1:36000000-36050000&chr1:36450000-36500000	0	0	1	0	0	0	0	1	1	1	0	0	0	0	1	0	1	0	0
chr1:36200000-36250000&chr1:36450000-36500000	0	0	0	0	0	0	0	1	1	1	0	0	0	0	1	0	1	0	0
chr1:34600000-34650000&chr1:36500000-36550000	0	0	1	0	0	0	0	0	0	1	0	0	0	0	0	0	1	0	1
chr1:35900000-35950000&chr1:36500000-36550000	0	1	0	0	1	0	1	1	1	1	0	0	0	0	1	1	1	1	1
chr1:36050000-36100000&chr1:36500000-36550000	0	1	1	0	0	0	1	1	1	1	0	0	0	0	1	0	1	0	0
chr1:36050000-36100000&chr1:36550000-36600000	0	1	1	0	0	0	1	1	1	1	0	0	1	1	1	0	1	0	0
chr1:36450000-36500000&chr1:36550000-36600000	0	0	1	0	0	0	0	1	1	1	0	1	1	0	1	0	1	0	0
chr1:34550000-34600000&chr1:36650000-36700000	1	1	1	0	1	0	1	1	1	1	1	0	1	1	1	1	1	1	0
chr1:34600000-34650000&chr1:36650000-36700000	0	0	1	0	0	0	0	0	0	1	0	0	0	0	0	0	1	0	1
chr1:34800000-34850000&chr1:36650000-36700000	0	1	1	0	1	0	1	1	1	1	1	0	0	0	1	0	1	1	1
chr1:35750000-35800000&chr1:36650000-36700000	1	1	0	0	1	0	1	1	1	1	1	0	0	0	1	1	1	1	0
chr1:35850000-35900000&chr1:36650000-36700000	1	1	0	0	1	0	1	1	0	1	1	0	1	1	1	1	1	1	0
chr1:36200000-36250000&chr1:36650000-36700000	1	1	0	0	1	0	1	1	0	1	1	0	0	0	1	1	1	1	0
chr1:34600000-34650000&chr1:36700000-36750000	0	0	1	0	0	0	0	0	0	1	0	0	0	0	0	0	1	0	1
chr1:35800000-35850000&chr1:36700000-36750000	1	1	0	0	1	0	1	1	0	1	1	0	0	0	1	1	0	0	0
chr1:35850000-35900000&chr1:36700000-36750000	0	1	0	0	1	0	1	1	1	1	0	0	1	0	1	1	1	1	0
chr1:35900000-35950000&chr1:36700000-36750000	0	1	0	0	1	0	1	1	1	1	0	0	0	0	1	1	1	1	1
chr1:36200000-36250000&chr1:36700000-36750000	0	1	0	0	1	0	1	1	1	0	0	0	0	0	1	1	1	1	0
chr1:36300000-36350000&chr1:36700000-36750000	0	1	1	0	1	0	1	1	1	1	0	0	0	0	1	1	1	1	0
chr1:33650000-33700000&chr1:36750000-36800000	1	1	1	0	1	0	0	1	1	0	0	0	0	0	1	1	1	0	0
chr1:33850000-33900000&chr1:36750000-36800000	1	1	1	0	1	0	1	1	1	1	1	0	0	0	1	1	1	1	1
chr1:34500000-34550000&chr1:36750000-36800000	0	0	1	0	0	0	0	0	1	1	0	0	0	0	0	0	1	0	0
chr1:34550000-34600000&chr1:36750000-36800000	1	1	1	1	1	0	1	1	1	1	1	1	1	1	1	1	1	1	1
chr1:34600000-34650000&chr1:36750000-36800000	0	0	1	0	0	0	0	0	0	1	0	0	0	0	0	0	1	0	1
chr1:34700000-34750000&chr1:36750000-36800000	1	1	1	0	1	0	1	1	1	1	1	1	1	1	1	1	1	1	1
chr1:36300000-36350000&chr1:36750000-36800000	1	1	1	0	1	0	1	1	1	1	1	0	0	0	1	1	1	1	1
chr1:36650000-36700000&chr1:36750000-36800000	1	1	1	0	1	0	1	1	1	1	1	0	0	0	1	1	1	1	1
chr1:33650000-33700000&chr1:36800000-36850000	0	1	0	0	1	0	0	1	1	0	0	0	1	0	1	1	1	0	0
chr1:33700000-33750000&chr1:36800000-36850000	0	1	0	1	1	0	1	1	1	1	0	1	1	1	1	1	1	1	1
chr1:36050000-36100000&chr1:36800000-36850000	0	1	0	0	0	0	1	1	1	1	0	0	1	1	1	0	1	0	0
chr1:36600000-36650000&chr1:36800000-36850000	0	0	0	0	0	0	0	1	0	1	0	0	0	0	1	0	1	0	0
chr1:36050000-36100000&chr1:36850000-36900000	0	0	0	0	0	0	0	0	0	0	0	0	0	0	0	0	0	0	0
chr1:36750000-36800000&chr1:36850000-36900000	0	0	0	1	0	0	0	0	0	1	0	0	0	0	0	0	1	0	1
chr1:35900000-35950000&chr1:36900000-36950000	0	0	0	0	0	0	0	0	1	1	0	0	0	0	0	0	1	0	0
chr1:36550000-36600000&chr1:36900000-36950000	0	0	1	0	0	0	0	0	1	1	0	0	1	0	0	0	1	0	0
chr1:36600000-36650000&chr1:36900000-36950000	0	0	0	0	0	0	0	0	0	0	0	0	0	0	0	0	0	0	0
chr1:36650000-36700000&chr1:37100000-37150000	0	0	0	0	1	0	1	1	1	1	1	0	1	1	1	0	1	1	1
chr1:33650000-33700000&chr1:37200000-37250000	0	1	1	0	0	0	0	1	0	0	0	0	0	0	0	0	0	0	0
chr1:33850000-33900000&chr1:37200000-37250000	0	1	1	0	0	0	1	1	1	1	0	0	0	0	1	0	1	0	0
chr1:35900000-35950000&chr1:37200000-37250000	0	1	0	0	0	0	1	1	1	1	0	0	0	0	1	0	1	0	0
chr1:36000000-36050000&chr1:37200000-37250000	0	1	1	0	0	0	1	1	1	1	0	0	0	0	1	0	1	0	0
chr1:36650000-36700000&chr1:37200000-37250000	0	1	1	0	0	0	1	1	1	1	0	0	0	0	1	0	1	0	0
chr1:35000000-35050000&chr1:37250000-37300000	0	1	1	0	0	0	1	0	0	1	0	0	0	0	0	0	1	0	1
chr1:35300000-35350000&chr1:37250000-37300000	0	0	0	0	0	0	0	1	1	0	0	0	0	0	1	0	1	0	0
chr1:35400000-35450000&chr1:37250000-37300000	1	1	0	0	1	0	1	1	1	1	1	0	0	0	1	1	1	1	1
chr1:35600000-35650000&chr1:37250000-37300000	1	1	1	0	1	0	1	1	1	1	1	0	0	0	1	1	1	1	0
chr1:35900000-35950000&chr1:37250000-37300000	0	1	0	0	1	0	1	1	1	1	0	0	0	0	1	1	1	1	1
chr1:36600000-36650000&chr1:37250000-37300000	0	0	0	0	0	0	0	1	0	1	0	0	0	0	1	0	1	0	0
chr1:34500000-34550000&chr1:37300000-37350000	0	0	0	0	0	0	0	0	1	1	0	1	1	0	0	0	1	0	0
chr1:34700000-34750000&chr1:37300000-37350000	0	1	0	0	1	1	1	1	1	1	0	1	1	0	1	1	1	1	1
chr1:35150000-35200000&chr1:37300000-37350000	0	1	0	0	1	0	1	1	1	1	0	0	0	0	1	1	1	1	1
chr1:35250000-35300000&chr1:37300000-37350000	0	0	0	0	0	0	0	0	0	0	0	0	0	1	0	0	0	0	1
chr1:35350000-35400000&chr1:37300000-37350000	0	1	0	0	1	0	1	1	1	1	0	0	0	0	1	0	1	1	0
chr1:35600000-35650000&chr1:37300000-37350000	1	1	0	0	1	0	1	1	1	1	1	0	1	0	1	1	1	1	0
chr1:35750000-35800000&chr1:37300000-37350000	1	1	0	0	1	0	1	1	1	1	1	0	0	1	1	1	1	1	0
chr1:35800000-35850000&chr1:37300000-37350000	1	1	0	0	1	0	1	1	0	1	1	1	0	1	1	1	0	0	0
chr1:35900000-35950000&chr1:37300000-37350000	0	1	0	0	1	0	1	1	1	1	0	1	0	0	1	1	1	1	1
chr1:36050000-36100000&chr1:37300000-37350000	0	1	0	0	0	0	1	1	1	1	0	0	1	1	1	0	1	0	0
chr1:36250000-36300000&chr1:37300000-37350000	0	1	0	0	1	0	1	1	1	1	0	1	0	0	1	1	1	1	0
chr1:36300000-36350000&chr1:37300000-37350000	0	1	0	0	1	0	1	1	1	1	0	0	1	0	1	1	1	1	0
chr1:34600000-34650000&chr1:37350000-37400000	0	0	1	0	0	0	0	0	0	1	0	0	0	0	0	0	1	0	1
chr1:34700000-34750000&chr1:37350000-37400000	0	1	1	0	1	0	1	1	1	1	0	0	1	0	1	1	1	1	1
chr1:35150000-35200000&chr1:37350000-37400000	0	1	0	0	1	0	1	1	1	1	0	0	0	0	1	1	1	1	1
chr1:35300000-35350000&chr1:37350000-37400000	0	0	0	0	0	0	0	1	1	0	0	0	0	0	1	0	1	0	0
chr1:35350000-35400000&chr1:37350000-37400000	0	1	0	0	1	0	1	1	1	1	0	0	0	0	1	0	1	1	0
chr1:35750000-35800000&chr1:37350000-37400000	1	1	0	1	1	0	1	1	1	1	1	0	0	0	1	1	1	1	0
chr1:35800000-35850000&chr1:37350000-37400000	1	1	0	0	1	0	1	1	0	1	1	0	0	0	1	1	0	0	0
chr1:35900000-35950000&chr1:37350000-37400000	0	1	0	0	1	0	1	1	1	1	0	0	0	0	1	1	1	1	1
chr1:35150000-35200000&chr1:37450000-37500000	0	1	0	0	0	0	1	0	1	1	0	0	0	0	0	0	1	0	1
chr1:35250000-35300000&chr1:37450000-37500000	0	0	0	0	0	0	0	0	0	0	0	0	0	0	0	0	0	0	0
chr1:35900000-35950000&chr1:37450000-37500000	0	1	0	0	0	0	1	0	1	1	0	0	0	0	0	0	1	0	1
chr1:36600000-36650000&chr1:37450000-37500000	0	0	0	0	0	0	0	0	0	0	0	0	0	0	0	0	0	0	0
chr1:37100000-37150000&chr1:37450000-37500000	0	0	0	0	0	0	1	0	1	1	0	0	1	0	0	0	1	0	1
chr1:33650000-33700000&chr1:37500000-37550000	0	0	1	0	0	0	0	1	0	0	0	0	0	0	0	1	0	0	0
chr1:35000000-35050000&chr1:37500000-37550000	0	1	1	0	0	0	0	0	0	0	0	0	0	0	0	0	0	0	0
chr1:35150000-35200000&chr1:37500000-37550000	0	1	0	0	1	0	0	1	1	1	0	0	0	0	1	1	1	0	0
chr1:35250000-35300000&chr1:37500000-37550000	0	0	0	0	0	0	0	0	0	0	0	0	0	0	0	0	0	0	0
chr1:35300000-35350000&chr1:37500000-37550000	0	0	0	0	0	0	0	1	0	0	0	0	0	0	0	0	0	0	0
chr1:35600000-35650000&chr1:37500000-37550000	1	1	1	0	1	0	0	1	1	1	0	0	0	0	1	1	1	0	0
chr1:35750000-35800000&chr1:37500000-37550000	1	1	0	0	1	0	0	1	1	1	0	0	0	0	1	1	1	0	0
chr1:35900000-35950000&chr1:37500000-37550000	0	0	0	0	1	0	0	1	1	1	0	0	0	0	1	1	1	0	0
chr1:35950000-36000000&chr1:37500000-37550000	0	0	0	0	1	0	0	1	1	1	0	0	0	0	1	1	1	0	0
chr1:36900000-36950000&chr1:37500000-37550000	0	0	1	0	0	0	0	0	0	0	0	0	0	0	0	0	0	0	0
chr1:37100000-37150000&chr1:37500000-37550000	0	0	0	0	1	0	0	1	1	1	0	0	1	0	1	0	1	0	0
chr1:37200000-37250000&chr1:37500000-37550000	0	1	1	0	0	0	0	1	0	0	0	0	0	0	0	0	0	0	0
chr1:35250000-35300000&chr1:37550000-37600000	0	0	0	0	0	0	0	0	0	0	0	0	0	0	0	0	0	0	1
chr1:35250000-35300000&chr1:37600000-37650000	0	0	0	0	0	0	0	0	0	0	0	0	0	1	0	0	0	0	1
chr1:35900000-35950000&chr1:37600000-37650000	1	1	0	0	1	0	1	0	1	1	1	1	0	0	0	1	1	1	1
chr1:33650000-33700000&chr1:37700000-37750000	1	1	1	0	1	0	0	1	1	0	0	0	0	0	1	1	1	0	0
chr1:35900000-35950000&chr1:37800000-37850000	1	1	0	0	0	0	1	0	1	1	1	0	0	0	0	0	1	0	1
chr1:37050000-37100000&chr1:37800000-37850000	1	1	0	0	0	0	1	0	1	1	1	0	0	0	0	0	1	0	1
chr1:37450000-37500000&chr1:37850000-37900000	0	1	1	0	0	0	1	0	1	1	0	0	0	0	0	0	1	0	1
chr1:34500000-34550000&chr1:38000000-38050000	0	0	0	0	0	0	0	0	1	1	0	0	0	0	0	0	1	0	0
chr1:35600000-35650000&chr1:38000000-38050000	1	1	0	0	1	0	1	1	0	1	1	0	0	0	1	1	1	1	0
chr1:33650000-33700000&chr1:38050000-38100000	0	1	1	0	1	0	0	1	1	0	0	0	0	0	1	1	1	0	0
chr1:34500000-34550000&chr1:38050000-38100000	0	0	1	0	0	0	0	0	1	1	0	0	0	0	0	0	1	0	0
chr1:33650000-33700000&chr1:38100000-38150000	0	0	1	0	0	0	0	0	0	0	0	0	0	0	0	0	0	0	0
chr1:33650000-33700000&chr1:38600000-38650000	0	1	1	0	0	0	0	1	0	0	0	0	0	0	0	0	0	0	0
chr1:34700000-34750000&chr1:38750000-38800000	0	1	1	0	0	0	1	1	0	1	0	1	1	0	1	0	1	0	0
chr1:34100000-34150000&chr1:38950000-39000000	0	0	0	0	0	0	0	0	0	0	0	0	0	0	0	0	0	0	0
chr1:34150000-34200000&chr1:38950000-39000000	0	1	0	0	0	0	1	0	1	1	0	0	0	0	0	0	1	0	0
chr1:35200000-35250000&chr1:38950000-39000000	0	1	0	0	0	0	1	0	1	1	0	0	0	0	0	0	1	0	0
chr1:38050000-38100000&chr1:39150000-39200000	0	1	1	0	1	0	1	1	1	1	0	0	0	0	1	1	1	1	0
chr1:38050000-38100000&chr1:39200000-39250000	0	1	1	0	0	0	1	1	1	0	0	0	1	0	1	0	1	0	0
chr1:38900000-38950000&chr1:39200000-39250000	0	1	1	0	0	0	1	1	1	0	0	0	1	0	1	0	1	0	0
chr1:38050000-38100000&chr1:39300000-39350000	1	1	1	0	1	0	1	1	1	1	1	0	1	0	1	1	1	1	0
chr1:34600000-34650000&chr1:39350000-39400000	0	0	1	0	0	0	0	0	0	0	0	0	0	0	0	0	0	0	0
chr1:35600000-35650000&chr1:39350000-39400000	0	0	1	0	0	0	0	1	1	1	0	0	0	0	1	0	1	0	0
chr1:38900000-38950000&chr1:39350000-39400000	0	0	1	0	0	0	0	1	1	1	0	0	0	0	1	0	1	0	0
chr1:38950000-39000000&chr1:39350000-39400000	0	0	1	0	0	0	0	0	0	0	0	1	1	1	0	0	0	0	0
chr1:34450000-34500000&chr1:39400000-39450000	0	0	0	0	0	0	1	0	0	1	0	0	0	0	1	0	1	0	1
chr1:34500000-34550000&chr1:39400000-39450000	0	0	0	0	0	0	0	0	0	0	0	0	0	0	0	0	0	0	0
chr1:34550000-34600000&chr1:39400000-39450000	0	1	0	0	0	0	1	1	0	1	0	0	0	0	1	0	1	0	1
chr1:38900000-38950000&chr1:39400000-39450000	0	1	0	0	0	0	1	1	0	1	0	0	0	0	1	0	1	0	1
chr1:39000000-39050000&chr1:39400000-39450000	0	1	0	0	0	0	1	1	0	1	0	0	0	0	1	0	1	0	1
chr1:39300000-39350000&chr1:39400000-39450000	0	1	0	0	0	0	1	1	0	1	0	0	0	0	1	0	1	0	1
chr1:35250000-35300000&chr1:39450000-39500000	0	0	0	0	0	0	0	0	0	0	0	0	0	0	0	0	0	0	1
chr1:39000000-39050000&chr1:39450000-39500000	0	1	1	0	1	0	1	1	1	1	0	0	0	0	1	0	1	1	1
chr1:34500000-34550000&chr1:39500000-39550000	0	0	1	0	0	0	0	0	0	0	0	0	0	0	0	0	0	0	0
chr1:35300000-35350000&chr1:39500000-39550000	0	0	0	0	0	0	0	0	0	0	0	0	0	0	0	0	0	0	0
chr1:35350000-35400000&chr1:39500000-39550000	0	0	0	0	0	0	0	0	1	1	0	0	0	0	0	0	1	0	0
chr1:35800000-35850000&chr1:39500000-39550000	0	0	0	0	0	0	0	0	0	0	0	0	0	0	0	0	0	0	0
chr1:36050000-36100000&chr1:39500000-39550000	0	0	1	0	0	0	0	0	0	0	0	0	0	0	0	0	0	0	0
chr1:36600000-36650000&chr1:39500000-39550000	0	0	0	0	0	0	0	0	0	0	0	0	0	0	0	0	0	0	0
chr1:38050000-38100000&chr1:39500000-39550000	0	0	1	0	0	0	0	0	1	1	0	0	0	0	0	0	1	0	0
chr1:38850000-38900000&chr1:39500000-39550000	0	0	1	0	0	0	0	0	0	0	0	0	0	0	0	0	0	0	0
chr1:38900000-38950000&chr1:39500000-39550000	0	0	1	0	0	0	0	0	1	1	0	0	0	0	0	0	1	0	0
chr1:38950000-39000000&chr1:39500000-39550000	0	0	1	0	0	0	0	0	0	0	0	0	1	0	0	0	0	0	0
chr1:39100000-39150000&chr1:39500000-39550000	0	0	0	0	0	0	0	0	1	1	0	0	0	0	0	0	1	0	0
chr1:39150000-39200000&chr1:39500000-39550000	0	0	1	0	0	0	0	0	1	1	0	0	0	0	0	0	1	0	0
chr1:39300000-39350000&chr1:39500000-39550000	0	0	1	0	0	0	0	0	1	1	0	0	1	0	0	0	1	0	0
chr1:35000000-35050000&chr1:39550000-39600000	0	0	1	0	0	0	0	0	0	0	0	0	0	0	0	0	0	0	0
chr1:34650000-34700000&chr1:39650000-39700000	0	1	0	0	1	0	1	1	1	1	0	0	0	0	1	1	1	1	1
chr1:36750000-36800000&chr1:39650000-39700000	1	1	1	0	1	0	1	1	1	1	1	0	0	0	1	1	1	1	1
chr1:38500000-38550000&chr1:39650000-39700000	0	0	0	0	0	0	0	0	0	0	0	0	0	0	0	0	1	0	0
chr1:38750000-38800000&chr1:39650000-39700000	0	1	1	0	0	0	1	1	0	1	0	0	0	0	1	0	1	0	0
chr1:39150000-39200000&chr1:39650000-39700000	0	1	1	0	1	0	1	1	1	1	0	0	0	0	1	1	1	1	1
chr1:39200000-39250000&chr1:39650000-39700000	0	1	1	0	0	0	1	1	1	0	0	1	1	1	1	0	1	0	0
chr1:39250000-39300000&chr1:39650000-39700000	1	1	0	0	1	0	1	1	1	1	1	0	0	0	1	1	1	1	1
chr1:39500000-39550000&chr1:39650000-39700000	0	0	1	0	0	0	0	0	1	1	0	0	0	0	0	0	1	0	0
chr1:36650000-36700000&chr1:39700000-39750000	1	1	0	0	1	0	1	1	1	1	1	0	0	0	1	1	1	1	0
chr1:36800000-36850000&chr1:39700000-39750000	0	1	0	0	1	0	1	1	1	1	0	0	0	0	1	1	1	1	1
chr1:36850000-36900000&chr1:39700000-39750000	0	0	0	0	0	0	0	0	0	1	0	0	0	0	0	0	1	0	1
chr1:37800000-37850000&chr1:39700000-39750000	1	1	0	0	0	0	1	0	1	1	1	0	0	0	0	0	1	0	1
chr1:39500000-39550000&chr1:39700000-39750000	0	0	0	0	0	0	0	0	1	1	0	0	0	0	0	0	1	0	0
chr1:36000000-36050000&chr1:39900000-39950000	0	1	1	0	1	0	1	1	1	1	0	0	1	0	1	1	1	1	1
chr1:36800000-36850000&chr1:39900000-39950000	0	1	0	1	1	1	1	1	1	1	0	1	1	1	1	1	1	1	1
chr1:36850000-36900000&chr1:39900000-39950000	0	0	0	1	0	0	0	0	0	1	0	0	0	0	0	0	1	0	1
chr1:37800000-37850000&chr1:39900000-39950000	1	1	0	0	0	0	1	0	1	1	1	1	0	0	0	0	1	0	1
chr1:38900000-38950000&chr1:39900000-39950000	1	1	1	0	1	0	1	1	1	1	1	0	1	0	1	1	1	1	1
chr1:39150000-39200000&chr1:39900000-39950000	0	1	1	0	1	0	1	1	1	1	0	1	1	1	1	1	1	1	1
chr1:39200000-39250000&chr1:39900000-39950000	0	1	1	0	0	1	1	1	1	0	0	1	1	1	1	0	1	0	0
chr1:39250000-39300000&chr1:39900000-39950000	1	1	0	1	1	0	1	1	1	1	1	1	0	1	1	1	1	1	1
chr1:39300000-39350000&chr1:39900000-39950000	1	1	1	0	1	1	1	1	1	1	1	1	1	1	1	1	1	1	1
chr1:39500000-39550000&chr1:39900000-39950000	0	0	1	0	0	0	0	0	1	1	0	0	1	0	0	0	1	0	0
chr1:39550000-39600000&chr1:39900000-39950000	0	1	1	0	0	0	1	1	1	1	0	0	1	0	1	0	1	0	0
chr1:38600000-38650000&chr1:39950000-40000000	0	0	0	0	0	0	1	0	1	1	0	0	0	0	1	0	1	0	0
chr1:38750000-38800000&chr1:39950000-40000000	0	0	0	0	0	0	1	0	0	1	0	0	0	0	1	0	1	0	0
chr1:39150000-39200000&chr1:39950000-40000000	0	1	0	0	1	0	1	1	1	1	0	0	0	0	1	0	1	1	0
chr1:39250000-39300000&chr1:39950000-40000000	0	1	0	0	1	0	1	1	1	1	1	0	0	0	1	0	1	1	1
chr1:39500000-39550000&chr1:39950000-40000000	0	0	0	0	0	0	0	0	1	1	0	0	0	0	0	0	1	0	0
chr1:35800000-35850000&chr1:40000000-40050000	1	1	0	0	1	0	1	1	0	1	1	1	0	1	1	1	0	0	0
chr1:36900000-36950000&chr1:40000000-40050000	0	0	1	0	0	0	0	0	1	1	0	0	1	0	0	0	1	0	0
chr1:37200000-37250000&chr1:40000000-40050000	0	1	1	0	0	0	1	1	1	1	0	0	1	1	1	0	1	0	0
chr1:37300000-37350000&chr1:40000000-40050000	0	1	0	0	1	1	1	1	1	1	0	1	1	1	1	1	1	1	1
chr1:37350000-37400000&chr1:40000000-40050000	0	1	1	1	1	0	1	1	1	1	0	0	1	0	1	1	1	1	1
chr1:37800000-37850000&chr1:40000000-40050000	1	1	0	0	0	0	1	0	1	1	1	1	0	0	0	0	1	0	1
chr1:39150000-39200000&chr1:40000000-40050000	0	1	1	0	1	0	1	1	1	1	0	1	1	1	1	1	1	1	1
chr1:39500000-39550000&chr1:40000000-40050000	0	0	1	0	0	0	0	0	1	1	0	0	1	0	0	0	1	0	0
chr1:35350000-35400000&chr1:40050000-40100000	0	0	0	0	0	0	0	0	0	1	0	0	0	0	0	0	1	0	0
chr1:36150000-36200000&chr1:40050000-40100000	0	0	0	0	0	0	0	0	0	1	0	0	0	0	0	0	1	0	0
chr1:36750000-36800000&chr1:40050000-40100000	0	0	0	0	0	0	0	0	0	1	0	0	0	0	0	0	1	0	0
chr1:36800000-36850000&chr1:40050000-40100000	0	0	0	0	0	0	0	0	0	1	0	0	0	0	0	0	1	0	0
chr1:37400000-37450000&chr1:40050000-40100000	0	0	0	0	0	0	0	0	0	0	0	0	0	0	0	0	0	0	0
chr1:38000000-38050000&chr1:40050000-40100000	0	0	0	0	0	0	0	0	0	1	0	0	0	0	0	0	1	0	0
chr1:38050000-38100000&chr1:40050000-40100000	0	0	0	0	0	0	0	0	0	1	0	0	0	0	0	0	1	0	0
chr1:38750000-38800000&chr1:40050000-40100000	0	0	0	0	0	0	0	0	0	0	0	0	0	0	0	0	0	0	0
chr1:39100000-39150000&chr1:40050000-40100000	0	0	0	0	0	0	0	0	0	1	0	0	0	0	0	0	1	0	0
chr1:39550000-39600000&chr1:40050000-40100000	0	0	0	0	0	0	0	0	0	0	0	0	0	0	0	0	0	0	0
chr1:38750000-38800000&chr1:40200000-40250000	0	1	0	0	0	0	1	1	0	1	0	0	0	0	1	0	1	0	0
chr1:35800000-35850000&chr1:40550000-40600000	1	1	0	0	0	0	0	1	0	0	0	0	0	0	0	1	0	0	0
chr1:35900000-35950000&chr1:40550000-40600000	0	0	0	0	1	0	0	1	0	1	0	0	0	0	1	1	1	0	0
chr1:36200000-36250000&chr1:40550000-40600000	0	0	0	0	1	0	0	1	0	1	0	0	0	0	1	1	1	0	0
chr1:36250000-36300000&chr1:40550000-40600000	0	1	0	0	1	0	0	1	0	1	0	0	0	0	1	1	1	0	0
chr1:37800000-37850000&chr1:40550000-40600000	1	1	0	0	0	0	0	0	0	0	0	0	0	0	0	0	0	0	0
chr1:38050000-38100000&chr1:40550000-40600000	0	1	1	0	1	0	0	1	0	1	0	0	0	0	1	1	1	0	0
chr1:38350000-38400000&chr1:40550000-40600000	0	1	1	0	1	0	0	1	0	1	0	0	0	0	1	1	1	0	0
chr1:38400000-38450000&chr1:40550000-40600000	1	1	0	1	1	0	0	1	0	1	0	0	1	1	1	1	1	0	0
chr1:38750000-38800000&chr1:40550000-40600000	0	1	1	0	0	0	0	1	0	0	0	0	0	0	0	0	0	0	0
chr1:38900000-38950000&chr1:40550000-40600000	1	0	1	0	1	0	0	1	0	1	0	0	0	0	1	1	1	0	0
chr1:39050000-39100000&chr1:40550000-40600000	0	1	1	0	1	0	0	1	0	1	0	0	0	0	1	1	1	0	0
chr1:39100000-39150000&chr1:40550000-40600000	0	1	0	0	1	0	0	1	0	1	0	0	0	0	1	1	1	0	0
chr1:39150000-39200000&chr1:40550000-40600000	0	1	1	0	1	0	0	1	0	1	0	0	0	0	1	1	1	0	0
chr1:39200000-39250000&chr1:40550000-40600000	0	1	1	0	0	0	0	1	0	0	0	0	1	1	0	0	0	0	0
chr1:39250000-39300000&chr1:40550000-40600000	1	0	0	1	1	0	0	1	0	1	0	0	0	0	1	1	1	0	0
chr1:39700000-39750000&chr1:40550000-40600000	0	1	0	0	1	0	0	1	0	1	0	0	0	0	1	1	1	0	0
chr1:39750000-39800000&chr1:40550000-40600000	0	1	1	0	0	0	0	1	0	0	0	0	0	0	0	0	0	0	0
chr1:40200000-40250000&chr1:40550000-40600000	1	1	0	1	1	0	0	1	0	1	0	0	0	0	1	1	1	0	0
chr1:38050000-38100000&chr1:40600000-40650000	0	1	0	0	1	0	1	1	1	1	0	0	0	0	1	1	1	1	1
chr1:38300000-38350000&chr1:40600000-40650000	0	1	0	1	1	0	1	1	1	1	0	0	0	0	1	1	1	1	1
chr1:38750000-38800000&chr1:40600000-40650000	0	1	0	0	0	0	1	1	0	1	0	0	0	0	1	0	1	0	0
chr1:38800000-38850000&chr1:40600000-40650000	0	1	0	1	1	0	1	1	1	1	0	0	0	0	1	1	1	1	1
chr1:38900000-38950000&chr1:40600000-40650000	1	1	0	0	1	0	1	1	1	0	1	0	0	0	1	1	1	1	1
chr1:35800000-35850000&chr1:40650000-40700000	0	1	0	0	0	0	0	1	0	0	0	1	0	1	0	0	0	0	0
chr1:35900000-35950000&chr1:40650000-40700000	0	1	0	0	0	0	1	1	1	1	0	1	0	0	1	0	1	0	0
chr1:38050000-38100000&chr1:40650000-40700000	0	1	1	0	0	0	1	1	1	1	0	0	1	0	1	0	1	0	0
chr1:38200000-38250000&chr1:40650000-40700000	0	0	0	0	0	0	1	0	1	1	0	0	0	0	1	0	1	0	0
chr1:38350000-38400000&chr1:40650000-40700000	0	1	1	0	0	0	1	1	1	1	0	0	1	1	1	0	1	0	0
chr1:38750000-38800000&chr1:40650000-40700000	0	0	1	0	0	0	0	0	0	0	0	1	1	0	0	0	0	0	0
chr1:38800000-38850000&chr1:40650000-40700000	0	1	1	0	0	0	1	1	1	1	0	0	1	1	1	0	1	0	0
chr1:38900000-38950000&chr1:40650000-40700000	0	1	1	0	0	0	1	1	1	1	0	0	1	0	1	0	1	0	0
chr1:39150000-39200000&chr1:40650000-40700000	0	1	1	0	0	0	1	1	1	1	0	1	1	1	1	0	1	0	0
chr1:39500000-39550000&chr1:40650000-40700000	0	0	1	0	0	0	0	0	0	0	0	0	1	0	0	0	0	0	0
chr1:39550000-39600000&chr1:40650000-40700000	0	0	1	0	0	0	0	0	0	0	0	0	1	0	0	0	0	0	0
chr1:40000000-40050000&chr1:40650000-40700000	0	1	1	0	0	1	1	1	1	1	0	1	1	1	1	0	1	0	0
chr1:37800000-37850000&chr1:40700000-40750000	0	0	0	0	0	0	1	0	1	1	1	0	0	0	0	0	1	0	1
chr1:37900000-37950000&chr1:40700000-40750000	0	0	1	0	0	0	0	0	0	0	0	0	0	0	0	0	1	0	1
chr1:38050000-38100000&chr1:40700000-40750000	0	1	1	0	1	0	1	1	1	1	0	0	0	0	1	0	1	1	0
chr1:38750000-38800000&chr1:40700000-40750000	0	0	1	0	0	0	1	0	0	1	0	0	0	0	1	0	1	0	0
chr1:38900000-38950000&chr1:40700000-40750000	0	1	1	0	1	0	1	1	1	1	1	0	0	0	1	0	1	1	1
chr1:35800000-35850000&chr1:40750000-40800000	0	0	0	0	0	0	0	1	0	0	0	0	0	0	0	0	0	0	0
chr1:36050000-36100000&chr1:40750000-40800000	0	0	1	0	0	0	0	0	0	0	0	0	0	0	0	0	0	0	0
chr1:36150000-36200000&chr1:40750000-40800000	0	0	0	0	0	0	0	0	1	1	0	0	0	0	1	0	1	0	0
chr1:36700000-36750000&chr1:40750000-40800000	0	0	1	0	0	0	0	1	1	1	0	0	0	0	1	0	1	0	0
chr1:36750000-36800000&chr1:40750000-40800000	0	0	1	0	0	0	0	1	1	1	0	0	0	0	1	0	1	0	0
chr1:36850000-36900000&chr1:40750000-40800000	0	0	0	0	0	0	0	0	0	0	0	0	0	0	0	0	0	0	0
chr1:36900000-36950000&chr1:40750000-40800000	0	0	1	0	0	0	0	0	0	0	0	0	0	0	0	0	0	0	0
chr1:38750000-38800000&chr1:40750000-40800000	0	0	1	0	0	0	0	0	0	0	0	0	0	0	0	0	0	0	0
chr1:37600000-37650000&chr1:40800000-40850000	1	1	1	0	1	1	1	1	1	1	1	0	1	0	1	1	1	1	0
chr1:37800000-37850000&chr1:40800000-40850000	1	1	0	0	0	0	1	0	1	1	1	1	0	0	0	0	1	0	1
chr1:38300000-38350000&chr1:40800000-40850000	0	1	0	0	1	0	1	1	1	1	0	0	0	1	1	1	1	1	1
chr1:36400000-36450000&chr1:40900000-40950000	0	1	1	0	0	0	1	0	0	1	0	0	0	0	0	0	0	0	0
chr1:36500000-36550000&chr1:40900000-40950000	0	1	1	0	0	0	1	0	0	1	0	0	0	0	0	0	0	0	0
chr1:36700000-36750000&chr1:40900000-40950000	0	1	1	0	0	0	1	0	0	1	0	0	0	0	0	0	0	0	0
chr1:36750000-36800000&chr1:40900000-40950000	0	1	1	1	0	0	1	0	0	1	0	0	0	0	0	0	0	0	0
chr1:36850000-36900000&chr1:40900000-40950000	0	0	0	1	0	0	0	0	0	0	0	0	0	0	0	0	0	0	0
chr1:37350000-37400000&chr1:40900000-40950000	0	1	1	1	0	0	1	0	0	1	0	0	0	0	0	0	0	0	0
chr1:37450000-37500000&chr1:40900000-40950000	0	0	1	0	0	0	0	0	0	0	0	0	0	0	0	0	0	0	0
chr1:37500000-37550000&chr1:40900000-40950000	0	1	1	0	0	0	0	0	0	0	0	0	0	0	0	0	0	0	0
chr1:37600000-37650000&chr1:40900000-40950000	0	1	1	0	0	0	1	0	0	1	0	1	1	1	0	0	0	0	0
chr1:37650000-37700000&chr1:40900000-40950000	0	1	1	0	0	0	1	0	0	1	0	1	1	1	0	0	0	0	0
chr1:37800000-37850000&chr1:40900000-40950000	0	0	0	0	0	0	0	0	0	0	0	0	0	0	0	0	0	0	0
chr1:38050000-38100000&chr1:40900000-40950000	0	1	1	0	0	0	1	0	0	1	0	0	0	0	0	0	0	0	0
chr1:38300000-38350000&chr1:40900000-40950000	0	1	0	1	0	0	1	0	0	1	0	0	0	0	0	0	0	0	0
chr1:38050000-38100000&chr1:41000000-41050000	0	1	1	0	1	0	1	1	1	1	0	0	0	0	1	1	1	1	1
chr1:38050000-38100000&chr1:41100000-41150000	0	1	0	0	0	0	1	0	0	0	0	0	1	0	0	0	0	0	1
chr1:36600000-36650000&chr1:41150000-41200000	0	0	0	0	0	0	0	0	0	0	0	0	0	0	0	0	0	0	0
chr1:36750000-36800000&chr1:41150000-41200000	0	1	1	1	0	0	1	1	1	0	0	0	0	0	1	0	1	0	1
chr1:36850000-36900000&chr1:41150000-41200000	0	0	0	1	0	0	0	0	0	0	0	0	0	0	0	0	0	0	0
chr1:36900000-36950000&chr1:41150000-41200000	0	0	1	0	0	0	0	0	0	0	0	0	0	0	0	0	0	0	0
chr1:37000000-37050000&chr1:41150000-41200000	0	0	0	0	0	0	0	0	0	0	0	0	0	0	0	0	0	0	0
chr1:37600000-37650000&chr1:41150000-41200000	0	1	1	0	0	0	1	1	1	0	0	1	1	1	1	0	1	0	1
chr1:37650000-37700000&chr1:41150000-41200000	0	1	1	0	0	0	1	1	1	0	0	1	1	1	1	0	1	0	1
chr1:37700000-37750000&chr1:41150000-41200000	0	1	1	1	0	0	1	1	1	0	0	0	0	0	1	0	1	0	1
chr1:37800000-37850000&chr1:41150000-41200000	0	0	0	0	0	0	0	0	0	0	0	0	0	0	0	0	0	0	0
chr1:36600000-36650000&chr1:41200000-41250000	0	0	0	0	0	0	0	0	0	0	0	0	0	0	0	0	0	0	0
chr1:36750000-36800000&chr1:41200000-41250000	0	0	0	0	0	0	0	0	1	1	0	0	0	0	0	0	1	0	0
chr1:36850000-36900000&chr1:41200000-41250000	0	0	0	0	0	0	0	0	0	0	0	0	0	0	0	0	0	0	0
chr1:37000000-37050000&chr1:41200000-41250000	0	0	0	0	0	0	0	0	0	0	0	0	0	0	0	0	0	0	0
chr1:38600000-38650000&chr1:41200000-41250000	0	0	0	0	0	0	0	0	0	0	0	0	0	0	0	0	0	0	0
chr1:36250000-36300000&chr1:41250000-41300000	0	1	0	0	1	0	1	0	0	1	0	0	0	0	0	1	0	1	0
chr1:36300000-36350000&chr1:41250000-41300000	0	1	0	0	1	0	1	1	1	1	0	0	0	0	1	1	1	1	0
chr1:36350000-36400000&chr1:41250000-41300000	0	1	0	0	1	0	1	1	1	0	0	0	0	0	1	1	1	1	0
chr1:36400000-36450000&chr1:41250000-41300000	0	0	0	0	1	0	0	1	1	1	0	0	0	0	1	1	1	1	1
chr1:36500000-36550000&chr1:41250000-41300000	0	1	0	0	1	0	1	1	1	0	0	0	0	0	1	1	1	1	1
chr1:36750000-36800000&chr1:41250000-41300000	1	1	0	0	1	0	1	1	1	1	1	0	0	0	1	1	1	1	1
chr1:38600000-38650000&chr1:41250000-41300000	0	1	0	0	0	0	1	1	1	1	0	0	0	0	1	0	1	0	0
chr1:40650000-40700000&chr1:41250000-41300000	0	1	0	0	0	0	1	1	1	1	0	0	0	0	1	0	1	0	0
chr1:40700000-40750000&chr1:41250000-41300000	0	1	0	0	1	0	1	1	1	1	0	0	0	0	1	0	1	1	0
chr1:40750000-40800000&chr1:41250000-41300000	0	0	0	0	0	0	0	1	1	1	0	0	0	0	1	0	1	0	0
chr1:41150000-41200000&chr1:41250000-41300000	0	1	0	0	0	0	1	1	1	0	0	0	0	0	1	0	1	0	1
chr1:36850000-36900000&chr1:41400000-41450000	0	0	0	1	0	0	0	0	0	1	0	0	0	0	0	0	1	0	1
chr1:36900000-36950000&chr1:41400000-41450000	0	0	0	0	0	0	0	0	1	1	0	0	1	0	0	0	1	0	0
chr1:36600000-36650000&chr1:41600000-41650000	0	0	0	0	0	0	0	0	0	0	0	0	0	0	0	0	0	0	0
chr1:36700000-36750000&chr1:41600000-41650000	0	1	0	0	0	0	1	0	0	0	0	0	0	0	0	0	0	0	1
chr1:36750000-36800000&chr1:41600000-41650000	0	1	0	0	0	0	1	0	0	0	0	0	0	0	0	0	0	0	1
chr1:36850000-36900000&chr1:41600000-41650000	0	0	0	0	0	0	0	0	0	0	0	0	0	0	0	0	0	0	0
chr1:36900000-36950000&chr1:41600000-41650000	0	0	0	0	0	0	0	0	0	0	0	0	0	0	0	0	0	0	0
chr1:37200000-37250000&chr1:41600000-41650000	0	0	0	0	0	0	0	0	0	0	0	0	0	0	0	0	0	0	0
chr1:37400000-37450000&chr1:41600000-41650000	0	0	0	0	0	0	0	0	0	0	0	0	0	0	0	0	0	0	0
chr1:37450000-37500000&chr1:41600000-41650000	0	0	0	0	0	0	0	0	0	0	0	0	0	0	0	0	0	0	0
chr1:37500000-37550000&chr1:41600000-41650000	0	1	0	0	0	0	0	0	0	0	0	0	0	0	0	0	0	0	0
chr1:37550000-37600000&chr1:41600000-41650000	0	1	0	0	0	0	1	0	0	0	0	0	0	0	0	0	0	0	1
chr1:37600000-37650000&chr1:41600000-41650000	0	1	0	0	0	0	1	0	0	0	0	0	0	0	0	0	0	0	1
chr1:37650000-37700000&chr1:41600000-41650000	0	1	0	0	0	0	1	0	0	0	0	0	0	0	0	0	0	0	1
chr1:37700000-37750000&chr1:41600000-41650000	0	1	0	0	0	0	1	0	0	0	0	0	0	0	0	0	0	0	1
chr1:37800000-37850000&chr1:41600000-41650000	0	0	0	0	0	0	0	0	0	0	0	0	0	0	0	0	0	0	0
chr1:39150000-39200000&chr1:41600000-41650000	0	1	0	0	0	0	1	0	0	0	0	0	0	0	0	0	0	0	1
chr1:40000000-40050000&chr1:41600000-41650000	0	1	0	0	0	0	1	0	0	0	0	0	0	0	0	0	0	0	1
chr1:40750000-40800000&chr1:41600000-41650000	0	0	0	0	0	0	0	0	0	0	0	0	0	0	0	0	0	0	0
chr1:40800000-40850000&chr1:41600000-41650000	0	1	0	0	0	0	1	0	0	0	0	0	0	0	0	0	0	0	1
chr1:41000000-41050000&chr1:41600000-41650000	0	1	0	0	0	0	1	0	0	0	0	0	0	0	0	0	0	0	1
chr1:36650000-36700000&chr1:41650000-41700000	0	0	0	0	0	0	0	1	0	1	0	0	0	0	1	0	0	0	0
chr1:36850000-36900000&chr1:41650000-41700000	0	0	0	0	0	0	0	0	0	0	0	0	0	0	0	0	0	0	0
chr1:37200000-37250000&chr1:41650000-41700000	0	0	0	0	0	0	0	0	0	0	0	0	0	0	0	0	0	0	0
chr1:37350000-37400000&chr1:41650000-41700000	0	0	0	0	0	0	0	1	0	1	0	0	0	0	1	0	0	0	0
chr1:37400000-37450000&chr1:41650000-41700000	0	0	0	0	0	0	0	0	0	0	0	0	0	0	0	0	0	0	0
chr1:37450000-37500000&chr1:41650000-41700000	0	0	0	0	0	0	0	0	0	0	0	0	0	0	0	0	0	0	0
chr1:37500000-37550000&chr1:41650000-41700000	0	0	0	0	0	0	0	1	0	0	0	0	0	0	0	0	0	0	0
chr1:37550000-37600000&chr1:41650000-41700000	0	0	0	0	0	0	0	1	0	1	0	0	0	0	1	0	0	0	0
chr1:37600000-37650000&chr1:41650000-41700000	0	0	0	0	0	0	0	1	0	1	0	0	0	1	1	0	0	0	0
chr1:37650000-37700000&chr1:41650000-41700000	0	0	0	0	0	0	0	1	0	1	0	0	0	1	1	0	0	0	0
chr1:37800000-37850000&chr1:41650000-41700000	0	0	0	0	0	0	0	0	0	0	0	0	0	0	0	0	0	0	0
chr1:39650000-39700000&chr1:41650000-41700000	0	0	0	0	0	0	0	1	0	1	0	0	0	0	1	0	0	0	0
chr1:40000000-40050000&chr1:41650000-41700000	0	0	0	0	0	0	0	1	0	1	0	0	0	1	1	0	0	0	0
chr1:40050000-40100000&chr1:41650000-41700000	0	0	0	0	0	0	0	0	0	0	0	0	0	0	0	0	0	0	0
chr1:36850000-36900000&chr1:41800000-41850000	0	0	0	0	0	0	0	0	0	0	0	0	0	0	0	0	0	0	0
chr1:37350000-37400000&chr1:41800000-41850000	0	0	0	0	0	0	0	1	0	0	0	0	0	0	1	0	1	0	0
chr1:39650000-39700000&chr1:41800000-41850000	0	0	0	0	0	0	0	1	0	0	0	0	0	0	1	0	1	0	0
chr1:39700000-39750000&chr1:41800000-41850000	0	0	0	0	0	0	0	1	0	0	0	0	0	0	1	0	1	0	0
chr1:39750000-39800000&chr1:41800000-41850000	0	0	0	0	0	0	0	0	0	0	0	0	0	0	0	0	0	0	0
chr1:39900000-39950000&chr1:41800000-41850000	0	0	0	0	0	0	0	1	0	0	0	0	0	0	1	0	1	0	0
chr1:39950000-40000000&chr1:41800000-41850000	0	0	0	0	0	0	0	0	0	0	0	0	0	0	1	0	1	0	0
chr1:40000000-40050000&chr1:41800000-41850000	0	0	0	0	0	0	0	1	0	0	0	0	0	0	1	0	1	0	0
chr1:40050000-40100000&chr1:41800000-41850000	0	0	0	0	0	0	0	0	0	0	0	0	0	0	0	0	0	0	0
chr1:40200000-40250000&chr1:41800000-41850000	0	0	0	0	0	0	0	1	0	0	0	0	0	0	1	0	1	0	0
chr1:40600000-40650000&chr1:41800000-41850000	0	0	0	0	0	0	0	1	0	0	0	0	0	0	1	0	1	0	0
chr1:40650000-40700000&chr1:41800000-41850000	0	0	0	0	0	0	0	0	0	0	0	0	0	0	0	0	0	0	0
chr1:40700000-40750000&chr1:41800000-41850000	0	0	0	0	0	0	0	0	0	0	0	0	0	0	1	0	1	0	0
chr1:40750000-40800000&chr1:41800000-41850000	0	0	0	0	0	0	0	0	0	0	0	0	0	0	0	0	0	0	0
chr1:37350000-37400000&chr1:41950000-42000000	0	1	0	1	1	0	1	1	1	1	0	0	1	0	1	1	1	1	1
chr1:37600000-37650000&chr1:41950000-42000000	1	1	0	0	1	1	1	0	1	1	1	0	1	0	0	1	1	1	1
chr1:39150000-39200000&chr1:41950000-42000000	0	1	0	0	1	0	1	1	1	1	0	1	1	1	1	1	1	1	1
chr1:39200000-39250000&chr1:41950000-42000000	0	1	0	0	0	1	1	1	1	0	0	0	1	0	1	0	1	0	0
chr1:38700000-38750000&chr1:42050000-42100000	0	1	0	0	0	0	1	0	0	1	0	0	0	0	0	0	1	0	0
chr1:40650000-40700000&chr1:42050000-42100000	0	0	0	0	0	0	0	0	0	0	0	1	0	0	0	0	0	0	0
chr1:40750000-40800000&chr1:42050000-42100000	0	0	0	0	0	0	0	0	0	0	0	0	0	0	0	0	0	0	0
chr1:40750000-40800000&chr1:42200000-42250000	0	0	0	0	0	0	0	0	0	0	0	0	0	0	0	0	0	0	0
chr1:38350000-38400000&chr1:42250000-42300000	0	0	0	0	0	0	0	1	0	1	0	0	1	1	1	0	1	0	1
chr1:38900000-38950000&chr1:42250000-42300000	0	0	0	0	0	0	0	1	0	1	0	0	1	0	1	0	1	0	1
chr1:40550000-40600000&chr1:42250000-42300000	0	0	0	0	0	0	0	1	0	0	0	0	1	1	0	0	0	0	0
chr1:40600000-40650000&chr1:42250000-42300000	0	0	0	0	0	0	0	1	0	1	0	1	0	1	1	0	1	0	1
chr1:40750000-40800000&chr1:42250000-42300000	0	0	0	0	0	0	0	0	0	0	0	0	1	0	0	0	0	0	0
chr1:40800000-40850000&chr1:42250000-42300000	0	0	0	0	0	1	0	1	0	1	0	0	1	0	1	0	1	0	1
chr1:37400000-37450000&chr1:42300000-42350000	0	0	0	0	0	0	0	1	1	0	0	0	0	0	1	0	1	0	1
chr1:38350000-38400000&chr1:42300000-42350000	0	1	0	0	1	0	1	1	1	1	0	0	1	1	1	1	1	1	1
chr1:40600000-40650000&chr1:42300000-42350000	0	1	0	1	1	0	1	1	1	0	0	1	0	1	1	1	1	1	1
chr1:40750000-40800000&chr1:42300000-42350000	0	0	0	0	0	0	0	1	1	1	0	0	1	0	1	0	1	0	0
chr1:37650000-37700000&chr1:42400000-42450000	0	1	1	0	0	0	1	1	1	1	0	0	1	0	1	0	1	0	0
chr1:38300000-38350000&chr1:42400000-42450000	0	1	0	0	0	0	1	1	1	1	0	0	0	0	1	0	1	0	0
chr1:38350000-38400000&chr1:42400000-42450000	0	1	1	0	0	0	1	1	1	1	0	0	0	0	1	0	1	0	0
chr1:38900000-38950000&chr1:42400000-42450000	0	1	1	0	0	0	1	1	1	1	0	0	0	0	1	0	1	0	0
chr1:39150000-39200000&chr1:42400000-42450000	0	1	1	0	0	0	1	1	1	1	0	0	0	0	1	0	1	0	0
chr1:39200000-39250000&chr1:42400000-42450000	0	0	1	0	0	0	0	0	0	0	0	0	1	0	0	0	0	0	0
chr1:39950000-40000000&chr1:42400000-42450000	0	0	0	0	0	0	1	0	1	1	0	0	0	0	1	0	1	0	0
chr1:40600000-40650000&chr1:42400000-42450000	0	1	0	0	0	0	1	1	1	1	0	0	0	0	1	0	1	0	0
chr1:37500000-37550000&chr1:42450000-42500000	0	0	0	0	0	0	0	1	0	0	0	0	1	0	0	0	0	0	0
chr1:37600000-37650000&chr1:42450000-42500000	0	0	0	0	0	1	0	1	0	0	0	1	1	0	1	0	0	0	0
chr1:38350000-38400000&chr1:42450000-42500000	0	0	0	0	0	0	0	1	0	0	0	0	1	1	1	0	0	0	0
chr1:38700000-38750000&chr1:42450000-42500000	0	0	0	0	0	0	0	1	0	0	0	0	0	0	1	0	0	0	0
chr1:39150000-39200000&chr1:42450000-42500000	0	0	0	0	0	0	0	1	0	0	0	1	1	1	1	0	0	0	0
chr1:39200000-39250000&chr1:42450000-42500000	0	0	0	0	0	1	0	0	0	0	0	1	1	0	0	0	0	0	0
chr1:39300000-39350000&chr1:42450000-42500000	0	0	0	0	0	1	0	1	0	0	0	1	1	0	1	0	0	0	0
chr1:41250000-41300000&chr1:42450000-42500000	0	0	0	0	0	0	0	1	0	0	0	0	0	0	1	0	0	0	0
chr1:37500000-37550000&chr1:42500000-42550000	0	1	0	0	0	0	0	0	0	0	0	0	1	0	0	0	0	0	0
chr1:37600000-37650000&chr1:42500000-42550000	0	1	0	0	0	1	1	0	0	1	0	0	1	0	0	0	0	0	0
chr1:37700000-37750000&chr1:42500000-42550000	0	1	0	0	0	0	1	0	0	1	0	0	1	0	0	0	0	0	0
chr1:37800000-37850000&chr1:42500000-42550000	0	0	0	0	0	0	0	0	0	0	0	1	0	0	0	0	0	0	0
chr1:38050000-38100000&chr1:42500000-42550000	0	1	0	0	0	0	1	0	0	1	0	0	1	0	0	0	0	0	0
chr1:38300000-38350000&chr1:42500000-42550000	0	1	0	0	0	0	1	0	0	1	0	0	0	1	0	0	0	0	0
chr1:38350000-38400000&chr1:42500000-42550000	0	1	0	0	0	0	1	0	0	1	0	0	1	1	0	0	0	0	0
chr1:37600000-37650000&chr1:42550000-42600000	1	1	1	0	1	0	1	1	1	1	1	0	1	1	1	1	1	1	1
chr1:37650000-37700000&chr1:42550000-42600000	1	1	1	0	1	0	1	1	1	1	1	0	1	1	1	1	1	1	1
chr1:37700000-37750000&chr1:42550000-42600000	1	1	1	0	1	0	1	1	1	1	1	0	0	0	1	1	1	1	1
chr1:37900000-37950000&chr1:42550000-42600000	0	0	1	0	0	0	0	0	0	0	0	0	0	0	0	0	1	0	1
chr1:38300000-38350000&chr1:42550000-42600000	1	1	0	0	1	0	1	1	1	1	1	0	0	0	1	1	1	1	1
chr1:38900000-38950000&chr1:42550000-42600000	1	1	1	0	1	0	1	1	1	0	1	0	0	0	1	1	1	1	1
chr1:40550000-40600000&chr1:42550000-42600000	1	1	1	0	1	0	0	1	0	1	0	0	0	0	1	1	1	0	0
chr1:40600000-40650000&chr1:42550000-42600000	1	1	0	0	1	0	1	1	1	0	1	0	0	0	1	1	1	1	1
chr1:40750000-40800000&chr1:42550000-42600000	0	0	1	0	0	0	0	1	1	1	0	0	0	0	1	0	1	0	0
chr1:41250000-41300000&chr1:42550000-42600000	1	1	0	0	1	0	1	1	0	0	1	0	0	0	1	1	1	1	1
chr1:37900000-37950000&chr1:42650000-42700000	0	0	1	1	0	0	0	0	0	0	0	0	1	0	0	0	0	0	0
chr1:40750000-40800000&chr1:42650000-42700000	0	0	1	0	0	0	0	1	0	0	0	0	1	0	0	0	0	0	0
chr1:37800000-37850000&chr1:42700000-42750000	1	1	0	0	0	0	1	0	1	1	1	0	0	0	0	0	1	0	1
chr1:37900000-37950000&chr1:42700000-42750000	0	0	1	1	0	0	0	0	0	0	0	0	0	0	0	0	1	0	1
chr1:38200000-38250000&chr1:42700000-42750000	0	1	0	0	1	0	1	1	1	1	0	0	0	0	1	0	1	1	1
chr1:38300000-38350000&chr1:42700000-42750000	0	1	0	1	1	0	1	1	1	1	0	0	0	0	1	1	1	1	1
chr1:38350000-38400000&chr1:42700000-42750000	0	1	1	0	1	0	1	1	1	1	0	0	0	0	1	1	1	1	1
chr1:38600000-38650000&chr1:42700000-42750000	0	1	1	0	0	0	1	1	1	1	0	0	0	0	1	0	1	0	0
chr1:38700000-38750000&chr1:42700000-42750000	0	1	0	0	1	0	1	1	1	1	0	0	0	0	1	1	1	1	1
chr1:40750000-40800000&chr1:42700000-42750000	0	0	1	0	0	0	0	1	1	1	0	0	0	0	1	0	1	0	0
chr1:41800000-41850000&chr1:42700000-42750000	0	0	0	0	0	0	0	1	0	0	0	0	0	0	1	0	1	0	0
chr1:37800000-37850000&chr1:42800000-42850000	0	0	0	0	0	0	0	0	0	0	0	0	0	0	0	0	0	0	0
chr1:38050000-38100000&chr1:42800000-42850000	0	0	0	0	0	0	0	1	0	1	0	0	0	0	1	0	1	0	1
chr1:38100000-38150000&chr1:42800000-42850000	0	0	0	0	0	0	0	0	0	0	0	0	0	0	0	0	0	0	0
chr1:38250000-38300000&chr1:42800000-42850000	0	0	0	0	0	0	0	1	0	1	0	0	0	0	1	0	1	0	1
chr1:38350000-38400000&chr1:42800000-42850000	0	0	0	0	0	0	0	1	0	1	0	0	0	0	1	0	1	0	1
chr1:38700000-38750000&chr1:42800000-42850000	0	0	0	0	0	0	0	1	0	1	0	0	0	0	1	0	1	0	1
chr1:38800000-38850000&chr1:42800000-42850000	0	0	0	0	0	0	0	1	0	1	0	0	0	0	1	0	1	0	1
chr1:38900000-38950000&chr1:42900000-42950000	1	1	1	0	1	0	1	1	1	1	1	0	0	0	1	1	1	1	1
chr1:39450000-39500000&chr1:42900000-42950000	0	1	1	0	1	0	1	1	1	1	1	0	0	0	1	0	1	1	1
chr1:41250000-41300000&chr1:43050000-43100000	0	1	0	0	1	0	1	1	1	0	0	0	0	0	1	1	1	1	0
chr1:38900000-38950000&chr1:43100000-43150000	1	1	1	0	1	0	1	1	1	1	1	0	1	0	1	1	1	1	1
chr1:39150000-39200000&chr1:43100000-43150000	1	1	1	0	1	0	1	1	1	1	1	1	1	1	1	1	1	1	1
chr1:40200000-40250000&chr1:43100000-43150000	1	1	0	0	1	0	1	1	1	1	1	1	0	1	1	1	1	1	1
chr1:38350000-38400000&chr1:43150000-43200000	0	1	0	0	1	0	1	1	1	1	0	0	0	0	1	1	1	1	1
chr1:38350000-38400000&chr1:43200000-43250000	0	1	0	0	1	0	1	1	1	1	0	0	0	0	1	1	1	1	1
chr1:43050000-43100000&chr1:43200000-43250000	0	1	0	0	1	0	1	1	1	0	0	0	0	0	1	1	1	1	1
chr1:41250000-41300000&chr1:43350000-43400000	0	0	0	0	1	0	0	0	0	0	0	0	0	0	0	1	0	1	0
chr1:41600000-41650000&chr1:43400000-43450000	0	0	0	0	0	0	0	0	0	0	0	0	0	0	0	0	0	0	0
chr1:41600000-41650000&chr1:43500000-43550000	0	1	0	0	0	0	1	0	0	0	0	0	0	0	0	0	0	0	1
chr1:41150000-41200000&chr1:43600000-43650000	0	1	1	1	0	0	1	1	1	0	0	0	0	0	1	0	1	0	1
chr1:43600000-43650000&chr1:43900000-43950000	0	0	0	0	0	0	0	1	1	1	0	0	1	0	1	0	1	0	0
chr1:40650000-40700000&chr1:44050000-44100000	0	0	0	0	0	0	1	0	1	1	0	0	0	0	1	0	1	0	0
chr1:41600000-41650000&chr1:44100000-44150000	0	0	0	0	0	0	0	0	0	0	0	0	0	0	0	0	0	0	0
chr1:42300000-42350000&chr1:44100000-44150000	0	1	0	1	0	1	1	1	1	1	0	1	1	1	1	0	1	0	0
chr1:42700000-42750000&chr1:44150000-44200000	0	1	0	0	0	0	1	1	1	0	0	0	0	0	1	0	1	0	0
chr1:40600000-40650000&chr1:45250000-45300000	0	1	0	1	1	0	1	1	1	0	0	0	0	0	1	1	1	1	1
chr1:42700000-42750000&chr1:45250000-45300000	0	1	0	1	1	0	1	1	1	1	0	0	0	0	1	1	1	1	1
chr1:42450000-42500000&chr1:45450000-45500000	0	0	0	0	0	0	0	1	0	0	0	0	0	0	1	0	0	0	0
chr1:43500000-43550000&chr1:45450000-45500000	0	1	0	0	1	0	1	1	0	1	0	0	0	0	1	1	0	1	1
chr1:41800000-41850000&chr1:46250000-46300000	0	0	0	0	0	0	0	1	0	0	0	0	0	0	0	0	0	0	0
chr1:42550000-42600000&chr1:46250000-46300000	1	1	0	0	1	0	0	1	0	0	0	0	0	0	0	1	0	0	0
chr1:42050000-42100000&chr1:46700000-46750000	0	1	0	0	0	0	0	0	0	0	0	1	0	0	0	0	0	0	0
chr1:42200000-42250000&chr1:46700000-46750000	0	0	0	1	0	0	0	1	0	0	0	0	0	0	0	0	0	0	0
chr1:42400000-42450000&chr1:46700000-46750000	0	1	0	0	0	0	0	1	0	0	0	0	1	0	0	0	0	0	0
chr1:42550000-42600000&chr1:46700000-46750000	1	1	0	0	1	0	1	1	0	0	0	0	1	1	0	1	0	0	0
chr1:41950000-42000000&chr1:46850000-46900000	0	0	0	0	0	1	0	1	1	0	0	0	1	0	1	0	1	0	0
chr1:46850000-46900000&chr1:46950000-47000000	0	0	0	0	0	1	0	1	1	0	0	0	1	1	1	0	1	0	0
chr1:42700000-42750000&chr1:47250000-47300000	0	1	0	0	0	0	1	1	0	0	0	1	1	0	1	0	1	0	0
chr1:42900000-42950000&chr1:47250000-47300000	0	1	0	0	0	0	1	1	0	0	0	0	1	1	1	0	1	0	0
chr1:43050000-43100000&chr1:47250000-47300000	0	1	0	0	0	0	1	1	0	0	0	0	1	0	1	0	1	0	0
chr1:43550000-43600000&chr1:47250000-47300000	0	0	0	0	0	0	0	0	0	0	0	0	0	1	0	0	0	0	0
chr1:42550000-42600000&chr1:47500000-47550000	0	1	0	0	0	0	1	1	0	1	0	0	0	0	1	0	0	0	1
chr1:43600000-43650000&chr1:47500000-47550000	0	1	0	1	0	0	1	1	0	1	0	0	0	0	1	0	0	0	1
chr1:46250000-46300000&chr1:47600000-47650000	1	0	0	1	0	0	0	1	0	0	0	0	0	0	0	1	0	0	0
chr1:46950000-47000000&chr1:47650000-47700000	1	1	0	0	1	0	1	1	0	1	1	0	0	0	1	1	1	1	1
chr1:46400000-46450000&chr1:48950000-49000000	0	0	0	0	0	0	0	1	0	0	0	0	0	0	0	1	0	0	0
chr1:46400000-46450000&chr1:50500000-50550000	0	1	0	0	0	0	0	0	0	0	0	0	0	0	0	0	0	0	0
chr1:46250000-46300000&chr1:50900000-50950000	0	1	0	0	1	0	0	1	0	0	0	0	0	0	0	1	0	0	0
chr1:47650000-47700000&chr1:51000000-51050000	0	0	0	0	0	0	0	1	0	0	0	0	0	0	1	0	0	0	1
chr1:48100000-48150000&chr1:51000000-51050000	0	0	0	0	0	0	0	1	0	0	0	0	0	0	1	0	0	0	1
chr1:46400000-46450000&chr1:51150000-51200000	1	1	0	0	1	0	0	1	1	0	0	0	0	0	1	1	1	0	1
chr1:46250000-46300000&chr1:51200000-51250000	0	0	0	0	1	0	0	1	0	0	0	0	0	0	0	0	0	0	0
chr1:51000000-51050000&chr1:51400000-51450000	0	0	0	1	0	0	0	0	0	0	0	0	0	0	0	0	0	0	0
chr1:46950000-47000000&chr1:51800000-51850000	1	1	0	0	1	0	1	1	0	1	1	0	0	1	1	1	1	1	1
chr1:47250000-47300000&chr1:51900000-51950000	0	0	0	0	0	1	1	0	0	0	0	1	0	1	1	0	1	0	0
chr1:51500000-51550000&chr1:52150000-52200000	0	1	0	0	0	0	1	0	1	0	0	0	0	0	0	0	0	0	0
chr1:51700000-51750000&chr1:52200000-52250000	0	0	0	0	0	0	0	0	1	1	0	0	1	0	0	0	1	0	0
chr1:48950000-49000000&chr1:52250000-52300000	0	1	0	1	1	0	0	1	0	0	0	0	0	0	1	1	1	0	1
chr1:49300000-49350000&chr1:52250000-52300000	0	1	0	0	0	0	1	1	0	0	0	0	0	0	1	0	0	0	1
chr1:50900000-50950000&chr1:52250000-52300000	0	1	1	0	1	0	1	1	1	1	0	0	0	0	1	1	1	1	1
chr1:51000000-51050000&chr1:52250000-52300000	0	0	0	1	0	0	0	1	0	0	0	0	0	0	1	0	0	0	1
chr1:51700000-51750000&chr1:52250000-52300000	0	0	0	0	1	0	1	1	1	1	0	0	1	0	1	0	1	1	1
chr1:51150000-51200000&chr1:52300000-52350000	0	1	0	0	0	0	1	1	1	1	0	0	0	0	1	0	1	0	0
chr1:47650000-47700000&chr1:52400000-52450000	0	1	0	0	1	0	1	1	0	1	0	0	0	0	1	1	1	1	0
chr1:47950000-48000000&chr1:52400000-52450000	0	1	0	0	1	0	1	1	0	1	0	0	0	0	1	1	1	1	1
chr1:48950000-49000000&chr1:52400000-52450000	0	1	0	0	1	0	0	1	0	0	0	0	0	0	1	1	1	0	1
chr1:49300000-49350000&chr1:52400000-52450000	0	1	0	0	0	0	1	1	0	0	0	0	0	0	1	0	0	0	1
chr1:50800000-50850000&chr1:52400000-52450000	0	1	0	0	1	0	1	1	0	1	0	0	0	0	1	1	1	1	1
chr1:50900000-50950000&chr1:52400000-52450000	0	1	0	0	1	0	1	1	1	1	0	0	0	0	1	1	1	1	0
chr1:48950000-49000000&chr1:52450000-52500000	0	1	0	1	1	0	0	1	0	0	0	0	0	0	1	1	1	0	1
chr1:47650000-47700000&chr1:52500000-52550000	0	1	0	0	1	0	1	1	1	1	0	0	0	0	1	1	1	1	1
chr1:48100000-48150000&chr1:52500000-52550000	0	1	0	0	1	0	1	1	1	1	0	0	1	0	1	1	1	1	1
chr1:48950000-49000000&chr1:52500000-52550000	0	1	0	0	1	0	0	1	0	0	0	0	0	0	1	1	1	0	1
chr1:51150000-51200000&chr1:52650000-52700000	1	1	0	0	1	0	1	1	1	1	1	0	0	0	1	1	1	1	0
chr1:52600000-52650000&chr1:52700000-52750000	0	1	1	0	0	0	1	0	1	0	0	0	0	0	0	0	1	0	0
chr1:50900000-50950000&chr1:52950000-53000000	0	1	1	0	1	0	1	1	1	0	0	0	0	0	1	1	1	1	1
chr1:51150000-51200000&chr1:52950000-53000000	1	1	0	0	1	0	1	1	1	1	1	0	0	0	1	1	1	1	1
chr1:51700000-51750000&chr1:52950000-53000000	0	0	0	0	1	0	1	1	1	0	0	1	1	1	1	0	1	1	1
chr1:52650000-52700000&chr1:52950000-53000000	0	1	0	0	1	0	1	1	1	0	0	0	0	0	1	1	1	1	1
chr1:52650000-52700000&chr1:53000000-53050000	0	1	0	1	1	0	1	0	0	1	0	0	0	0	0	0	0	1	0
chr1:52800000-52850000&chr1:53000000-53050000	0	1	0	0	1	0	1	0	1	1	0	0	0	0	1	0	1	1	0
chr1:51500000-51550000&chr1:53050000-53100000	0	0	0	0	0	0	0	0	0	0	0	0	0	0	0	0	0	0	0
chr1:52650000-52700000&chr1:53050000-53100000	0	0	0	0	0	0	0	1	0	0	0	0	0	0	1	0	1	0	1
chr1:52400000-52450000&chr1:53250000-53300000	0	1	0	0	1	0	1	0	1	1	0	0	0	0	0	1	1	1	0
chr1:50950000-51000000&chr1:53350000-53400000	0	0	1	0	0	0	0	0	0	0	0	0	0	0	0	0	0	0	0
chr1:51000000-51050000&chr1:53350000-53400000	0	0	0	1	0	0	0	0	0	0	0	0	0	0	0	0	0	0	0
chr1:51150000-51200000&chr1:53350000-53400000	0	0	0	0	0	0	0	1	1	1	0	0	0	0	1	0	1	0	0
chr1:50900000-50950000&chr1:53700000-53750000	0	1	1	0	0	0	1	1	1	0	0	0	0	0	1	0	1	0	1
chr1:50950000-51000000&chr1:53950000-54000000	0	1	0	0	0	0	1	0	1	0	0	0	1	1	0	0	1	0	0
chr1:51300000-51350000&chr1:53950000-54000000	0	1	0	0	1	1	1	1	1	1	0	0	1	0	1	1	1	1	1
chr1:53500000-53550000&chr1:53950000-54000000	0	1	0	0	1	0	1	0	1	1	0	0	0	1	1	0	1	1	1
chr1:49300000-49350000&chr1:54050000-54100000	0	0	0	0	0	0	0	0	0	0	0	0	0	0	0	0	0	0	0
chr1:50500000-50550000&chr1:54050000-54100000	0	0	0	0	0	0	0	0	0	0	0	0	0	0	0	0	0	0	0
chr1:51000000-51050000&chr1:54050000-54100000	0	0	0	0	0	0	0	0	0	0	0	0	0	0	0	0	0	0	0
chr1:51700000-51750000&chr1:54050000-54100000	0	0	0	0	0	0	1	0	0	0	0	0	0	1	1	0	0	0	1
chr1:51650000-51700000&chr1:54200000-54250000	0	0	0	0	1	0	1	0	1	0	0	0	0	0	1	0	1	1	1
chr1:51700000-51750000&chr1:54200000-54250000	0	0	0	0	0	1	0	0	0	0	0	0	0	1	1	0	0	1	1
chr1:51000000-51050000&chr1:54250000-54300000	0	0	0	0	0	0	0	0	0	0	0	0	0	0	0	0	0	0	0
chr1:50900000-50950000&chr1:54450000-54500000	0	1	0	0	1	0	1	1	1	0	0	0	1	0	1	1	1	1	1
chr1:52150000-52200000&chr1:54650000-54700000	1	1	0	0	1	0	1	1	0	1	1	0	0	1	1	1	1	0	1
chr1:53250000-53300000&chr1:54650000-54700000	1	1	0	0	1	0	1	1	0	1	1	0	0	0	1	1	1	0	1
chr1:53500000-53550000&chr1:54650000-54700000	0	1	0	0	1	0	1	0	0	1	1	0	0	0	1	0	1	0	1
chr1:50800000-50850000&chr1:54900000-54950000	0	1	0	0	0	0	1	0	1	1	0	0	1	1	0	0	1	0	0
chr1:50800000-50850000&chr1:54950000-55000000	0	0	0	0	0	0	0	0	0	0	0	1	0	0	0	0	0	0	0
chr1:53500000-53550000&chr1:54950000-55000000	0	0	0	0	0	0	0	0	0	0	0	0	0	0	0	0	0	0	0
chr1:53700000-53750000&chr1:54950000-55000000	0	0	0	0	0	0	0	0	0	0	0	0	0	0	0	0	0	0	0
chr1:55100000-55150000&chr1:55850000-55900000	0	1	1	0	1	0	1	1	1	1	0	0	0	0	0	0	1	0	0
chr1:54900000-54950000&chr1:56250000-56300000	0	0	0	0	0	0	0	0	0	0	0	0	0	0	0	0	0	0	0
chr1:54200000-54250000&chr1:56300000-56350000	0	0	0	1	0	0	1	0	0	1	0	1	0	1	1	0	1	0	1
chr1:52950000-53000000&chr1:56400000-56450000	0	1	0	0	1	0	1	1	1	0	0	0	0	0	1	1	1	1	1
chr1:55750000-55800000&chr1:56650000-56700000	0	1	0	0	0	1	1	0	1	0	0	0	0	0	0	0	0	0	1
chr1:55800000-55850000&chr1:56650000-56700000	1	1	0	1	1	1	1	1	0	1	1	1	1	1	1	1	1	1	1
chr1:52250000-52300000&chr1:56750000-56800000	0	1	0	0	1	0	1	1	1	1	0	0	0	0	1	1	1	1	1
chr1:53750000-53800000&chr1:56750000-56800000	0	0	0	0	0	0	0	0	1	0	0	0	0	0	0	0	1	0	0
chr1:55100000-55150000&chr1:57050000-57100000	0	1	1	0	1	0	1	1	1	1	0	0	0	0	0	1	1	0	0
chr1:56950000-57000000&chr1:57200000-57250000	0	0	1	0	0	0	0	0	1	0	0	0	1	1	0	0	1	0	1
chr1:56750000-56800000&chr1:57300000-57350000	0	1	0	0	0	0	1	0	1	1	0	0	0	0	0	0	0	0	1
chr1:56800000-56850000&chr1:57300000-57350000	0	1	0	0	0	0	1	0	1	1	0	0	0	1	0	0	0	0	1
chr1:56950000-57000000&chr1:57300000-57350000	0	1	0	0	0	0	1	0	1	1	0	0	1	1	0	0	0	0	1
chr1:52950000-53000000&chr1:57500000-57550000	0	1	0	0	1	0	1	1	1	1	0	0	0	0	1	1	1	1	1
chr1:53000000-53050000&chr1:57500000-57550000	0	1	0	1	1	0	1	0	1	1	0	0	0	0	1	0	1	1	0
chr1:53350000-53400000&chr1:57500000-57550000	0	0	0	1	0	0	0	1	1	1	0	0	0	0	1	0	1	0	0
chr1:57350000-57400000&chr1:57500000-57550000	0	1	0	1	1	0	1	1	1	1	0	0	0	0	1	1	1	1	0
chr1:54100000-54150000&chr1:57600000-57650000	0	0	0	0	0	0	1	0	1	1	1	0	0	0	1	0	1	1	1
chr1:52950000-53000000&chr1:57750000-57800000	1	0	1	0	0	0	0	1	1	1	1	0	0	0	1	0	1	0	0
chr1:53500000-53550000&chr1:57750000-57800000	0	0	0	0	0	0	0	0	1	1	1	0	0	0	1	0	1	0	0
chr1:53750000-53800000&chr1:57750000-57800000	0	0	1	0	0	0	0	0	0	0	0	0	0	0	0	0	0	0	0
chr1:52950000-53000000&chr1:57950000-58000000	0	1	1	0	0	0	1	1	1	0	0	0	0	0	1	0	1	0	1
chr1:53500000-53550000&chr1:58400000-58450000	0	0	0	0	0	0	1	0	1	0	0	0	0	1	1	0	1	0	1
chr1:58350000-58400000&chr1:58450000-58500000	0	0	0	0	0	0	0	0	0	0	0	0	0	0	0	0	0	0	0
chr1:58400000-58450000&chr1:58600000-58650000	0	1	0	0	0	1	1	1	1	0	0	1	1	0	1	0	1	0	1
chr1:58500000-58550000&chr1:58600000-58650000	1	1	0	0	1	0	1	1	1	0	1	0	1	0	1	1	1	1	1
chr1:54050000-54100000&chr1:58650000-58700000	0	0	0	0	0	0	0	0	0	0	0	0	0	0	0	0	0	0	0
chr1:55800000-55850000&chr1:58650000-58700000	0	1	0	0	0	0	1	1	1	0	0	1	0	0	1	0	0	0	0
chr1:56300000-56350000&chr1:58650000-58700000	0	0	0	0	0	0	0	0	0	0	0	0	0	0	0	0	0	0	0
chr1:54050000-54100000&chr1:58950000-59000000	0	1	0	0	0	0	1	1	0	0	0	0	0	0	1	0	0	0	1
chr1:54950000-55000000&chr1:58950000-59000000	0	0	0	0	0	0	0	0	0	0	0	0	0	0	0	0	0	0	0
chr1:55050000-55100000&chr1:58950000-59000000	0	0	1	0	1	0	0	0	1	1	0	0	0	0	1	0	1	1	0
chr1:58500000-58550000&chr1:58950000-59000000	0	1	1	0	1	0	1	1	1	0	0	0	0	0	1	1	1	1	1
chr1:58500000-58550000&chr1:59100000-59150000	0	1	1	0	1	0	0	1	1	0	0	0	0	0	0	1	1	0	0
chr1:58600000-58650000&chr1:59300000-59350000	1	0	0	0	1	0	0	1	0	1	0	0	1	1	1	1	1	0	1
chr1:55800000-55850000&chr1:59350000-59400000	1	1	0	1	1	0	1	1	0	1	1	0	0	1	1	1	1	1	1
chr1:58550000-58600000&chr1:59800000-59850000	0	1	0	0	0	0	0	0	0	0	0	0	0	0	0	0	0	0	0
chr1:56800000-56850000&chr1:59900000-59950000	0	1	0	0	0	0	1	1	1	1	0	0	0	0	1	0	1	0	0
chr1:58500000-58550000&chr1:59900000-59950000	0	1	1	0	0	0	1	1	1	1	0	0	0	0	1	0	1	0	0
chr1:58500000-58550000&chr1:59950000-60000000	0	1	0	0	1	0	1	1	1	1	0	0	0	0	1	1	1	1	1
chr1:58500000-58550000&chr1:60000000-60050000	0	1	1	0	1	0	1	1	1	1	0	0	1	0	1	1	1	1	1
chr1:55800000-55850000&chr1:60050000-60100000	1	1	1	0	1	0	1	1	1	1	1	1	1	0	1	1	1	1	1
chr1:57200000-57250000&chr1:60050000-60100000	0	0	1	0	0	0	0	0	1	0	0	1	1	0	0	0	1	0	1
chr1:56250000-56300000&chr1:60150000-60200000	0	0	0	0	0	0	0	0	0	0	0	0	0	0	0	0	0	0	0
chr1:57000000-57050000&chr1:60150000-60200000	0	1	0	0	0	0	1	0	1	1	0	0	0	0	0	0	1	0	0
chr1:57050000-57100000&chr1:60150000-60200000	0	1	1	0	0	0	1	0	1	1	0	0	0	0	0	0	1	0	0
chr1:57450000-57500000&chr1:60300000-60350000	0	0	0	0	0	0	0	1	0	0	0	0	0	0	0	0	0	0	0
chr1:57250000-57300000&chr1:60400000-60450000	0	0	1	0	0	0	0	0	0	0	0	1	1	0	0	0	0	0	0
chr1:58850000-58900000&chr1:60400000-60450000	0	0	1	0	0	0	0	0	0	0	0	1	1	0	0	0	0	0	0
chr1:57450000-57500000&chr1:60450000-60500000	0	1	0	0	1	0	1	1	0	0	0	0	0	0	1	1	0	0	1
chr1:55800000-55850000&chr1:60500000-60550000	0	1	0	0	0	0	1	1	0	0	0	0	0	1	1	0	0	0	0
chr1:55950000-56000000&chr1:60600000-60650000	1	1	0	0	1	0	1	1	1	1	1	0	0	0	1	1	1	1	1
chr1:56400000-56450000&chr1:60600000-60650000	0	1	0	0	1	0	1	1	1	1	0	0	0	0	1	1	1	1	1
chr1:57000000-57050000&chr1:60600000-60650000	1	1	0	0	1	0	1	1	1	1	1	0	0	0	1	1	1	1	0
chr1:57050000-57100000&chr1:60600000-60650000	0	1	0	0	1	0	1	1	1	1	0	0	0	0	1	1	1	1	1
chr1:57200000-57250000&chr1:60600000-60650000	0	0	0	0	0	0	0	0	1	0	0	0	0	0	0	0	1	0	1
chr1:57300000-57350000&chr1:60600000-60650000	0	1	0	0	0	0	1	0	1	1	0	0	0	0	0	0	0	0	1
chr1:57750000-57800000&chr1:60600000-60650000	1	0	0	0	0	0	0	1	1	1	1	0	0	0	1	0	1	0	0
chr1:57950000-58000000&chr1:60600000-60650000	0	1	0	0	0	0	1	1	1	0	0	0	0	0	1	0	1	0	1
chr1:56400000-56450000&chr1:60700000-60750000	0	1	0	0	1	0	1	1	0	1	0	0	0	0	1	1	0	0	0
chr1:56750000-56800000&chr1:60700000-60750000	0	1	0	0	1	0	1	1	0	1	0	0	0	0	1	1	0	0	0
chr1:57050000-57100000&chr1:60700000-60750000	0	1	0	0	1	0	1	1	0	1	0	0	0	0	1	1	0	0	0
chr1:57250000-57300000&chr1:60700000-60750000	0	1	0	0	0	0	0	0	0	0	0	0	0	0	0	0	0	0	0
chr1:57000000-57050000&chr1:60800000-60850000	1	1	0	0	1	0	1	1	1	0	0	0	0	1	1	1	1	0	1
chr1:57050000-57100000&chr1:60800000-60850000	0	1	0	0	1	0	1	1	1	0	0	0	1	0	1	1	1	0	1
chr1:58650000-58700000&chr1:60800000-60850000	0	1	0	0	0	0	0	1	0	0	0	1	0	0	0	0	0	0	0
chr1:58850000-58900000&chr1:60800000-60850000	0	1	0	0	0	1	0	1	0	0	0	1	1	1	0	0	0	0	0
chr1:56300000-56350000&chr1:61300000-61350000	0	1	0	0	0	0	1	1	0	1	0	0	0	0	1	0	1	0	1
chr1:57450000-57500000&chr1:61300000-61350000	0	1	0	0	1	0	1	1	0	0	0	0	0	0	1	1	0	0	1
chr1:57500000-57550000&chr1:61300000-61350000	0	1	0	0	1	0	1	1	1	1	0	0	0	0	1	1	1	1	1
chr1:58400000-58450000&chr1:61300000-61350000	0	1	0	0	0	0	1	1	1	0	0	0	0	0	1	0	1	0	1
chr1:58450000-58500000&chr1:61300000-61350000	0	1	0	0	0	0	1	1	1	0	0	0	0	0	1	0	0	0	1
chr1:58550000-58600000&chr1:61300000-61350000	0	1	0	0	0	0	1	0	0	1	0	0	0	0	0	0	1	0	0
chr1:58600000-58650000&chr1:61300000-61350000	1	0	0	0	1	0	0	1	0	0	1	0	0	0	1	1	1	1	1
chr1:58700000-58750000&chr1:61300000-61350000	0	1	0	0	1	0	1	1	1	0	0	0	0	0	1	1	1	1	1
chr1:58850000-58900000&chr1:61300000-61350000	0	1	0	0	0	0	1	1	1	1	0	0	0	0	1	0	1	0	1
chr1:58900000-58950000&chr1:61300000-61350000	0	1	0	0	1	0	1	1	1	1	0	0	0	0	1	1	1	1	1
chr1:59400000-59450000&chr1:61300000-61350000	0	0	0	0	1	0	0	1	1	0	0	0	0	0	1	1	1	0	0
chr1:56650000-56700000&chr1:61350000-61400000	0	0	0	1	0	0	0	0	0	0	0	0	1	0	0	0	0	0	0
chr1:56650000-56700000&chr1:61400000-61450000	0	1	0	1	1	0	1	1	0	0	0	0	1	0	1	0	1	1	1
chr1:57000000-57050000&chr1:61400000-61450000	0	1	0	0	1	0	1	1	0	0	1	0	0	0	1	0	1	1	1
chr1:57450000-57500000&chr1:61400000-61450000	0	1	0	0	1	0	1	1	0	0	0	0	0	0	1	0	0	0	1
chr1:58400000-58450000&chr1:61400000-61450000	0	0	1	0	0	0	1	0	1	0	0	0	1	0	1	0	1	0	1
chr1:58450000-58500000&chr1:61400000-61450000	0	0	0	1	0	0	1	0	1	0	0	0	0	0	1	0	0	0	1
chr1:59750000-59800000&chr1:61400000-61450000	0	0	1	0	0	0	0	0	1	1	0	0	0	0	0	0	1	0	0
chr1:57950000-58000000&chr1:61450000-61500000	0	1	0	0	0	0	1	1	1	0	0	0	0	0	1	0	1	0	1
chr1:59650000-59700000&chr1:61750000-61800000	0	1	0	0	0	0	1	1	1	1	0	0	0	0	1	0	1	0	0
chr1:59950000-60000000&chr1:61750000-61800000	1	1	0	1	1	0	1	1	1	1	1	0	0	0	1	1	0	1	1
chr1:60700000-60750000&chr1:61750000-61800000	1	1	0	0	1	0	1	1	0	1	0	0	0	0	1	1	0	0	0
chr1:59600000-59650000&chr1:62200000-62250000	1	1	0	0	0	0	1	1	1	1	1	0	1	0	1	0	1	0	0
chr1:57450000-57500000&chr1:62250000-62300000	1	0	0	0	1	0	1	1	0	0	0	0	0	0	1	0	0	0	1
chr1:60000000-60050000&chr1:62250000-62300000	1	0	0	0	1	1	1	1	1	1	1	1	1	1	1	0	1	1	0
chr1:57500000-57550000&chr1:62300000-62350000	0	1	0	0	0	0	1	0	0	0	0	1	0	1	0	0	0	0	1
chr1:60950000-61000000&chr1:62300000-62350000	0	0	0	0	0	0	0	0	0	0	0	0	1	0	0	0	0	0	0
chr1:61100000-61150000&chr1:62300000-62350000	0	0	0	0	0	0	1	0	0	0	0	0	0	0	0	0	0	0	1
chr1:57500000-57550000&chr1:62450000-62500000	0	1	0	0	1	0	1	1	1	1	0	1	0	1	1	1	1	1	0
chr1:58350000-58400000&chr1:62700000-62750000	0	0	1	0	0	0	0	1	1	1	0	0	0	0	1	0	1	0	0
chr1:58400000-58450000&chr1:62700000-62750000	0	1	1	0	0	0	1	1	1	0	0	0	1	0	1	0	1	0	1
chr1:58450000-58500000&chr1:62700000-62750000	0	1	0	0	0	0	1	1	1	0	0	0	0	0	1	0	0	0	1
chr1:58550000-58600000&chr1:62700000-62750000	0	1	1	0	0	0	1	0	0	1	0	0	0	0	0	0	1	0	0
chr1:58650000-58700000&chr1:62700000-62750000	0	1	0	0	0	0	1	1	1	0	0	0	0	0	1	0	0	0	0
chr1:58700000-58750000&chr1:62700000-62750000	0	1	1	0	1	0	1	1	1	1	0	0	0	0	1	1	1	1	0
chr1:59500000-59550000&chr1:62700000-62750000	1	1	0	0	0	0	1	1	1	0	1	0	0	0	1	0	1	0	0
chr1:59650000-59700000&chr1:62700000-62750000	0	1	1	0	0	0	1	1	1	1	0	0	1	0	1	0	1	0	0
chr1:58450000-58500000&chr1:62750000-62800000	0	1	0	0	0	0	1	1	1	0	0	0	0	0	1	0	0	0	1
chr1:60450000-60500000&chr1:62750000-62800000	0	1	0	0	1	0	1	1	1	1	0	0	0	0	1	1	1	1	0
chr1:60700000-60750000&chr1:62750000-62800000	0	1	0	0	1	0	1	1	0	1	0	0	0	0	1	1	0	0	0
chr1:60800000-60850000&chr1:62750000-62800000	0	1	0	0	1	0	1	1	1	0	0	0	0	0	1	1	1	0	1
chr1:58450000-58500000&chr1:62800000-62850000	0	1	0	1	0	0	1	1	1	0	0	0	0	0	1	0	0	0	1
chr1:58550000-58600000&chr1:62800000-62850000	0	1	0	0	0	0	1	0	0	1	0	0	0	0	0	0	1	0	0
chr1:59400000-59450000&chr1:62800000-62850000	1	1	0	1	1	0	0	1	1	0	0	0	0	0	1	1	1	0	0
chr1:60550000-60600000&chr1:62800000-62850000	1	0	0	0	1	0	1	1	1	1	1	0	0	0	1	0	1	1	0
chr1:60400000-60450000&chr1:62900000-62950000	0	1	1	0	0	0	1	1	1	1	0	0	0	0	1	0	1	0	0
chr1:62750000-62800000&chr1:62900000-62950000	0	1	0	0	1	0	1	1	1	1	0	0	0	0	1	1	1	1	1
chr1:58850000-58900000&chr1:63050000-63100000	0	0	0	0	0	0	1	0	1	1	0	0	0	0	1	0	1	0	1
chr1:59750000-59800000&chr1:63050000-63100000	0	0	0	0	0	0	0	0	1	1	0	0	0	0	0	0	1	0	0
chr1:61150000-61200000&chr1:63050000-63100000	0	0	0	0	1	0	1	0	1	1	0	0	0	0	1	0	1	1	1
chr1:61450000-61500000&chr1:63050000-63100000	0	0	0	0	1	0	1	0	0	0	0	0	0	0	1	0	0	1	1
chr1:58450000-58500000&chr1:63100000-63150000	0	0	0	0	0	0	0	0	0	0	0	0	0	0	0	0	0	0	0
chr1:58650000-58700000&chr1:63100000-63150000	0	0	0	0	0	0	0	0	0	0	0	0	0	0	0	0	0	0	0
chr1:58700000-58750000&chr1:63100000-63150000	0	0	0	0	0	0	0	0	1	1	0	0	0	0	0	0	1	0	0
chr1:58850000-58900000&chr1:63100000-63150000	0	0	0	0	0	0	0	0	0	0	0	0	0	0	0	0	0	0	0
chr1:58900000-58950000&chr1:63100000-63150000	0	0	0	0	0	0	0	0	1	1	0	0	0	0	0	0	1	0	0
chr1:59150000-59200000&chr1:63100000-63150000	0	0	0	0	0	0	0	0	0	0	0	0	0	0	0	0	0	0	0
chr1:59900000-59950000&chr1:63100000-63150000	0	0	0	0	0	0	0	0	0	0	0	0	0	0	0	0	0	0	0
chr1:60000000-60050000&chr1:63100000-63150000	0	0	0	0	0	0	0	0	1	1	0	0	0	0	0	0	1	0	0
chr1:60800000-60850000&chr1:63100000-63150000	0	0	0	0	0	0	0	0	0	0	0	0	0	0	0	0	0	0	0
chr1:61450000-61500000&chr1:63100000-63150000	0	0	0	0	0	0	0	0	1	1	0	0	0	0	0	0	1	0	0
chr1:62450000-62500000&chr1:63100000-63150000	0	0	0	0	0	0	0	0	1	1	0	0	0	0	0	0	1	0	0
chr1:58650000-58700000&chr1:63150000-63200000	0	1	0	0	0	0	1	1	1	0	0	1	0	0	1	0	0	0	0
chr1:58850000-58900000&chr1:63150000-63200000	0	1	1	0	0	1	1	1	1	1	0	1	1	1	1	0	1	0	1
chr1:58450000-58500000&chr1:63200000-63250000	0	0	0	0	0	0	0	0	0	0	0	0	0	0	0	0	0	0	0
chr1:58500000-58550000&chr1:63200000-63250000	0	1	0	0	0	0	1	1	1	0	0	0	1	0	1	0	1	0	1
chr1:58550000-58600000&chr1:63200000-63250000	0	0	0	0	0	0	0	0	0	0	0	0	1	0	0	0	0	0	0
chr1:58650000-58700000&chr1:63200000-63250000	0	0	0	0	0	0	0	0	0	0	0	1	0	0	0	0	0	0	0
chr1:58700000-58750000&chr1:63200000-63250000	0	1	0	0	0	0	1	1	1	0	0	1	1	1	1	0	1	0	1
chr1:59350000-59400000&chr1:63200000-63250000	0	1	0	0	0	0	1	1	1	0	0	0	0	1	1	0	1	0	1
chr1:59400000-59450000&chr1:63200000-63250000	0	1	0	0	0	0	0	1	0	0	0	0	0	1	0	0	0	0	0
chr1:59500000-59550000&chr1:63200000-63250000	0	0	0	0	0	0	0	0	0	0	0	0	0	0	0	0	0	0	0
chr1:59550000-59600000&chr1:63200000-63250000	0	0	0	0	0	1	0	0	0	0	0	0	1	1	0	0	0	0	0
chr1:59750000-59800000&chr1:63200000-63250000	0	0	0	0	0	0	0	0	0	0	0	1	1	0	0	0	0	0	0
chr1:59800000-59850000&chr1:63200000-63250000	0	1	0	0	0	0	0	1	0	0	0	0	0	1	0	0	0	0	0
chr1:59900000-59950000&chr1:63200000-63250000	0	0	0	0	0	0	0	0	0	0	0	0	1	0	0	0	0	0	0
chr1:59950000-60000000&chr1:63200000-63250000	0	1	0	0	0	0	1	1	1	0	0	0	0	1	1	0	1	0	1
chr1:60400000-60450000&chr1:63200000-63250000	0	0	0	0	0	0	0	0	0	0	0	1	1	0	0	0	0	0	0
chr1:61100000-61150000&chr1:63200000-63250000	0	0	0	0	0	0	1	0	1	0	0	0	0	0	1	0	1	0	1
chr1:58450000-58500000&chr1:63250000-63300000	0	0	0	1	0	0	0	0	0	0	0	0	0	0	0	0	0	0	0
chr1:58500000-58550000&chr1:63250000-63300000	0	1	0	0	0	0	1	0	0	0	0	0	0	0	0	0	0	0	0
chr1:58550000-58600000&chr1:63250000-63300000	0	0	0	0	0	0	0	0	0	0	0	0	0	0	0	0	0	0	0
chr1:58650000-58700000&chr1:63250000-63300000	0	0	0	0	0	0	0	0	0	0	0	0	0	0	0	0	0	0	0
chr1:58700000-58750000&chr1:63250000-63300000	0	1	0	0	0	0	1	0	0	0	0	0	0	0	0	0	0	0	0
chr1:58850000-58900000&chr1:63250000-63300000	0	0	0	0	0	0	0	0	0	0	0	0	0	0	0	0	0	0	0
chr1:58900000-58950000&chr1:63250000-63300000	0	1	0	0	0	0	1	0	0	0	0	0	0	0	0	0	0	0	0
chr1:59150000-59200000&chr1:63250000-63300000	0	0	0	0	0	0	0	0	0	0	0	0	0	0	0	0	0	0	0
chr1:59400000-59450000&chr1:63250000-63300000	0	1	0	1	0	0	0	0	0	0	0	0	0	0	0	0	0	0	0
chr1:59500000-59550000&chr1:63250000-63300000	0	0	0	0	0	0	0	0	0	0	0	0	0	0	0	0	0	0	0
chr1:60000000-60050000&chr1:63250000-63300000	0	1	0	0	0	0	1	0	0	0	0	0	0	0	0	0	0	0	0
chr1:61150000-61200000&chr1:63250000-63300000	0	1	0	0	0	0	1	0	0	0	0	0	0	0	0	0	0	0	0
chr1:61750000-61800000&chr1:63250000-63300000	0	1	0	1	0	0	1	0	0	0	0	0	0	0	0	0	0	0	0
chr1:58500000-58550000&chr1:63350000-63400000	0	1	0	0	0	0	1	1	0	0	0	0	0	0	1	0	1	0	0
chr1:58650000-58700000&chr1:63350000-63400000	0	0	0	0	0	0	0	0	0	0	0	0	0	0	0	0	0	0	0
chr1:58450000-58500000&chr1:63400000-63450000	0	1	0	0	0	0	1	1	1	0	0	0	0	0	1	0	0	0	1
chr1:58500000-58550000&chr1:63400000-63450000	0	1	1	0	1	0	1	1	1	1	0	0	1	0	1	1	1	1	1
chr1:58550000-58600000&chr1:63400000-63450000	0	1	1	0	0	0	1	0	0	1	0	0	1	0	0	0	1	0	0
chr1:58650000-58700000&chr1:63400000-63450000	0	1	0	0	0	0	1	1	1	0	0	1	0	0	1	0	0	0	0
chr1:58700000-58750000&chr1:63400000-63450000	0	1	1	0	1	0	1	1	1	1	0	1	1	1	1	1	1	1	1
chr1:58850000-58900000&chr1:63400000-63450000	0	1	1	0	0	1	1	1	1	1	0	1	1	1	1	0	1	0	1
chr1:59350000-59400000&chr1:63400000-63450000	0	1	0	0	1	0	1	1	1	1	0	0	0	1	1	1	1	1	1
chr1:58450000-58500000&chr1:63450000-63500000	0	0	0	0	0	0	0	0	0	0	0	0	0	0	0	0	0	0	0
chr1:58500000-58550000&chr1:63450000-63500000	0	1	0	0	0	0	1	1	1	0	0	0	0	0	1	0	1	0	0
chr1:58550000-58600000&chr1:63450000-63500000	0	0	0	0	0	0	0	0	0	0	0	0	0	0	0	0	0	0	0
chr1:58650000-58700000&chr1:63450000-63500000	0	0	0	0	0	0	0	0	0	0	0	0	0	0	0	0	0	0	0
chr1:58700000-58750000&chr1:63450000-63500000	0	1	0	0	0	0	1	1	1	0	0	0	0	0	1	0	1	0	0
chr1:58850000-58900000&chr1:63450000-63500000	0	0	0	0	0	0	0	0	0	0	0	0	0	0	0	0	0	0	0
chr1:58900000-58950000&chr1:63450000-63500000	0	1	0	0	0	0	1	1	1	0	0	0	0	0	1	0	1	0	0
chr1:59150000-59200000&chr1:63450000-63500000	0	0	0	0	0	0	0	0	0	0	0	0	0	0	0	0	0	0	0
chr1:59200000-59250000&chr1:63450000-63500000	0	1	0	0	0	0	1	1	1	0	0	0	0	0	1	0	1	0	0
chr1:59650000-59700000&chr1:63450000-63500000	0	0	0	0	0	0	0	0	0	0	0	0	0	0	0	0	0	0	0
chr1:59750000-59800000&chr1:63450000-63500000	0	0	0	0	0	0	0	0	0	0	0	0	0	0	0	0	0	0	0
chr1:59800000-59850000&chr1:63450000-63500000	0	1	0	0	0	0	0	1	0	0	0	0	0	0	0	0	0	0	0
chr1:59950000-60000000&chr1:63450000-63500000	0	1	0	0	0	0	1	1	1	0	0	0	0	0	1	0	1	0	0
chr1:60000000-60050000&chr1:63450000-63500000	0	1	0	0	0	0	1	1	1	0	0	0	0	0	1	0	1	0	0
chr1:60150000-60200000&chr1:63450000-63500000	0	0	0	0	0	0	0	0	0	0	0	0	0	0	0	0	0	0	0
chr1:60300000-60350000&chr1:63450000-63500000	0	0	0	0	0	0	0	0	0	0	0	0	0	0	0	0	0	0	0
chr1:60950000-61000000&chr1:63450000-63500000	0	0	0	0	0	0	0	0	0	0	0	0	0	0	0	0	0	0	0
chr1:61400000-61450000&chr1:63450000-63500000	0	0	0	0	0	0	1	0	1	0	0	0	0	0	1	0	1	0	0
chr1:58650000-58700000&chr1:63500000-63550000	0	0	0	0	0	0	0	0	0	0	0	0	0	0	0	0	0	0	0
chr1:58850000-58900000&chr1:63500000-63550000	0	0	0	0	0	0	0	0	0	0	0	1	0	0	0	0	0	0	0
chr1:59150000-59200000&chr1:63500000-63550000	0	0	0	0	0	0	0	0	0	0	0	1	0	0	0	0	0	0	0
chr1:60000000-60050000&chr1:63500000-63550000	0	0	0	0	0	0	0	1	1	0	0	1	0	0	1	0	0	0	1
chr1:58650000-58700000&chr1:63550000-63600000	0	0	0	0	0	0	0	0	0	0	0	0	0	0	0	0	0	0	0
chr1:58700000-58750000&chr1:63550000-63600000	0	1	0	0	0	0	1	1	0	1	0	0	0	0	1	0	1	0	0
chr1:58850000-58900000&chr1:63550000-63600000	0	0	0	0	0	0	0	0	0	0	0	1	0	1	0	0	0	0	0
chr1:58900000-58950000&chr1:63550000-63600000	0	1	0	0	0	0	1	1	0	1	0	1	0	1	1	0	1	0	0
chr1:59150000-59200000&chr1:63550000-63600000	0	0	0	0	0	0	0	0	0	0	0	1	0	1	0	0	0	0	0
chr1:59200000-59250000&chr1:63550000-63600000	0	1	0	0	0	0	1	1	0	1	0	1	0	1	1	0	1	0	0
chr1:59600000-59650000&chr1:63550000-63600000	0	0	0	0	0	0	0	0	0	0	0	0	0	0	0	0	0	0	0
chr1:59750000-59800000&chr1:63550000-63600000	0	0	0	0	0	0	0	0	0	0	0	0	0	0	0	0	0	0	0
chr1:59800000-59850000&chr1:63550000-63600000	0	1	0	0	0	0	0	1	0	0	0	0	0	0	0	0	0	0	0
chr1:60650000-60700000&chr1:63550000-63600000	0	1	0	0	0	0	0	1	0	0	0	1	0	1	0	0	0	0	0
chr1:63450000-63500000&chr1:63550000-63600000	0	0	0	0	0	0	0	0	0	0	0	0	0	0	0	0	0	0	0
chr1:58650000-58700000&chr1:63650000-63700000	0	1	0	0	0	0	1	1	1	0	0	0	0	0	1	0	0	0	0
chr1:58850000-58900000&chr1:63650000-63700000	0	1	1	0	0	0	1	1	1	1	0	1	1	0	1	0	1	0	1
chr1:59150000-59200000&chr1:63650000-63700000	0	1	0	0	0	0	1	1	0	1	0	1	1	0	1	0	1	0	0
chr1:60400000-60450000&chr1:63650000-63700000	0	1	1	0	0	0	1	1	1	1	0	0	0	0	1	0	1	0	0
chr1:60450000-60500000&chr1:63650000-63700000	0	1	1	0	1	0	1	1	0	1	0	0	0	0	1	1	1	1	0
chr1:63500000-63550000&chr1:63650000-63700000	0	0	0	1	0	0	0	1	1	0	0	0	0	0	1	0	0	0	1
chr1:58850000-58900000&chr1:63700000-63750000	0	0	0	0	0	0	0	0	0	0	0	1	0	0	0	0	0	0	0
chr1:59150000-59200000&chr1:63700000-63750000	0	0	0	0	0	0	0	0	0	0	0	1	0	0	0	0	0	0	0
chr1:59350000-59400000&chr1:63700000-63750000	0	0	0	0	0	0	0	1	0	0	0	0	0	0	1	0	1	0	0
chr1:60450000-60500000&chr1:63700000-63750000	0	0	0	0	0	0	0	1	0	0	0	0	0	0	1	0	1	0	0
chr1:60600000-60650000&chr1:63700000-63750000	0	0	0	0	0	0	0	1	0	0	0	0	0	0	1	0	1	0	0
chr1:60800000-60850000&chr1:63700000-63750000	0	0	0	0	0	0	0	1	0	0	0	1	0	0	0	0	0	0	0
chr1:63500000-63550000&chr1:63700000-63750000	0	0	0	0	0	0	0	0	0	0	0	0	0	0	0	0	0	0	0
chr1:60000000-60050000&chr1:63750000-63800000	0	1	0	0	1	0	1	1	1	1	0	0	0	0	1	0	1	1	0
chr1:59350000-59400000&chr1:63950000-64000000	1	1	0	0	1	0	1	1	1	1	1	0	0	0	1	1	1	0	1
chr1:59500000-59550000&chr1:63950000-64000000	1	1	0	0	0	0	0	1	0	0	0	0	0	0	0	0	0	0	0
chr1:59750000-59800000&chr1:63950000-64000000	0	0	0	0	0	0	0	0	0	0	0	0	0	0	0	0	0	0	0
chr1:60000000-60050000&chr1:63950000-64000000	1	1	0	0	1	0	1	1	1	1	1	1	0	1	1	1	1	0	1
chr1:60700000-60750000&chr1:63950000-64000000	1	1	0	0	0	0	0	1	0	0	0	0	0	0	0	1	0	0	0
chr1:60650000-60700000&chr1:64050000-64100000	0	0	0	0	0	0	0	0	0	0	0	0	0	1	0	0	0	0	0
chr1:59350000-59400000&chr1:64100000-64150000	0	0	0	0	0	0	0	1	1	1	0	0	0	1	1	0	1	0	0
chr1:59350000-59400000&chr1:64150000-64200000	1	1	0	1	1	0	1	0	1	1	1	0	0	0	0	0	1	1	1
chr1:59600000-59650000&chr1:64150000-64200000	0	0	1	0	0	0	1	0	1	1	1	0	0	0	1	0	1	0	0
chr1:60000000-60050000&chr1:64150000-64200000	1	1	1	0	1	0	1	0	1	1	1	0	1	1	1	0	1	1	1
chr1:60050000-60100000&chr1:64150000-64200000	1	1	1	0	1	0	1	0	1	1	1	0	0	0	0	0	1	1	1
chr1:60900000-60950000&chr1:64150000-64200000	0	0	0	1	0	0	1	0	1	0	1	0	0	0	1	0	1	1	1
chr1:63100000-63150000&chr1:64150000-64200000	0	0	0	0	0	0	0	0	1	1	0	0	0	0	0	0	1	0	0
chr1:59350000-59400000&chr1:64200000-64250000	0	1	0	0	1	0	1	0	1	1	0	0	0	0	0	1	1	1	0
chr1:60000000-60050000&chr1:64200000-64250000	0	1	1	0	1	0	1	1	1	1	0	0	1	0	1	1	1	1	0
chr1:60150000-60200000&chr1:64200000-64250000	0	1	1	0	0	0	1	0	1	1	0	0	0	0	0	0	1	0	0
chr1:60550000-60600000&chr1:64200000-64250000	1	0	0	0	1	0	1	1	1	1	1	0	0	0	1	0	1	1	0
chr1:63450000-63500000&chr1:64200000-64250000	0	1	0	0	0	0	1	1	1	0	0	0	0	0	1	0	1	0	0
chr1:63500000-63550000&chr1:64200000-64250000	0	0	0	0	0	0	0	1	1	0	0	0	0	0	1	0	0	0	1
chr1:59350000-59400000&chr1:64300000-64350000	0	1	0	1	1	0	1	0	0	0	0	0	0	0	0	1	0	0	1
chr1:59550000-59600000&chr1:64300000-64350000	1	0	0	1	0	0	0	1	0	0	0	0	0	0	0	0	0	0	0
chr1:59600000-59650000&chr1:64300000-64350000	1	1	0	0	0	0	0	1	0	0	0	0	0	0	0	0	0	0	0
chr1:59750000-59800000&chr1:64300000-64350000	0	0	0	0	0	0	0	0	0	0	0	0	0	0	0	0	0	0	0
chr1:59350000-59400000&chr1:64350000-64400000	0	1	0	0	1	0	1	1	0	1	0	0	0	1	1	1	1	1	0
chr1:59750000-59800000&chr1:64350000-64400000	0	0	0	0	0	0	0	0	1	1	0	1	1	0	0	0	1	0	0
chr1:59800000-59850000&chr1:64350000-64400000	0	1	0	0	1	0	1	1	1	1	0	0	0	1	1	1	1	0	0
chr1:60000000-60050000&chr1:64350000-64400000	0	1	0	0	1	1	1	1	1	1	0	1	1	0	1	1	1	1	0
chr1:60050000-60100000&chr1:64350000-64400000	0	1	0	0	1	0	1	1	1	1	0	1	1	0	1	1	1	1	0
chr1:60650000-60700000&chr1:64350000-64400000	0	1	0	0	1	1	1	1	0	0	0	1	0	1	1	1	1	0	0
chr1:60800000-60850000&chr1:64350000-64400000	0	1	0	0	1	1	1	1	1	0	0	1	0	0	1	1	1	0	1
chr1:63450000-63500000&chr1:64350000-64400000	0	1	0	0	0	0	1	1	1	0	0	0	0	0	1	0	1	0	0
chr1:59450000-59500000&chr1:64400000-64450000	0	0	0	0	0	0	0	0	0	0	0	0	0	0	0	0	0	0	0
chr1:60000000-60050000&chr1:64400000-64450000	0	0	1	0	0	0	0	1	1	1	0	1	1	0	1	0	1	0	0
chr1:60050000-60100000&chr1:64400000-64450000	0	0	1	0	0	0	0	1	1	1	0	0	0	0	1	0	1	0	0
chr1:60150000-60200000&chr1:64400000-64450000	0	0	1	0	0	0	0	0	0	0	0	0	0	0	0	0	0	0	0
chr1:60550000-60600000&chr1:64400000-64450000	0	0	0	0	0	0	0	0	1	1	0	0	0	0	1	0	1	0	0
chr1:60800000-60850000&chr1:64400000-64450000	0	0	0	0	0	0	0	1	0	0	0	1	1	0	0	0	0	0	0
chr1:59650000-59700000&chr1:64450000-64500000	0	1	0	0	0	0	1	1	1	1	0	0	0	0	1	0	1	0	0
chr1:59750000-59800000&chr1:64450000-64500000	0	0	0	0	0	0	0	0	1	1	0	0	0	0	0	0	1	0	0
chr1:59800000-59850000&chr1:64450000-64500000	0	1	0	0	1	0	1	1	1	1	0	0	0	0	1	1	1	0	0
chr1:60000000-60050000&chr1:64450000-64500000	0	1	0	0	1	0	1	1	1	1	0	0	0	0	1	1	1	1	0
chr1:60050000-60100000&chr1:64450000-64500000	0	1	0	0	1	0	1	0	1	1	0	0	0	0	0	1	1	1	0
chr1:60300000-60350000&chr1:64450000-64500000	0	0	0	0	0	0	0	1	0	0	0	0	0	0	1	0	1	0	0
chr1:60400000-60450000&chr1:64450000-64500000	0	1	0	0	0	0	1	1	1	1	0	0	0	0	1	0	1	0	0
chr1:60450000-60500000&chr1:64450000-64500000	0	1	0	0	1	0	1	0	1	1	0	0	0	0	0	1	1	1	0
chr1:60550000-60600000&chr1:64450000-64500000	1	0	0	0	1	0	1	1	1	0	1	0	0	0	1	0	1	1	0
chr1:60600000-60650000&chr1:64450000-64500000	0	1	0	0	1	0	1	1	1	1	0	0	0	0	1	1	1	1	0
chr1:60650000-60700000&chr1:64450000-64500000	0	1	0	0	1	0	1	1	0	0	0	0	0	0	1	1	1	0	0
chr1:60700000-60750000&chr1:64450000-64500000	0	1	0	0	1	0	1	1	0	1	0	0	0	0	1	1	0	0	0
chr1:60800000-60850000&chr1:64450000-64500000	0	1	0	0	1	0	1	1	1	0	0	0	0	0	1	1	1	0	1
chr1:60850000-60900000&chr1:64450000-64500000	0	1	0	0	1	0	1	1	1	1	0	0	0	0	1	0	1	1	0
chr1:60900000-60950000&chr1:64450000-64500000	0	1	0	0	1	0	1	1	1	0	0	0	0	0	1	0	1	1	0
chr1:60950000-61000000&chr1:64450000-64500000	0	0	0	0	0	0	0	1	0	0	0	0	0	0	1	0	0	0	1
chr1:61450000-61500000&chr1:64450000-64500000	0	1	0	0	1	0	1	1	1	0	0	0	0	0	1	1	1	1	1
chr1:61850000-61900000&chr1:64450000-64500000	1	0	0	0	0	0	0	1	0	0	1	0	0	0	1	0	0	0	1
chr1:62750000-62800000&chr1:64450000-64500000	0	1	0	0	1	0	1	1	1	0	0	0	0	0	1	1	1	1	0
chr1:62900000-62950000&chr1:64450000-64500000	0	1	0	0	1	0	1	1	1	1	0	0	0	0	1	1	1	1	1
chr1:63150000-63200000&chr1:64450000-64500000	0	1	0	0	1	0	1	1	1	1	0	0	0	0	1	1	1	1	1
chr1:60000000-60050000&chr1:64500000-64550000	0	1	1	0	0	0	1	1	1	1	0	1	1	1	1	0	1	0	1
chr1:60450000-60500000&chr1:64500000-64550000	0	1	1	0	0	0	1	1	1	1	0	0	0	0	1	0	1	0	1
chr1:60800000-60850000&chr1:64500000-64550000	0	1	0	0	0	0	0	1	0	0	0	1	1	1	0	0	0	0	0
chr1:63100000-63150000&chr1:64500000-64550000	0	0	0	0	0	0	0	0	0	0	0	0	0	0	0	0	0	0	0
chr1:63450000-63500000&chr1:64500000-64550000	0	0	0	0	0	0	0	0	0	0	0	0	0	0	0	0	0	0	0
chr1:59650000-59700000&chr1:64550000-64600000	0	1	0	0	0	1	1	1	1	1	0	1	1	1	1	0	1	0	0
chr1:59750000-59800000&chr1:64550000-64600000	0	0	0	0	0	0	0	0	1	1	0	1	1	0	0	0	1	0	0
chr1:60000000-60050000&chr1:64550000-64600000	0	1	0	0	1	1	1	1	1	1	0	1	1	1	1	1	1	1	0
chr1:60150000-60200000&chr1:64550000-64600000	0	1	0	0	0	0	1	0	1	1	0	1	1	1	0	0	1	0	0
chr1:60300000-60350000&chr1:64550000-64600000	0	0	0	0	0	0	0	1	0	0	0	0	1	0	1	0	1	0	0
chr1:60450000-60500000&chr1:64550000-64600000	0	1	0	0	1	0	1	0	0	1	0	0	1	0	0	1	1	1	0
chr1:60800000-60850000&chr1:64550000-64600000	0	1	0	0	1	1	1	1	1	0	0	1	0	1	1	1	1	0	1
chr1:62750000-62800000&chr1:64550000-64600000	0	0	0	0	1	0	0	1	1	1	0	0	0	0	1	1	1	1	0
chr1:63150000-63200000&chr1:64550000-64600000	0	0	0	0	1	1	0	1	0	1	0	1	1	1	1	1	1	1	1
chr1:63400000-63450000&chr1:64550000-64600000	0	1	0	0	1	1	1	1	1	1	0	1	1	1	1	1	1	1	1
chr1:63450000-63500000&chr1:64550000-64600000	0	1	0	0	0	0	1	1	1	0	0	0	0	0	1	0	1	0	0
chr1:60000000-60050000&chr1:64600000-64650000	0	0	1	0	1	0	1	1	1	1	0	0	1	0	1	0	1	1	1
chr1:60300000-60350000&chr1:64600000-64650000	0	0	1	0	0	0	0	0	0	0	0	0	0	0	1	0	1	0	0
chr1:60450000-60500000&chr1:64600000-64650000	0	0	1	0	1	0	1	1	1	1	0	0	0	0	1	0	1	1	1
chr1:60650000-60700000&chr1:64600000-64650000	0	0	0	0	1	0	1	1	0	0	0	0	1	0	1	0	1	0	0
chr1:60700000-60750000&chr1:64600000-64650000	0	0	0	0	1	0	1	1	0	1	0	0	0	0	1	0	0	0	0
chr1:60800000-60850000&chr1:64600000-64650000	0	0	0	0	1	0	1	1	1	0	0	0	1	0	1	0	1	0	1
chr1:63100000-63150000&chr1:64600000-64650000	0	0	0	0	0	0	0	0	1	1	0	0	0	0	0	0	1	0	0
chr1:64500000-64550000&chr1:64600000-64650000	0	0	1	0	0	0	1	0	1	1	0	0	0	0	1	0	1	0	1
chr1:59650000-59700000&chr1:64650000-64700000	0	0	1	0	0	0	0	0	0	0	0	0	1	0	0	0	0	0	0
chr1:59900000-59950000&chr1:64650000-64700000	0	0	1	0	0	0	0	0	0	0	0	0	0	0	0	0	0	0	0
chr1:59950000-60000000&chr1:64650000-64700000	0	1	0	0	0	0	1	0	1	0	0	0	0	0	0	0	1	0	0
chr1:60000000-60050000&chr1:64650000-64700000	0	1	1	0	0	0	1	0	1	0	0	0	1	0	0	0	1	0	0
chr1:60400000-60450000&chr1:64650000-64700000	0	0	1	0	0	0	0	0	0	0	0	0	0	0	0	0	0	0	0
chr1:60450000-60500000&chr1:64650000-64700000	0	1	1	0	0	0	1	0	1	0	0	0	0	0	0	0	1	0	0
chr1:60700000-60750000&chr1:64650000-64700000	0	1	0	0	0	0	0	0	0	0	0	0	0	0	0	0	0	0	0
chr1:60800000-60850000&chr1:64650000-64700000	0	1	0	0	0	0	0	0	0	0	0	0	1	0	0	0	0	0	0
chr1:62450000-62500000&chr1:64650000-64700000	0	1	0	0	0	0	1	0	1	0	0	0	1	0	0	0	1	0	0
chr1:63100000-63150000&chr1:64650000-64700000	0	0	0	0	0	0	0	0	0	0	0	0	0	0	0	0	0	0	0
chr1:64300000-64350000&chr1:64650000-64700000	0	1	0	0	0	0	0	0	0	0	0	0	0	0	0	0	0	0	0
chr1:64400000-64450000&chr1:64650000-64700000	0	0	1	0	0	0	0	0	0	0	0	0	0	0	0	0	0	0	0
chr1:64450000-64500000&chr1:64650000-64700000	0	1	0	0	0	0	1	0	1	0	0	0	0	0	0	0	1	0	0
chr1:59800000-59850000&chr1:64700000-64750000	1	1	0	1	1	0	1	1	1	1	0	0	0	1	1	0	1	0	0
chr1:60000000-60050000&chr1:64700000-64750000	1	1	1	0	1	1	1	1	1	1	1	1	1	1	1	0	1	1	1
chr1:60400000-60450000&chr1:64700000-64750000	0	0	1	0	0	0	1	0	1	1	0	1	1	0	1	0	1	0	0
chr1:60450000-60500000&chr1:64700000-64750000	1	1	1	0	1	0	1	1	0	1	1	0	1	0	1	0	1	1	1
chr1:60700000-60750000&chr1:64700000-64750000	1	1	0	0	1	0	1	1	0	1	0	0	0	0	1	0	0	0	0
chr1:61150000-61200000&chr1:64700000-64750000	1	1	1	0	1	0	1	1	1	1	1	0	1	0	1	0	1	1	1
chr1:62750000-62800000&chr1:64700000-64750000	1	1	0	0	1	0	1	1	1	1	1	0	0	0	1	0	1	1	1
chr1:64150000-64200000&chr1:64700000-64750000	0	0	1	1	0	0	1	0	1	1	1	0	1	1	1	0	1	1	1
chr1:64300000-64350000&chr1:64700000-64750000	1	1	0	1	1	0	1	1	0	0	0	0	0	0	0	0	0	0	1
chr1:59750000-59800000&chr1:64750000-64800000	0	0	0	0	0	0	0	0	0	0	0	1	1	0	0	0	0	0	0
chr1:59800000-59850000&chr1:64750000-64800000	0	1	0	0	0	0	0	1	0	0	0	0	0	1	0	0	0	0	0
chr1:60000000-60050000&chr1:64750000-64800000	0	1	0	0	0	1	1	1	0	1	0	1	1	0	1	0	0	0	0
chr1:60400000-60450000&chr1:64750000-64800000	0	0	0	0	0	0	0	0	0	0	0	1	1	0	0	0	0	0	0
chr1:60450000-60500000&chr1:64750000-64800000	0	1	0	0	0	0	1	1	0	1	0	0	1	0	1	0	0	0	0
chr1:60800000-60850000&chr1:64750000-64800000	0	1	0	0	0	1	0	1	0	0	0	0	0	0	0	0	0	0	0
chr1:60850000-60900000&chr1:64750000-64800000	0	0	0	0	0	1	1	0	0	1	0	0	1	0	1	0	0	0	0
chr1:60900000-60950000&chr1:64750000-64800000	0	0	0	0	0	0	1	0	0	1	0	0	0	0	1	0	0	0	0
chr1:61150000-61200000&chr1:64750000-64800000	0	1	0	0	0	0	1	1	0	1	0	0	1	0	1	0	0	0	0
chr1:62750000-62800000&chr1:64750000-64800000	0	1	0	0	0	0	1	1	0	1	0	0	0	0	1	0	0	0	0
chr1:64200000-64250000&chr1:64750000-64800000	0	1	0	0	0	0	1	1	0	1	0	0	1	0	1	0	0	0	0
chr1:60000000-60050000&chr1:64850000-64900000	0	1	1	0	1	1	0	1	1	0	0	1	1	1	0	1	1	0	1
chr1:60400000-60450000&chr1:64850000-64900000	0	1	1	0	0	0	0	1	0	0	0	1	1	0	0	0	0	0	0
chr1:60450000-60500000&chr1:64850000-64900000	0	1	1	0	1	0	0	0	1	0	0	0	1	0	0	1	1	0	1
chr1:60700000-60750000&chr1:64850000-64900000	0	1	0	0	0	0	0	1	0	0	0	0	0	0	0	1	0	0	0
chr1:62750000-62800000&chr1:64850000-64900000	0	0	0	0	1	0	0	1	1	0	0	0	0	0	0	1	1	0	1
chr1:60050000-60100000&chr1:64900000-64950000	0	1	1	0	1	0	1	1	1	1	0	0	0	0	1	1	1	1	0
chr1:60300000-60350000&chr1:64900000-64950000	0	0	1	0	0	0	0	1	0	0	0	0	0	0	1	0	1	0	0
chr1:60700000-60750000&chr1:64900000-64950000	0	1	0	0	1	0	1	1	0	1	0	0	0	0	1	1	0	0	0
chr1:60000000-60050000&chr1:64950000-65000000	0	1	0	0	1	1	1	1	1	1	0	1	1	0	1	1	1	1	0
chr1:60050000-60100000&chr1:64950000-65000000	0	1	0	0	1	0	1	1	1	1	0	1	1	0	1	1	1	1	0
chr1:60300000-60350000&chr1:64950000-65000000	0	0	0	0	0	0	0	1	0	0	0	0	1	0	1	0	1	0	0
chr1:60400000-60450000&chr1:64950000-65000000	0	1	0	0	0	0	1	1	1	1	0	1	1	0	1	0	1	0	0
chr1:63050000-63100000&chr1:64950000-65000000	0	0	0	0	1	0	1	0	1	1	0	0	0	0	1	0	1	1	1
chr1:63100000-63150000&chr1:64950000-65000000	0	0	0	0	0	0	0	0	1	1	0	0	0	0	0	0	1	0	0
chr1:60450000-60500000&chr1:65000000-65050000	0	1	1	0	1	0	1	1	1	1	0	0	0	0	1	1	1	1	0
chr1:60850000-60900000&chr1:65050000-65100000	0	1	1	0	1	0	1	1	1	1	0	0	1	0	1	0	1	1	1
chr1:60850000-60900000&chr1:65100000-65150000	0	0	0	0	0	0	0	0	0	0	0	1	0	0	1	0	1	0	0
chr1:60150000-60200000&chr1:65150000-65200000	0	1	1	0	0	0	1	0	1	1	0	1	1	1	0	0	1	0	0
chr1:60400000-60450000&chr1:65150000-65200000	0	1	1	0	0	0	1	1	1	1	0	1	1	0	1	0	1	0	0
chr1:60450000-60500000&chr1:65150000-65200000	1	1	1	0	1	0	1	1	1	1	1	0	1	0	1	1	1	1	0
chr1:60850000-60900000&chr1:65150000-65200000	0	1	1	0	1	1	1	1	1	1	1	1	1	1	1	0	1	1	0
chr1:62750000-62800000&chr1:65150000-65200000	1	1	0	0	1	0	1	1	1	1	1	0	0	0	1	1	1	1	0
chr1:60300000-60350000&chr1:65200000-65250000	0	0	1	0	0	0	0	0	0	0	0	0	0	0	0	0	0	0	0
chr1:63100000-63150000&chr1:65200000-65250000	0	0	0	0	0	0	0	0	0	0	0	0	0	0	0	0	0	0	0
chr1:63200000-63250000&chr1:66050000-66100000	0	0	0	0	0	0	0	0	0	0	0	0	0	0	0	0	0	0	0
chr1:63700000-63750000&chr1:66050000-66100000	0	0	0	0	0	0	0	0	0	0	0	0	0	0	0	0	0	0	0
chr1:61150000-61200000&chr1:66100000-66150000	0	0	0	0	0	0	0	0	0	0	0	0	0	0	0	0	0	0	1
chr1:61850000-61900000&chr1:66100000-66150000	0	0	0	0	0	0	0	0	0	0	0	0	0	0	0	0	0	0	0
chr1:63200000-63250000&chr1:66100000-66150000	0	0	0	0	0	0	0	0	0	0	0	0	0	0	0	0	0	0	0
chr1:63200000-63250000&chr1:66150000-66200000	0	1	0	0	0	0	1	1	1	0	0	0	1	0	1	0	1	0	1
chr1:61300000-61350000&chr1:66300000-66350000	0	1	0	0	1	0	1	1	1	1	0	0	0	0	1	1	1	0	1
chr1:61850000-61900000&chr1:66300000-66350000	1	0	0	0	0	0	0	1	0	0	0	0	0	0	0	0	0	0	0
chr1:63200000-63250000&chr1:66300000-66350000	0	1	0	0	0	0	0	1	0	0	0	0	0	1	0	0	0	0	0
chr1:62800000-62850000&chr1:66350000-66400000	1	1	0	1	1	0	1	1	1	1	1	0	0	0	1	1	1	0	0
chr1:63200000-63250000&chr1:66350000-66400000	0	1	0	0	0	0	0	1	0	0	0	0	0	1	0	0	0	0	0
chr1:63200000-63250000&chr1:66450000-66500000	0	0	0	0	0	1	0	0	0	0	0	0	1	1	0	0	0	0	0
chr1:63250000-63300000&chr1:66550000-66600000	0	1	0	0	0	0	0	0	0	0	0	0	0	0	0	0	0	0	0
chr1:63350000-63400000&chr1:66550000-66600000	0	1	0	0	0	0	0	1	0	0	0	0	0	0	0	0	0	0	0
chr1:64050000-64100000&chr1:66550000-66600000	0	0	0	0	0	0	0	0	0	0	0	0	0	0	0	0	0	0	0
chr1:63100000-63150000&chr1:66600000-66650000	0	0	0	0	0	0	0	0	1	1	0	0	0	0	0	0	1	0	0
chr1:63150000-63200000&chr1:66600000-66650000	0	1	0	0	1	1	1	1	0	1	0	1	1	1	1	1	1	1	1
chr1:63250000-63300000&chr1:66600000-66650000	0	1	0	0	0	0	1	0	0	0	0	0	0	0	0	0	0	0	0
chr1:63350000-63400000&chr1:66600000-66650000	0	1	0	0	0	0	1	1	0	0	0	0	0	1	1	0	1	0	0
chr1:63400000-63450000&chr1:66600000-66650000	0	1	0	0	1	1	1	1	1	1	0	1	1	1	1	1	1	1	1
chr1:63550000-63600000&chr1:66600000-66650000	0	1	0	0	0	0	1	1	0	1	0	1	0	1	1	0	1	0	0
chr1:63700000-63750000&chr1:66600000-66650000	0	0	0	0	0	0	0	1	0	0	0	1	0	0	1	0	1	0	0
chr1:63950000-64000000&chr1:66600000-66650000	1	1	0	0	1	0	1	1	1	1	1	1	0	1	1	1	1	0	1
chr1:64050000-64100000&chr1:66600000-66650000	0	0	0	0	0	0	0	0	1	1	0	0	0	1	0	0	1	0	0
chr1:64400000-64450000&chr1:66600000-66650000	0	0	0	0	0	0	0	1	1	1	0	1	1	0	1	0	1	0	0
chr1:61850000-61900000&chr1:66650000-66700000	0	0	0	0	0	0	0	0	0	0	0	0	0	0	0	0	0	0	0
chr1:62450000-62500000&chr1:66650000-66700000	0	1	0	0	0	0	1	1	0	1	0	1	1	0	1	0	1	0	1
chr1:63100000-63150000&chr1:66650000-66700000	0	0	0	0	0	0	0	0	0	0	0	0	0	0	0	0	0	0	0
chr1:63150000-63200000&chr1:66650000-66700000	0	1	1	0	0	0	1	1	0	1	0	1	1	0	1	0	1	0	1
chr1:63200000-63250000&chr1:66650000-66700000	0	0	0	0	0	0	0	0	0	0	0	1	1	0	0	0	0	0	0
chr1:63250000-63300000&chr1:66650000-66700000	0	0	0	0	0	0	0	0	0	0	0	0	0	0	0	0	0	0	0
chr1:63350000-63400000&chr1:66650000-66700000	0	0	0	0	0	0	0	0	0	0	0	0	0	0	0	0	0	0	0
chr1:63450000-63500000&chr1:66650000-66700000	0	0	0	0	0	0	0	0	0	0	0	0	0	0	0	0	0	0	0
chr1:63550000-63600000&chr1:66650000-66700000	0	0	0	0	0	0	0	0	0	0	0	0	0	0	0	0	0	0	0
chr1:64500000-64550000&chr1:66650000-66700000	0	0	1	0	0	0	0	0	0	0	0	0	0	0	0	0	0	0	0
chr1:63100000-63150000&chr1:66700000-66750000	0	0	0	0	0	0	0	0	1	1	0	0	0	0	0	0	1	0	0
chr1:64500000-64550000&chr1:66700000-66750000	0	0	1	0	0	0	1	0	1	1	0	0	0	0	1	0	1	0	1
chr1:61850000-61900000&chr1:66850000-66900000	1	0	0	0	0	0	0	1	0	0	1	0	0	0	1	0	0	0	1
chr1:62900000-62950000&chr1:66850000-66900000	1	1	1	0	1	0	1	1	1	1	1	1	1	1	1	1	1	1	1
chr1:64500000-64550000&chr1:66850000-66900000	0	1	1	0	0	0	1	1	1	1	0	1	1	1	1	0	1	0	1
chr1:62700000-62750000&chr1:66900000-66950000	0	1	0	0	0	0	1	1	0	0	0	0	0	0	1	0	1	0	0
chr1:63700000-63750000&chr1:66900000-66950000	0	0	0	0	0	0	0	0	0	0	0	0	0	0	0	0	0	0	0
chr1:66450000-66500000&chr1:66950000-67000000	0	0	0	0	0	1	0	0	0	0	0	0	1	1	0	0	0	0	0
chr1:66650000-66700000&chr1:67000000-67050000	0	1	1	0	0	0	1	1	0	1	0	1	1	0	1	0	1	0	1
chr1:64550000-64600000&chr1:67250000-67300000	0	0	0	0	1	0	0	0	1	1	0	1	0	0	0	1	1	1	1
chr1:66350000-66400000&chr1:67250000-67300000	1	1	0	1	1	0	1	1	1	1	1	0	0	0	1	1	1	0	0
chr1:65500000-65550000&chr1:69100000-69150000	0	0	0	1	0	0	0	0	0	0	0	0	0	0	0	0	0	0	0
chr1:66050000-66100000&chr1:69100000-69150000	0	0	0	0	0	0	0	0	0	0	0	0	0	0	0	0	0	0	0
chr1:66550000-66600000&chr1:69200000-69250000	0	0	1	0	0	0	0	0	0	0	0	0	1	0	0	0	0	0	0
chr1:66050000-66100000&chr1:69400000-69450000	0	0	0	0	0	0	0	0	0	0	0	0	0	0	0	0	0	0	0
chr1:66450000-66500000&chr1:69400000-69450000	0	0	0	0	0	1	0	0	1	1	0	0	1	1	1	0	1	0	1
chr1:66600000-66650000&chr1:69400000-69450000	0	1	0	0	1	1	1	1	0	1	0	0	0	0	1	0	1	1	1
chr1:66650000-66700000&chr1:69400000-69450000	0	0	0	0	0	0	1	0	0	1	0	1	1	0	1	0	1	0	1
chr1:66800000-66850000&chr1:69500000-69550000	0	0	0	0	0	0	0	0	0	0	0	0	0	0	0	0	0	0	0
chr1:66950000-67000000&chr1:69500000-69550000	0	0	0	0	0	0	0	0	0	0	0	1	0	1	0	0	0	0	0
chr1:67250000-67300000&chr1:69500000-69550000	0	0	0	1	0	0	0	0	0	0	0	0	0	0	0	0	0	0	0
chr1:69100000-69150000&chr1:69500000-69550000	0	0	0	1	0	0	0	0	0	0	0	0	0	0	0	0	0	0	0
chr1:67250000-67300000&chr1:69600000-69650000	0	1	0	0	0	0	1	1	0	0	0	0	0	0	1	0	0	0	0
chr1:66050000-66100000&chr1:69650000-69700000	0	0	0	0	0	0	0	0	0	0	0	0	0	0	0	0	0	0	0
chr1:66450000-66500000&chr1:69650000-69700000	0	0	0	0	0	1	0	1	1	1	0	0	1	1	1	0	1	0	1
chr1:66600000-66650000&chr1:69650000-69700000	0	1	0	0	1	1	1	1	1	1	0	0	0	0	1	1	1	1	1
chr1:66100000-66150000&chr1:69750000-69800000	0	0	0	0	0	0	0	0	0	0	0	0	0	0	0	0	0	0	0
chr1:66450000-66500000&chr1:69750000-69800000	0	0	1	0	0	0	0	0	0	0	0	0	1	1	0	0	0	0	0
chr1:69200000-69250000&chr1:69750000-69800000	0	0	1	0	0	0	0	0	0	0	0	0	1	1	0	0	0	0	0
chr1:66350000-66400000&chr1:70000000-70050000	0	0	0	0	0	0	0	1	0	0	0	0	0	0	0	0	0	0	0
chr1:66450000-66500000&chr1:70000000-70050000	0	0	0	0	0	0	0	0	0	0	0	0	0	0	0	0	0	0	0
chr1:66100000-66150000&chr1:70700000-70750000	0	0	0	0	0	0	0	0	0	0	0	0	0	0	0	0	0	0	1
chr1:66350000-66400000&chr1:70700000-70750000	1	1	0	0	1	0	1	1	1	1	1	0	0	0	1	1	1	0	0
chr1:67250000-67300000&chr1:70700000-70750000	0	1	0	0	1	0	1	0	1	1	0	0	0	0	0	1	1	1	1
chr1:69200000-69250000&chr1:70700000-70750000	0	0	1	0	0	0	0	0	0	0	0	0	1	0	0	0	1	0	1
chr1:69200000-69250000&chr1:70850000-70900000	0	0	0	0	0	0	0	0	0	0	0	0	0	0	0	0	0	0	0
chr1:66100000-66150000&chr1:70900000-70950000	0	0	0	0	0	0	0	0	0	0	0	0	0	0	0	0	0	0	0
chr1:66150000-66200000&chr1:70900000-70950000	0	0	0	0	0	0	0	1	0	0	0	0	1	0	1	0	0	0	0
chr1:66450000-66500000&chr1:70900000-70950000	0	0	0	0	0	1	0	0	0	0	0	0	1	1	0	0	0	0	0
chr1:69200000-69250000&chr1:70900000-70950000	0	0	0	0	0	1	0	0	0	0	0	0	1	1	0	0	0	0	0
chr1:67250000-67300000&chr1:70950000-71000000	0	0	0	0	0	0	0	1	0	1	0	0	0	0	1	0	1	0	0
chr1:66700000-66750000&chr1:71250000-71300000	0	0	0	0	0	0	1	0	1	1	1	0	0	0	1	0	1	1	1
chr1:69500000-69550000&chr1:71250000-71300000	0	0	0	1	0	0	0	0	0	0	0	0	0	0	0	0	0	0	0
chr1:69100000-69150000&chr1:71350000-71400000	0	0	0	0	0	0	0	0	0	0	0	0	0	0	0	0	0	0	0
chr1:69400000-69450000&chr1:71350000-71400000	0	0	0	0	0	0	0	0	0	1	0	1	0	0	0	0	1	0	1
chr1:66450000-66500000&chr1:71400000-71450000	0	0	1	0	0	0	0	1	1	1	0	0	1	0	1	0	1	0	1
chr1:67250000-67300000&chr1:71400000-71450000	1	0	0	0	1	0	0	1	1	1	1	0	0	0	1	1	1	1	1
chr1:71000000-71050000&chr1:71650000-71700000	0	0	0	0	0	0	0	0	1	1	0	0	0	0	0	0	1	0	0
chr1:69650000-69700000&chr1:71700000-71750000	0	1	0	0	1	0	1	1	1	1	0	0	0	1	1	1	1	1	1
chr1:70150000-70200000&chr1:71700000-71750000	0	1	0	0	0	0	1	1	0	0	0	0	0	0	1	0	1	0	0
chr1:71000000-71050000&chr1:71700000-71750000	0	1	0	0	1	0	1	1	1	1	0	0	0	0	1	1	1	1	1
chr1:71600000-71650000&chr1:71700000-71750000	0	1	0	0	1	0	1	1	1	1	0	0	0	1	1	1	1	1	1
chr1:70150000-70200000&chr1:72100000-72150000	0	1	0	0	0	0	1	1	0	0	0	0	0	0	1	0	1	0	0
chr1:69200000-69250000&chr1:72150000-72200000	0	0	1	1	0	0	0	0	0	0	0	0	1	0	0	0	1	0	1
chr1:70150000-70200000&chr1:72150000-72200000	0	1	0	0	0	0	1	1	0	0	0	0	0	0	1	0	1	0	0
chr1:69200000-69250000&chr1:72200000-72250000	0	0	1	1	0	1	0	0	0	0	0	1	1	0	0	0	0	0	0
chr1:69200000-69250000&chr1:72300000-72350000	0	0	1	1	0	1	0	0	0	0	0	0	1	0	0	0	0	0	0
chr1:70550000-70600000&chr1:72350000-72400000	1	0	0	0	1	0	0	1	0	1	1	0	0	0	1	1	1	1	1
chr1:69200000-69250000&chr1:72400000-72450000	0	0	0	1	0	1	0	0	0	0	0	0	1	1	0	0	1	0	1
chr1:71400000-71450000&chr1:72400000-72450000	1	1	0	0	1	0	1	1	1	1	1	0	1	0	1	1	1	1	1
chr1:70000000-70050000&chr1:72450000-72500000	0	0	0	0	0	0	0	1	1	0	0	0	0	0	1	0	1	0	1
chr1:69200000-69250000&chr1:72550000-72600000	0	0	0	1	0	0	0	0	0	0	0	0	0	0	0	0	1	0	1
chr1:69200000-69250000&chr1:72800000-72850000	0	0	1	1	0	0	0	0	0	0	0	0	1	0	0	0	0	0	0
chr1:72350000-72400000&chr1:72800000-72850000	1	1	0	0	1	0	1	1	1	1	0	0	1	0	1	1	1	0	1
chr1:69200000-69250000&chr1:72850000-72900000	0	0	1	0	0	0	0	0	0	0	0	1	1	0	0	0	0	0	0
chr1:72350000-72400000&chr1:72850000-72900000	0	1	0	0	0	0	1	1	1	1	0	1	1	0	1	0	1	0	1
chr1:72350000-72400000&chr1:73200000-73250000	0	0	0	0	1	1	0	1	0	1	1	0	0	0	1	0	1	1	0
chr1:69200000-69250000&chr1:74200000-74250000	0	0	1	0	0	1	0	0	0	0	0	0	1	1	0	0	1	0	1
chr1:69750000-69800000&chr1:74450000-74500000	0	0	1	0	0	0	0	0	0	0	0	0	0	0	0	0	0	0	0
chr1:71250000-71300000&chr1:74450000-74500000	0	0	0	1	0	0	0	0	0	1	1	0	0	0	0	0	0	0	0
chr1:71350000-71400000&chr1:74450000-74500000	0	0	0	0	0	0	0	0	0	0	0	0	0	0	0	0	0	0	0
chr1:74250000-74300000&chr1:74450000-74500000	1	0	1	0	0	0	0	0	0	1	1	0	0	0	0	0	0	0	0
chr1:74300000-74350000&chr1:74450000-74500000	0	0	1	0	0	0	0	0	0	1	1	0	0	0	0	0	0	0	0
chr1:74300000-74350000&chr1:74550000-74600000	0	0	1	0	0	0	0	0	1	0	0	0	0	0	1	0	1	0	0
chr1:71650000-71700000&chr1:74600000-74650000	0	0	0	0	0	0	0	0	1	1	0	0	0	0	0	0	1	0	0
chr1:74150000-74200000&chr1:74750000-74800000	0	1	0	0	1	0	1	1	1	1	0	0	0	0	0	1	1	0	1
chr1:70950000-71000000&chr1:74800000-74850000	0	0	0	0	0	0	0	1	0	1	0	0	0	0	1	0	1	0	0
chr1:71600000-71650000&chr1:74800000-74850000	0	1	0	0	1	0	1	1	1	1	0	1	1	1	1	1	1	1	1
chr1:71550000-71600000&chr1:74850000-74900000	0	0	0	0	1	0	0	1	1	1	1	0	0	0	1	0	1	1	0
chr1:71650000-71700000&chr1:74850000-74900000	0	0	0	0	0	0	0	0	1	1	0	0	0	0	0	0	1	0	0
chr1:74550000-74600000&chr1:75100000-75150000	0	0	1	0	0	0	0	1	1	0	0	0	0	0	1	0	1	0	0
chr1:72850000-72900000&chr1:75150000-75200000	0	1	1	0	0	0	1	1	1	1	0	1	1	0	1	0	1	0	1
chr1:74200000-74250000&chr1:75150000-75200000	0	1	1	0	1	1	1	1	1	1	0	1	1	1	1	1	1	1	0
chr1:73650000-73700000&chr1:75200000-75250000	0	0	0	0	0	0	0	0	0	0	0	0	0	0	0	0	1	0	0
chr1:74500000-74550000&chr1:75300000-75350000	0	1	0	0	0	0	1	1	1	1	0	0	0	0	1	0	1	0	0
chr1:71550000-71600000&chr1:75450000-75500000	0	0	0	0	1	0	1	1	1	1	0	0	0	0	1	0	1	1	1
chr1:70850000-70900000&chr1:75500000-75550000	0	1	0	0	1	0	1	1	1	1	0	0	0	0	0	1	1	0	1
chr1:71250000-71300000&chr1:75500000-75550000	0	1	0	1	1	0	1	1	1	1	0	0	0	0	1	0	1	1	1
chr1:71550000-71600000&chr1:75500000-75550000	0	0	0	0	1	0	1	1	1	1	0	0	0	0	1	0	1	1	0
chr1:70850000-70900000&chr1:75650000-75700000	0	1	0	0	1	0	1	1	1	1	0	0	0	0	0	1	1	0	1
chr1:71550000-71600000&chr1:75650000-75700000	0	0	0	0	1	0	1	1	1	0	0	0	0	0	1	0	1	1	1
chr1:72050000-72100000&chr1:75650000-75700000	0	1	0	0	0	0	1	0	0	1	0	0	1	1	0	0	0	0	0
chr1:73750000-73800000&chr1:75650000-75700000	0	1	0	0	0	0	1	1	0	1	0	0	0	0	1	0	1	0	0
chr1:74300000-74350000&chr1:75650000-75700000	0	1	1	0	1	0	1	1	1	1	0	0	0	0	1	0	1	1	1
chr1:74600000-74650000&chr1:75650000-75700000	0	1	0	0	1	0	1	1	1	0	0	0	0	0	1	1	1	1	1
chr1:75100000-75150000&chr1:75650000-75700000	0	1	1	0	1	0	1	1	1	1	0	0	0	0	1	1	1	1	1
chr1:71550000-71600000&chr1:75700000-75750000	0	0	0	0	0	0	1	0	1	1	0	0	0	0	1	0	1	1	1
chr1:73200000-73250000&chr1:75700000-75750000	0	0	0	0	0	1	1	0	1	1	0	1	1	1	1	0	1	1	1
chr1:73650000-73700000&chr1:75700000-75750000	0	0	0	0	0	0	0	0	0	0	0	0	0	0	0	0	1	0	0
chr1:74300000-74350000&chr1:75700000-75750000	0	0	1	0	0	0	1	0	1	1	0	0	1	1	1	0	1	1	1
chr1:74500000-74550000&chr1:75700000-75750000	0	0	0	0	0	0	1	0	1	1	0	1	0	1	1	0	1	0	0
chr1:70850000-70900000&chr1:75750000-75800000	0	1	0	0	1	0	1	1	1	1	0	0	0	0	0	1	1	0	1
chr1:71550000-71600000&chr1:75750000-75800000	0	0	0	0	1	0	1	1	1	1	0	0	0	0	1	0	1	1	0
chr1:71600000-71650000&chr1:75750000-75800000	0	1	0	0	1	1	1	1	0	1	0	0	0	1	1	1	1	1	0
chr1:71700000-71750000&chr1:75750000-75800000	0	1	0	0	1	0	1	1	1	1	0	0	0	1	1	1	1	1	1
chr1:71850000-71900000&chr1:75750000-75800000	0	1	0	0	1	0	1	1	0	1	0	1	0	1	1	1	1	1	0
chr1:72050000-72100000&chr1:75750000-75800000	0	1	0	0	0	1	1	0	0	1	0	0	0	1	0	0	0	0	0
chr1:72250000-72300000&chr1:75750000-75800000	0	1	0	0	1	0	1	1	1	1	0	1	1	0	0	1	1	0	1
chr1:72300000-72350000&chr1:75750000-75800000	0	1	0	0	0	1	1	1	0	1	0	0	1	1	1	0	1	0	0
chr1:72450000-72500000&chr1:75750000-75800000	0	1	0	0	1	0	1	1	1	1	0	0	0	0	1	1	1	1	0
chr1:72500000-72550000&chr1:75750000-75800000	0	1	0	0	1	1	1	1	1	1	0	1	1	1	1	1	1	1	0
chr1:74000000-74050000&chr1:75750000-75800000	0	1	0	0	0	0	1	1	0	0	0	0	0	1	1	0	1	0	0
chr1:74300000-74350000&chr1:75750000-75800000	0	1	0	0	1	0	1	1	1	1	0	0	1	1	1	0	1	1	0
chr1:74500000-74550000&chr1:75750000-75800000	0	1	0	0	0	0	1	1	1	1	0	1	0	1	1	0	1	0	0
chr1:74600000-74650000&chr1:75750000-75800000	0	1	0	0	1	0	1	1	0	1	0	0	0	0	1	1	1	1	0
chr1:74850000-74900000&chr1:75750000-75800000	1	1	0	0	1	0	1	1	1	1	1	0	1	0	1	1	1	1	0
chr1:70850000-70900000&chr1:75850000-75900000	0	1	0	0	1	0	1	0	1	1	0	0	0	0	0	1	1	0	1
chr1:71000000-71050000&chr1:75850000-75900000	0	1	0	0	1	0	1	1	0	1	0	0	0	0	1	1	0	1	1
chr1:71250000-71300000&chr1:75850000-75900000	0	1	0	0	1	0	1	1	0	1	0	0	0	0	1	0	1	1	1
chr1:71550000-71600000&chr1:75850000-75900000	0	0	0	0	1	0	0	1	1	0	0	0	0	0	1	0	1	1	1
chr1:71600000-71650000&chr1:75850000-75900000	0	1	0	0	1	0	1	0	0	1	0	0	0	1	0	1	1	1	1
chr1:71850000-71900000&chr1:75850000-75900000	0	0	0	0	1	0	0	0	0	0	0	0	0	0	0	1	0	1	1
chr1:72050000-72100000&chr1:75850000-75900000	0	1	0	0	0	0	1	0	0	1	0	0	0	1	0	0	0	0	0
chr1:72200000-72250000&chr1:75850000-75900000	1	1	0	0	1	0	1	1	1	1	1	0	0	1	1	1	1	0	0
chr1:74500000-74550000&chr1:75850000-75900000	0	1	0	0	0	0	1	1	1	1	0	0	0	0	1	0	1	0	0
chr1:70950000-71000000&chr1:75900000-75950000	0	0	0	0	0	0	0	0	0	1	0	0	0	1	1	0	1	0	0
chr1:71000000-71050000&chr1:75900000-75950000	0	1	0	0	1	0	1	1	0	1	0	0	0	1	1	0	1	1	1
chr1:71250000-71300000&chr1:75900000-75950000	0	0	0	0	0	0	1	0	0	1	0	0	0	0	1	0	1	1	1
chr1:71550000-71600000&chr1:75900000-75950000	0	0	0	0	0	0	1	0	1	1	0	0	0	0	1	0	1	1	1
chr1:71850000-71900000&chr1:75900000-75950000	0	1	0	0	1	0	1	1	0	1	0	1	0	1	1	0	1	1	1
chr1:72050000-72100000&chr1:75900000-75950000	0	0	0	0	0	1	1	0	0	1	0	0	1	1	0	0	0	0	0
chr1:72100000-72150000&chr1:75900000-75950000	0	1	1	0	1	1	1	1	0	1	0	0	1	1	1	0	1	1	1
chr1:74300000-74350000&chr1:75900000-75950000	0	0	1	0	0	0	1	0	1	1	0	0	1	1	1	0	1	1	1
chr1:74500000-74550000&chr1:75900000-75950000	0	0	0	0	0	0	1	0	1	1	0	1	0	1	1	0	1	0	0
chr1:74550000-74600000&chr1:75900000-75950000	0	0	1	0	0	0	0	0	1	0	0	0	1	0	1	0	1	0	0
chr1:71550000-71600000&chr1:75950000-76000000	0	0	0	0	1	0	1	1	1	0	0	0	0	0	1	0	1	1	1
chr1:71850000-71900000&chr1:75950000-76000000	0	1	0	0	1	0	1	0	0	0	0	0	0	0	0	1	0	1	1
chr1:72050000-72100000&chr1:75950000-76000000	0	1	0	0	0	0	1	0	0	1	0	0	0	0	0	0	0	0	0
chr1:72200000-72250000&chr1:75950000-76000000	1	1	0	1	1	0	1	1	1	1	1	0	0	0	1	1	1	0	0
chr1:72250000-72300000&chr1:75950000-76000000	0	1	0	1	1	0	1	0	1	1	0	0	0	0	0	1	1	0	1
chr1:72300000-72350000&chr1:75950000-76000000	0	1	0	1	0	0	1	1	0	1	0	0	0	0	1	0	1	0	0
chr1:73200000-73250000&chr1:75950000-76000000	0	0	0	0	1	0	1	1	0	0	0	0	0	0	1	0	0	1	1
chr1:74000000-74050000&chr1:75950000-76000000	0	1	0	0	0	0	1	1	0	0	0	0	0	0	1	0	1	0	0
chr1:74250000-74300000&chr1:75950000-76000000	0	1	0	0	1	0	1	1	1	1	0	0	0	0	1	1	1	1	1
chr1:74300000-74350000&chr1:75950000-76000000	0	1	0	0	1	0	1	1	1	1	0	0	0	0	1	0	1	1	1
chr1:74500000-74550000&chr1:75950000-76000000	0	1	0	0	0	0	1	1	1	1	0	0	0	0	1	0	1	0	0
chr1:71550000-71600000&chr1:76000000-76050000	0	0	0	0	0	0	1	0	1	1	0	0	0	0	1	0	1	1	0
chr1:71600000-71650000&chr1:76000000-76050000	0	1	0	0	1	0	1	0	0	1	0	0	0	0	0	0	1	1	0
chr1:71650000-71700000&chr1:76000000-76050000	0	0	0	0	0	0	0	0	1	1	0	0	0	0	0	0	1	0	0
chr1:71700000-71750000&chr1:76000000-76050000	0	1	0	0	1	0	1	0	1	1	0	0	0	0	1	0	1	1	1
chr1:71850000-71900000&chr1:76000000-76050000	0	1	0	0	1	0	1	0	0	1	0	0	0	0	0	0	1	1	0
chr1:72050000-72100000&chr1:76000000-76050000	0	0	0	0	0	0	1	0	0	1	0	0	0	0	0	0	0	0	0
chr1:72200000-72250000&chr1:76000000-76050000	0	1	0	0	1	0	1	0	1	1	1	0	0	0	1	0	1	0	0
chr1:74500000-74550000&chr1:76000000-76050000	0	0	0	0	0	0	1	0	1	1	0	0	0	0	1	0	1	0	0
chr1:71250000-71300000&chr1:76050000-76100000	0	1	0	0	1	0	1	1	1	1	1	0	0	0	1	0	1	0	0
chr1:71550000-71600000&chr1:76050000-76100000	0	0	0	0	1	0	1	1	1	1	1	0	0	0	1	0	1	0	0
chr1:71600000-71650000&chr1:76050000-76100000	1	1	0	0	1	0	1	1	1	1	1	0	0	1	1	1	1	0	0
chr1:71850000-71900000&chr1:76050000-76100000	1	1	0	0	1	0	1	1	1	1	1	0	0	0	1	1	1	0	0
chr1:74150000-74200000&chr1:76050000-76100000	1	1	0	0	0	0	0	1	0	0	0	0	0	0	0	1	0	0	0
chr1:74300000-74350000&chr1:76050000-76100000	0	1	0	0	1	0	1	1	1	1	1	0	0	0	1	0	1	0	0
chr1:74350000-74400000&chr1:76050000-76100000	1	1	0	0	1	0	1	1	1	1	1	0	0	0	1	1	1	0	0
chr1:74450000-74500000&chr1:76050000-76100000	1	0	0	0	0	0	0	0	0	0	0	0	0	0	0	0	0	0	0
chr1:74500000-74550000&chr1:76050000-76100000	0	1	0	0	0	0	0	1	0	0	0	0	0	0	0	0	0	0	0
chr1:74600000-74650000&chr1:76200000-76250000	0	1	0	0	0	0	1	0	1	0	0	0	0	0	0	0	1	0	0
chr1:71350000-71400000&chr1:76250000-76300000	0	0	0	0	0	0	0	0	0	0	0	0	0	0	0	0	0	0	0
chr1:71550000-71600000&chr1:76250000-76300000	0	0	0	0	0	0	1	0	0	1	1	0	0	0	1	0	1	0	1
chr1:71850000-71900000&chr1:76250000-76300000	1	1	0	0	0	0	1	1	0	1	1	0	0	0	1	0	1	0	1
chr1:72100000-72150000&chr1:76250000-76300000	1	1	0	0	0	0	1	1	0	1	1	0	0	0	1	0	1	0	1
chr1:73650000-73700000&chr1:76250000-76300000	0	0	0	0	0	0	0	0	0	0	0	0	0	0	0	0	0	0	0
chr1:74600000-74650000&chr1:76250000-76300000	1	1	0	0	0	0	1	1	0	1	1	0	0	0	1	0	1	0	1
chr1:74800000-74850000&chr1:76250000-76300000	1	1	0	0	0	0	1	1	0	1	1	0	0	0	1	0	1	0	1
chr1:75450000-75500000&chr1:76250000-76300000	1	1	0	0	0	0	1	1	0	1	1	0	0	0	1	0	1	0	1
chr1:71550000-71600000&chr1:76300000-76350000	0	0	0	0	0	0	0	0	0	1	0	0	0	0	1	0	1	0	0
chr1:71650000-71700000&chr1:76300000-76350000	0	0	0	0	0	0	0	0	0	0	0	0	0	0	0	0	0	0	0
chr1:71700000-71750000&chr1:76300000-76350000	0	0	0	0	0	0	0	1	0	1	0	0	0	0	1	0	1	0	0
chr1:71750000-71800000&chr1:76300000-76350000	0	0	0	0	0	0	0	1	0	1	0	0	0	0	1	0	1	0	0
chr1:71850000-71900000&chr1:76300000-76350000	0	0	0	0	0	0	0	1	0	1	0	0	0	0	1	0	1	0	0
chr1:72100000-72150000&chr1:76300000-76350000	0	0	0	0	0	0	0	1	0	1	0	0	0	0	1	0	1	0	0
chr1:73200000-73250000&chr1:76300000-76350000	0	0	0	0	0	0	0	0	0	1	0	0	0	0	1	0	1	0	0
chr1:73650000-73700000&chr1:76300000-76350000	0	0	0	0	0	0	0	0	0	0	0	0	0	0	0	0	0	0	0
chr1:73750000-73800000&chr1:76300000-76350000	0	0	0	0	0	0	0	0	0	0	0	0	0	0	0	0	0	0	0
chr1:74000000-74050000&chr1:76300000-76350000	0	0	0	0	0	0	0	0	0	0	0	0	0	0	0	0	0	0	0
chr1:74050000-74100000&chr1:76300000-76350000	0	0	0	0	0	0	0	1	0	1	0	0	0	0	1	0	1	0	0
chr1:74150000-74200000&chr1:76300000-76350000	0	0	0	0	0	0	0	1	0	0	0	0	0	0	0	0	0	0	0
chr1:74250000-74300000&chr1:76300000-76350000	0	0	0	0	0	0	0	1	0	1	0	0	0	0	1	0	1	0	0
chr1:74300000-74350000&chr1:76300000-76350000	0	0	0	0	0	0	0	0	0	1	0	0	0	0	1	0	1	0	0
chr1:72300000-72350000&chr1:76400000-76450000	0	0	0	0	0	1	1	0	0	1	0	0	1	0	1	0	1	0	0
chr1:72350000-72400000&chr1:76400000-76450000	0	1	0	0	1	1	1	1	1	1	1	0	0	0	1	0	1	1	0
chr1:72700000-72750000&chr1:76400000-76450000	0	0	0	0	0	1	1	0	1	1	0	1	1	0	1	0	1	1	1
chr1:73550000-73600000&chr1:76400000-76450000	0	0	0	0	0	0	0	0	0	1	0	0	0	0	1	0	1	0	0
chr1:74050000-74100000&chr1:76400000-76450000	0	1	0	0	1	1	1	1	1	1	0	1	0	1	1	0	1	1	0
chr1:74400000-74450000&chr1:76400000-76450000	0	1	0	0	1	0	1	1	1	1	0	0	0	0	1	0	1	1	1
chr1:74450000-74500000&chr1:76400000-76450000	0	0	0	0	0	0	0	0	0	1	1	1	1	0	0	0	0	0	0
chr1:74500000-74550000&chr1:76400000-76450000	0	0	0	0	0	0	1	0	1	1	0	1	0	1	1	0	1	0	0
chr1:74550000-74600000&chr1:76400000-76450000	0	0	0	0	0	0	0	0	1	0	0	0	1	0	1	0	1	0	0
chr1:75100000-75150000&chr1:76400000-76450000	0	1	0	0	1	0	1	1	1	1	0	1	1	1	1	0	1	1	0
chr1:72850000-72900000&chr1:76450000-76500000	0	1	1	0	0	0	1	1	1	1	0	0	0	0	1	0	1	0	1
chr1:73650000-73700000&chr1:76450000-76500000	0	0	0	0	0	0	0	0	0	0	0	0	0	0	0	0	1	0	0
chr1:74050000-74100000&chr1:76450000-76500000	1	1	0	0	1	0	1	1	1	1	1	0	1	1	1	1	1	1	1
chr1:74750000-74800000&chr1:76450000-76500000	1	1	1	0	1	0	1	1	1	0	1	0	0	0	1	1	1	1	1
chr1:75850000-75900000&chr1:76450000-76500000	1	1	0	0	1	0	1	1	1	0	1	0	0	0	1	1	1	1	1
chr1:71550000-71600000&chr1:76500000-76550000	0	0	0	0	0	0	1	0	0	0	1	0	0	0	1	0	1	0	1
chr1:72500000-72550000&chr1:76500000-76550000	1	1	0	0	0	1	1	1	0	0	1	1	1	1	1	0	1	0	1
chr1:74400000-74450000&chr1:76500000-76550000	1	1	0	0	0	0	1	1	0	0	1	0	0	0	1	0	1	0	1
chr1:74450000-74500000&chr1:76500000-76550000	0	0	0	0	0	0	0	0	0	0	0	1	1	0	0	0	0	0	0
chr1:74500000-74550000&chr1:76500000-76550000	0	0	0	0	0	0	0	0	0	0	0	1	0	1	0	0	0	0	0
chr1:75100000-75150000&chr1:76500000-76550000	1	1	0	0	0	0	1	1	0	0	1	1	1	1	1	0	1	0	1
chr1:72050000-72100000&chr1:76600000-76650000	0	0	0	0	0	1	1	0	0	1	0	0	1	0	0	0	0	0	0
chr1:72050000-72100000&chr1:76700000-76750000	0	1	0	0	0	0	1	0	0	1	0	1	0	0	0	0	0	0	0
chr1:72850000-72900000&chr1:76700000-76750000	0	1	0	0	0	0	1	1	1	1	0	0	0	0	1	0	1	0	1
chr1:73750000-73800000&chr1:76700000-76750000	0	1	0	0	0	0	1	1	0	1	0	0	0	0	1	0	1	0	0
chr1:71850000-71900000&chr1:76750000-76800000	0	0	0	0	1	0	0	1	0	0	0	0	0	0	1	1	0	1	0
chr1:72100000-72150000&chr1:76750000-76800000	0	1	0	0	1	0	1	1	0	0	0	0	0	1	1	1	1	1	0
chr1:72150000-72200000&chr1:76750000-76800000	0	0	0	0	1	0	0	1	0	0	0	0	0	0	1	1	0	1	0
chr1:72850000-72900000&chr1:76750000-76800000	0	1	0	0	0	0	1	1	1	1	0	0	0	0	1	0	1	0	1
chr1:74250000-74300000&chr1:76750000-76800000	0	1	0	0	1	0	1	1	1	1	0	0	0	0	1	1	1	1	0
chr1:72700000-72750000&chr1:76800000-76850000	0	1	0	0	1	1	1	1	0	1	0	1	1	1	1	0	1	1	1
chr1:72850000-72900000&chr1:76800000-76850000	0	1	0	0	0	0	1	1	1	1	0	1	1	0	1	0	1	0	1
chr1:73950000-74000000&chr1:76800000-76850000	0	1	0	0	1	0	1	1	0	0	0	0	0	0	1	1	1	1	1
chr1:74000000-74050000&chr1:76800000-76850000	0	1	0	0	0	0	1	1	0	0	0	0	0	1	1	0	1	0	0
chr1:75100000-75150000&chr1:76800000-76850000	0	1	0	0	1	0	1	1	1	1	0	1	1	1	1	1	1	1	1
chr1:71850000-71900000&chr1:76850000-76900000	0	1	0	0	1	0	1	1	1	1	0	0	0	0	1	1	1	1	1
chr1:72100000-72150000&chr1:76850000-76900000	0	1	0	0	1	0	1	1	1	1	0	1	0	1	1	1	1	1	1
chr1:72700000-72750000&chr1:76850000-76900000	0	1	0	0	1	0	1	1	1	1	0	1	0	1	1	0	1	1	1
chr1:72850000-72900000&chr1:76850000-76900000	0	1	0	0	0	0	1	1	1	1	0	0	0	0	1	0	1	0	1
chr1:73750000-73800000&chr1:76850000-76900000	0	1	0	0	0	0	1	1	0	1	0	0	0	0	1	0	1	0	0
chr1:73800000-73850000&chr1:76850000-76900000	0	1	0	0	0	0	1	0	1	1	0	0	0	0	0	0	1	0	0
chr1:74000000-74050000&chr1:76850000-76900000	0	1	0	0	0	0	1	1	0	0	0	0	0	0	1	0	1	0	0
chr1:74200000-74250000&chr1:76850000-76900000	0	1	0	0	1	0	1	1	1	1	0	1	0	1	1	1	1	1	1
chr1:74250000-74300000&chr1:76850000-76900000	0	1	0	0	1	0	1	1	1	1	0	0	0	0	1	1	1	1	1
chr1:74400000-74450000&chr1:76850000-76900000	0	1	0	0	1	0	1	1	1	1	0	0	0	0	1	1	1	1	1
chr1:74450000-74500000&chr1:76850000-76900000	1	0	0	0	0	0	0	0	0	1	1	0	0	0	0	0	0	0	0
chr1:72050000-72100000&chr1:76950000-77000000	0	0	0	0	0	0	0	0	0	0	0	0	0	0	0	0	0	0	0
chr1:72100000-72150000&chr1:76950000-77000000	0	0	0	0	0	0	0	0	1	1	0	0	0	0	0	0	1	0	0
chr1:72150000-72200000&chr1:76950000-77000000	0	0	0	0	0	0	0	0	1	1	0	0	0	0	0	0	1	0	0
chr1:72200000-72250000&chr1:76950000-77000000	0	0	0	0	0	0	0	0	0	0	0	0	0	0	0	0	0	0	0
chr1:74500000-74550000&chr1:76950000-77000000	0	0	0	0	0	0	0	0	0	0	0	0	0	0	0	0	0	0	0
chr1:75150000-75200000&chr1:76950000-77000000	0	0	0	0	0	0	0	0	1	1	0	0	0	0	0	0	1	0	0
chr1:72100000-72150000&chr1:77000000-77050000	1	1	0	0	1	1	1	1	0	0	1	1	1	1	1	1	1	1	1
chr1:72200000-72250000&chr1:77000000-77050000	1	1	0	0	1	1	1	1	1	1	1	1	1	1	1	1	1	0	0
chr1:72100000-72150000&chr1:77050000-77100000	0	0	1	0	0	0	0	0	1	1	0	0	1	1	0	0	1	0	0
chr1:72150000-72200000&chr1:77050000-77100000	0	0	1	0	0	0	0	0	1	1	0	0	0	0	0	0	1	0	0
chr1:72250000-72300000&chr1:77050000-77100000	0	0	1	0	0	0	0	0	0	0	0	0	0	0	0	0	0	0	0
chr1:72850000-72900000&chr1:77050000-77100000	0	0	1	0	0	0	0	0	0	0	0	0	0	0	0	0	0	0	0
chr1:74000000-74050000&chr1:77050000-77100000	0	0	0	0	0	0	0	0	0	0	0	0	0	0	0	0	0	0	0
chr1:74050000-74100000&chr1:77050000-77100000	0	0	0	0	0	0	0	0	1	1	0	0	1	1	0	0	1	0	0
chr1:74450000-74500000&chr1:77050000-77100000	0	0	1	0	0	0	0	0	0	0	0	0	0	0	0	0	0	0	0
chr1:75150000-75200000&chr1:77050000-77100000	0	0	1	0	0	0	0	0	1	1	0	0	1	1	0	0	1	0	0
chr1:72100000-72150000&chr1:77100000-77150000	0	1	0	0	1	0	1	1	0	0	0	0	0	0	1	0	1	1	0
chr1:73750000-73800000&chr1:77100000-77150000	0	0	0	0	0	0	1	0	0	1	0	0	0	0	1	0	1	0	0
chr1:73950000-74000000&chr1:77100000-77150000	0	1	0	0	1	0	1	1	0	0	0	0	0	0	1	0	1	1	0
chr1:74050000-74100000&chr1:77100000-77150000	0	1	0	0	1	0	1	1	1	1	0	0	0	0	1	0	1	1	0
chr1:74100000-74150000&chr1:77100000-77150000	0	1	0	0	1	0	1	1	0	0	0	0	0	0	1	0	1	1	0
chr1:74750000-74800000&chr1:77100000-77150000	0	1	0	0	1	0	1	1	0	0	0	0	0	0	1	0	0	1	0
chr1:72850000-72900000&chr1:77300000-77350000	0	1	0	0	0	0	1	1	1	1	0	0	0	0	1	0	1	0	1
chr1:74000000-74050000&chr1:77300000-77350000	0	1	0	0	0	0	1	1	0	0	0	0	0	0	1	0	1	0	0
chr1:74150000-74200000&chr1:77300000-77350000	1	1	0	0	1	0	1	1	1	1	0	0	0	0	0	1	1	0	1
chr1:74600000-74650000&chr1:77300000-77350000	1	1	0	0	1	0	1	1	0	0	1	0	0	0	1	1	1	1	0
chr1:74650000-74700000&chr1:77300000-77350000	1	1	0	0	1	0	1	1	1	1	1	0	0	0	1	1	1	1	1
chr1:74250000-74300000&chr1:77400000-77450000	0	1	0	0	1	0	1	1	1	1	0	0	0	0	1	1	1	1	0
chr1:74300000-74350000&chr1:77400000-77450000	0	1	0	0	1	0	1	1	1	1	0	0	0	0	1	0	1	1	0
chr1:74500000-74550000&chr1:77400000-77450000	0	1	0	0	0	0	1	1	1	1	0	0	0	0	1	0	1	0	0
chr1:75150000-75200000&chr1:77400000-77450000	0	1	0	0	1	0	1	1	1	1	0	0	0	0	1	1	1	1	0
chr1:75300000-75350000&chr1:77450000-77500000	0	1	0	0	1	0	1	1	1	1	0	0	0	0	1	1	1	1	1
chr1:75150000-75200000&chr1:77500000-77550000	1	1	1	1	1	1	1	1	1	1	1	1	1	1	1	1	1	1	1
chr1:73750000-73800000&chr1:77550000-77600000	0	1	0	0	0	0	1	1	0	1	0	0	0	0	1	0	1	0	0
chr1:74150000-74200000&chr1:77550000-77600000	0	1	0	0	1	0	1	0	1	1	0	0	0	0	0	1	1	0	1
chr1:74450000-74500000&chr1:77550000-77600000	1	0	0	0	0	0	0	0	0	1	1	0	0	0	0	0	0	0	0
chr1:74500000-74550000&chr1:77550000-77600000	0	1	0	0	0	0	1	1	1	1	0	0	0	0	1	0	1	0	0
chr1:75150000-75200000&chr1:77550000-77600000	0	1	0	0	1	0	1	1	1	1	0	0	0	0	1	1	1	1	1
chr1:72850000-72900000&chr1:77800000-77850000	0	0	0	0	0	0	0	0	0	0	0	0	0	0	0	0	0	0	0
chr1:73650000-73700000&chr1:77800000-77850000	0	0	0	0	0	0	0	0	0	0	0	0	0	0	0	0	0	0	0
chr1:73950000-74000000&chr1:77800000-77850000	0	0	0	0	0	0	0	1	1	1	0	0	0	0	1	0	1	0	0
chr1:74600000-74650000&chr1:77800000-77850000	0	0	0	0	0	0	0	1	1	1	0	0	0	0	1	0	1	0	0
chr1:72850000-72900000&chr1:77850000-77900000	0	0	0	0	0	0	0	0	0	0	0	0	0	0	0	0	0	0	0
chr1:73650000-73700000&chr1:77850000-77900000	0	0	0	0	0	0	0	0	0	0	0	0	0	0	0	0	0	0	0
chr1:74450000-74500000&chr1:77850000-77900000	0	0	0	0	0	0	0	0	0	0	0	0	0	0	0	0	0	0	0
chr1:74500000-74550000&chr1:77850000-77900000	0	0	0	0	0	0	0	0	0	0	0	0	0	0	0	0	0	0	0
chr1:74600000-74650000&chr1:77850000-77900000	1	0	0	0	0	0	0	0	1	0	1	0	0	0	0	0	0	0	1
chr1:74650000-74700000&chr1:77850000-77900000	1	0	0	0	0	0	0	0	1	0	1	0	0	0	0	0	0	0	1
chr1:75150000-75200000&chr1:77850000-77900000	1	0	0	0	0	0	0	0	1	0	1	0	0	1	0	0	0	0	1
chr1:73750000-73800000&chr1:77950000-78000000	0	0	0	0	0	0	0	0	0	0	0	0	0	0	0	0	0	0	0
chr1:74600000-74650000&chr1:77950000-78000000	0	0	0	0	0	0	0	1	0	0	0	0	0	0	1	0	0	0	1
chr1:75150000-75200000&chr1:77950000-78000000	0	0	1	0	0	0	0	1	0	0	0	0	1	0	1	0	0	0	1
chr1:75300000-75350000&chr1:78000000-78050000	1	0	0	0	1	0	0	0	1	1	1	0	0	0	1	0	1	1	1
chr1:73750000-73800000&chr1:78400000-78450000	0	1	0	0	0	0	1	1	0	1	0	0	0	0	1	0	1	0	0
chr1:75150000-75200000&chr1:78400000-78450000	0	1	0	1	1	0	1	1	1	1	0	1	0	0	1	1	1	1	1
chr1:75200000-75250000&chr1:78450000-78500000	0	1	0	0	0	0	1	1	0	0	0	0	0	0	1	0	0	0	1
chr1:78000000-78050000&chr1:78550000-78600000	0	0	0	0	0	0	0	0	1	0	0	0	0	0	1	0	1	0	0
chr1:74050000-74100000&chr1:78600000-78650000	0	1	0	0	1	0	1	1	1	1	0	0	0	0	1	1	1	1	1
chr1:75500000-75550000&chr1:78600000-78650000	0	1	0	1	1	0	1	1	1	1	0	0	0	0	1	1	1	1	1
chr1:75550000-75600000&chr1:78600000-78650000	1	1	0	1	1	0	1	1	1	1	1	0	0	0	1	1	1	1	1
chr1:73900000-73950000&chr1:78650000-78700000	0	0	1	0	0	0	0	0	1	0	0	0	1	0	0	0	1	0	0
chr1:73950000-74000000&chr1:78650000-78700000	0	0	0	0	0	0	0	0	1	0	0	0	0	0	0	0	1	0	0
chr1:75900000-75950000&chr1:78950000-79000000	0	0	0	0	0	0	1	0	0	0	0	0	0	0	1	0	0	0	0
chr1:76950000-77000000&chr1:78950000-79000000	0	0	0	0	0	0	0	0	0	0	0	0	0	0	0	0	0	0	0
chr1:74200000-74250000&chr1:79200000-79250000	0	1	0	0	1	1	1	1	1	1	0	1	1	1	1	0	1	1	1
chr1:74400000-74450000&chr1:79200000-79250000	0	1	0	0	1	0	1	1	1	1	0	0	0	0	1	0	1	1	1
chr1:74450000-74500000&chr1:79200000-79250000	0	0	0	0	0	0	0	0	0	1	1	1	1	0	0	0	0	0	0
chr1:75500000-75550000&chr1:79200000-79250000	0	1	0	0	1	1	1	1	1	1	0	1	1	1	1	0	1	1	1
chr1:75900000-75950000&chr1:79200000-79250000	0	0	0	0	0	1	1	0	0	1	0	1	1	1	1	0	1	1	1
chr1:76250000-76300000&chr1:79200000-79250000	0	0	0	0	0	0	1	0	0	1	1	0	0	0	1	0	1	0	1
chr1:76450000-76500000&chr1:79200000-79250000	0	1	0	0	1	0	1	1	1	0	1	0	1	1	1	0	1	1	1
chr1:76950000-77000000&chr1:79200000-79250000	0	0	0	0	0	0	0	0	1	1	0	0	0	0	0	0	1	0	0
chr1:77850000-77900000&chr1:79200000-79250000	0	0	0	0	0	0	0	0	1	0	1	0	0	1	0	0	0	0	1
chr1:78400000-78450000&chr1:79200000-79250000	0	1	0	0	1	0	1	1	1	1	0	1	0	0	1	0	1	1	1
chr1:78600000-78650000&chr1:79200000-79250000	0	1	0	0	1	0	1	1	1	1	0	0	0	0	1	0	1	1	1
chr1:74600000-74650000&chr1:79250000-79300000	0	1	0	0	1	0	1	1	0	1	0	0	0	0	1	1	1	1	0
chr1:75100000-75150000&chr1:79250000-79300000	0	1	0	0	1	0	1	1	1	1	0	1	1	1	1	1	1	1	0
chr1:76300000-76350000&chr1:79250000-79300000	0	0	0	0	0	0	0	1	0	1	0	0	0	0	1	0	1	0	0
chr1:76950000-77000000&chr1:79250000-79300000	0	0	0	0	0	0	0	0	1	1	0	0	0	0	0	0	1	0	0
chr1:76950000-77000000&chr1:79300000-79350000	0	0	0	0	0	0	0	0	1	1	0	0	0	0	0	0	1	0	0
chr1:76400000-76450000&chr1:79350000-79400000	0	0	0	0	0	0	1	0	0	0	0	0	0	0	0	0	0	0	1
chr1:74450000-74500000&chr1:79450000-79500000	0	0	0	1	0	0	0	0	0	0	0	0	0	0	0	0	0	0	0
chr1:76400000-76450000&chr1:79450000-79500000	0	0	0	0	0	0	0	0	0	1	1	1	0	1	0	0	1	0	1
chr1:76400000-76450000&chr1:79550000-79600000	0	1	0	0	1	1	1	1	1	1	0	0	1	1	1	0	1	1	1
chr1:75150000-75200000&chr1:79900000-79950000	0	1	0	0	1	0	1	1	1	1	0	1	0	1	1	1	1	1	0
chr1:75100000-75150000&chr1:80000000-80050000	1	1	0	0	0	0	1	1	1	1	1	1	1	1	1	0	1	0	1
chr1:79900000-79950000&chr1:80300000-80350000	0	0	0	0	0	0	0	1	1	1	0	0	0	0	1	0	1	0	0
chr1:75450000-75500000&chr1:80350000-80400000	1	1	0	0	0	0	1	0	0	0	1	0	0	0	0	0	0	0	1
chr1:75900000-75950000&chr1:80750000-80800000	0	0	1	0	0	0	0	0	1	0	0	0	1	0	0	0	1	0	0
chr1:76000000-76050000&chr1:80750000-80800000	0	0	0	0	0	0	0	0	1	0	0	0	0	0	0	0	1	0	0
chr1:76050000-76100000&chr1:80750000-80800000	0	0	0	0	0	0	0	0	0	0	0	0	0	0	0	0	0	0	0
chr1:80350000-80400000&chr1:80750000-80800000	0	0	0	0	0	0	0	0	0	0	0	0	0	0	0	0	0	0	0
chr1:76750000-76800000&chr1:80850000-80900000	1	0	0	0	1	0	0	1	1	0	1	0	0	0	1	1	1	1	1
chr1:76800000-76850000&chr1:80850000-80900000	1	1	0	0	1	0	1	1	1	0	1	0	0	1	1	1	1	1	1
chr1:79550000-79600000&chr1:80850000-80900000	1	0	0	0	1	0	0	1	1	1	1	0	0	1	1	1	1	1	1
chr1:80500000-80550000&chr1:80850000-80900000	0	0	0	0	0	0	0	0	0	1	0	0	0	1	0	0	1	0	1
chr1:76800000-76850000&chr1:81250000-81300000	0	1	0	0	1	0	1	1	0	1	0	0	1	1	1	0	1	1	1
chr1:77300000-77350000&chr1:81250000-81300000	0	1	0	0	1	0	1	1	0	1	1	0	0	0	1	0	1	1	1
chr1:77400000-77450000&chr1:81250000-81300000	0	1	0	0	1	0	1	1	0	1	0	0	0	0	1	0	1	1	1
chr1:77800000-77850000&chr1:81350000-81400000	0	0	0	0	0	0	0	0	0	0	0	0	0	0	0	0	0	0	0
chr1:79250000-79300000&chr1:81500000-81550000	0	1	0	0	1	1	0	1	0	1	0	0	0	0	1	1	1	0	0
chr1:77850000-77900000&chr1:82650000-82700000	0	0	0	0	0	0	0	0	0	0	0	0	0	0	0	0	0	0	0
chr1:78600000-78650000&chr1:82650000-82700000	1	0	0	0	0	0	0	0	0	1	1	0	0	0	0	0	0	0	0
chr1:79200000-79250000&chr1:82650000-82700000	0	0	0	0	0	0	0	0	0	1	1	0	0	0	0	0	0	0	0
chr1:79300000-79350000&chr1:82700000-82750000	0	1	0	0	1	0	1	1	1	0	0	0	0	0	1	1	1	1	1
chr1:79450000-79500000&chr1:82750000-82800000	1	0	0	1	0	0	0	0	0	1	1	0	0	0	0	0	1	0	1
chr1:77800000-77850000&chr1:82800000-82850000	0	0	0	0	0	0	0	0	0	0	0	0	0	0	0	0	0	0	0
chr1:77850000-77900000&chr1:82800000-82850000	0	0	0	0	0	0	0	0	0	0	0	0	0	0	0	0	0	0	0
chr1:79200000-79250000&chr1:82800000-82850000	0	0	0	0	0	0	0	0	1	1	0	0	1	0	1	0	1	0	0
chr1:79750000-79800000&chr1:82800000-82850000	0	0	1	0	0	0	0	0	0	0	0	0	1	0	0	0	0	0	0
chr1:78600000-78650000&chr1:82900000-82950000	1	1	0	0	1	0	1	1	1	1	1	0	0	0	1	1	1	1	1
chr1:79450000-79500000&chr1:82900000-82950000	1	0	0	0	0	0	0	0	0	1	1	0	0	0	0	0	1	0	1
chr1:82750000-82800000&chr1:82900000-82950000	1	1	0	0	1	0	1	1	1	1	1	0	0	0	1	1	1	1	1
chr1:82800000-82850000&chr1:82900000-82950000	0	0	0	0	0	0	0	1	1	1	0	0	0	0	1	0	1	0	0
chr1:79200000-79250000&chr1:82950000-83000000	0	1	0	0	1	0	1	1	0	1	0	1	1	0	1	0	1	1	1
chr1:79550000-79600000&chr1:82950000-83000000	0	0	1	1	1	0	0	1	1	1	0	1	1	0	1	1	1	1	1
chr1:78600000-78650000&chr1:83000000-83050000	0	1	0	1	1	0	1	1	1	1	0	0	0	0	1	0	1	1	1
chr1:79200000-79250000&chr1:83000000-83050000	0	0	0	0	0	0	1	0	1	1	0	1	0	0	1	0	1	1	1
chr1:79450000-79500000&chr1:83150000-83200000	0	0	0	0	0	0	0	0	0	0	0	0	0	0	0	0	0	0	0
chr1:82300000-82350000&chr1:83250000-83300000	0	1	0	0	1	0	1	1	1	1	0	0	0	1	1	1	1	1	1
chr1:81350000-81400000&chr1:83550000-83600000	0	0	0	0	0	0	0	1	0	1	0	0	0	0	1	0	0	0	0
chr1:82300000-82350000&chr1:83550000-83600000	0	1	0	1	1	0	1	1	1	1	0	0	0	1	1	1	1	1	0
chr1:79750000-79800000&chr1:83700000-83750000	0	0	1	0	0	0	0	0	0	0	0	0	1	0	0	0	0	0	0
chr1:80600000-80650000&chr1:83750000-83800000	0	1	0	0	0	0	0	0	0	0	0	0	0	0	0	1	0	0	0
chr1:80850000-80900000&chr1:83750000-83800000	1	1	0	0	1	0	1	1	0	0	0	0	0	0	0	1	0	0	1
chr1:81150000-81200000&chr1:83750000-83800000	0	1	0	0	1	0	1	1	0	0	0	0	0	0	0	1	0	0	1
chr1:83150000-83200000&chr1:83900000-83950000	0	1	0	0	0	0	1	1	1	0	0	0	0	0	1	0	1	0	0
chr1:82700000-82750000&chr1:84000000-84050000	0	1	0	0	1	0	1	1	0	0	0	0	0	0	1	1	0	0	0
chr1:83350000-83400000&chr1:84100000-84150000	1	0	0	0	0	0	0	1	0	1	1	0	0	1	1	0	0	0	1
chr1:79650000-79700000&chr1:84300000-84350000	0	0	0	0	0	0	0	1	1	1	0	1	0	0	1	0	1	0	0
chr1:79550000-79600000&chr1:84500000-84550000	0	1	0	1	1	0	1	1	1	1	0	0	0	0	1	1	1	1	1
chr1:79650000-79700000&chr1:84500000-84550000	0	0	0	0	0	0	0	1	1	1	0	0	0	0	1	0	1	0	0
chr1:81550000-81600000&chr1:84500000-84550000	0	0	0	0	0	0	0	0	0	1	0	0	0	0	0	0	1	0	0
chr1:82900000-82950000&chr1:84500000-84550000	1	1	0	0	1	0	1	1	0	1	1	0	0	0	1	1	0	1	1
chr1:83150000-83200000&chr1:84500000-84550000	0	1	0	0	0	0	1	1	1	0	0	0	0	0	1	0	1	0	0
chr1:82700000-82750000&chr1:84550000-84600000	1	1	0	1	1	0	1	1	0	1	1	0	0	0	1	1	0	1	1
chr1:84200000-84250000&chr1:84550000-84600000	0	1	0	0	0	0	1	1	0	0	0	1	0	0	1	0	1	0	1
chr1:79650000-79700000&chr1:84600000-84650000	0	0	0	0	0	0	0	1	1	1	0	1	0	1	1	0	1	0	0
chr1:83150000-83200000&chr1:84600000-84650000	0	1	0	0	0	0	1	1	1	0	0	0	0	0	1	0	1	0	0
chr1:79650000-79700000&chr1:84650000-84700000	0	0	0	0	0	0	0	0	0	0	0	0	1	0	0	0	0	0	0
chr1:82300000-82350000&chr1:84800000-84850000	1	1	0	0	0	0	1	1	1	1	1	0	0	0	1	0	1	0	1
chr1:82700000-82750000&chr1:84800000-84850000	1	1	1	0	0	0	1	1	1	1	1	0	0	0	1	0	1	0	1
chr1:84200000-84250000&chr1:84800000-84850000	0	0	0	0	0	0	0	0	0	0	0	1	1	0	0	0	0	0	0
chr1:84500000-84550000&chr1:84800000-84850000	1	1	0	0	0	0	1	1	1	1	1	0	0	0	1	0	1	0	1
chr1:84700000-84750000&chr1:84800000-84850000	1	1	0	0	0	0	0	1	0	0	0	1	1	0	0	0	0	0	0
chr1:82800000-82850000&chr1:84900000-84950000	0	0	1	0	0	0	0	0	0	0	0	0	0	0	0	0	0	0	0
chr1:80850000-80900000&chr1:85750000-85800000	1	1	0	0	1	0	1	1	1	1	1	0	0	0	1	1	1	1	1
chr1:82800000-82850000&chr1:85750000-85800000	0	0	1	0	0	0	0	1	1	1	0	0	0	0	1	0	1	0	0
chr1:82700000-82750000&chr1:85800000-85850000	0	0	0	0	0	0	0	1	0	1	0	0	0	0	1	0	1	0	1
chr1:82900000-82950000&chr1:85850000-85900000	1	1	0	0	1	0	1	1	1	1	1	1	0	0	1	1	1	1	1
chr1:82750000-82800000&chr1:85900000-85950000	0	1	1	0	1	0	1	1	1	1	0	0	0	0	1	0	1	1	1
chr1:82800000-82850000&chr1:85900000-85950000	0	0	1	0	0	0	0	0	1	1	0	0	0	0	1	0	1	0	0
chr1:82900000-82950000&chr1:85900000-85950000	0	1	0	0	1	0	1	1	0	1	1	0	0	0	1	0	1	1	1
chr1:82800000-82850000&chr1:85950000-86000000	0	0	0	0	0	0	0	1	1	1	0	0	0	0	1	0	1	0	0
chr1:81050000-81100000&chr1:86000000-86050000	0	1	0	0	0	0	1	0	1	1	0	0	0	0	0	0	1	0	1
chr1:81150000-81200000&chr1:86000000-86050000	0	1	0	0	0	0	1	0	1	1	0	0	0	0	0	0	1	0	1
chr1:81250000-81300000&chr1:86000000-86050000	0	0	1	0	0	0	1	0	1	1	0	0	0	0	0	0	1	0	1
chr1:82700000-82750000&chr1:86050000-86100000	0	1	1	0	0	0	1	0	0	1	0	0	0	0	0	0	1	0	1
chr1:82750000-82800000&chr1:86050000-86100000	0	1	1	0	0	0	1	0	0	1	0	0	0	0	0	0	1	0	1
chr1:84500000-84550000&chr1:86150000-86200000	0	0	0	0	0	0	0	1	1	1	0	0	0	0	1	0	1	0	0
chr1:84500000-84550000&chr1:86200000-86250000	0	1	0	0	1	0	1	1	1	1	0	0	0	0	1	1	1	1	1
chr1:82700000-82750000&chr1:86300000-86350000	0	0	1	0	1	0	0	1	0	1	0	0	0	0	1	1	1	0	0
chr1:84500000-84550000&chr1:86300000-86350000	0	1	0	0	1	0	0	1	0	1	0	0	0	0	1	1	1	0	0
chr1:85850000-85900000&chr1:86450000-86500000	0	1	1	0	0	0	1	1	1	1	0	0	1	0	1	0	1	0	1
chr1:85950000-86000000&chr1:86450000-86500000	0	1	0	0	0	0	1	1	1	1	0	0	0	0	1	0	1	0	1
chr1:82300000-82350000&chr1:86650000-86700000	0	1	0	0	1	0	1	1	1	1	0	0	0	0	1	1	1	1	0
chr1:82900000-82950000&chr1:86650000-86700000	1	1	0	0	1	0	1	1	1	1	1	0	0	0	1	1	1	1	1
chr1:84100000-84150000&chr1:86650000-86700000	1	0	0	0	0	0	0	1	0	1	1	0	0	0	1	0	0	0	1
chr1:84150000-84200000&chr1:86650000-86700000	0	1	0	0	1	0	1	1	1	0	0	0	0	0	1	1	1	1	1
chr1:82900000-82950000&chr1:86800000-86850000	1	1	0	0	1	0	1	0	0	1	1	0	0	0	0	1	0	1	1
chr1:83750000-83800000&chr1:86800000-86850000	0	1	0	0	1	0	1	0	0	0	0	0	0	0	0	1	0	0	1
chr1:83900000-83950000&chr1:86800000-86850000	0	1	0	0	1	0	1	0	0	0	0	0	0	0	0	1	0	1	1
chr1:84500000-84550000&chr1:86800000-86850000	0	1	0	0	1	0	1	1	0	0	0	0	0	0	1	1	0	1	1
chr1:82300000-82350000&chr1:86950000-87000000	0	1	0	0	1	0	1	1	1	1	0	0	0	1	1	1	1	1	1
chr1:82700000-82750000&chr1:86950000-87000000	0	0	0	0	1	0	0	1	0	0	0	0	1	0	1	1	1	1	1
chr1:82750000-82800000&chr1:86950000-87000000	0	1	0	0	1	0	1	1	1	1	0	0	1	0	1	1	1	1	1
chr1:82900000-82950000&chr1:86950000-87000000	1	1	0	0	1	0	1	1	0	1	1	1	0	0	1	1	1	1	1
chr1:83750000-83800000&chr1:86950000-87000000	0	1	0	0	1	0	1	1	0	0	0	1	0	1	0	1	0	0	1
chr1:84100000-84150000&chr1:86950000-87000000	1	0	0	0	0	0	0	1	0	1	1	0	0	1	1	0	0	0	1
chr1:84150000-84200000&chr1:86950000-87000000	0	1	0	0	1	0	1	1	0	0	0	1	0	1	1	1	1	1	1
chr1:84250000-84300000&chr1:86950000-87000000	0	1	0	0	0	0	1	0	1	0	0	0	1	0	0	0	1	0	1
chr1:84500000-84550000&chr1:86950000-87000000	0	1	0	0	1	0	1	1	0	0	0	0	0	0	1	1	1	1	1
chr1:82300000-82350000&chr1:87000000-87050000	0	1	0	0	0	0	1	1	0	0	0	0	0	0	1	0	0	0	0
chr1:82900000-82950000&chr1:87000000-87050000	0	1	0	0	0	0	1	1	0	0	0	0	0	0	1	0	0	0	0
chr1:84500000-84550000&chr1:87300000-87350000	0	1	0	0	1	0	1	1	1	1	0	0	0	0	1	1	1	1	1
chr1:83850000-83900000&chr1:87400000-87450000	0	0	0	0	0	0	1	0	0	1	0	1	0	0	0	0	1	0	1
chr1:84500000-84550000&chr1:87400000-87450000	0	1	0	0	0	0	1	0	0	1	0	0	0	0	0	0	1	0	1
chr1:86650000-86700000&chr1:87400000-87450000	0	1	0	0	0	0	1	0	0	1	0	0	0	0	0	0	1	0	1
chr1:83850000-83900000&chr1:87500000-87550000	0	1	0	0	1	0	1	1	1	1	0	0	1	1	1	0	1	1	1
chr1:87200000-87250000&chr1:87500000-87550000	0	1	1	0	1	0	1	1	1	1	0	0	1	1	1	1	1	1	0
chr1:83300000-83350000&chr1:87750000-87800000	0	1	0	0	0	1	1	0	0	0	0	0	1	1	0	0	1	0	1
chr1:84500000-84550000&chr1:87800000-87850000	0	1	0	0	1	0	1	1	0	1	0	0	0	0	1	1	1	1	1
chr1:84500000-84550000&chr1:87850000-87900000	0	1	0	0	1	0	1	1	1	1	0	0	0	0	1	1	1	1	1
chr1:84500000-84550000&chr1:87900000-87950000	0	1	0	0	1	0	1	1	0	1	0	0	0	0	1	1	1	1	1
chr1:83750000-83800000&chr1:88000000-88050000	0	0	0	0	0	0	0	1	0	0	0	0	0	0	0	0	0	0	0
chr1:84150000-84200000&chr1:88000000-88050000	0	0	0	0	0	0	0	1	1	0	0	0	0	0	1	0	1	0	0
chr1:84500000-84550000&chr1:88000000-88050000	0	0	0	0	0	0	0	1	1	0	0	0	0	0	1	0	1	0	0
chr1:85850000-85900000&chr1:88200000-88250000	0	1	1	0	1	0	1	1	1	1	0	0	1	0	1	1	1	1	1
chr1:86800000-86850000&chr1:88200000-88250000	0	1	0	0	1	0	1	1	1	1	0	0	0	0	1	1	1	1	0
chr1:86800000-86850000&chr1:88250000-88300000	0	1	0	0	0	0	1	1	1	1	0	1	0	0	1	0	1	0	0
chr1:86700000-86750000&chr1:88800000-88850000	0	0	0	0	0	0	0	1	0	0	0	0	1	1	0	0	0	0	0
chr1:87000000-87050000&chr1:88800000-88850000	0	1	0	0	0	0	0	1	0	0	0	1	1	0	0	0	0	0	0
chr1:84500000-84550000&chr1:88900000-88950000	1	1	0	1	1	0	1	1	1	0	1	0	0	0	1	1	1	1	1
chr1:84700000-84750000&chr1:88900000-88950000	1	1	0	0	1	1	0	1	1	0	1	0	1	1	0	1	1	0	1
chr1:86050000-86100000&chr1:88900000-88950000	0	1	1	0	0	0	1	0	0	1	0	1	1	0	0	0	1	0	1
chr1:86200000-86250000&chr1:88900000-88950000	1	1	1	0	1	1	1	1	1	1	1	1	1	1	1	1	1	1	1
chr1:86900000-86950000&chr1:88900000-88950000	1	1	1	0	1	0	1	1	1	0	1	0	1	0	1	1	1	1	1
chr1:86050000-86100000&chr1:88950000-89000000	0	1	0	0	0	0	1	0	0	1	0	0	0	0	0	0	1	0	1
chr1:84500000-84550000&chr1:89000000-89050000	0	1	0	1	1	0	1	1	1	1	0	0	0	0	1	1	1	1	1
chr1:86050000-86100000&chr1:89000000-89050000	0	1	0	0	0	0	1	0	0	1	0	0	0	0	0	0	1	0	1
chr1:86700000-86750000&chr1:89000000-89050000	0	0	0	0	0	0	0	1	1	1	0	0	0	0	1	0	1	0	0
chr1:84450000-84500000&chr1:89100000-89150000	1	1	0	0	0	0	1	1	0	0	1	0	0	0	1	0	0	0	0
chr1:86200000-86250000&chr1:89100000-89150000	1	1	0	0	0	0	1	1	0	0	1	0	0	0	1	0	0	0	0
chr1:88900000-88950000&chr1:89100000-89150000	1	1	0	0	0	0	1	1	0	0	1	0	0	0	1	0	0	0	0
chr1:85850000-85900000&chr1:89200000-89250000	0	1	1	0	1	0	1	1	1	1	0	0	1	0	1	1	1	1	1
chr1:85950000-86000000&chr1:89200000-89250000	0	0	0	0	1	0	0	0	1	1	0	0	0	0	0	1	1	1	1
chr1:86000000-86050000&chr1:89200000-89250000	0	1	1	0	0	0	1	0	1	1	0	0	0	0	0	0	1	0	1
chr1:86000000-86050000&chr1:89250000-89300000	0	1	1	0	0	0	1	0	1	1	0	0	1	0	0	0	1	0	1
chr1:85850000-85900000&chr1:89300000-89350000	0	1	0	0	1	0	1	1	1	1	0	1	0	1	1	1	1	1	1
chr1:86000000-86050000&chr1:89300000-89350000	0	1	0	0	0	0	1	0	1	1	0	0	0	0	0	0	1	0	1
chr1:89200000-89250000&chr1:89300000-89350000	0	1	0	0	1	0	1	1	1	1	0	0	0	0	1	1	1	1	1
chr1:86200000-86250000&chr1:89450000-89500000	0	1	1	0	1	0	1	1	1	1	0	1	1	0	1	1	1	1	1
chr1:88000000-88050000&chr1:89450000-89500000	0	0	1	0	0	0	0	1	1	0	0	0	0	0	1	0	1	0	0
chr1:84850000-84900000&chr1:89500000-89550000	0	0	1	0	0	0	0	0	1	1	0	1	1	0	1	0	1	0	1
chr1:86000000-86050000&chr1:89550000-89600000	0	1	1	0	0	0	1	0	1	1	0	0	1	0	0	0	1	0	1
chr1:86700000-86750000&chr1:89550000-89600000	0	0	1	0	0	0	0	1	1	1	0	0	1	1	1	0	1	0	0
chr1:87750000-87800000&chr1:89650000-89700000	1	1	0	0	1	1	1	1	1	1	1	0	1	1	1	1	1	1	1
chr1:87800000-87850000&chr1:89650000-89700000	0	1	0	0	1	0	1	1	0	1	0	0	1	0	1	1	1	1	1
chr1:88750000-88800000&chr1:89650000-89700000	1	1	0	0	1	0	1	1	1	1	1	0	1	1	1	1	1	1	1
chr1:87850000-87900000&chr1:89700000-89750000	0	0	0	0	0	0	0	0	0	0	0	0	0	0	0	0	0	0	0
chr1:87700000-87750000&chr1:89850000-89900000	1	1	0	0	1	0	1	1	1	1	1	0	0	0	1	1	1	1	1
chr1:87750000-87800000&chr1:89850000-89900000	1	1	0	0	1	0	1	1	1	1	1	0	0	0	1	1	1	1	0
chr1:89100000-89150000&chr1:90200000-90250000	0	0	0	0	0	0	0	0	0	0	0	0	0	0	0	0	0	0	0
chr1:87300000-87350000&chr1:90250000-90300000	0	1	1	0	1	0	1	0	1	1	0	0	0	0	0	1	1	1	0
chr1:88750000-88800000&chr1:90250000-90300000	1	1	1	0	1	0	1	1	1	1	1	0	0	0	1	1	1	1	0
chr1:89050000-89100000&chr1:90250000-90300000	0	1	1	0	1	0	1	1	1	1	0	0	1	0	1	1	1	1	0
chr1:89150000-89200000&chr1:90250000-90300000	1	1	1	0	1	0	1	0	1	1	1	0	0	0	0	1	1	1	1
chr1:89150000-89200000&chr1:90550000-90600000	0	0	1	0	0	0	0	0	0	1	0	0	0	0	0	0	0	0	1
chr1:86900000-86950000&chr1:90600000-90650000	0	1	0	0	0	0	1	0	0	0	0	0	0	0	0	0	1	0	0
chr1:88750000-88800000&chr1:90900000-90950000	1	1	1	0	1	0	1	1	1	1	1	0	0	0	1	1	1	1	0
chr1:88750000-88800000&chr1:91000000-91050000	1	0	1	0	0	0	0	1	1	1	1	0	0	0	1	0	1	0	0
chr1:89300000-89350000&chr1:91000000-91050000	1	0	0	0	0	0	0	1	1	1	1	0	0	0	1	0	1	0	0
chr1:89600000-89650000&chr1:91000000-91050000	0	0	1	0	0	0	0	0	1	1	1	0	1	0	1	0	1	0	0
chr1:87400000-87450000&chr1:91200000-91250000	0	0	0	0	0	0	1	0	0	1	0	1	0	0	0	0	1	0	1
chr1:89250000-89300000&chr1:91300000-91350000	0	0	0	0	1	0	1	1	1	0	0	0	0	0	1	0	1	1	0
chr1:86900000-86950000&chr1:91350000-91400000	0	0	1	0	1	0	0	1	1	0	0	0	1	0	1	1	1	1	1
chr1:86650000-86700000&chr1:91400000-91450000	0	1	0	0	1	0	1	1	1	0	0	0	0	0	1	1	1	1	0
chr1:87800000-87850000&chr1:91400000-91450000	0	0	0	0	1	0	0	1	0	1	0	0	0	0	1	1	1	1	0
chr1:86650000-86700000&chr1:91450000-91500000	0	1	1	0	1	0	1	1	1	1	0	0	0	0	1	1	1	1	0
chr1:91300000-91350000&chr1:91450000-91500000	0	0	0	0	1	0	1	1	1	1	0	0	0	0	1	0	1	1	0
chr1:87550000-87600000&chr1:91750000-91800000	0	1	0	0	0	0	1	0	0	1	0	0	0	0	0	0	0	0	0
chr1:87800000-87850000&chr1:91850000-91900000	0	1	0	0	1	0	1	1	1	1	0	0	0	0	1	1	1	1	1
chr1:87900000-87950000&chr1:91850000-91900000	0	1	0	0	1	0	1	1	1	1	0	0	0	0	1	1	1	1	1
chr1:90900000-90950000&chr1:91850000-91900000	0	1	0	0	1	0	1	1	1	1	0	0	0	0	1	1	1	1	1
chr1:87550000-87600000&chr1:91900000-91950000	1	1	1	0	1	0	1	1	1	1	1	0	1	0	1	1	1	1	1
chr1:87800000-87850000&chr1:91900000-91950000	1	1	1	0	1	0	1	1	1	1	1	0	1	0	1	1	1	1	1
chr1:91150000-91200000&chr1:91900000-91950000	1	1	1	0	1	1	1	1	1	1	0	0	1	1	1	1	1	0	0
chr1:91200000-91250000&chr1:91900000-91950000	1	1	1	0	1	1	1	1	1	1	1	0	1	1	1	0	1	1	1
chr1:91300000-91350000&chr1:91900000-91950000	0	0	0	0	1	0	1	1	1	1	1	0	0	0	1	0	1	1	1
chr1:91650000-91700000&chr1:91900000-91950000	1	1	0	0	1	0	1	1	1	1	1	0	0	0	1	1	1	1	1
chr1:87800000-87850000&chr1:92000000-92050000	0	0	0	0	0	0	0	1	1	0	0	0	1	0	1	0	1	0	1
chr1:87900000-87950000&chr1:92000000-92050000	0	0	0	0	0	0	0	1	1	0	0	1	0	0	1	0	1	0	1
chr1:88900000-88950000&chr1:92000000-92050000	0	0	0	1	0	1	0	1	1	0	0	1	1	1	1	0	1	0	1
chr1:89400000-89450000&chr1:92000000-92050000	0	0	0	0	0	1	0	0	0	0	0	1	0	1	0	0	0	0	0
chr1:89550000-89600000&chr1:92000000-92050000	0	0	0	0	0	1	0	1	1	0	0	1	1	1	1	0	1	0	1
chr1:91450000-91500000&chr1:92000000-92050000	0	0	0	0	0	0	0	1	1	0	0	1	1	0	1	0	1	0	1
chr1:91600000-91650000&chr1:92000000-92050000	0	0	0	0	0	0	0	1	1	0	0	1	0	1	1	0	1	0	1
chr1:91650000-91700000&chr1:92150000-92200000	1	1	0	0	1	0	1	1	1	1	1	0	0	0	1	1	1	0	1
chr1:87800000-87850000&chr1:92500000-92550000	0	1	1	0	1	0	1	0	1	1	0	0	0	0	1	0	1	1	1
chr1:87800000-87850000&chr1:92650000-92700000	0	1	1	0	1	0	1	1	1	1	0	0	0	0	1	1	1	1	0
chr1:89450000-89500000&chr1:92750000-92800000	1	1	0	0	0	0	1	0	0	1	1	1	1	0	0	0	1	0	1
chr1:87800000-87850000&chr1:92800000-92850000	0	1	1	0	0	0	1	1	1	1	0	0	0	0	1	0	1	0	0
chr1:87850000-87900000&chr1:92800000-92850000	0	1	1	0	0	0	1	1	1	1	0	0	0	0	1	0	1	0	0
chr1:87900000-87950000&chr1:92800000-92850000	0	1	0	0	0	0	1	1	1	1	0	0	0	0	1	0	1	0	0
chr1:87900000-87950000&chr1:92850000-92900000	0	0	0	0	0	0	0	1	0	0	0	0	0	0	1	0	0	0	1
chr1:90800000-90850000&chr1:93150000-93200000	0	0	0	0	0	0	0	0	0	0	0	0	0	0	0	0	0	0	0
chr1:91450000-91500000&chr1:93150000-93200000	0	0	0	0	0	0	0	0	1	0	0	0	0	0	0	0	1	0	0
chr1:93000000-93050000&chr1:93150000-93200000	0	0	0	0	0	0	0	0	1	0	0	0	0	0	0	0	1	0	0
chr1:93050000-93100000&chr1:93150000-93200000	0	0	0	0	0	0	0	0	1	0	0	0	0	0	0	0	1	0	0
chr1:89500000-89550000&chr1:93400000-93450000	0	0	0	0	0	1	0	0	0	0	0	0	1	0	0	0	0	0	0
chr1:90800000-90850000&chr1:93450000-93500000	1	1	0	0	1	0	1	1	0	1	1	0	0	1	1	1	1	0	0
chr1:93000000-93050000&chr1:93500000-93550000	0	1	1	0	1	0	1	1	1	1	0	0	0	0	1	1	1	1	0
chr1:89150000-89200000&chr1:93550000-93600000	1	1	0	0	1	0	1	1	1	1	1	0	0	0	1	0	1	1	1
chr1:89550000-89600000&chr1:93550000-93600000	1	1	0	0	1	0	1	1	1	1	1	1	0	1	1	0	1	1	0
chr1:92650000-92700000&chr1:93650000-93700000	0	1	1	0	1	0	1	1	1	1	0	0	1	0	1	1	1	1	1
chr1:93300000-93350000&chr1:93650000-93700000	0	1	1	0	1	0	1	1	1	1	0	0	1	0	1	1	1	1	1
chr1:93450000-93500000&chr1:93650000-93700000	0	1	1	0	1	1	1	1	1	1	0	1	1	1	1	1	1	1	1
chr1:93050000-93100000&chr1:93700000-93750000	0	0	0	0	0	0	0	0	1	0	0	0	0	0	0	0	1	0	1
chr1:93100000-93150000&chr1:93700000-93750000	0	0	1	0	0	0	0	0	1	0	0	0	0	0	0	0	1	0	1
chr1:89650000-89700000&chr1:93800000-93850000	0	1	0	0	0	0	1	1	1	1	0	1	1	1	1	0	1	0	1
chr1:93450000-93500000&chr1:93900000-93950000	0	1	1	0	1	0	1	1	1	1	0	0	1	0	1	1	1	1	0
chr1:89300000-89350000&chr1:94150000-94200000	0	1	0	0	1	0	1	1	1	1	0	0	0	0	1	1	1	1	0
chr1:90200000-90250000&chr1:94150000-94200000	0	1	0	0	0	0	1	1	0	1	0	0	0	0	1	0	1	0	0
chr1:90400000-90450000&chr1:94150000-94200000	0	1	0	0	1	0	1	0	1	1	0	0	0	0	0	1	1	1	0
chr1:90800000-90850000&chr1:94150000-94200000	1	1	0	0	1	0	1	1	0	1	1	0	0	0	1	1	1	0	0
chr1:92800000-92850000&chr1:94250000-94300000	0	0	0	0	0	0	1	0	1	1	0	0	0	0	1	0	1	0	0
chr1:93700000-93750000&chr1:94250000-94300000	0	0	0	0	0	0	0	0	1	0	0	0	0	0	0	0	1	0	1
chr1:93450000-93500000&chr1:94950000-95000000	0	0	0	0	0	0	0	0	0	1	0	0	0	0	0	0	0	0	0
chr1:93700000-93750000&chr1:94950000-95000000	0	0	0	0	0	0	0	0	0	0	0	0	0	0	0	0	0	0	0
chr1:93650000-93700000&chr1:95000000-95050000	0	1	0	0	0	0	1	1	0	0	0	0	0	0	1	0	0	0	0
chr1:93700000-93750000&chr1:95000000-95050000	0	0	0	0	0	0	0	0	0	0	0	0	0	0	0	0	0	0	0
chr1:94650000-94700000&chr1:95000000-95050000	0	1	0	0	0	0	1	1	0	0	0	0	0	0	1	0	0	0	0
chr1:93450000-93500000&chr1:95200000-95250000	1	1	0	0	1	0	1	1	1	1	1	0	0	0	1	1	1	1	1
chr1:94150000-94200000&chr1:95200000-95250000	1	1	0	0	1	0	1	0	0	0	1	0	0	0	0	1	1	1	1
chr1:91150000-91200000&chr1:95300000-95350000	0	1	1	0	1	0	1	1	1	1	0	1	1	1	1	1	1	0	0
chr1:95200000-95250000&chr1:95300000-95350000	1	1	0	0	1	0	1	1	0	1	1	0	0	0	1	1	1	1	1
chr1:94950000-95000000&chr1:95650000-95700000	0	0	0	0	0	0	0	0	0	1	0	0	0	0	0	0	0	0	0
chr1:93700000-93750000&chr1:95850000-95900000	0	0	0	0	0	0	0	0	0	0	0	0	1	0	0	0	0	0	0
chr1:93800000-93850000&chr1:95850000-95900000	0	0	0	0	0	0	0	0	0	0	0	1	1	1	0	0	0	0	0
chr1:91800000-91850000&chr1:96450000-96500000	0	0	0	0	0	0	0	0	0	0	0	0	0	0	0	0	0	0	0
chr1:93100000-93150000&chr1:96450000-96500000	0	1	0	0	0	0	1	0	0	1	0	0	0	0	0	0	0	0	1
chr1:94650000-94700000&chr1:96450000-96500000	0	1	0	0	0	0	1	0	0	1	0	0	0	0	0	0	0	0	1
chr1:95300000-95350000&chr1:96450000-96500000	0	1	0	0	0	0	1	0	0	1	0	0	0	0	0	0	0	0	1
chr1:92000000-92050000&chr1:97000000-97050000	0	0	0	0	0	0	0	0	0	0	0	0	1	1	0	0	0	0	0
chr1:94650000-94700000&chr1:97000000-97050000	0	1	0	0	0	0	1	1	0	0	0	0	1	1	1	0	0	0	1
chr1:95650000-95700000&chr1:97000000-97050000	0	0	0	0	0	0	1	0	0	0	0	0	0	0	1	0	0	0	1
chr1:96850000-96900000&chr1:97000000-97050000	0	1	1	0	0	0	1	1	0	0	0	0	0	0	1	0	0	0	1
chr1:94650000-94700000&chr1:97550000-97600000	0	0	0	0	0	0	0	1	1	0	0	1	0	0	1	0	1	0	0
chr1:92700000-92750000&chr1:97650000-97700000	0	1	0	0	1	0	1	1	1	1	0	0	0	0	1	1	1	0	1
chr1:94650000-94700000&chr1:97650000-97700000	1	1	0	1	1	0	1	1	1	1	0	0	1	0	1	1	1	0	1
chr1:92800000-92850000&chr1:97750000-97800000	0	0	1	0	0	0	0	0	0	0	0	0	1	1	0	0	0	0	0
chr1:94150000-94200000&chr1:97750000-97800000	0	1	0	0	0	0	1	1	1	1	0	0	0	0	1	0	1	0	0
chr1:93650000-93700000&chr1:97850000-97900000	0	1	0	1	1	1	0	1	0	0	0	1	1	1	0	1	0	0	1
chr1:93650000-93700000&chr1:97950000-98000000	0	1	1	1	0	0	1	0	1	1	0	0	1	0	0	0	1	0	1
chr1:93650000-93700000&chr1:98000000-98050000	0	1	1	1	1	1	1	1	1	1	0	1	1	1	1	1	1	1	1
chr1:93050000-93100000&chr1:98050000-98100000	0	1	0	0	1	0	1	1	1	1	0	0	0	0	1	1	1	1	1
chr1:93650000-93700000&chr1:98050000-98100000	0	1	0	0	1	0	1	1	1	1	0	0	0	1	1	1	1	1	1
chr1:94150000-94200000&chr1:98150000-98200000	1	1	0	0	1	0	1	1	0	1	1	0	0	0	1	1	1	1	1
chr1:98150000-98200000&chr1:98350000-98400000	1	1	0	0	1	0	1	1	0	1	1	0	0	0	1	1	1	1	1
chr1:97600000-97650000&chr1:99150000-99200000	0	1	0	0	1	0	1	1	0	1	0	0	0	0	1	1	1	1	1
chr1:97600000-97650000&chr1:99250000-99300000	0	1	0	0	1	0	1	1	0	1	0	0	0	0	1	0	1	1	1
chr1:97750000-97800000&chr1:99800000-99850000	0	0	0	0	0	1	0	0	0	0	0	0	1	1	0	0	0	0	0
chr1:97750000-97800000&chr1:100150000-100200000	0	1	0	0	0	0	1	1	1	1	0	0	0	0	1	0	1	0	0
chr1:97600000-97650000&chr1:100650000-100700000	0	1	0	0	1	0	1	0	1	1	0	0	0	0	0	1	1	0	1
chr1:97650000-97700000&chr1:100650000-100700000	0	1	0	0	0	0	0	1	0	0	0	0	0	0	0	1	0	0	0
chr1:97750000-97800000&chr1:100650000-100700000	0	1	0	0	0	0	0	1	0	0	0	1	0	1	0	0	0	0	0
chr1:98050000-98100000&chr1:100650000-100700000	0	1	0	0	1	0	1	1	1	1	0	0	0	0	0	1	1	0	1
chr1:97650000-97700000&chr1:100750000-100800000	0	1	0	1	1	0	1	1	1	1	0	0	0	0	1	1	1	0	1
chr1:97600000-97650000&chr1:101100000-101150000	0	1	0	0	1	0	1	0	0	1	0	0	0	0	0	1	1	1	1
chr1:97650000-97700000&chr1:101100000-101150000	0	1	0	1	1	0	1	1	1	1	0	0	0	0	1	1	1	0	1
chr1:99800000-99850000&chr1:101100000-101150000	1	0	0	0	0	0	0	1	0	1	1	0	0	0	1	0	0	0	1
chr1:99800000-99850000&chr1:101400000-101450000	1	0	0	0	0	0	0	1	0	1	1	0	0	0	1	0	0	0	1
chr1:97000000-97050000&chr1:101500000-101550000	0	0	0	0	0	0	1	0	0	0	0	0	1	1	1	0	0	0	1
chr1:99800000-99850000&chr1:101500000-101550000	0	0	0	0	0	1	0	0	0	1	1	1	0	1	1	0	0	0	1
chr1:97900000-97950000&chr1:101550000-101600000	0	1	0	0	0	0	1	0	0	0	0	0	0	0	0	0	0	0	1
chr1:97950000-98000000&chr1:101550000-101600000	0	0	0	0	0	0	0	0	0	0	0	0	0	0	0	0	0	0	0
chr1:99250000-99300000&chr1:101550000-101600000	0	0	0	0	0	0	1	0	0	0	0	0	0	0	0	0	0	0	1
chr1:97600000-97650000&chr1:102350000-102400000	0	1	0	0	0	0	1	0	0	0	0	0	0	0	0	0	0	0	0
chr1:97650000-97700000&chr1:102350000-102400000	0	1	0	0	0	0	0	0	0	0	0	0	1	0	0	0	0	0	0
chr1:97550000-97600000&chr1:102550000-102600000	0	0	0	0	0	0	0	1	1	0	0	0	0	0	1	0	1	0	0
chr1:97600000-97650000&chr1:102550000-102600000	0	1	0	0	1	0	1	1	0	1	0	0	0	0	1	1	1	1	1
chr1:97650000-97700000&chr1:102550000-102600000	0	1	0	0	1	0	1	1	1	1	0	0	0	0	1	1	1	0	1
chr1:97750000-97800000&chr1:102550000-102600000	0	1	0	0	0	0	1	1	1	1	0	0	0	0	1	0	1	0	0
chr1:97900000-97950000&chr1:102550000-102600000	0	1	0	0	1	0	1	1	0	1	0	0	0	0	1	1	1	1	1
chr1:98000000-98050000&chr1:102550000-102600000	0	0	0	0	1	0	0	1	1	1	0	0	0	0	1	1	1	1	1
chr1:98050000-98100000&chr1:102550000-102600000	0	1	0	0	1	0	1	1	1	1	0	0	0	0	1	1	1	1	1
chr1:101800000-101850000&chr1:102550000-102600000	0	0	0	0	0	0	0	0	1	0	0	0	0	0	0	0	1	0	1
chr1:102350000-102400000&chr1:102550000-102600000	0	1	0	0	0	0	1	0	0	0	0	0	0	0	0	0	0	0	0
chr1:97600000-97650000&chr1:102600000-102650000	0	1	0	0	1	0	1	1	0	1	0	0	0	0	1	1	1	1	1
chr1:97650000-97700000&chr1:102600000-102650000	0	1	0	1	1	0	1	1	1	1	0	0	1	0	1	1	1	0	1
chr1:98000000-98050000&chr1:102600000-102650000	0	1	0	1	1	1	1	1	1	1	0	1	1	1	1	1	1	1	1
chr1:100150000-100200000&chr1:103300000-103350000	1	0	0	0	1	0	0	0	0	0	1	0	0	0	0	1	0	1	1
chr1:101500000-101550000&chr1:103950000-104000000	0	0	0	0	0	0	0	0	0	0	0	0	1	0	0	0	0	0	1
chr1:101550000-101600000&chr1:103950000-104000000	0	0	0	0	0	0	0	0	0	0	0	0	0	0	0	0	0	0	0
chr1:101550000-101600000&chr1:104750000-104800000	0	1	0	0	0	0	1	0	0	0	0	0	0	0	0	0	0	0	1
chr1:101500000-101550000&chr1:104900000-104950000	0	0	0	0	0	1	1	0	0	1	0	1	0	1	0	0	0	0	1
chr1:102550000-102600000&chr1:104900000-104950000	0	1	0	0	0	0	1	0	0	1	0	0	0	0	0	0	0	0	1
chr1:103950000-104000000&chr1:104900000-104950000	0	0	0	1	0	0	0	0	0	0	0	0	1	0	0	0	0	0	0
chr1:101500000-101550000&chr1:105150000-105200000	0	0	0	0	1	1	0	0	0	0	0	1	0	1	1	0	0	1	1
chr1:104500000-104550000&chr1:105150000-105200000	1	1	0	0	1	0	1	1	0	0	1	0	0	0	1	1	1	0	1
chr1:103950000-104000000&chr1:105300000-105350000	0	0	0	0	0	0	0	0	0	0	0	0	0	0	0	0	0	0	1
chr1:101500000-101550000&chr1:105950000-106000000	0	0	0	0	1	0	0	0	1	0	0	0	1	0	0	0	1	1	1
chr1:103400000-103450000&chr1:106050000-106100000	1	1	0	1	1	0	1	1	1	1	1	0	0	0	1	1	1	1	1
chr1:106050000-106100000&chr1:106200000-106250000	0	0	0	0	0	0	0	1	1	0	0	0	0	0	1	0	1	0	0
chr1:106650000-106700000&chr1:107750000-107800000	0	1	0	0	0	0	1	0	1	0	0	0	0	0	0	0	0	0	0
chr1:105150000-105200000&chr1:109950000-110000000	0	0	0	0	0	1	0	1	1	0	0	0	1	1	1	0	1	0	1
chr1:111600000-111650000&chr1:113350000-113400000	0	1	0	0	0	0	1	0	0	0	0	0	1	0	0	0	0	0	0
chr1:111650000-111700000&chr1:113400000-113450000	1	0	0	1	1	0	0	0	0	1	1	0	0	0	0	1	1	1	1
chr1:113950000-114000000&chr1:115000000-115050000	0	1	0	0	0	0	0	0	0	0	0	0	0	0	0	0	0	0	0
chr1:115700000-115750000&chr1:118700000-118750000	0	0	0	0	0	0	1	0	0	0	0	1	1	1	0	0	0	0	0
chr1:115950000-116000000&chr1:119000000-119050000	0	0	0	0	0	0	0	1	1	0	0	1	0	1	1	0	1	0	1
chr1:115950000-116000000&chr1:119850000-119900000	0	0	0	0	0	1	0	1	1	0	0	0	0	1	1	0	1	0	1
chr1:119650000-119700000&chr1:120150000-120200000	0	1	0	1	1	0	1	1	0	0	0	0	0	0	1	0	1	1	0
chr1:118800000-118850000&chr1:121450000-121500000	0	1	0	0	1	1	1	1	1	1	0	1	1	1	1	1	1	1	1
chr1:118800000-118850000&chr1:121500000-121550000	1	1	0	0	1	1	1	1	1	1	1	1	1	1	1	1	1	1	1
chr1:121750000-121800000&chr1:122200000-122250000	0	0	0	0	0	0	1	0	0	0	0	0	0	0	1	0	0	0	1
chr1:122200000-122250000&chr1:122350000-122400000	0	1	0	0	0	0	1	1	0	0	0	0	0	1	1	0	0	0	1
chr1:127400000-127450000&chr1:127500000-127550000	0	0	0	0	0	0	1	0	1	0	0	0	0	0	1	0	1	0	0
chr1:127750000-127800000&chr1:127900000-127950000	1	1	0	0	1	0	1	0	1	1	1	0	0	0	0	1	1	1	1
chr1:124500000-124550000&chr1:128550000-128600000	0	0	0	0	0	0	0	0	0	0	0	0	0	1	0	0	0	0	0
chr1:128400000-128450000&chr1:128550000-128600000	0	1	0	0	0	0	1	1	1	0	0	0	0	1	1	0	1	0	0
chr1:125950000-126000000&chr1:129200000-129250000	0	0	0	1	0	0	0	0	0	0	0	0	0	1	0	0	0	0	0
chr1:125950000-126000000&chr1:130250000-130300000	0	0	0	0	0	0	0	0	0	0	0	0	0	0	0	0	0	0	1
chr1:127200000-127250000&chr1:130350000-130400000	0	0	0	0	0	0	0	0	0	0	0	0	1	0	0	0	0	0	0
chr1:127350000-127400000&chr1:130350000-130400000	0	0	0	0	0	0	0	0	0	0	0	0	0	0	0	0	0	0	0
chr1:127400000-127450000&chr1:130350000-130400000	0	0	0	0	0	0	0	0	0	0	0	0	0	0	0	0	0	0	0
chr1:129700000-129750000&chr1:130700000-130750000	0	1	0	0	1	0	1	1	1	1	0	0	0	0	1	0	1	0	1
chr1:129300000-129350000&chr1:131050000-131100000	0	1	0	0	0	0	1	1	0	1	0	0	0	1	1	0	0	0	1
chr1:129600000-129650000&chr1:131200000-131250000	0	0	0	0	1	0	0	1	0	1	0	0	0	0	1	0	1	1	1
chr1:129250000-129300000&chr1:131250000-131300000	0	1	1	0	1	0	1	1	1	1	0	0	0	0	1	1	1	1	0
chr1:129550000-129600000&chr1:131250000-131300000	0	1	0	0	1	0	1	1	1	1	0	0	0	0	1	1	1	1	0
chr1:129600000-129650000&chr1:131250000-131300000	0	1	0	0	1	0	1	1	1	1	0	0	0	0	1	1	1	1	1
chr1:127400000-127450000&chr1:131400000-131450000	0	1	0	0	0	0	1	1	1	0	0	0	0	0	1	0	1	0	0
chr1:127150000-127200000&chr1:131700000-131750000	0	0	0	0	0	0	0	0	0	0	0	0	0	0	0	0	0	0	0
chr1:127750000-127800000&chr1:131700000-131750000	0	1	1	0	0	0	1	0	1	1	0	0	0	0	0	0	0	0	0
chr1:127850000-127900000&chr1:131700000-131750000	0	0	1	0	0	0	0	0	0	0	0	0	0	0	0	0	0	0	0
chr1:129300000-129350000&chr1:131700000-131750000	0	0	0	0	0	0	0	0	0	0	0	0	0	0	0	0	0	0	0
chr1:128650000-128700000&chr1:131750000-131800000	1	1	1	0	1	0	1	1	1	1	1	1	1	0	1	1	1	1	1
chr1:129600000-129650000&chr1:131800000-131850000	0	0	0	0	0	0	0	0	1	1	0	0	0	0	0	0	1	0	0
chr1:127200000-127250000&chr1:131850000-131900000	0	1	0	0	0	0	1	1	1	1	0	1	0	0	1	0	1	0	0
chr1:127850000-127900000&chr1:131850000-131900000	0	1	0	0	0	0	1	0	1	1	0	0	0	0	0	0	1	0	0
chr1:129300000-129350000&chr1:131850000-131900000	0	1	0	0	0	0	1	1	0	1	0	0	0	0	1	0	0	0	1
chr1:129550000-129600000&chr1:131850000-131900000	0	1	0	0	1	0	1	1	0	1	0	0	0	0	1	1	1	1	1
chr1:129600000-129650000&chr1:131850000-131900000	0	0	0	0	1	0	0	1	0	1	0	0	0	0	1	1	1	1	1
chr1:130150000-130200000&chr1:131850000-131900000	1	1	0	0	0	0	1	0	0	0	1	0	0	0	0	0	0	0	1
chr1:127800000-127850000&chr1:131900000-131950000	0	0	0	0	0	0	0	0	1	0	0	0	0	0	1	0	1	0	0
chr1:127850000-127900000&chr1:131900000-131950000	0	0	1	0	0	0	1	0	1	1	0	0	0	0	0	0	1	0	0
chr1:131800000-131850000&chr1:131900000-131950000	0	0	0	0	0	0	0	0	1	1	0	0	0	0	0	0	1	0	0
chr1:128650000-128700000&chr1:132000000-132050000	1	1	1	0	1	0	1	1	1	1	1	1	1	0	1	1	1	1	1
chr1:128450000-128500000&chr1:132100000-132150000	0	1	0	0	0	0	1	0	0	1	0	0	0	0	0	0	1	0	0
chr1:128650000-128700000&chr1:132100000-132150000	1	1	1	0	1	0	1	1	1	1	1	1	1	0	1	1	1	1	1
chr1:127600000-127650000&chr1:132200000-132250000	0	1	0	0	1	0	1	1	1	1	0	0	0	0	1	1	1	1	1
chr1:128450000-128500000&chr1:132200000-132250000	0	1	0	0	0	0	1	0	0	1	0	0	0	0	0	0	1	0	0
chr1:128650000-128700000&chr1:132200000-132250000	1	1	1	0	1	0	1	1	1	1	1	0	0	0	1	1	1	1	1
chr1:127700000-127750000&chr1:132250000-132300000	0	0	0	0	0	0	0	0	0	0	0	0	0	0	0	0	0	0	0
chr1:127850000-127900000&chr1:132250000-132300000	0	0	1	0	0	0	0	0	0	0	0	0	0	0	0	0	0	0	0
chr1:128450000-128500000&chr1:132250000-132300000	0	0	0	0	0	0	0	0	0	0	0	0	0	0	0	0	0	0	0
chr1:128650000-128700000&chr1:132250000-132300000	0	0	1	0	0	0	0	0	1	0	0	0	0	0	0	0	1	0	0
chr1:130700000-130750000&chr1:132250000-132300000	0	0	1	0	0	0	0	0	0	0	0	0	1	0	0	0	0	0	0
chr1:127700000-127750000&chr1:132350000-132400000	0	0	0	0	0	0	0	1	1	0	0	0	0	1	1	0	1	0	0
chr1:128450000-128500000&chr1:132350000-132400000	0	1	0	0	0	0	1	0	0	1	0	0	0	0	0	0	1	0	0
chr1:127600000-127650000&chr1:132400000-132450000	1	1	0	0	1	0	1	1	1	1	1	0	0	0	1	1	1	1	1
chr1:127700000-127750000&chr1:132400000-132450000	0	0	0	0	0	0	0	1	1	0	0	0	0	0	1	0	1	0	0
chr1:127600000-127650000&chr1:132450000-132500000	1	0	0	0	0	0	0	0	1	1	1	0	0	0	0	0	1	0	0
chr1:131100000-131150000&chr1:132450000-132500000	1	0	1	0	0	0	0	0	1	1	1	0	0	0	0	0	1	0	0
chr1:132000000-132050000&chr1:132450000-132500000	1	0	1	0	0	0	0	0	1	1	1	0	1	1	0	0	1	0	0
chr1:132150000-132200000&chr1:132450000-132500000	0	0	0	0	0	0	0	0	0	0	0	0	0	0	0	0	0	0	0
chr1:127600000-127650000&chr1:132500000-132550000	1	1	0	0	1	0	1	1	1	1	1	0	0	0	1	1	1	1	1
chr1:128650000-128700000&chr1:132550000-132600000	1	1	0	0	1	0	1	0	1	1	1	1	1	0	0	1	1	1	1
chr1:130550000-130600000&chr1:132550000-132600000	0	1	0	0	0	0	1	0	0	1	0	0	0	0	0	0	1	0	0
chr1:130700000-130750000&chr1:132550000-132600000	0	1	0	0	1	1	1	1	1	1	0	1	1	1	1	1	1	0	1
chr1:128650000-128700000&chr1:132600000-132650000	0	0	1	0	0	0	0	0	1	0	0	0	0	0	0	0	1	0	1
chr1:130450000-130500000&chr1:132650000-132700000	1	1	0	0	0	0	1	1	1	0	1	0	0	0	1	0	1	0	0
chr1:130700000-130750000&chr1:132650000-132700000	0	1	0	0	1	0	1	1	1	1	0	1	0	1	1	1	1	0	1
chr1:131100000-131150000&chr1:132650000-132700000	1	1	0	0	1	0	1	1	1	1	1	0	0	0	1	1	1	1	1
chr1:131150000-131200000&chr1:132650000-132700000	0	1	0	0	1	0	1	1	1	1	0	1	0	1	1	1	1	1	1
chr1:131250000-131300000&chr1:132650000-132700000	0	1	0	0	1	0	1	1	1	1	0	0	0	0	1	1	1	1	1
chr1:131450000-131500000&chr1:132650000-132700000	0	1	0	0	1	0	1	1	1	1	0	1	0	1	1	1	1	1	1
chr1:129200000-129250000&chr1:132700000-132750000	0	0	1	0	0	0	0	1	0	1	0	0	1	0	1	0	1	0	1
chr1:130700000-130750000&chr1:132700000-132750000	0	1	1	0	1	0	1	1	1	1	0	0	1	0	1	1	1	0	1
chr1:130800000-130850000&chr1:132700000-132750000	1	1	0	0	1	0	1	1	1	1	1	0	0	0	1	1	1	1	0
chr1:129200000-129250000&chr1:132800000-132850000	0	0	1	1	0	1	0	1	0	1	0	1	1	1	1	0	1	0	1
chr1:129500000-129550000&chr1:132800000-132850000	1	1	0	0	1	0	1	1	1	1	1	1	0	1	1	1	1	1	1
chr1:129550000-129600000&chr1:132800000-132850000	0	1	0	0	1	0	1	1	1	1	0	0	0	0	1	1	1	1	0
chr1:129700000-129750000&chr1:132800000-132850000	0	1	0	0	1	0	1	1	1	1	0	0	0	0	1	0	1	1	1
chr1:129850000-129900000&chr1:132800000-132850000	0	1	0	1	1	0	1	1	1	1	0	0	0	0	1	1	1	1	1
chr1:130100000-130150000&chr1:132800000-132850000	0	1	0	0	1	0	1	1	1	1	0	0	0	0	1	0	1	1	1
chr1:130150000-130200000&chr1:132800000-132850000	1	1	1	1	0	0	1	0	0	0	1	0	1	0	0	0	0	0	1
chr1:131250000-131300000&chr1:132850000-132900000	0	1	1	0	1	0	1	1	1	1	0	0	0	0	1	1	1	1	0
chr1:130700000-130750000&chr1:132950000-133000000	0	1	1	0	0	0	0	1	0	0	0	1	1	0	0	0	0	0	0
chr1:129200000-129250000&chr1:133000000-133050000	0	0	1	1	0	1	0	1	0	1	0	1	1	1	1	0	1	0	1
chr1:132650000-132700000&chr1:133150000-133200000	0	1	0	0	1	0	1	1	1	1	0	1	0	1	1	1	1	1	1
chr1:132950000-133000000&chr1:133200000-133250000	0	1	1	0	0	0	1	1	0	1	0	1	1	0	1	0	1	0	1
chr1:129200000-129250000&chr1:133250000-133300000	0	0	1	0	0	0	0	0	0	0	0	1	1	0	0	0	0	0	0
chr1:129300000-129350000&chr1:133250000-133300000	0	0	0	0	0	0	0	0	0	0	0	0	0	0	0	0	0	0	0
chr1:130550000-130600000&chr1:133250000-133300000	0	0	0	0	0	0	0	0	0	0	0	0	0	0	0	0	0	0	0
chr1:133050000-133100000&chr1:133350000-133400000	1	1	1	0	1	0	1	1	1	1	1	1	1	0	1	1	1	1	1
chr1:133200000-133250000&chr1:133450000-133500000	0	1	1	0	0	0	1	1	1	1	0	0	1	0	1	0	1	0	0
chr1:131550000-131600000&chr1:133600000-133650000	0	0	1	0	1	0	1	0	1	1	1	0	0	0	1	0	1	1	1
chr1:128650000-128700000&chr1:133650000-133700000	1	1	0	0	0	0	1	1	0	0	1	0	0	0	1	0	1	0	0
chr1:129350000-129400000&chr1:133650000-133700000	0	0	0	0	0	0	0	0	0	0	0	0	0	0	0	0	0	0	0
chr1:131900000-131950000&chr1:133650000-133700000	0	0	0	0	0	0	1	0	0	0	1	0	0	0	1	0	1	0	0
chr1:130350000-130400000&chr1:133700000-133750000	0	1	1	0	0	0	1	1	0	0	0	0	0	0	1	0	0	0	0
chr1:131100000-131150000&chr1:133700000-133750000	1	1	1	0	1	0	1	1	1	1	1	0	0	0	1	1	1	1	1
chr1:131150000-131200000&chr1:133700000-133750000	0	1	1	0	1	0	1	1	1	1	0	0	1	0	1	1	1	1	0
chr1:131900000-131950000&chr1:133700000-133750000	0	1	1	0	1	0	1	1	1	0	0	0	0	0	1	0	1	1	1
chr1:131150000-131200000&chr1:133800000-133850000	0	1	0	0	0	0	1	1	1	1	0	0	0	0	1	0	1	0	0
chr1:131550000-131600000&chr1:133800000-133850000	0	1	0	0	0	0	1	1	1	1	0	0	0	0	1	0	1	0	0
chr1:131850000-131900000&chr1:133800000-133850000	0	1	0	0	0	0	1	1	1	1	0	0	0	0	1	0	1	0	0
chr1:131900000-131950000&chr1:133800000-133850000	0	0	0	0	0	0	1	0	1	1	0	0	0	0	1	0	1	0	0
chr1:129200000-129250000&chr1:133850000-133900000	0	0	1	1	0	0	0	1	0	1	0	0	1	0	1	0	1	0	1
chr1:133450000-133500000&chr1:133850000-133900000	0	1	1	0	0	0	1	1	1	1	0	0	0	0	1	0	1	0	0
chr1:129200000-129250000&chr1:133900000-133950000	0	0	1	0	0	0	0	1	0	1	0	0	1	1	1	0	1	0	1
chr1:129600000-129650000&chr1:133900000-133950000	0	1	0	0	1	0	1	1	1	1	0	0	0	0	1	1	1	1	1
chr1:130650000-130700000&chr1:133900000-133950000	0	1	1	0	1	0	1	1	1	1	0	0	0	0	1	1	1	1	1
chr1:130700000-130750000&chr1:133900000-133950000	0	1	1	0	1	0	1	1	1	1	0	0	1	1	1	1	1	0	1
chr1:130950000-131000000&chr1:133900000-133950000	0	1	0	0	1	0	1	1	1	1	0	0	0	0	1	1	1	1	1
chr1:131100000-131150000&chr1:133900000-133950000	1	1	1	0	1	0	1	1	1	1	1	0	0	0	1	1	1	1	1
chr1:131150000-131200000&chr1:133900000-133950000	0	1	1	0	1	0	1	1	1	1	0	0	1	1	1	1	1	1	1
chr1:131200000-131250000&chr1:133900000-133950000	0	0	1	0	1	0	1	1	1	1	0	0	0	0	1	0	1	1	1
chr1:131250000-131300000&chr1:133900000-133950000	0	1	1	0	1	0	1	1	1	1	0	0	0	0	1	1	1	1	1
chr1:131550000-131600000&chr1:133900000-133950000	1	1	1	0	1	0	1	1	1	1	1	0	0	0	1	1	1	1	1
chr1:131850000-131900000&chr1:133900000-133950000	0	1	0	0	1	0	1	1	1	1	0	0	0	0	1	1	1	1	1
chr1:130650000-130700000&chr1:133950000-134000000	0	0	0	0	1	0	0	1	1	1	0	0	0	0	1	1	1	1	0
chr1:131550000-131600000&chr1:133950000-134000000	1	1	0	0	1	0	1	1	1	1	1	0	0	0	1	1	1	1	1
chr1:129150000-129200000&chr1:134000000-134050000	0	0	0	0	0	0	0	1	0	0	0	0	0	0	0	0	0	0	0
chr1:129200000-129250000&chr1:134000000-134050000	0	0	1	0	0	0	0	0	0	0	0	0	1	0	0	0	0	0	0
chr1:130350000-130400000&chr1:134000000-134050000	0	0	1	0	0	0	0	0	0	0	0	0	0	0	0	0	0	0	0
chr1:130550000-130600000&chr1:134000000-134050000	0	0	0	0	0	0	0	0	0	0	0	0	0	0	0	0	0	0	0
chr1:130650000-130700000&chr1:134000000-134050000	0	0	1	0	0	0	0	1	0	1	0	0	0	0	1	0	1	0	1
chr1:130700000-130750000&chr1:134000000-134050000	0	0	1	0	0	0	0	1	0	0	0	0	1	0	0	0	0	0	0
chr1:131150000-131200000&chr1:134000000-134050000	0	0	1	0	0	0	0	1	0	1	0	0	1	0	1	0	1	0	1
chr1:131200000-131250000&chr1:134000000-134050000	0	0	1	0	0	0	0	0	0	1	0	0	0	0	1	0	1	0	1
chr1:131250000-131300000&chr1:134000000-134050000	0	0	1	0	0	0	0	1	0	1	0	0	0	0	1	0	1	0	1
chr1:131850000-131900000&chr1:134000000-134050000	0	0	0	0	0	0	0	1	0	1	0	0	0	0	1	0	1	0	1
chr1:131900000-131950000&chr1:134000000-134050000	0	0	1	0	0	0	0	0	0	1	0	0	0	0	1	0	1	0	1
chr1:133000000-133050000&chr1:134000000-134050000	0	0	1	0	0	0	0	1	0	1	0	0	1	0	1	0	1	0	1
chr1:130100000-130150000&chr1:134100000-134150000	0	1	0	0	1	0	1	1	1	1	0	0	0	0	1	0	1	1	1
chr1:131900000-131950000&chr1:134100000-134150000	0	1	1	0	1	0	1	1	1	1	0	1	1	0	1	0	1	1	1
chr1:132800000-132850000&chr1:134150000-134200000	0	1	1	1	1	0	1	1	1	1	0	0	1	0	1	1	1	1	0
chr1:132750000-132800000&chr1:134300000-134350000	0	1	0	0	0	0	1	1	1	1	0	0	0	0	1	0	1	0	1
chr1:131900000-131950000&chr1:134350000-134400000	0	1	1	0	1	0	1	1	1	1	0	1	1	0	1	0	1	1	1
chr1:131950000-132000000&chr1:134350000-134400000	0	1	1	0	0	1	1	1	0	1	0	1	1	1	1	0	1	0	0
chr1:132100000-132150000&chr1:134350000-134400000	0	0	1	0	1	1	0	1	1	1	0	0	1	1	1	1	1	1	1
chr1:133250000-133300000&chr1:134350000-134400000	0	1	1	0	0	0	1	1	0	1	0	1	1	0	1	0	1	0	0
chr1:131150000-131200000&chr1:134400000-134450000	1	1	1	0	0	1	1	1	1	1	1	1	1	1	1	0	1	0	0
chr1:134150000-134200000&chr1:134400000-134450000	1	1	1	0	0	0	1	1	1	1	1	0	1	0	1	0	1	0	0
chr1:134200000-134250000&chr1:134400000-134450000	1	1	1	0	0	0	1	1	1	1	1	1	1	1	1	0	1	0	0
chr1:132200000-132250000&chr1:134450000-134500000	0	1	1	0	1	0	1	1	1	0	0	0	0	0	1	1	1	0	0
chr1:132350000-132400000&chr1:134450000-134500000	1	1	1	0	1	0	1	1	1	0	0	0	1	1	1	1	1	0	0
chr1:133900000-133950000&chr1:134500000-134550000	0	1	1	0	1	0	1	0	1	1	0	0	0	0	1	0	1	1	1
chr1:133950000-134000000&chr1:134500000-134550000	0	1	0	0	1	0	1	0	1	1	0	0	0	0	1	0	1	1	0
chr1:131700000-131750000&chr1:134550000-134600000	0	1	1	0	0	0	1	0	1	1	0	0	1	1	0	0	0	0	0
chr1:131900000-131950000&chr1:134550000-134600000	0	1	1	0	1	0	1	1	1	1	0	1	1	0	1	0	1	1	1
chr1:131950000-132000000&chr1:134550000-134600000	0	1	1	0	0	1	1	1	0	1	0	1	1	1	1	0	1	0	0
chr1:133900000-133950000&chr1:134550000-134600000	0	1	1	0	1	0	1	1	1	1	0	0	1	1	1	1	1	1	1
chr1:133950000-134000000&chr1:134550000-134600000	0	1	0	1	1	0	1	1	1	1	0	0	0	0	1	1	1	1	0
chr1:134200000-134250000&chr1:134550000-134600000	0	1	1	0	1	0	1	1	1	1	0	1	1	1	1	1	1	1	1
chr1:130450000-130500000&chr1:134600000-134650000	0	0	1	0	0	0	0	0	0	0	0	0	1	0	0	0	0	0	0
chr1:130550000-130600000&chr1:134600000-134650000	0	0	0	0	0	0	0	0	0	0	0	0	0	0	0	0	0	0	0
chr1:131550000-131600000&chr1:134600000-134650000	0	0	1	0	0	0	0	1	1	1	0	1	1	1	1	0	1	0	1
chr1:131700000-131750000&chr1:134600000-134650000	0	0	1	0	0	0	0	0	0	0	0	0	1	1	0	0	0	0	0
chr1:131850000-131900000&chr1:134600000-134650000	0	0	0	0	0	0	0	1	1	1	0	1	0	0	1	0	1	0	1
chr1:131900000-131950000&chr1:134600000-134650000	0	0	1	0	0	0	0	0	1	1	0	1	1	0	1	0	1	0	1
chr1:134200000-134250000&chr1:134600000-134650000	0	0	1	0	0	0	0	1	1	1	0	1	1	1	1	0	1	0	1
chr1:134250000-134300000&chr1:134600000-134650000	0	0	1	0	0	0	0	1	1	1	0	1	1	1	1	0	1	0	1
chr1:132150000-132200000&chr1:134650000-134700000	0	0	0	0	0	0	0	1	1	1	0	0	0	0	1	0	1	0	0
chr1:132200000-132250000&chr1:134650000-134700000	0	1	0	0	1	0	1	1	1	1	0	1	1	1	1	1	1	1	1
chr1:132250000-132300000&chr1:134650000-134700000	0	0	0	0	0	0	0	0	1	0	0	0	1	0	0	0	1	0	0
chr1:132400000-132450000&chr1:134650000-134700000	1	1	0	0	1	0	1	1	1	1	1	0	1	0	1	1	1	1	1
chr1:132750000-132800000&chr1:134650000-134700000	0	1	0	0	1	0	1	1	0	1	0	1	1	0	1	1	1	1	1
chr1:132800000-132850000&chr1:134650000-134700000	0	1	0	0	1	1	1	1	1	1	0	1	1	1	1	1	1	1	1
chr1:134500000-134550000&chr1:134650000-134700000	0	1	0	0	1	0	1	0	0	1	0	1	1	0	0	0	1	1	1
chr1:131700000-131750000&chr1:134800000-134850000	0	0	0	0	0	0	0	0	0	0	0	0	0	0	0	0	0	0	0
chr1:131950000-132000000&chr1:134800000-134850000	0	0	0	0	0	0	0	0	0	0	0	0	0	0	0	0	0	0	0
chr1:132800000-132850000&chr1:134800000-134850000	0	1	0	0	0	0	1	1	0	1	0	0	0	0	1	0	1	0	0
chr1:133450000-133500000&chr1:134800000-134850000	0	0	0	0	0	0	0	0	0	0	0	0	0	0	0	0	0	0	0
chr1:133950000-134000000&chr1:134800000-134850000	0	1	0	0	0	0	1	1	0	1	0	0	0	0	1	0	1	0	0
chr1:134150000-134200000&chr1:134800000-134850000	0	1	0	0	0	0	1	1	0	1	0	0	0	0	1	0	1	0	0
chr1:134650000-134700000&chr1:134800000-134850000	0	1	0	0	0	0	1	1	0	1	0	0	0	0	1	0	1	0	0
chr1:130100000-130150000&chr1:134850000-134900000	0	0	0	0	0	0	0	0	0	1	1	0	0	0	1	0	1	0	1
chr1:131900000-131950000&chr1:134850000-134900000	0	0	0	0	0	0	0	0	0	1	1	0	0	0	1	0	1	0	1
chr1:132200000-132250000&chr1:134850000-134900000	1	0	0	0	0	0	0	1	0	1	1	0	0	0	1	0	1	0	1
chr1:134500000-134550000&chr1:134850000-134900000	0	0	0	0	0	0	0	0	0	1	1	0	0	0	1	0	1	0	1
chr1:134550000-134600000&chr1:134850000-134900000	1	0	0	0	0	0	0	1	0	1	1	0	0	1	1	0	1	0	1
chr1:131900000-131950000&chr1:134900000-134950000	0	0	0	0	0	0	1	0	1	1	0	0	0	0	1	0	1	1	1
chr1:132200000-132250000&chr1:134900000-134950000	0	0	0	0	1	0	1	1	1	1	0	0	0	0	1	0	1	1	1
chr1:130800000-130850000&chr1:134950000-135000000	1	0	0	1	1	0	0	1	1	1	1	0	0	0	1	1	1	1	1
chr1:131950000-132000000&chr1:134950000-135000000	0	1	1	0	0	0	1	1	0	1	0	1	1	1	1	0	1	0	0
chr1:130700000-130750000&chr1:135000000-135050000	1	1	1	0	1	0	1	1	1	1	0	0	1	0	1	1	1	0	1
chr1:130700000-130750000&chr1:135050000-135100000	1	1	0	0	0	1	0	1	0	0	0	1	1	1	0	0	0	0	0
chr1:131700000-131750000&chr1:135050000-135100000	0	0	0	0	0	0	0	0	0	0	0	0	1	1	0	0	0	0	0
chr1:131900000-131950000&chr1:135050000-135100000	0	0	0	0	0	0	1	0	0	0	1	1	1	0	1	0	1	0	1
chr1:132750000-132800000&chr1:135200000-135250000	0	1	0	0	1	0	1	1	0	1	0	0	0	0	1	1	1	1	1
chr1:132750000-132800000&chr1:135250000-135300000	0	0	1	0	0	0	0	0	0	1	0	0	0	0	0	0	1	0	0
chr1:134150000-134200000&chr1:135250000-135300000	0	0	1	0	0	0	0	0	0	1	0	0	0	0	0	0	1	0	0
chr1:130700000-130750000&chr1:135650000-135700000	0	1	1	0	1	0	1	1	1	1	0	1	1	0	1	1	1	0	1
chr1:131150000-131200000&chr1:135650000-135700000	0	1	1	0	1	0	1	1	1	1	0	1	1	0	1	1	1	1	0
chr1:130700000-130750000&chr1:135700000-135750000	0	1	1	0	1	0	1	1	1	1	0	0	1	0	1	1	1	0	1
chr1:131350000-131400000&chr1:135750000-135800000	0	1	0	0	1	0	1	1	0	1	0	0	1	0	1	1	0	1	1
chr1:131950000-132000000&chr1:135850000-135900000	0	1	1	0	0	0	1	1	0	1	0	0	1	0	1	0	1	0	0
chr1:132000000-132050000&chr1:135850000-135900000	0	1	1	0	1	0	1	1	1	1	0	0	1	0	1	1	1	1	1
chr1:132100000-132150000&chr1:135850000-135900000	0	0	1	0	1	0	0	1	1	1	0	0	1	0	1	1	1	1	1
chr1:132050000-132100000&chr1:135900000-135950000	0	1	1	0	1	0	1	1	1	1	0	0	1	1	1	1	1	1	1
chr1:131350000-131400000&chr1:135950000-136000000	0	1	0	0	1	1	1	1	0	1	0	0	0	1	1	1	1	1	1
chr1:132050000-132100000&chr1:135950000-136000000	0	1	0	0	1	1	1	1	1	1	0	1	1	1	1	1	1	1	1
chr1:132650000-132700000&chr1:135950000-136000000	0	1	0	0	1	0	1	1	1	1	0	1	0	1	1	1	1	1	1
chr1:132100000-132150000&chr1:136500000-136550000	0	0	1	0	0	0	0	0	0	1	0	0	1	1	0	0	1	0	0
chr1:131650000-131700000&chr1:136600000-136650000	0	0	0	0	0	0	0	0	0	0	0	0	0	0	0	0	0	0	0
chr1:131850000-131900000&chr1:136600000-136650000	0	1	0	0	0	0	1	0	1	1	0	0	0	0	0	0	1	0	0
chr1:131900000-131950000&chr1:136600000-136650000	0	0	0	0	0	0	1	0	1	1	0	0	0	0	0	0	1	0	0
chr1:131950000-132000000&chr1:136600000-136650000	0	0	0	0	0	0	0	0	0	0	0	0	0	1	0	0	0	0	0
chr1:132050000-132100000&chr1:136600000-136650000	0	1	0	0	0	0	1	0	1	1	0	0	0	1	0	0	1	0	0
chr1:132200000-132250000&chr1:136600000-136650000	0	1	0	0	0	0	1	0	1	1	0	0	0	0	0	0	1	0	0
chr1:132250000-132300000&chr1:136600000-136650000	0	0	0	0	0	0	0	0	0	0	0	0	0	0	0	0	0	0	0
chr1:132300000-132350000&chr1:136600000-136650000	0	1	0	0	0	0	0	0	0	0	0	0	0	0	0	0	0	0	0
chr1:132350000-132400000&chr1:136600000-136650000	0	1	0	0	0	0	1	0	1	1	0	0	0	1	0	0	1	0	0
chr1:132400000-132450000&chr1:136600000-136650000	0	1	0	0	0	0	1	0	1	1	0	0	0	0	0	0	1	0	0
chr1:132600000-132650000&chr1:136600000-136650000	0	0	0	0	0	0	0	0	0	0	0	0	0	0	0	0	0	0	0
chr1:132800000-132850000&chr1:136600000-136650000	0	1	0	0	0	0	1	0	1	1	0	0	0	1	0	0	1	0	0
chr1:132000000-132050000&chr1:136650000-136700000	0	1	0	0	1	0	1	1	1	1	0	0	0	1	1	1	1	1	1
chr1:132050000-132100000&chr1:136650000-136700000	0	1	0	0	1	0	1	1	1	1	0	0	0	1	1	1	1	1	1
chr1:132350000-132400000&chr1:136650000-136700000	1	1	0	0	1	0	1	1	1	1	1	0	0	1	1	1	1	1	1
chr1:136600000-136650000&chr1:136700000-136750000	0	1	0	0	0	0	1	0	1	1	0	0	0	0	0	0	1	0	0
chr1:131950000-132000000&chr1:136950000-137000000	0	0	0	0	0	0	0	0	0	0	0	0	0	0	0	0	0	0	0
chr1:132050000-132100000&chr1:136950000-137000000	0	0	0	0	0	0	0	0	1	0	0	0	0	0	0	0	1	0	0
chr1:132100000-132150000&chr1:136950000-137000000	0	0	0	0	0	0	0	0	1	0	0	0	0	0	0	0	1	0	0
chr1:132200000-132250000&chr1:136950000-137000000	0	0	0	0	0	0	0	0	1	0	0	0	0	0	0	0	1	0	0
chr1:132250000-132300000&chr1:136950000-137000000	0	0	0	0	0	0	0	0	0	0	0	0	0	0	0	0	0	0	0
chr1:133450000-133500000&chr1:136950000-137000000	0	0	0	0	0	0	0	0	0	0	0	0	0	0	0	0	0	0	0
chr1:134800000-134850000&chr1:136950000-137000000	0	0	0	0	0	0	0	0	0	0	0	0	0	0	0	0	0	0	0
chr1:132100000-132150000&chr1:137050000-137100000	0	1	0	0	1	0	1	1	1	1	0	1	0	0	1	1	1	1	1
chr1:132400000-132450000&chr1:137050000-137100000	1	1	0	0	1	0	1	1	1	1	1	0	0	0	1	1	1	1	0
chr1:132800000-132850000&chr1:137050000-137100000	0	1	0	0	1	0	1	1	1	1	0	1	0	0	1	1	1	1	0
chr1:135750000-135800000&chr1:137050000-137100000	0	1	0	0	1	0	1	1	0	1	0	0	0	0	1	1	1	1	0
chr1:136100000-136150000&chr1:137050000-137100000	0	1	0	0	1	0	1	1	1	1	0	1	0	0	1	1	1	1	1
chr1:136400000-136450000&chr1:137050000-137100000	0	1	0	0	1	0	1	1	1	1	0	1	0	0	1	1	1	1	1
chr1:136450000-136500000&chr1:137050000-137100000	0	1	0	0	0	0	1	0	1	1	0	0	0	0	0	0	1	0	0
chr1:132200000-132250000&chr1:137200000-137250000	0	1	1	0	0	0	1	1	1	0	0	0	0	0	1	0	1	0	0
chr1:132300000-132350000&chr1:137200000-137250000	0	1	1	0	0	0	0	1	0	0	0	0	0	0	0	0	0	0	0
chr1:132350000-132400000&chr1:137200000-137250000	0	1	1	0	0	0	1	1	1	0	0	0	1	0	1	0	1	0	0
chr1:132400000-132450000&chr1:137200000-137250000	0	1	1	0	0	0	1	1	1	0	0	0	0	0	1	0	1	0	0
chr1:136250000-136300000&chr1:137200000-137250000	0	1	1	0	0	0	1	1	1	0	0	0	1	0	1	0	1	0	0
chr1:136400000-136450000&chr1:137200000-137250000	0	1	1	0	0	0	1	1	1	0	0	0	1	0	1	0	1	0	0
chr1:136450000-136500000&chr1:137200000-137250000	0	0	0	0	0	0	0	0	0	0	0	0	0	0	0	0	0	0	0
chr1:132350000-132400000&chr1:137250000-137300000	0	1	0	0	0	0	1	1	1	1	0	1	0	0	1	0	1	0	0
chr1:134800000-134850000&chr1:137300000-137350000	0	1	0	0	0	0	1	1	0	1	0	0	0	0	1	0	1	0	0
chr1:134500000-134550000&chr1:137400000-137450000	0	0	0	0	0	0	1	0	0	1	0	0	0	0	0	0	1	0	0
chr1:134550000-134600000&chr1:137400000-137450000	0	1	0	0	0	0	1	0	0	1	0	0	0	1	0	0	1	0	0
chr1:134600000-134650000&chr1:137400000-137450000	0	0	0	0	0	0	0	0	0	0	0	0	0	1	0	0	0	0	0
chr1:134800000-134850000&chr1:137400000-137450000	0	0	0	0	0	0	0	0	0	0	0	0	0	0	0	0	0	0	0
chr1:134900000-134950000&chr1:137400000-137450000	0	0	0	0	0	0	1	0	0	1	0	0	0	0	0	0	1	0	0
chr1:135350000-135400000&chr1:137400000-137450000	0	1	0	0	0	0	1	0	0	1	0	0	0	1	0	0	1	0	0
chr1:136200000-136250000&chr1:137400000-137450000	0	1	0	0	0	0	1	0	0	1	0	0	0	0	0	0	1	0	0
chr1:134150000-134200000&chr1:137450000-137500000	0	1	0	0	1	0	1	0	0	0	0	0	0	0	0	1	1	1	1
chr1:134600000-134650000&chr1:137450000-137500000	0	0	0	0	0	0	0	1	1	1	0	1	0	1	1	0	1	0	1
chr1:135100000-135150000&chr1:137450000-137500000	0	1	0	0	1	0	1	1	1	1	0	0	0	0	1	1	1	1	1
chr1:134400000-134450000&chr1:137500000-137550000	1	1	0	0	0	0	0	1	0	0	0	0	0	1	0	0	0	0	0
chr1:135400000-135450000&chr1:137650000-137700000	1	1	0	0	1	0	1	1	1	1	1	0	0	0	1	1	1	1	1
chr1:135350000-135400000&chr1:137800000-137850000	0	0	0	1	0	0	0	1	0	0	0	0	0	0	1	0	0	0	1
chr1:134150000-134200000&chr1:137850000-137900000	0	0	0	0	0	0	0	1	1	1	0	0	0	0	1	0	1	0	0
chr1:134300000-134350000&chr1:137850000-137900000	0	0	0	0	0	0	0	0	0	0	0	0	0	0	0	0	0	0	0
chr1:135350000-135400000&chr1:137850000-137900000	0	0	0	0	0	0	0	1	1	1	0	0	0	1	1	0	1	0	0
chr1:135400000-135450000&chr1:137850000-137900000	0	0	0	0	0	0	0	1	1	1	0	0	0	0	1	0	1	0	0
chr1:136150000-136200000&chr1:137850000-137900000	0	0	0	0	0	0	0	1	1	1	0	0	0	0	1	0	1	0	0
chr1:136400000-136450000&chr1:137850000-137900000	0	0	0	0	0	0	0	1	1	1	0	0	0	1	1	0	1	0	0
chr1:134400000-134450000&chr1:137900000-137950000	0	0	0	0	0	1	0	0	0	0	0	1	1	0	0	0	0	0	0
chr1:134600000-134650000&chr1:137900000-137950000	0	0	0	0	0	1	0	0	0	0	0	1	1	1	0	0	0	0	0
chr1:133250000-133300000&chr1:138100000-138150000	0	1	0	0	0	0	0	1	0	0	0	0	0	0	0	0	0	0	0
chr1:136550000-136600000&chr1:138100000-138150000	1	1	0	0	1	0	1	1	1	1	1	0	0	0	1	1	1	0	1
chr1:136700000-136750000&chr1:138100000-138150000	1	1	0	0	1	0	1	1	1	1	1	0	0	0	1	1	1	0	1
chr1:133250000-133300000&chr1:138150000-138200000	0	1	0	0	0	0	1	1	0	1	0	0	0	0	1	0	1	0	0
chr1:133900000-133950000&chr1:138150000-138200000	0	1	0	0	1	0	1	1	1	1	0	0	0	0	1	1	1	1	1
chr1:134800000-134850000&chr1:138150000-138200000	0	1	0	0	0	0	1	1	0	1	0	0	0	0	1	0	1	0	0
chr1:135100000-135150000&chr1:138150000-138200000	0	1	0	0	1	0	1	1	1	1	0	0	0	0	1	1	1	1	0
chr1:133900000-133950000&chr1:138200000-138250000	0	0	0	0	0	0	0	1	1	1	0	0	1	1	1	0	1	0	0
chr1:134450000-134500000&chr1:138200000-138250000	0	0	0	0	0	0	0	1	0	0	0	0	1	1	0	0	0	0	0
chr1:134500000-134550000&chr1:138200000-138250000	0	0	0	0	0	0	0	0	1	1	0	1	1	0	1	0	1	0	0
chr1:134600000-134650000&chr1:138200000-138250000	0	0	0	0	0	1	0	0	0	0	0	1	1	1	0	0	0	0	0
chr1:134650000-134700000&chr1:138200000-138250000	0	0	0	0	0	1	0	1	1	1	0	0	0	1	1	0	1	0	0
chr1:134800000-134850000&chr1:138200000-138250000	0	0	0	0	0	0	0	0	0	0	0	0	0	0	0	0	0	0	0
chr1:134900000-134950000&chr1:138200000-138250000	0	0	0	0	0	0	0	0	1	1	0	1	0	0	1	0	1	0	0
chr1:135000000-135050000&chr1:138200000-138250000	0	0	0	0	0	0	0	1	1	1	0	0	1	0	1	0	1	0	0
chr1:134500000-134550000&chr1:138250000-138300000	0	1	0	0	1	0	1	0	0	1	0	0	0	0	1	0	1	1	0
chr1:135900000-135950000&chr1:138250000-138300000	0	1	0	0	1	0	1	1	1	1	0	0	0	0	1	1	1	1	1
chr1:136550000-136600000&chr1:138250000-138300000	0	1	0	0	1	0	1	1	0	0	0	0	0	0	1	1	1	1	0
chr1:135350000-135400000&chr1:138300000-138350000	1	1	0	0	1	1	1	1	1	1	1	1	1	1	1	1	1	1	1
[truncated: 43,484 more rows]

## Sheet: Fig4b-ii
Window_Pair	Foxa1_Nr2f1	Ubp1_Neurod2	Ubp1_Neurod1	Neurod1_Lhx2	Foxa1_Ctcf	Nr3c1_Neurod2	Neurod2_Neurod2	Foxa1_Nr4a1	Neurod2_Lhx2	Maz_Neurod2	Neurod1_Neurod1	Ctcf_Ctcf	Zfhx3_Zfhx3	Etv5_Neurod2	Neurod2_Neurod1	Foxa1_Foxa1	Nr3c1_Neurod1	Neurod2_Egr1	Pou3f2_Neurod2
chr1:4900000-4950000&chr1:5000000-5050000	0	0	1	0	0	0	0	0	0	0	0	0	0	0	0	0	0	0	0
chr1:5050000-5100000&chr1:6200000-6250000	0	0	0	0	0	0	0	0	0	0	0	0	0	0	0	0	0	0	0
chr1:5550000-5600000&chr1:6200000-6250000	0	0	0	0	1	1	0	1	0	1	0	0	0	0	0	0	0	1	0
chr1:3400000-3450000&chr1:6400000-6450000	0	0	0	0	0	0	0	0	0	0	0	0	0	0	0	0	0	0	0
chr1:4400000-4450000&chr1:6400000-6450000	0	0	0	0	0	0	0	0	0	0	0	0	0	0	0	0	0	0	0
chr1:3200000-3250000&chr1:7050000-7100000	0	1	1	0	0	0	0	0	0	0	1	0	0	0	1	0	0	0	0
chr1:3400000-3450000&chr1:7050000-7100000	0	1	1	0	0	0	0	0	0	0	0	0	0	0	0	0	0	0	1
chr1:3900000-3950000&chr1:7050000-7100000	0	1	1	0	0	0	0	0	0	0	0	0	0	1	0	0	0	0	0
chr1:3200000-3250000&chr1:7100000-7150000	0	0	1	0	0	0	0	1	0	0	0	0	0	0	0	1	0	0	0
chr1:3900000-3950000&chr1:7100000-7150000	0	0	0	0	0	0	0	0	0	0	0	0	0	0	0	1	0	0	0
chr1:5900000-5950000&chr1:7200000-7250000	0	0	1	0	1	0	0	1	0	0	1	1	0	0	1	1	1	0	1
chr1:7050000-7100000&chr1:7200000-7250000	0	0	1	0	0	0	0	0	0	0	1	0	0	0	1	0	0	0	1
chr1:3200000-3250000&chr1:7350000-7400000	0	0	0	0	1	0	0	0	0	0	0	0	0	0	0	0	0	0	0
chr1:3200000-3250000&chr1:7500000-7550000	0	0	0	0	1	0	0	1	0	0	0	0	0	0	0	0	1	0	0
chr1:3400000-3450000&chr1:7500000-7550000	0	0	0	0	1	0	0	1	0	0	0	0	1	0	0	0	0	0	0
chr1:3900000-3950000&chr1:7500000-7550000	0	0	0	0	1	0	0	1	0	0	0	0	0	0	0	0	0	0	0
chr1:4750000-4800000&chr1:7500000-7550000	0	0	0	0	0	0	0	0	0	0	0	0	0	0	0	0	0	0	0
chr1:5000000-5050000&chr1:7500000-7550000	0	0	0	0	0	0	0	0	0	0	0	1	0	0	0	0	0	0	0
chr1:4750000-4800000&chr1:9500000-9550000	0	1	1	0	0	1	0	0	0	1	0	0	0	0	0	0	1	0	0
chr1:6200000-6250000&chr1:9500000-9550000	0	0	0	0	0	1	0	0	0	1	0	1	0	0	0	0	1	1	0
chr1:6400000-6450000&chr1:9500000-9550000	0	1	1	0	0	0	0	0	0	1	0	0	0	0	0	0	0	0	0
chr1:7100000-7150000&chr1:9500000-9550000	0	1	1	0	1	0	0	0	0	0	0	0	0	0	0	0	0	0	0
chr1:5050000-5100000&chr1:9550000-9600000	1	0	0	0	0	0	0	1	0	1	0	0	0	0	0	0	0	0	0
chr1:5050000-5100000&chr1:9600000-9650000	0	0	0	0	0	0	0	0	0	1	0	0	0	0	0	0	0	0	0
chr1:4750000-4800000&chr1:9700000-9750000	0	0	0	0	0	0	0	0	0	0	0	0	0	0	0	0	0	0	0
chr1:5000000-5050000&chr1:9700000-9750000	0	0	0	0	0	0	0	0	0	0	0	1	0	0	0	0	0	0	0
chr1:6100000-6150000&chr1:9700000-9750000	0	0	0	0	0	0	0	0	0	0	0	1	0	0	0	0	0	0	0
chr1:7350000-7400000&chr1:9700000-9750000	0	0	0	0	0	0	0	0	0	0	0	1	0	0	0	0	0	0	0
chr1:6100000-6150000&chr1:9750000-9800000	0	0	0	0	1	0	0	1	0	0	0	1	0	0	0	0	0	0	0
chr1:7350000-7400000&chr1:9900000-9950000	0	0	0	0	0	0	0	0	0	0	0	1	0	0	0	0	0	0	0
chr1:6400000-6450000&chr1:10800000-10850000	0	0	0	0	0	0	0	0	0	0	0	0	0	0	0	0	0	0	0
chr1:9250000-9300000&chr1:10800000-10850000	0	0	0	0	0	0	0	0	0	0	0	0	0	0	0	0	0	0	0
chr1:9500000-9550000&chr1:10800000-10850000	0	0	0	0	0	1	0	0	0	1	0	1	0	0	0	0	1	1	0
chr1:9250000-9300000&chr1:12450000-12500000	0	0	0	0	0	0	0	0	0	0	0	0	0	0	0	0	0	0	0
chr1:9550000-9600000&chr1:12450000-12500000	1	1	1	0	0	0	0	1	0	0	0	0	0	0	0	0	0	0	0
chr1:9250000-9300000&chr1:12850000-12900000	0	0	0	0	0	0	0	0	0	0	0	0	0	0	0	0	0	0	0
chr1:12800000-12850000&chr1:13000000-13050000	1	0	0	0	0	0	0	1	0	0	0	0	0	0	0	0	0	0	0
chr1:9250000-9300000&chr1:13150000-13200000	0	0	0	0	0	0	0	0	0	0	0	0	0	0	0	0	0	0	0
chr1:12850000-12900000&chr1:13150000-13200000	1	0	0	0	1	0	0	1	0	0	0	1	0	0	0	0	0	0	0
chr1:12850000-12900000&chr1:13200000-13250000	0	0	0	0	0	0	0	0	0	0	0	0	0	0	0	0	0	0	0
chr1:9250000-9300000&chr1:13300000-13350000	0	0	0	0	0	0	0	0	0	0	0	0	0	0	0	0	0	0	0
chr1:9250000-9300000&chr1:13350000-13400000	0	0	0	0	0	0	0	0	0	0	0	0	0	0	0	0	0	0	0
chr1:13200000-13250000&chr1:13350000-13400000	1	0	0	0	0	0	0	1	0	0	0	0	0	0	0	0	0	0	0
chr1:12950000-13000000&chr1:13650000-13700000	0	0	0	0	0	1	0	0	0	1	0	0	0	0	1	0	0	1	1
chr1:9250000-9300000&chr1:13700000-13750000	0	1	0	0	0	0	0	0	0	1	0	0	0	1	0	0	0	1	0
chr1:9600000-9650000&chr1:13700000-13750000	0	1	0	0	0	0	1	0	0	1	0	0	0	0	1	0	0	0	1
chr1:13750000-13800000&chr1:14300000-14350000	0	0	0	0	0	0	0	0	0	0	1	0	0	0	1	0	1	0	0
chr1:11100000-11150000&chr1:14750000-14800000	0	1	0	0	0	1	1	0	0	0	0	0	0	1	1	0	1	0	0
chr1:11450000-11500000&chr1:14750000-14800000	0	1	1	0	0	1	1	0	0	1	0	0	0	1	1	0	1	0	0
chr1:13650000-13700000&chr1:14750000-14800000	0	0	1	0	0	1	0	0	0	1	1	0	0	0	1	0	1	1	1
chr1:13750000-13800000&chr1:15250000-15300000	0	0	0	0	1	1	1	0	0	1	1	1	0	1	1	0	1	1	1
chr1:15250000-15300000&chr1:15400000-15450000	0	0	0	0	0	0	0	0	0	1	0	0	0	1	0	0	0	0	0
chr1:11400000-11450000&chr1:15600000-15650000	0	0	0	0	0	0	0	0	0	0	0	1	0	0	0	0	0	0	0
chr1:11650000-11700000&chr1:15600000-15650000	0	0	0	0	1	0	0	0	0	0	0	1	0	0	0	0	0	0	0
chr1:12800000-12850000&chr1:15650000-15700000	0	0	1	1	1	0	0	1	0	0	0	1	0	0	0	1	1	0	0
chr1:11650000-11700000&chr1:15800000-15850000	0	0	0	0	0	0	0	0	0	0	0	0	0	0	0	0	0	0	0
chr1:12950000-13000000&chr1:15800000-15850000	0	0	0	0	0	0	0	0	0	1	0	0	0	0	0	0	0	1	0
chr1:11400000-11450000&chr1:16050000-16100000	0	0	1	0	1	0	0	0	0	0	0	1	0	0	0	0	1	0	0
chr1:15600000-15650000&chr1:16050000-16100000	0	0	0	0	1	0	0	0	0	0	0	1	0	0	0	0	0	0	0
chr1:11450000-11500000&chr1:16100000-16150000	0	1	0	0	0	0	0	0	0	1	0	0	0	1	0	0	0	1	0
chr1:12950000-13000000&chr1:16100000-16150000	0	1	0	0	0	0	0	0	0	1	0	1	0	1	0	0	0	1	0
chr1:13300000-13350000&chr1:16100000-16150000	0	0	0	0	0	0	0	0	0	0	0	0	0	0	0	0	0	0	0
chr1:13350000-13400000&chr1:16100000-16150000	0	0	0	0	1	0	0	0	0	0	0	1	0	0	0	0	0	0	0
chr1:11400000-11450000&chr1:16300000-16350000	0	0	0	0	1	0	0	0	0	0	0	0	0	0	0	0	0	0	0
chr1:11450000-11500000&chr1:16300000-16350000	1	0	0	0	0	0	0	1	0	0	0	0	0	0	0	0	0	0	1
chr1:13350000-13400000&chr1:16350000-16400000	1	0	0	0	0	0	0	1	0	0	0	0	0	0	0	0	0	0	0
chr1:11400000-11450000&chr1:16400000-16450000	0	1	1	0	1	1	0	0	0	0	0	1	0	0	0	0	1	0	0
chr1:11450000-11500000&chr1:16400000-16450000	1	1	1	0	0	1	1	1	1	1	0	0	0	1	1	0	1	1	0
chr1:13200000-13250000&chr1:16750000-16800000	0	0	0	0	0	1	0	0	0	1	0	0	0	0	0	0	1	0	0
chr1:13300000-13350000&chr1:17150000-17200000	0	0	0	0	0	0	0	0	0	0	0	0	0	0	0	0	0	0	0
chr1:13150000-13200000&chr1:18050000-18100000	0	0	0	0	1	0	0	0	0	0	0	1	0	0	0	0	0	0	0
chr1:13200000-13250000&chr1:18050000-18100000	0	0	0	0	0	0	0	0	0	0	0	0	0	0	0	0	0	0	0
chr1:13300000-13350000&chr1:18050000-18100000	0	0	0	0	0	0	0	0	0	0	0	0	0	0	0	0	0	0	0
chr1:16400000-16450000&chr1:18050000-18100000	0	0	0	0	1	0	0	0	0	1	0	1	0	0	0	0	0	1	0
chr1:13150000-13200000&chr1:18100000-18150000	1	0	0	0	1	0	0	0	0	0	0	1	0	0	0	0	0	0	0
chr1:13200000-13250000&chr1:18100000-18150000	0	0	0	0	0	0	0	0	0	0	0	0	0	0	0	0	0	0	0
chr1:13300000-13350000&chr1:18100000-18150000	0	0	0	0	0	0	0	0	0	0	0	0	0	0	0	0	0	0	0
chr1:14900000-14950000&chr1:18100000-18150000	0	0	0	0	0	0	0	0	0	0	0	1	0	0	0	0	0	0	0
chr1:15250000-15300000&chr1:18100000-18150000	0	0	0	0	0	1	0	0	0	0	0	1	0	0	0	0	1	0	0
chr1:16300000-16350000&chr1:18100000-18150000	1	0	0	0	1	0	0	0	0	0	0	0	0	0	0	0	0	0	0
chr1:16350000-16400000&chr1:18100000-18150000	0	0	0	0	0	0	0	0	0	0	0	0	0	0	0	0	0	0	0
chr1:16500000-16550000&chr1:18100000-18150000	1	0	0	0	1	1	0	0	0	0	0	1	0	0	0	0	1	0	0
chr1:14700000-14750000&chr1:19150000-19200000	0	0	0	0	1	0	0	0	0	0	0	0	0	0	0	0	0	0	0
chr1:15600000-15650000&chr1:19150000-19200000	0	0	0	0	1	0	0	0	0	0	0	0	0	0	0	0	0	0	0
chr1:16350000-16400000&chr1:19150000-19200000	1	0	0	0	0	0	0	1	0	0	0	0	0	0	0	0	0	0	0
chr1:14700000-14750000&chr1:19550000-19600000	0	0	0	0	0	0	0	0	0	0	0	1	0	0	0	0	0	0	0
chr1:16100000-16150000&chr1:19550000-19600000	0	0	0	0	0	0	0	0	0	0	0	1	0	0	0	0	0	0	0
chr1:16350000-16400000&chr1:19550000-19600000	0	0	0	0	0	0	0	0	0	0	0	0	0	0	0	0	0	0	0
chr1:16400000-16450000&chr1:19550000-19600000	0	1	1	0	1	0	0	1	0	1	0	1	1	1	0	0	0	0	0
chr1:15650000-15700000&chr1:20100000-20150000	0	0	1	1	1	0	0	1	0	0	0	0	0	0	0	1	0	0	0
chr1:16100000-16150000&chr1:20100000-20150000	0	0	0	0	1	0	0	0	0	0	0	0	0	0	0	0	0	0	0
chr1:16500000-16550000&chr1:20450000-20500000	0	0	0	1	1	0	0	0	1	1	0	1	0	0	0	0	0	0	0
chr1:15800000-15850000&chr1:20800000-20850000	0	0	0	0	0	0	0	0	0	0	0	0	0	0	0	0	0	0	0
chr1:20450000-20500000&chr1:20850000-20900000	0	0	0	0	0	0	0	0	0	0	0	1	0	0	0	0	0	0	0
chr1:16050000-16100000&chr1:20900000-20950000	1	0	1	1	1	0	0	1	0	1	1	1	0	1	1	1	1	0	0
chr1:16100000-16150000&chr1:20900000-20950000	0	1	1	0	1	0	0	0	0	1	0	1	0	1	0	0	0	1	0
chr1:16300000-16350000&chr1:20900000-20950000	1	0	0	0	1	0	0	1	0	0	0	0	0	0	0	1	0	0	1
chr1:16350000-16400000&chr1:20900000-20950000	1	1	1	0	0	0	0	1	0	0	0	0	0	0	0	0	0	0	0
chr1:16400000-16450000&chr1:20900000-20950000	0	1	1	1	1	1	1	1	1	1	1	1	0	1	1	1	1	1	0
chr1:20800000-20850000&chr1:20900000-20950000	0	1	1	0	1	1	0	0	0	1	0	1	0	0	0	0	1	0	0
chr1:18100000-18150000&chr1:20950000-21000000	0	0	0	0	0	0	0	0	0	0	0	0	0	0	0	0	0	0	0
chr1:18100000-18150000&chr1:21050000-21100000	1	0	0	0	1	1	0	0	0	0	0	0	0	0	0	0	1	0	0
chr1:20800000-20850000&chr1:21050000-21100000	0	1	1	0	1	1	0	0	0	1	0	0	0	0	0	0	1	0	0
chr1:16400000-16450000&chr1:21150000-21200000	0	1	1	1	1	0	0	1	1	1	0	1	0	0	0	0	0	1	1
chr1:19550000-19600000&chr1:21400000-21450000	0	0	1	0	1	0	0	1	0	0	0	1	0	0	0	0	0	0	0
chr1:20450000-20500000&chr1:21450000-21500000	0	0	0	1	0	0	0	0	0	0	0	1	0	0	0	0	0	0	0
chr1:21400000-21450000&chr1:21800000-21850000	0	1	0	1	0	0	0	0	1	0	0	0	0	0	1	0	1	0	1
chr1:20100000-20150000&chr1:22650000-22700000	0	0	0	0	0	0	0	1	0	0	0	0	0	0	0	1	0	0	0
chr1:21450000-21500000&chr1:22750000-22800000	0	0	0	1	0	0	0	0	0	0	0	0	0	0	0	0	1	0	0
chr1:21950000-22000000&chr1:22750000-22800000	0	0	0	0	0	0	0	0	0	0	0	0	0	0	0	0	0	0	0
chr1:20100000-20150000&chr1:23100000-23150000	1	0	0	0	1	0	0	1	0	0	0	0	0	0	0	1	0	0	0
chr1:19550000-19600000&chr1:23250000-23300000	0	0	0	0	1	0	0	1	0	0	0	1	1	0	0	0	0	0	0
chr1:21950000-22000000&chr1:23250000-23300000	0	0	0	0	1	0	0	0	0	0	0	1	0	0	0	0	0	0	0
chr1:19150000-19200000&chr1:24000000-24050000	0	0	0	0	0	0	0	0	0	0	0	0	0	0	0	0	0	0	0
chr1:19550000-19600000&chr1:24000000-24050000	0	0	0	0	0	0	0	0	0	0	0	0	0	0	0	0	0	0	0
chr1:21950000-22000000&chr1:24000000-24050000	0	0	0	0	0	0	0	0	0	0	0	0	0	0	0	0	0	0	0
chr1:24000000-24050000&chr1:24750000-24800000	0	0	0	0	0	0	0	0	0	0	0	0	0	0	0	0	0	0	0
chr1:23350000-23400000&chr1:24900000-24950000	0	0	0	0	0	0	0	0	0	0	0	0	0	0	0	0	0	0	0
chr1:20900000-20950000&chr1:25100000-25150000	1	1	1	1	1	1	1	1	1	1	1	0	0	1	1	1	1	0	1
chr1:22750000-22800000&chr1:25100000-25150000	1	0	0	1	0	1	0	1	1	1	0	0	0	1	0	0	1	0	0
chr1:23100000-23150000&chr1:25100000-25150000	1	0	0	0	1	1	0	1	0	0	0	0	0	0	0	1	1	0	1
chr1:23900000-23950000&chr1:25400000-25450000	0	1	0	0	0	0	1	0	0	1	0	0	0	0	1	0	0	1	1
chr1:23350000-23400000&chr1:25500000-25550000	1	0	0	0	1	1	0	0	0	1	0	1	0	1	0	0	1	1	0
chr1:23800000-23850000&chr1:25700000-25750000	0	0	0	0	1	0	0	1	0	0	0	0	0	0	0	0	0	0	0
chr1:23900000-23950000&chr1:25700000-25750000	0	1	1	1	0	1	0	0	1	1	0	0	0	1	0	0	1	0	0
chr1:24000000-24050000&chr1:25700000-25750000	0	0	0	0	0	0	0	0	0	0	0	0	0	0	0	0	0	0	0
chr1:23350000-23400000&chr1:26650000-26700000	0	0	0	0	0	0	0	0	0	0	0	0	0	0	0	0	0	0	0
chr1:23750000-23800000&chr1:28350000-28400000	0	1	1	0	1	0	0	0	0	1	0	0	0	1	0	0	0	1	0
chr1:24200000-24250000&chr1:28350000-28400000	0	1	1	0	1	0	0	0	0	0	0	0	1	0	0	0	0	0	0
chr1:26650000-26700000&chr1:30650000-30700000	1	0	0	0	0	0	0	1	0	0	0	0	0	0	0	0	0	0	0
chr1:26650000-26700000&chr1:30700000-30750000	0	1	1	0	0	0	0	0	0	1	0	0	0	0	0	0	0	0	0
chr1:30650000-30700000&chr1:30850000-30900000	0	0	0	0	0	0	0	0	0	0	0	0	0	0	0	1	0	0	0
chr1:32150000-32200000&chr1:32300000-32350000	0	0	0	0	1	0	0	1	0	0	0	0	0	0	0	0	0	0	0
chr1:31100000-31150000&chr1:32550000-32600000	0	0	0	0	0	0	0	0	0	0	0	0	0	0	0	0	0	0	0
chr1:32300000-32350000&chr1:32550000-32600000	0	0	0	0	0	0	0	1	0	0	0	0	0	0	0	0	0	0	0
chr1:32400000-32450000&chr1:34100000-34150000	0	1	1	1	0	0	0	1	1	1	0	0	0	1	0	0	0	0	0
chr1:30850000-30900000&chr1:34300000-34350000	1	0	0	0	0	0	0	1	0	0	0	0	0	0	0	0	0	0	0
chr1:30850000-30900000&chr1:34350000-34400000	1	0	0	0	0	0	0	1	0	0	0	0	0	0	0	1	0	0	0
chr1:30850000-30900000&chr1:34400000-34450000	0	1	1	0	1	0	0	0	0	1	0	0	0	0	0	0	0	1	0
chr1:32400000-32450000&chr1:34400000-34450000	0	1	1	0	0	0	1	0	0	1	1	0	0	1	1	0	0	1	1
chr1:30050000-30100000&chr1:34800000-34850000	1	1	1	0	1	1	0	0	0	0	0	0	0	0	0	0	1	0	0
chr1:30750000-30800000&chr1:34850000-34900000	0	0	0	0	0	0	0	0	0	0	0	0	1	0	0	0	0	0	0
chr1:32550000-32600000&chr1:34950000-35000000	0	0	0	0	0	0	0	0	0	0	0	0	0	0	0	0	0	0	0
chr1:32550000-32600000&chr1:35000000-35050000	0	1	1	1	0	0	0	0	1	0	0	0	1	0	0	0	0	0	0
chr1:30700000-30750000&chr1:35250000-35300000	0	0	0	0	0	1	0	0	0	1	0	1	0	0	0	0	1	0	0
chr1:32550000-32600000&chr1:35250000-35300000	0	0	0	0	0	0	0	0	0	0	0	0	0	0	0	0	0	0	0
chr1:32600000-32650000&chr1:35250000-35300000	1	0	0	0	1	0	0	0	0	0	0	0	0	0	0	0	0	0	0
chr1:32600000-32650000&chr1:35500000-35550000	1	0	0	0	0	0	0	1	0	0	0	0	0	0	0	1	0	0	0
chr1:32550000-32600000&chr1:35550000-35600000	0	1	0	0	0	0	0	0	1	0	0	0	0	0	0	0	0	0	0
chr1:32550000-32600000&chr1:36400000-36450000	0	0	0	0	0	0	0	0	0	0	0	0	0	0	0	0	0	0	0
chr1:32600000-32650000&chr1:36450000-36500000	1	1	1	0	1	1	0	1	0	0	0	0	0	1	0	1	1	0	0
chr1:32150000-32200000&chr1:36500000-36550000	0	0	0	1	0	0	0	0	1	1	0	1	1	1	0	0	0	1	1
chr1:32150000-32200000&chr1:36550000-36600000	0	0	0	1	1	0	0	1	1	1	0	1	0	1	0	0	0	1	1
chr1:34000000-34050000&chr1:36900000-36950000	0	0	0	0	0	0	0	0	0	1	0	0	0	1	0	0	0	1	0
chr1:33150000-33200000&chr1:37850000-37900000	0	0	0	0	0	0	0	0	0	0	0	1	0	0	0	0	0	0	0
chr1:33950000-34000000&chr1:37900000-37950000	0	0	0	0	0	0	0	0	0	1	0	1	0	0	0	0	0	0	1
chr1:34100000-34150000&chr1:37900000-37950000	0	0	0	0	1	0	0	0	0	0	0	0	0	0	0	0	0	0	0
chr1:34300000-34350000&chr1:37900000-37950000	0	0	0	0	0	0	0	0	0	0	0	0	0	0	0	0	0	0	0
chr1:36150000-36200000&chr1:37900000-37950000	0	0	0	0	1	0	0	0	0	0	0	0	0	0	0	0	0	0	0
chr1:37250000-37300000&chr1:37900000-37950000	0	0	0	0	0	0	0	0	0	1	0	1	1	0	0	0	0	0	1
chr1:35550000-35600000&chr1:38100000-38150000	0	1	0	0	0	0	0	0	0	1	0	0	0	0	0	0	0	1	1
chr1:36500000-36550000&chr1:38100000-38150000	0	1	1	0	0	0	0	0	0	1	0	1	0	0	0	0	0	1	1
chr1:36150000-36200000&chr1:38300000-38350000	0	0	0	0	0	0	0	1	0	0	0	0	0	0	0	0	0	0	0
chr1:36200000-36250000&chr1:38400000-38450000	0	0	0	0	0	0	0	0	0	0	0	0	0	0	0	0	0	0	0
chr1:36300000-36350000&chr1:38600000-38650000	0	0	0	0	1	0	0	0	0	1	0	1	0	0	0	0	0	1	0
chr1:33850000-33900000&chr1:38800000-38850000	0	0	0	0	0	0	0	0	0	0	0	1	0	0	0	0	0	0	0
chr1:37450000-37500000&chr1:39300000-39350000	0	1	1	0	1	0	0	0	0	1	0	0	0	0	0	0	0	0	1
chr1:36500000-36550000&chr1:39350000-39400000	0	1	1	0	0	1	1	0	0	1	1	1	0	1	1	0	1	1	1
chr1:39900000-39950000&chr1:41000000-41050000	1	0	0	0	1	1	0	1	0	0	0	0	0	1	0	1	1	0	0
chr1:38950000-39000000&chr1:41350000-41400000	0	0	0	0	0	1	0	0	0	1	0	0	0	1	0	0	1	1	0
chr1:37850000-37900000&chr1:41800000-41850000	0	0	0	0	0	0	0	0	0	0	0	0	0	0	0	0	0	0	0
chr1:38950000-39000000&chr1:42000000-42050000	0	0	0	0	0	0	0	0	0	0	0	0	0	0	0	0	0	0	0
chr1:39650000-39700000&chr1:42850000-42900000	0	1	0	0	0	0	1	0	0	1	0	0	0	1	1	0	0	1	0
chr1:39900000-39950000&chr1:42950000-43000000	1	0	0	0	1	0	0	0	0	1	0	1	0	1	0	0	0	1	0
chr1:39650000-39700000&chr1:43250000-43300000	0	0	0	0	0	1	0	0	0	1	0	1	0	1	0	0	1	1	1
chr1:39400000-39450000&chr1:43400000-43450000	0	0	0	0	1	0	0	0	0	0	0	0	0	0	0	0	0	0	0
chr1:39650000-39700000&chr1:43450000-43500000	1	1	1	0	1	1	0	0	0	0	0	0	0	0	0	0	1	0	0
chr1:39950000-40000000&chr1:43450000-43500000	1	1	1	0	1	1	0	1	0	0	0	0	0	0	0	1	1	0	0
chr1:39300000-39350000&chr1:43750000-43800000	0	1	1	0	1	1	0	0	0	1	0	0	0	1	0	0	1	0	1
chr1:38800000-38850000&chr1:43800000-43850000	0	0	0	0	0	0	0	0	0	0	0	0	0	0	0	0	0	0	0
chr1:40150000-40200000&chr1:43800000-43850000	0	0	0	0	0	0	0	1	0	1	0	0	0	1	0	0	0	1	0
chr1:40200000-40250000&chr1:43800000-43850000	0	0	0	0	0	0	0	1	0	0	0	0	0	0	0	0	0	0	0
chr1:39650000-39700000&chr1:43900000-43950000	0	0	0	0	0	0	0	0	0	1	0	0	0	1	0	0	0	1	0
chr1:39300000-39350000&chr1:44000000-44050000	0	0	0	1	1	0	0	0	1	1	0	0	0	1	0	0	0	1	0
chr1:39550000-39600000&chr1:44000000-44050000	0	0	0	0	1	0	0	0	0	0	0	0	0	0	0	0	0	0	0
chr1:39650000-39700000&chr1:44000000-44050000	1	0	0	1	1	0	0	0	1	1	0	0	0	1	0	0	0	1	0
chr1:41100000-41150000&chr1:45150000-45200000	0	0	0	0	0	0	0	0	0	0	0	0	0	0	0	0	0	0	0
chr1:41100000-41150000&chr1:45750000-45800000	0	1	0	0	0	1	0	0	0	0	0	0	0	0	0	0	0	0	0
chr1:42700000-42750000&chr1:45750000-45800000	0	0	0	0	0	1	0	0	0	1	0	0	0	0	0	0	0	1	0
chr1:44100000-44150000&chr1:45750000-45800000	0	1	0	0	0	0	0	0	0	1	0	0	0	1	0	0	0	1	0
chr1:41100000-41150000&chr1:45950000-46000000	0	1	0	0	0	1	0	0	0	0	0	0	0	0	0	0	0	0	0
chr1:42650000-42700000&chr1:45950000-46000000	1	1	0	0	1	0	0	0	1	1	0	0	0	1	1	1	0	1	0
chr1:43800000-43850000&chr1:45950000-46000000	0	0	0	0	0	0	0	1	0	1	0	0	0	1	0	0	0	1	0
chr1:44000000-44050000&chr1:45950000-46000000	1	0	0	0	0	0	0	0	1	1	0	0	0	1	0	1	0	1	0
chr1:44200000-44250000&chr1:45950000-46000000	0	0	0	0	1	0	1	0	0	1	0	0	0	1	1	0	0	1	1
chr1:44300000-44350000&chr1:45950000-46000000	0	0	0	0	0	0	0	0	0	0	0	0	0	0	0	0	0	0	1
chr1:41100000-41150000&chr1:46050000-46100000	0	0	0	0	0	0	0	0	0	0	0	0	0	0	0	0	0	0	0
chr1:42650000-42700000&chr1:46400000-46450000	0	0	1	1	1	0	0	0	0	0	1	1	0	0	0	0	0	0	0
chr1:44200000-44250000&chr1:47250000-47300000	0	0	0	0	1	0	0	0	0	0	0	1	0	1	0	0	0	0	1
chr1:44300000-44350000&chr1:47250000-47300000	0	0	0	0	0	0	0	0	0	0	0	0	0	0	0	0	0	0	0
chr1:44550000-44600000&chr1:47250000-47300000	1	0	0	0	1	0	0	0	0	0	0	1	0	0	0	1	0	0	0
chr1:46000000-46050000&chr1:47250000-47300000	1	0	0	0	1	0	0	0	0	0	0	1	0	1	0	0	0	0	1
chr1:51100000-51150000&chr1:51850000-51900000	0	0	0	0	0	0	0	1	0	0	0	0	0	0	0	1	0	0	0
chr1:52200000-52250000&chr1:52500000-52550000	0	0	0	0	1	0	1	0	0	1	1	1	0	1	1	0	0	1	0
chr1:51400000-51450000&chr1:52600000-52650000	0	0	0	0	1	0	0	1	0	0	0	0	0	0	0	0	0	0	1
chr1:51400000-51450000&chr1:52650000-52700000	0	0	0	0	0	0	0	1	0	0	0	0	0	0	0	0	0	0	0
chr1:51400000-51450000&chr1:52700000-52750000	1	0	0	0	1	0	0	1	0	0	0	0	0	0	0	1	0	0	0
chr1:49750000-49800000&chr1:53300000-53350000	0	0	0	0	0	0	0	0	0	0	0	0	0	0	0	0	0	0	0
chr1:52500000-52550000&chr1:53700000-53750000	0	1	1	0	0	0	0	0	0	0	0	0	0	0	0	0	0	1	0
chr1:52600000-52650000&chr1:53700000-53750000	0	1	0	0	0	0	0	0	0	0	0	0	0	0	0	0	0	1	0
chr1:53300000-53350000&chr1:53700000-53750000	0	0	0	0	0	0	0	0	0	0	0	0	0	0	0	0	0	0	0
chr1:53350000-53400000&chr1:53700000-53750000	0	0	0	0	0	0	0	0	0	0	0	0	0	0	0	0	0	0	0
chr1:52450000-52500000&chr1:53750000-53800000	0	1	1	0	0	0	0	1	0	0	0	0	0	0	0	0	0	0	0
chr1:52500000-52550000&chr1:53750000-53800000	0	0	0	0	1	0	1	0	0	1	1	0	0	1	1	0	0	1	0
chr1:52600000-52650000&chr1:53750000-53800000	0	1	1	0	1	0	1	1	0	1	0	0	0	1	1	0	0	1	0
chr1:52950000-53000000&chr1:53750000-53800000	1	1	1	0	1	1	1	0	0	1	1	0	0	1	1	1	1	1	1
chr1:53350000-53400000&chr1:53750000-53800000	0	1	1	0	1	0	0	0	0	1	0	0	0	1	0	0	0	1	0
chr1:52600000-52650000&chr1:53800000-53850000	0	1	0	0	0	0	0	0	0	1	0	0	0	1	0	0	0	0	1
chr1:52600000-52650000&chr1:53900000-53950000	0	0	0	0	1	0	0	1	0	0	0	1	0	1	0	0	0	0	1
chr1:52750000-52800000&chr1:54000000-54050000	0	1	1	0	0	0	0	0	0	0	0	0	0	0	0	0	0	0	0
chr1:53300000-53350000&chr1:54400000-54450000	0	0	0	0	0	0	0	0	0	0	0	0	0	0	0	0	0	0	0
chr1:53350000-53400000&chr1:54400000-54450000	0	0	0	0	0	0	0	0	0	0	0	0	0	0	0	0	0	0	0
chr1:51850000-51900000&chr1:55000000-55050000	0	0	0	0	0	0	0	0	0	0	0	0	0	0	0	0	0	0	0
chr1:51700000-51750000&chr1:55100000-55150000	0	0	1	0	0	0	0	0	0	0	0	0	0	0	0	0	0	0	0
chr1:52600000-52650000&chr1:55100000-55150000	0	1	1	0	0	1	0	0	0	1	0	1	0	1	1	0	0	1	0
chr1:55050000-55100000&chr1:55200000-55250000	0	0	0	0	0	1	1	0	0	1	0	0	0	1	0	0	0	1	0
chr1:52500000-52550000&chr1:55350000-55400000	0	1	1	0	0	0	0	0	0	0	0	1	0	1	0	0	0	1	0
chr1:52600000-52650000&chr1:55350000-55400000	0	1	0	0	0	0	0	0	0	0	0	1	0	1	0	0	0	1	0
chr1:52650000-52700000&chr1:55350000-55400000	0	0	0	0	0	0	0	0	0	0	0	0	0	0	0	0	0	0	0
chr1:54250000-54300000&chr1:55350000-55400000	0	0	0	0	0	0	0	0	0	0	0	1	0	0	0	0	0	0	0
chr1:51150000-51200000&chr1:55400000-55450000	0	0	0	0	1	0	0	0	0	0	0	0	0	0	0	0	1	0	0
chr1:51550000-51600000&chr1:55400000-55450000	0	0	0	0	0	0	0	0	0	0	0	1	0	0	0	0	0	0	0
chr1:52600000-52650000&chr1:55400000-55450000	0	1	1	0	0	0	0	0	0	1	0	1	0	0	1	0	0	1	0
chr1:52650000-52700000&chr1:55400000-55450000	0	0	0	0	0	0	0	0	0	0	0	0	0	0	0	0	0	0	0
chr1:52700000-52750000&chr1:55400000-55450000	0	0	1	1	1	0	0	0	0	0	0	1	0	0	0	0	0	0	0
chr1:52950000-53000000&chr1:55400000-55450000	0	1	1	0	1	0	0	0	0	1	1	1	0	0	1	0	1	1	0
chr1:53300000-53350000&chr1:55400000-55450000	0	0	0	0	0	0	0	0	0	0	0	0	0	0	0	0	1	0	0
chr1:54000000-54050000&chr1:55400000-55450000	0	1	1	0	0	0	0	0	0	1	1	0	0	0	1	0	1	1	0
chr1:54250000-54300000&chr1:55400000-55450000	0	0	0	0	0	0	0	0	0	0	0	1	0	0	0	0	0	0	0
chr1:52600000-52650000&chr1:55550000-55600000	0	1	0	0	0	1	0	0	0	1	0	0	0	0	0	0	0	0	0
chr1:51150000-51200000&chr1:55700000-55750000	0	0	0	0	0	1	0	1	0	0	0	0	0	0	0	1	1	0	1
chr1:51300000-51350000&chr1:55700000-55750000	0	1	1	0	1	1	1	0	0	1	1	0	0	1	1	0	1	0	1
chr1:51550000-51600000&chr1:55700000-55750000	0	0	0	0	1	0	0	0	0	0	0	0	0	1	0	0	0	0	0
chr1:52600000-52650000&chr1:55700000-55750000	0	1	1	0	1	0	1	1	0	1	0	0	0	1	1	0	0	1	0
chr1:52600000-52650000&chr1:55750000-55800000	0	0	0	0	1	0	0	1	0	0	0	1	0	1	0	0	0	0	1
chr1:53350000-53400000&chr1:55750000-55800000	0	0	0	0	1	0	0	0	0	0	0	1	1	0	0	0	0	0	0
chr1:52600000-52650000&chr1:55800000-55850000	0	1	0	0	1	0	0	1	0	0	0	1	0	0	0	0	0	0	0
chr1:52750000-52800000&chr1:55800000-55850000	1	0	0	0	1	0	0	0	0	0	0	0	0	0	0	1	0	0	0
chr1:51250000-51300000&chr1:55850000-55900000	1	1	0	0	1	0	0	0	0	0	0	0	0	0	0	0	0	0	0
chr1:52600000-52650000&chr1:55850000-55900000	0	1	0	0	0	0	1	0	0	1	0	1	0	1	0	0	0	1	1
chr1:52600000-52650000&chr1:57350000-57400000	0	1	0	0	0	0	1	0	0	1	0	0	0	1	0	0	0	1	0
chr1:53300000-53350000&chr1:57350000-57400000	0	0	0	0	0	1	0	0	0	0	0	0	0	1	0	0	0	0	0
chr1:52600000-52650000&chr1:57400000-57450000	0	1	1	0	0	0	1	0	1	1	0	1	0	1	1	0	0	1	0
chr1:52700000-52750000&chr1:57400000-57450000	0	1	1	1	1	0	0	0	1	1	0	1	0	0	0	0	0	1	0
chr1:53250000-53300000&chr1:57400000-57450000	0	1	1	1	0	0	1	0	1	1	1	1	0	1	1	0	0	1	0
chr1:53300000-53350000&chr1:57400000-57450000	0	0	0	0	0	1	0	0	0	0	0	0	0	1	0	0	1	0	0
chr1:53350000-53400000&chr1:57400000-57450000	0	1	1	0	0	0	0	0	0	1	0	1	0	1	0	0	0	1	0
chr1:53700000-53750000&chr1:57400000-57450000	0	1	1	0	0	0	0	0	0	0	0	0	0	0	0	0	0	1	0
chr1:53800000-53850000&chr1:57400000-57450000	0	1	1	0	0	0	0	0	0	1	0	0	0	1	0	0	0	0	1
chr1:53900000-53950000&chr1:57400000-57450000	0	0	0	0	1	0	0	0	0	0	0	1	0	1	0	0	0	0	1
chr1:54000000-54050000&chr1:57400000-57450000	0	1	1	1	0	1	1	0	1	1	1	0	0	1	1	0	1	0	0
chr1:54250000-54300000&chr1:57400000-57450000	0	0	0	0	0	0	0	0	0	1	0	1	0	0	0	0	0	0	0
chr1:54750000-54800000&chr1:57400000-57450000	0	1	1	0	0	0	0	0	0	1	0	0	0	1	0	0	0	1	1
chr1:54800000-54850000&chr1:57400000-57450000	0	0	0	0	1	1	0	0	0	0	0	0	0	0	0	0	1	0	0
chr1:55200000-55250000&chr1:57400000-57450000	0	1	0	0	0	1	1	0	1	1	0	0	0	0	1	0	1	1	0
chr1:55350000-55400000&chr1:57400000-57450000	0	1	1	0	0	0	0	0	0	0	0	1	0	1	0	0	0	1	0
chr1:55200000-55250000&chr1:57600000-57650000	0	0	0	0	0	1	0	0	0	0	0	0	0	0	0	0	0	0	1
chr1:52700000-52750000&chr1:57650000-57700000	1	0	0	0	0	0	0	0	0	0	0	0	0	0	0	0	0	0	0
chr1:53700000-53750000&chr1:57650000-57700000	0	0	0	0	0	0	0	0	0	0	0	0	0	0	0	0	0	0	0
chr1:55200000-55250000&chr1:57750000-57800000	0	1	0	0	0	1	1	1	0	1	0	0	0	1	0	0	0	1	1
chr1:54750000-54800000&chr1:57850000-57900000	0	1	0	0	0	0	0	0	0	1	0	0	0	1	0	0	0	1	1
chr1:54850000-54900000&chr1:57850000-57900000	1	1	1	0	1	1	1	1	0	1	0	1	0	1	1	1	1	0	1
chr1:57500000-57550000&chr1:57850000-57900000	0	1	1	0	0	0	0	1	1	1	0	0	0	0	1	0	1	0	1
chr1:53300000-53350000&chr1:57900000-57950000	0	0	0	0	0	1	0	0	0	0	0	0	0	1	0	0	1	0	0
chr1:54550000-54600000&chr1:57900000-57950000	0	1	1	0	0	0	0	0	0	1	0	0	0	1	0	0	0	1	1
chr1:57500000-57550000&chr1:57900000-57950000	0	1	1	1	0	0	0	1	1	1	1	0	0	0	1	0	0	0	1
chr1:54550000-54600000&chr1:57950000-58000000	0	0	0	0	0	0	0	0	0	0	0	0	0	0	0	0	0	0	0
chr1:55700000-55750000&chr1:57950000-58000000	0	0	0	0	1	1	0	0	0	1	0	0	0	0	0	0	1	1	0
chr1:54400000-54450000&chr1:58350000-58400000	0	0	0	0	0	0	0	0	0	0	0	0	0	0	0	0	0	0	0
chr1:54750000-54800000&chr1:59100000-59150000	0	0	0	0	0	0	0	0	0	0	0	0	0	0	0	0	0	0	0
chr1:54750000-54800000&chr1:59150000-59200000	0	0	0	0	0	0	0	0	0	0	0	0	0	0	0	0	0	0	0
chr1:55700000-55750000&chr1:59200000-59250000	1	1	1	1	1	1	1	1	1	1	1	0	0	1	1	1	1	1	0
chr1:58950000-59000000&chr1:59200000-59250000	0	0	0	0	0	0	0	0	0	1	0	0	0	0	0	0	0	1	0
chr1:54750000-54800000&chr1:59450000-59500000	0	1	1	0	0	0	0	0	0	1	0	0	0	1	0	0	0	1	1
chr1:57600000-57650000&chr1:59450000-59500000	0	0	0	0	0	1	0	0	0	0	0	0	0	0	0	0	1	0	1
chr1:57750000-57800000&chr1:59450000-59500000	0	1	1	0	1	1	1	0	0	1	0	1	0	1	1	0	1	1	1
chr1:57950000-58000000&chr1:59450000-59500000	0	0	0	0	0	1	0	0	0	1	0	1	0	0	0	0	1	1	0
chr1:57950000-58000000&chr1:59550000-59600000	0	0	0	0	1	0	0	0	0	0	0	0	0	0	0	0	0	0	0
chr1:54750000-54800000&chr1:59600000-59650000	0	0	0	0	0	0	0	0	0	0	0	0	0	0	0	0	0	0	0
chr1:55400000-55450000&chr1:59600000-59650000	0	0	1	1	1	0	0	0	0	0	0	1	0	0	0	0	1	0	0
chr1:57950000-58000000&chr1:59600000-59650000	0	0	0	0	1	0	0	0	0	0	0	1	0	0	0	0	0	0	0
chr1:56950000-57000000&chr1:59750000-59800000	0	0	0	0	0	0	0	0	0	0	0	0	0	0	0	0	0	0	0
chr1:57400000-57450000&chr1:60000000-60050000	0	1	1	1	0	0	1	0	1	1	1	1	0	1	1	0	0	1	1
chr1:57950000-58000000&chr1:60000000-60050000	0	0	0	0	0	1	0	0	0	1	0	1	0	0	0	0	1	1	0
chr1:58000000-58050000&chr1:60000000-60050000	0	1	1	0	0	0	0	0	0	1	0	0	0	0	0	0	0	0	0
chr1:57400000-57450000&chr1:60150000-60200000	0	0	0	0	0	0	0	0	0	1	0	1	0	0	0	0	0	1	0
chr1:57900000-57950000&chr1:60150000-60200000	0	0	0	0	1	0	0	0	0	1	0	1	0	0	0	0	0	1	0
chr1:57950000-58000000&chr1:60150000-60200000	0	0	0	0	0	0	0	0	0	0	0	1	0	0	0	0	0	0	0
chr1:58100000-58150000&chr1:60150000-60200000	0	0	0	0	1	0	0	0	0	0	0	1	0	0	0	0	0	0	0
chr1:59650000-59700000&chr1:60550000-60600000	0	0	0	0	1	1	0	0	0	1	0	1	0	1	0	0	0	1	0
chr1:60300000-60350000&chr1:60550000-60600000	0	0	0	0	0	0	0	0	0	1	0	1	0	0	0	0	0	0	0
chr1:60400000-60450000&chr1:60550000-60600000	0	0	0	0	0	0	0	0	0	1	0	1	0	1	0	0	0	1	0
chr1:58950000-59000000&chr1:60650000-60700000	0	0	0	0	0	0	0	0	0	0	0	0	0	0	0	0	0	0	0
chr1:61350000-61400000&chr1:63650000-63700000	0	0	0	0	0	0	0	0	0	0	0	1	0	0	0	0	0	0	0
chr1:62700000-62750000&chr1:63750000-63800000	0	1	1	0	0	1	1	0	0	1	1	1	0	1	1	0	1	1	0
chr1:62700000-62750000&chr1:63850000-63900000	0	0	0	0	0	1	0	0	0	0	0	0	0	1	0	0	1	0	0
chr1:63750000-63800000&chr1:63850000-63900000	0	0	0	0	0	1	0	0	0	0	0	0	0	1	0	0	1	0	0
chr1:64050000-64100000&chr1:64300000-64350000	0	0	0	0	0	0	0	0	0	0	0	0	0	0	0	0	0	0	0
chr1:62700000-62750000&chr1:64400000-64450000	0	1	1	0	0	0	0	0	0	1	0	0	0	1	0	0	0	0	0
chr1:64750000-64800000&chr1:65100000-65150000	1	0	0	0	1	0	0	1	0	0	0	0	0	0	0	0	0	0	0
chr1:64100000-64150000&chr1:65900000-65950000	1	0	1	0	1	0	0	0	0	0	0	0	0	0	0	1	0	0	0
chr1:64750000-64800000&chr1:65900000-65950000	0	0	0	0	0	0	0	0	0	0	0	0	0	0	0	1	0	0	0
chr1:65100000-65150000&chr1:65900000-65950000	1	0	0	0	1	0	0	1	0	0	0	0	0	0	0	0	0	0	0
chr1:65150000-65200000&chr1:65900000-65950000	1	1	1	0	1	0	0	0	0	0	0	0	0	0	0	1	0	0	1
chr1:65100000-65150000&chr1:66050000-66100000	0	0	0	0	0	0	0	0	0	0	0	0	0	0	0	0	0	0	0
chr1:65150000-65200000&chr1:66150000-66200000	0	1	1	0	1	1	1	0	0	1	0	1	0	1	1	0	1	1	1
chr1:62150000-62200000&chr1:66700000-66750000	1	0	0	1	1	1	1	0	1	1	1	0	1	1	1	1	1	1	1
chr1:66350000-66400000&chr1:66700000-66750000	0	1	1	1	1	1	1	1	1	1	1	1	0	1	1	0	1	1	1
chr1:65900000-65950000&chr1:67000000-67050000	1	1	0	0	1	0	0	1	0	0	0	0	0	0	0	0	0	0	1
chr1:64300000-64350000&chr1:67150000-67200000	0	1	1	0	0	0	0	0	0	0	0	0	0	0	0	0	0	0	0
chr1:64150000-64200000&chr1:67600000-67650000	0	0	0	0	0	0	0	1	0	0	0	0	0	0	0	0	0	0	0
chr1:64400000-64450000&chr1:67600000-67650000	1	0	0	0	0	0	0	0	0	0	0	0	0	0	0	0	0	0	0
chr1:65000000-65050000&chr1:68100000-68150000	0	0	0	0	1	0	0	0	0	0	0	0	0	0	0	0	0	0	0
chr1:65000000-65050000&chr1:69200000-69250000	0	0	0	0	1	0	0	0	0	0	0	1	0	0	0	0	0	0	0
chr1:65000000-65050000&chr1:69450000-69500000	0	0	0	0	1	0	0	0	0	0	0	0	0	0	0	0	0	0	0
chr1:65100000-65150000&chr1:69650000-69700000	1	0	0	0	1	0	0	1	0	0	0	0	0	0	0	0	0	0	0
chr1:70650000-70700000&chr1:74000000-74050000	0	1	1	0	0	1	0	0	0	0	0	0	0	0	0	0	1	0	0
chr1:72800000-72850000&chr1:74350000-74400000	0	1	1	0	0	0	0	0	0	1	0	0	0	1	0	0	0	1	0
chr1:70800000-70850000&chr1:74550000-74600000	0	0	0	0	0	0	0	0	0	0	0	0	0	0	0	0	0	0	0
chr1:73150000-73200000&chr1:74650000-74700000	0	0	0	0	0	0	0	0	0	0	0	0	0	0	0	0	0	0	0
chr1:73600000-73650000&chr1:74650000-74700000	0	0	0	0	0	0	0	0	0	0	0	1	0	0	0	0	0	0	0
chr1:72800000-72850000&chr1:76600000-76650000	0	0	0	0	0	1	0	0	0	0	0	0	0	1	0	0	1	0	0
chr1:75900000-75950000&chr1:76600000-76650000	1	0	0	0	0	1	0	0	0	0	0	0	0	1	0	0	0	0	0
chr1:77150000-77200000&chr1:77400000-77450000	0	1	1	0	0	0	0	0	0	1	0	0	0	1	0	1	0	1	0
chr1:75700000-75750000&chr1:77550000-77600000	0	1	0	0	0	0	0	0	0	1	0	0	0	1	0	0	0	1	0
chr1:75700000-75750000&chr1:78300000-78350000	0	1	1	0	0	0	0	0	0	1	0	0	0	1	0	0	0	1	0
chr1:75700000-75750000&chr1:78450000-78500000	0	0	0	0	0	0	0	0	0	0	0	0	0	0	0	0	0	0	0
chr1:74350000-74400000&chr1:78500000-78550000	0	1	0	0	0	0	0	0	0	1	0	1	0	1	0	0	0	1	0
chr1:74750000-74800000&chr1:78850000-78900000	0	1	1	0	0	1	0	0	0	1	0	0	0	1	0	0	1	1	0
chr1:75400000-75450000&chr1:78850000-78900000	0	1	1	0	0	1	1	1	0	1	1	0	0	1	1	0	1	1	0
chr1:78750000-78800000&chr1:78850000-78900000	0	1	1	0	0	0	0	0	0	0	0	0	0	0	0	0	0	0	0
chr1:74650000-74700000&chr1:79050000-79100000	0	0	0	0	0	0	0	0	0	0	0	0	0	0	0	0	0	0	0
chr1:74850000-74900000&chr1:79450000-79500000	0	0	0	0	0	0	0	0	0	0	0	0	0	0	0	0	0	0	0
chr1:78750000-78800000&chr1:79600000-79650000	0	1	1	0	0	0	0	0	0	0	0	0	0	0	0	0	0	0	0
chr1:79450000-79500000&chr1:79750000-79800000	1	0	0	0	0	0	0	1	0	0	0	0	0	0	0	0	0	0	0
chr1:79600000-79650000&chr1:79750000-79800000	1	1	1	1	1	0	0	1	1	1	0	1	0	1	0	0	0	1	1
chr1:78500000-78550000&chr1:79850000-79900000	0	1	0	0	0	0	0	0	0	0	0	0	0	0	0	0	0	1	0
chr1:78900000-78950000&chr1:79850000-79900000	1	0	1	0	0	0	0	0	0	0	0	0	0	0	0	0	0	0	0
chr1:79550000-79600000&chr1:79850000-79900000	0	0	0	0	0	0	0	0	0	0	0	0	0	0	0	0	0	0	0
chr1:79600000-79650000&chr1:79850000-79900000	0	1	1	0	0	0	0	0	0	0	0	0	0	0	0	0	0	1	0
chr1:78750000-78800000&chr1:80050000-80100000	0	1	0	0	0	0	0	0	0	0	0	0	0	0	0	0	0	0	0
chr1:78650000-78700000&chr1:80100000-80150000	0	0	0	0	0	0	0	0	0	0	0	0	0	0	0	0	0	0	0
chr1:78750000-78800000&chr1:80100000-80150000	0	0	0	0	0	0	0	0	0	0	0	0	0	0	0	0	0	0	0
chr1:78850000-78900000&chr1:80100000-80150000	0	0	0	0	0	0	0	0	0	0	0	0	0	0	0	0	0	0	0
chr1:77100000-77150000&chr1:80300000-80350000	0	0	0	0	0	0	0	0	0	0	0	0	0	0	0	0	0	0	0
chr1:76500000-76550000&chr1:80600000-80650000	0	0	0	0	0	0	0	0	0	0	0	0	0	0	0	0	0	0	0
chr1:76900000-76950000&chr1:80600000-80650000	0	0	0	0	0	0	0	0	0	0	0	0	0	0	0	0	0	0	0
chr1:79600000-79650000&chr1:80800000-80850000	1	0	0	0	1	1	1	1	0	1	1	0	0	0	1	0	1	0	1
chr1:79050000-79100000&chr1:81050000-81100000	0	0	0	0	0	0	0	1	0	0	0	0	0	0	0	0	0	0	1
chr1:80600000-80650000&chr1:81300000-81350000	0	1	1	0	0	1	0	0	0	1	0	0	0	0	0	0	1	0	0
chr1:79050000-79100000&chr1:81500000-81550000	0	0	0	0	0	0	0	0	0	0	0	0	0	0	0	0	0	0	1
chr1:79850000-79900000&chr1:82300000-82350000	0	0	0	0	0	0	0	0	0	0	0	0	0	0	0	0	0	0	0
chr1:80100000-80150000&chr1:82300000-82350000	0	0	0	0	0	0	0	0	0	0	0	0	0	0	0	0	0	0	0
chr1:81300000-81350000&chr1:82300000-82350000	0	0	0	0	0	0	0	0	0	1	0	0	0	0	0	0	0	0	0
chr1:79700000-79750000&chr1:82400000-82450000	0	1	1	1	0	1	0	0	1	1	0	0	0	0	0	0	1	0	1
chr1:82400000-82450000&chr1:83700000-83750000	0	1	1	0	1	0	1	1	0	1	0	1	0	1	1	0	0	1	1
chr1:78900000-78950000&chr1:83850000-83900000	0	1	1	0	0	0	0	1	0	1	1	0	0	1	1	0	0	0	0
chr1:79750000-79800000&chr1:84150000-84200000	0	0	0	0	1	0	0	0	0	0	0	0	0	0	0	1	0	0	0
chr1:79850000-79900000&chr1:84150000-84200000	1	0	0	0	0	0	0	0	0	0	0	0	0	0	0	0	0	0	0
chr1:80600000-80650000&chr1:84150000-84200000	0	0	0	0	0	0	0	0	0	0	0	0	0	0	0	0	0	0	0
chr1:81300000-81350000&chr1:84150000-84200000	0	1	1	0	1	1	0	1	0	1	0	0	0	1	0	0	1	1	1
chr1:80450000-80500000&chr1:84500000-84550000	0	0	0	0	0	0	0	0	0	0	0	0	0	0	0	1	0	0	0
chr1:83250000-83300000&chr1:86050000-86100000	0	0	0	0	0	0	0	0	0	0	0	0	0	0	0	0	0	0	0
chr1:84400000-84450000&chr1:86050000-86100000	0	0	0	0	0	0	0	0	0	0	0	0	0	0	0	0	0	0	0
chr1:81700000-81750000&chr1:86150000-86200000	1	0	0	0	1	0	0	1	0	0	0	0	0	0	0	0	0	0	0
chr1:82400000-82450000&chr1:86150000-86200000	1	1	1	0	1	1	0	1	0	1	0	1	0	0	0	0	1	1	0
chr1:82400000-82450000&chr1:86200000-86250000	1	1	1	0	1	1	1	1	0	1	0	1	0	1	1	0	1	0	0
chr1:83850000-83900000&chr1:86350000-86400000	0	1	1	0	0	1	0	0	0	1	0	0	0	1	0	0	1	0	1
chr1:83850000-83900000&chr1:86400000-86450000	0	1	1	0	0	1	1	1	0	1	1	0	0	1	1	0	1	1	0
chr1:86000000-86050000&chr1:86700000-86750000	0	0	0	0	0	0	0	0	0	1	0	1	0	0	0	0	0	1	0
chr1:84350000-84400000&chr1:87050000-87100000	0	0	0	0	0	0	0	0	0	0	0	0	0	0	0	0	1	0	0
chr1:84700000-84750000&chr1:87050000-87100000	0	0	0	0	0	0	0	0	0	0	0	1	0	0	0	0	0	0	0
chr1:85900000-85950000&chr1:87050000-87100000	0	0	1	0	1	1	0	0	0	1	1	1	0	0	1	0	1	0	0
chr1:83400000-83450000&chr1:87550000-87600000	0	1	1	0	0	1	0	0	0	1	0	0	0	0	0	0	1	0	0
chr1:87450000-87500000&chr1:87550000-87600000	0	1	1	0	0	0	0	0	0	1	1	1	0	1	1	0	1	0	1
chr1:83500000-83550000&chr1:87700000-87750000	0	1	1	0	0	1	1	0	0	1	0	0	0	0	1	0	1	1	1
chr1:83500000-83550000&chr1:87750000-87800000	0	1	1	0	0	0	0	0	0	0	0	0	0	1	0	0	0	0	0
chr1:83500000-83550000&chr1:87950000-88000000	0	1	1	0	0	0	0	0	0	0	0	0	0	0	0	0	0	0	1
chr1:83700000-83750000&chr1:87950000-88000000	0	1	0	0	0	0	0	0	0	0	0	0	0	0	0	0	0	0	1
chr1:86450000-86500000&chr1:87950000-88000000	0	0	0	0	0	0	0	0	0	0	0	0	0	0	0	0	0	0	0
chr1:84600000-84650000&chr1:88100000-88150000	0	1	1	0	1	1	1	1	0	1	1	1	0	1	1	0	1	1	1
chr1:83500000-83550000&chr1:88350000-88400000	0	1	1	0	0	1	0	0	0	0	0	0	0	0	0	0	1	0	0
chr1:83500000-83550000&chr1:88400000-88450000	0	1	1	0	0	1	0	0	0	1	0	0	0	1	0	0	1	0	1
chr1:86850000-86900000&chr1:88400000-88450000	1	0	0	0	1	0	0	1	0	0	0	0	0	0	0	0	0	0	0
chr1:87200000-87250000&chr1:88400000-88450000	0	1	1	0	0	1	0	0	0	1	0	1	0	1	0	0	1	0	1
chr1:86350000-86400000&chr1:88700000-88750000	0	1	1	0	1	1	0	0	0	1	0	1	0	1	0	0	1	0	1
chr1:88400000-88450000&chr1:88700000-88750000	1	1	1	0	1	1	0	1	0	1	0	1	0	1	0	0	1	0	1
chr1:87700000-87750000&chr1:89100000-89150000	0	0	0	0	1	0	0	0	0	1	0	0	0	0	0	0	0	0	0
chr1:88700000-88750000&chr1:89200000-89250000	1	1	1	0	1	1	1	1	0	1	1	1	0	1	1	0	1	1	1
chr1:86350000-86400000&chr1:89350000-89400000	0	1	1	0	0	1	0	0	0	1	0	0	0	1	0	0	1	0	1
chr1:86350000-86400000&chr1:89500000-89550000	0	1	1	0	0	1	0	0	0	1	0	1	0	1	0	0	1	0	1
chr1:86350000-86400000&chr1:89600000-89650000	0	1	1	0	1	1	0	0	0	1	0	1	0	1	0	0	1	0	1
chr1:86350000-86400000&chr1:89650000-89700000	0	1	1	0	1	1	0	0	0	1	0	0	0	1	0	0	1	0	1
chr1:86350000-86400000&chr1:89700000-89750000	0	0	0	0	0	0	0	0	0	0	0	0	0	0	0	0	0	0	0
chr1:86350000-86400000&chr1:89750000-89800000	0	0	0	0	0	0	0	0	0	0	0	1	0	0	0	0	0	0	0
chr1:88900000-88950000&chr1:89750000-89800000	0	0	0	0	0	0	0	0	0	0	0	1	0	0	0	0	0	0	0
chr1:86350000-86400000&chr1:89800000-89850000	0	0	1	0	0	0	0	0	0	0	0	1	0	0	0	0	1	0	0
chr1:86350000-86400000&chr1:89850000-89900000	0	1	1	0	1	1	0	0	0	1	0	1	0	1	0	0	1	0	1
chr1:86350000-86400000&chr1:89900000-89950000	0	0	0	0	0	0	0	0	0	0	0	1	0	0	0	0	0	0	0
chr1:85650000-85700000&chr1:90150000-90200000	1	0	0	0	1	0	0	0	0	0	0	0	0	0	0	0	0	0	0
chr1:86700000-86750000&chr1:90150000-90200000	0	0	0	0	0	0	0	0	0	0	0	1	0	0	0	0	0	0	0
chr1:87000000-87050000&chr1:90150000-90200000	1	0	0	0	1	0	0	0	0	0	0	1	0	0	0	0	1	0	0
chr1:86200000-86250000&chr1:90200000-90250000	0	0	0	0	0	0	0	0	0	1	0	1	0	0	0	0	0	0	0
chr1:86350000-86400000&chr1:90550000-90600000	0	0	0	0	0	0	0	0	0	0	0	1	0	0	0	0	0	0	0
chr1:85650000-85700000&chr1:90600000-90650000	0	0	0	0	0	0	0	0	0	0	0	0	0	0	0	0	0	0	0
chr1:89750000-89800000&chr1:90700000-90750000	0	1	1	1	0	0	0	0	1	1	0	0	0	1	0	0	0	1	0
chr1:89800000-89850000&chr1:90700000-90750000	0	0	1	0	0	1	0	0	0	1	1	0	0	1	1	0	1	1	1
chr1:85800000-85850000&chr1:90800000-90850000	0	0	0	0	1	0	0	0	0	0	0	1	0	0	0	0	0	0	0
chr1:85900000-85950000&chr1:90800000-90850000	0	1	1	0	1	0	0	0	0	0	0	1	0	0	0	0	0	0	1
chr1:87450000-87500000&chr1:90800000-90850000	0	0	1	0	0	0	0	0	0	0	0	1	0	0	0	0	0	0	0
chr1:89700000-89750000&chr1:90800000-90850000	0	0	0	0	0	0	0	0	0	0	0	0	0	0	0	0	0	0	0
chr1:85900000-85950000&chr1:90850000-90900000	0	1	1	0	1	0	0	0	0	0	0	1	0	0	0	0	0	0	0
chr1:86550000-86600000&chr1:90950000-91000000	0	1	1	0	0	1	0	0	0	1	0	0	0	1	0	0	1	1	0
chr1:87000000-87050000&chr1:90950000-91000000	0	1	1	0	1	1	0	1	0	1	1	1	0	0	1	0	1	0	0
chr1:87150000-87200000&chr1:90950000-91000000	0	1	1	0	0	0	0	0	0	1	0	1	0	1	0	0	0	1	0
chr1:90850000-90900000&chr1:90950000-91000000	0	1	1	0	0	0	0	0	0	0	0	1	0	0	0	0	0	0	0
chr1:87950000-88000000&chr1:91050000-91100000	0	1	1	0	0	0	0	0	0	0	0	0	0	0	0	0	0	0	1
chr1:88400000-88450000&chr1:91050000-91100000	0	1	1	0	0	1	0	0	0	1	0	1	0	1	0	0	1	0	1
chr1:86350000-86400000&chr1:91100000-91150000	0	1	0	0	0	1	0	0	0	1	0	0	0	1	0	0	0	0	1
chr1:90300000-90350000&chr1:91350000-91400000	1	1	1	0	1	0	0	1	0	1	0	0	0	1	0	1	0	0	0
chr1:86500000-86550000&chr1:91400000-91450000	0	1	1	0	0	1	1	0	0	1	0	1	0	1	1	0	1	1	1
chr1:89100000-89150000&chr1:91450000-91500000	0	0	0	0	1	0	0	0	0	1	0	0	0	0	0	1	0	0	0
chr1:88000000-88050000&chr1:91500000-91550000	0	0	0	0	1	0	0	0	0	0	0	1	0	0	0	0	0	0	0
chr1:89100000-89150000&chr1:91500000-91550000	1	0	0	0	1	0	0	1	0	0	0	0	0	0	0	1	0	0	0
chr1:88000000-88050000&chr1:91550000-91600000	0	0	0	0	0	0	0	0	0	0	0	1	0	0	0	0	0	0	0
chr1:90350000-90400000&chr1:91550000-91600000	0	0	0	0	0	0	0	0	0	0	0	0	0	0	0	0	0	0	1
chr1:89000000-89050000&chr1:91800000-91850000	0	1	1	0	0	0	0	1	0	1	0	0	0	0	0	0	0	1	0
chr1:88950000-89000000&chr1:92250000-92300000	1	1	0	0	0	1	1	1	0	1	0	0	0	1	1	0	1	1	0
chr1:89000000-89050000&chr1:92250000-92300000	1	1	1	0	0	0	0	1	0	1	0	0	0	0	0	1	0	1	0
chr1:89000000-89050000&chr1:92450000-92500000	0	0	0	0	1	0	0	0	0	0	0	0	0	0	0	0	0	0	0
chr1:88400000-88450000&chr1:92500000-92550000	0	0	0	0	0	0	0	0	0	0	0	1	0	0	0	0	0	0	0
chr1:88700000-88750000&chr1:92500000-92550000	0	1	1	0	1	0	0	0	0	0	0	1	0	0	0	0	0	0	0
chr1:88850000-88900000&chr1:92500000-92550000	0	1	1	0	0	0	0	0	0	0	0	0	0	0	0	0	0	0	0
chr1:89000000-89050000&chr1:92500000-92550000	0	0	0	0	1	0	0	0	0	0	0	0	0	0	0	0	0	0	0
chr1:89050000-89100000&chr1:92500000-92550000	0	0	0	0	1	0	0	0	0	0	0	1	0	0	0	0	0	0	0
chr1:89100000-89150000&chr1:92500000-92550000	0	0	0	0	1	0	0	0	0	0	0	0	0	0	0	0	0	0	0
chr1:89700000-89750000&chr1:92950000-93000000	0	0	0	0	0	0	0	0	0	0	0	0	0	0	0	0	0	0	0
chr1:89750000-89800000&chr1:92950000-93000000	0	0	0	0	0	0	0	0	0	0	0	1	0	0	0	0	0	0	0
chr1:89800000-89850000&chr1:92950000-93000000	0	0	1	0	0	0	0	0	0	0	0	1	0	0	0	0	0	0	0
chr1:90550000-90600000&chr1:92950000-93000000	0	0	0	0	0	0	0	0	0	0	0	1	0	0	0	0	0	0	0
chr1:89850000-89900000&chr1:93000000-93050000	1	1	1	0	1	1	1	1	0	1	1	1	0	1	1	0	1	1	1
chr1:88550000-88600000&chr1:93050000-93100000	1	1	1	0	1	1	0	0	0	0	0	1	0	1	0	0	1	0	0
chr1:89700000-89750000&chr1:93050000-93100000	1	1	1	0	0	1	0	1	0	1	0	0	0	0	0	0	1	0	1
chr1:92300000-92350000&chr1:93050000-93100000	0	1	1	0	0	1	1	1	1	1	0	0	0	1	1	0	0	1	1
chr1:89200000-89250000&chr1:93100000-93150000	0	1	1	1	0	1	1	0	1	1	1	1	0	1	1	0	1	1	1
chr1:91300000-91350000&chr1:93100000-93150000	0	1	1	0	0	1	0	0	0	0	0	1	0	0	0	0	1	0	0
chr1:92400000-92450000&chr1:93200000-93250000	1	0	0	1	1	1	0	1	1	1	1	0	0	0	1	1	1	1	1
chr1:92450000-92500000&chr1:93500000-93550000	0	0	0	0	0	0	0	0	0	0	0	1	0	0	0	0	0	0	0
chr1:89850000-89900000&chr1:93600000-93650000	1	1	1	0	1	1	0	0	0	1	0	1	0	0	0	0	1	1	1
chr1:91200000-91250000&chr1:93600000-93650000	0	0	0	0	0	0	0	0	0	0	0	1	0	0	0	0	0	0	0
chr1:91300000-91350000&chr1:93600000-93650000	0	0	0	0	0	0	0	0	0	0	0	1	0	0	0	0	0	0	0
chr1:89950000-90000000&chr1:93750000-93800000	0	0	0	0	0	0	0	0	0	0	0	0	0	0	0	0	0	0	0
chr1:92450000-92500000&chr1:93800000-93850000	0	0	0	0	0	0	0	0	0	0	0	1	0	0	0	0	0	0	0
chr1:92600000-92650000&chr1:93800000-93850000	1	0	0	0	1	0	0	0	0	0	0	1	0	0	0	0	0	0	0
chr1:89850000-89900000&chr1:94000000-94050000	1	0	1	0	1	1	0	1	0	1	1	1	0	0	1	0	1	1	0
chr1:89900000-89950000&chr1:94000000-94050000	0	0	0	0	0	0	0	0	0	0	0	1	0	0	0	0	0	0	0
chr1:89950000-90000000&chr1:94000000-94050000	0	0	0	0	0	0	0	0	0	0	0	0	0	0	0	0	0	0	0
chr1:90700000-90750000&chr1:94000000-94050000	0	0	1	0	0	1	0	0	0	1	1	0	0	0	1	0	1	1	0
chr1:89550000-89600000&chr1:94050000-94100000	1	1	1	0	1	0	0	0	0	1	0	1	0	1	0	0	0	1	0
chr1:89600000-89650000&chr1:94050000-94100000	1	1	1	0	1	0	0	0	0	1	0	1	0	1	0	0	0	1	0
chr1:89700000-89750000&chr1:94050000-94100000	0	0	0	0	0	0	0	0	0	0	0	0	0	0	0	0	0	0	0
chr1:89750000-89800000&chr1:94050000-94100000	0	0	0	0	0	0	0	0	0	0	0	1	0	0	0	0	0	0	0
chr1:89800000-89850000&chr1:94050000-94100000	0	0	1	0	0	0	0	0	0	0	0	1	0	0	0	0	0	0	0
chr1:89850000-89900000&chr1:94050000-94100000	1	1	1	0	1	0	0	0	0	1	0	1	0	1	0	0	0	1	0
chr1:89900000-89950000&chr1:94050000-94100000	0	0	0	0	0	0	0	0	0	0	0	1	0	0	0	0	0	0	0
chr1:89950000-90000000&chr1:94050000-94100000	0	0	0	0	0	0	0	0	0	0	0	0	0	0	0	0	0	0	0
chr1:90250000-90300000&chr1:94050000-94100000	0	1	0	0	0	0	0	0	0	1	0	0	0	1	0	0	0	1	0
chr1:90300000-90350000&chr1:94050000-94100000	1	0	0	0	1	0	0	0	0	0	0	0	0	0	0	0	0	0	0
chr1:91200000-91250000&chr1:94050000-94100000	0	0	0	0	0	0	0	0	0	0	0	1	0	0	0	0	0	0	0
chr1:92900000-92950000&chr1:94050000-94100000	0	1	1	0	0	0	0	0	0	1	0	1	0	1	0	0	0	1	0
chr1:89950000-90000000&chr1:94900000-94950000	0	0	0	0	0	0	0	0	0	0	0	0	0	0	0	0	0	0	0
chr1:90000000-90050000&chr1:94900000-94950000	0	1	1	0	0	0	0	0	0	1	0	0	0	1	0	0	0	0	0
chr1:92900000-92950000&chr1:95100000-95150000	0	1	1	0	0	0	0	0	0	0	1	0	0	0	1	0	1	0	1
chr1:92950000-93000000&chr1:95100000-95150000	0	0	1	0	0	0	0	0	0	0	0	0	0	0	0	0	0	0	0
chr1:93050000-93100000&chr1:95100000-95150000	0	1	1	1	0	0	0	0	0	0	1	0	1	0	1	0	1	0	1
chr1:92950000-93000000&chr1:95550000-95600000	0	1	1	0	1	0	0	0	0	0	0	0	0	0	0	0	0	0	0
chr1:91100000-91150000&chr1:95650000-95700000	0	0	0	0	0	0	0	0	0	1	0	0	0	1	0	0	0	1	0
chr1:92450000-92500000&chr1:95650000-95700000	0	0	0	0	0	0	0	0	0	0	0	0	0	0	0	0	0	0	0
chr1:92900000-92950000&chr1:95650000-95700000	0	0	0	0	0	0	0	0	0	1	0	0	0	1	0	0	0	1	0
chr1:93050000-93100000&chr1:95650000-95700000	0	0	0	0	0	0	0	0	0	1	0	0	0	1	0	0	0	1	0
chr1:92050000-92100000&chr1:96600000-96650000	0	0	0	0	0	1	0	0	0	0	0	0	0	0	0	0	0	0	0
chr1:93050000-93100000&chr1:96750000-96800000	0	0	0	0	1	0	0	1	0	0	0	1	0	1	0	0	0	0	1
chr1:92900000-92950000&chr1:96800000-96850000	0	0	0	0	0	1	0	0	0	1	0	1	0	0	0	0	1	0	0
chr1:92050000-92100000&chr1:96850000-96900000	0	1	0	0	0	1	1	0	0	1	0	0	0	1	1	0	0	1	0
chr1:92900000-92950000&chr1:96850000-96900000	0	1	1	0	0	1	1	0	0	1	1	0	0	1	1	0	1	1	0
chr1:93200000-93250000&chr1:96850000-96900000	0	0	1	1	0	1	0	0	1	1	1	0	0	0	1	0	1	1	1
chr1:92950000-93000000&chr1:97850000-97900000	0	0	0	0	0	0	0	0	0	0	0	0	0	0	0	0	0	0	0
chr1:97650000-97700000&chr1:97850000-97900000	0	0	0	0	0	0	0	1	0	0	0	0	0	0	0	0	0	0	0
chr1:97750000-97800000&chr1:97850000-97900000	0	0	0	0	0	0	0	0	0	0	0	0	0	0	0	0	0	0	0
chr1:94050000-94100000&chr1:97900000-97950000	1	1	1	0	1	0	0	0	0	1	0	0	0	1	0	0	0	1	0
chr1:95300000-95350000&chr1:97900000-97950000	0	0	0	0	1	0	0	0	0	0	0	0	0	0	0	0	0	0	0
chr1:95650000-95700000&chr1:97900000-97950000	0	0	0	0	0	0	0	0	0	1	0	0	0	1	0	0	0	1	0
chr1:93000000-93050000&chr1:98000000-98050000	0	1	1	0	0	1	1	0	0	1	1	1	0	1	1	0	1	1	1
chr1:94050000-94100000&chr1:98000000-98050000	0	1	1	0	0	0	0	0	0	1	0	1	0	1	0	0	0	1	0
chr1:94050000-94100000&chr1:98050000-98100000	0	0	0	0	0	0	0	0	0	0	0	0	0	0	0	0	0	0	0
chr1:96750000-96800000&chr1:98050000-98100000	0	0	0	0	0	0	0	0	0	0	0	0	0	0	0	0	0	0	0
chr1:93750000-93800000&chr1:98150000-98200000	0	0	0	0	0	0	0	0	0	1	0	0	0	1	0	0	0	1	0
chr1:96750000-96800000&chr1:98150000-98200000	0	0	0	0	1	0	0	1	0	0	0	0	0	1	0	0	0	0	1
chr1:93500000-93550000&chr1:98250000-98300000	0	0	0	0	0	0	0	0	0	0	0	0	0	0	0	0	0	0	0
chr1:93700000-93750000&chr1:98250000-98300000	0	0	0	0	0	0	0	0	0	0	0	0	0	0	0	0	0	0	0
chr1:93500000-93550000&chr1:98300000-98350000	1	0	0	0	1	0	0	1	1	1	0	0	0	0	0	0	0	1	0
chr1:95100000-95150000&chr1:98300000-98350000	0	1	0	0	0	0	0	0	0	0	0	0	0	0	1	0	0	0	1
chr1:95300000-95350000&chr1:98300000-98350000	0	0	0	0	1	0	0	0	0	0	0	0	0	0	0	0	0	0	0
chr1:96600000-96650000&chr1:98300000-98350000	1	0	0	0	0	1	0	0	0	0	0	0	0	0	0	1	0	0	0
chr1:96750000-96800000&chr1:98300000-98350000	0	0	0	0	1	0	0	1	0	0	0	0	0	1	0	0	0	0	1
chr1:96850000-96900000&chr1:98700000-98750000	0	0	0	0	0	0	0	0	0	0	0	0	0	0	0	0	0	0	1
chr1:99100000-99150000&chr1:99750000-99800000	0	0	0	0	1	0	0	1	0	1	0	0	0	0	0	0	0	1	0
chr1:97650000-97700000&chr1:100200000-100250000	0	0	0	0	0	0	0	0	0	0	0	0	0	0	0	0	0	0	0
chr1:98700000-98750000&chr1:101900000-101950000	0	0	0	0	0	0	0	0	0	0	0	0	0	0	0	0	0	0	0
chr1:104800000-104850000&chr1:105050000-105100000	0	0	0	0	0	0	0	0	0	0	0	0	0	0	0	0	0	0	0
chr1:104950000-105000000&chr1:105050000-105100000	0	0	0	0	0	0	0	0	0	0	0	1	0	0	0	0	0	0	0
chr1:105050000-105100000&chr1:105500000-105550000	0	0	0	0	1	0	0	0	0	0	0	0	0	0	0	0	0	0	0
chr1:105350000-105400000&chr1:105500000-105550000	0	0	0	0	1	0	0	0	0	0	0	0	0	0	0	0	0	0	0
chr1:104750000-104800000&chr1:105650000-105700000	0	0	1	0	0	0	0	0	0	0	0	0	0	0	0	0	0	0	0
chr1:104950000-105000000&chr1:105650000-105700000	0	0	0	0	0	0	0	0	0	0	0	0	0	0	0	0	0	0	0
chr1:105050000-105100000&chr1:105650000-105700000	0	0	0	0	0	0	0	0	0	0	0	0	0	0	0	0	0	0	0
chr1:105150000-105200000&chr1:105650000-105700000	0	1	0	0	0	0	0	0	0	1	0	0	0	0	0	0	0	1	0
chr1:105250000-105300000&chr1:105650000-105700000	0	0	0	0	0	0	0	0	0	0	0	0	0	0	0	0	0	0	0
chr1:105300000-105350000&chr1:105650000-105700000	0	0	0	0	0	0	0	0	0	0	0	0	0	0	0	0	0	0	0
chr1:105300000-105350000&chr1:105750000-105800000	0	0	0	0	0	0	0	0	0	1	0	1	0	1	0	0	0	0	0
chr1:105650000-105700000&chr1:105750000-105800000	0	1	1	0	0	0	0	0	0	1	0	0	0	0	0	0	0	1	0
chr1:105050000-105100000&chr1:106100000-106150000	0	0	0	0	1	0	0	0	0	0	0	0	0	0	0	0	0	0	0
chr1:105900000-105950000&chr1:106100000-106150000	0	1	0	0	0	0	0	0	0	0	0	0	0	0	0	0	0	0	0
chr1:105050000-105100000&chr1:106150000-106200000	0	0	0	0	1	0	0	0	0	0	0	1	0	0	0	0	0	0	0
chr1:105200000-105250000&chr1:106500000-106550000	0	0	1	0	0	0	0	0	0	0	0	0	0	1	1	0	0	0	0
chr1:104900000-104950000&chr1:106700000-106750000	0	0	1	0	1	0	0	0	0	0	0	1	0	0	0	0	0	0	0
chr1:104950000-105000000&chr1:106700000-106750000	0	0	0	0	0	0	0	0	0	0	0	1	0	0	0	0	0	0	0
chr1:105200000-105250000&chr1:106700000-106750000	0	0	1	0	0	0	0	0	0	0	0	0	0	0	0	0	0	0	0
chr1:105600000-105650000&chr1:106700000-106750000	0	0	1	0	0	0	0	0	0	0	0	1	0	0	0	0	0	0	0
chr1:105750000-105800000&chr1:107750000-107800000	0	1	1	0	0	0	0	0	0	1	0	0	0	1	0	0	0	0	0
chr1:105650000-105700000&chr1:110350000-110400000	0	1	0	0	0	0	0	0	0	1	0	0	0	0	0	0	0	1	0
chr1:105750000-105800000&chr1:110350000-110400000	0	1	0	0	0	1	1	0	0	1	0	0	0	0	1	0	1	0	1
chr1:107750000-107800000&chr1:111600000-111650000	0	0	0	0	0	0	0	0	0	0	0	0	0	0	0	0	0	0	0
chr1:111150000-111200000&chr1:111800000-111850000	1	0	0	1	0	0	0	1	1	0	0	0	0	0	0	0	0	0	1
chr1:110350000-110400000&chr1:112450000-112500000	1	0	0	0	0	1	0	1	0	0	0	0	0	1	0	0	0	0	0
chr1:111150000-111200000&chr1:115650000-115700000	0	0	0	0	0	0	0	0	0	0	0	0	0	0	0	0	0	0	0
chr1:111150000-111200000&chr1:115700000-115750000	1	0	0	0	0	0	0	1	0	0	0	0	0	0	0	0	0	0	0
chr1:111150000-111200000&chr1:115900000-115950000	0	0	0	0	0	0	0	0	0	0	0	0	0	0	0	0	0	0	0
chr1:115650000-115700000&chr1:118250000-118300000	1	0	0	0	1	0	0	1	0	1	0	0	0	1	0	0	0	1	0
chr1:115900000-115950000&chr1:118850000-118900000	1	0	0	0	0	0	0	0	0	0	0	0	0	0	0	0	0	0	0
chr1:116000000-116050000&chr1:119700000-119750000	0	0	0	0	0	0	0	0	0	0	0	0	0	0	0	0	0	0	0
chr1:119050000-119100000&chr1:119700000-119750000	1	0	0	0	1	0	0	1	0	0	0	0	0	0	0	0	0	0	0
chr1:119050000-119100000&chr1:119900000-119950000	0	0	0	0	0	0	0	0	0	0	0	0	0	0	0	0	0	0	0
chr1:115900000-115950000&chr1:120250000-120300000	0	0	0	0	0	0	0	0	0	0	0	0	0	0	0	0	0	0	0
chr1:115650000-115700000&chr1:120300000-120350000	0	0	0	0	0	0	0	0	0	1	0	0	0	1	0	0	0	1	0
chr1:115700000-115750000&chr1:120300000-120350000	0	1	0	0	0	1	0	0	1	1	0	0	0	1	0	0	0	0	1
chr1:115750000-115800000&chr1:120300000-120350000	0	1	0	0	0	1	0	0	0	0	0	0	0	1	0	0	0	0	1
chr1:115900000-115950000&chr1:120300000-120350000	0	1	0	0	0	0	0	0	0	1	0	0	0	1	0	0	0	0	0
chr1:116000000-116050000&chr1:120300000-120350000	0	0	0	0	0	1	0	0	0	0	0	0	0	0	0	0	0	0	0
chr1:116000000-116050000&chr1:120600000-120650000	0	0	0	0	0	1	0	0	0	0	0	0	0	0	0	0	1	0	0
chr1:119850000-119900000&chr1:121300000-121350000	0	1	1	1	1	1	1	0	1	1	1	1	0	1	1	0	1	1	1
chr1:120100000-120150000&chr1:121300000-121350000	0	1	1	0	0	1	0	0	0	1	0	0	0	0	0	0	1	0	0
chr1:120250000-120300000&chr1:121300000-121350000	0	0	0	0	1	0	0	0	0	1	0	1	0	0	0	0	0	1	0
chr1:120300000-120350000&chr1:121300000-121350000	0	1	0	0	0	1	1	0	1	1	0	0	0	0	1	0	1	1	1
chr1:120500000-120550000&chr1:121300000-121350000	0	1	1	0	1	1	0	0	0	1	0	1	0	1	0	0	1	0	0
chr1:121050000-121100000&chr1:121300000-121350000	1	1	1	1	0	1	1	1	1	1	1	0	0	1	1	0	1	1	1
chr1:116450000-116500000&chr1:121400000-121450000	1	1	1	1	1	1	1	0	1	1	1	1	0	1	1	0	1	0	1
chr1:120500000-120550000&chr1:121450000-121500000	0	0	0	0	0	0	0	0	0	0	0	1	0	0	0	0	0	0	0
chr1:120250000-120300000&chr1:121550000-121600000	0	0	0	0	0	0	0	0	0	0	0	1	0	0	0	0	0	0	0
chr1:119700000-119750000&chr1:121700000-121750000	1	0	0	0	0	0	0	1	0	0	0	0	0	0	0	1	0	0	0
chr1:119050000-119100000&chr1:122550000-122600000	0	0	0	0	0	0	0	0	0	0	0	0	0	0	0	0	0	0	0
chr1:119800000-119850000&chr1:123950000-124000000	0	0	0	0	0	0	0	0	0	0	0	0	0	0	0	0	0	0	0
chr1:119700000-119750000&chr1:124000000-124050000	0	1	1	0	1	0	0	1	0	0	0	0	0	0	0	1	0	0	0
chr1:120250000-120300000&chr1:124800000-124850000	0	0	0	0	1	0	0	0	0	0	0	0	0	0	0	0	0	0	0
chr1:120550000-120600000&chr1:124800000-124850000	0	0	1	0	1	0	0	1	0	0	0	0	0	0	0	0	1	0	0
chr1:120950000-121000000&chr1:124800000-124850000	1	0	0	0	0	0	0	1	0	0	0	0	0	0	0	1	0	0	0
chr1:121150000-121200000&chr1:124800000-124850000	0	1	0	0	1	1	0	0	0	1	0	0	0	0	0	0	0	0	1
chr1:121300000-121350000&chr1:124800000-124850000	1	1	1	0	1	1	0	0	0	1	0	0	0	0	0	1	1	0	1
chr1:121550000-121600000&chr1:124800000-124850000	0	0	0	0	1	0	0	0	0	0	0	0	0	0	0	0	0	0	0
chr1:121600000-121650000&chr1:124800000-124850000	1	1	1	0	0	1	0	0	0	1	0	0	0	0	0	0	1	0	1
chr1:121700000-121750000&chr1:124800000-124850000	1	0	0	0	0	0	0	1	0	0	0	0	0	0	0	1	0	0	0
chr1:122250000-122300000&chr1:124800000-124850000	0	0	0	0	0	0	0	0	0	0	0	0	0	0	0	0	0	0	0
chr1:122650000-122700000&chr1:124800000-124850000	0	0	1	0	0	0	0	0	0	0	0	0	0	0	0	0	1	0	0
chr1:123300000-123350000&chr1:124800000-124850000	1	0	0	0	0	0	0	0	0	0	0	0	0	0	0	1	0	0	0
chr1:124000000-124050000&chr1:124800000-124850000	0	1	1	0	1	1	0	1	0	1	0	0	0	0	0	1	1	0	1
chr1:121700000-121750000&chr1:125350000-125400000	0	0	0	0	1	0	0	0	0	0	0	0	0	0	0	0	0	0	0
chr1:123500000-123550000&chr1:125500000-125550000	0	0	0	0	0	0	0	0	0	0	0	0	0	0	0	0	0	0	0
chr1:123500000-123550000&chr1:125550000-125600000	0	0	0	0	0	0	0	0	0	0	0	0	0	1	0	0	0	0	1
chr1:124800000-124850000&chr1:125900000-125950000	1	1	0	0	1	1	0	0	0	1	0	0	0	0	0	1	0	0	1
chr1:121700000-121750000&chr1:126000000-126050000	0	1	1	1	0	0	0	0	1	1	0	0	0	1	0	0	0	0	0
chr1:124800000-124850000&chr1:126150000-126200000	0	1	0	0	0	1	0	1	0	1	0	0	0	0	0	1	0	0	1
chr1:126000000-126050000&chr1:126400000-126450000	0	1	1	0	0	1	0	0	0	1	1	0	0	1	1	0	1	0	0
chr1:122250000-122300000&chr1:126650000-126700000	0	0	0	0	0	0	0	0	0	0	0	0	0	0	0	0	0	0	0
chr1:122650000-122700000&chr1:126650000-126700000	0	0	1	0	0	0	0	0	0	0	0	0	0	0	0	0	0	0	0
chr1:124800000-124850000&chr1:126650000-126700000	0	0	0	0	0	0	0	0	0	0	0	0	0	0	0	0	0	0	0
chr1:122250000-122300000&chr1:126800000-126850000	0	1	1	0	0	0	0	0	0	0	0	0	0	1	0	0	0	0	1
chr1:124800000-124850000&chr1:126800000-126850000	1	1	1	0	1	1	0	1	0	1	0	0	0	0	0	1	1	0	1
chr1:124800000-124850000&chr1:126900000-126950000	0	0	0	0	1	0	0	0	0	0	0	0	0	0	0	0	0	0	0
chr1:122250000-122300000&chr1:127200000-127250000	0	0	0	0	0	0	0	0	0	0	0	0	0	0	0	0	0	0	0
chr1:122650000-122700000&chr1:127350000-127400000	0	1	1	0	0	1	0	0	0	1	1	0	0	0	1	0	1	1	0
chr1:123300000-123350000&chr1:127350000-127400000	1	1	1	0	0	1	0	0	0	0	0	0	0	0	0	1	1	0	1
chr1:124000000-124050000&chr1:127350000-127400000	1	1	1	0	1	1	1	1	0	1	1	0	0	1	1	1	1	1	1
chr1:122850000-122900000&chr1:127450000-127500000	0	0	0	0	0	0	0	0	0	0	0	0	0	0	0	0	0	0	0
chr1:123300000-123350000&chr1:127450000-127500000	1	0	0	0	1	0	0	0	0	0	0	0	0	0	0	0	0	0	0
chr1:124700000-124750000&chr1:127450000-127500000	1	0	0	1	1	1	0	0	1	1	0	1	0	1	0	0	1	1	0
chr1:124800000-124850000&chr1:127450000-127500000	1	0	0	0	1	0	0	0	0	0	0	0	0	0	0	0	0	0	0
chr1:124800000-124850000&chr1:127500000-127550000	0	0	0	0	1	0	0	0	0	0	0	0	0	0	0	1	0	0	0
chr1:126000000-126050000&chr1:127500000-127550000	0	1	1	0	0	0	0	0	0	1	0	0	0	1	0	0	0	0	0
chr1:123300000-123350000&chr1:127600000-127650000	0	0	0	0	0	0	0	0	0	0	0	0	0	0	0	0	0	0	0
chr1:124800000-124850000&chr1:127600000-127650000	0	0	0	0	0	0	0	0	0	0	0	0	0	0	0	0	0	0	0
chr1:125550000-125600000&chr1:127600000-127650000	0	1	1	0	0	1	0	0	0	0	0	0	0	0	0	0	1	0	0
chr1:126000000-126050000&chr1:127600000-127650000	0	1	1	0	0	1	0	0	0	0	0	0	0	0	0	0	1	0	0
chr1:126100000-126150000&chr1:127600000-127650000	0	1	1	0	0	1	0	0	0	0	0	0	0	0	0	0	1	0	0
chr1:122850000-122900000&chr1:127650000-127700000	0	1	0	0	0	0	0	0	0	1	0	0	0	1	0	0	0	0	0
chr1:123300000-123350000&chr1:127650000-127700000	0	1	0	0	1	1	0	1	0	0	0	0	0	0	0	0	0	0	1
chr1:124800000-124850000&chr1:127650000-127700000	0	1	0	0	1	1	0	1	0	1	0	0	0	0	0	0	0	0	1
chr1:125550000-125600000&chr1:127650000-127700000	0	1	1	0	0	1	1	0	0	1	0	1	0	1	1	0	1	1	0
chr1:126000000-126050000&chr1:127650000-127700000	0	1	1	0	0	1	1	0	0	1	0	0	0	1	1	0	1	1	0
chr1:124800000-124850000&chr1:127700000-127750000	0	0	0	0	0	0	0	0	0	0	0	0	0	0	0	0	0	0	0
chr1:126000000-126050000&chr1:127700000-127750000	0	0	0	0	0	0	0	0	0	0	0	0	0	0	0	0	0	0	1
chr1:123300000-123350000&chr1:127750000-127800000	1	0	0	0	0	0	0	1	0	0	0	0	0	0	0	1	0	0	0
chr1:123500000-123550000&chr1:127750000-127800000	0	0	0	0	0	0	0	1	0	0	0	0	0	0	0	0	0	0	0
chr1:124800000-124850000&chr1:127750000-127800000	0	0	0	0	0	0	0	1	0	0	0	0	0	0	0	1	0	0	0
chr1:126000000-126050000&chr1:127750000-127800000	0	1	1	0	0	1	0	0	0	1	0	0	0	1	0	0	1	1	0
chr1:126800000-126850000&chr1:127750000-127800000	1	1	1	0	1	1	0	1	0	1	0	0	0	1	0	1	1	1	0
chr1:122850000-122900000&chr1:127800000-127850000	0	0	1	0	0	0	0	0	0	0	0	0	0	0	0	0	0	0	0
chr1:124000000-124050000&chr1:127800000-127850000	1	0	1	0	1	1	0	1	0	1	1	0	0	1	1	1	1	1	1
chr1:124800000-124850000&chr1:127800000-127850000	1	0	1	0	0	0	0	1	0	0	0	0	0	0	0	1	1	0	0
chr1:125400000-125450000&chr1:127800000-127850000	0	0	1	0	1	0	0	0	0	0	0	0	0	0	0	0	0	0	0
chr1:126150000-126200000&chr1:127800000-127850000	1	0	0	0	0	1	0	1	0	1	0	0	0	1	1	1	1	1	1
chr1:122850000-122900000&chr1:127850000-127900000	0	0	0	0	0	0	0	0	0	0	0	0	0	0	0	0	0	0	0
chr1:125350000-125400000&chr1:127850000-127900000	0	0	0	0	0	0	0	0	0	0	0	1	0	0	0	0	0	0	0
chr1:125400000-125450000&chr1:127850000-127900000	0	0	0	0	0	0	0	0	0	0	0	1	0	0	0	0	0	0	0
chr1:125550000-125600000&chr1:127850000-127900000	0	0	0	0	0	1	0	0	0	1	0	1	0	1	0	0	1	1	0
chr1:126000000-126050000&chr1:127850000-127900000	0	0	0	0	0	1	0	0	0	1	0	0	0	1	0	0	1	1	0
chr1:126400000-126450000&chr1:127850000-127900000	0	0	0	0	1	0	0	0	0	0	0	1	0	0	0	0	1	0	0
chr1:126800000-126850000&chr1:127850000-127900000	0	0	0	0	1	1	0	0	0	1	0	1	0	1	0	0	1	1	0
chr1:127450000-127500000&chr1:127850000-127900000	0	0	0	0	0	0	0	0	0	0	0	1	0	0	0	0	0	0	0
chr1:125400000-125450000&chr1:127900000-127950000	0	0	0	0	0	0	0	0	0	0	0	0	0	0	0	0	0	0	0
chr1:126150000-126200000&chr1:127900000-127950000	0	0	0	0	0	1	0	0	0	0	0	0	0	1	0	0	0	0	0
chr1:126400000-126450000&chr1:127900000-127950000	0	0	0	0	0	0	0	0	0	0	0	0	0	0	0	0	1	0	0
chr1:127250000-127300000&chr1:127900000-127950000	0	0	0	0	0	0	0	0	0	0	0	0	0	0	0	0	0	0	0
chr1:125350000-125400000&chr1:127950000-128000000	0	1	1	0	1	0	0	0	0	0	0	1	0	0	0	0	0	0	1
chr1:125400000-125450000&chr1:127950000-128000000	0	1	1	0	1	0	0	0	0	1	0	1	0	1	0	0	0	1	1
chr1:125550000-125600000&chr1:127950000-128000000	1	0	0	0	1	0	1	1	0	1	1	1	0	1	1	0	0	1	1
chr1:126400000-126450000&chr1:127950000-128000000	0	1	1	0	1	1	0	1	0	1	1	1	0	1	1	1	1	0	0
chr1:125350000-125400000&chr1:128000000-128050000	0	0	0	0	0	0	0	0	0	0	0	0	0	0	0	0	0	0	0
chr1:125400000-125450000&chr1:128000000-128050000	0	0	0	0	0	0	0	0	0	0	0	0	0	0	0	0	0	0	0
chr1:125500000-125550000&chr1:128000000-128050000	0	0	0	0	0	0	0	0	0	0	0	0	0	0	0	0	0	0	0
chr1:126000000-126050000&chr1:128000000-128050000	0	0	0	0	0	0	0	0	0	1	0	0	0	0	0	0	0	0	1
chr1:126100000-126150000&chr1:128000000-128050000	0	0	0	0	0	0	0	0	0	1	0	0	1	0	0	0	0	0	1
chr1:126400000-126450000&chr1:128000000-128050000	0	0	0	0	0	0	0	0	0	0	0	0	0	0	0	0	0	0	0
chr1:123950000-124000000&chr1:128100000-128150000	0	0	0	0	0	0	0	0	0	0	0	0	0	0	0	0	0	0	0
chr1:124800000-124850000&chr1:128100000-128150000	0	0	0	0	0	0	0	0	0	0	0	0	0	0	0	1	0	0	0
chr1:127450000-127500000&chr1:128100000-128150000	1	0	0	0	1	0	0	0	0	0	0	0	0	0	0	0	0	0	0
chr1:127600000-127650000&chr1:128100000-128150000	0	0	0	0	0	0	0	0	0	0	0	0	0	0	0	0	0	0	0
chr1:127650000-127700000&chr1:128100000-128150000	0	0	0	0	1	0	0	1	0	1	0	0	0	0	0	0	0	0	0
chr1:124800000-124850000&chr1:128200000-128250000	0	0	0	0	1	0	0	0	0	0	0	0	0	0	0	0	0	0	0
chr1:125350000-125400000&chr1:128200000-128250000	0	0	0	0	0	0	0	0	0	0	0	1	0	0	0	0	0	0	0
chr1:126000000-126050000&chr1:128200000-128250000	0	0	0	0	0	0	0	0	0	1	0	0	0	1	0	0	0	1	0
chr1:126150000-126200000&chr1:128200000-128250000	0	0	0	0	1	0	0	0	0	1	0	0	0	1	0	0	0	1	0
chr1:126400000-126450000&chr1:128200000-128250000	0	0	0	0	1	0	0	0	0	0	0	1	0	0	0	0	0	0	0
chr1:126100000-126150000&chr1:128350000-128400000	0	0	0	0	0	0	0	0	0	1	0	0	0	0	0	0	0	1	0
chr1:126150000-126200000&chr1:128350000-128400000	0	0	0	0	0	0	0	0	0	1	0	0	0	0	0	0	0	1	0
chr1:126400000-126450000&chr1:128350000-128400000	0	0	0	0	0	0	0	0	0	0	0	0	0	0	0	0	0	0	0
chr1:124800000-124850000&chr1:128400000-128450000	1	1	1	0	0	1	0	1	0	1	0	0	0	0	0	0	1	0	1
chr1:127950000-128000000&chr1:128400000-128450000	1	0	0	0	0	1	1	1	0	1	1	0	0	1	1	0	1	1	1
chr1:128100000-128150000&chr1:128400000-128450000	1	0	0	0	0	0	0	1	0	1	0	0	0	0	0	0	0	0	0
chr1:124800000-124850000&chr1:128450000-128500000	0	0	0	0	0	0	0	0	0	0	0	0	0	0	0	1	0	0	0
chr1:127600000-127650000&chr1:128450000-128500000	0	0	0	0	0	0	0	0	0	0	0	0	0	0	0	0	0	0	0
chr1:127650000-127700000&chr1:128450000-128500000	0	0	0	0	1	1	0	1	0	1	0	0	0	1	0	0	0	0	1
chr1:127700000-127750000&chr1:128450000-128500000	0	0	0	0	0	0	0	0	0	0	0	0	0	0	0	0	0	0	0
chr1:127750000-127800000&chr1:128450000-128500000	0	0	0	0	0	0	0	1	0	0	0	0	0	0	0	1	0	0	0
chr1:128000000-128050000&chr1:128450000-128500000	0	0	0	0	0	0	0	0	0	0	0	0	0	0	0	0	0	0	0
chr1:128100000-128150000&chr1:128450000-128500000	0	0	0	0	0	0	0	0	0	0	0	0	0	0	0	1	0	0	0
chr1:124800000-124850000&chr1:128800000-128850000	1	0	0	0	1	0	0	0	0	0	0	0	0	0	0	0	0	0	0
chr1:126400000-126450000&chr1:128800000-128850000	1	0	1	0	1	0	0	0	0	0	0	1	0	0	0	0	0	0	0
chr1:124800000-124850000&chr1:128900000-128950000	0	0	1	0	0	0	0	0	0	0	0	0	0	0	0	1	1	0	0
chr1:124800000-124850000&chr1:129250000-129300000	0	0	1	0	0	0	0	0	0	0	0	0	0	0	0	0	1	0	0
chr1:125500000-125550000&chr1:129550000-129600000	1	0	0	0	0	0	0	0	0	0	0	0	0	0	0	0	0	0	0
chr1:125550000-125600000&chr1:129550000-129600000	1	0	0	0	1	1	0	1	0	0	0	0	0	1	0	0	1	0	0
chr1:126150000-126200000&chr1:129550000-129600000	0	0	0	0	0	1	0	1	0	0	0	0	0	1	0	1	0	0	0
chr1:125550000-125600000&chr1:130250000-130300000	1	0	0	0	1	1	0	1	0	0	0	0	0	0	0	0	1	0	1
chr1:125500000-125550000&chr1:130300000-130350000	0	0	0	0	0	0	0	0	0	0	0	0	0	0	0	0	0	0	0
chr1:127350000-127400000&chr1:130850000-130900000	0	1	1	1	1	1	1	0	1	1	0	0	0	0	1	0	0	0	0
chr1:126400000-126450000&chr1:130950000-131000000	1	0	1	0	1	0	0	0	0	0	0	1	0	0	0	0	1	0	0
chr1:126900000-126950000&chr1:130950000-131000000	0	0	0	0	0	0	0	0	0	0	0	1	0	0	0	0	0	0	0
chr1:130250000-130300000&chr1:130950000-131000000	1	0	0	0	1	0	0	0	0	0	0	0	0	0	0	0	0	0	0
chr1:130300000-130350000&chr1:130950000-131000000	0	0	0	0	0	0	0	0	0	0	0	0	0	0	0	0	0	0	0
chr1:127000000-127050000&chr1:131150000-131200000	0	1	0	0	1	0	0	0	0	1	0	1	0	0	0	0	0	0	1
chr1:128100000-128150000&chr1:131150000-131200000	1	0	0	0	1	0	0	1	0	1	0	0	0	0	0	1	0	0	0
chr1:127000000-127050000&chr1:131650000-131700000	0	0	0	0	0	0	0	0	0	0	0	1	0	0	0	0	0	0	0
chr1:131500000-131550000&chr1:131750000-131800000	1	1	1	0	1	1	1	1	0	1	1	1	0	1	1	0	1	1	1
chr1:127250000-127300000&chr1:132100000-132150000	1	1	1	0	1	0	0	1	0	1	0	0	0	1	0	1	0	0	1
chr1:130950000-131000000&chr1:132150000-132200000	1	1	1	0	1	1	0	0	0	1	0	1	0	1	0	0	1	0	0
chr1:130950000-131000000&chr1:132200000-132250000	1	1	1	0	1	1	0	0	0	1	0	1	0	1	0	0	1	0	0
chr1:128200000-128250000&chr1:132300000-132350000	0	0	0	0	0	0	0	0	0	1	0	1	0	1	0	0	0	1	0
chr1:129550000-129600000&chr1:132300000-132350000	1	0	0	0	1	1	0	0	0	0	0	0	0	1	0	0	1	0	0
chr1:130300000-130350000&chr1:132300000-132350000	0	1	1	0	0	1	0	0	0	0	0	0	0	0	0	0	1	0	1
chr1:130950000-131000000&chr1:132300000-132350000	0	1	1	0	0	1	0	0	0	1	0	1	0	1	0	0	1	0	0
chr1:127350000-127400000&chr1:132350000-132400000	1	1	1	1	1	1	1	1	1	1	1	0	0	1	1	1	1	1	0
chr1:131400000-131450000&chr1:132750000-132800000	0	1	1	0	0	1	1	1	0	1	1	0	0	1	1	0	1	0	1
chr1:132050000-132100000&chr1:132850000-132900000	0	0	1	0	0	1	0	0	0	1	1	1	0	1	1	0	1	1	0
chr1:132250000-132300000&chr1:132850000-132900000	0	0	0	0	0	0	0	0	0	1	0	1	0	0	0	0	0	1	0
chr1:132300000-132350000&chr1:132850000-132900000	0	1	1	0	0	1	1	0	0	1	1	1	0	1	1	0	1	1	1
chr1:132700000-132750000&chr1:132850000-132900000	1	1	1	0	1	1	1	1	0	1	1	1	0	1	1	0	1	1	1
chr1:132050000-132100000&chr1:132900000-132950000	0	0	1	1	0	1	0	0	0	1	1	1	0	1	1	0	1	1	0
chr1:132450000-132500000&chr1:132950000-133000000	1	0	0	0	1	0	0	1	0	0	0	1	0	0	0	1	0	0	0
chr1:132450000-132500000&chr1:133000000-133050000	1	1	0	0	1	0	0	1	1	0	0	1	0	1	0	1	0	0	0
chr1:132050000-132100000&chr1:133100000-133150000	0	0	1	1	0	0	0	0	0	0	0	1	0	0	0	0	0	0	0
chr1:132350000-132400000&chr1:133100000-133150000	0	1	1	1	1	0	0	0	1	1	0	1	0	1	0	0	0	1	0
chr1:131800000-131850000&chr1:133150000-133200000	0	0	0	0	0	0	0	0	0	1	0	0	0	1	0	0	0	1	0
chr1:132250000-132300000&chr1:133150000-133200000	0	0	0	0	1	0	0	0	0	1	0	1	0	0	0	0	0	1	0
chr1:131400000-131450000&chr1:133200000-133250000	0	1	1	0	0	1	1	1	0	1	1	0	0	1	1	0	1	1	1
chr1:131500000-131550000&chr1:133200000-133250000	1	1	1	0	1	1	1	1	0	1	1	1	0	1	1	1	1	1	1
chr1:131800000-131850000&chr1:133200000-133250000	0	0	0	0	0	0	0	0	0	1	0	0	0	1	0	0	0	1	0
chr1:128900000-128950000&chr1:133300000-133350000	1	1	1	1	1	0	0	1	0	1	1	0	0	0	1	0	1	0	1
chr1:131150000-131200000&chr1:135150000-135200000	1	1	1	0	1	1	1	1	0	1	0	1	0	1	1	1	1	1	1
chr1:131200000-131250000&chr1:135150000-135200000	1	1	1	1	1	1	1	1	1	1	1	1	0	1	1	0	1	1	1
chr1:131400000-131450000&chr1:135150000-135200000	0	1	1	0	0	1	1	1	0	1	1	0	0	1	1	0	1	1	1
chr1:131200000-131250000&chr1:135350000-135400000	1	1	1	1	1	1	1	1	1	1	1	1	0	1	1	0	1	1	1
chr1:133050000-133100000&chr1:135450000-135500000	1	0	0	0	1	0	0	0	0	0	0	1	0	0	0	0	0	0	0
chr1:135050000-135100000&chr1:135750000-135800000	0	1	1	0	0	1	1	0	0	1	1	0	0	1	1	0	1	1	0
chr1:135300000-135350000&chr1:136050000-136100000	0	1	1	0	0	0	1	0	0	1	1	0	0	1	1	0	0	1	0
chr1:131800000-131850000&chr1:136150000-136200000	0	0	0	0	0	0	0	0	0	1	0	0	0	1	0	0	0	1	0
chr1:135300000-135350000&chr1:136150000-136200000	0	1	1	0	0	1	1	0	0	1	1	0	0	1	1	0	1	1	0
chr1:131500000-131550000&chr1:136250000-136300000	1	0	0	0	1	0	0	0	0	0	0	1	0	0	0	0	0	0	0
chr1:131500000-131550000&chr1:136300000-136350000	0	1	1	0	0	1	1	0	0	1	1	0	0	1	1	0	1	1	1
chr1:131750000-131800000&chr1:136300000-136350000	0	1	1	0	0	1	1	0	0	1	1	0	0	1	1	0	1	1	0
chr1:131800000-131850000&chr1:136300000-136350000	0	0	0	0	0	0	0	0	0	1	0	0	0	1	0	0	0	1	0
chr1:131850000-131900000&chr1:136300000-136350000	0	0	0	0	0	0	0	0	0	0	0	0	0	0	0	0	0	0	0
chr1:131900000-131950000&chr1:136300000-136350000	0	0	0	0	0	1	0	0	0	1	1	0	0	0	1	0	1	1	0
chr1:131400000-131450000&chr1:136350000-136400000	0	0	0	1	0	1	0	0	1	1	0	0	0	0	0	0	1	1	1
chr1:131750000-131800000&chr1:136350000-136400000	0	0	0	1	0	1	0	0	1	1	0	0	0	0	0	0	1	1	1
chr1:131800000-131850000&chr1:136350000-136400000	0	0	0	0	0	0	0	0	0	0	0	0	0	0	0	0	0	0	0
chr1:135700000-135750000&chr1:136350000-136400000	0	0	0	0	0	1	0	0	1	1	0	0	0	0	0	0	0	1	1
chr1:132800000-132850000&chr1:136400000-136450000	0	0	1	0	1	0	0	0	0	1	0	0	0	0	1	0	1	1	0
chr1:132550000-132600000&chr1:136450000-136500000	0	0	0	0	0	0	0	0	0	1	0	0	0	1	0	0	0	1	0
chr1:134450000-134500000&chr1:136500000-136550000	0	0	0	0	1	0	0	0	0	0	0	1	0	0	0	0	0	0	0
chr1:134700000-134750000&chr1:136500000-136550000	1	1	1	1	1	0	0	1	1	1	0	1	0	1	0	1	0	0	1
chr1:135700000-135750000&chr1:136500000-136550000	0	1	0	0	1	0	0	0	1	1	0	1	0	1	0	0	0	0	1
chr1:135850000-135900000&chr1:136500000-136550000	0	0	1	1	1	0	0	0	0	0	0	1	0	0	0	0	0	0	0
chr1:135900000-135950000&chr1:136500000-136550000	0	1	1	1	1	0	0	0	1	1	0	1	0	1	0	0	0	0	1
chr1:136300000-136350000&chr1:136500000-136550000	0	1	1	1	0	0	0	0	1	1	0	0	0	1	0	0	0	0	1
chr1:133000000-133050000&chr1:137300000-137350000	1	1	0	0	1	0	0	0	0	0	0	1	0	1	0	0	0	0	1
chr1:133100000-133150000&chr1:137450000-137500000	0	0	0	0	1	0	0	0	0	0	0	0	0	0	0	0	0	0	0
chr1:133250000-133300000&chr1:137450000-137500000	1	0	0	0	1	0	0	1	0	0	0	0	0	0	0	0	0	0	1
chr1:132600000-132650000&chr1:137500000-137550000	1	0	0	0	1	0	0	1	0	1	0	0	0	1	0	1	0	0	1
chr1:132950000-133000000&chr1:137500000-137550000	1	0	0	0	1	0	0	1	0	0	0	0	0	0	0	1	0	0	0
chr1:133150000-133200000&chr1:137500000-137550000	0	0	0	0	1	0	0	1	0	1	0	0	0	1	0	1	0	0	1
chr1:133300000-133350000&chr1:137500000-137550000	1	0	0	0	1	0	0	1	0	1	0	0	0	1	0	0	0	0	1
chr1:135500000-135550000&chr1:137500000-137550000	1	0	0	0	1	0	0	1	0	1	0	0	0	1	0	1	0	0	1
chr1:135850000-135900000&chr1:137500000-137550000	0	0	0	0	1	0	0	0	0	0	0	0	0	0	0	0	0	0	0
chr1:137300000-137350000&chr1:137850000-137900000	0	0	0	0	0	0	0	0	0	0	0	0	0	0	0	0	0	0	0
chr1:137050000-137100000&chr1:138550000-138600000	0	0	0	0	0	0	0	0	0	0	0	0	0	0	0	0	0	0	0
chr1:137050000-137100000&chr1:138850000-138900000	0	0	0	0	0	0	0	0	0	0	0	0	0	0	0	0	0	0	0
chr1:135800000-135850000&chr1:138950000-139000000	0	1	1	0	0	0	0	0	0	1	0	1	0	1	0	0	0	1	1
chr1:137050000-137100000&chr1:139150000-139200000	0	0	0	0	0	0	0	0	0	0	0	0	0	0	0	0	0	0	0
chr1:135300000-135350000&chr1:139450000-139500000	1	0	0	0	0	0	0	1	0	0	0	0	0	1	0	0	0	1	0
chr1:136600000-136650000&chr1:140250000-140300000	0	0	0	0	0	0	0	0	0	0	0	0	0	0	0	0	0	0	0
chr1:137200000-137250000&chr1:140250000-140300000	0	0	0	0	0	0	0	0	0	0	0	0	0	0	0	0	0	0	0
chr1:143350000-143400000&chr1:144600000-144650000	0	0	0	0	0	0	0	0	0	0	0	0	1	0	0	0	0	0	0
chr1:143600000-143650000&chr1:144600000-144650000	0	0	0	0	0	0	0	0	0	1	0	0	0	1	0	0	0	0	1
chr1:143950000-144000000&chr1:144600000-144650000	0	0	0	0	0	0	0	0	0	0	0	0	0	0	0	0	0	0	0
chr1:144000000-144050000&chr1:144600000-144650000	1	0	0	0	0	0	0	0	0	0	0	0	0	0	0	0	0	0	0
chr1:143600000-143650000&chr1:145050000-145100000	0	0	0	0	1	1	0	1	0	0	0	0	0	1	0	0	1	0	0
chr1:143600000-143650000&chr1:145500000-145550000	0	1	1	0	0	0	1	0	0	0	1	0	0	0	1	0	0	0	1
chr1:143350000-143400000&chr1:146450000-146500000	0	0	0	0	0	0	0	0	0	0	0	0	0	0	0	0	0	0	0
chr1:146450000-146500000&chr1:149400000-149450000	0	0	0	0	0	0	0	0	0	0	0	0	0	0	0	0	0	0	0
chr1:146450000-146500000&chr1:150500000-150550000	0	0	0	0	0	0	0	0	0	0	0	0	0	0	0	0	0	0	0
chr1:149800000-149850000&chr1:150500000-150550000	0	0	0	0	0	0	0	0	0	0	0	0	0	0	0	0	0	0	0
chr1:150500000-150550000&chr1:151000000-151050000	0	0	0	0	1	0	0	0	0	0	0	1	0	0	0	0	0	0	0
chr1:146950000-147000000&chr1:151300000-151350000	1	0	0	0	0	0	0	0	0	0	0	0	0	0	0	0	0	0	0
chr1:150500000-150550000&chr1:151300000-151350000	0	0	0	0	1	0	0	0	0	0	0	1	0	0	0	0	0	0	0
chr1:150900000-150950000&chr1:151300000-151350000	0	0	1	0	1	0	0	0	0	0	0	1	0	0	0	0	0	0	0
chr1:151000000-151050000&chr1:151300000-151350000	1	0	0	0	1	0	0	1	0	0	0	1	0	0	0	1	0	0	0
chr1:148550000-148600000&chr1:151800000-151850000	1	0	0	0	1	0	0	1	0	0	0	0	0	0	0	1	1	0	0
chr1:151250000-151300000&chr1:151800000-151850000	1	0	1	0	1	0	0	1	0	0	0	1	0	0	0	1	0	0	0
chr1:148550000-148600000&chr1:152000000-152050000	1	0	0	0	0	0	0	1	0	0	0	0	0	0	0	1	0	0	0
chr1:150350000-150400000&chr1:152000000-152050000	1	0	0	0	1	0	0	0	0	0	0	0	0	0	0	0	0	0	0
chr1:150500000-150550000&chr1:152000000-152050000	0	0	0	0	1	0	0	0	0	0	0	0	0	0	0	0	0	0	0
chr1:151300000-151350000&chr1:152000000-152050000	1	0	0	0	1	0	0	0	0	0	0	0	0	0	0	1	0	0	0
chr1:151250000-151300000&chr1:152400000-152450000	0	0	0	0	1	0	0	0	0	0	0	1	0	0	0	0	0	0	0
chr1:151400000-151450000&chr1:152400000-152450000	0	0	0	0	0	0	0	0	0	0	0	0	0	0	0	0	0	0	0
chr1:151400000-151450000&chr1:152450000-152500000	0	0	0	0	0	0	0	0	0	0	0	0	0	0	0	0	0	0	0
chr1:151800000-151850000&chr1:152750000-152800000	0	0	1	0	1	0	0	1	0	0	0	1	0	0	0	0	1	0	0
chr1:150500000-150550000&chr1:152800000-152850000	0	1	0	0	1	0	0	0	0	1	0	0	0	0	0	0	0	0	1
chr1:151400000-151450000&chr1:152900000-152950000	0	1	1	0	0	1	0	0	0	1	0	0	0	1	0	0	1	0	0
chr1:151500000-151550000&chr1:152900000-152950000	1	1	1	0	1	1	1	1	0	1	1	0	0	1	1	0	1	1	1
chr1:151050000-151100000&chr1:152950000-153000000	0	0	0	0	0	0	0	0	0	0	0	0	0	0	0	0	0	0	0
chr1:151400000-151450000&chr1:153050000-153100000	0	0	1	0	0	0	0	0	0	0	0	0	0	0	0	0	1	0	0
chr1:150500000-150550000&chr1:153100000-153150000	0	1	0	0	1	0	0	0	0	1	0	0	0	0	0	0	0	0	1
chr1:150800000-150850000&chr1:153100000-153150000	0	1	0	0	0	1	1	0	1	1	0	0	0	1	0	0	0	0	1
chr1:151000000-151050000&chr1:153100000-153150000	1	1	0	0	1	0	0	1	0	1	0	0	0	0	0	1	0	1	0
chr1:151800000-151850000&chr1:153100000-153150000	1	0	0	1	1	1	0	1	0	1	0	0	0	1	1	1	1	0	1
chr1:150500000-150550000&chr1:153150000-153200000	0	0	0	0	0	0	0	0	0	0	0	0	0	0	0	0	0	0	0
chr1:151050000-151100000&chr1:153150000-153200000	0	0	0	0	0	0	0	0	0	0	0	0	0	0	0	0	0	0	0
chr1:151400000-151450000&chr1:153300000-153350000	0	0	1	0	0	0	0	0	0	0	0	0	0	0	0	0	1	0	0
chr1:151050000-151100000&chr1:153350000-153400000	0	1	1	0	0	0	0	0	0	1	0	1	0	1	0	0	0	0	1
chr1:150350000-150400000&chr1:153500000-153550000	0	0	0	0	0	0	0	0	0	0	0	1	0	0	0	0	0	0	0
chr1:151050000-151100000&chr1:153500000-153550000	0	0	0	0	0	0	0	0	0	0	0	1	0	0	0	0	0	0	0
chr1:151800000-151850000&chr1:153650000-153700000	1	0	1	0	1	1	0	1	0	1	0	1	0	1	1	1	1	0	1
chr1:152250000-152300000&chr1:153650000-153700000	0	1	0	0	1	0	0	1	0	1	0	1	0	1	0	0	0	1	0
chr1:151050000-151100000&chr1:153750000-153800000	0	0	0	0	0	0	0	0	0	0	0	0	0	0	0	0	0	0	0
chr1:152750000-152800000&chr1:154200000-154250000	0	0	0	0	0	0	0	0	0	0	0	1	0	0	0	0	0	0	0
chr1:152400000-152450000&chr1:154250000-154300000	0	0	0	0	0	0	0	0	0	0	0	1	0	0	0	0	0	0	0
chr1:151050000-151100000&chr1:154500000-154550000	0	0	0	0	1	0	0	0	0	0	0	0	0	0	0	0	0	0	0
chr1:150900000-150950000&chr1:154550000-154600000	0	0	1	0	0	0	0	0	0	0	1	0	0	0	0	0	1	0	0
chr1:151050000-151100000&chr1:154550000-154600000	0	0	1	0	0	0	0	0	0	0	0	0	0	0	0	0	0	0	0
chr1:151000000-151050000&chr1:154600000-154650000	1	1	1	0	1	0	0	1	0	1	0	0	0	0	0	1	0	1	0
chr1:152250000-152300000&chr1:154650000-154700000	0	1	1	0	0	0	0	0	0	1	0	1	0	1	0	0	0	1	0
chr1:152400000-152450000&chr1:154650000-154700000	0	1	1	0	0	0	0	0	0	1	0	1	0	1	0	0	0	1	0
chr1:152450000-152500000&chr1:154650000-154700000	0	1	1	0	1	1	0	1	0	1	0	0	0	1	0	0	1	0	1
chr1:153400000-153450000&chr1:154650000-154700000	0	1	1	0	1	1	0	1	0	1	0	1	0	1	0	0	1	1	0
chr1:153450000-153500000&chr1:154650000-154700000	0	1	1	1	1	1	0	1	1	1	1	1	0	1	1	0	1	1	0
chr1:152250000-152300000&chr1:154700000-154750000	0	1	1	0	0	0	0	0	0	1	0	1	0	1	0	0	0	1	0
chr1:150800000-150850000&chr1:154750000-154800000	0	1	1	0	0	1	1	0	0	1	0	0	0	1	1	0	0	1	1
chr1:151050000-151100000&chr1:154750000-154800000	0	1	1	0	0	0	0	0	0	1	0	1	0	1	0	0	0	0	1
chr1:150800000-150850000&chr1:154800000-154850000	0	1	0	0	0	0	1	0	0	1	0	0	0	1	0	0	0	0	1
chr1:150900000-150950000&chr1:154800000-154850000	0	0	1	0	1	0	0	0	0	0	0	0	0	0	1	0	0	0	1
chr1:151050000-151100000&chr1:155050000-155100000	0	1	1	0	0	0	0	0	0	1	0	1	0	1	0	0	0	0	1
chr1:154250000-154300000&chr1:155050000-155100000	0	0	0	0	0	0	0	0	0	1	0	1	0	1	0	0	0	0	1
chr1:151050000-151100000&chr1:155100000-155150000	0	0	0	0	0	0	0	0	0	0	0	0	0	0	0	0	0	0	0
chr1:151250000-151300000&chr1:155100000-155150000	1	0	0	0	0	0	0	1	0	0	0	0	0	0	0	0	0	0	0
chr1:151050000-151100000&chr1:155150000-155200000	0	0	0	0	0	0	0	0	0	0	0	0	0	0	0	0	0	0	0
chr1:151050000-151100000&chr1:155200000-155250000	0	1	1	0	1	0	0	0	0	1	0	1	0	1	0	0	0	0	1
chr1:151250000-151300000&chr1:155200000-155250000	1	1	1	0	1	0	0	1	0	0	0	1	0	1	0	1	0	0	0
chr1:151050000-151100000&chr1:155250000-155300000	0	1	1	0	0	0	0	0	0	1	0	1	0	1	0	0	0	0	1
chr1:151050000-151100000&chr1:155300000-155350000	0	0	0	0	1	0	0	0	0	0	0	0	0	0	0	0	0	0	0
chr1:151250000-151300000&chr1:155300000-155350000	1	0	0	0	1	0	0	0	0	0	0	0	0	0	0	1	0	0	0
chr1:154200000-154250000&chr1:155300000-155350000	0	0	0	0	1	0	0	0	0	0	0	0	0	0	0	0	0	0	0
chr1:151250000-151300000&chr1:155350000-155400000	1	0	0	0	1	0	0	0	0	0	0	0	0	0	0	1	0	0	0
chr1:151800000-151850000&chr1:155400000-155450000	0	0	1	0	1	0	0	0	0	0	0	1	0	0	0	0	0	0	0
chr1:152400000-152450000&chr1:155400000-155450000	0	0	0	0	0	0	0	0	0	0	0	1	0	0	0	0	0	0	0
chr1:152400000-152450000&chr1:155450000-155500000	0	0	0	0	1	0	0	0	0	0	0	0	0	0	0	0	0	0	0
chr1:154200000-154250000&chr1:155450000-155500000	0	0	0	0	1	0	0	0	0	0	0	0	0	0	0	0	0	0	0
chr1:151300000-151350000&chr1:155550000-155600000	0	1	1	0	1	0	0	0	0	1	0	1	0	1	0	0	0	1	0
chr1:154650000-154700000&chr1:155550000-155600000	0	1	1	0	0	1	1	0	0	1	1	1	0	1	1	0	1	1	0
chr1:150900000-150950000&chr1:155750000-155800000	0	0	1	0	1	0	0	0	0	0	1	1	0	0	1	0	1	0	1
chr1:151050000-151100000&chr1:155750000-155800000	0	1	1	0	1	0	0	0	0	1	0	1	0	1	0	0	0	0	1
chr1:152600000-152650000&chr1:155750000-155800000	0	1	1	0	0	0	0	0	0	1	1	0	0	1	1	0	1	0	0
chr1:154650000-154700000&chr1:155750000-155800000	0	1	1	0	1	1	1	1	0	1	1	1	0	1	1	0	1	1	0
chr1:151050000-151100000&chr1:155800000-155850000	0	1	1	0	0	0	0	0	0	1	0	1	0	1	0	0	0	0	1
chr1:151250000-151300000&chr1:155800000-155850000	0	1	1	0	1	0	0	0	0	0	0	1	0	1	0	0	0	0	0
chr1:151300000-151350000&chr1:155800000-155850000	0	1	1	0	1	0	0	0	0	1	0	1	0	1	0	0	0	1	0
chr1:152500000-152550000&chr1:155800000-155850000	0	1	1	0	0	1	1	0	0	1	1	1	0	1	1	0	1	1	0
chr1:154200000-154250000&chr1:155800000-155850000	0	1	1	0	0	1	0	0	0	1	0	1	0	1	0	0	1	0	0
chr1:151300000-151350000&chr1:155950000-156000000	0	0	0	0	0	0	0	0	0	0	0	0	0	0	0	0	0	0	0
chr1:151000000-151050000&chr1:156000000-156050000	0	0	0	0	0	0	0	0	0	0	0	0	0	0	0	0	0	0	0
chr1:151050000-151100000&chr1:156000000-156050000	0	0	0	0	0	0	0	0	0	0	0	0	0	0	0	0	0	0	0
chr1:151500000-151550000&chr1:156000000-156050000	0	1	1	0	0	0	0	0	0	1	0	0	0	1	0	0	0	1	0
chr1:151800000-151850000&chr1:156000000-156050000	0	0	1	0	0	0	0	0	0	0	0	0	0	0	0	0	0	0	0
chr1:152200000-152250000&chr1:156000000-156050000	0	1	1	0	0	0	0	0	0	1	0	0	0	1	0	0	0	1	0
chr1:152600000-152650000&chr1:156000000-156050000	0	0	1	0	0	0	0	0	0	0	0	0	0	0	0	0	0	0	0
chr1:154700000-154750000&chr1:156000000-156050000	0	1	1	0	0	0	0	0	0	1	0	0	0	1	0	0	0	1	0
chr1:151400000-151450000&chr1:156050000-156100000	0	0	0	0	0	0	0	0	0	0	0	0	0	0	0	0	0	0	0
chr1:151500000-151550000&chr1:156050000-156100000	0	1	1	0	1	0	0	0	0	1	0	0	0	0	0	0	0	0	0
chr1:151700000-151750000&chr1:156050000-156100000	0	0	0	0	1	0	0	0	0	0	0	1	0	0	0	0	0	0	0
chr1:151800000-151850000&chr1:156050000-156100000	0	0	1	0	1	0	0	0	0	0	0	1	0	0	0	0	0	0	0
chr1:152050000-152100000&chr1:156050000-156100000	0	0	0	0	0	0	0	0	0	0	0	1	0	0	0	0	0	0	0
chr1:154700000-154750000&chr1:156050000-156100000	0	1	1	0	0	0	0	0	0	1	0	1	0	0	0	0	0	0	0
chr1:151500000-151550000&chr1:156150000-156200000	0	0	0	0	0	0	0	1	0	1	0	0	0	0	0	0	0	0	0
chr1:151700000-151750000&chr1:156150000-156200000	0	0	0	0	0	0	0	1	0	0	0	0	0	0	0	0	0	0	0
chr1:151800000-151850000&chr1:156150000-156200000	0	0	0	0	0	0	0	1	0	0	0	0	0	0	0	0	0	0	0
chr1:152050000-152100000&chr1:156150000-156200000	0	0	0	0	0	0	0	0	0	0	0	0	0	0	0	0	0	0	0
chr1:152200000-152250000&chr1:156150000-156200000	0	0	0	0	0	0	0	1	0	1	0	0	0	0	0	0	0	0	0
chr1:152350000-152400000&chr1:156150000-156200000	0	0	0	0	0	0	0	1	0	0	0	0	0	0	0	0	0	0	0
chr1:152400000-152450000&chr1:156150000-156200000	0	0	0	0	0	0	0	0	0	0	0	0	0	0	0	0	0	0	0
chr1:152950000-153000000&chr1:156150000-156200000	0	0	0	0	0	0	0	0	0	0	0	0	0	0	0	0	0	0	0
chr1:151400000-151450000&chr1:156200000-156250000	0	0	1	0	0	0	0	0	0	0	0	0	0	0	0	0	1	0	0
chr1:151800000-151850000&chr1:156200000-156250000	1	0	1	0	1	0	0	1	0	0	1	1	0	0	0	1	1	0	0
chr1:151400000-151450000&chr1:156250000-156300000	0	1	0	0	0	1	0	0	0	1	0	0	0	1	0	0	0	0	0
chr1:151500000-151550000&chr1:156250000-156300000	0	1	1	0	0	0	1	1	0	1	0	0	1	1	1	1	0	1	1
chr1:151700000-151750000&chr1:156250000-156300000	1	1	0	0	1	1	0	1	1	0	0	0	0	0	0	1	0	0	1
chr1:151750000-151800000&chr1:156250000-156300000	1	1	1	0	1	0	1	1	0	1	0	0	0	1	1	1	0	1	0
chr1:151800000-151850000&chr1:156250000-156300000	1	0	1	0	1	1	0	1	0	1	0	0	0	1	1	1	0	0	1
chr1:151900000-151950000&chr1:156250000-156300000	1	0	0	0	0	1	0	1	0	0	0	0	0	0	0	1	0	0	0
chr1:152000000-152050000&chr1:156250000-156300000	1	1	0	0	0	0	0	1	0	0	0	0	0	0	0	1	0	0	0
chr1:152050000-152100000&chr1:156250000-156300000	1	1	0	0	1	0	0	1	0	1	0	0	0	1	0	0	0	1	1
chr1:152400000-152450000&chr1:156250000-156300000	0	1	0	0	1	0	0	0	0	1	0	0	0	1	0	0	0	1	0
chr1:152450000-152500000&chr1:156250000-156300000	1	1	0	0	0	1	0	1	0	1	0	0	0	1	0	1	0	0	1
chr1:152600000-152650000&chr1:156250000-156300000	0	1	1	0	0	0	0	0	0	1	0	0	0	1	1	0	0	0	0
chr1:152700000-152750000&chr1:156250000-156300000	1	1	0	0	1	1	0	1	0	1	0	0	1	0	0	1	0	1	1
chr1:154700000-154750000&chr1:156250000-156300000	0	1	1	0	1	1	1	0	1	1	0	0	0	1	1	0	0	1	0
chr1:151800000-151850000&chr1:156400000-156450000	0	0	1	0	0	1	0	0	0	1	0	0	0	1	1	0	0	0	1
chr1:151800000-151850000&chr1:156500000-156550000	0	0	0	0	0	1	0	0	0	1	0	0	0	1	1	0	1	0	1
chr1:154450000-154500000&chr1:156500000-156550000	0	1	0	0	0	1	1	0	0	1	0	0	0	1	0	0	0	0	0
chr1:151800000-151850000&chr1:156550000-156600000	0	0	0	0	1	1	0	0	0	1	0	1	0	1	1	0	1	0	1
chr1:152400000-152450000&chr1:156550000-156600000	0	1	0	0	0	0	0	0	0	1	0	1	0	1	0	0	0	1	0
chr1:153000000-153050000&chr1:156550000-156600000	0	1	0	0	1	1	0	0	0	1	0	0	0	1	0	0	0	1	1
chr1:153100000-153150000&chr1:156550000-156600000	0	0	0	0	1	1	1	0	1	1	0	0	0	1	0	0	0	1	0
chr1:153350000-153400000&chr1:156550000-156600000	0	1	0	0	0	1	1	0	0	1	0	1	0	1	1	0	1	1	0
chr1:152400000-152450000&chr1:156600000-156650000	0	1	1	0	1	0	0	0	0	1	0	1	0	1	0	0	0	1	0
chr1:153000000-153050000&chr1:156600000-156650000	0	1	1	0	1	1	0	1	0	1	0	0	0	1	0	1	1	1	1
chr1:153050000-153100000&chr1:156600000-156650000	0	1	1	0	0	0	0	0	0	1	1	0	0	0	1	0	1	0	0
chr1:153350000-153400000&chr1:156600000-156650000	1	1	1	0	1	1	1	1	0	1	1	1	0	1	1	0	1	1	0
chr1:151800000-151850000&chr1:156650000-156700000	1	0	1	0	1	1	0	0	0	1	1	1	0	1	1	0	1	0	1
chr1:153100000-153150000&chr1:156650000-156700000	1	1	0	1	1	1	1	0	1	1	0	0	0	1	1	0	1	1	0
chr1:152400000-152450000&chr1:156700000-156750000	0	1	1	0	1	0	0	0	0	1	0	1	0	1	0	0	0	1	0
chr1:153000000-153050000&chr1:156700000-156750000	0	1	1	0	1	1	0	1	0	1	0	0	0	1	0	1	1	1	1
chr1:151800000-151850000&chr1:156750000-156800000	1	0	1	1	1	1	0	1	0	1	1	1	0	1	1	0	1	0	1
chr1:151900000-151950000&chr1:156750000-156800000	1	0	0	0	1	1	0	1	0	0	0	0	0	0	0	0	1	0	0
chr1:152200000-152250000&chr1:156750000-156800000	1	1	1	1	1	1	1	1	1	1	1	1	0	1	1	0	1	1	1
chr1:152250000-152300000&chr1:156750000-156800000	0	1	1	0	0	0	0	0	0	1	0	1	0	1	0	0	0	1	0
chr1:152400000-152450000&chr1:156750000-156800000	0	1	1	0	0	0	0	0	0	1	0	1	0	1	0	0	0	1	0
chr1:153350000-153400000&chr1:156750000-156800000	0	1	1	1	0	1	1	0	1	1	1	1	0	1	1	0	1	1	1
chr1:153850000-153900000&chr1:156800000-156850000	1	1	0	0	1	0	0	0	0	1	0	0	0	0	0	0	0	1	0
chr1:156000000-156050000&chr1:156950000-157000000	0	0	0	0	0	0	0	0	0	0	0	0	0	0	0	0	0	0	0
chr1:152750000-152800000&chr1:157150000-157200000	0	0	0	0	0	0	0	0	0	0	0	0	0	0	0	0	0	0	0
chr1:156150000-156200000&chr1:157150000-157200000	0	0	0	0	0	0	0	0	0	0	0	0	0	0	0	0	0	0	0
chr1:156500000-156550000&chr1:157150000-157200000	0	0	0	0	0	0	0	0	0	1	0	0	0	0	0	0	0	0	0
chr1:152900000-152950000&chr1:157400000-157450000	0	1	1	1	0	1	0	0	1	1	0	0	0	1	0	0	1	1	1
chr1:156150000-156200000&chr1:157400000-157450000	0	0	0	0	0	0	0	0	0	0	0	0	0	0	0	0	0	0	0
chr1:153500000-153550000&chr1:158350000-158400000	0	0	0	0	0	0	0	0	0	0	0	0	0	0	0	0	0	0	0
chr1:154400000-154450000&chr1:158350000-158400000	0	0	1	0	0	0	0	0	0	0	0	0	0	0	0	0	1	0	0
chr1:154550000-154600000&chr1:158350000-158400000	0	0	1	0	0	0	0	0	0	0	0	0	0	0	0	0	1	0	0
chr1:154700000-154750000&chr1:158350000-158400000	0	1	1	0	0	1	0	0	0	1	0	0	0	1	0	0	1	1	0
chr1:155100000-155150000&chr1:158350000-158400000	0	0	0	0	0	0	0	0	0	0	0	0	0	0	0	0	0	0	0
chr1:155950000-156000000&chr1:158350000-158400000	0	0	0	0	0	0	0	0	0	0	0	0	0	0	0	0	0	0	0
chr1:156900000-156950000&chr1:158350000-158400000	0	0	0	0	0	0	0	0	0	0	0	0	0	0	0	0	0	0	0
chr1:157150000-157200000&chr1:158350000-158400000	0	0	0	0	0	0	0	0	0	0	0	0	0	0	0	0	0	0	0
chr1:157500000-157550000&chr1:158350000-158400000	0	0	0	0	0	0	0	0	0	0	0	0	0	0	0	0	0	0	0
chr1:154250000-154300000&chr1:158450000-158500000	1	0	0	0	1	0	0	1	0	0	0	0	0	0	0	0	0	0	0
chr1:156750000-156800000&chr1:158450000-158500000	1	1	1	0	1	1	0	1	0	0	0	0	0	0	0	0	1	1	0
chr1:156800000-156850000&chr1:158450000-158500000	0	1	0	0	0	1	0	1	0	0	0	0	0	0	0	1	0	1	0
chr1:156000000-156050000&chr1:158850000-158900000	0	0	0	0	0	0	0	0	0	0	0	0	0	0	0	0	0	0	0
chr1:155800000-155850000&chr1:159000000-159050000	0	1	1	0	0	1	1	0	0	1	1	0	0	1	1	0	1	1	1
chr1:156000000-156050000&chr1:159000000-159050000	0	1	1	0	0	0	0	0	0	1	0	0	0	1	0	0	0	1	0
chr1:156800000-156850000&chr1:159000000-159050000	0	1	1	1	0	1	1	1	1	1	0	0	0	1	1	0	1	1	1
chr1:157150000-157200000&chr1:159000000-159050000	0	0	0	0	0	0	0	0	0	1	0	0	0	0	0	0	0	0	0
chr1:154700000-154750000&chr1:159100000-159150000	0	0	0	0	0	0	0	0	0	1	0	1	0	1	0	0	0	0	0
chr1:154750000-154800000&chr1:159100000-159150000	0	0	0	0	0	0	0	0	0	1	0	1	0	1	0	0	0	0	0
chr1:155100000-155150000&chr1:159100000-159150000	0	0	0	0	0	0	0	0	0	0	0	0	0	0	0	0	0	0	0
chr1:155750000-155800000&chr1:159100000-159150000	0	0	0	0	1	0	0	0	0	1	0	1	0	1	0	0	0	0	0
chr1:155800000-155850000&chr1:159100000-159150000	0	0	0	0	0	0	0	0	0	1	0	1	0	1	0	0	0	0	0
chr1:155950000-156000000&chr1:159100000-159150000	0	0	0	0	0	0	0	0	0	0	0	0	0	0	0	0	0	0	0
chr1:156000000-156050000&chr1:159100000-159150000	0	0	0	0	0	0	0	0	0	0	0	0	0	0	0	0	0	0	0
chr1:156300000-156350000&chr1:159100000-159150000	0	0	0	0	0	0	0	0	0	0	0	1	0	0	0	0	0	0	0
chr1:154200000-154250000&chr1:159200000-159250000	0	0	0	0	0	0	0	0	0	0	0	1	0	0	0	0	0	0	0
chr1:156000000-156050000&chr1:159200000-159250000	0	0	0	0	0	0	0	0	0	0	0	0	0	0	0	0	0	0	0
chr1:156700000-156750000&chr1:159200000-159250000	0	0	0	0	1	0	0	0	0	1	0	1	0	1	0	0	0	1	0
chr1:155200000-155250000&chr1:159850000-159900000	1	1	1	0	1	1	0	1	0	1	0	0	0	0	0	1	1	0	0
chr1:155800000-155850000&chr1:159850000-159900000	0	1	1	0	1	1	0	0	0	1	0	0	0	0	0	0	1	0	0
chr1:155350000-155400000&chr1:160100000-160150000	0	0	0	0	0	0	0	1	0	0	0	0	0	0	0	0	0	0	0
chr1:155400000-155450000&chr1:160100000-160150000	0	0	0	0	0	0	0	0	0	0	0	0	0	0	0	0	0	0	0
chr1:155750000-155800000&chr1:160100000-160150000	0	0	0	0	0	0	0	1	0	1	0	0	0	0	0	0	0	0	1
chr1:156300000-156350000&chr1:160100000-160150000	0	0	0	0	0	0	0	0	0	0	0	0	0	0	0	0	0	0	0
chr1:155350000-155400000&chr1:160250000-160300000	1	0	0	0	1	0	0	1	0	0	0	0	0	1	0	1	0	1	0
chr1:156000000-156050000&chr1:160250000-160300000	0	1	1	0	0	0	0	0	0	1	0	0	0	1	0	0	0	1	0
chr1:155950000-156000000&chr1:160400000-160450000	0	0	0	1	0	0	0	0	1	1	0	0	0	1	0	0	0	1	0
chr1:155950000-156000000&chr1:160650000-160700000	0	0	0	1	0	0	0	0	1	1	0	0	0	1	0	0	0	1	0
chr1:158450000-158500000&chr1:160900000-160950000	0	0	0	0	1	0	0	0	0	0	0	0	0	0	0	0	0	0	0
chr1:155950000-156000000&chr1:160950000-161000000	0	0	0	0	0	0	0	0	0	0	0	0	0	0	0	0	0	0	0
chr1:156000000-156050000&chr1:160950000-161000000	0	0	0	0	0	0	0	0	0	0	0	0	0	0	0	0	0	0	0
chr1:156500000-156550000&chr1:160950000-161000000	0	0	0	0	0	1	0	0	0	0	0	0	0	0	0	0	0	0	0
chr1:156200000-156250000&chr1:161050000-161100000	0	0	1	0	0	0	0	0	0	0	0	0	0	0	0	0	0	0	0
chr1:156500000-156550000&chr1:161050000-161100000	0	1	0	0	0	0	0	0	0	0	0	0	0	0	0	0	0	0	0
chr1:156800000-156850000&chr1:161050000-161100000	0	1	0	0	0	0	0	0	0	0	0	0	0	0	0	0	0	0	0
chr1:159500000-159550000&chr1:161050000-161100000	0	0	0	0	0	0	0	0	0	0	0	0	0	0	0	0	0	0	0
chr1:160300000-160350000&chr1:161050000-161100000	0	0	0	0	0	0	0	0	0	0	0	0	0	0	0	0	0	0	0
chr1:156200000-156250000&chr1:161100000-161150000	0	0	1	0	0	0	0	1	0	0	0	0	0	0	0	0	1	0	0
chr1:156800000-156850000&chr1:161100000-161150000	0	1	0	0	0	1	0	1	0	1	0	0	0	1	0	0	0	0	1
chr1:156800000-156850000&chr1:161150000-161200000	0	0	0	0	1	0	0	1	0	1	0	0	0	1	0	1	0	1	0
chr1:159500000-159550000&chr1:161150000-161200000	0	0	0	0	1	0	0	1	0	0	0	1	0	0	0	0	0	0	0
chr1:156800000-156850000&chr1:161200000-161250000	0	1	0	0	0	1	1	0	1	1	0	0	1	1	0	0	0	1	1
chr1:156800000-156850000&chr1:161250000-161300000	0	0	0	0	0	0	0	1	0	1	0	0	0	1	0	0	0	1	0
chr1:156850000-156900000&chr1:161250000-161300000	0	0	0	0	0	0	0	1	0	0	0	0	0	0	0	0	0	0	0
chr1:156900000-156950000&chr1:161250000-161300000	0	0	0	0	0	0	0	0	0	0	0	0	0	0	0	0	0	0	0
chr1:160400000-160450000&chr1:161800000-161850000	0	0	0	0	1	1	0	1	0	1	0	0	0	0	0	1	1	0	0
chr1:160150000-160200000&chr1:162050000-162100000	0	0	0	0	1	0	0	1	0	0	0	0	0	0	0	0	0	0	0
chr1:157500000-157550000&chr1:162400000-162450000	0	0	0	0	0	0	0	0	0	0	0	0	0	0	0	0	0	0	0
chr1:159800000-159850000&chr1:162500000-162550000	0	0	0	0	0	1	0	0	0	0	0	0	0	1	0	0	0	0	0
chr1:159850000-159900000&chr1:162500000-162550000	0	1	0	0	0	1	0	1	0	1	0	0	0	0	0	1	0	0	0
chr1:161700000-161750000&chr1:162550000-162600000	0	0	0	0	1	0	0	0	0	0	0	0	0	0	0	1	1	0	0
chr1:161100000-161150000&chr1:162650000-162700000	0	1	1	0	0	1	0	1	0	1	0	0	0	1	0	0	1	0	1
chr1:161200000-161250000&chr1:162650000-162700000	0	1	0	0	0	1	1	0	0	1	0	0	0	1	1	0	1	1	0
chr1:162350000-162400000&chr1:162650000-162700000	0	1	1	1	1	0	0	0	1	1	0	1	0	0	0	0	0	0	1
chr1:162450000-162500000&chr1:162650000-162700000	0	1	1	0	0	0	0	1	0	1	0	0	0	0	0	0	0	1	0
chr1:162500000-162550000&chr1:162650000-162700000	1	1	0	0	1	1	1	0	0	1	0	0	0	1	1	1	0	1	0
chr1:162550000-162600000&chr1:162650000-162700000	1	0	0	0	1	1	0	0	0	1	0	1	0	1	0	1	1	1	1
chr1:160900000-160950000&chr1:162700000-162750000	0	0	0	0	0	0	0	0	0	0	0	1	0	0	0	0	0	0	0
chr1:160400000-160450000&chr1:162850000-162900000	0	0	0	0	1	1	0	1	0	1	0	1	0	0	0	1	1	0	0
chr1:159500000-159550000&chr1:162950000-163000000	0	1	1	0	0	1	0	0	0	1	0	0	0	1	0	0	1	0	0
chr1:159700000-159750000&chr1:162950000-163000000	0	1	1	0	0	1	1	0	0	1	1	0	0	1	1	0	1	0	1
chr1:159800000-159850000&chr1:162950000-163000000	0	0	0	0	0	1	0	0	0	0	0	0	1	1	0	0	1	0	0
chr1:159850000-159900000&chr1:162950000-163000000	1	1	1	0	0	1	0	1	0	1	0	0	0	0	0	0	1	0	0
chr1:160300000-160350000&chr1:162950000-163000000	0	0	0	0	0	1	0	0	0	0	0	0	0	0	0	0	1	0	1
chr1:160400000-160450000&chr1:162950000-163000000	1	1	1	0	0	1	1	1	0	1	1	0	0	1	1	0	1	0	1
chr1:162850000-162900000&chr1:162950000-163000000	1	0	0	0	0	1	0	1	0	1	0	0	1	0	0	0	1	0	0
chr1:158400000-158450000&chr1:163400000-163450000	0	0	0	0	0	0	0	0	0	0	0	0	0	0	0	0	0	0	0
chr1:159500000-159550000&chr1:163400000-163450000	0	0	0	0	0	0	0	0	0	0	0	0	0	0	0	0	0	0	0
chr1:159550000-159600000&chr1:163400000-163450000	0	0	0	0	0	0	0	0	0	0	0	0	0	0	0	0	0	0	0
chr1:161100000-161150000&chr1:163650000-163700000	0	0	0	0	0	0	0	0	0	0	0	0	0	0	0	0	0	0	0
chr1:160400000-160450000&chr1:163750000-163800000	0	0	0	0	1	1	0	0	0	1	0	1	0	1	0	0	1	1	0
chr1:160950000-161000000&chr1:163750000-163800000	0	0	0	0	0	0	0	0	0	0	0	0	0	0	0	0	0	0	0
chr1:160950000-161000000&chr1:163900000-163950000	0	0	0	0	0	0	0	0	0	0	0	0	0	0	0	0	0	0	0
chr1:159200000-159250000&chr1:163950000-164000000	0	0	0	0	0	0	0	0	0	1	0	1	0	1	0	0	0	1	0
chr1:159850000-159900000&chr1:163950000-164000000	0	1	1	0	1	1	0	0	0	1	0	0	0	0	0	0	1	0	0
chr1:160150000-160200000&chr1:163950000-164000000	0	1	1	0	0	0	0	0	0	1	0	1	0	1	0	0	0	1	1
chr1:160250000-160300000&chr1:163950000-164000000	0	0	0	0	1	1	1	0	0	1	1	1	0	1	1	0	1	1	1
chr1:160400000-160450000&chr1:163950000-164000000	0	0	0	0	1	1	1	0	0	1	1	1	0	1	1	0	1	1	0
chr1:160950000-161000000&chr1:163950000-164000000	0	0	0	0	0	1	0	0	0	0	0	0	0	0	0	0	1	0	0
chr1:162100000-162150000&chr1:163950000-164000000	0	0	0	0	1	0	0	0	0	0	0	0	0	0	0	0	0	0	1
chr1:162150000-162200000&chr1:163950000-164000000	0	1	1	1	0	1	1	0	1	1	1	0	0	0	1	0	1	1	0
chr1:159350000-159400000&chr1:164100000-164150000	0	0	1	0	0	1	0	0	0	0	1	1	0	0	1	0	1	0	0
chr1:159700000-159750000&chr1:164100000-164150000	0	0	1	0	0	1	0	0	0	0	1	0	0	0	1	0	1	0	0
chr1:159750000-159800000&chr1:164100000-164150000	0	0	0	0	0	0	0	0	0	0	0	0	0	0	0	0	0	0	0
chr1:160250000-160300000&chr1:164100000-164150000	0	0	0	0	1	1	0	0	0	0	1	1	0	0	1	0	1	0	0
chr1:160400000-160450000&chr1:164100000-164150000	0	0	0	0	1	1	0	0	0	0	1	1	0	0	1	0	1	0	0
chr1:160650000-160700000&chr1:164100000-164150000	0	0	1	0	1	1	0	0	0	0	1	0	0	0	1	0	1	0	0
chr1:160950000-161000000&chr1:164100000-164150000	0	0	0	0	0	0	0	0	0	0	0	0	0	0	0	0	1	0	0
chr1:160950000-161000000&chr1:164150000-164200000	0	0	0	0	0	0	0	0	0	0	0	0	0	0	0	0	0	0	0
chr1:161200000-161250000&chr1:164150000-164200000	0	0	0	0	0	1	0	0	0	0	0	0	0	0	0	0	0	0	1
chr1:159550000-159600000&chr1:164200000-164250000	0	0	0	0	0	0	0	0	0	0	0	0	0	0	0	0	0	0	0
chr1:160400000-160450000&chr1:164200000-164250000	0	0	0	0	1	0	0	0	0	1	0	1	0	0	0	0	0	1	0
chr1:160550000-160600000&chr1:164200000-164250000	0	0	0	0	0	0	0	0	0	0	0	0	0	0	0	0	0	0	0
chr1:160650000-160700000&chr1:164200000-164250000	0	0	0	0	1	0	0	0	0	1	0	0	0	0	0	0	0	1	0
chr1:160400000-160450000&chr1:164250000-164300000	0	1	1	0	1	1	1	1	0	1	1	0	0	1	1	1	1	0	1
chr1:160400000-160450000&chr1:164300000-164350000	0	1	1	0	0	1	0	0	0	1	0	0	0	1	0	0	1	1	0
chr1:160950000-161000000&chr1:164300000-164350000	0	0	0	0	0	0	0	0	0	0	0	0	0	0	0	0	0	0	0
chr1:159850000-159900000&chr1:164450000-164500000	1	1	1	0	1	1	0	1	0	1	0	0	0	0	0	1	1	0	0
chr1:160400000-160450000&chr1:164450000-164500000	1	1	1	0	1	1	1	1	0	1	1	1	0	1	1	1	1	1	1
chr1:160650000-160700000&chr1:164450000-164500000	1	1	1	0	1	1	1	1	0	1	1	0	0	1	1	1	1	1	1
chr1:160750000-160800000&chr1:164450000-164500000	0	1	1	0	1	0	0	0	0	1	0	1	0	1	0	0	0	1	0
chr1:163150000-163200000&chr1:164450000-164500000	0	1	1	0	1	1	0	0	0	0	0	1	0	0	0	0	1	0	0
chr1:164250000-164300000&chr1:164450000-164500000	1	1	1	0	1	1	1	1	0	1	1	0	1	1	1	1	1	1	1
chr1:164350000-164400000&chr1:164450000-164500000	1	1	1	0	1	0	0	1	0	0	0	0	0	1	0	1	0	0	1
chr1:159850000-159900000&chr1:164500000-164550000	1	0	0	0	0	0	0	1	0	0	0	0	0	0	0	1	0	0	0
chr1:160400000-160450000&chr1:164500000-164550000	1	0	0	0	1	1	0	1	0	0	0	0	0	1	0	1	1	0	0
chr1:159850000-159900000&chr1:164550000-164600000	1	1	1	0	0	1	0	1	0	1	0	0	0	0	0	1	1	0	0
chr1:160400000-160450000&chr1:164550000-164600000	1	1	1	0	1	1	1	1	0	1	1	0	0	1	1	1	1	1	0
chr1:159850000-159900000&chr1:164650000-164700000	1	0	0	0	0	0	0	1	0	0	0	0	0	0	0	0	0	0	0
chr1:160900000-160950000&chr1:164650000-164700000	0	0	0	0	0	0	0	0	0	0	0	0	0	0	0	0	0	0	0
chr1:161200000-161250000&chr1:164650000-164700000	0	1	0	0	0	1	0	0	0	1	0	0	0	1	0	0	0	1	0
chr1:164450000-164500000&chr1:164650000-164700000	1	1	1	0	0	1	0	1	0	1	0	0	0	1	0	0	1	1	0
chr1:160400000-160450000&chr1:164700000-164750000	1	1	1	1	1	1	1	1	1	1	0	0	0	1	1	1	0	0	0
chr1:160650000-160700000&chr1:164700000-164750000	1	1	1	1	0	0	1	1	1	1	0	0	0	1	1	1	0	0	0
chr1:160900000-160950000&chr1:164700000-164750000	0	0	0	0	1	0	0	0	0	1	0	0	0	1	0	0	0	1	0
chr1:161200000-161250000&chr1:164700000-164750000	0	1	0	0	0	1	1	0	1	1	0	0	1	1	0	0	0	1	0
chr1:162450000-162500000&chr1:164700000-164750000	0	1	0	0	0	0	0	1	0	1	0	0	0	0	0	0	0	1	0
chr1:163050000-163100000&chr1:164700000-164750000	0	1	0	0	1	0	0	0	0	0	0	0	1	0	0	0	0	0	1
chr1:164200000-164250000&chr1:164700000-164750000	0	0	0	0	1	0	0	0	0	1	0	0	0	0	0	0	0	1	0
chr1:160400000-160450000&chr1:164750000-164800000	1	1	1	1	1	0	0	0	1	1	1	1	0	0	1	0	1	1	1
chr1:160400000-160450000&chr1:164800000-164850000	0	0	0	0	0	1	0	0	0	1	0	0	0	1	0	0	1	0	0
chr1:160900000-160950000&chr1:164800000-164850000	0	0	0	0	0	0	0	0	0	0	0	0	0	0	0	0	0	0	0
chr1:162350000-162400000&chr1:164800000-164850000	0	0	0	0	0	0	0	0	0	0	0	0	0	0	0	0	0	0	0
chr1:162550000-162600000&chr1:164800000-164850000	0	0	0	0	0	0	0	0	0	0	0	0	0	0	0	0	0	0	0
chr1:163500000-163550000&chr1:164800000-164850000	0	0	0	0	0	1	0	0	0	1	0	0	0	1	0	0	1	0	0
chr1:164500000-164550000&chr1:164800000-164850000	0	0	0	0	0	0	0	0	0	0	0	0	0	0	0	0	0	0	0
chr1:160400000-160450000&chr1:164850000-164900000	0	1	1	0	0	0	0	0	0	1	0	0	0	0	0	0	0	1	0
chr1:160650000-160700000&chr1:164850000-164900000	0	1	1	0	0	0	0	0	0	1	0	0	0	0	0	0	0	1	0
chr1:160900000-160950000&chr1:164850000-164900000	0	0	0	0	0	0	0	0	0	0	0	0	0	0	0	0	0	0	0
chr1:160950000-161000000&chr1:164850000-164900000	0	0	0	0	0	0	0	0	0	0	0	0	0	0	0	0	0	0	0
chr1:163150000-163200000&chr1:164850000-164900000	0	0	0	0	0	0	0	0	0	0	0	0	0	0	0	0	0	0	0
chr1:160400000-160450000&chr1:164950000-165000000	0	1	1	0	0	1	0	0	0	0	0	0	0	0	0	0	1	0	1
chr1:160900000-160950000&chr1:164950000-165000000	0	0	0	0	0	0	0	0	0	0	0	0	0	0	0	0	0	0	0
chr1:160400000-160450000&chr1:165000000-165050000	1	1	1	0	1	1	1	1	0	1	1	1	0	1	1	1	1	0	1
chr1:164600000-164650000&chr1:165000000-165050000	0	1	1	0	0	1	1	0	0	1	1	0	0	1	1	0	1	0	1
chr1:160350000-160400000&chr1:165100000-165150000	0	1	1	0	1	1	0	1	0	1	0	1	0	1	0	0	1	1	0
chr1:160400000-160450000&chr1:165100000-165150000	1	1	1	0	1	1	0	1	0	1	0	1	0	1	0	1	1	1	0
chr1:160900000-160950000&chr1:165100000-165150000	0	0	0	0	1	0	0	0	0	0	0	1	0	0	0	0	0	0	0
chr1:160350000-160400000&chr1:165200000-165250000	0	1	1	0	0	0	0	0	0	1	0	1	0	1	0	0	0	1	0
chr1:160400000-160450000&chr1:165200000-165250000	1	1	1	0	1	0	0	0	0	1	0	1	0	1	0	0	0	1	0
chr1:160900000-160950000&chr1:165200000-165250000	0	0	0	0	0	0	0	0	0	0	0	1	0	0	0	0	0	0	0
chr1:161200000-161250000&chr1:165200000-165250000	0	1	0	0	0	0	0	0	0	1	0	0	0	1	0	0	0	1	0
chr1:163050000-163100000&chr1:165200000-165250000	0	0	0	0	0	0	0	0	0	0	0	1	0	0	0	0	0	0	0
chr1:163150000-163200000&chr1:165200000-165250000	0	0	0	0	0	0	0	0	0	0	0	1	0	0	0	0	0	0	0
chr1:163650000-163700000&chr1:165200000-165250000	0	0	0	0	0	0	0	0	0	0	0	0	0	0	0	0	0	0	0
chr1:162100000-162150000&chr1:165250000-165300000	1	0	0	0	1	0	0	0	0	0	0	0	0	0	0	1	0	0	1
chr1:163150000-163200000&chr1:165250000-165300000	0	1	0	0	1	1	0	0	0	0	0	1	0	0	0	0	0	0	0
chr1:160350000-160400000&chr1:165300000-165350000	0	1	1	1	0	1	1	0	1	1	1	0	1	1	1	0	1	1	1
chr1:160400000-160450000&chr1:165300000-165350000	0	1	1	1	0	1	1	0	1	1	1	0	0	1	1	0	1	1	0
chr1:160650000-160700000&chr1:165300000-165350000	0	1	1	1	0	1	1	0	1	0	1	0	0	1	1	0	1	1	0
chr1:160900000-160950000&chr1:165300000-165350000	0	0	0	0	0	0	0	0	0	1	0	0	0	1	0	0	0	1	0
chr1:161200000-161250000&chr1:165300000-165350000	0	1	0	0	0	1	1	0	1	1	0	0	1	0	1	0	1	1	0
chr1:162100000-162150000&chr1:165300000-165350000	0	0	0	0	0	0	0	0	0	0	0	0	0	0	0	0	0	0	1
chr1:162700000-162750000&chr1:165300000-165350000	0	0	0	0	0	1	0	0	0	1	0	0	0	0	0	0	1	1	0
chr1:163050000-163100000&chr1:165300000-165350000	0	1	1	0	0	0	0	0	0	0	0	0	1	0	0	0	0	0	1
chr1:163150000-163200000&chr1:165300000-165350000	0	1	1	0	0	1	0	0	0	0	0	0	0	0	0	0	1	0	0
chr1:163400000-163450000&chr1:165300000-165350000	0	0	0	0	0	0	0	0	0	1	0	0	0	1	0	0	0	1	0
chr1:164200000-164250000&chr1:165300000-165350000	0	0	0	0	0	0	0	0	0	1	0	0	0	0	0	0	0	1	0
chr1:160900000-160950000&chr1:165550000-165600000	0	0	0	0	0	0	0	0	0	1	0	1	0	1	0	0	0	1	0
chr1:162950000-163000000&chr1:165550000-165600000	0	1	1	0	0	1	1	0	0	1	1	0	0	1	1	0	1	0	1
chr1:163050000-163100000&chr1:165550000-165600000	0	1	1	0	0	0	0	0	0	0	0	1	0	0	0	0	0	0	1
chr1:163150000-163200000&chr1:165550000-165600000	0	1	1	0	0	1	0	0	0	0	0	1	0	0	0	0	1	0	0
chr1:163400000-163450000&chr1:165550000-165600000	0	0	0	0	0	0	0	0	0	1	0	0	0	1	0	0	0	1	0
chr1:163750000-163800000&chr1:165550000-165600000	0	0	0	0	0	1	0	0	0	1	0	1	0	1	0	0	1	1	0
chr1:160900000-160950000&chr1:165600000-165650000	0	0	0	0	0	0	0	0	0	1	0	1	0	1	0	0	0	1	0
chr1:164950000-165000000&chr1:165600000-165650000	0	1	1	0	0	1	0	0	0	0	0	0	1	0	0	0	1	0	1
chr1:162100000-162150000&chr1:165700000-165750000	0	0	0	0	1	0	0	0	0	0	0	0	0	0	0	0	0	0	0
chr1:162150000-162200000&chr1:165700000-165750000	0	1	1	1	0	0	0	0	1	1	0	0	0	1	0	0	0	0	0
chr1:162400000-162450000&chr1:165700000-165750000	0	0	0	0	0	0	0	0	0	0	0	0	0	0	0	0	0	0	0
chr1:163150000-163200000&chr1:165700000-165750000	0	0	0	0	0	0	0	0	0	0	0	1	0	0	0	0	0	0	0
chr1:164150000-164200000&chr1:165700000-165750000	0	0	0	0	0	0	0	0	0	0	0	1	0	0	0	0	0	0	0
chr1:160750000-160800000&chr1:165750000-165800000	0	1	0	0	0	0	0	0	0	1	0	1	0	1	0	0	0	1	0
chr1:160900000-160950000&chr1:165750000-165800000	0	0	0	0	0	0	0	0	0	1	0	1	0	1	0	0	0	1	0
chr1:160950000-161000000&chr1:165750000-165800000	0	0	0	0	0	1	0	0	0	0	0	0	0	0	0	0	0	0	0
chr1:161100000-161150000&chr1:165750000-165800000	0	1	0	0	0	1	0	0	0	1	0	0	0	1	0	0	0	0	1
chr1:161200000-161250000&chr1:165750000-165800000	0	0	0	0	0	1	1	0	0	1	0	0	0	0	0	0	0	1	1
chr1:162150000-162200000&chr1:165750000-165800000	0	1	0	0	0	1	1	0	1	1	0	0	0	0	1	0	1	1	1
chr1:162350000-162400000&chr1:165750000-165800000	0	1	0	0	0	0	0	0	1	1	0	1	0	0	0	0	0	0	1
chr1:161200000-161250000&chr1:165800000-165850000	0	0	0	0	0	1	0	0	0	0	0	0	0	0	0	0	0	0	0
chr1:162100000-162150000&chr1:165800000-165850000	1	0	0	0	0	0	0	0	0	0	0	0	0	0	0	1	0	0	0
chr1:162150000-162200000&chr1:165800000-165850000	0	0	0	0	0	1	0	0	0	0	0	0	0	0	0	0	1	0	0
chr1:162350000-162400000&chr1:165800000-165850000	0	0	0	0	1	0	0	0	0	0	0	0	0	0	0	0	0	0	0
chr1:162400000-162450000&chr1:165800000-165850000	0	0	0	0	0	0	0	1	0	0	0	0	0	0	0	0	0	0	0
chr1:162700000-162750000&chr1:165800000-165850000	0	0	0	0	1	0	0	0	0	0	0	0	0	0	0	0	0	0	0
chr1:163150000-163200000&chr1:166000000-166050000	0	1	0	0	0	1	0	0	0	0	0	1	0	0	0	0	0	0	0
chr1:164100000-164150000&chr1:166000000-166050000	0	0	0	1	0	1	0	0	0	0	0	1	0	0	1	0	0	0	0
chr1:162550000-162600000&chr1:166150000-166200000	0	0	0	0	1	1	0	0	0	1	0	1	0	1	0	0	0	1	1
chr1:164100000-164150000&chr1:166150000-166200000	0	0	1	1	0	1	0	0	0	0	0	1	0	0	1	0	0	0	0
chr1:164150000-164200000&chr1:166150000-166200000	0	0	0	0	0	1	0	0	0	0	0	1	0	0	0	0	0	0	1
chr1:164100000-164150000&chr1:166250000-166300000	0	0	1	0	0	1	0	0	0	0	1	1	0	0	1	0	1	0	0
chr1:163150000-163200000&chr1:166300000-166350000	0	0	0	0	0	0	0	0	0	0	0	1	0	0	0	0	0	0	0
chr1:163400000-163450000&chr1:166300000-166350000	0	0	0	0	0	0	0	0	0	0	0	0	0	0	0	0	0	0	0
chr1:164100000-164150000&chr1:166300000-166350000	0	0	0	0	0	0	0	0	0	0	0	1	0	0	0	0	0	0	0
chr1:162950000-163000000&chr1:166350000-166400000	0	1	1	1	0	1	0	0	1	1	0	0	0	0	0	0	1	1	0
chr1:163150000-163200000&chr1:166350000-166400000	0	0	0	0	0	0	0	0	0	0	0	1	0	0	0	0	0	0	0
chr1:164100000-164150000&chr1:166350000-166400000	0	0	1	1	0	0	0	0	0	0	0	1	0	0	0	0	1	0	0
chr1:162100000-162150000&chr1:166400000-166450000	1	0	0	0	1	0	0	0	0	0	0	0	0	0	0	0	0	0	1
chr1:162150000-162200000&chr1:166400000-166450000	0	1	1	0	0	1	1	0	1	1	0	0	0	0	1	0	0	1	0
chr1:163150000-163200000&chr1:166400000-166450000	0	1	0	0	0	1	0	0	0	0	0	1	0	0	0	0	0	0	0
chr1:163400000-163450000&chr1:166400000-166450000	0	0	0	0	0	0	0	0	0	1	0	0	0	1	0	0	0	1	0
chr1:164100000-164150000&chr1:166400000-166450000	0	0	1	0	0	1	0	0	0	0	0	1	0	0	1	0	0	0	0
chr1:164200000-164250000&chr1:166400000-166450000	0	0	0	0	0	0	0	0	0	1	0	1	0	0	0	0	0	1	0
chr1:164950000-165000000&chr1:166400000-166450000	0	1	0	0	0	1	0	0	0	0	0	0	0	0	0	0	0	0	1
chr1:163950000-164000000&chr1:166750000-166800000	0	1	1	0	0	1	0	0	0	1	0	1	0	1	0	0	1	0	1
chr1:164100000-164150000&chr1:166750000-166800000	0	0	1	0	0	0	0	0	0	0	0	1	0	0	0	0	1	0	0
chr1:164500000-164550000&chr1:166750000-166800000	0	0	0	0	1	0	0	0	0	0	0	0	0	0	0	0	0	0	0
chr1:163150000-163200000&chr1:167000000-167050000	0	0	0	0	0	0	0	0	0	0	0	1	0	0	0	0	0	0	0
chr1:163950000-164000000&chr1:167000000-167050000	0	0	0	0	0	0	0	0	0	1	0	1	0	0	0	0	0	1	0
chr1:164400000-164450000&chr1:167000000-167050000	0	0	0	0	1	0	0	0	0	1	0	1	0	0	0	0	0	1	0
chr1:164450000-164500000&chr1:167000000-167050000	0	0	0	0	1	0	0	0	0	1	0	1	0	0	0	0	0	1	0
chr1:165200000-165250000&chr1:167000000-167050000	0	0	0	0	0	0	0	0	0	0	0	1	0	0	0	0	0	0	0
chr1:163950000-164000000&chr1:167050000-167100000	0	0	0	0	1	0	0	0	0	1	1	1	0	1	1	0	0	0	1
chr1:164450000-164500000&chr1:167050000-167100000	1	0	1	0	1	0	0	1	0	1	1	1	1	1	1	1	1	0	1
chr1:163900000-163950000&chr1:167200000-167250000	0	1	1	0	0	0	0	0	0	1	0	1	0	1	0	0	0	1	0
chr1:164100000-164150000&chr1:167200000-167250000	0	0	1	0	0	1	0	0	0	0	1	1	0	0	1	0	1	0	0
chr1:163950000-164000000&chr1:167300000-167350000	0	1	1	0	0	1	0	0	0	1	0	1	0	1	0	0	1	1	0
chr1:164100000-164150000&chr1:167300000-167350000	0	0	1	0	0	0	0	0	0	0	0	1	0	0	0	0	1	0	0
chr1:165200000-165250000&chr1:167300000-167350000	0	0	0	0	0	0	0	0	0	0	0	1	0	0	0	0	0	0	0
chr1:163950000-164000000&chr1:167350000-167400000	0	1	1	0	0	1	1	0	0	1	1	1	0	1	1	0	1	1	0
chr1:162400000-162450000&chr1:167400000-167450000	0	0	0	0	0	0	0	0	0	0	0	0	0	0	0	0	0	0	0
chr1:163150000-163200000&chr1:167400000-167450000	0	0	0	0	0	0	0	0	0	0	0	0	0	0	0	0	0	0	0
chr1:163950000-164000000&chr1:167400000-167450000	0	0	0	0	0	0	0	0	0	1	0	0	0	1	0	0	0	0	0
chr1:164100000-164150000&chr1:167400000-167450000	0	0	0	0	0	0	0	0	0	0	0	0	0	0	0	0	0	0	0
chr1:164150000-164200000&chr1:167400000-167450000	0	0	0	0	0	0	0	0	0	0	0	0	0	0	0	0	0	0	0
chr1:164200000-164250000&chr1:167400000-167450000	0	0	0	0	0	0	0	0	0	0	0	0	0	0	0	0	0	0	0
chr1:164400000-164450000&chr1:167400000-167450000	1	0	0	0	0	0	0	0	0	1	0	0	0	1	0	0	0	0	0
chr1:164450000-164500000&chr1:167400000-167450000	1	0	0	0	0	0	0	0	0	1	0	0	0	1	0	0	0	0	0
chr1:164550000-164600000&chr1:167400000-167450000	1	0	0	0	0	0	0	0	0	1	0	0	0	1	0	0	0	0	0
chr1:164750000-164800000&chr1:167400000-167450000	0	0	0	0	0	0	0	0	0	0	0	0	0	0	0	0	0	0	0
chr1:164850000-164900000&chr1:167400000-167450000	0	0	0	0	0	0	0	0	0	0	0	0	0	0	0	0	0	0	0
chr1:165100000-165150000&chr1:167400000-167450000	1	0	0	0	0	0	0	0	0	0	0	0	0	0	0	0	0	0	0
chr1:165200000-165250000&chr1:167400000-167450000	0	0	0	0	0	0	0	0	0	0	0	0	0	0	0	0	0	0	0
chr1:165300000-165350000&chr1:167400000-167450000	0	0	0	0	0	0	0	0	0	1	0	0	0	1	0	0	0	0	0
chr1:163950000-164000000&chr1:167450000-167500000	0	0	0	0	0	1	0	0	0	1	0	0	0	1	0	0	1	1	0
chr1:164100000-164150000&chr1:167450000-167500000	0	0	0	0	0	0	0	0	0	0	0	0	0	0	0	0	1	0	0
chr1:164200000-164250000&chr1:167450000-167500000	0	0	0	0	0	0	0	0	0	0	0	0	0	0	0	0	0	0	0
chr1:164400000-164450000&chr1:167450000-167500000	1	0	0	0	0	1	0	0	0	1	0	0	0	1	0	0	1	1	0
chr1:165100000-165150000&chr1:167450000-167500000	1	0	0	0	0	0	0	0	0	0	0	0	0	0	0	0	0	0	0
chr1:165650000-165700000&chr1:167450000-167500000	0	0	0	0	0	1	0	0	0	1	0	0	0	1	0	0	1	1	0
chr1:162700000-162750000&chr1:167550000-167600000	0	0	0	0	0	1	0	0	0	1	0	0	0	0	0	0	1	1	0
chr1:164100000-164150000&chr1:167550000-167600000	0	0	0	0	0	1	0	0	0	0	1	0	0	0	1	0	1	0	0
chr1:164200000-164250000&chr1:167550000-167600000	0	0	0	0	0	0	0	0	0	1	0	0	0	0	0	0	0	1	0
chr1:164950000-165000000&chr1:167550000-167600000	0	1	1	0	0	1	0	0	0	0	0	0	0	0	0	0	1	0	1
chr1:165100000-165150000&chr1:167550000-167600000	0	1	1	0	0	1	0	0	0	1	0	0	0	1	0	0	1	1	0
chr1:165300000-165350000&chr1:167550000-167600000	0	1	1	1	0	1	1	0	1	1	1	0	0	0	1	0	1	1	0
chr1:162700000-162750000&chr1:167600000-167650000	0	0	0	0	0	0	0	0	0	0	0	1	0	0	0	0	0	0	0
chr1:164100000-164150000&chr1:167600000-167650000	0	0	0	0	0	0	0	0	0	0	0	1	0	0	0	0	0	0	0
chr1:164200000-164250000&chr1:167600000-167650000	0	0	0	0	0	0	0	0	0	0	0	1	0	0	0	0	0	0	0
chr1:164400000-164450000&chr1:167600000-167650000	0	0	0	0	1	0	0	1	0	1	0	1	0	1	0	0	0	0	1
chr1:165300000-165350000&chr1:167600000-167650000	0	0	0	0	0	0	0	0	0	1	0	0	0	1	0	0	0	0	1
chr1:163150000-163200000&chr1:167650000-167700000	0	0	1	0	0	0	0	0	0	0	0	1	0	0	0	0	1	0	0
chr1:163950000-164000000&chr1:167650000-167700000	0	1	1	0	0	0	0	0	0	1	1	1	0	0	1	0	0	1	0
chr1:164100000-164150000&chr1:167650000-167700000	0	0	1	0	0	0	0	0	0	0	1	1	0	0	0	0	1	0	0
chr1:164400000-164450000&chr1:167650000-167700000	0	1	1	1	1	0	0	0	0	1	1	1	0	0	1	0	1	1	0
chr1:164450000-164500000&chr1:167650000-167700000	0	1	1	0	1	0	0	0	0	1	1	1	0	0	1	0	1	1	0
chr1:164950000-165000000&chr1:167650000-167700000	0	0	1	0	0	0	0	0	0	0	0	0	0	0	0	0	1	0	0
chr1:165000000-165050000&chr1:167650000-167700000	0	1	1	0	1	0	0	0	0	1	1	1	0	0	1	0	1	1	0
chr1:165100000-165150000&chr1:167650000-167700000	0	0	1	0	1	0	0	0	0	0	0	1	0	0	0	0	1	0	0
chr1:164100000-164150000&chr1:167700000-167750000	0	0	1	0	1	1	0	0	0	0	1	0	0	0	1	0	1	0	0
chr1:164850000-164900000&chr1:167700000-167750000	0	1	1	0	0	0	0	0	0	1	0	0	0	0	0	0	0	1	0
chr1:164950000-165000000&chr1:167700000-167750000	0	1	1	0	0	1	0	0	0	0	0	0	1	0	0	0	1	0	1
chr1:165000000-165050000&chr1:167700000-167750000	1	1	1	0	1	1	1	1	0	1	1	0	0	1	1	1	1	1	1
chr1:165100000-165150000&chr1:167700000-167750000	1	1	1	0	1	1	0	1	0	1	0	0	0	1	0	1	1	1	0
chr1:164100000-164150000&chr1:167800000-167850000	0	0	1	0	1	0	0	0	0	0	0	0	0	0	0	0	1	0	0
chr1:165100000-165150000&chr1:167800000-167850000	1	0	0	0	1	0	0	0	0	0	0	0	0	0	0	1	0	0	0
chr1:164100000-164150000&chr1:167850000-167900000	0	0	1	0	1	0	0	0	0	0	0	1	0	0	0	0	0	0	0
chr1:165100000-165150000&chr1:167850000-167900000	1	0	0	0	1	0	0	0	0	0	0	1	0	0	0	1	0	0	0
chr1:164750000-164800000&chr1:167900000-167950000	1	1	1	1	1	0	0	0	1	1	1	1	0	0	1	0	1	1	1
chr1:164850000-164900000&chr1:167900000-167950000	0	1	1	0	0	0	0	0	0	1	0	0	0	0	0	0	0	1	0
chr1:165100000-165150000&chr1:167900000-167950000	1	1	1	0	1	1	0	0	0	1	0	1	0	1	0	1	1	1	0
chr1:165300000-165350000&chr1:168050000-168100000	0	0	0	0	0	0	0	0	0	0	0	0	0	0	0	0	0	0	1
chr1:163150000-163200000&chr1:168150000-168200000	0	1	1	0	0	1	0	0	0	0	0	0	0	0	0	0	1	0	0
chr1:163400000-163450000&chr1:168250000-168300000	0	0	0	0	0	0	0	0	0	1	0	0	0	1	0	0	0	1	0
chr1:164100000-164150000&chr1:168300000-168350000	0	0	1	1	1	1	0	0	0	0	0	1	0	0	1	0	1	0	0
chr1:163900000-163950000&chr1:168650000-168700000	0	0	0	0	1	0	0	0	0	0	0	0	0	0	0	0	0	0	0
chr1:164550000-164600000&chr1:169450000-169500000	1	1	1	0	1	0	0	1	0	0	0	0	0	1	0	1	0	0	0
chr1:164750000-164800000&chr1:169450000-169500000	1	0	1	0	1	0	0	0	0	0	0	1	0	0	0	0	0	0	0
chr1:165100000-165150000&chr1:169450000-169500000	1	0	0	0	1	0	0	0	0	0	0	1	0	0	0	1	0	0	0
chr1:165300000-165350000&chr1:169450000-169500000	0	1	1	0	0	0	0	0	0	0	0	0	0	1	0	0	0	0	0
chr1:165300000-165350000&chr1:169800000-169850000	0	0	0	0	0	1	0	0	0	1	0	0	0	1	0	0	1	0	1
chr1:165000000-165050000&chr1:169850000-169900000	1	0	0	0	1	0	0	1	0	0	0	0	0	1	0	1	0	0	0
chr1:165100000-165150000&chr1:169850000-169900000	1	0	0	0	1	0	0	0	0	0	0	0	0	0	0	1	0	0	0
chr1:165200000-165250000&chr1:169850000-169900000	1	0	0	0	1	0	0	0	0	0	0	0	0	0	0	0	0	0	0
chr1:165300000-165350000&chr1:169850000-169900000	0	0	0	0	0	0	0	0	0	0	0	0	0	1	0	0	0	0	0
chr1:165300000-165350000&chr1:169900000-169950000	0	1	1	0	0	1	1	0	1	1	0	0	1	1	1	0	1	1	0
chr1:166250000-166300000&chr1:170200000-170250000	0	0	0	0	0	0	0	0	0	1	0	1	0	1	0	0	0	0	1
chr1:165500000-165550000&chr1:170400000-170450000	1	0	0	0	0	0	0	0	0	1	0	0	0	0	0	0	0	0	0
chr1:168400000-168450000&chr1:170400000-170450000	0	0	0	0	0	0	0	0	0	1	0	0	0	0	0	0	0	0	0
chr1:169500000-169550000&chr1:170850000-170900000	1	0	0	0	1	0	0	1	0	0	0	0	0	0	0	1	0	0	0
chr1:169900000-169950000&chr1:171150000-171200000	1	1	0	0	0	0	0	0	0	1	0	0	0	1	0	0	0	1	0
chr1:169950000-170000000&chr1:171150000-171200000	0	0	0	0	0	0	0	0	0	0	0	0	0	0	0	0	0	0	0
chr1:170150000-170200000&chr1:171150000-171200000	1	1	1	0	0	0	0	0	0	1	0	0	0	1	0	0	0	1	0
chr1:169900000-169950000&chr1:171200000-171250000	1	1	0	0	1	1	0	0	0	1	0	1	0	1	0	0	0	1	1
chr1:170100000-170150000&chr1:171650000-171700000	0	0	0	0	1	0	0	0	0	0	0	1	0	0	0	0	0	0	0
chr1:171450000-171500000&chr1:171650000-171700000	0	0	0	1	0	0	0	1	1	1	0	0	0	1	0	0	0	1	0
chr1:171650000-171700000&chr1:171800000-171850000	0	0	0	0	1	0	0	0	0	0	0	1	0	1	0	0	0	0	0
chr1:168250000-168300000&chr1:172000000-172050000	0	0	0	0	1	0	0	0	0	1	0	0	0	1	0	0	0	1	0
chr1:168250000-168300000&chr1:172100000-172150000	0	0	0	0	1	1	1	0	0	1	0	0	0	1	1	0	1	1	1
chr1:170300000-170350000&chr1:172250000-172300000	0	1	1	0	0	1	1	0	0	1	1	0	0	1	1	0	1	1	1
chr1:170150000-170200000&chr1:172350000-172400000	1	1	1	0	1	1	0	0	0	1	0	1	0	0	0	0	1	1	1
chr1:170300000-170350000&chr1:172450000-172500000	1	1	1	0	1	1	1	0	0	1	1	1	0	1	1	0	1	1	1
chr1:170450000-170500000&chr1:172450000-172500000	1	1	1	0	1	1	0	0	0	1	0	0	0	1	0	0	1	0	0
chr1:170300000-170350000&chr1:172550000-172600000	0	1	1	0	1	0	0	0	0	1	0	1	0	0	0	0	0	1	0
chr1:170300000-170350000&chr1:172600000-172650000	0	1	1	1	1	0	0	0	1	1	0	1	0	1	0	0	0	1	0
chr1:170250000-170300000&chr1:172650000-172700000	1	1	0	0	1	0	0	1	0	1	0	1	0	0	0	0	0	0	0
chr1:170300000-170350000&chr1:172650000-172700000	1	1	1	0	1	0	0	1	0	1	0	1	0	0	0	0	0	0	0
chr1:171500000-171550000&chr1:172650000-172700000	0	1	1	0	0	0	0	0	0	1	0	1	0	0	0	0	0	0	0
chr1:170150000-170200000&chr1:172700000-172750000	0	1	1	0	0	0	0	1	0	1	0	0	0	1	0	0	0	0	1
chr1:170300000-170350000&chr1:172700000-172750000	0	1	1	0	0	0	0	1	0	1	0	0	0	1	0	0	0	0	1
chr1:170400000-170450000&chr1:172700000-172750000	0	0	0	0	0	0	0	0	0	0	0	0	0	0	0	0	0	0	0
chr1:170250000-170300000&chr1:173050000-173100000	0	0	0	0	0	0	0	0	1	0	0	0	0	0	0	0	0	0	0
chr1:170300000-170350000&chr1:173050000-173100000	0	0	0	1	0	0	0	0	1	0	0	0	0	0	0	0	0	0	0
chr1:170300000-170350000&chr1:173300000-173350000	1	1	1	1	1	1	0	0	1	0	1	1	0	1	1	1	1	1	1
chr1:170300000-170350000&chr1:173350000-173400000	1	1	1	0	1	1	1	1	0	1	1	1	0	1	1	1	1	1	1
chr1:170250000-170300000&chr1:174450000-174500000	0	0	0	0	1	1	0	1	0	0	0	1	0	0	0	0	0	0	1
chr1:170300000-170350000&chr1:174450000-174500000	0	0	0	0	1	1	0	1	0	0	0	1	0	0	0	0	1	0	1
chr1:170350000-170400000&chr1:174450000-174500000	0	0	0	0	1	1	0	1	0	0	0	1	0	0	0	0	1	0	1
chr1:170400000-170450000&chr1:174450000-174500000	0	0	0	0	0	0	0	0	0	0	0	0	0	0	0	0	0	0	0
chr1:170600000-170650000&chr1:174450000-174500000	0	0	0	0	0	1	0	0	0	0	0	1	0	0	0	0	1	0	1
chr1:171400000-171450000&chr1:174450000-174500000	0	0	0	0	0	0	0	0	0	0	0	0	0	0	0	0	1	0	0
chr1:171650000-171700000&chr1:174450000-174500000	0	0	0	0	1	1	0	1	0	0	0	1	0	0	0	0	1	0	1
chr1:171800000-171850000&chr1:174450000-174500000	0	0	0	0	0	0	0	0	0	0	0	1	0	0	0	0	0	0	0
chr1:170200000-170250000&chr1:174500000-174550000	0	0	0	0	1	0	0	0	0	1	0	1	0	1	0	0	0	0	1
chr1:170250000-170300000&chr1:174500000-174550000	0	1	0	0	1	1	1	1	0	1	0	1	0	1	1	1	0	1	0
chr1:170300000-170350000&chr1:174500000-174550000	1	1	1	0	1	1	1	0	0	1	1	1	0	1	1	1	1	1	1
chr1:170350000-170400000&chr1:174500000-174550000	1	1	1	0	1	1	1	1	0	1	1	1	0	1	1	1	1	1	1
chr1:170550000-170600000&chr1:174500000-174550000	0	1	1	0	1	0	0	1	0	1	0	1	0	1	0	0	0	0	1
chr1:170600000-170650000&chr1:174500000-174550000	1	1	1	0	1	1	1	1	0	1	1	1	0	1	1	0	1	1	0
chr1:170200000-170250000&chr1:174550000-174600000	0	0	0	0	1	0	0	0	0	0	0	0	0	0	0	0	0	0	0
chr1:170250000-170300000&chr1:174550000-174600000	1	1	0	0	1	0	0	1	1	0	0	0	0	0	0	1	0	0	1
chr1:170300000-170350000&chr1:174550000-174600000	1	1	1	1	1	0	0	0	1	0	0	0	0	0	0	1	0	0	1
chr1:170350000-170400000&chr1:174550000-174600000	1	1	1	1	1	0	0	1	1	0	0	0	0	0	0	1	0	0	1
chr1:170400000-170450000&chr1:174550000-174600000	1	0	0	0	0	0	0	0	0	0	0	0	0	0	0	0	0	0	0
chr1:170550000-170600000&chr1:174550000-174600000	0	0	0	0	1	0	0	1	0	0	0	0	0	0	0	0	0	0	0
chr1:170600000-170650000&chr1:174550000-174600000	1	1	1	1	1	0	0	1	1	0	0	0	0	0	0	0	0	0	1
chr1:171650000-171700000&chr1:174550000-174600000	1	1	1	1	1	0	0	1	1	0	0	0	0	0	0	1	0	0	1
chr1:171800000-171850000&chr1:174550000-174600000	0	0	0	0	1	0	0	0	0	0	0	0	0	0	0	0	0	0	0
chr1:172050000-172100000&chr1:174550000-174600000	0	0	0	0	0	0	0	0	0	0	0	0	0	0	0	0	0	0	0
chr1:170200000-170250000&chr1:174600000-174650000	0	0	0	0	0	0	0	0	0	0	0	0	0	0	0	0	0	0	0
chr1:170250000-170300000&chr1:174600000-174650000	0	0	0	0	0	0	0	1	0	0	0	0	0	0	1	0	0	0	1
chr1:170300000-170350000&chr1:174600000-174650000	0	0	1	0	0	0	0	1	0	0	1	0	0	0	1	0	1	0	1
chr1:170400000-170450000&chr1:174600000-174650000	0	0	0	0	0	0	0	0	0	0	0	0	0	0	0	0	0	0	0
chr1:170650000-170700000&chr1:174600000-174650000	0	0	1	0	0	0	0	1	0	0	1	0	0	0	0	0	0	0	0
chr1:171350000-171400000&chr1:174600000-174650000	0	0	1	1	0	0	0	0	0	0	1	0	0	0	1	0	1	0	1
chr1:171800000-171850000&chr1:174600000-174650000	0	0	0	0	0	0	0	0	0	0	0	0	0	0	0	0	0	0	0
chr1:170300000-170350000&chr1:174750000-174800000	1	1	1	1	1	1	0	0	1	0	1	0	0	1	1	1	1	0	0
chr1:170650000-170700000&chr1:174750000-174800000	1	0	1	1	1	0	0	1	0	0	1	0	0	0	0	1	1	0	0
chr1:170250000-170300000&chr1:174850000-174900000	0	1	0	0	0	0	0	0	0	1	0	0	0	0	0	0	0	0	0
chr1:170400000-170450000&chr1:174850000-174900000	0	0	0	0	0	0	0	0	0	0	0	0	0	0	0	0	0	0	0
chr1:174450000-174500000&chr1:174900000-174950000	0	0	0	0	0	0	0	0	0	0	0	0	0	0	0	0	0	0	0
chr1:170650000-170700000&chr1:175000000-175050000	1	0	1	0	1	0	0	1	0	0	0	1	0	0	0	1	0	0	0
chr1:174600000-174650000&chr1:175250000-175300000	0	0	0	0	0	0	0	1	0	0	0	0	0	0	0	0	1	0	0
chr1:170600000-170650000&chr1:175350000-175400000	0	0	0	0	0	1	0	0	0	0	0	0	0	0	0	0	1	0	0
chr1:170600000-170650000&chr1:175600000-175650000	1	0	0	0	1	1	0	1	0	1	0	1	0	1	0	0	1	1	0
chr1:170650000-170700000&chr1:175600000-175650000	1	0	0	0	1	0	0	1	0	0	0	1	0	0	0	1	1	0	0
chr1:170950000-171000000&chr1:175600000-175650000	0	0	0	0	1	0	0	0	0	0	0	1	0	0	0	0	0	0	0
chr1:175450000-175500000&chr1:175600000-175650000	1	0	0	0	1	0	0	1	0	0	0	1	0	0	0	1	0	0	0
chr1:171150000-171200000&chr1:175850000-175900000	1	1	1	0	0	0	0	0	0	1	0	0	0	1	0	0	0	1	0
chr1:175350000-175400000&chr1:176700000-176750000	0	0	0	0	0	0	0	0	0	0	0	0	0	0	0	0	0	0	0
chr1:174450000-174500000&chr1:177150000-177200000	0	0	0	0	0	0	0	0	0	0	0	0	0	0	0	0	0	0	0
chr1:175400000-175450000&chr1:177150000-177200000	0	0	0	0	0	0	0	0	0	0	0	0	0	0	0	0	0	0	0
chr1:175250000-175300000&chr1:177250000-177300000	0	0	0	0	1	0	0	0	0	0	0	0	0	0	0	1	0	0	0
chr1:174450000-174500000&chr1:177700000-177750000	0	0	0	0	0	0	0	0	0	0	0	1	0	0	0	0	0	0	0
chr1:174450000-174500000&chr1:177950000-178000000	0	0	0	0	0	0	0	0	0	0	0	1	0	0	0	0	0	0	0
chr1:175450000-175500000&chr1:178650000-178700000	0	0	0	0	1	0	0	1	0	1	0	1	0	1	0	0	0	1	0
chr1:174550000-174600000&chr1:179350000-179400000	0	0	0	0	0	0	0	0	0	0	0	0	0	0	0	0	0	0	0
chr1:179550000-179600000&chr1:179650000-179700000	0	0	0	0	0	0	0	0	0	0	0	0	0	0	0	0	0	0	0
chr1:179800000-179850000&chr1:179900000-179950000	0	1	1	0	0	0	0	0	0	0	0	0	0	1	0	0	0	0	1
chr1:176100000-176150000&chr1:180300000-180350000	0	0	0	0	0	0	0	1	0	0	0	0	0	0	0	0	0	0	0
chr1:176200000-176250000&chr1:180550000-180600000	0	0	0	0	1	0	0	0	0	0	0	1	0	0	0	0	0	0	0
chr1:175800000-175850000&chr1:180800000-180850000	0	1	1	0	0	0	0	0	0	0	0	0	0	1	0	0	0	0	1
chr1:176100000-176150000&chr1:181000000-181050000	0	1	1	0	1	0	0	0	0	1	0	0	0	1	0	0	0	0	0
chr1:180350000-180400000&chr1:181500000-181550000	0	0	0	0	0	0	0	0	0	0	0	1	0	0	0	0	0	0	0
chr1:180300000-180350000&chr1:182400000-182450000	0	0	0	0	0	0	0	0	0	0	0	0	0	0	0	0	0	0	0
chr1:179550000-179600000&chr1:182900000-182950000	0	0	1	0	0	0	0	0	0	0	0	0	0	0	0	0	0	0	0
chr1:181250000-181300000&chr1:183300000-183350000	0	0	0	0	1	0	0	1	0	0	0	1	0	0	0	0	0	0	0
chr1:180400000-180450000&chr1:183400000-183450000	1	0	0	0	1	0	0	1	0	1	0	1	0	1	0	1	0	0	0
chr1:181250000-181300000&chr1:183600000-183650000	0	0	0	0	1	0	0	1	0	0	0	1	0	0	0	0	0	0	0
chr1:181900000-181950000&chr1:183600000-183650000	0	1	0	0	0	1	0	0	0	1	0	0	0	1	0	0	0	0	1
chr1:181950000-182000000&chr1:183600000-183650000	0	1	1	0	0	1	0	0	0	1	0	0	0	1	0	0	1	0	1
chr1:180550000-180600000&chr1:184750000-184800000	0	0	0	0	0	0	0	0	0	0	0	1	0	0	0	0	0	0	0
chr1:180550000-180600000&chr1:184800000-184850000	0	0	0	0	0	0	0	0	0	0	0	1	0	0	0	0	0	0	0
chr1:181500000-181550000&chr1:185000000-185050000	0	0	0	0	0	0	0	0	0	0	0	0	0	0	0	0	0	0	0
chr1:180950000-181000000&chr1:185050000-185100000	0	0	0	0	0	0	0	0	0	0	0	0	0	0	0	0	0	0	1
chr1:183350000-183400000&chr1:186100000-186150000	0	0	0	0	0	0	0	0	0	0	0	0	0	0	0	0	0	0	0
chr1:191150000-191200000&chr1:191550000-191600000	0	0	1	0	0	0	0	0	0	0	0	1	0	0	0	0	0	0	0
chr1:189000000-189050000&chr1:192100000-192150000	0	1	0	0	0	1	1	0	0	1	0	0	0	1	1	0	0	1	1
chr1:191350000-191400000&chr1:192400000-192450000	0	1	1	1	0	1	1	1	1	1	1	0	0	1	1	0	1	1	1
chr1:189700000-189750000&chr1:192450000-192500000	1	0	0	0	1	0	0	0	0	0	0	0	0	0	0	0	0	0	0
chr1:189900000-189950000&chr1:192450000-192500000	0	0	0	0	1	0	0	1	0	0	0	0	0	0	0	0	0	0	0
chr1:189950000-190000000&chr1:192450000-192500000	0	1	1	0	1	0	0	0	0	0	0	0	0	0	0	0	0	0	0
chr1:190650000-190700000&chr1:192450000-192500000	1	1	1	0	0	0	0	0	0	0	0	0	0	0	0	0	0	0	0
chr1:187650000-187700000&chr1:192550000-192600000	0	0	0	0	0	0	0	0	0	0	0	1	0	0	0	0	0	0	0
chr1:191350000-191400000&chr1:192550000-192600000	0	0	0	0	1	1	0	0	0	1	0	1	0	1	0	0	1	1	0
chr1:188950000-189000000&chr1:192700000-192750000	1	0	0	0	1	0	0	0	0	0	0	1	0	0	0	0	0	0	0
chr1:189200000-189250000&chr1:192700000-192750000	0	0	0	0	0	1	0	0	0	1	0	0	0	1	0	0	1	1	1
chr1:191550000-191600000&chr1:192750000-192800000	0	1	1	0	0	0	0	0	0	1	0	1	0	0	0	0	0	0	0
chr1:188950000-189000000&chr1:193000000-193050000	0	0	0	0	0	1	0	0	0	1	0	1	0	0	0	0	1	0	1
chr1:188950000-189000000&chr1:193100000-193150000	0	0	0	0	0	1	0	0	0	1	0	1	0	0	0	0	0	0	1
chr1:189050000-189100000&chr1:193100000-193150000	0	1	1	0	0	1	1	0	0	1	0	0	0	1	1	0	1	1	0
chr1:192400000-192450000&chr1:193100000-193150000	0	1	1	0	0	1	1	0	0	1	0	0	0	1	1	0	1	1	0
chr1:191400000-191450000&chr1:193650000-193700000	0	1	0	0	0	1	1	0	0	1	0	0	0	1	1	0	0	0	1
chr1:192100000-192150000&chr1:194000000-194050000	1	1	1	0	1	0	0	0	0	1	0	0	0	0	0	1	0	0	0
chr1:189200000-189250000&chr1:194200000-194250000	0	1	1	0	0	0	0	0	0	0	1	0	0	0	1	0	1	0	0
chr1:191400000-191450000&chr1:194200000-194250000	0	1	0	0	0	0	0	0	0	0	0	0	0	0	1	0	0	0	0
chr1:191550000-191600000&chr1:194200000-194250000	0	0	1	0	1	0	0	0	0	0	0	1	0	0	0	0	0	0	0
chr1:192150000-192200000&chr1:194200000-194250000	1	0	0	1	1	0	0	1	0	0	0	1	0	0	0	1	1	0	0
chr1:190900000-190950000&chr1:194350000-194400000	0	0	0	0	1	0	0	0	0	0	0	0	0	0	0	0	1	0	0
chr1:194350000-194400000&chr1:194600000-194650000	1	0	0	0	1	1	0	1	0	0	0	0	0	0	0	0	1	0	1
chr1:191900000-191950000&chr1:195000000-195050000	0	0	0	0	1	1	0	0	0	1	0	1	0	0	0	0	1	1	0
chr1:190650000-190700000&chr1:195100000-195150000	0	1	1	0	0	0	1	0	0	1	1	0	0	0	1	0	0	0	0
chr10:3350000-3400000&chr10:3450000-3500000	0	1	1	0	0	1	0	0	0	0	0	0	0	0	0	0	1	0	0
chr10:4250000-4300000&chr10:4550000-4600000	0	1	1	0	0	0	1	0	0	1	1	0	0	1	1	0	0	0	0
chr10:3300000-3350000&chr10:4700000-4750000	0	1	1	0	0	1	0	0	0	0	0	0	0	0	0	0	1	0	0
chr10:3500000-3550000&chr10:4700000-4750000	0	1	1	1	0	0	1	0	1	1	1	0	0	0	1	0	0	0	0
chr10:3750000-3800000&chr10:4700000-4750000	0	0	0	0	0	0	0	0	0	1	0	0	0	0	0	0	0	0	1
chr10:4250000-4300000&chr10:4700000-4750000	0	1	1	0	0	0	1	0	0	1	1	0	0	0	1	0	0	0	0
chr10:3300000-3350000&chr10:5050000-5100000	0	0	0	0	0	0	0	0	0	0	0	0	0	0	0	0	0	0	0
chr10:6000000-6050000&chr10:6300000-6350000	0	0	0	0	0	0	0	0	0	0	0	0	0	0	0	0	0	0	1
chr10:6350000-6400000&chr10:6650000-6700000	0	0	0	1	0	0	0	0	0	0	0	0	0	0	0	0	1	0	0
chr10:3300000-3350000&chr10:6900000-6950000	0	1	0	0	0	1	0	0	0	0	0	0	0	0	0	0	0	0	0
chr10:3300000-3350000&chr10:7050000-7100000	0	0	0	0	1	0	0	0	0	0	0	1	0	0	0	0	0	0	0
chr10:6650000-6700000&chr10:7200000-7250000	0	0	1	0	0	0	0	0	0	0	0	0	0	0	0	0	1	0	0
chr10:6300000-6350000&chr10:7550000-7600000	0	0	0	0	0	0	0	0	0	0	0	0	0	0	0	0	0	0	0
chr10:6950000-7000000&chr10:7550000-7600000	0	0	0	0	0	0	0	0	0	0	0	0	0	0	0	0	0	0	0
chr10:7050000-7100000&chr10:7550000-7600000	0	0	0	0	0	0	0	0	0	0	0	0	0	0	0	0	0	0	0
chr10:7300000-7350000&chr10:7550000-7600000	0	0	0	0	0	0	0	0	0	1	0	0	0	0	0	0	0	1	0
chr10:6750000-6800000&chr10:7650000-7700000	0	0	0	0	0	0	0	0	0	0	0	0	0	0	0	0	0	0	0
chr10:7300000-7350000&chr10:7650000-7700000	0	1	1	0	1	1	0	0	0	1	0	1	0	1	0	0	1	1	0
chr10:3950000-4000000&chr10:8150000-8200000	0	0	1	0	0	1	0	0	0	1	1	1	0	1	1	0	1	1	1
chr10:6750000-6800000&chr10:8250000-8300000	0	0	0	0	0	0	0	0	0	0	0	0	0	0	0	0	0	0	0
chr10:6900000-6950000&chr10:8250000-8300000	0	0	0	0	0	1	0	0	0	0	0	0	0	1	0	0	0	0	0
chr10:6000000-6050000&chr10:8500000-8550000	0	1	1	0	0	1	0	0	0	1	0	0	0	1	0	0	1	1	0
chr10:7050000-7100000&chr10:8500000-8550000	0	0	0	0	0	0	0	0	0	0	0	0	0	0	0	0	0	0	0
chr10:6750000-6800000&chr10:8550000-8600000	0	0	0	0	0	0	0	0	0	0	0	0	0	0	0	0	0	0	0
chr10:4300000-4350000&chr10:8800000-8850000	0	0	1	0	0	0	0	0	0	0	0	0	0	0	0	0	0	0	0
chr10:5500000-5550000&chr10:8850000-8900000	0	0	0	0	0	0	0	0	0	0	0	0	0	0	0	0	0	0	0
chr10:5550000-5600000&chr10:8850000-8900000	0	0	0	0	1	0	0	0	0	0	0	1	0	0	0	0	0	0	0
chr10:7550000-7600000&chr10:8850000-8900000	0	0	0	0	0	0	0	0	0	0	0	0	0	0	0	0	0	0	0
chr10:7550000-7600000&chr10:8900000-8950000	0	0	0	0	0	0	0	0	0	0	0	0	0	0	0	0	0	0	0
chr10:4300000-4350000&chr10:8950000-9000000	0	1	1	1	1	1	0	0	1	1	1	0	0	1	1	0	1	1	1
chr10:5450000-5500000&chr10:8950000-9000000	0	0	0	0	0	1	0	0	0	1	0	0	0	0	0	0	1	1	0
chr10:5550000-5600000&chr10:8950000-9000000	1	1	1	0	1	1	0	1	0	1	0	0	0	1	0	1	1	1	1
chr10:7200000-7250000&chr10:8950000-9000000	0	1	1	0	0	1	0	0	0	1	0	0	0	1	0	0	1	1	0
chr10:7550000-7600000&chr10:8950000-9000000	0	0	0	0	0	0	0	0	0	1	0	0	0	0	0	0	0	1	0
chr10:4250000-4300000&chr10:9200000-9250000	0	1	1	0	0	1	0	0	0	1	0	0	0	1	0	0	1	0	0
chr10:4300000-4350000&chr10:9200000-9250000	0	0	1	0	0	0	0	0	0	0	0	0	0	0	0	0	1	0	0
chr10:4400000-4450000&chr10:9200000-9250000	1	1	1	0	0	1	0	0	0	1	0	0	0	1	0	0	1	0	0
chr10:5450000-5500000&chr10:9200000-9250000	0	0	0	0	0	0	0	0	0	0	0	0	0	0	0	0	0	0	0
chr10:5650000-5700000&chr10:9200000-9250000	1	0	0	0	0	0	0	0	0	0	0	0	0	0	0	0	0	0	0
chr10:7550000-7600000&chr10:9650000-9700000	0	0	0	0	0	0	0	0	0	1	0	0	0	0	0	0	0	1	0
chr10:5450000-5500000&chr10:9750000-9800000	0	0	0	0	0	0	0	0	0	0	0	0	0	0	0	0	0	0	0
chr10:5550000-5600000&chr10:9750000-9800000	1	0	0	0	1	0	0	1	0	0	0	0	0	0	0	1	0	0	0
chr10:6750000-6800000&chr10:9750000-9800000	0	0	0	0	0	0	0	0	0	0	0	0	0	0	0	0	0	0	0
chr10:7550000-7600000&chr10:9900000-9950000	0	0	0	0	0	0	0	0	0	1	0	0	0	0	0	0	0	1	0
chr10:5450000-5500000&chr10:9950000-10000000	0	0	0	0	0	1	0	0	0	1	0	0	0	0	0	0	1	1	0
chr10:6000000-6050000&chr10:9950000-10000000	0	1	1	0	1	1	1	0	0	1	1	0	0	1	1	0	1	0	1
chr10:6650000-6700000&chr10:9950000-10000000	0	0	1	0	0	1	0	0	0	0	1	0	0	1	1	0	1	0	0
chr10:6750000-6800000&chr10:9950000-10000000	0	1	1	0	0	0	0	0	0	1	0	0	0	1	0	0	0	0	0
chr10:7550000-7600000&chr10:9950000-10000000	0	0	0	0	0	0	0	0	0	1	0	0	0	0	0	0	0	1	0
chr10:7700000-7750000&chr10:9950000-10000000	0	0	0	0	0	0	0	0	0	1	0	0	0	1	0	0	0	1	0
chr10:7750000-7800000&chr10:9950000-10000000	1	1	1	1	1	1	1	1	1	1	1	0	0	1	1	0	1	1	0
chr10:8700000-8750000&chr10:9950000-10000000	1	1	1	0	1	1	1	1	0	0	1	0	0	1	1	1	1	0	0
chr10:5450000-5500000&chr10:10050000-10100000	0	0	0	0	0	0	0	0	0	0	0	0	0	0	0	0	0	0	0
chr10:5500000-5550000&chr10:10050000-10100000	0	0	0	0	0	0	0	0	0	0	0	0	0	0	0	0	0	0	0
chr10:6000000-6050000&chr10:10050000-10100000	0	1	1	0	0	0	0	0	0	0	0	0	0	0	0	0	0	0	0
chr10:7200000-7250000&chr10:10050000-10100000	0	0	0	0	0	0	0	0	0	0	0	0	0	0	0	0	0	0	0
chr10:7550000-7600000&chr10:10050000-10100000	0	0	0	0	0	0	0	0	0	0	0	0	0	0	0	0	0	0	0
chr10:7650000-7700000&chr10:10050000-10100000	0	0	0	0	0	0	0	0	0	0	0	0	0	0	0	0	0	0	0
chr10:7050000-7100000&chr10:10300000-10350000	0	0	0	0	1	0	0	0	0	0	0	1	0	0	0	0	0	0	0
chr10:7200000-7250000&chr10:10300000-10350000	0	0	0	0	0	0	0	0	0	0	0	0	0	0	0	0	0	0	0
chr10:5500000-5550000&chr10:10400000-10450000	0	0	0	0	0	0	0	0	0	0	0	0	0	0	0	0	0	0	0
chr10:6000000-6050000&chr10:10400000-10450000	0	1	1	0	0	0	0	0	0	0	0	1	0	1	0	0	0	0	1
chr10:6300000-6350000&chr10:10400000-10450000	0	0	0	0	0	0	0	0	0	0	0	0	0	0	0	0	0	0	0
chr10:7200000-7250000&chr10:10400000-10450000	0	0	0	0	0	0	0	0	0	0	0	0	0	0	0	0	0	0	0
chr10:7750000-7800000&chr10:10400000-10450000	0	1	1	0	0	0	0	0	0	0	0	1	0	1	0	0	0	0	1
chr10:8250000-8300000&chr10:10400000-10450000	0	0	0	0	1	0	0	0	0	0	0	0	0	0	0	0	0	0	0
chr10:8800000-8850000&chr10:10400000-10450000	0	0	0	0	0	0	0	0	0	0	0	0	0	0	0	0	0	0	0
chr10:9100000-9150000&chr10:10400000-10450000	0	0	0	0	1	0	0	0	0	0	0	0	0	0	0	0	0	0	0
chr10:9650000-9700000&chr10:10400000-10450000	0	1	0	0	0	0	0	0	0	0	0	1	0	1	0	0	0	0	1
chr10:7200000-7250000&chr10:10500000-10550000	0	0	0	0	0	0	0	0	0	0	0	0	0	0	0	0	0	0	0
chr10:8250000-8300000&chr10:10500000-10550000	0	0	0	0	0	0	0	1	0	0	0	0	0	0	0	0	0	0	0
chr10:5550000-5600000&chr10:10550000-10600000	0	0	0	0	1	0	0	0	0	0	0	1	0	0	0	0	0	0	0
chr10:5650000-5700000&chr10:10550000-10600000	0	0	0	0	1	0	0	0	0	0	0	0	0	0	0	0	0	0	0
chr10:5650000-5700000&chr10:10600000-10650000	0	1	1	0	0	1	0	0	0	0	0	0	0	0	0	1	1	0	0
chr10:6300000-6350000&chr10:10750000-10800000	0	0	0	0	0	0	0	0	0	0	0	0	0	0	0	0	0	0	0
chr10:7050000-7100000&chr10:10750000-10800000	1	0	0	0	0	0	0	1	0	0	0	0	0	0	0	0	0	0	0
chr10:7200000-7250000&chr10:10750000-10800000	0	0	0	0	0	0	0	0	0	0	0	0	0	0	0	0	0	0	0
chr10:6750000-6800000&chr10:10800000-10850000	0	1	1	0	0	0	0	0	0	1	0	0	0	1	0	0	0	0	0
chr10:6950000-7000000&chr10:10800000-10850000	1	1	1	0	0	0	0	1	0	0	0	0	0	1	0	0	0	0	1
chr10:7050000-7100000&chr10:10800000-10850000	1	1	1	0	0	0	0	1	0	1	0	0	0	1	0	0	0	0	0
chr10:7200000-7250000&chr10:10800000-10850000	0	1	1	0	0	1	0	0	0	1	0	0	0	1	0	0	1	1	0
chr10:7300000-7350000&chr10:10800000-10850000	1	0	0	0	0	1	1	1	0	0	1	0	0	0	1	0	1	0	1
chr10:10500000-10550000&chr10:10800000-10850000	0	0	0	0	0	0	0	0	0	1	0	0	0	1	0	0	0	0	1
chr10:6300000-6350000&chr10:10850000-10900000	1	0	0	0	0	0	0	1	0	0	0	0	1	0	0	0	0	0	0
chr10:7200000-7250000&chr10:10850000-10900000	0	0	0	0	0	0	0	0	0	0	0	0	0	0	0	0	0	0	0
chr10:7300000-7350000&chr10:10850000-10900000	0	0	0	0	1	1	0	1	0	0	0	1	0	0	0	1	1	0	1
chr10:7200000-7250000&chr10:11050000-11100000	0	1	1	0	0	1	0	0	0	1	0	0	0	1	0	0	1	1	0
chr10:8250000-8300000&chr10:11050000-11100000	1	0	0	0	0	1	0	1	0	0	0	0	0	1	0	0	1	0	0
chr10:9350000-9400000&chr10:11100000-11150000	0	0	1	0	0	0	0	0	0	0	0	0	0	0	0	0	0	0	0
chr10:6300000-6350000&chr10:11250000-11300000	0	0	0	0	0	0	0	0	0	0	0	0	0	0	0	0	0	0	0
chr10:6750000-6800000&chr10:11250000-11300000	0	0	0	0	0	0	0	0	0	0	0	0	0	0	0	0	0	0	0
chr10:7200000-7250000&chr10:11250000-11300000	0	0	0	0	0	0	0	0	0	0	0	0	0	0	0	0	0	0	0
chr10:7450000-7500000&chr10:11250000-11300000	0	0	0	0	0	0	0	0	0	0	0	0	0	0	0	0	0	0	0
chr10:7550000-7600000&chr10:11250000-11300000	0	0	0	0	0	0	0	0	0	0	0	0	0	0	0	0	0	0	0
chr10:8150000-8200000&chr10:11250000-11300000	0	0	1	0	0	0	0	0	0	0	0	0	0	0	0	0	0	0	0
chr10:6650000-6700000&chr10:11300000-11350000	0	0	0	0	0	0	0	0	0	0	0	0	0	0	0	0	0	0	0
chr10:7200000-7250000&chr10:11300000-11350000	0	0	0	0	0	0	0	0	0	0	0	0	0	0	0	0	0	0	0
chr10:6650000-6700000&chr10:11400000-11450000	0	0	1	0	0	0	0	0	0	0	0	0	0	0	0	0	0	0	0
chr10:7650000-7700000&chr10:11400000-11450000	0	0	0	0	1	0	0	0	0	0	0	0	0	0	0	0	0	0	0
chr10:8150000-8200000&chr10:11400000-11450000	1	0	1	0	1	0	0	0	0	0	0	0	0	0	0	0	0	0	0
chr10:7200000-7250000&chr10:11450000-11500000	0	0	0	0	0	0	0	0	0	0	0	0	0	0	0	0	0	0	0
chr10:8250000-8300000&chr10:11450000-11500000	0	0	0	0	1	0	0	1	0	0	0	0	0	0	0	0	0	0	0
chr10:8800000-8850000&chr10:11450000-11500000	0	0	0	0	0	0	0	0	0	0	0	0	0	0	0	0	0	0	0
chr10:8850000-8900000&chr10:11450000-11500000	0	0	0	0	0	0	0	0	0	0	0	1	0	0	0	0	0	0	0
chr10:8900000-8950000&chr10:11450000-11500000	0	0	0	0	1	0	0	1	0	0	0	0	0	0	0	0	0	0	0
chr10:9050000-9100000&chr10:11450000-11500000	0	0	0	0	0	0	0	0	0	0	0	0	0	0	0	0	0	0	0
chr10:9900000-9950000&chr10:11450000-11500000	0	1	1	0	1	0	0	1	0	0	0	1	0	1	0	0	0	0	0
chr10:6750000-6800000&chr10:11500000-11550000	0	1	1	0	0	0	0	0	0	1	0	0	0	1	0	0	0	0	0
chr10:7200000-7250000&chr10:11700000-11750000	0	0	0	0	0	0	0	0	0	0	0	0	0	0	0	0	0	0	0
chr10:11250000-11300000&chr10:11700000-11750000	0	0	0	0	0	0	0	0	0	0	0	0	0	0	0	0	0	0	0
chr10:8900000-8950000&chr10:12100000-12150000	0	0	0	0	0	0	0	1	0	0	0	0	0	0	0	0	0	0	0
chr10:8150000-8200000&chr10:12600000-12650000	1	0	1	0	1	1	0	0	0	1	1	1	0	1	1	0	1	1	1
chr10:9900000-9950000&chr10:12850000-12900000	0	0	0	0	0	0	0	1	0	0	0	0	0	0	0	0	0	0	0
chr10:8800000-8850000&chr10:13000000-13050000	0	0	0	0	0	0	0	0	0	0	0	0	0	0	0	0	0	0	0
chr10:11100000-11150000&chr10:13000000-13050000	0	0	0	0	0	0	0	0	0	0	0	0	0	0	0	0	0	0	0
chr10:10750000-10800000&chr10:13050000-13100000	0	0	0	0	0	0	0	0	0	0	0	0	0	0	0	0	0	0	0
chr10:10850000-10900000&chr10:13550000-13600000	1	0	0	0	1	0	0	1	0	0	0	1	0	0	0	1	0	0	0
chr10:12100000-12150000&chr10:13550000-13600000	0	0	0	0	0	0	0	1	0	0	0	0	0	0	0	0	0	0	0
chr10:9350000-9400000&chr10:13850000-13900000	0	1	1	0	0	1	0	0	0	0	1	0	0	0	1	0	1	0	0
chr10:9350000-9400000&chr10:13950000-14000000	1	1	1	0	1	1	0	1	0	0	1	0	0	0	1	0	1	0	0
chr10:9750000-9800000&chr10:13950000-14000000	1	0	0	0	1	0	0	1	0	1	0	0	0	1	0	0	0	0	0
chr10:12100000-12150000&chr10:13950000-14000000	0	1	1	0	0	0	0	0	0	1	0	0	0	1	0	0	0	0	1
chr10:12550000-12600000&chr10:13950000-14000000	1	1	1	1	1	1	1	1	1	1	1	0	1	1	1	0	1	1	1
chr10:9950000-10000000&chr10:14300000-14350000	0	0	0	0	0	0	0	1	0	0	0	0	0	1	0	1	0	0	1
chr10:10400000-10450000&chr10:14300000-14350000	0	0	0	0	1	0	0	0	0	0	0	0	0	0	0	0	0	0	0
chr10:11050000-11100000&chr10:14300000-14350000	1	0	0	0	0	0	0	1	0	0	0	0	0	1	0	0	0	0	1
chr10:11250000-11300000&chr10:14300000-14350000	0	0	0	0	0	0	0	0	0	0	0	0	0	0	0	0	0	0	0
chr10:11400000-11450000&chr10:14300000-14350000	0	0	0	0	0	0	0	0	0	0	0	0	0	0	0	1	0	0	0
chr10:11450000-11500000&chr10:14300000-14350000	0	0	0	0	1	0	0	1	0	0	0	0	0	0	0	0	0	0	0
chr10:12550000-12600000&chr10:14300000-14350000	0	0	0	0	0	0	0	0	0	0	0	0	0	1	0	1	0	0	1
chr10:13000000-13050000&chr10:14300000-14350000	1	0	0	0	0	0	0	0	0	0	0	0	0	0	0	0	0	0	0
chr10:9600000-9650000&chr10:14350000-14400000	0	1	1	0	1	0	0	0	0	1	0	1	0	0	0	0	0	0	0
chr10:9900000-9950000&chr10:14350000-14400000	0	1	1	0	1	0	0	0	0	1	0	1	0	0	0	0	0	0	0
chr10:9950000-10000000&chr10:14350000-14400000	0	1	1	0	1	0	0	0	0	1	0	0	0	0	0	0	0	0	0
chr10:10850000-10900000&chr10:14400000-14450000	1	0	0	0	0	0	0	1	0	0	0	0	0	0	0	0	0	0	0
chr10:10750000-10800000&chr10:14700000-14750000	0	0	0	0	0	0	0	0	0	0	0	0	0	0	0	0	0	0	0
chr10:13000000-13050000&chr10:15300000-15350000	0	0	0	0	0	0	0	0	0	0	0	0	0	0	0	0	0	0	0
chr10:13300000-13350000&chr10:15300000-15350000	1	0	0	0	1	0	0	1	0	0	0	0	0	0	0	0	0	0	0
chr10:13950000-14000000&chr10:15300000-15350000	0	1	1	1	0	0	0	0	1	1	0	1	0	1	0	0	0	0	1
chr10:14700000-14750000&chr10:15300000-15350000	0	0	0	0	0	0	0	0	0	0	0	1	0	0	0	0	0	0	0
chr10:11100000-11150000&chr10:15350000-15400000	0	0	1	0	0	0	0	0	0	0	0	0	0	0	0	0	0	0	0
chr10:14300000-14350000&chr10:15350000-15400000	0	0	0	0	0	0	0	0	0	0	0	0	0	0	0	0	0	0	0
chr10:13550000-13600000&chr10:15750000-15800000	1	1	1	0	1	0	0	0	0	1	0	0	0	1	0	1	0	1	0
chr10:13950000-14000000&chr10:15750000-15800000	1	1	1	1	1	0	1	1	1	1	1	0	1	1	1	0	0	1	1
chr10:14300000-14350000&chr10:15750000-15800000	0	0	0	0	0	0	0	0	0	0	0	0	0	1	0	1	0	0	1
chr10:13000000-13050000&chr10:15800000-15850000	1	0	0	0	0	0	0	0	0	0	0	0	0	0	0	0	0	0	0
chr10:13950000-14000000&chr10:16450000-16500000	1	0	0	0	1	0	0	1	0	0	0	0	0	0	0	0	0	0	0
chr10:14300000-14350000&chr10:16450000-16500000	0	0	0	0	0	0	0	0	0	0	0	0	0	0	0	1	0	0	0
chr10:12650000-12700000&chr10:17000000-17050000	0	0	0	0	0	0	0	0	0	0	0	0	0	0	0	0	0	0	0
chr10:13000000-13050000&chr10:17000000-17050000	0	0	0	0	0	0	0	0	0	0	0	0	0	0	0	0	0	0	0
chr10:13000000-13050000&chr10:17650000-17700000	1	0	0	0	0	0	0	0	0	0	0	0	0	0	0	0	0	0	0
chr10:14700000-14750000&chr10:17650000-17700000	0	0	0	0	1	0	0	0	0	0	0	0	0	0	0	0	0	0	0
chr10:14450000-14500000&chr10:17700000-17750000	0	0	0	0	1	0	0	1	0	0	0	1	1	0	0	0	0	0	0
chr10:14700000-14750000&chr10:17800000-17850000	0	1	1	0	0	0	0	0	0	1	0	0	0	1	0	0	0	1	0
chr10:13850000-13900000&chr10:17850000-17900000	0	1	1	0	0	1	0	0	0	0	0	0	0	1	0	0	1	0	0
chr10:14700000-14750000&chr10:17850000-17900000	0	0	0	0	0	0	0	0	0	0	0	1	0	0	0	0	0	0	0
chr10:13550000-13600000&chr10:17900000-17950000	0	0	0	0	0	0	0	0	0	0	0	0	0	0	0	0	0	0	0
chr10:13850000-13900000&chr10:17900000-17950000	0	0	0	0	0	0	0	0	0	1	0	0	0	0	0	0	0	1	0
chr10:14400000-14450000&chr10:17900000-17950000	0	0	0	0	0	0	0	0	0	0	0	0	0	0	0	0	0	0	0
chr10:14700000-14750000&chr10:18000000-18050000	0	1	1	0	0	0	0	0	0	1	0	0	0	1	0	0	0	1	0
chr10:15350000-15400000&chr10:18000000-18050000	0	1	1	0	0	0	0	0	0	1	1	0	0	0	1	0	1	0	0
chr10:14700000-14750000&chr10:18100000-18150000	0	0	0	0	1	0	0	0	0	0	0	0	0	0	0	0	0	0	0
chr10:18000000-18050000&chr10:18100000-18150000	0	0	0	0	0	1	0	0	0	1	0	0	0	1	0	0	1	1	1
chr10:15350000-15400000&chr10:18500000-18550000	0	0	0	0	0	0	0	0	0	0	0	0	0	0	0	0	1	0	0
chr10:15750000-15800000&chr10:18500000-18550000	1	0	0	0	1	1	0	1	0	1	0	0	0	1	0	0	1	1	0
chr10:15800000-15850000&chr10:18500000-18550000	1	0	0	0	1	0	0	1	0	0	0	0	0	0	0	0	0	0	0
chr10:18200000-18250000&chr10:18500000-18550000	1	0	0	0	1	0	0	1	0	0	0	1	0	0	0	0	1	0	0
chr10:15800000-15850000&chr10:18550000-18600000	0	0	0	0	1	0	0	0	0	0	0	0	0	0	0	0	0	0	0
chr10:17700000-17750000&chr10:19650000-19700000	0	0	0	0	1	0	0	0	0	0	0	1	0	0	0	0	0	0	0
chr10:18000000-18050000&chr10:19700000-19750000	0	0	0	0	0	0	0	0	0	1	0	0	0	0	0	0	0	0	0
chr10:18100000-18150000&chr10:19700000-19750000	0	0	0	0	1	0	0	1	0	0	0	0	0	0	0	0	0	0	0
chr10:15750000-15800000&chr10:19800000-19850000	0	0	0	0	0	0	0	0	0	1	0	0	0	0	0	0	0	0	1
chr10:17900000-17950000&chr10:20050000-20100000	0	0	0	0	0	0	0	0	0	0	0	0	0	0	0	0	0	0	0
chr10:18100000-18150000&chr10:20050000-20100000	0	0	0	0	1	0	0	0	0	0	0	0	0	0	0	0	0	0	0
chr10:18200000-18250000&chr10:20050000-20100000	0	0	1	1	1	0	0	0	0	0	0	1	0	0	0	0	0	0	0
chr10:17900000-17950000&chr10:20100000-20150000	0	0	0	0	0	0	0	0	0	0	0	0	0	0	0	0	0	0	0
chr10:17850000-17900000&chr10:20200000-20250000	0	0	0	0	0	0	0	0	0	0	0	0	0	0	0	0	0	0	0
chr10:15750000-15800000&chr10:20600000-20650000	0	0	0	0	0	0	0	0	0	1	0	0	0	1	0	1	0	0	0
chr10:18500000-18550000&chr10:20700000-20750000	0	0	0	0	0	0	0	0	0	0	0	0	0	0	0	0	0	0	0
chr10:20500000-20550000&chr10:20700000-20750000	0	0	0	0	0	0	0	0	0	0	0	0	0	0	0	0	0	0	0
chr10:17700000-17750000&chr10:20850000-20900000	0	1	1	0	1	0	0	1	0	1	0	1	0	1	0	1	0	1	0
chr10:17850000-17900000&chr10:20850000-20900000	0	1	1	0	1	1	0	0	0	0	0	1	0	1	0	0	1	0	0
chr10:17850000-17900000&chr10:20900000-20950000	0	0	0	0	0	0	0	0	0	0	0	1	0	0	0	0	0	0	0
chr10:18100000-18150000&chr10:20900000-20950000	0	0	0	0	1	0	0	1	0	0	0	0	0	0	0	0	0	0	0
chr10:20450000-20500000&chr10:20900000-20950000	0	0	0	0	1	0	0	1	0	0	0	0	0	0	0	0	0	0	0
chr10:20250000-20300000&chr10:21450000-21500000	0	1	1	0	1	0	0	1	0	1	1	1	0	1	1	1	0	0	0
chr10:22450000-22500000&chr10:22700000-22750000	0	0	0	0	0	0	0	0	0	0	0	1	0	0	0	0	0	0	0
chr10:20500000-20550000&chr10:23700000-23750000	0	1	0	0	0	0	0	0	0	0	0	0	0	1	0	0	0	0	0
chr10:20500000-20550000&chr10:23750000-23800000	0	0	0	0	0	0	0	0	0	0	0	0	0	0	0	0	0	0	0
chr10:24050000-24100000&chr10:24350000-24400000	0	0	0	0	0	0	0	0	0	0	0	0	0	0	0	0	0	0	0
chr10:21600000-21650000&chr10:24550000-24600000	1	0	0	1	1	1	0	1	1	0	0	1	0	0	0	0	1	0	0
chr10:20450000-20500000&chr10:24600000-24650000	0	0	1	0	1	0	0	0	0	0	0	0	0	0	0	0	1	0	0
chr10:20500000-20550000&chr10:24600000-24650000	0	0	1	0	0	0	0	0	0	0	0	1	0	0	0	0	0	0	0
chr10:20700000-20750000&chr10:24600000-24650000	0	0	1	0	0	0	0	0	0	0	0	0	0	0	0	0	0	0	0
chr10:20100000-20150000&chr10:25000000-25050000	0	0	1	0	0	0	0	0	0	0	0	0	0	0	0	0	0	0	0
chr10:20450000-20500000&chr10:25000000-25050000	0	0	0	0	0	0	0	0	0	0	0	0	0	0	0	0	0	0	0
chr10:20100000-20150000&chr10:25100000-25150000	0	0	1	0	0	0	0	0	0	0	0	0	0	0	0	0	0	0	0
chr10:20150000-20200000&chr10:25100000-25150000	1	1	1	0	0	0	0	0	0	0	0	0	0	1	0	0	0	0	0
chr10:20450000-20500000&chr10:25200000-25250000	0	1	0	0	1	1	0	1	0	0	0	0	0	1	0	0	0	0	1
chr10:24700000-24750000&chr10:25200000-25250000	0	1	0	0	0	0	0	0	0	1	0	0	0	0	0	0	0	1	0
chr10:24450000-24500000&chr10:25250000-25300000	1	0	0	0	1	0	0	0	0	0	0	0	0	0	0	0	0	0	0
chr10:24600000-24650000&chr10:25250000-25300000	0	0	1	0	0	0	0	0	0	0	0	1	0	0	0	0	0	0	0
chr10:20700000-20750000&chr10:25350000-25400000	0	0	0	0	0	0	0	0	0	0	0	0	0	0	0	0	0	0	0
chr10:24300000-24350000&chr10:25400000-25450000	0	1	1	0	0	1	1	1	0	1	1	0	0	1	1	0	1	0	0
chr10:24350000-24400000&chr10:25400000-25450000	0	0	0	0	0	0	0	0	0	0	0	0	0	0	0	0	0	0	1
chr10:24450000-24500000&chr10:25400000-25450000	0	1	1	0	0	0	0	1	0	1	0	0	0	1	0	0	0	1	0
chr10:20450000-20500000&chr10:25450000-25500000	1	0	0	0	1	0	0	0	0	0	0	0	0	0	0	0	0	0	0
chr10:23700000-23750000&chr10:25450000-25500000	0	1	0	0	0	1	0	0	0	1	0	0	0	1	0	0	0	0	0
chr10:24350000-24400000&chr10:25450000-25500000	0	0	0	0	0	0	0	0	0	0	0	1	0	0	0	0	0	0	0
chr10:24600000-24650000&chr10:25450000-25500000	0	0	1	0	0	0	0	0	0	0	0	1	0	0	0	0	1	0	0
chr10:23700000-23750000&chr10:25650000-25700000	0	1	1	0	0	1	0	0	0	1	0	0	1	1	1	0	0	0	1
chr10:23700000-23750000&chr10:25800000-25850000	0	1	0	0	0	0	0	0	0	0	0	0	1	0	0	0	0	0	0
chr10:23750000-23800000&chr10:25800000-25850000	0	0	0	0	0	0	0	0	0	0	0	0	0	0	0	0	0	0	0
chr10:25200000-25250000&chr10:25800000-25850000	0	1	0	0	0	0	0	0	0	0	0	0	0	0	0	0	0	0	0
chr10:25450000-25500000&chr10:25800000-25850000	0	0	0	0	0	0	0	0	0	0	0	0	0	0	0	0	0	0	0
chr10:23100000-23150000&chr10:26650000-26700000	0	0	0	0	0	0	0	0	0	0	0	1	0	1	0	0	0	0	0
chr10:23700000-23750000&chr10:26650000-26700000	0	1	1	0	0	0	1	0	0	1	0	0	0	1	1	0	0	0	1
chr10:21850000-21900000&chr10:26850000-26900000	0	0	0	0	0	0	0	1	0	0	0	0	0	0	0	0	0	0	1
chr10:23700000-23750000&chr10:26900000-26950000	0	1	0	0	0	1	1	0	0	1	0	0	1	1	0	0	0	1	1
chr10:26950000-27000000&chr10:27650000-27700000	0	0	0	0	1	0	0	0	0	1	0	0	0	1	0	1	0	0	0
chr10:24600000-24650000&chr10:28250000-28300000	0	0	1	0	0	0	0	0	0	1	1	0	0	1	1	0	1	1	0
chr10:24050000-24100000&chr10:28350000-28400000	0	0	0	0	0	0	0	0	0	0	0	0	0	0	0	0	0	0	0
chr10:24100000-24150000&chr10:28350000-28400000	0	0	0	0	1	0	0	0	0	0	0	0	0	0	0	0	0	0	0
chr10:24450000-24500000&chr10:28350000-28400000	1	0	0	0	0	0	0	1	0	0	0	0	0	0	0	1	0	0	0
chr10:25450000-25500000&chr10:28350000-28400000	1	0	0	0	1	0	0	0	0	0	0	0	0	0	0	0	0	0	0
chr10:25500000-25550000&chr10:28350000-28400000	0	0	0	0	0	0	0	0	0	0	0	0	0	0	0	0	0	0	0
chr10:25600000-25650000&chr10:28350000-28400000	1	0	0	0	0	0	0	1	0	0	0	0	0	0	0	1	0	0	0
chr10:26050000-26100000&chr10:28350000-28400000	0	0	0	0	0	0	0	0	0	0	0	0	0	0	0	0	0	0	0
chr10:26650000-26700000&chr10:28350000-28400000	0	0	0	0	1	0	0	0	0	0	0	0	0	0	0	0	0	0	1
chr10:23950000-24000000&chr10:28450000-28500000	0	0	0	0	0	0	0	0	0	0	0	1	0	0	0	0	0	0	0
chr10:23950000-24000000&chr10:28950000-29000000	0	0	0	0	0	0	0	0	0	0	0	1	0	0	0	0	0	0	0
chr10:25600000-25650000&chr10:28950000-29000000	1	0	1	0	1	0	0	1	0	0	0	0	1	0	0	0	1	0	0
chr10:24450000-24500000&chr10:29100000-29150000	0	0	0	0	1	0	0	1	0	0	0	0	0	0	0	0	0	0	0
chr10:25450000-25500000&chr10:29300000-29350000	0	0	0	0	0	0	0	0	0	0	0	1	0	0	0	0	0	0	0
chr10:25100000-25150000&chr10:29400000-29450000	0	0	0	0	0	0	0	0	0	0	0	0	0	0	0	0	0	0	0
chr10:27100000-27150000&chr10:29400000-29450000	0	0	0	0	0	0	0	0	0	0	0	0	0	0	0	0	0	0	0
chr10:27250000-27300000&chr10:29400000-29450000	0	0	0	0	0	0	0	0	0	0	0	0	0	0	0	0	0	0	0
chr10:28050000-28100000&chr10:29400000-29450000	0	0	0	0	0	0	0	0	0	0	0	0	0	0	0	0	0	0	0
chr10:28450000-28500000&chr10:29400000-29450000	0	0	0	0	0	0	0	0	0	0	0	0	0	0	0	0	0	0	0
chr10:28500000-28550000&chr10:29400000-29450000	0	0	1	0	0	0	0	0	0	0	0	0	0	0	0	0	0	0	0
chr10:25250000-25300000&chr10:29450000-29500000	0	0	0	0	0	0	0	0	0	0	0	0	0	0	0	0	0	0	0
chr10:26850000-26900000&chr10:30000000-30050000	0	0	0	0	0	0	0	0	0	0	0	0	0	0	0	1	0	0	1
chr10:29500000-29550000&chr10:30000000-30050000	0	1	1	0	1	0	0	0	0	1	0	0	0	1	0	0	0	1	1
chr10:25250000-25300000&chr10:30100000-30150000	0	0	0	0	0	0	0	0	0	0	0	0	0	0	0	0	0	0	0
chr10:26650000-26700000&chr10:30100000-30150000	0	0	0	0	0	0	0	0	0	0	0	0	0	0	0	0	0	0	1
chr10:29400000-29450000&chr10:30100000-30150000	0	0	0	0	0	0	0	0	0	0	0	0	0	0	0	0	0	0	0
chr10:25800000-25850000&chr10:30200000-30250000	0	0	0	0	0	0	0	0	0	0	0	0	0	0	0	0	0	0	0
chr10:29400000-29450000&chr10:30200000-30250000	0	0	0	0	0	0	0	0	0	0	0	0	0	0	0	0	0	0	0
chr10:29350000-29400000&chr10:30500000-30550000	0	0	0	0	0	0	0	0	0	0	0	1	0	0	0	0	0	0	0
chr10:29100000-29150000&chr10:30550000-30600000	0	0	1	0	0	0	0	0	0	0	0	1	0	0	0	0	0	0	0
chr10:29350000-29400000&chr10:30550000-30600000	0	0	0	0	0	0	0	0	0	0	0	1	0	0	0	0	1	0	0
chr10:29400000-29450000&chr10:30550000-30600000	0	0	1	0	0	0	0	0	0	0	0	0	0	0	0	0	0	0	0
chr10:25650000-25700000&chr10:30600000-30650000	0	0	1	0	1	0	0	0	0	0	0	1	0	0	0	0	0	0	0
chr10:25950000-26000000&chr10:30600000-30650000	0	0	0	0	1	0	0	0	0	0	0	0	0	0	0	0	0	0	0
chr10:29100000-29150000&chr10:30600000-30650000	0	0	0	0	0	0	0	0	0	0	0	1	0	0	0	0	0	0	0
chr10:26950000-27000000&chr10:30800000-30850000	0	1	1	0	1	1	1	0	0	1	1	1	0	1	1	0	1	1	1
chr10:27250000-27300000&chr10:30800000-30850000	0	1	1	0	1	0	0	0	0	0	0	0	0	0	0	0	0	0	1
chr10:27850000-27900000&chr10:30800000-30850000	0	1	1	0	0	1	1	0	0	1	1	0	0	1	1	0	1	1	1
chr10:30000000-30050000&chr10:30800000-30850000	0	1	1	0	1	1	1	0	0	1	1	0	0	1	1	0	1	1	1
chr10:30100000-30150000&chr10:30800000-30850000	0	0	0	0	0	0	0	0	0	0	0	0	0	0	0	0	0	0	1
chr10:30550000-30600000&chr10:30800000-30850000	0	0	1	0	0	0	0	0	0	0	1	1	0	0	1	0	1	0	0
chr10:30600000-30650000&chr10:30800000-30850000	0	1	1	0	0	0	0	0	0	1	0	1	0	0	0	0	0	1	0
chr10:28350000-28400000&chr10:31300000-31350000	0	0	0	0	1	0	0	0	0	0	0	0	0	0	0	0	0	0	0
chr10:28950000-29000000&chr10:31300000-31350000	0	0	0	0	0	0	0	0	0	0	0	1	0	0	0	0	0	0	0
chr10:29100000-29150000&chr10:31300000-31350000	0	0	0	0	0	0	0	0	0	0	0	1	0	0	0	0	0	0	0
chr10:30800000-30850000&chr10:31300000-31350000	0	1	1	0	0	0	0	0	0	1	0	1	0	1	0	0	0	0	0
chr10:27250000-27300000&chr10:31400000-31450000	0	1	1	0	1	0	0	0	0	0	0	0	0	0	0	0	0	0	1
chr10:26750000-26800000&chr10:31500000-31550000	0	0	0	0	0	0	0	0	0	0	0	0	0	0	0	0	1	0	0
chr10:26950000-27000000&chr10:31500000-31550000	1	0	0	0	0	1	0	1	0	0	0	0	0	0	0	0	1	0	0
chr10:27650000-27700000&chr10:31500000-31550000	1	0	0	0	0	0	0	1	0	0	0	0	0	0	0	0	0	0	0
chr10:29350000-29400000&chr10:31500000-31550000	0	0	0	0	0	0	0	0	0	0	0	0	0	0	0	0	0	0	0
chr10:26650000-26700000&chr10:31600000-31650000	0	1	1	0	0	0	0	0	0	1	0	1	0	1	0	0	0	1	0
chr10:26950000-27000000&chr10:31600000-31650000	0	1	1	0	1	0	0	0	0	1	0	1	0	1	0	0	0	1	0
chr10:28450000-28500000&chr10:32450000-32500000	0	0	0	0	1	0	0	0	0	0	0	0	0	0	0	0	0	0	1
chr10:28500000-28550000&chr10:32450000-32500000	0	1	1	0	0	1	0	1	0	1	1	0	0	1	1	1	1	0	1
chr10:29500000-29550000&chr10:32450000-32500000	0	1	1	0	1	0	0	0	0	1	0	0	0	1	0	0	0	1	1
chr10:30550000-30600000&chr10:33550000-33600000	0	0	1	0	0	0	0	0	0	0	0	0	0	0	0	0	0	0	0
chr10:30800000-30850000&chr10:33600000-33650000	0	1	1	0	0	0	0	0	0	1	0	0	0	1	0	0	0	0	0
chr10:30800000-30850000&chr10:33700000-33750000	0	0	0	0	0	1	0	0	0	0	0	1	0	0	0	0	1	0	0
chr10:33600000-33650000&chr10:33700000-33750000	0	0	0	0	0	0	0	0	0	0	0	0	0	0	0	0	0	0	0
chr10:31500000-31550000&chr10:34000000-34050000	0	0	0	0	0	1	0	0	0	0	0	0	0	0	0	0	1	0	0
chr10:31500000-31550000&chr10:34050000-34100000	0	0	0	0	0	0	0	0	0	0	0	0	0	0	0	0	0	0	0
chr10:30800000-30850000&chr10:34200000-34250000	0	1	1	0	0	0	0	0	0	1	0	0	0	0	0	0	0	1	0
chr10:33600000-33650000&chr10:34400000-34450000	0	0	0	0	0	0	0	0	0	0	0	0	0	0	0	0	0	0	0
chr10:30200000-30250000&chr10:34850000-34900000	0	0	0	0	1	0	0	0	0	0	0	0	0	0	0	0	0	0	0
chr10:30500000-30550000&chr10:34850000-34900000	0	0	0	0	1	0	0	0	0	0	0	0	0	0	0	0	0	0	0
chr10:33550000-33600000&chr10:34850000-34900000	1	0	0	0	0	0	0	1	0	0	0	0	0	0	0	0	0	0	0
chr10:33600000-33650000&chr10:36750000-36800000	0	0	0	0	0	0	0	0	0	0	0	0	0	0	0	0	0	0	0
chr10:33950000-34000000&chr10:36750000-36800000	0	0	0	0	0	0	0	0	0	0	0	0	0	0	0	0	0	0	0
chr10:36500000-36550000&chr10:36750000-36800000	0	0	0	0	0	0	0	0	0	0	0	0	0	0	0	0	0	0	0
chr10:33900000-33950000&chr10:36950000-37000000	0	0	0	0	0	0	0	0	0	0	0	0	0	0	0	0	0	0	0
chr10:34850000-34900000&chr10:36950000-37000000	0	0	0	0	1	0	0	0	0	0	0	0	0	0	0	0	0	0	0
chr10:34400000-34450000&chr10:39100000-39150000	0	0	0	0	0	0	0	0	0	0	0	0	0	0	0	0	0	0	0
chr10:34850000-34900000&chr10:39450000-39500000	1	1	1	0	1	0	0	1	0	0	0	0	0	0	0	0	0	0	0
chr10:36550000-36600000&chr10:39950000-40000000	0	0	0	0	0	0	0	0	0	0	0	0	0	0	0	0	0	0	0
chr10:36550000-36600000&chr10:40000000-40050000	1	0	0	0	1	0	0	0	0	1	0	0	0	0	0	0	0	0	0
chr10:39350000-39400000&chr10:40000000-40050000	0	1	1	0	0	1	1	0	0	1	1	1	0	1	1	0	1	1	1
chr10:39550000-39600000&chr10:40000000-40050000	0	1	1	0	0	1	1	0	0	1	1	0	0	1	1	0	1	1	1
chr10:39850000-39900000&chr10:40000000-40050000	0	1	1	0	0	1	1	0	0	1	1	1	0	1	1	0	1	0	1
chr10:36550000-36600000&chr10:40100000-40150000	0	0	0	0	1	0	0	0	0	0	0	0	0	0	0	0	0	0	0
chr10:36550000-36600000&chr10:40350000-40400000	0	0	0	0	0	0	0	0	0	0	0	0	0	0	0	0	0	0	0
chr10:36550000-36600000&chr10:40400000-40450000	0	0	0	0	0	0	0	1	0	0	0	0	0	0	0	1	0	0	0
chr10:37350000-37400000&chr10:40400000-40450000	0	0	1	0	0	0	0	0	0	0	0	0	0	0	0	0	0	0	0
chr10:36550000-36600000&chr10:40700000-40750000	0	0	0	0	0	0	0	0	0	0	0	0	0	0	0	1	0	0	0
chr10:39350000-39400000&chr10:40700000-40750000	0	0	0	0	1	0	0	0	0	1	0	0	0	0	0	0	0	1	0
chr10:39600000-39650000&chr10:40700000-40750000	1	0	0	0	0	0	0	0	0	1	0	0	0	0	0	1	0	1	0
chr10:39700000-39750000&chr10:40700000-40750000	0	0	0	0	1	0	0	0	0	0	0	0	0	0	0	0	0	0	0
chr10:39850000-39900000&chr10:40700000-40750000	0	0	0	0	1	0	0	0	0	1	0	0	0	0	0	0	0	1	0
chr10:39600000-39650000&chr10:40750000-40800000	1	1	1	0	0	1	1	0	0	1	1	0	0	1	1	1	1	1	1
chr10:39700000-39750000&chr10:40750000-40800000	0	1	1	0	1	1	0	0	0	1	0	0	0	1	0	0	1	1	0
chr10:36550000-36600000&chr10:40850000-40900000	1	0	0	0	1	0	0	0	0	0	0	0	0	0	0	1	0	0	0
chr10:39500000-39550000&chr10:40850000-40900000	1	1	1	1	1	1	0	1	1	1	0	1	1	1	0	1	1	1	0
chr10:39550000-39600000&chr10:40850000-40900000	0	1	1	1	0	1	0	1	1	1	0	0	0	1	0	0	1	1	0
chr10:39600000-39650000&chr10:40850000-40900000	1	1	1	1	1	1	0	0	1	1	0	0	0	1	0	1	1	1	0
chr10:39700000-39750000&chr10:40850000-40900000	0	0	0	0	1	0	0	0	0	0	0	1	0	0	0	0	0	0	0
chr10:36550000-36600000&chr10:41000000-41050000	0	0	0	0	1	0	0	0	0	1	0	0	0	0	0	0	0	0	0
chr10:38950000-39000000&chr10:41000000-41050000	0	0	0	0	1	0	0	0	0	0	0	0	0	1	0	0	0	0	0
chr10:39600000-39650000&chr10:41000000-41050000	0	1	1	0	1	1	1	0	0	1	1	0	0	1	1	0	1	1	1
chr10:39350000-39400000&chr10:41300000-41350000	0	0	0	0	1	0	0	0	0	1	0	1	0	0	0	0	0	1	0
chr10:38950000-39000000&chr10:41450000-41500000	0	0	0	0	0	0	0	0	0	0	0	0	0	0	0	0	0	0	0
chr10:39350000-39400000&chr10:41450000-41500000	0	1	1	0	0	0	0	0	0	1	0	0	0	1	0	0	0	1	0
chr10:39400000-39450000&chr10:41450000-41500000	0	1	1	0	0	0	0	0	0	1	0	0	0	1	0	0	0	1	0
chr10:39500000-39550000&chr10:41450000-41500000	0	1	1	0	0	0	0	0	0	1	0	0	0	1	0	0	0	1	0
chr10:40000000-40050000&chr10:41450000-41500000	0	1	1	0	0	0	0	0	0	1	0	0	0	1	0	0	0	1	0
chr10:36550000-36600000&chr10:41500000-41550000	1	0	0	0	1	0	0	1	0	1	0	0	0	0	0	0	0	0	0
chr10:40100000-40150000&chr10:42100000-42150000	0	0	0	0	0	0	0	0	0	0	0	1	0	0	0	0	0	0	0
chr10:40100000-40150000&chr10:42300000-42350000	0	0	0	0	0	0	0	0	0	0	0	1	0	0	0	0	0	0	0
chr10:38800000-38850000&chr10:42650000-42700000	0	0	0	0	0	0	0	0	0	0	0	1	0	0	0	0	0	0	0
chr10:39350000-39400000&chr10:42750000-42800000	0	1	1	0	0	0	1	0	0	1	0	1	0	1	1	0	0	1	1
chr10:39950000-40000000&chr10:42800000-42850000	0	1	1	0	0	1	0	0	0	1	0	0	0	0	0	0	1	1	0
chr10:40100000-40150000&chr10:42800000-42850000	0	0	0	0	0	0	0	0	0	1	0	1	0	0	0	0	0	0	0
chr10:39600000-39650000&chr10:42950000-43000000	1	1	1	0	1	1	1	0	0	1	1	0	0	1	1	1	1	1	1
chr10:42750000-42800000&chr10:43000000-43050000	0	1	1	0	0	0	0	0	0	1	0	1	0	1	1	0	0	1	1
chr10:42800000-42850000&chr10:43050000-43100000	0	0	1	1	1	0	0	0	1	1	1	0	0	1	1	0	1	1	0
chr10:41500000-41550000&chr10:43450000-43500000	1	1	1	0	1	1	1	1	0	1	1	1	1	1	1	0	1	1	1
chr10:42950000-43000000&chr10:43700000-43750000	0	0	0	0	0	0	0	1	0	1	0	0	0	1	0	0	0	1	0
chr10:42950000-43000000&chr10:43750000-43800000	1	0	0	0	0	0	0	0	0	0	0	0	0	1	0	0	0	0	0
chr10:40000000-40050000&chr10:43900000-43950000	0	1	1	0	0	0	0	0	0	1	0	0	0	0	0	0	0	1	0
chr10:40300000-40350000&chr10:43900000-43950000	0	0	1	0	0	0	0	0	0	0	0	0	0	0	0	0	0	0	0
chr10:39950000-40000000&chr10:43950000-44000000	0	0	0	0	0	0	0	0	0	0	0	0	0	0	0	0	0	0	0
chr10:40000000-40050000&chr10:43950000-44000000	0	1	1	0	0	0	0	0	0	1	0	1	0	0	0	0	0	0	0
chr10:40250000-40300000&chr10:43950000-44000000	0	0	0	0	0	0	0	0	0	0	0	0	0	0	0	0	0	0	0
chr10:39500000-39550000&chr10:44250000-44300000	1	1	1	0	1	1	0	1	0	1	0	0	0	0	0	1	1	0	0
chr10:40000000-40050000&chr10:44250000-44300000	1	1	1	0	1	1	0	0	0	1	0	0	0	0	0	0	1	0	0
chr10:40700000-40750000&chr10:44350000-44400000	0	0	0	0	0	0	0	0	0	0	0	0	0	0	0	0	0	0	0
chr10:42650000-42700000&chr10:44350000-44400000	0	0	0	0	0	0	0	0	0	0	0	0	0	0	0	0	0	0	0
chr10:40350000-40400000&chr10:45050000-45100000	0	0	0	0	0	0	0	0	0	0	0	0	0	0	0	0	0	0	0
chr10:40650000-40700000&chr10:45050000-45100000	0	0	0	0	0	0	0	0	0	1	0	1	0	1	0	0	0	0	0
chr10:40700000-40750000&chr10:45050000-45100000	0	0	0	0	1	0	0	0	0	0	0	0	0	0	0	0	0	0	0
chr10:40850000-40900000&chr10:45050000-45100000	0	0	0	0	1	0	0	0	0	0	0	1	0	0	0	0	0	0	0
chr10:42650000-42700000&chr10:45050000-45100000	0	0	0	0	0	0	0	0	0	0	0	1	0	0	0	0	0	0	0
chr10:40650000-40700000&chr10:45100000-45150000	1	0	0	0	1	1	0	1	0	1	0	0	0	1	0	0	1	0	0
chr10:40700000-40750000&chr10:45100000-45150000	0	0	0	0	0	0	0	1	0	0	0	0	0	0	0	1	0	0	0
chr10:40850000-40900000&chr10:45100000-45150000	1	0	0	0	1	0	0	1	0	0	0	0	0	0	0	1	0	0	0
chr10:43750000-43800000&chr10:45250000-45300000	0	0	0	0	0	0	0	0	0	0	0	0	0	0	0	0	0	0	0
chr10:40750000-40800000&chr10:45300000-45350000	0	1	1	0	0	1	0	0	0	0	0	0	0	1	0	0	1	0	0
chr10:42650000-42700000&chr10:45300000-45350000	0	0	0	0	0	0	0	0	0	0	0	0	0	0	0	0	0	0	0
chr10:42750000-42800000&chr10:45350000-45400000	0	1	0	0	0	1	0	0	0	1	0	1	0	1	0	0	0	0	0
chr10:42950000-43000000&chr10:45350000-45400000	0	1	1	0	1	1	0	1	0	1	0	1	0	1	0	0	1	0	0
chr10:40750000-40800000&chr10:45450000-45500000	0	0	0	0	0	0	0	0	0	1	0	0	0	1	0	0	0	0	0
chr10:41050000-41100000&chr10:45450000-45500000	0	0	0	0	0	0	0	0	0	1	0	0	0	1	0	0	0	0	0
chr10:41250000-41300000&chr10:45450000-45500000	0	0	0	0	0	0	0	0	0	0	0	0	0	0	0	0	0	0	0
chr10:41300000-41350000&chr10:45450000-45500000	0	0	0	0	0	0	0	0	0	0	0	0	0	0	0	0	0	0	0
chr10:41500000-41550000&chr10:45450000-45500000	0	0	0	0	0	0	0	0	0	1	0	0	0	1	0	0	0	0	0
chr10:42450000-42500000&chr10:45450000-45500000	0	0	0	0	0	0	0	0	0	0	0	0	0	0	0	0	0	0	0
chr10:42500000-42550000&chr10:45450000-45500000	0	0	0	0	0	0	0	0	0	0	0	0	0	0	0	0	0	0	0
chr10:42650000-42700000&chr10:45450000-45500000	0	0	0	0	0	0	0	0	0	0	0	0	0	0	0	0	0	0	0
chr10:41850000-41900000&chr10:45650000-45700000	0	1	1	0	0	0	0	1	0	0	0	0	0	0	0	1	0	0	0
chr10:42100000-42150000&chr10:45650000-45700000	1	0	0	0	1	0	0	0	0	0	0	0	0	0	0	0	0	0	0
chr10:43000000-43050000&chr10:45650000-45700000	1	0	1	0	1	0	0	1	0	0	0	0	0	0	0	0	0	0	0
chr10:43400000-43450000&chr10:45650000-45700000	1	1	1	0	1	0	0	0	0	0	0	0	0	0	0	0	0	0	0
chr10:44050000-44100000&chr10:45650000-45700000	0	1	1	0	1	0	0	1	0	0	0	0	0	0	0	1	0	0	0
chr10:45450000-45500000&chr10:45650000-45700000	0	0	0	0	0	0	0	0	0	0	0	0	0	0	0	0	0	0	0
chr10:41950000-42000000&chr10:46000000-46050000	0	0	0	0	0	0	0	0	0	0	0	1	0	0	0	0	0	0	0
chr10:41300000-41350000&chr10:46050000-46100000	0	0	0	0	1	0	0	0	0	0	0	1	0	0	0	0	0	0	0
chr10:42750000-42800000&chr10:46050000-46100000	0	0	0	0	0	1	0	0	0	1	0	1	0	0	0	0	0	1	1
chr10:43200000-43250000&chr10:46050000-46100000	0	0	0	0	1	0	0	0	0	0	0	1	0	0	0	0	0	0	0
chr10:46050000-46100000&chr10:49750000-49800000	0	0	0	0	1	1	0	0	0	1	0	1	0	0	0	0	1	1	1
chr10:46050000-46100000&chr10:50750000-50800000	0	0	0	0	1	1	0	0	0	1	0	0	0	0	0	0	1	1	1
chr10:51550000-51600000&chr10:52650000-52700000	0	0	0	0	1	0	0	0	0	0	0	1	0	0	0	0	0	0	0
chr10:52650000-52700000&chr10:52900000-52950000	0	0	0	0	0	0	0	0	0	0	0	0	0	0	0	0	0	0	0
chr10:52700000-52750000&chr10:52900000-52950000	0	0	0	0	0	0	0	0	0	0	0	0	0	0	0	0	0	0	0
chr10:52700000-52750000&chr10:53300000-53350000	0	0	0	0	0	0	0	0	0	0	0	0	0	0	0	0	0	0	0
chr10:53150000-53200000&chr10:53300000-53350000	1	0	0	0	1	0	0	0	0	0	0	0	0	1	0	0	0	1	0
chr10:50200000-50250000&chr10:53350000-53400000	0	1	1	0	0	0	0	0	0	0	0	0	0	0	0	0	0	0	0
chr10:50750000-50800000&chr10:53350000-53400000	0	1	1	0	0	0	1	1	0	1	1	0	0	0	1	0	0	1	1
chr10:53150000-53200000&chr10:53350000-53400000	0	1	1	0	0	0	1	1	0	1	1	0	0	0	1	0	0	1	1
chr10:52700000-52750000&chr10:53550000-53600000	0	0	0	0	0	0	0	0	0	0	0	0	0	0	0	0	0	0	0
chr10:52850000-52900000&chr10:53550000-53600000	0	0	0	0	0	0	0	0	0	0	0	0	0	0	0	0	0	0	0
chr10:53150000-53200000&chr10:53550000-53600000	0	0	0	0	1	0	0	0	0	1	0	0	0	1	0	0	0	1	0
chr10:50200000-50250000&chr10:53600000-53650000	0	0	0	0	1	0	0	0	0	0	0	1	0	0	0	0	0	0	0
chr10:53600000-53650000&chr10:53750000-53800000	0	0	0	0	0	0	0	0	0	0	0	0	0	0	0	0	0	0	0
chr10:52700000-52750000&chr10:53850000-53900000	0	0	0	0	0	0	0	0	0	0	0	0	0	0	0	0	0	0	0
chr10:52400000-52450000&chr10:53950000-54000000	0	0	0	0	0	0	0	0	0	0	0	0	0	0	0	0	0	0	0
chr10:52700000-52750000&chr10:53950000-54000000	0	0	0	0	0	0	0	0	0	0	0	0	0	0	0	0	0	0	0
chr10:53850000-53900000&chr10:54300000-54350000	0	0	0	0	1	0	0	0	0	0	0	0	0	0	0	0	0	0	0
chr10:53300000-53350000&chr10:55300000-55350000	1	0	0	0	1	0	0	0	0	0	0	0	0	0	0	0	0	0	0
chr10:53950000-54000000&chr10:55300000-55350000	1	0	0	0	0	0	0	1	0	0	0	0	0	0	0	0	0	0	0
chr10:50750000-50800000&chr10:55400000-55450000	0	1	1	0	0	0	1	0	0	0	1	0	0	1	1	1	0	0	1
chr10:51550000-51600000&chr10:55400000-55450000	0	0	0	0	1	0	0	0	0	1	0	0	0	0	0	1	0	0	0
chr10:53600000-53650000&chr10:55750000-55800000	1	0	0	0	1	0	0	0	0	0	0	1	0	0	0	0	0	0	0
chr10:52700000-52750000&chr10:56100000-56150000	0	0	0	0	0	0	0	0	0	0	0	0	0	0	0	0	0	0	0
chr10:55750000-55800000&chr10:56100000-56150000	0	0	0	0	0	0	0	0	0	0	0	1	0	0	0	0	0	0	0
chr10:52700000-52750000&chr10:56300000-56350000	0	0	0	0	0	0	0	0	0	0	0	0	0	0	0	0	0	0	0
chr10:53150000-53200000&chr10:56300000-56350000	0	0	0	0	1	1	0	1	0	1	0	0	0	1	0	1	1	0	0
chr10:55750000-55800000&chr10:56350000-56400000	1	0	0	0	1	0	0	0	0	0	0	1	0	0	0	0	0	0	0
chr10:56100000-56150000&chr10:56350000-56400000	0	0	0	0	1	0	0	0	0	0	0	1	0	0	0	0	0	0	0
chr10:56150000-56200000&chr10:56350000-56400000	0	0	0	0	1	0	0	1	0	0	0	0	0	0	0	1	0	0	0
chr10:53900000-53950000&chr10:57450000-57500000	0	1	0	0	0	1	0	0	0	1	0	0	0	1	0	0	0	0	0
chr10:54050000-54100000&chr10:57450000-57500000	0	0	0	0	0	0	1	0	0	1	0	0	0	0	1	0	0	1	0
chr10:52650000-52700000&chr10:57500000-57550000	0	0	0	0	1	0	0	0	0	0	0	0	0	0	0	0	0	0	0
chr10:56150000-56200000&chr10:57500000-57550000	0	0	0	0	0	0	0	1	0	0	0	0	0	0	0	1	0	0	0
chr10:52700000-52750000&chr10:57550000-57600000	0	0	0	0	0	0	0	0	0	0	0	0	0	0	0	0	0	0	0
chr10:53850000-53900000&chr10:57700000-57750000	0	0	0	0	0	0	0	0	0	0	0	1	0	0	0	0	0	0	0
chr10:53900000-53950000&chr10:57700000-57750000	0	0	0	0	0	0	0	0	0	0	0	0	0	0	0	0	0	0	0
chr10:56100000-56150000&chr10:57700000-57750000	0	0	0	0	0	0	0	0	0	0	0	1	0	0	0	0	0	0	0
chr10:53300000-53350000&chr10:57750000-57800000	1	0	0	0	1	0	0	0	0	0	0	1	0	0	0	0	0	0	0
chr10:53150000-53200000&chr10:57800000-57850000	0	1	1	0	1	1	0	1	0	1	0	0	0	0	0	1	1	0	0
chr10:54050000-54100000&chr10:58250000-58300000	0	0	0	0	0	1	0	0	0	1	0	0	0	1	0	0	1	1	0
chr10:53350000-53400000&chr10:58300000-58350000	0	1	1	0	0	0	0	0	0	1	0	0	0	1	0	0	0	1	0
chr10:53850000-53900000&chr10:58300000-58350000	0	0	0	0	0	0	0	0	0	0	0	1	0	0	0	0	0	0	0
chr10:54050000-54100000&chr10:58300000-58350000	0	1	1	0	0	0	0	0	0	1	0	0	0	1	0	0	0	1	0
chr10:57450000-57500000&chr10:58300000-58350000	0	1	0	0	0	0	0	0	0	1	0	0	0	1	0	0	0	1	0
chr10:57600000-57650000&chr10:58300000-58350000	0	0	0	0	0	0	0	0	0	0	0	1	0	0	0	0	0	0	0
chr10:53850000-53900000&chr10:58350000-58400000	0	0	0	0	1	0	0	0	0	0	0	1	0	1	0	0	0	0	0
chr10:53950000-54000000&chr10:58350000-58400000	1	1	1	0	0	1	0	1	0	0	0	0	0	0	0	0	1	0	0
chr10:54950000-55000000&chr10:58350000-58400000	0	1	1	0	0	1	0	0	0	1	0	0	0	1	0	0	1	0	0
chr10:57550000-57600000&chr10:58350000-58400000	0	1	1	0	1	1	0	0	0	1	0	1	0	0	0	0	1	0	1
chr10:57500000-57550000&chr10:58400000-58450000	0	0	1	0	1	0	0	1	0	0	0	0	0	0	0	1	0	0	0
chr10:57450000-57500000&chr10:58450000-58500000	0	0	0	0	0	0	0	0	0	1	0	0	0	0	0	0	0	0	0
chr10:57700000-57750000&chr10:58450000-58500000	0	0	0	0	0	0	0	0	0	0	0	1	0	0	0	0	0	0	0
chr10:53600000-53650000&chr10:58600000-58650000	0	0	0	0	1	0	0	0	0	0	0	1	0	0	0	0	0	0	0
chr10:53900000-53950000&chr10:58600000-58650000	0	0	0	0	0	0	0	0	0	0	0	0	0	0	0	0	0	0	0
chr10:54050000-54100000&chr10:58600000-58650000	0	1	1	0	0	0	0	0	0	1	0	0	0	0	0	0	0	1	0
chr10:57500000-57550000&chr10:58600000-58650000	0	0	0	0	1	0	0	0	0	0	0	0	0	0	0	0	0	0	0
chr10:53850000-53900000&chr10:58650000-58700000	0	0	0	0	0	0	0	0	0	0	0	1	0	0	0	0	0	0	0
chr10:53900000-53950000&chr10:58650000-58700000	0	0	0	0	0	0	0	0	0	0	0	0	0	0	0	0	0	0	0
chr10:54300000-54350000&chr10:59200000-59250000	0	0	0	0	0	0	0	0	0	0	0	0	0	0	0	0	0	0	0
chr10:54950000-55000000&chr10:59200000-59250000	0	0	0	0	0	0	0	0	0	0	0	0	0	0	0	0	0	0	0
chr10:57550000-57600000&chr10:59200000-59250000	0	0	0	0	0	0	0	0	0	0	0	0	0	0	0	0	0	0	0
chr10:56350000-56400000&chr10:60100000-60150000	1	1	1	0	1	0	0	1	0	1	0	1	0	1	0	1	0	0	1
chr10:57500000-57550000&chr10:61600000-61650000	0	0	0	0	1	0	0	1	0	0	0	0	0	0	0	0	0	0	0
chr10:57500000-57550000&chr10:61700000-61750000	1	1	1	0	1	0	0	0	0	0	0	0	0	1	0	0	0	0	0
chr10:58300000-58350000&chr10:61950000-62000000	0	0	0	0	0	0	0	0	0	0	0	1	0	0	0	0	0	0	0
chr10:58350000-58400000&chr10:61950000-62000000	0	0	0	1	1	0	0	0	1	0	0	1	0	0	0	0	0	0	0
chr10:58350000-58400000&chr10:62050000-62100000	0	0	0	0	1	0	0	0	0	1	0	1	0	1	0	0	0	0	0
chr10:61850000-61900000&chr10:62050000-62100000	0	0	0	0	0	0	0	0	0	0	0	1	0	0	0	0	0	0	0
chr10:61850000-61900000&chr10:62200000-62250000	0	0	0	0	0	0	0	0	0	0	0	1	0	0	0	0	0	0	0
chr10:60100000-60150000&chr10:62400000-62450000	0	1	1	1	0	1	1	0	1	1	1	0	0	1	1	0	1	1	1
chr10:61250000-61300000&chr10:62400000-62450000	0	1	1	0	0	1	1	0	0	1	1	0	0	1	1	0	1	1	1
chr10:61850000-61900000&chr10:62400000-62450000	0	0	0	0	0	1	0	0	0	0	0	0	0	1	0	0	1	0	0
chr10:62000000-62050000&chr10:62400000-62450000	0	0	0	0	0	0	0	0	0	0	0	0	0	0	0	0	0	0	0
chr10:62050000-62100000&chr10:62400000-62450000	0	0	0	0	0	0	0	0	0	1	0	0	0	1	0	0	0	0	0
chr10:62100000-62150000&chr10:62400000-62450000	0	1	1	0	0	1	0	0	0	1	1	0	0	1	1	0	1	1	0
chr10:59150000-59200000&chr10:62450000-62500000	0	0	1	0	1	0	0	0	0	0	0	1	0	0	0	0	0	0	0
chr10:61250000-61300000&chr10:62450000-62500000	1	1	1	0	1	0	0	0	0	1	0	1	0	1	0	1	0	1	0
chr10:62050000-62100000&chr10:62450000-62500000	0	0	0	0	1	0	0	0	0	0	0	1	0	0	0	0	0	0	0
chr10:62100000-62150000&chr10:62450000-62500000	1	0	1	0	1	0	0	0	0	0	0	1	0	0	0	0	0	0	0
chr10:62150000-62200000&chr10:62500000-62550000	0	1	0	0	1	1	1	1	0	1	0	1	0	1	1	0	1	1	0
chr10:57600000-57650000&chr10:62550000-62600000	0	0	0	0	0	0	0	0	0	0	0	1	0	0	0	0	0	0	0
chr10:62050000-62100000&chr10:62550000-62600000	0	0	0	0	0	0	0	0	0	0	0	1	0	0	0	0	0	0	0
chr10:62250000-62300000&chr10:62550000-62600000	0	0	0	0	0	0	0	0	0	0	0	1	0	0	0	0	0	0	0
chr10:61800000-61850000&chr10:62600000-62650000	0	0	0	0	0	0	0	0	0	0	0	0	0	0	0	0	0	0	0
chr10:62400000-62450000&chr10:63550000-63600000	0	1	1	0	0	0	0	0	0	0	0	0	0	0	0	0	0	0	0
chr10:62300000-62350000&chr10:63650000-63700000	1	0	0	0	0	1	0	1	0	1	0	0	0	0	0	0	1	1	0
chr10:61350000-61400000&chr10:63900000-63950000	0	0	0	0	0	0	0	0	0	0	0	0	0	0	0	0	0	0	0
chr10:62000000-62050000&chr10:63900000-63950000	0	0	0	0	0	0	0	0	0	0	0	0	0	0	0	0	0	0	0
chr10:62400000-62450000&chr10:63950000-64000000	0	1	1	0	0	1	0	0	0	1	0	0	0	1	0	0	1	0	0
chr10:62450000-62500000&chr10:63950000-64000000	1	0	0	0	1	0	0	0	0	0	0	0	0	0	0	1	0	0	0
chr10:61950000-62000000&chr10:64200000-64250000	0	0	0	0	0	0	0	0	0	0	0	0	0	0	0	0	0	0	0
chr10:62300000-62350000&chr10:64200000-64250000	0	0	0	0	0	1	0	1	0	0	0	0	0	0	0	0	1	0	0
chr10:61150000-61200000&chr10:65300000-65350000	0	0	0	0	0	1	0	0	0	0	0	0	0	0	0	0	1	0	0
chr10:62400000-62450000&chr10:65300000-65350000	0	0	0	0	0	1	0	0	0	0	0	0	0	0	0	0	1	0	0
chr10:63200000-63250000&chr10:66800000-66850000	0	0	0	0	0	1	0	0	0	1	0	0	0	1	0	0	1	1	0
chr10:63200000-63250000&chr10:67050000-67100000	0	0	0	0	0	0	0	0	0	0	0	0	0	0	0	0	0	0	0
chr10:63350000-63400000&chr10:67150000-67200000	0	0	0	0	0	0	0	0	0	0	0	0	0	0	0	0	0	0	0
chr10:63200000-63250000&chr10:67250000-67300000	0	0	0	0	0	0	0	0	0	0	0	0	0	0	0	0	0	0	0
chr10:66200000-66250000&chr10:69000000-69050000	0	0	0	0	0	0	0	0	0	0	0	0	0	0	0	0	0	0	0
chr10:67150000-67200000&chr10:69500000-69550000	0	0	0	0	0	0	0	0	0	0	0	0	0	0	0	0	0	0	0
chr10:69000000-69050000&chr10:69600000-69650000	1	1	1	0	1	1	0	1	0	1	0	0	0	0	0	1	1	0	0
chr10:69000000-69050000&chr10:69650000-69700000	0	0	0	0	1	0	0	0	0	0	0	0	0	0	0	0	0	0	0
chr10:69300000-69350000&chr10:69650000-69700000	0	0	0	0	0	0	0	0	0	0	0	1	0	0	0	0	0	0	0
chr10:65800000-65850000&chr10:69800000-69850000	0	1	1	0	1	1	0	0	0	0	0	0	0	1	0	0	1	0	0
chr10:69150000-69200000&chr10:69950000-70000000	0	0	0	0	1	0	0	1	0	0	0	0	0	0	0	1	0	0	0
chr10:65300000-65350000&chr10:70050000-70100000	0	0	0	0	0	0	0	0	0	0	0	0	0	0	0	0	0	0	0
chr10:70150000-70200000&chr10:70850000-70900000	0	1	1	0	0	1	1	0	0	1	1	0	0	1	1	0	1	1	1
chr10:70950000-71000000&chr10:71050000-71100000	1	1	1	1	0	1	1	1	1	1	1	0	0	0	1	0	1	1	1
chr10:70500000-70550000&chr10:71100000-71150000	0	0	0	0	0	0	0	0	0	0	0	0	0	0	0	0	0	0	0
chr10:70250000-70300000&chr10:71400000-71450000	1	1	1	0	1	0	0	0	0	0	0	1	0	0	0	0	0	0	0
chr10:70400000-70450000&chr10:71400000-71450000	1	1	0	0	1	0	0	0	0	0	0	1	0	0	0	0	0	0	0
chr10:70500000-70550000&chr10:71400000-71450000	0	0	0	0	0	0	0	0	0	0	0	1	0	0	0	0	0	0	0
chr10:70250000-70300000&chr10:71450000-71500000	0	1	1	0	1	1	1	0	0	1	1	1	0	1	1	0	1	1	0
chr10:70300000-70350000&chr10:71450000-71500000	0	1	1	0	1	1	0	0	0	1	0	1	0	1	0	0	1	1	1
chr10:70400000-70450000&chr10:71450000-71500000	0	1	1	0	1	1	1	0	0	1	0	1	0	1	1	0	1	1	1
chr10:67900000-67950000&chr10:71850000-71900000	0	1	1	0	0	1	0	0	0	1	0	0	1	1	0	0	1	1	0
chr10:69000000-69050000&chr10:71850000-71900000	1	1	1	0	1	1	0	0	0	1	0	0	0	0	0	0	1	0	0
chr10:69200000-69250000&chr10:71850000-71900000	1	1	1	0	1	0	1	0	0	1	1	1	0	1	1	0	0	1	1
chr10:70050000-70100000&chr10:71850000-71900000	0	1	1	0	0	1	0	0	0	1	0	1	0	1	0	0	1	1	1
chr10:70150000-70200000&chr10:71850000-71900000	1	1	1	0	1	1	1	0	0	1	1	1	0	1	1	0	1	1	1
chr10:70400000-70450000&chr10:71850000-71900000	1	1	1	0	1	1	1	0	0	1	0	1	1	1	1	0	1	1	1
chr10:70600000-70650000&chr10:71850000-71900000	0	0	0	0	0	0	0	0	0	0	0	0	0	0	0	0	0	1	0
chr10:70800000-70850000&chr10:71850000-71900000	0	1	1	0	0	0	1	0	0	1	0	0	0	0	1	0	0	0	1
chr10:70850000-70900000&chr10:71850000-71900000	0	1	1	0	0	0	1	0	0	1	1	0	0	1	1	0	0	0	1
chr10:70850000-70900000&chr10:72350000-72400000	0	0	0	0	0	1	0	0	0	0	0	0	0	0	0	0	1	0	0
chr10:70950000-71000000&chr10:72350000-72400000	1	0	0	0	0	1	0	1	0	0	0	0	0	0	0	0	1	0	0
chr10:71850000-71900000&chr10:72350000-72400000	1	0	0	0	1	1	0	0	0	0	0	0	0	0	0	0	1	0	0
chr10:70550000-70600000&chr10:72450000-72500000	0	1	0	0	1	1	0	0	0	1	0	0	0	1	0	0	0	1	0
chr10:70800000-70850000&chr10:72450000-72500000	0	1	0	0	0	0	1	0	0	1	0	0	0	0	0	0	0	0	0
chr10:70900000-70950000&chr10:72450000-72500000	0	0	0	0	0	1	1	1	0	1	0	0	0	0	1	0	0	1	1
chr10:69650000-69700000&chr10:72600000-72650000	0	0	0	0	1	0	0	0	0	0	0	0	1	0	0	0	1	0	0
chr10:70050000-70100000&chr10:72600000-72650000	0	0	1	0	1	0	0	0	0	0	0	0	0	0	0	0	1	0	0
chr10:70400000-70450000&chr10:72600000-72650000	1	1	1	0	1	0	0	1	0	0	0	0	1	1	1	1	1	0	0
chr10:70500000-70550000&chr10:72600000-72650000	0	0	1	0	1	0	0	0	0	0	0	0	0	0	0	0	0	0	0
chr10:69950000-70000000&chr10:73050000-73100000	0	0	0	0	1	0	0	0	0	0	0	1	0	0	0	0	0	0	0
chr10:70150000-70200000&chr10:73050000-73100000	0	1	1	1	1	1	1	0	1	1	0	1	0	1	1	0	0	1	1
chr10:69950000-70000000&chr10:73100000-73150000	1	0	0	0	1	0	0	0	0	0	0	1	0	0	0	0	0	0	0
chr10:72650000-72700000&chr10:73400000-73450000	0	1	0	0	0	0	0	0	0	0	0	0	0	1	0	0	0	0	0
chr10:68650000-68700000&chr10:73550000-73600000	0	0	0	0	0	0	0	1	0	0	0	0	0	0	0	0	0	0	0
chr10:69000000-69050000&chr10:73550000-73600000	1	0	0	0	0	0	0	1	0	0	0	0	0	0	0	1	0	0	0
chr10:69150000-69200000&chr10:73550000-73600000	0	0	0	0	0	0	0	1	0	0	0	0	0	0	0	1	0	0	0
chr10:69600000-69650000&chr10:73550000-73600000	1	0	0	0	1	1	0	1	0	1	0	0	0	0	0	1	1	0	0
chr10:70800000-70850000&chr10:73550000-73600000	0	0	0	0	0	1	0	0	0	1	0	0	0	0	0	0	0	0	0
chr10:70500000-70550000&chr10:73850000-73900000	0	0	0	0	0	0	0	0	0	0	0	0	0	0	0	0	0	0	0
chr10:73550000-73600000&chr10:74100000-74150000	0	0	0	0	0	0	0	0	0	0	0	0	0	0	0	1	0	0	0
chr10:71450000-71500000&chr10:74250000-74300000	0	1	1	0	0	1	1	0	0	1	0	0	0	1	1	0	1	0	0
chr10:73100000-73150000&chr10:74250000-74300000	0	0	0	0	0	0	0	0	0	1	0	0	0	1	0	0	0	1	0
chr10:70550000-70600000&chr10:74350000-74400000	0	0	0	0	1	0	0	0	0	0	0	0	0	0	0	0	0	0	0
chr10:70900000-70950000&chr10:74350000-74400000	0	0	0	0	0	1	0	1	0	0	0	0	0	0	0	0	1	0	0
chr10:71450000-71500000&chr10:74350000-74400000	0	0	0	0	1	1	0	0	0	0	0	0	0	0	0	0	1	0	0
chr10:71150000-71200000&chr10:74450000-74500000	0	0	0	0	1	0	0	0	0	0	0	0	0	0	0	0	0	0	0
chr10:70600000-70650000&chr10:74900000-74950000	0	0	0	0	0	0	0	0	0	0	0	0	0	0	0	0	0	1	0
chr10:70400000-70450000&chr10:74950000-75000000	1	1	1	0	1	1	1	1	0	1	0	1	0	1	1	1	1	1	1
chr10:70450000-70500000&chr10:75000000-75050000	1	1	1	1	1	0	1	1	1	1	1	1	0	1	1	0	0	1	1
chr10:70550000-70600000&chr10:75000000-75050000	0	1	1	0	0	1	0	0	0	1	0	1	0	1	0	0	1	1	0
chr10:70150000-70200000&chr10:75050000-75100000	1	1	1	1	1	1	1	1	1	1	1	1	0	1	1	1	1	1	1
chr10:70250000-70300000&chr10:75050000-75100000	1	1	1	1	1	1	1	1	1	1	1	1	0	1	1	1	1	1	1
chr10:70450000-70500000&chr10:75050000-75100000	1	1	1	1	1	1	1	1	1	1	1	1	0	1	1	1	1	1	1
chr10:70550000-70600000&chr10:75150000-75200000	0	1	1	0	1	1	0	0	0	1	0	1	0	1	0	0	1	1	0
chr10:70600000-70650000&chr10:75250000-75300000	0	0	0	0	0	0	0	0	0	0	0	0	0	0	0	0	0	0	0
chr10:71850000-71900000&chr10:75400000-75450000	1	1	1	0	1	1	0	0	0	0	0	0	0	1	0	0	1	0	0
chr10:75100000-75150000&chr10:75400000-75450000	1	1	1	0	1	1	0	1	0	0	0	0	0	1	0	0	1	0	0
chr10:71850000-71900000&chr10:75550000-75600000	1	1	1	0	1	1	1	0	0	1	1	1	0	1	1	0	1	1	1
chr10:74450000-74500000&chr10:75650000-75700000	1	0	0	0	1	0	0	1	0	0	0	0	0	0	0	1	0	0	0
chr10:71400000-71450000&chr10:75750000-75800000	0	0	1	0	0	0	0	0	0	0	0	1	0	0	0	0	0	0	0
chr10:73550000-73600000&chr10:75800000-75850000	1	0	0	0	0	0	0	1	0	0	0	0	0	0	0	0	0	0	0
chr10:74350000-74400000&chr10:75800000-75850000	1	0	0	0	0	0	0	1	0	0	0	0	0	0	0	0	0	0	0
chr10:71400000-71450000&chr10:76000000-76050000	0	0	0	0	0	0	0	0	0	0	0	1	0	0	0	0	0	0	0
chr10:71450000-71500000&chr10:76200000-76250000	0	1	1	0	0	1	0	0	0	1	0	1	0	1	0	0	1	0	1
chr10:72600000-72650000&chr10:76200000-76250000	1	0	1	0	1	0	0	0	0	0	0	0	0	0	0	0	1	0	0
chr10:71850000-71900000&chr10:76250000-76300000	0	1	1	0	0	0	0	0	0	1	0	0	0	0	0	0	0	1	0
chr10:71850000-71900000&chr10:76600000-76650000	0	0	0	0	0	1	0	0	0	1	0	1	0	1	0	0	1	1	0
chr10:71850000-71900000&chr10:76750000-76800000	0	1	1	0	0	1	1	0	0	1	1	0	1	1	1	0	1	0	1
chr10:71850000-71900000&chr10:76850000-76900000	1	1	1	0	1	1	1	0	0	1	1	1	0	1	1	0	1	0	1
chr10:75100000-75150000&chr10:77200000-77250000	0	1	1	0	0	1	1	0	0	1	1	0	0	1	1	0	1	1	1
chr10:75100000-75150000&chr10:77500000-77550000	0	1	1	0	0	1	1	0	0	1	0	1	0	1	1	0	1	1	1
chr10:76700000-76750000&chr10:78250000-78300000	0	1	1	0	0	1	0	0	0	1	0	0	0	0	0	0	1	1	1
chr10:77800000-77850000&chr10:78450000-78500000	1	1	1	0	1	1	1	1	0	1	1	1	0	1	1	0	1	1	1
chr10:77650000-77700000&chr10:78600000-78650000	0	0	0	0	0	1	0	0	0	1	0	0	0	0	0	0	1	0	1
chr10:78350000-78400000&chr10:79550000-79600000	0	1	1	0	0	1	1	0	0	1	1	1	0	1	1	0	1	1	1
chr10:78100000-78150000&chr10:79850000-79900000	1	1	1	0	1	1	0	1	0	1	1	1	0	1	1	1	1	1	0
chr10:79100000-79150000&chr10:79850000-79900000	0	0	0	1	1	0	0	0	0	0	0	1	0	0	0	0	0	0	0
chr10:78200000-78250000&chr10:79900000-79950000	1	1	1	1	1	1	1	1	1	1	1	1	0	1	1	1	1	1	1
chr10:75700000-75750000&chr10:79950000-80000000	1	1	1	1	1	1	1	1	1	1	1	1	0	1	1	1	1	1	1
chr10:78350000-78400000&chr10:80000000-80050000	0	0	0	0	0	0	0	0	0	1	0	0	0	1	0	0	0	1	0
chr10:79100000-79150000&chr10:80000000-80050000	0	0	0	0	0	0	0	0	0	0	0	0	0	0	0	0	0	0	0
chr10:78100000-78150000&chr10:80150000-80200000	1	1	1	0	1	1	1	1	0	1	1	1	0	1	1	0	1	1	1
chr10:78200000-78250000&chr10:80150000-80200000	1	1	1	0	1	1	1	1	0	1	1	1	0	1	1	0	1	1	1
chr10:79650000-79700000&chr10:80150000-80200000	1	1	1	1	1	1	1	1	1	1	1	1	0	1	1	0	1	1	1
chr10:77900000-77950000&chr10:80200000-80250000	1	1	1	0	0	1	1	1	0	1	1	0	0	1	1	0	1	1	1
chr10:76500000-76550000&chr10:80450000-80500000	0	0	0	0	0	0	0	0	0	0	0	1	0	0	0	0	0	0	0
chr10:76500000-76550000&chr10:80500000-80550000	0	1	1	0	1	1	0	0	0	1	0	1	0	1	0	0	1	1	0
chr10:76750000-76800000&chr10:80500000-80550000	0	1	1	0	0	1	1	0	0	1	1	0	0	1	1	0	1	1	1
chr10:77300000-77350000&chr10:80500000-80550000	0	1	1	0	0	0	0	1	0	1	0	0	0	0	0	0	0	1	0
chr10:78200000-78250000&chr10:80500000-80550000	1	1	1	0	1	0	1	1	0	1	1	1	0	1	1	1	0	1	1
chr10:78400000-78450000&chr10:80500000-80550000	0	1	1	0	1	0	1	0	0	1	1	1	0	1	1	0	0	1	1
chr10:79750000-79800000&chr10:80500000-80550000	1	1	1	0	1	1	1	1	0	1	1	1	0	1	1	1	1	1	1
chr10:77500000-77550000&chr10:80900000-80950000	0	1	1	0	0	1	1	0	0	1	0	1	0	1	1	0	1	1	1
chr10:78250000-78300000&chr10:80900000-80950000	0	1	1	0	0	1	0	0	0	1	0	0	0	0	0	0	1	1	1
chr10:78400000-78450000&chr10:80900000-80950000	0	1	1	0	0	1	1	0	0	1	1	1	0	1	1	0	1	1	1
chr10:79050000-79100000&chr10:80900000-80950000	0	1	1	0	0	1	0	0	0	0	1	0	1	0	1	0	1	0	1
chr10:78200000-78250000&chr10:80950000-81000000	1	0	0	0	1	0	0	0	0	0	0	1	0	0	0	0	0	1	0
chr10:78350000-78400000&chr10:80950000-81000000	0	0	0	0	0	0	0	0	0	0	0	1	0	0	0	0	0	1	0
chr10:79850000-79900000&chr10:80950000-81000000	1	0	0	0	1	0	0	0	0	0	0	1	0	0	0	0	0	0	0
chr10:80700000-80750000&chr10:80950000-81000000	1	0	0	0	1	0	0	0	0	0	0	1	0	0	0	0	0	1	0
chr10:77200000-77250000&chr10:81050000-81100000	0	1	1	0	0	1	1	0	0	1	1	0	0	1	1	0	1	1	0
chr10:79050000-79100000&chr10:81300000-81350000	1	1	1	0	0	1	0	0	0	0	0	0	0	0	1	0	1	0	1
chr10:80100000-80150000&chr10:81300000-81350000	1	1	1	0	1	1	1	1	0	1	0	1	0	1	1	1	1	1	1
chr10:80750000-80800000&chr10:81450000-81500000	0	1	1	0	0	1	1	0	0	1	1	1	0	1	1	0	1	1	1
chr10:80100000-80150000&chr10:81550000-81600000	1	1	1	0	1	1	1	1	0	1	1	1	0	1	1	1	1	1	1
chr10:80100000-80150000&chr10:82050000-82100000	0	1	1	0	0	1	1	0	0	1	1	0	0	1	1	0	1	1	1
chr10:80150000-80200000&chr10:82050000-82100000	0	1	1	0	0	1	1	0	0	1	1	0	0	1	1	0	1	1	1
chr10:80150000-80200000&chr10:82100000-82150000	0	0	0	0	0	1	0	0	0	1	0	0	0	0	0	0	1	0	1
chr10:77350000-77400000&chr10:82200000-82250000	0	0	0	0	0	0	0	0	0	0	0	0	0	0	0	0	1	0	0
chr10:77950000-78000000&chr10:82200000-82250000	0	0	0	0	0	1	0	0	0	1	0	0	0	1	0	0	1	1	0
chr10:80200000-80250000&chr10:82200000-82250000	0	0	0	0	0	1	0	0	0	1	0	0	0	1	0	0	1	1	0
chr10:78750000-78800000&chr10:82350000-82400000	0	0	0	0	0	0	0	0	0	0	0	0	0	0	0	0	0	0	0
chr10:80000000-80050000&chr10:82350000-82400000	0	0	0	0	0	0	0	0	0	0	0	0	0	0	0	0	0	0	0
chr10:80100000-80150000&chr10:82350000-82400000	0	0	0	0	1	0	0	1	0	0	0	1	0	0	0	0	0	1	0
chr10:80200000-80250000&chr10:82350000-82400000	0	0	0	0	1	0	0	1	0	0	0	1	0	0	0	0	0	1	0
chr10:78750000-78800000&chr10:82400000-82450000	0	0	0	0	0	0	0	0	0	0	0	0	0	0	0	0	0	0	0
chr10:80100000-80150000&chr10:82400000-82450000	1	0	0	0	1	0	0	1	0	0	0	0	0	0	0	1	0	0	0
chr10:80150000-80200000&chr10:82400000-82450000	1	0	0	0	1	0	0	1	0	0	0	0	0	0	0	0	0	0	0
chr10:80300000-80350000&chr10:82400000-82450000	1	0	0	0	1	0	0	1	0	0	0	0	0	0	0	1	0	0	0
chr10:80350000-80400000&chr10:82400000-82450000	1	0	0	0	1	0	0	1	0	0	0	0	0	0	0	0	0	0	0
chr10:80500000-80550000&chr10:82400000-82450000	1	0	0	0	1	0	0	1	0	0	0	0	0	0	0	1	0	0	0
chr10:80900000-80950000&chr10:82400000-82450000	1	0	0	0	1	0	0	1	0	0	0	0	0	0	0	0	0	0	0
chr10:77950000-78000000&chr10:82450000-82500000	0	1	1	1	0	1	1	0	1	1	1	0	0	1	1	0	1	0	0
chr10:80450000-80500000&chr10:82450000-82500000	0	0	0	0	0	0	0	0	0	1	0	0	0	0	0	0	0	0	0
chr10:80500000-80550000&chr10:82450000-82500000	1	1	1	0	0	0	1	0	0	1	1	0	0	1	1	0	0	1	1
chr10:80900000-80950000&chr10:82450000-82500000	0	1	1	0	0	1	1	0	0	1	1	0	0	1	1	0	1	1	1
chr10:78300000-78350000&chr10:82600000-82650000	1	0	0	0	0	0	0	1	0	0	0	0	0	0	0	0	0	0	0
chr10:78400000-78450000&chr10:82600000-82650000	0	0	0	0	0	1	0	0	0	1	0	0	0	0	0	0	1	1	1
chr10:78750000-78800000&chr10:82600000-82650000	0	0	0	0	0	0	0	0	0	0	0	0	0	0	0	0	0	0	0
chr10:80150000-80200000&chr10:82650000-82700000	0	1	1	0	0	1	0	0	0	1	0	1	0	0	0	0	1	1	0
chr10:78300000-78350000&chr10:82850000-82900000	0	0	0	0	1	0	0	0	0	0	0	0	0	0	0	0	0	0	0
chr10:78750000-78800000&chr10:82950000-83000000	0	1	1	0	0	1	0	0	0	1	0	0	0	1	0	0	1	1	1
chr10:79100000-79150000&chr10:82950000-83000000	0	0	0	1	0	0	0	0	1	0	0	0	0	0	0	0	0	1	0
chr10:78400000-78450000&chr10:83000000-83050000	0	1	1	0	1	0	0	0	0	1	1	1	0	1	1	0	0	1	1
chr10:78600000-78650000&chr10:83200000-83250000	0	0	0	0	1	0	0	0	0	0	0	0	0	0	0	0	0	0	0
chr10:78700000-78750000&chr10:83250000-83300000	0	0	0	0	0	0	0	0	0	0	0	0	0	0	0	0	0	0	0
chr10:79850000-79900000&chr10:83250000-83300000	0	0	0	0	0	0	0	0	0	0	0	0	0	0	0	0	0	0	0
chr10:80200000-80250000&chr10:83250000-83300000	0	0	0	0	0	0	0	0	0	0	0	0	0	0	0	0	0	0	0
chr10:80100000-80150000&chr10:83300000-83350000	0	0	0	0	0	0	0	0	0	1	0	0	0	0	0	0	0	1	0
chr10:80200000-80250000&chr10:83300000-83350000	0	0	0	0	0	0	0	0	0	1	0	0	0	0	0	0	0	1	0
chr10:80100000-80150000&chr10:83350000-83400000	0	0	0	0	0	1	0	0	0	1	0	0	0	0	0	0	1	1	0
chr10:80150000-80200000&chr10:83600000-83650000	1	1	1	0	1	1	1	1	0	1	1	1	0	1	1	0	1	1	1
chr10:79850000-79900000&chr10:83700000-83750000	1	1	1	1	1	1	0	1	0	1	1	1	0	1	1	1	1	1	0
chr10:80100000-80150000&chr10:83700000-83750000	1	1	1	1	1	1	1	1	1	1	1	1	0	1	1	1	1	1	1
chr10:80200000-80250000&chr10:83700000-83750000	1	1	1	1	1	1	1	1	1	1	1	1	0	1	1	1	1	1	1
chr10:79650000-79700000&chr10:83800000-83850000	0	1	1	0	1	1	0	1	0	1	0	1	0	1	0	0	1	0	0
chr10:80100000-80150000&chr10:83800000-83850000	0	1	1	0	1	1	0	1	0	1	0	1	0	1	0	0	1	0	0
chr10:80850000-80900000&chr10:83800000-83850000	0	1	1	0	0	1	0	0	0	1	0	1	0	1	0	0	1	0	0
chr10:79650000-79700000&chr10:83850000-83900000	1	1	0	0	1	1	1	1	1	1	0	0	1	1	1	1	0	1	1
chr10:80050000-80100000&chr10:83850000-83900000	1	0	0	0	1	1	0	1	0	1	0	0	0	1	0	0	0	1	0
chr10:80100000-80150000&chr10:83850000-83900000	1	1	0	0	1	1	1	1	0	1	0	0	1	1	1	1	0	1	1
chr10:81050000-81100000&chr10:83850000-83900000	1	1	0	0	1	1	1	1	0	1	0	0	0	1	1	0	0	1	0
chr10:80150000-80200000&chr10:83950000-84000000	1	1	1	0	1	1	1	1	0	1	1	0	0	1	1	0	1	1	1
chr10:80200000-80250000&chr10:83950000-84000000	1	1	1	0	1	0	1	0	0	1	1	0	0	1	1	1	0	1	1
chr10:80250000-80300000&chr10:83950000-84000000	1	1	1	1	1	1	1	1	1	1	1	0	0	1	1	1	1	1	1
chr10:80300000-80350000&chr10:83950000-84000000	1	1	1	0	1	1	1	1	0	1	1	0	0	1	1	1	1	1	1
chr10:79600000-79650000&chr10:84000000-84050000	1	1	1	0	1	0	0	1	0	1	0	1	1	0	0	1	0	0	0
chr10:80100000-80150000&chr10:84000000-84050000	1	1	1	0	1	0	0	1	0	1	0	1	1	0	0	1	0	0	0
chr10:80150000-80200000&chr10:84000000-84050000	1	1	1	0	1	0	0	1	0	1	0	1	0	0	0	0	0	0	0
chr10:80250000-80300000&chr10:84000000-84050000	1	1	1	0	1	0	0	1	0	1	0	1	0	0	0	1	0	0	0
chr10:80300000-80350000&chr10:84000000-84050000	1	1	1	0	1	0	0	1	0	1	0	1	0	0	0	1	0	0	0
chr10:80350000-80400000&chr10:84000000-84050000	1	1	1	0	1	0	0	1	0	1	0	1	0	0	0	0	0	0	0
chr10:80850000-80900000&chr10:84000000-84050000	0	1	1	0	1	0	0	1	0	1	0	1	0	0	0	0	0	0	0
chr10:81050000-81100000&chr10:84000000-84050000	1	1	1	0	1	0	0	1	0	1	0	1	0	0	0	0	0	0	0
chr10:80100000-80150000&chr10:84500000-84550000	0	1	1	1	1	0	0	0	1	1	0	1	0	1	0	0	0	1	0
chr10:80850000-80900000&chr10:84500000-84550000	0	1	1	1	0	0	0	0	1	1	0	1	0	1	0	0	0	1	0
chr10:81300000-81350000&chr10:84500000-84550000	0	1	0	0	1	0	0	0	1	1	0	1	0	1	0	0	0	1	0
chr10:79950000-80000000&chr10:84700000-84750000	1	0	0	0	1	1	0	1	0	0	0	0	0	0	0	1	1	0	0
chr10:80050000-80100000&chr10:84700000-84750000	1	0	0	0	1	0	0	1	0	0	0	0	0	0	0	0	0	0	0
chr10:80100000-80150000&chr10:84700000-84750000	1	0	0	0	1	1	0	1	0	0	0	0	0	0	0	1	1	0	0
chr10:80500000-80550000&chr10:84700000-84750000	1	0	0	0	1	1	0	1	0	0	0	0	0	0	0	1	1	0	0
chr10:80600000-80650000&chr10:84700000-84750000	1	0	0	0	1	1	0	1	0	0	0	0	0	0	0	0	1	0	0
chr10:80650000-80700000&chr10:84700000-84750000	1	0	0	0	1	1	0	1	0	0	0	0	0	0	0	0	1	0	0
chr10:80850000-80900000&chr10:84700000-84750000	0	0	0	0	1	1	0	1	0	0	0	0	0	0	0	0	1	0	0
chr10:80950000-81000000&chr10:84700000-84750000	1	0	0	0	1	0	0	0	0	0	0	0	0	0	0	0	0	0	0
chr10:82400000-82450000&chr10:84700000-84750000	1	0	0	0	0	0	0	1	0	0	0	0	0	0	0	1	0	0	0
chr10:82450000-82500000&chr10:84700000-84750000	1	0	0	0	0	1	0	0	0	0	0	0	0	0	0	0	1	0	0
chr10:79950000-80000000&chr10:84750000-84800000	1	1	1	1	1	1	1	1	1	1	1	0	1	1	1	1	1	1	1
chr10:80100000-80150000&chr10:84750000-84800000	1	1	1	1	1	1	1	1	1	1	1	0	1	1	1	1	1	1	1
chr10:80850000-80900000&chr10:84750000-84800000	0	1	1	1	1	1	1	1	1	1	1	0	0	1	1	0	1	1	1
chr10:80950000-81000000&chr10:84750000-84800000	1	0	0	0	1	0	0	0	0	0	0	0	0	0	0	0	0	1	0
[truncated: 17,331 more rows]

## Sheet: Fig4c
	PGN_genomewide_geneoverlap	PGN_topdiff_geneoverlap	PGN_neurod_geneoverlap	PGN_ctcfctcf_tf_geneoverlap	DN_genomewide_geneoverlap	DN_topdiff_geneoverlap	DN_ctcfctcf_geneoverlap	DN_foxa1_tf_geneoverlap	DN_neurod_tf_geneoverlap
0_windows	1944984	67881	698	70	1924890	91530	136	372	86
1_window	2121836	77299	2663	317	2136619	67293	397	761	275
2_windows	794470	26066	2212	394	799781	17520	359	479	299

## Sheet: Fig4d
PGN_neurod_PGNupregulated	PGN_ctcfctcf_PGNupregulated
2010300C02Rik	Abi2
Eif5b	Creb1
Npas2	Ust
Slc9a2	Ascc3
Satb2	Sgpl1
Fam126b	R3hdm4
Trak2	Dnah9
Abi2	Rhot1
Ino80d	Akap1
Arpc2	Eftud2
Atg9a	Mdga2
Dgkd	Rbm25
Pfkfb2	Cyp46a1
Dyrk3	Pak1ip1
Slc41a1	Gprin1
Adora1	Pdlim7
Smg7	Arhgef28
Ralgps2	Enc1
Brinp2	Fcho2
Tnr	Srek1
Zbtb18	Ipo11
Desi2	Htr1a
Hnrnpu	Smim15
Cdc42bpa	Kat6b
Parp1	Slmap
H3f3a	Fbxo34
Wdr26	Ktn1
Susd4	Tnfrsf19
Tgfb2	Mal2
Hsd11b1	Ep300
Sash1	Nell2
Stxbp5	Nr4a1
Map7	Crebbp
Rev3l	Mb21d2
Grik2	Atp13a3
Ascc3	Tiam1
Zfp365	Tmem181a
Arid5b	Rab12
Cabin1	Hnrnpll
Pttg1ip	Arhgap12
Pfkl	Ccny
Dot1l	Chka
Oaz1	Zfand5
Thop1	Btaf1
Sgta	Nmt2
Matk	Kcnh7
Pip5k1c	Klhl23
Cactin	D430041D05Rik
Gna11	Ankrd63
Utp20	Snrnp200
Ano4	Prnp
Apaf1	Dcun1d1
Atp2b1	Fam110b
Ppfia2	Ubxn2b
Atxn7l3b	Nfib
Osbp2	Dab1
Pgam2	Ncdn
Camk2b	Gmeb1
Nudcd3	Zdhhc18
Purb	Krit1
Ppp3r1	Prkag2
Spred2	Prr14l
Usp34	Ube2k
Bcl11a	Suds3
5730522E02Rik	Taok3
Ccdc88a	Med13l
Nsg2	Caln1
Slit3	Stx1a
Gabra1	Lrwd1
Pwwp2a	Baz1b
Rnf145	Tet3
Cyfip2	Zfp239
Gria1	Hebp1
Ncor1	Numbl
Zkscan6	Klk8
Dnah9	Shank1
Gas7	Klf13
Camkk1	Klhl2
Srr	Rfx1
Ovca2	Lcat
Rtn4rl1	Zcchc14
Doc2b	Cadm1
Abr	Map4
Nufip2	Usp19
Myo18a	Slitrk2
Sez6	Mtmr1
Phf12	Atrx
Nlk	Ubqln2
Rhot1	Pdha1
Asic2	Npas2
Ap2b1	Rnf149
Med13	Slc9a2
Trim37	Pikfyve
Ppm1e	Slc16a14
Mmd	Kifap3
Tom1l1	Ahctf1
Neurod2	Wdr26
Ppp1r1b	Cdk19
Mpp2	Mknk2
Gpatch8	Celf5
Dcakd	Nfyb
Bptf	Itga7
Sumo2	Ccdc88a
Gga3	Slit3
Sept9	Cyfip2
Tnrc6c	Asic2
Rbfox3	Mllt6
Baiap2	Dhx8
Ncoa1	Asap2
Itsn2	Frmd6
Asap2	Actr10
Mdga2	Atp6v1d
Nin	Sipa1l1
Sptb	Taf9
Exd2	Mast4
Galnt16	Exoc5
Sipa1l1	Mtmr12
Acot1	Atad2
Arel1	Scn8a
Rps6kl1	Fstl1
Eml5	Znrd1
Unc79	Runx2
Ppp2r5c	Lrfn2
Tecpr2	Dazl
Esyt2	Smchd1
Ryr2	Atl2
Elovl2	Pias2
Smim13	Camk1d
Phactr1	Tor1b
Jarid2	Chn1
Gmpr	Pde1a
Cap2	Ckmt1
4833439L19Rik	Polr3f
Unc5a	2900097C17Rik
Pdlim7	Fbxw7
Nr2f1	Man1a2
Tmem161b	Sort1
Arhgef28	Dnajb5
Fcho2	Zcchc7
Taf9	Usp48
Pik3r1	Prdm2
Mast4	Pkd2
Zswim6	Zcchc8
Ptprg	Pitpnm2
Kat6b	Por
Samd8	Sun1
Arhgef3	Rasl11a
Cacna1d	Slc6a6
Bmp1	Lmo3
Dmtn	Actn4
Enox1	Tjp1
Gpc5	Akap13
Dock9	Tenm4
Oxct1	Rras2
Slc1a3	Ifitm3
Npr3	Heatr3
Mtmr12	Carm1
6030458C11Rik	Eepd1
Cdh12	Sidt2
Fam49b	Cul5
Lgals1	Myo9a
Gtpbp1	Thsd4
Mpped1	Bnip2
Nell2	Dusp7
Grasp	Pls3
Rbfox1	Dlg3
Grin2a	Brwd3
Clec16a
Mapk1
Ypel1
Mb21d2
Tmem44
Kalrn
Stxbp5l
Zbtb20
Tiam1
Synj1
Zdhhc14
Pde10a
Btbd9
Tmem63b
Zfp318
Srf
Ptk7
Plcl2
Man2a1
Ankrd12
Smchd1
Atl2
Map4k3
Tmem178
Kif5b
Ccny
Camk4
Kcnn2
Dmxl1
Fbn2
Nedd4l
Zfp532
Mc4r
Mapk4
Myo5b
Setbp1
Neto1
Chka
Kdm2a
Sptbn2
Chrm1
Tmem132a
Gda
Rfx3
Btaf1
Exoc6
Add3
Camk1d
Dnajc1
Arhgap21
Etl4
Abi1
Ehmt1
Ptgds
Sh3glb2
Prrc2b
Strbp
Zeb2
Kcnj3
Gpd2
2007-03-01
Nckap1
C1qtnf4
Ndufs3
Celf1
Dgkz
Mdk
Lrrc4c
D430041D05Rik
Ankrd63
Mga
Trpm7
Ptpra
Cenpb
Cdc25b
Prnp
Lamp5
Btbd3
Slc24a3
Acss1
Fkbp1a
Rbm39
Phf20
Ndrg3
Pltp
Slc12a5
Prex1
Kcnb1
Tnik
Egfem1
Pex5l
Atp11b
Naa15
1110032F04Rik
Trim2
Thbs3
Ints3
Gatad2b
Pip5k1a
Txnip
Pde4dip
Trim33
Ahcyl1
Ndst3
Ank2
Tspan5
Tmem68
Usp45
Brinp1
Nfib
Sh3gl2
Mllt3
Nfia
Usp1
Dab1
Ipo13
Pou3f1
Ncdn
Dlgap3
Zfp362
Iqcc
Pum1
Gmeb1
Zdhhc18
Srrm1
Zfp46
Luzp1
Usp48
Kif1b
Ski
Krit1
Ube3c
Slc30a3
Fosl2
Prr14l
Slc4a4
Adamts3
Cox18
Sparcl1
Galnt9
Sart3
Cabp1
Suds3
Taok3
Tesc
Atp2a2
Camkk2
Zcchc8
Pitpnm2
Sbno1
Bri3bp
Sfswap
Mmp17
Caln1
Stx1a
Mmd2
Actb
Fscn1
Trrap
Pan3
Ppp1r9a
Kcnd2
Snd1
Cnot4
Ptn
Wipf3
Dnah6
Pole4
Tet3
Add2
Aak1
Slc6a6
Prickle2
Itpr1
Srgap3
Setd5
Syn2
Plxnd1
Rasgef1a
Cecr2
Lpcat3
Lrp6
Sox5
Atp1a3
Erf
Cebpa
Shank1
Lrrc4b
Kcnc3
Slc17a7
Ppfia3
Klf13
Apba2
Tjp1
Mef2a
Wdr73
Cpeb1
Homer2
Dlg2
Tenm4
Dgat2
Fam168a
Pde2a
Fam160a2
Sbf2
Galnt18
Spon1
Hs3st4
Kctd13
Rnf40
Htra1
Chst15
Zranb1
Pwwp2b
Sprn
Bet1l
Ifitm1
Ifitm3
Slc25a22
Arglu1
Efnb2
Arhgef7
Mcf2l
Upf3a
Dlgap2
Kat6a
Tacc1
Cpe
Klhl2
Lpl
Ssbp4
Nr3c2
Rnf150
Edc4
Lcat
Nfat5
Cmip
Gse1
Jph3
Cbfa2t3
Ankrd11
Pde4a
Smarca4
Rab3d
B3gat1
Scn4b
Dscaml1
Cadm1
Nxpe4
Zbtb16
Lingo1
Islr2
Myo9a
Thsd4
Smad3
Csnk1g1
Herc1
Usp3
Rab8b
Vps13c
Bnip2
Zfp280d
Elovl4
Xrn1
Tfdp2
Cep70
Usp4
Arpp21
Clasp2
Ubp1
Vipr1
Thoc2
Hs6st2
Fmr1
Mtmr1
Atp2b3
Flna
Arhgef9
Slc16a2
Rbm41
Trpc5
Frmpd4
Pou3f3
Fhl2
Map4k4
Adam23
Creb1
Epha4
Cntnap5b
Lrrn2
Nucks1
Tagln2
Usf1
Cnih3
Tab2
Ust
Grm1
Sobp
Man1a
Fabp7
Tbata
Ank3
Bcr
Klf16
Rexo1
Nfyb
Reep6
Cdk17
Gm10754
Tbk1
Agap2
Itga7
Dtx3
Arhgef25
Pip4k2c
Lrp1
Rasl10a
Ewsr1
Gas2l1
Adcy1
Peli1
Tenm2
Mgat4b
Cdc42se2
Mprip
Rnf112
Dlg4
Naa38
Chd3
Wrap53
Crk
Cpd
Car4
Ubtf
Nsf
Actg1
Myt1l
Dgkb
Hectd1
Frmd6
Ccdc177
Akap5
Actn1
Ccdc88c
Bcl11b
Nup153
Ippk
Ddx46
Dapk1
Homer1
Bdp1
Srek1
Rgs7bp
Arl15
Mier3
Hcn1
Slc4a7
Mapk8
Phyhip
Ubac2
Zfr
Mtdh
Pabpc1
Zfp706
Klf10
Asap1
Efr3a
Khdrbs3
1110038F14Rik
Plec
Arhgap39
Adamts20
Nr4a1
Igfbp6
Crebbp
Pi4ka
Ephb3
Senp2
Lpp
Igsf11
Htr1f
Usp25
Adamts1
Son
Ttc3
Mapk8ip3
Rab11fip3
Zfand3
Fkbp5
Runx2
Dazl
Sh3gl1
Rab12
Prkce
Nrxn1
Egr1
Apc
Zmat2
Synpo
Onecut2
Tcf4
Pias2
Rnf165
Lrrc10b
Zfand5
Pip5k1b
Sh3pxd2a
Slk
Eif3a
Celf2
Grin1
Npdc1
Fibcd1
1110008P14Rik
Acvr1
Chn1
Kcna4
Scg5
Map1a
Secisbp2l
Sstr4
Dlgap4
Zmynd8
Ythdf1
Hrh3
Slc7a14
Nbea
Dclk1
Fbxw7
Dclk2
Arhgef2
Tpm3
Cdc42se1
Man1a2
Sort1
Ndst4
Ap1ar
St6galnac5
Zcchc7
Tmeff1
Gng10
Slc24a2
Nfyc
Rlf
Ago1
Hpca
Extl1
Slc9a1
Prdm2
Kcnab2
Acap3
Sema3e
Prkag2
Fastk
Ppm1g
Crmp1
Fam184b
Ppargc1a
Mapk10
Ep400
Rasal1
Tctn2
Vps37b
Por
Lrwd1
Lmtk2
Bri3
Rasl11a
Ccz1
Usp42
Flt1
N4bp2l2
Trim24
Plxna1
Foxp1
Cntn3
Bhlhe40
Arpc4
Tada3
Fancd2
Il17ra
Tspan9
Ccnd2
Prmt8
Lmo3
Kras
Zfp667
Sptbn4
Ryr1
Arhgap33
Lmtk3
Nell1
Nav2
Sv2b
Pak1
Pgm2l1
Tead1
Prkcb
Arhgap17
Prrt2
Ccnd1
Stxbp2
Cars2
Kbtbd11
Zmat4
Dlc1
Tenm3
Sugp2
Pik3r2
Mast3
Unc13a
Nfix
Gpt2
Heatr3
Cnot1
Ddx19b
Ccsap
Fbxo31
Zcchc14
Ttc13
Kcnk1
Slc35f3
Pgbd5
Sipa1l2
Nrp1
Fat3
Ncapd3
Opcml
Usp28
Sin3a
Tpm1
Slc17a5
Rasgrf1
Msl2
Dag1
Bsn
Map4
Nktr
1110059G10Rik
Porcn
2006-09-01
Pls3
Atrx
Chm
Iqsec2
Rbbp7
Gpm6b

## Sheet: Fig4e
DN_ctcfctcf_DNupregulated	DN_foxa1_tf_DNupregulated	DN_neurod_tf_DNupregulated
Agap1	Colgalt2	Dst
Tmem163	Rnf152	Cdh20
Rpl7	Serpine2	Tor1aip2
Colgalt2	Pld5	Pcdh15
Ncl	Mfsd6	Rmst
Cdh20	Dpp10	Akap12
Lss	Mrps14	Car10
Ube2n	Sulf1	Ntn1
Mrpl55	Dnm3	Gfpt2
Tmem132e	Rgs2	Blmh
Itga3	Tmem163	Nme2
Vstm2a	Dst	Nme1
G6pc3	Rpl7	Syngr2
Larp1	Ikbip	Wnt3
Guk1	Fam184a	Cygb
Gjc2	Nedd1	Samd14
Slirp	Csrp2	Itga3
Kcnk13	Phyhipl	Psmb6
Cdc14b	Rmst	Ubxn2a
Rreb1	Pcdh15	Efcab10
Commd6	Nup43	Foxn3
Fndc3a	Pcmt1	Fndc3a
Gpc6	Mrpl55	Commd6
Ndrg2	Cobl	Sema5a
Rcbtb1	Sec61g	Abat
Cers5	Acaca	Zfp52
Cox17	Tmem132e	Lbh
Ndufv2	Ypel2	Vit
Sncaip	Dynll2	Tmem241
Zbtb7c	Ap1b1	Nars
Paip2	Car10	Ndufa2
Scd1	Gm20604	Ik
Slc27a2	Adarb2	Plce1
Psmb7	Rreb1	Lipa
Stk39	Mboat1	Bend7
Mavs	Slc6a3	Cops2
Arfip1	Gng4	B3galt1
Manba	Eci2	Usp6nl
Rnf13	AW209491	Chp1
Snapin	Psma2	Kcnd3
Rps20	Tkt	Cept1
Fggy	Psmc6	Acot7
Ndufb6	Gpc6	Nipsnap3b
Bag1	Klhl1	Kcnip4
Mrpl33	Commd6	Slc10a4
Tmed5	Smim4	Mepce
Gusb	Slc38a1	Lsm5
Gnpda2	Cthrc1	March8
Slbp	Cpq	Tmem126a
Frmd4b	Pacsin2	Tmem126b
Fam3c	Bach1	Gemin7
Bola3	Lsamp	Snrpa
Mthfd2	Shisa9	Alkbh6
Ndn	Ddx39b	Clip3
Ndufab1	Tomm6	Oaz2
Ubfd1	Frs3	Nedd4
Vat1l	Rcan2	Cgnl1
Fnta	Mkx	Ephb1
Agpat5	Gnal	Bbs4
Ube2q2	Fhod3	Morf4l1
Eef1a1	Smad2	Smarca1
1110032A03Rik	Haus1	Magee2
Cgnl1	Aldh1a1	Zfp275
Ephb1	Hps6	Bex1
Fhl1	Ranbp6	Tsr2
Maoa	Plce1	Bex2
Gdpd2	Frmd8	Pbx1
Tspan6	Bend7	Sgpp2
Haus7	Cubn	Terf1
Gprasp1	H13	Pam
Rragb	Commd9	Klhl20
Fundc1	Prr5l	Tmpo
Zfp275	Psmd5	Gpx4
Tmco1	Stk39	Avpr1a
Tor1aip2	Psmb7	Adra1b
Nbeal1	Ugt8a	Hint1
Echdc1	Gng5	Acly
Hddc2	Zfhx4	Slc25a19
Rab21	Car2	Msi2
Hint3	Camk2d	Fam117a
Mettl16	Rsrc1	Gm20604
Cacng5	Fnbp1l	Snapc1
Cltc	Arfip1	Rreb1
Prkar1a	Abcd3	Mrps36
Myo1d	Sec62	Slc6a3
Sec61g	Dnajb4	Elmo1
Coa3	Fggy	Fkbp11
Mpp5	Grik3	Adcy5
Eef1e1	Trmt10b	Mrpl40
Psmc6	Adamtsl1	Lsamp
Pfkm	Nudt1	Bach1
Cacng2	Mad1l1	Tfg
Adcy5	Snx8	Zbtb7c
Lsamp	Rasgef1b	Snx2
H2-T23	Mrpl33	Dcc
Alkbh7	Prkg2	Nrg2
Clpp	Cops4	Spata24
Rpl36	Kcnip4	Morn4
Ppp1r11	Elfn1	Scd1
Znrd1as	Gusb	Nop10
Ddah2	Uncx	H13
Mrpl2	Ndnf	Nsfl1c
Rrp36	Ndufab1	Ptrh1
Mea1	Parva	Stxbp1
Cul7	Tmem126a	Phyh
Ddx39b	Tmem126b	Gstm6
Zeb1	Zfhx3	Rnf13
Cds2	Mrpl34	Ghsr
Ddrgk1	Hsbp1	Trmt10b
Thbs1	Cdh13	Txn1
Rpl35	Rab11a	Tmed5
Arpc5l	Bbs4	Slc30a9
Plcb4	Rora	Trnt1
Capza1	Nedd4	Cntn6
Cldn11	Cgnl1	Cfdp1
Ndufb5	Gpx1	Agpat5
Trmt10a	Rhoa	Rbms3
Osbpl9	Il1rapl2	Ube2q2
Dnaja1	Gprasp1	Leo1
Mob3b	Haus7	Slc35g2
Kcnip4	Tmem29	Cpne4
Adipor2	Bex1	Magt1
Magi1	Sumo1	Psmd10
1810058I24Rik	Erbb4	Ssr4
Mag	Tor1aip2	Plxnb3
Magel2	Pam
Cdh13	Prdx6
Cmc2	Nbeal1
Tex15	Akap7
Tmem108	Txnrd1
Ube2cbp	Hddc2
Rora	Hint3
Fgf13	Gstt2
Brcc3	Ppa1
Vbp1	Vstm2a
Sat1	Prpsap1
Araf	Myo1d
	Grb10
	Mrpl36
	Ndufs6
	Emb
	Pxk
	Cacng2
	Rnd1
	Slc2a13
	Etv5
	Adcy5
	Pdia5
	Phldb2
	Cct8
	Dcc
	Usp14
	Mcc
	Prr16
	Tpgs2
	Slc12a2
	Cacul1
	Aldh1a7
	Tmem216
	Ndufb8
	Scn9a
	Rpl35
	Arpc5l
	Plcb4
	Psmf1
	Necab3
	Anxa5
	Snapin
	Gmps
	Stmn2
	Rnf13
	Trmt10a
	Mtfr1
	Rbm8a
	Igsf10
	Mob3b
	Eif3i
	Ubr4
	Fam114a1
	Shroom3
	Ubl3
	Tmed5
	Lsm5
	Agk
	Fam3c
	1810058I24Rik
	Bid
	Ndn
	Magel2
	Coq7
	Etfb
	Fnta
	Lsm6
	Cntnap4
	Enpp6
	Agpat5
	Tex15
	Vat1l
	Glb1
	Rbms3
	Ube2q2
	Tmem164
	Morf4l2
	Tceal1
	Tmem255a
	Plp1
	Chic1
	Nxt2
	Ocrl

## Sheet: Fig4f
0	0.274523	0.796275	0.606799	2.3376	1.76702	0.115663	1.40974	-0.636939	-1.5816	-0.469814	-0.277143	0.292407	-0.419404	0.291256	-0.943659	0.992842	0.465978	0.580393	-0.0659051	0.0105418	1.02757	0.975987	0.387642	-0.136455	-0.823178	0.147629	0.712349	-0.0263549	0.594813	-0.762074	-0.232954	0.0219168	0.548661	0.943952	-0.244851	-1.0644	0.919362	2.06636	0.352035	1.2606	2.37937	2.75899	1.69525	0.181277	0.1046
0.274523	0	-0.537094	0.710386	1.17267	-0.606958	-0.448287	-2.01489	-1.42503	-2.43025	-4.10447	-1.2408	-1.45619	-1.72382	0.238852	0.79416	1.00373	0.393553	-0.781487	0.369432	-0.505127	0.0811341	0.669169	-0.183694	-1.35401	-2.31592	0.721513	0.615491	-0.821308	-1.64562	-1.29435	0.0186412	0.817337	1.0295	0.595425	-0.739341	0.245345	1.18371	-0.42813	0.341324	0.271082	-0.383413	-0.313356	-0.186637	-0.388803	0.252392
0.796275	-0.537094	0	2.67	1.23917	0.340409	0.204431	-1.4374	-1.01666	-0.782595	-1.92677	-0.393808	0.405578	-0.117331	0.185196	0.595306	-0.423422	0.607418	0.358842	0.591089	-0.0962386	-0.614124	0.289229	-0.508445	0.245576	-1.0025	0.0351725	0.506968	1.41217	0.430038	0.341854	1.00802	0.519662	0.961997	0.147971	-0.335639	-0.341118	0.307806	1.32614	1.00464	1.21484	0.015872	1.37656	0.494235	-0.3198	-0.234948
0.606799	0.710386	2.67	0	-0.876336	-0.73422	0.431359	-1.34112	-1.80103	-2.59712	-3.08155	-1.26499	-0.795787	-0.400449	0.626425	0.0190884	0.238568	-0.351229	-0.0599504	-1.32572	-1.84195	-1.56015	0.0928653	-0.633573	-0.484995	-0.276478	0.410906	1.71947	0.614642	0.214351	-0.506415	1.13932	0.788362	0.503316	0.21849	0.0172974	-0.914048	0.647367	1.02682	0.906453	1.24414	0.36347	0.865431	-0.215461	-0.500594	0.163492
2.3376	1.17267	1.23917	-0.876336	0	0.0655685	-1.07739	-1.45248	0.175821	-0.94747	-2.1964	-1.33588	0.746806	-0.352822	0.636746	-0.76426	-1.71865	-1.49309	-0.778293	-1.45042	-2.08533	-0.614407	1.39674	-1.47804	-1.91093	0.167852	0.222606	1.18304	0.155148	0.108956	-0.121938	0.326772	0.749946	-0.422167	-0.308355	-0.917104	-1.06967	-0.492952	2.11265	0.814184	0.0993914	0.604853	0.866954	0.453127	-0.442057	1.12296
1.76702	-0.606958	0.340409	-0.73422	0.0655685	0	-1.16592	-1.14533	-1.28675	-1.78299	-1.3818	-0.916128	-0.473344	-0.284801	0.0638309	-0.707108	-1.11846	-0.229894	-0.175666	-1.39906	-1.01599	-1.94292	1.13018	-0.819847	-0.571217	0.269691	0.202776	1.01116	1.10663	0.121468	0.817031	1.98143	1.2949	0.922332	0.943904	0.389656	-0.353762	0.756606	2.09556	1.69609	1.00827	0.665771	0.250718	0.097197	-1.3882	-0.235044
0.115663	-0.448287	0.204431	0.431359	-1.07739	-1.16592	0	-2.61168	-2.07311	-0.236822	-1.56614	-0.972085	-0.327362	-1.55077	-0.617965	0.0983237	-0.935989	-0.353003	0.989646	-0.102365	-1.19895	-1.68175	-0.828432	-1.39948	-1.29542	-0.793584	-1.31702	0.305124	-0.143944	0.0800944	0.145432	0.0908839	-0.401183	-0.0177439	0.52894	-0.258033	-1.4964	-1.35877	0.632419	1.34011	1.65109	1.71395	-0.116571	0.796916	0.130883	-0.148249
1.40974	-2.01489	-1.4374	-1.34112	-1.45248	-1.14533	-2.61168	0	-2.97227	-1.82089	-1.32236	-1.89025	-1.90812	-3.29682	-1.31433	-1.46362	-1.33901	-1.64411	-0.345222	-1.23968	-2.64506	-2.19602	0.0644052	-0.697802	-2.04993	-0.838729	-0.663859	0.745503	-0.317153	0.456053	0.116856	2.11098	1.8624	-0.962751	0.355385	-0.586909	-1.15991	0.265021	0.94164	0.0473591	0.723061	1.40957	-0.793659	0.804612	-0.28854	-0.311104
-0.636939	-1.42503	-1.01666	-1.80103	0.175821	-1.28675	-2.07311	-2.97227	0	0.414346	-1.44396	-0.221591	0.278344	-2.34918	-0.75305	-1.214	-1.83287	-2.63443	-0.462487	0.209241	-1.79081	-0.346545	-0.544253	-1.28007	-1.59115	-1.38167	-0.0567752	0.0482811	0.838074	0.358831	-0.486535	1.07879	0.0109207	0.298154	-0.172661	-1.1117	-0.132939	0.922195	-1.59046	0.540572	-0.344083	1.01162	-1.55731	0.820628	-0.312565	0.120205
-1.5816	-2.43025	-0.782595	-2.59712	-0.94747	-1.78299	-0.236822	-1.82089	0.414346	0	-1.59613	-0.977668	-1.58374	-3.45971	-1.94609	-2.88876	-2.3932	-1.06239	-0.40251	-0.985627	-1.9042	-1.8305	-1.62075	0.0985244	-0.0477324	-2.85949	-0.37969	-0.14591	0.481102	-0.0758637	-1.13605	0.865264	-0.0637619	-0.490402	0.176844	-1.26196	-1.4025	0.00867571	-0.162889	-0.447749	-0.0237056	0.661104	-1.48611	0.75383	-1.43452	-1.23697
-0.469814	-4.10447	-1.92677	-3.08155	-2.1964	-1.3818	-1.56614	-1.32236	-1.44396	-1.59613	0	0.512016	-0.809617	-2.83414	-1.90331	-1.29181	-2.42002	-2.65288	-2.59484	-1.74101	-3.36107	-3.54676	-1.38746	-1.72787	-2.35033	-0.585605	-0.403866	-0.0140745	0.0599973	-0.306817	-1.49653	0.263151	-0.655571	-1.08988	0.144461	-0.808662	-1.09128	-0.31673	-0.0969401	0.838614	0.367527	-0.0668502	-0.293825	0.151165	0.426709	1.01707
-0.277143	-1.2408	-0.393808	-1.26499	-1.33588	-0.916128	-0.972085	-1.89025	-0.221591	-0.977668	0.512016	0	-1.01964	-2.60371	-2.06431	-0.487303	-1.14146	-0.871033	-1.06613	-0.305553	-1.87072	-1.21006	-0.491299	0.656723	0.913811	-0.505656	0.157459	0.0394087	0.565575	0.341725	0.0689097	1.21191	-0.573236	-1.15708	-0.822003	-1.03373	-0.890905	0.131859	1.5118	1.12286	2.56115	1.49929	-0.0859938	0.762965	1.17	0.360153
0.292407	-1.45619	0.405578	-0.795787	0.746806	-0.473344	-0.327362	-1.90812	0.278344	-1.58374	-0.809617	-1.01964	0	-0.336616	-0.62	-2.01241	-2.4222	-1.35005	0.107988	-0.960657	-1.07973	-1.65113	-1.78041	-1.37511	-1.71757	-1.43016	-1.35128	-0.95626	-0.729851	-0.494361	-1.28187	0.11394	-0.651213	-2.63072	-2.30514	-1.40462	-1.30626	-0.512902	0.749877	0.265496	-0.166797	0.63739	-1.12555	0.177902	0.393196	0.397774
-0.419404	-1.72382	-0.117331	-0.400449	-0.352822	-0.284801	-1.55077	-3.29682	-2.34918	-3.45971	-2.83414	-2.60371	-0.336616	0	-1.29128	-1.21514	-2.07081	-1.53216	-1.58172	-0.414643	-1.61761	-1.44913	-2.30355	-1.09956	-2.64738	-1.11628	-0.298003	-0.896088	-1.21268	-0.579742	-1.09816	-0.221886	-2.18198	-2.8657	-1.97599	-1.29987	-0.81557	-0.409455	0.12041	-0.865656	0.456789	-0.333474	1.08496	-0.257885	-0.364817	-1.44531
0.291256	0.238852	0.185196	0.626425	0.636746	0.0638309	-0.617965	-1.31433	-0.75305	-1.94609	-1.90331	-2.06431	-0.62	-1.29128	0	-1.19564	-1.13179	-0.879346	-0.0829959	0.0773053	0.134845	0.526953	-0.178041	1.47455	-0.692903	-0.0644461	-1.09952	-0.834729	-0.83547	-0.687551	0.0180667	0.743494	-1.29098	-1.88707	-0.385872	0.0335493	-0.755293	-0.27767	1.43789	-0.530779	1.46274	1.10227	1.23139	0.873297	0.561097	0.337303
-0.943659	0.79416	0.595306	0.0190884	-0.76426	-0.707108	0.0983237	-1.46362	-1.214	-2.88876	-1.29181	-0.487303	-2.01241	-1.21514	-1.19564	0	0.718615	-0.639411	-0.271784	-0.257095	-1.84459	-0.225385	1.22019	0.607494	0.24627	-0.536025	0.230546	0.992434	0.104117	-0.0325661	0.432096	0.883298	-0.209362	-0.0785582	0.146519	0.291122	0.548066	0.616791	0.143271	-1.09872	0.689976	-0.0139208	-0.166188	0.507019	-0.50829	-0.79282
0.992842	1.00373	-0.423422	0.238568	-1.71865	-1.11846	-0.935989	-1.33901	-1.83287	-2.3932	-2.42002	-1.14146	-2.4222	-2.07081	-1.13179	0.718615	0	-0.392822	-0.200985	-0.0652237	-1.15853	-1.17156	-0.330473	-1.18703	-1.22101	-2.74367	-1.8014	-2.17516	-1.8679	-0.726845	-0.624088	-1.74039	-2.16307	-1.16345	-1.77718	-1.72036	-1.72645	-2.55985	-1.56126	-2.20804	-1.29922	-0.66572	-0.323537	-1.19281	-2.55026	-0.60611
0.465978	0.393553	0.607418	-0.351229	-1.49309	-0.229894	-0.353003	-1.64411	-2.63443	-1.06239	-2.65288	-0.871033	-1.35005	-1.53216	-0.879346	-0.639411	-0.392822	0	0.551121	-0.222855	-0.0816931	-1.43463	-0.540796	-1.37469	-0.588274	-1.87062	-1.07287	-1.3739	-2.31557	-1.7796	-0.441696	-1.60629	-2.26155	-1.51067	-1.67048	-1.74077	-2.85795	-0.850003	-0.495633	-1.8081	-0.88737	-0.471422	0.553701	0.546552	-0.00333554	0.938326
0.580393	-0.781487	0.358842	-0.0599504	-0.778293	-0.175666	0.989646	-0.345222	-0.462487	-0.40251	-2.59484	-1.06613	0.107988	-1.58172	-0.0829959	-0.271784	-0.200985	0.551121	0	1.2323	-0.491218	-1.25607	-0.600689	-1.15217	-1.43908	-1.05877	-0.623101	-0.78432	-0.509659	-0.425517	-0.905607	-1.63321	-2.00913	-0.376548	-0.788931	-1.51055	-1.84022	-1.8026	-1.26362	-1.28467	-1.98883	-2.2606	-0.665248	-1.3661	-1.91249	-0.114941
-0.0659051	0.369432	0.591089	-1.32572	-1.45042	-1.39906	-0.102365	-1.23968	0.209241	-0.985627	-1.74101	-0.305553	-0.960657	-0.414643	0.0773053	-0.257095	-0.0652237	-0.222855	1.2323	0	1.20543	-0.860168	-1.0577	0.0320086	-0.509303	-0.385999	-0.408185	0.501055	-0.455964	-0.853907	-1.4895	-1.82177	-1.59224	-0.458988	0.629695	-1.20544	-1.10266	-1.22286	1.15321	-0.0740315	-0.478449	-1.73696	-1.75209	-1.96171	-1.2038	-0.90414
0.0105418	-0.505127	-0.0962386	-1.84195	-2.08533	-1.01599	-1.19895	-2.64506	-1.79081	-1.9042	-3.36107	-1.87072	-1.07973	-1.61761	0.134845	-1.84459	-1.15853	-0.0816931	-0.491218	1.20543	0	-1.28088	-0.0418605	-0.240696	-0.136266	-1.0818	-0.913736	-0.684391	-1.51926	-1.57288	-1.12295	-1.41641	-1.36205	-0.947753	-1.14099	-0.857927	-1.51965	-1.60911	-0.394127	-1.83759	-1.67945	-0.782643	-0.65994	-1.25298	-0.474718	-0.552834
1.02757	0.0811341	-0.614124	-1.56015	-0.614407	-1.94292	-1.68175	-2.19602	-0.346545	-1.8305	-3.54676	-1.21006	-1.65113	-1.44913	0.526953	-0.225385	-1.17156	-1.43463	-1.25607	-0.860168	-1.28088	0	-0.229618	-1.09859	-1.2398	-1.91804	-0.474278	-0.730655	-1.74815	-1.51666	-0.979884	-2.14763	-2.00563	-0.587111	-0.564131	-2.19882	-1.39647	-0.745813	-1.83745	-1.83928	-2.05061	-2.17455	-0.524086	-1.69425	-1.55784	-1.17777
0.975987	0.669169	0.289229	0.0928653	1.39674	1.13018	-0.828432	0.0644052	-0.544253	-1.62075	-1.38746	-0.491299	-1.78041	-2.30355	-0.178041	1.22019	-0.330473	-0.540796	-0.600689	-1.0577	-0.0418605	-0.229618	0	-0.951236	-2.80716	-3.45387	-2.77209	-1.33425	-1.41304	-2.28721	-1.33895	-1.36318	-1.83771	-1.61126	-1.55497	-2.68427	-2.38575	-1.17779	-1.75038	-1.35659	-2.00255	-2.22186	-1.59507	-2.22067	-0.829963	0.0193187
0.387642	-0.183694	-0.508445	-0.633573	-1.47804	-0.819847	-1.39948	-0.697802	-1.28007	0.0985244	-1.72787	0.656723	-1.37511	-1.09956	1.47455	0.607494	-1.18703	-1.37469	-1.15217	0.0320086	-0.240696	-1.09859	-0.951236	0	-1.90426	-1.58066	-0.787732	-0.844125	-0.0684912	-0.606279	-0.582411	-1.70758	-1.18578	-1.16885	-1.4247	-0.668205	-1.88846	-0.597737	-1.04488	-0.347738	-1.55908	-1.22703	-1.23615	-1.38185	-0.863342	-1.46128
-0.136455	-1.35401	0.245576	-0.484995	-1.91093	-0.571217	-1.29542	-2.04993	-1.59115	-0.0477324	-2.35033	0.913811	-1.71757	-2.64738	-0.692903	0.24627	-1.22101	-0.588274	-1.43908	-0.509303	-0.136266	-1.2398	-2.80716	-1.90426	0	-4.61798	-2.94276	-3.50671	-0.788222	-1.48352	-2.1258	-2.43104	-2.42693	-0.808833	-1.90569	-2.08262	-1.89138	-0.159264	-0.497683	-1.09718	-2.20521	-1.14549	-1.20453	-1.02558	-1.37375	-0.282253
-0.823178	-2.31592	-1.0025	-0.276478	0.167852	0.269691	-0.793584	-0.838729	-1.38167	-2.85949	-0.585605	-0.505656	-1.43016	-1.11628	-0.0644461	-0.536025	-2.74367	-1.87062	-1.05877	-0.385999	-1.0818	-1.91804	-3.45387	-1.58066	-4.61798	0	-0.46865	-1.69625	0.393956	-0.230442	-0.379608	-1.01662	-1.91148	-0.307658	0.00245693	-0.994649	-1.30882	-0.507341	-0.677056	-0.634446	-1.07179	-2.08985	-1.54869	-1.32678	-1.19838	-0.803684
0.147629	0.721513	0.0351725	0.410906	0.222606	0.202776	-1.31702	-0.663859	-0.0567752	-0.37969	-0.403866	0.157459	-1.35128	-0.298003	-1.09952	0.230546	-1.8014	-1.07287	-0.623101	-0.408185	-0.913736	-0.474278	-2.77209	-0.787732	-2.94276	-0.46865	0	-0.339608	1.21849	0.286342	0.0229948	-1.71315	-1.30454	-0.732602	0.0616178	0.318467	-0.678164	0.800485	-0.19721	-0.394878	0.0417241	-0.950252	-1.42754	-1.77951	-0.423952	0.170931
0.712349	0.615491	0.506968	1.71947	1.18304	1.01116	0.305124	0.745503	0.0482811	-0.14591	-0.0140745	0.0394087	-0.95626	-0.896088	-0.834729	0.992434	-2.17516	-1.3739	-0.78432	0.501055	-0.684391	-0.730655	-1.33425	-0.844125	-3.50671	-1.69625	-0.339608	0	-0.690896	-1.18385	0.701055	-2.34078	-2.81865	-1.92906	-0.815566	-1.81159	-2.36434	0.288312	-0.360358	-1.49961	-0.757026	-1.42509	-0.824621	-1.69407	0.248226	0.063062
-0.0263549	-0.821308	1.41217	0.614642	0.155148	1.10663	-0.143944	-0.317153	0.838074	0.481102	0.0599973	0.565575	-0.729851	-1.21268	-0.83547	0.104117	-1.8679	-2.31557	-0.509659	-0.455964	-1.51926	-1.74815	-1.41304	-0.0684912	-0.788222	0.393956	1.21849	-0.690896	0	-0.000888988	0.714178	-0.359837	-0.51359	-2.13657	0.461773	0.619141	-1.43579	0.417071	-1.34474	0.0790646	-0.820525	-1.07214	-1.33817	-1.1226	-0.737571	-1.59429
0.594813	-1.64562	0.430038	0.214351	0.108956	0.121468	0.0800944	0.456053	0.358831	-0.0758637	-0.306817	0.341725	-0.494361	-0.579742	-0.687551	-0.0325661	-0.726845	-1.7796	-0.425517	-0.853907	-1.57288	-1.51666	-2.28721	-0.606279	-1.48352	-0.230442	0.286342	-1.18385	-0.000888988	0	0.218541	-1.33903	-0.983246	-1.36345	-0.60852	0.59341	-0.675527	0.653328	-0.33522	-0.043152	-0.443616	-1.10289	-2.02848	-1.39422	-0.860244	-0.836378
-0.762074	-1.29435	0.341854	-0.506415	-0.121938	0.817031	0.145432	0.116856	-0.486535	-1.13605	-1.49653	0.0689097	-1.28187	-1.09816	0.0180667	0.432096	-0.624088	-0.441696	-0.905607	-1.4895	-1.12295	-0.979884	-1.33895	-0.582411	-2.1258	-0.379608	0.0229948	0.701055	0.714178	0.218541	0	-2.28615	-2.60789	-0.633678	-1.27701	0.104164	-0.83506	-0.60525	-0.74232	-0.21955	0.389108	-0.889146	0.0574799	-0.841198	0.188418	0.203471
-0.232954	0.0186412	1.00802	1.13932	0.326772	1.98143	0.0908839	2.11098	1.07879	0.865264	0.263151	1.21191	0.11394	-0.221886	0.743494	0.883298	-1.74039	-1.60629	-1.63321	-1.82177	-1.41641	-2.14763	-1.36318	-1.70758	-2.43104	-1.01662	-1.71315	-2.34078	-0.359837	-1.33903	-2.28615	0	-1.38289	0.607395	0.639902	0.429223	-1.25106	0.956978	0.0304691	0.385	-0.400638	-0.109346	-1.03603	0.346021	-0.846515	0.264791
0.0219168	0.817337	0.519662	0.788362	0.749946	1.2949	-0.401183	1.8624	0.0109207	-0.0637619	-0.655571	-0.573236	-0.651213	-2.18198	-1.29098	-0.209362	-2.16307	-2.26155	-2.00913	-1.59224	-1.36205	-2.00563	-1.83771	-1.18578	-2.42693	-1.91148	-1.30454	-2.81865	-0.51359	-0.983246	-2.60789	-1.38289	0	-3.06858	-1.78002	-1.54207	-2.69814	0.518723	-0.706839	0.520611	-0.720617	-0.717862	-0.577703	-0.329653	0.0219729	0.393849
0.548661	1.0295	0.961997	0.503316	-0.422167	0.922332	-0.0177439	-0.962751	0.298154	-0.490402	-1.08988	-1.15708	-2.63072	-2.8657	-1.88707	-0.0785582	-1.16345	-1.51067	-0.376548	-0.458988	-0.947753	-0.587111	-1.61126	-1.16885	-0.808833	-0.307658	-0.732602	-1.92906	-2.13657	-1.36345	-0.633678	0.607395	-3.06858	0	0.280475	0.575976	-1.06003	-0.380256	-0.365294	-0.244043	-1.72702	-1.47653	-2.93117	-1.34935	-0.712678	-1.25043
0.943952	0.595425	0.147971	0.21849	-0.308355	0.943904	0.52894	0.355385	-0.172661	0.176844	0.144461	-0.822003	-2.30514	-1.97599	-0.385872	0.146519	-1.77718	-1.67048	-0.788931	0.629695	-1.14099	-0.564131	-1.55497	-1.4247	-1.90569	0.00245693	0.0616178	-0.815566	0.461773	-0.60852	-1.27701	0.639902	-1.78002	0.280475	0	0.405214	0.143598	-0.445414	-1.05754	0.730603	-0.831945	-0.315234	-1.36901	0.254423	-0.326698	-0.486446
-0.244851	-0.739341	-0.335639	0.0172974	-0.917104	0.389656	-0.258033	-0.586909	-1.1117	-1.26196	-0.808662	-1.03373	-1.40462	-1.29987	0.0335493	0.291122	-1.72036	-1.74077	-1.51055	-1.20544	-0.857927	-2.19882	-2.68427	-0.668205	-2.08262	-0.994649	0.318467	-1.81159	0.619141	0.59341	0.104164	0.429223	-1.54207	0.575976	0.405214	0	-0.735604	-0.839488	-1.65291	-0.714088	-2.1393	-2.8967	-3.21597	-1.93675	-2.27654	-1.10546
-1.0644	0.245345	-0.341118	-0.914048	-1.06967	-0.353762	-1.4964	-1.15991	-0.132939	-1.4025	-1.09128	-0.890905	-1.30626	-0.81557	-0.755293	0.548066	-1.72645	-2.85795	-1.84022	-1.10266	-1.51965	-1.39647	-2.38575	-1.88846	-1.89138	-1.30882	-0.678164	-2.36434	-1.43579	-0.675527	-0.83506	-1.25106	-2.69814	-1.06003	0.143598	-0.735604	0	-0.889974	-2.44281	0.0894291	-2.4418	-3.61942	-3.55297	-1.91438	-2.1433	-0.878241
0.919362	1.18371	0.307806	0.647367	-0.492952	0.756606	-1.35877	0.265021	0.922195	0.00867571	-0.31673	0.131859	-0.512902	-0.409455	-0.27767	0.616791	-2.55985	-0.850003	-1.8026	-1.22286	-1.60911	-0.745813	-1.17779	-0.597737	-0.159264	-0.507341	0.800485	0.288312	0.417071	0.653328	-0.60525	0.956978	0.518723	-0.380256	-0.445414	-0.839488	-0.889974	0	-0.885491	-0.695966	-0.438108	-1.00152	-1.62337	-0.399559	-1.57769	-0.794316
2.06636	-0.42813	1.32614	1.02682	2.11265	2.09556	0.632419	0.94164	-1.59046	-0.162889	-0.0969401	1.5118	0.749877	0.12041	1.43789	0.143271	-1.56126	-0.495633	-1.26362	1.15321	-0.394127	-1.83745	-1.75038	-1.04488	-0.497683	-0.677056	-0.19721	-0.360358	-1.34474	-0.33522	-0.74232	0.0304691	-0.706839	-0.365294	-1.05754	-1.65291	-2.44281	-0.885491	0	-0.535716	-0.295354	-1.98192	-0.103342	2.0306	0.437401	-0.0876547
0.352035	0.341324	1.00464	0.906453	0.814184	1.69609	1.34011	0.0473591	0.540572	-0.447749	0.838614	1.12286	0.265496	-0.865656	-0.530779	-1.09872	-2.20804	-1.8081	-1.28467	-0.0740315	-1.83759	-1.83928	-1.35659	-0.347738	-1.09718	-0.634446	-0.394878	-1.49961	0.0790646	-0.043152	-0.21955	0.385	0.520611	-0.244043	0.730603	-0.714088	0.0894291	-0.695966	-0.535716	0	-0.986134	-0.844733	-0.233224	-1.27453	-0.610205	-2.03406
1.2606	0.271082	1.21484	1.24414	0.0993914	1.00827	1.65109	0.723061	-0.344083	-0.0237056	0.367527	2.56115	-0.166797	0.456789	1.46274	0.689976	-1.29922	-0.88737	-1.98883	-0.478449	-1.67945	-2.05061	-2.00255	-1.55908	-2.20521	-1.07179	0.0417241	-0.757026	-0.820525	-0.443616	0.389108	-0.400638	-0.720617	-1.72702	-0.831945	-2.1393	-2.4418	-0.438108	-0.295354	-0.986134	0	-1.62956	-0.150762	-1.01266	-2.08872	-1.41929
2.37937	-0.383413	0.015872	0.36347	0.604853	0.665771	1.71395	1.40957	1.01162	0.661104	-0.0668502	1.49929	0.63739	-0.333474	1.10227	-0.0139208	-0.66572	-0.471422	-2.2606	-1.73696	-0.782643	-2.17455	-2.22186	-1.22703	-1.14549	-2.08985	-0.950252	-1.42509	-1.07214	-1.10289	-0.889146	-0.109346	-0.717862	-1.47653	-0.315234	-2.8967	-3.61942	-1.00152	-1.98192	-0.844733	-1.62956	0	0.334281	0.563984	-0.279533	0.00630383
2.75899	-0.313356	1.37656	0.865431	0.866954	0.250718	-0.116571	-0.793659	-1.55731	-1.48611	-0.293825	-0.0859938	-1.12555	1.08496	1.23139	-0.166188	-0.323537	0.553701	-0.665248	-1.75209	-0.65994	-0.524086	-1.59507	-1.23615	-1.20453	-1.54869	-1.42754	-0.824621	-1.33817	-2.02848	0.0574799	-1.03603	-0.577703	-2.93117	-1.36901	-3.21597	-3.55297	-1.62337	-0.103342	-0.233224	-0.150762	0.334281	0	-0.0380581	0.797035	0.862294
1.69525	-0.186637	0.494235	-0.215461	0.453127	0.097197	0.796916	0.804612	0.820628	0.75383	0.151165	0.762965	0.177902	-0.257885	0.873297	0.507019	-1.19281	0.546552	-1.3661	-1.96171	-1.25298	-1.69425	-2.22067	-1.38185	-1.02558	-1.32678	-1.77951	-1.69407	-1.1226	-1.39422	-0.841198	0.346021	-0.329653	-1.34935	0.254423	-1.93675	-1.91438	-0.399559	2.0306	-1.27453	-1.01266	0.563984	-0.0380581	0	0.489856	-1.0608
0.181277	-0.388803	-0.3198	-0.500594	-0.442057	-1.3882	0.130883	-0.28854	-0.312565	-1.43452	0.426709	1.17	0.393196	-0.364817	0.561097	-0.50829	-2.55026	-0.00333554	-1.91249	-1.2038	-0.474718	-1.55784	-0.829963	-0.863342	-1.37375	-1.19838	-0.423952	0.248226	-0.737571	-0.860244	0.188418	-0.846515	0.0219729	-0.712678	-0.326698	-2.27654	-2.1433	-1.57769	0.437401	-0.610205	-2.08872	-0.279533	0.797035	0.489856	0	-1.22311
0.1046	0.252392	-0.234948	0.163492	1.12296	-0.235044	-0.148249	-0.311104	0.120205	-1.23697	1.01707	0.360153	0.397774	-1.44531	0.337303	-0.79282	-0.60611	0.938326	-0.114941	-0.90414	-0.552834	-1.17777	0.0193187	-1.46128	-0.282253	-0.803684	0.170931	0.063062	-1.59429	-0.836378	0.203471	0.264791	0.393849	-1.25043	-0.486446	-1.10546	-0.878241	-0.794316	-0.0876547	-2.03406	-1.41929	0.00630383	0.862294	-1.0608	-1.22311	0
