# Supplementary material for: Cell-type specialization is encoded by specific chromatin topologies
Source: Nature. 2021 Nov 17;599(7886):684–91. doi: 10.1038/s41586-021-04081-2 (PMC8612935; doi:10.1038/s41586-021-04081-2)
Supplement: Supplementary file 24 — Source Data Fig. 5 [file 41586_2021_4081_MOESM24_ESM.xlsx]

## Sheet: legend
	description
Fig5a	Enriched gene ontologies (GO) can be found in Supplemental Table 7; GO terms were further filtered to exclude terms which had a permuted p-value ≥ 0.01, contained fewer than 6 genes per GO term, or from the ‘cellular_component’ ontology
Fig5b	Enriched gene ontologies (GO) can be found in Supplemental Table 7; GO terms were further filtered to exclude terms which had a permuted p-value ≥ 0.01, contained fewer than 6 genes per GO term, or from the ‘cellular_component’ ontology
Fig5c	Matrices are available in GEO repository, accession number: GSE94364; Compartment eigenvector values are available in Supplementary Table 5
