# Supplementary material for: Cell-type specialization is encoded by specific chromatin topologies
Source: Nature. 2021 Nov 17;599(7886):684–91. doi: 10.1038/s41586-021-04081-2 (PMC8612935; doi:10.1038/s41586-021-04081-2)
Supplement: Supplementary file 25 — Source Data Extended Data Fig. 1 [file 41586_2021_4081_MOESM25_ESM.xlsx]

## Sheet: Sheet1
	description
ED1a	Cryotome, confocal and laser microdissection images; Raw images acan be found in:	https://github.com/pombo-lab/WinickNg_Kukalev_Harabula_Nature_2021/tree/main/microscopy_images/ED_1a/
ED1b	GAM quality control metrices for all brain cell types; The scatter plot shown in ED_1b shows the metics given in the last 3 columns of the table (number of uniquely mapped reads, total genome coverage and percent of orphans windows) for samples that passed or failed quality controls (column "Quality controls") or water samples (0NP in the column "Number of Nps")
ED1c	GAM quality control metrices for each brain cell type; The same scatter plot shown in ED_1b for each GAM dataset separately (specified in the column "Dataset")
ED1d	Co-segregation and NPMI matrices are available in GEO repository, accession number: GSE94364

## Sheet: ED1a
Panel	Folder_name	Image_labels
Preparation of cryoblocks from fixed tissue	ED_Fig1_a_images	Hippocampus_CA1_full
Preparation of cryoblocks from fixed tissue	ED_Fig1_a_images	Hippocampus_CA1_blocks
Preparation of cryoblocks from fixed tissue	ED_Fig1_a_images	DSC10137
Preparation of cryoblocks from fixed tissue	ED_Fig1_a_images	DSC10135
Ultrathin cryosectioning	ED_Fig1_a_images	326C1B86-DCF5-4E73-A4EE-A60021068219
Ultrathin cryosectioning	ED_Fig1_a_images	DSC10148
Immunofluorescence cell identification	ED_Fig1_a_images	CA1_DAPI
Immunofluorescence cell identification	ED_Fig1_a_images	P21_cortex_GFP_CC1_image3.lif - Image004 -Image005 -Image006
Immunofluorescence cell identification	ED_Fig1_a_images	VTA_sal_14d_image008_080217 _488 _546 _DAPI
Laser microdissection identification of specific cell-types	ED_Fig1_a_images	CA1_laser_microdissection_example
Laser microdissection identification of specific cell-types	ED_Fig1_a_images	merge130and143
Laser microdissection of nuclear slices	ED_Fig1_a_images	CA1_laser_microdissection_panel_A
Laser microdissection of nuclear slices	ED_Fig1_a_images	CA1_laser_microdissection_panel_B
Laser microdissection of nuclear slices	ED_Fig1_a_images	CA1_laser_microdissection_panel_C
Laser microdissection of nuclear slices	ED_Fig1_a_images	CA1_laser_microdissection_panel_D
Laser microdissection of nuclear slices	ED_Fig1_a_images	CA1_laser_microdissection_panel_E

## Sheet: ED1b_1c
File name	Dataset	Quality controls	Number of Nps	Well cross contamination	Number of uniquely mapped reads	Total genome coverage	Percent of orphans windows
VTASalD14Repl1_GAM190107_0NP_H06_1_S48_R1_001.fastq.gz	VTA Dns R1	failed	0NP	No	1367	0.0640439	100
VTASalD14Repl1_GAM190107_0NP_H12_1_S96_R1_001.fastq.gz	VTA Dns R1	failed	0NP	No	593929	13.817	31.0607
VTASalD14Repl1_GAM190107_3NP_A01_1_S1_R1_001.fastq.gz	VTA Dns R1	passed	3NP	No	522155	14.1317	30.1374
VTASalD14Repl1_GAM190107_3NP_A02_1_S9_R1_001.fastq.gz	VTA Dns R1	passed	3NP	No	130389	1.76944	59.188
VTASalD14Repl1_GAM190107_3NP_A03_1_S17_R1_001.fastq.gz	VTA Dns R1	passed	3NP	No	521590	6.20128	24.1788
VTASalD14Repl1_GAM190107_3NP_A04_1_S25_R1_001.fastq.gz	VTA Dns R1	passed	3NP	No	225012	3.76761	61.9677
VTASalD14Repl1_GAM190107_3NP_A05_1_S33_R1_001.fastq.gz	VTA Dns R1	passed	3NP	No	556333	7.75297	39.4299
VTASalD14Repl1_GAM190107_3NP_A06_1_S41_R1_001.fastq.gz	VTA Dns R1	passed	3NP	No	350680	3.83349	22.6162
VTASalD14Repl1_GAM190107_3NP_A07_1_S49_R1_001.fastq.gz	VTA Dns R1	passed	3NP	No	915593	11.3669	26.4275
VTASalD14Repl1_GAM190107_3NP_A08_1_S57_R1_001.fastq.gz	VTA Dns R1	passed	3NP	No	281310	3.18024	44.0186
VTASalD14Repl1_GAM190107_3NP_A09_1_S65_R1_001.fastq.gz	VTA Dns R1	passed	3NP	No	948305	14.9204	19.4054
VTASalD14Repl1_GAM190107_3NP_A10_1_S73_R1_001.fastq.gz	VTA Dns R1	failed	3NP	No	577	0.0713632	100
VTASalD14Repl1_GAM190107_3NP_A11_1_S81_R1_001.fastq.gz	VTA Dns R1	passed	3NP	No	465988	8.79231	49.4243
VTASalD14Repl1_GAM190107_3NP_A12_1_S89_R1_001.fastq.gz	VTA Dns R1	passed	3NP	No	353032	3.57548	43.2742
VTASalD14Repl1_GAM190107_3NP_B01_1_S2_R1_001.fastq.gz	VTA Dns R1	passed	3NP	No	606957	7.31565	18.1932
VTASalD14Repl1_GAM190107_3NP_B02_1_S10_R1_001.fastq.gz	VTA Dns R1	passed	3NP	No	990532	14.9863	16.2414
VTASalD14Repl1_GAM190107_3NP_B03_1_S18_R1_001.fastq.gz	VTA Dns R1	passed	3NP	No	257874	3.35041	50.2463
VTASalD14Repl1_GAM190107_3NP_B04_1_S26_R1_001.fastq.gz	VTA Dns R1	passed	3NP	No	1107273	15.2443	9.80584
VTASalD14Repl1_GAM190107_3NP_B05_1_S34_R1_001.fastq.gz	VTA Dns R1	passed	3NP	No	974674	11.2571	21.6189
VTASalD14Repl1_GAM190107_3NP_B06_1_S42_R1_001.fastq.gz	VTA Dns R1	failed	3NP	No	52768	1.13266	75.9934
VTASalD14Repl1_GAM190107_3NP_B07_1_S50_R1_001.fastq.gz	VTA Dns R1	passed	3NP	No	924536	12.5727	19.2727
VTASalD14Repl1_GAM190107_3NP_B08_1_S58_R1_001.fastq.gz	VTA Dns R1	passed	3NP	No	325761	4.3495	51.4551
VTASalD14Repl1_GAM190107_3NP_B09_1_S66_R1_001.fastq.gz	VTA Dns R1	passed	3NP	No	786688	13.4273	18.4297
VTASalD14Repl1_GAM190107_3NP_B10_1_S74_R1_001.fastq.gz	VTA Dns R1	passed	3NP	No	665334	9.129	21.6402
VTASalD14Repl1_GAM190107_3NP_B11_1_S82_R1_001.fastq.gz	VTA Dns R1	passed	3NP	No	576230	7.54986	28.4574
VTASalD14Repl1_GAM190107_3NP_B12_1_S90_R1_001.fastq.gz	VTA Dns R1	failed	3NP	No	24357	1.15645	74.4849
VTASalD14Repl1_GAM190107_3NP_C01_1_S3_R1_001.fastq.gz	VTA Dns R1	passed	3NP	No	706556	9.3376	23.1616
VTASalD14Repl1_GAM190107_3NP_C02_1_S11_R1_001.fastq.gz	VTA Dns R1	passed	3NP	No	824839	11.7127	17.4052
VTASalD14Repl1_GAM190107_3NP_C03_1_S19_R1_001.fastq.gz	VTA Dns R1	passed	3NP	No	834709	8.59469	24.5752
VTASalD14Repl1_GAM190107_3NP_C04_1_S27_R1_001.fastq.gz	VTA Dns R1	passed	3NP	No	209387	3.48765	55.5792
VTASalD14Repl1_GAM190107_3NP_C05_1_S35_R1_001.fastq.gz	VTA Dns R1	passed	3NP	No	440885	6.13175	17.6894
VTASalD14Repl1_GAM190107_3NP_C06_1_S43_R1_001.fastq.gz	VTA Dns R1	passed	3NP	No	334437	4.89844	58.5115
VTASalD14Repl1_GAM190107_3NP_C07_1_S51_R1_001.fastq.gz	VTA Dns R1	passed	3NP	No	994930	20.721	16.8497
VTASalD14Repl1_GAM190107_3NP_C08_1_S59_R1_001.fastq.gz	VTA Dns R1	passed	3NP	No	353665	3.54437	49.4057
VTASalD14Repl1_GAM190107_3NP_C09_1_S67_R1_001.fastq.gz	VTA Dns R1	passed	3NP	No	793080	8.38792	20.4619
VTASalD14Repl1_GAM190107_3NP_C10_1_S75_R1_001.fastq.gz	VTA Dns R1	passed	3NP	No	927568	14.2726	13.0742
VTASalD14Repl1_GAM190107_3NP_C11_1_S83_R1_001.fastq.gz	VTA Dns R1	passed	3NP	No	425190	13.3248	37.8183
VTASalD14Repl1_GAM190107_3NP_C12_1_S91_R1_001.fastq.gz	VTA Dns R1	passed	3NP	No	935896	13.9689	21.5857
VTASalD14Repl1_GAM190107_3NP_D01_1_S4_R1_001.fastq.gz	VTA Dns R1	passed	3NP	No	153946	2.25252	62.9941
VTASalD14Repl1_GAM190107_3NP_D02_1_S12_R1_001.fastq.gz	VTA Dns R1	passed	3NP	No	566132	6.85087	33.1345
VTASalD14Repl1_GAM190107_3NP_D03_1_S20_R1_001.fastq.gz	VTA Dns R1	passed	3NP	No	476368	5.70906	32.706
VTASalD14Repl1_GAM190107_3NP_D04_1_S28_R1_001.fastq.gz	VTA Dns R1	passed	3NP	No	593070	3.16377	26.7442
VTASalD14Repl1_GAM190107_3NP_D05_1_S36_R1_001.fastq.gz	VTA Dns R1	passed	3NP	No	143221	2.18847	63.9731
VTASalD14Repl1_GAM190107_3NP_D06_1_S44_R1_001.fastq.gz	VTA Dns R1	passed	3NP	No	298918	5.32479	46.5565
VTASalD14Repl1_GAM190107_3NP_D07_1_S52_R1_001.fastq.gz	VTA Dns R1	passed	3NP	No	365957	3.93779	28.4374
VTASalD14Repl1_GAM190107_3NP_D08_1_S60_R1_001.fastq.gz	VTA Dns R1	passed	3NP	No	550964	6.81061	30.3714
VTASalD14Repl1_GAM190107_3NP_D09_1_S68_R1_001.fastq.gz	VTA Dns R1	passed	3NP	No	889350	11.8609	18.2776
VTASalD14Repl1_GAM190107_3NP_D10_1_S76_R1_001.fastq.gz	VTA Dns R1	passed	3NP	No	601459	6.5764	27.5593
VTASalD14Repl1_GAM190107_3NP_D11_1_S84_R1_001.fastq.gz	VTA Dns R1	passed	3NP	No	907062	15.6633	18.7064
VTASalD14Repl1_GAM190107_3NP_D12_1_S92_R1_001.fastq.gz	VTA Dns R1	failed	3NP	No	63	0.00365965	0
VTASalD14Repl1_GAM190107_3NP_E01_1_S5_R1_001.fastq.gz	VTA Dns R1	passed	3NP	No	717793	12.7356	30.0507
VTASalD14Repl1_GAM190107_3NP_E02_1_S13_R1_001.fastq.gz	VTA Dns R1	passed	3NP	No	974682	12.2653	11.8132
VTASalD14Repl1_GAM190107_3NP_E03_1_S21_R1_001.fastq.gz	VTA Dns R1	passed	3NP	No	534150	6.75755	42.726
VTASalD14Repl1_GAM190107_3NP_E04_1_S29_R1_001.fastq.gz	VTA Dns R1	passed	3NP	No	220744	6.64593	49.0143
VTASalD14Repl1_GAM190107_3NP_E05_1_S37_R1_001.fastq.gz	VTA Dns R1	passed	3NP	No	473757	7.60659	20.9009
VTASalD14Repl1_GAM190107_3NP_E06_1_S45_R1_001.fastq.gz	VTA Dns R1	passed	3NP	No	288891	5.3193	55.5201
VTASalD14Repl1_GAM190107_3NP_E07_1_S53_R1_001.fastq.gz	VTA Dns R1	passed	3NP	No	880661	13.7072	27.673
VTASalD14Repl1_GAM190107_3NP_E08_1_S61_R1_001.fastq.gz	VTA Dns R1	passed	3NP	No	743077	11.2717	29.0758
VTASalD14Repl1_GAM190107_3NP_E09_1_S69_R1_001.fastq.gz	VTA Dns R1	passed	3NP	No	1133172	20.0384	10.8227
VTASalD14Repl1_GAM190107_3NP_E10_1_S77_R1_001.fastq.gz	VTA Dns R1	passed	3NP	No	870147	10.7246	15.6339
VTASalD14Repl1_GAM190107_3NP_E11_1_S85_R1_001.fastq.gz	VTA Dns R1	passed	3NP	No	848271	12.3074	31.0678
VTASalD14Repl1_GAM190107_3NP_E12_1_S93_R1_001.fastq.gz	VTA Dns R1	passed	3NP	No	750135	8.96066	34.2945
VTASalD14Repl1_GAM190107_3NP_F01_1_S6_R1_001.fastq.gz	VTA Dns R1	failed	3NP	Yes	402489	7.38518	45.2302
VTASalD14Repl1_GAM190107_3NP_F02_1_S14_R1_001.fastq.gz	VTA Dns R1	passed	3NP	No	693309	21.5316	16.6366
VTASalD14Repl1_GAM190107_3NP_F03_1_S22_R1_001.fastq.gz	VTA Dns R1	passed	3NP	No	627848	7.36322	27.8108
VTASalD14Repl1_GAM190107_3NP_F04_1_S30_R1_001.fastq.gz	VTA Dns R1	passed	3NP	No	847032	8.81427	11.9079
VTASalD14Repl1_GAM190107_3NP_F05_1_S38_R1_001.fastq.gz	VTA Dns R1	passed	3NP	No	264520	13.8957	20.3924
VTASalD14Repl1_GAM190107_3NP_F06_1_S46_R1_001.fastq.gz	VTA Dns R1	passed	3NP	No	288254	4.4172	60.274
VTASalD14Repl1_GAM190107_3NP_F07_1_S54_R1_001.fastq.gz	VTA Dns R1	passed	3NP	No	383954	5.59561	54.1569
VTASalD14Repl1_GAM190107_3NP_F08_1_S62_R1_001.fastq.gz	VTA Dns R1	passed	3NP	No	173579	3.01921	61.6438
VTASalD14Repl1_GAM190107_3NP_F09_1_S70_R1_001.fastq.gz	VTA Dns R1	passed	3NP	No	626842	6.49405	21.0415
VTASalD14Repl1_GAM190107_3NP_F10_1_S78_R1_001.fastq.gz	VTA Dns R1	passed	3NP	No	226145	3.66331	58.8415
VTASalD14Repl1_GAM190107_3NP_F11_1_S86_R1_001.fastq.gz	VTA Dns R1	passed	3NP	No	339817	5.14181	51.231
VTASalD14Repl1_GAM190107_3NP_F12_1_S94_R1_001.fastq.gz	VTA Dns R1	passed	3NP	No	1045300	10.9625	14.8765
VTASalD14Repl1_GAM190107_3NP_G01_1_S7_R1_001.fastq.gz	VTA Dns R1	passed	3NP	No	289400	4.07685	62.1985
VTASalD14Repl1_GAM190107_3NP_G02_1_S15_R1_001.fastq.gz	VTA Dns R1	failed	3NP	Yes	694914	5.07045	18.694
VTASalD14Repl1_GAM190107_3NP_G03_1_S23_R1_001.fastq.gz	VTA Dns R1	passed	3NP	No	1202239	20.3403	8.96205
VTASalD14Repl1_GAM190107_3NP_G04_1_S31_R1_001.fastq.gz	VTA Dns R1	passed	3NP	No	651868	7.01189	20.3138
VTASalD14Repl1_GAM190107_3NP_G05_1_S39_R1_001.fastq.gz	VTA Dns R1	passed	3NP	No	421692	4.88198	33.3083
VTASalD14Repl1_GAM190107_3NP_G06_1_S47_R1_001.fastq.gz	VTA Dns R1	failed	3NP	Yes	494449	4.44831	20.3704
VTASalD14Repl1_GAM190107_3NP_G07_1_S55_R1_001.fastq.gz	VTA Dns R1	passed	3NP	No	586629	4.90576	36.758
VTASalD14Repl1_GAM190107_3NP_G08_1_S63_R1_001.fastq.gz	VTA Dns R1	passed	3NP	No	399946	4.95334	50.6149
VTASalD14Repl1_GAM190107_3NP_G09_1_S71_R1_001.fastq.gz	VTA Dns R1	passed	3NP	No	466420	6.49588	51.2955
VTASalD14Repl1_GAM190107_3NP_G10_1_S79_R1_001.fastq.gz	VTA Dns R1	passed	3NP	No	271747	3.35224	60.9279
VTASalD14Repl1_GAM190107_3NP_G11_1_S87_R1_001.fastq.gz	VTA Dns R1	passed	3NP	No	868039	11.4328	26.578
VTASalD14Repl1_GAM190107_3NP_G12_1_S95_R1_001.fastq.gz	VTA Dns R1	passed	3NP	No	138107	1.99085	74.8598
VTASalD14Repl1_GAM190107_3NP_H01_1_S8_R1_001.fastq.gz	VTA Dns R1	passed	3NP	No	75518	8.13907	52.7656
VTASalD14Repl1_GAM190107_3NP_H02_1_S16_R1_001.fastq.gz	VTA Dns R1	passed	3NP	No	237762	3.60476	38.3087
VTASalD14Repl1_GAM190107_3NP_H03_1_S24_R1_001.fastq.gz	VTA Dns R1	passed	3NP	No	577301	5.65233	16.2088
VTASalD14Repl1_GAM190107_3NP_H04_1_S32_R1_001.fastq.gz	VTA Dns R1	passed	3NP	No	930077	9.78774	16.7218
VTASalD14Repl1_GAM190107_3NP_H05_1_S40_R1_001.fastq.gz	VTA Dns R1	passed	3NP	No	680332	8.90942	28.1284
VTASalD14Repl1_GAM190107_3NP_H07_1_S56_R1_001.fastq.gz	VTA Dns R1	passed	3NP	No	241640	3.61025	64.1365
VTASalD14Repl1_GAM190107_3NP_H08_1_S64_R1_001.fastq.gz	VTA Dns R1	passed	3NP	No	948054	12.1134	18.0755
VTASalD14Repl1_GAM190107_3NP_H09_1_S72_R1_001.fastq.gz	VTA Dns R1	passed	3NP	No	58876	4.40439	32
VTASalD14Repl1_GAM190107_3NP_H10_1_S80_R1_001.fastq.gz	VTA Dns R1	passed	3NP	No	279825	5.37969	41.2027
VTASalD14Repl1_GAM190107_3NP_H11_1_S88_R1_001.fastq.gz	VTA Dns R1	failed	3NP	Yes	360868	6.10979	48.5679
VTASalD14Repl1_GAM190114_0NP_H03_2_S120_R1_001.fastq.gz	VTA Dns R1	failed	0NP	No	2463	0.10247	100
VTASalD14Repl1_GAM190114_0NP_H06_1_S48_R1_001.fastq.gz	VTA Dns R1	failed	0NP	No	1770	0.0548948	100
VTASalD14Repl1_GAM190114_0NP_H12_1_S96_R1_001.fastq.gz	VTA Dns R1	failed	0NP	No	1369	0.053065	100
VTASalD14Repl1_GAM190114_0NP_H12_2_S192_R1_001.fastq.gz	VTA Dns R1	failed	0NP	No	44347	0.336688	85.7143
VTASalD14Repl1_GAM190114_3NP_A01_1_S1_R1_001.fastq.gz	VTA Dns R1	failed	3NP	No	93559	0.964318	90.2534
VTASalD14Repl1_GAM190114_3NP_A01_2_S97_R1_001.fastq.gz	VTA Dns R1	passed	3NP	No	456251	6.19579	26.0455
VTASalD14Repl1_GAM190114_3NP_A02_1_S9_R1_001.fastq.gz	VTA Dns R1	passed	3NP	No	394445	4.43733	54.7974
VTASalD14Repl1_GAM190114_3NP_A02_2_S105_R1_001.fastq.gz	VTA Dns R1	passed	3NP	No	654578	10.8692	35.1274
VTASalD14Repl1_GAM190114_3NP_A03_1_S17_R1_001.fastq.gz	VTA Dns R1	passed	3NP	No	555901	7.32845	31.7041
VTASalD14Repl1_GAM190114_3NP_A03_2_S113_R1_001.fastq.gz	VTA Dns R1	passed	3NP	No	65496	0.596523	70.9375
VTASalD14Repl1_GAM190114_3NP_A04_1_S25_R1_001.fastq.gz	VTA Dns R1	failed	3NP	No	1318	0.0329369	100
VTASalD14Repl1_GAM190114_3NP_A04_2_S121_R1_001.fastq.gz	VTA Dns R1	passed	3NP	No	635652	5.45471	12.9122
VTASalD14Repl1_GAM190114_3NP_A05_1_S33_R1_001.fastq.gz	VTA Dns R1	passed	3NP	No	988099	6.55444	9.16457
VTASalD14Repl1_GAM190114_3NP_A05_2_S129_R1_001.fastq.gz	VTA Dns R1	passed	3NP	No	885027	6.17932	17.5663
VTASalD14Repl1_GAM190114_3NP_A06_1_S41_R1_001.fastq.gz	VTA Dns R1	passed	3NP	No	619289	5.62123	22.3876
VTASalD14Repl1_GAM190114_3NP_A06_2_S137_R1_001.fastq.gz	VTA Dns R1	passed	3NP	No	566168	5.68344	44.4697
VTASalD14Repl1_GAM190114_3NP_A07_1_S49_R1_001.fastq.gz	VTA Dns R1	passed	3NP	No	227871	2.17017	62.8673
VTASalD14Repl1_GAM190114_3NP_A07_2_S145_R1_001.fastq.gz	VTA Dns R1	passed	3NP	No	265668	3.30833	61.8557
VTASalD14Repl1_GAM190114_3NP_A08_1_S57_R1_001.fastq.gz	VTA Dns R1	passed	3NP	No	413136	3.85178	48.2134
VTASalD14Repl1_GAM190114_3NP_A08_2_S153_R1_001.fastq.gz	VTA Dns R1	passed	3NP	No	859959	9.30833	16.5173
VTASalD14Repl1_GAM190114_3NP_A09_1_S65_R1_001.fastq.gz	VTA Dns R1	passed	3NP	No	296260	3.22415	65.5172
VTASalD14Repl1_GAM190114_3NP_A09_2_S161_R1_001.fastq.gz	VTA Dns R1	passed	3NP	No	157946	1.91217	72.7273
VTASalD14Repl1_GAM190114_3NP_A10_1_S73_R1_001.fastq.gz	VTA Dns R1	passed	3NP	No	378926	3.76395	59.8019
VTASalD14Repl1_GAM190114_3NP_A10_2_S169_R1_001.fastq.gz	VTA Dns R1	passed	3NP	No	539502	6.7118	21.1655
VTASalD14Repl1_GAM190114_3NP_A11_1_S81_R1_001.fastq.gz	VTA Dns R1	passed	3NP	No	326759	2.51967	45.1965
VTASalD14Repl1_GAM190114_3NP_A11_2_S177_R1_001.fastq.gz	VTA Dns R1	failed	3NP	No	33198	0.653248	93.0303
VTASalD14Repl1_GAM190114_3NP_A12_1_S89_R1_001.fastq.gz	VTA Dns R1	passed	3NP	No	356311	2.80512	62.4754
VTASalD14Repl1_GAM190114_3NP_A12_2_S185_R1_001.fastq.gz	VTA Dns R1	passed	3NP	No	123508	0.94602	69.0661
VTASalD14Repl1_GAM190114_3NP_B01_1_S2_R1_001.fastq.gz	VTA Dns R1	passed	3NP	No	243516	1.87923	26.0234
VTASalD14Repl1_GAM190114_3NP_B01_2_S98_R1_001.fastq.gz	VTA Dns R1	passed	3NP	No	182452	2.87466	66.966
VTASalD14Repl1_GAM190114_3NP_B02_1_S10_R1_001.fastq.gz	VTA Dns R1	passed	3NP	No	165940	2.59286	71.5401
VTASalD14Repl1_GAM190114_3NP_B02_2_S106_R1_001.fastq.gz	VTA Dns R1	passed	3NP	No	412519	6.18847	26.6585
VTASalD14Repl1_GAM190114_3NP_B03_1_S18_R1_001.fastq.gz	VTA Dns R1	passed	3NP	No	733886	10.1409	15.4994
VTASalD14Repl1_GAM190114_3NP_B03_2_S114_R1_001.fastq.gz	VTA Dns R1	failed	3NP	No	63812	0.982617	82.2306
VTASalD14Repl1_GAM190114_3NP_B04_1_S26_R1_001.fastq.gz	VTA Dns R1	passed	3NP	No	279764	4.05489	67.3986
VTASalD14Repl1_GAM190114_3NP_B04_2_S122_R1_001.fastq.gz	VTA Dns R1	passed	3NP	No	1201946	22.0183	14.6452
VTASalD14Repl1_GAM190114_3NP_B05_1_S34_R1_001.fastq.gz	VTA Dns R1	passed	3NP	No	926251	11.9835	25.7418
VTASalD14Repl1_GAM190114_3NP_B05_2_S130_R1_001.fastq.gz	VTA Dns R1	passed	3NP	No	205519	2.68618	65.1389
VTASalD14Repl1_GAM190114_3NP_B06_1_S42_R1_001.fastq.gz	VTA Dns R1	passed	3NP	No	563626	6.07868	30.7811
VTASalD14Repl1_GAM190114_3NP_B06_2_S138_R1_001.fastq.gz	VTA Dns R1	passed	3NP	No	530328	6.27996	40.5172
VTASalD14Repl1_GAM190114_3NP_B07_1_S50_R1_001.fastq.gz	VTA Dns R1	passed	3NP	No	225711	2.51784	64.9408
VTASalD14Repl1_GAM190114_3NP_B07_2_S146_R1_001.fastq.gz	VTA Dns R1	passed	3NP	No	308113	3.28088	55.7127
VTASalD14Repl1_GAM190114_3NP_B08_1_S58_R1_001.fastq.gz	VTA Dns R1	passed	3NP	No	1162394	12.2928	17.1922
VTASalD14Repl1_GAM190114_3NP_B08_2_S154_R1_001.fastq.gz	VTA Dns R1	passed	3NP	No	797187	10.366	19.4905
VTASalD14Repl1_GAM190114_3NP_B09_1_S66_R1_001.fastq.gz	VTA Dns R1	passed	3NP	No	789190	4.86002	24.2902
VTASalD14Repl1_GAM190114_3NP_B09_2_S162_R1_001.fastq.gz	VTA Dns R1	passed	3NP	No	114704	1.28637	73.8944
VTASalD14Repl1_GAM190114_3NP_B10_1_S74_R1_001.fastq.gz	VTA Dns R1	passed	3NP	No	494076	3.56999	48.2065
VTASalD14Repl1_GAM190114_3NP_B10_2_S170_R1_001.fastq.gz	VTA Dns R1	passed	3NP	No	784938	11.8335	17.3062
VTASalD14Repl1_GAM190114_3NP_B11_1_S82_R1_001.fastq.gz	VTA Dns R1	passed	3NP	No	255424	2.33852	61.326
VTASalD14Repl1_GAM190114_3NP_B11_2_S178_R1_001.fastq.gz	VTA Dns R1	passed	3NP	No	793300	8.40622	28.4677
VTASalD14Repl1_GAM190114_3NP_B12_1_S90_R1_001.fastq.gz	VTA Dns R1	failed	3NP	No	207589	2.31656	75.6235
VTASalD14Repl1_GAM190114_3NP_B12_2_S186_R1_001.fastq.gz	VTA Dns R1	passed	3NP	No	740754	7.1473	34.199
VTASalD14Repl1_GAM190114_3NP_C01_1_S3_R1_001.fastq.gz	VTA Dns R1	failed	3NP	No	68271	0.563586	75.5034
VTASalD14Repl1_GAM190114_3NP_C01_2_S99_R1_001.fastq.gz	VTA Dns R1	failed	3NP	No	88524	1.0247	81.6364
VTASalD14Repl1_GAM190114_3NP_C02_1_S11_R1_001.fastq.gz	VTA Dns R1	passed	3NP	No	315676	3.93779	60.4835
VTASalD14Repl1_GAM190114_3NP_C02_2_S107_R1_001.fastq.gz	VTA Dns R1	passed	3NP	No	194723	2.57274	70.4393
VTASalD14Repl1_GAM190114_3NP_C03_1_S19_R1_001.fastq.gz	VTA Dns R1	passed	3NP	No	272215	3.19305	61.1015
VTASalD14Repl1_GAM190114_3NP_C03_2_S115_R1_001.fastq.gz	VTA Dns R1	passed	3NP	No	134217	1.84446	62.1457
VTASalD14Repl1_GAM190114_3NP_C04_1_S27_R1_001.fastq.gz	VTA Dns R1	passed	3NP	No	859118	9.18207	27.7177
VTASalD14Repl1_GAM190114_3NP_C04_2_S123_R1_001.fastq.gz	VTA Dns R1	passed	3NP	No	133046	1.76944	71.3098
VTASalD14Repl1_GAM190114_3NP_C05_1_S35_R1_001.fastq.gz	VTA Dns R1	passed	3NP	No	667863	5.86642	31.9189
VTASalD14Repl1_GAM190114_3NP_C05_2_S131_R1_001.fastq.gz	VTA Dns R1	passed	3NP	No	964579	11.7145	14.7382
VTASalD14Repl1_GAM190114_3NP_C06_1_S43_R1_001.fastq.gz	VTA Dns R1	passed	3NP	No	1086564	10.4318	12.7809
VTASalD14Repl1_GAM190114_3NP_C06_2_S139_R1_001.fastq.gz	VTA Dns R1	passed	3NP	No	691755	7.83349	26.2271
VTASalD14Repl1_GAM190114_3NP_C07_1_S51_R1_001.fastq.gz	VTA Dns R1	passed	3NP	No	149143	1.63952	67.6023
VTASalD14Repl1_GAM190114_3NP_C07_2_S147_R1_001.fastq.gz	VTA Dns R1	passed	3NP	No	312366	3.81702	67.0244
VTASalD14Repl1_GAM190114_3NP_C08_1_S59_R1_001.fastq.gz	VTA Dns R1	passed	3NP	No	329741	3.20037	54.9971
VTASalD14Repl1_GAM190114_3NP_C08_2_S155_R1_001.fastq.gz	VTA Dns R1	passed	3NP	No	465788	5.23147	41.3363
VTASalD14Repl1_GAM190114_3NP_C09_1_S67_R1_001.fastq.gz	VTA Dns R1	passed	3NP	No	508560	5.18756	28.0113
VTASalD14Repl1_GAM190114_3NP_C09_2_S163_R1_001.fastq.gz	VTA Dns R1	passed	3NP	No	525636	5.6505	23.8496
VTASalD14Repl1_GAM190114_3NP_C10_1_S75_R1_001.fastq.gz	VTA Dns R1	passed	3NP	No	356585	3.58097	61.5186
VTASalD14Repl1_GAM190114_3NP_C10_2_S171_R1_001.fastq.gz	VTA Dns R1	failed	3NP	No	182595	2.3806	78.3951
VTASalD14Repl1_GAM190114_3NP_C11_1_S83_R1_001.fastq.gz	VTA Dns R1	passed	3NP	No	750207	8.70631	38.1772
VTASalD14Repl1_GAM190114_3NP_C11_2_S179_R1_001.fastq.gz	VTA Dns R1	passed	3NP	No	175519	2.05306	66.7877
VTASalD14Repl1_GAM190114_3NP_C12_1_S91_R1_001.fastq.gz	VTA Dns R1	passed	3NP	No	343522	3.33394	44.2468
VTASalD14Repl1_GAM190114_3NP_C12_2_S187_R1_001.fastq.gz	VTA Dns R1	passed	3NP	No	631809	7.99085	24.538
VTASalD14Repl1_GAM190114_3NP_D01_1_S4_R1_001.fastq.gz	VTA Dns R1	passed	3NP	No	151077	0.933211	71.1019
VTASalD14Repl1_GAM190114_3NP_D01_2_S100_R1_001.fastq.gz	VTA Dns R1	passed	3NP	No	252080	2.54346	58.9351
VTASalD14Repl1_GAM190114_3NP_D02_1_S12_R1_001.fastq.gz	VTA Dns R1	failed	3NP	No	34223	0.10796	85.9649
VTASalD14Repl1_GAM190114_3NP_D02_2_S108_R1_001.fastq.gz	VTA Dns R1	passed	3NP	No	205369	2.58188	37.4209
VTASalD14Repl1_GAM190114_3NP_D03_1_S20_R1_001.fastq.gz	VTA Dns R1	passed	3NP	No	652253	13.4803	12.9707
VTASalD14Repl1_GAM190114_3NP_D03_2_S116_R1_001.fastq.gz	VTA Dns R1	passed	3NP	No	194716	2.92406	68.5604
VTASalD14Repl1_GAM190114_3NP_D04_1_S28_R1_001.fastq.gz	VTA Dns R1	passed	3NP	No	1109950	13.2168	16.0474
VTASalD14Repl1_GAM190114_3NP_D04_2_S124_R1_001.fastq.gz	VTA Dns R1	passed	3NP	No	200934	2.08051	66.0149
VTASalD14Repl1_GAM190114_3NP_D05_1_S36_R1_001.fastq.gz	VTA Dns R1	passed	3NP	No	454210	4.54529	39.3309
VTASalD14Repl1_GAM190114_3NP_D05_2_S132_R1_001.fastq.gz	VTA Dns R1	passed	3NP	No	658963	8.45746	37.706
VTASalD14Repl1_GAM190114_3NP_D06_1_S44_R1_001.fastq.gz	VTA Dns R1	passed	3NP	No	185735	2.08966	70.8516
VTASalD14Repl1_GAM190114_3NP_D06_2_S140_R1_001.fastq.gz	VTA Dns R1	passed	3NP	No	755831	7.62306	12.7418
VTASalD14Repl1_GAM190114_3NP_D07_1_S52_R1_001.fastq.gz	VTA Dns R1	passed	3NP	No	488958	3.25892	9.26966
VTASalD14Repl1_GAM190114_3NP_D07_2_S148_R1_001.fastq.gz	VTA Dns R1	passed	3NP	No	330079	4.07868	55.5664
VTASalD14Repl1_GAM190114_3NP_D08_1_S60_R1_001.fastq.gz	VTA Dns R1	passed	3NP	No	343412	2.63861	52.8486
VTASalD14Repl1_GAM190114_3NP_D08_2_S156_R1_001.fastq.gz	VTA Dns R1	passed	3NP	No	666158	9.10156	39.0819
VTASalD14Repl1_GAM190114_3NP_D09_1_S68_R1_001.fastq.gz	VTA Dns R1	passed	3NP	No	712948	9.26075	39.1058
VTASalD14Repl1_GAM190114_3NP_D09_2_S164_R1_001.fastq.gz	VTA Dns R1	passed	3NP	No	341468	3.45105	59.3365
VTASalD14Repl1_GAM190114_3NP_D10_1_S76_R1_001.fastq.gz	VTA Dns R1	passed	3NP	No	614309	5.68344	38.2732
VTASalD14Repl1_GAM190114_3NP_D10_2_S172_R1_001.fastq.gz	VTA Dns R1	failed	3NP	No	125145	1.76578	77.7306
VTASalD14Repl1_GAM190114_3NP_D11_1_S84_R1_001.fastq.gz	VTA Dns R1	passed	3NP	No	267371	2.73742	65.8305
VTASalD14Repl1_GAM190114_3NP_D11_2_S180_R1_001.fastq.gz	VTA Dns R1	passed	3NP	No	106453	1.21683	74.1692
VTASalD14Repl1_GAM190114_3NP_D12_1_S92_R1_001.fastq.gz	VTA Dns R1	failed	3NP	No	97412	0.821592	77.4611
VTASalD14Repl1_GAM190114_3NP_D12_2_S188_R1_001.fastq.gz	VTA Dns R1	passed	3NP	No	716411	10.7832	28.7201
VTASalD14Repl1_GAM190114_3NP_E01_1_S5_R1_001.fastq.gz	VTA Dns R1	failed	3NP	No	1308	0.0603843	100
VTASalD14Repl1_GAM190114_3NP_E01_2_S101_R1_001.fastq.gz	VTA Dns R1	failed	3NP	No	36254	0.52516	84.4523
VTASalD14Repl1_GAM190114_3NP_E02_1_S13_R1_001.fastq.gz	VTA Dns R1	passed	3NP	No	786583	10.8015	26.6321
VTASalD14Repl1_GAM190114_3NP_E02_2_S109_R1_001.fastq.gz	VTA Dns R1	failed	3NP	No	62628	1.16926	84.6761
VTASalD14Repl1_GAM190114_3NP_E03_1_S21_R1_001.fastq.gz	VTA Dns R1	passed	3NP	No	501598	24.344	41.2796
VTASalD14Repl1_GAM190114_3NP_E03_2_S117_R1_001.fastq.gz	VTA Dns R1	passed	3NP	No	561709	8.27264	32.1516
VTASalD14Repl1_GAM190114_3NP_E04_1_S29_R1_001.fastq.gz	VTA Dns R1	passed	3NP	No	650669	8.785	23.2103
VTASalD14Repl1_GAM190114_3NP_E04_2_S125_R1_001.fastq.gz	VTA Dns R1	passed	3NP	No	1131115	19.8884	17.2109
VTASalD14Repl1_GAM190114_3NP_E05_1_S37_R1_001.fastq.gz	VTA Dns R1	passed	3NP	No	585112	5.89021	50.2903
VTASalD14Repl1_GAM190114_3NP_E05_2_S133_R1_001.fastq.gz	VTA Dns R1	passed	3NP	No	734360	8.26532	34.1684
VTASalD14Repl1_GAM190114_3NP_E06_1_S45_R1_001.fastq.gz	VTA Dns R1	passed	3NP	No	806518	8.51052	24.6157
VTASalD14Repl1_GAM190114_3NP_E06_2_S141_R1_001.fastq.gz	VTA Dns R1	passed	3NP	No	340644	5.84629	50.1881
VTASalD14Repl1_GAM190114_3NP_E07_1_S53_R1_001.fastq.gz	VTA Dns R1	passed	3NP	No	541332	5.37786	52.7523
VTASalD14Repl1_GAM190114_3NP_E07_2_S149_R1_001.fastq.gz	VTA Dns R1	passed	3NP	No	650482	6.02562	30.2077
VTASalD14Repl1_GAM190114_3NP_E08_1_S61_R1_001.fastq.gz	VTA Dns R1	passed	3NP	No	938286	6.44282	14.8893
VTASalD14Repl1_GAM190114_3NP_E08_2_S157_R1_001.fastq.gz	VTA Dns R1	passed	3NP	No	395562	4.44648	53.7221
VTASalD14Repl1_GAM190114_3NP_E09_1_S69_R1_001.fastq.gz	VTA Dns R1	passed	3NP	No	553295	6.91491	44.4799
VTASalD14Repl1_GAM190114_3NP_E09_2_S165_R1_001.fastq.gz	VTA Dns R1	passed	3NP	No	249393	2.87649	54.6528
VTASalD14Repl1_GAM190114_3NP_E10_1_S77_R1_001.fastq.gz	VTA Dns R1	passed	3NP	No	375997	3.15096	60.9597
VTASalD14Repl1_GAM190114_3NP_E10_2_S173_R1_001.fastq.gz	VTA Dns R1	passed	3NP	No	152560	1.53339	66.1483
VTASalD14Repl1_GAM190114_3NP_E11_1_S85_R1_001.fastq.gz	VTA Dns R1	passed	3NP	No	401375	2.97713	48.6154
VTASalD14Repl1_GAM190114_3NP_E11_2_S181_R1_001.fastq.gz	VTA Dns R1	passed	3NP	No	664908	8.61116	31.994
VTASalD14Repl1_GAM190114_3NP_E12_1_S93_R1_001.fastq.gz	VTA Dns R1	passed	3NP	No	365707	3.08509	64.7132
VTASalD14Repl1_GAM190114_3NP_E12_2_S189_R1_001.fastq.gz	VTA Dns R1	failed	3NP	No	120853	1.3559	75.6498
VTASalD14Repl1_GAM190114_3NP_F01_1_S6_R1_001.fastq.gz	VTA Dns R1	failed	3NP	No	1216	0.0878317	100
VTASalD14Repl1_GAM190114_3NP_F01_2_S102_R1_001.fastq.gz	VTA Dns R1	passed	3NP	No	150786	3.23147	67.4664
VTASalD14Repl1_GAM190114_3NP_F02_1_S14_R1_001.fastq.gz	VTA Dns R1	passed	3NP	No	941879	14.8783	17.4788
VTASalD14Repl1_GAM190114_3NP_F02_2_S110_R1_001.fastq.gz	VTA Dns R1	passed	3NP	No	340403	5.09058	40.1228
VTASalD14Repl1_GAM190114_3NP_F03_1_S22_R1_001.fastq.gz	VTA Dns R1	passed	3NP	No	729058	8.09698	24.4089
VTASalD14Repl1_GAM190114_3NP_F03_2_S118_R1_001.fastq.gz	VTA Dns R1	passed	3NP	No	583752	9.13083	25.9889
VTASalD14Repl1_GAM190114_3NP_F04_1_S30_R1_001.fastq.gz	VTA Dns R1	passed	3NP	No	1426761	20.2104	10.1795
VTASalD14Repl1_GAM190114_3NP_F04_2_S126_R1_001.fastq.gz	VTA Dns R1	passed	3NP	No	623464	8.76304	21.9974
VTASalD14Repl1_GAM190114_3NP_F05_1_S38_R1_001.fastq.gz	VTA Dns R1	passed	3NP	No	826283	8.78683	36.2095
VTASalD14Repl1_GAM190114_3NP_F05_2_S134_R1_001.fastq.gz	VTA Dns R1	passed	3NP	No	592750	8.59652	39.9175
VTASalD14Repl1_GAM190114_3NP_F06_1_S46_R1_001.fastq.gz	VTA Dns R1	failed	3NP	No	1281	0.0567246	100
VTASalD14Repl1_GAM190114_3NP_F06_2_S142_R1_001.fastq.gz	VTA Dns R1	passed	3NP	No	278705	3.88472	60.224
VTASalD14Repl1_GAM190114_3NP_F07_1_S54_R1_001.fastq.gz	VTA Dns R1	passed	3NP	No	1033508	8.84904	20.1204
VTASalD14Repl1_GAM190114_3NP_F07_2_S150_R1_001.fastq.gz	VTA Dns R1	passed	3NP	No	184878	2.11894	68.4764
VTASalD14Repl1_GAM190114_3NP_F08_1_S62_R1_001.fastq.gz	VTA Dns R1	passed	3NP	No	623323	6.08417	47.5659
VTASalD14Repl1_GAM190114_3NP_F08_2_S158_R1_001.fastq.gz	VTA Dns R1	passed	3NP	No	477629	6.51052	55.0916
VTASalD14Repl1_GAM190114_3NP_F09_1_S70_R1_001.fastq.gz	VTA Dns R1	passed	3NP	No	235757	2.13907	60.7651
VTASalD14Repl1_GAM190114_3NP_F09_2_S166_R1_001.fastq.gz	VTA Dns R1	passed	3NP	No	643398	5.08143	25.4967
VTASalD14Repl1_GAM190114_3NP_F10_1_S78_R1_001.fastq.gz	VTA Dns R1	passed	3NP	No	228120	2.11711	63.1488
VTASalD14Repl1_GAM190114_3NP_F10_2_S174_R1_001.fastq.gz	VTA Dns R1	passed	3NP	No	401933	5.07777	51.2725
VTASalD14Repl1_GAM190114_3NP_F11_1_S86_R1_001.fastq.gz	VTA Dns R1	passed	3NP	No	414327	3.67429	61.0204
VTASalD14Repl1_GAM190114_3NP_F11_2_S182_R1_001.fastq.gz	VTA Dns R1	passed	3NP	No	964364	11.3413	16.4853
VTASalD14Repl1_GAM190114_3NP_F12_1_S94_R1_001.fastq.gz	VTA Dns R1	passed	3NP	No	239204	2.06953	62.4658
VTASalD14Repl1_GAM190114_3NP_F12_2_S190_R1_001.fastq.gz	VTA Dns R1	passed	3NP	No	307638	3.27539	65.4243
VTASalD14Repl1_GAM190114_3NP_G01_1_S7_R1_001.fastq.gz	VTA Dns R1	passed	3NP	No	178053	1.95059	73.8185
VTASalD14Repl1_GAM190114_3NP_G01_2_S103_R1_001.fastq.gz	VTA Dns R1	failed	3NP	No	49119	1.30284	80.2377
VTASalD14Repl1_GAM190114_3NP_G02_1_S15_R1_001.fastq.gz	VTA Dns R1	passed	3NP	No	609877	7.79323	26.7566
VTASalD14Repl1_GAM190114_3NP_G02_2_S111_R1_001.fastq.gz	VTA Dns R1	passed	3NP	No	271051	3.62306	35.3721
VTASalD14Repl1_GAM190114_3NP_G03_1_S23_R1_001.fastq.gz	VTA Dns R1	passed	3NP	No	439616	4.59103	54.8963
VTASalD14Repl1_GAM190114_3NP_G03_2_S119_R1_001.fastq.gz	VTA Dns R1	passed	3NP	No	408983	5.82434	42.3913
VTASalD14Repl1_GAM190114_3NP_G04_1_S31_R1_001.fastq.gz	VTA Dns R1	passed	3NP	No	840303	5.86825	18.9299
VTASalD14Repl1_GAM190114_3NP_G04_2_S127_R1_001.fastq.gz	VTA Dns R1	passed	3NP	No	374175	5.41629	29.4317
VTASalD14Repl1_GAM190114_3NP_G05_1_S39_R1_001.fastq.gz	VTA Dns R1	passed	3NP	No	1184555	12.6368	22.0756
VTASalD14Repl1_GAM190114_3NP_G05_2_S135_R1_001.fastq.gz	VTA Dns R1	passed	3NP	No	957466	15.6505	12.2222
VTASalD14Repl1_GAM190114_3NP_G06_1_S47_R1_001.fastq.gz	VTA Dns R1	passed	3NP	No	344746	3.10156	63.4731
VTASalD14Repl1_GAM190114_3NP_G06_2_S143_R1_001.fastq.gz	VTA Dns R1	passed	3NP	No	851116	8.12809	20.9745
VTASalD14Repl1_GAM190114_3NP_G07_1_S55_R1_001.fastq.gz	VTA Dns R1	passed	3NP	No	265834	2.55993	46.1201
VTASalD14Repl1_GAM190114_3NP_G07_2_S151_R1_001.fastq.gz	VTA Dns R1	passed	3NP	No	141190	1.71821	74.6253
VTASalD14Repl1_GAM190114_3NP_G08_1_S63_R1_001.fastq.gz	VTA Dns R1	passed	3NP	No	410219	4.76304	58.7321
VTASalD14Repl1_GAM190114_3NP_G08_2_S159_R1_001.fastq.gz	VTA Dns R1	passed	3NP	No	464098	5.18207	51.5431
VTASalD14Repl1_GAM190114_3NP_G09_1_S71_R1_001.fastq.gz	VTA Dns R1	passed	3NP	No	495257	4.5032	49.1235
VTASalD14Repl1_GAM190114_3NP_G09_2_S167_R1_001.fastq.gz	VTA Dns R1	passed	3NP	No	183800	2.09698	73.6124
VTASalD14Repl1_GAM190114_3NP_G10_1_S79_R1_001.fastq.gz	VTA Dns R1	passed	3NP	No	443282	5.19671	55.8386
VTASalD14Repl1_GAM190114_3NP_G10_2_S175_R1_001.fastq.gz	VTA Dns R1	passed	3NP	No	269664	2.94785	65.5281
VTASalD14Repl1_GAM190114_3NP_G11_1_S87_R1_001.fastq.gz	VTA Dns R1	passed	3NP	No	590823	5.87374	26.5455
VTASalD14Repl1_GAM190114_3NP_G11_2_S183_R1_001.fastq.gz	VTA Dns R1	failed	3NP	No	7795	0.0548948	82.7586
VTASalD14Repl1_GAM190114_3NP_G12_1_S95_R1_001.fastq.gz	VTA Dns R1	passed	3NP	No	141224	1.39067	71.0949
VTASalD14Repl1_GAM190114_3NP_G12_2_S191_R1_001.fastq.gz	VTA Dns R1	passed	3NP	No	260987	2.87832	54.7893
VTASalD14Repl1_GAM190114_3NP_H01_1_S8_R1_001.fastq.gz	VTA Dns R1	failed	3NP	No	212528	2.35865	75.4894
VTASalD14Repl1_GAM190114_3NP_H01_2_S104_R1_001.fastq.gz	VTA Dns R1	failed	3NP	No	16923	0.118939	90.3226
VTASalD14Repl1_GAM190114_3NP_H02_1_S16_R1_001.fastq.gz	VTA Dns R1	passed	3NP	No	313957	2.73742	35.7191
VTASalD14Repl1_GAM190114_3NP_H02_2_S112_R1_001.fastq.gz	VTA Dns R1	passed	3NP	No	160505	3.80787	56.2095
VTASalD14Repl1_GAM190114_3NP_H03_1_S24_R1_001.fastq.gz	VTA Dns R1	passed	3NP	No	818050	8.4538	14.3468
VTASalD14Repl1_GAM190114_3NP_H04_1_S32_R1_001.fastq.gz	VTA Dns R1	passed	3NP	No	179411	3.01921	56.6972
VTASalD14Repl1_GAM190114_3NP_H04_2_S128_R1_001.fastq.gz	VTA Dns R1	passed	3NP	No	471959	6.91857	29.3355
VTASalD14Repl1_GAM190114_3NP_H05_1_S40_R1_001.fastq.gz	VTA Dns R1	passed	3NP	No	329564	2.80512	57.3203
VTASalD14Repl1_GAM190114_3NP_H05_2_S136_R1_001.fastq.gz	VTA Dns R1	passed	3NP	No	1060652	15.1016	17.6765
VTASalD14Repl1_GAM190114_3NP_H06_2_S144_R1_001.fastq.gz	VTA Dns R1	passed	3NP	No	428704	4.61116	52.8959
VTASalD14Repl1_GAM190114_3NP_H07_1_S56_R1_001.fastq.gz	VTA Dns R1	passed	3NP	No	603971	4.51784	38.9047
VTASalD14Repl1_GAM190114_3NP_H07_2_S152_R1_001.fastq.gz	VTA Dns R1	passed	3NP	No	266404	2.99177	68.2792
VTASalD14Repl1_GAM190114_3NP_H08_1_S64_R1_001.fastq.gz	VTA Dns R1	passed	3NP	No	167840	2.66972	73.5729
VTASalD14Repl1_GAM190114_3NP_H08_2_S160_R1_001.fastq.gz	VTA Dns R1	passed	3NP	No	489122	4.30192	44.1649
VTASalD14Repl1_GAM190114_3NP_H09_1_S72_R1_001.fastq.gz	VTA Dns R1	passed	3NP	No	595801	5.18756	46.6448
VTASalD14Repl1_GAM190114_3NP_H09_2_S168_R1_001.fastq.gz	VTA Dns R1	failed	3NP	No	2909	0.122598	100
VTASalD14Repl1_GAM190114_3NP_H10_1_S80_R1_001.fastq.gz	VTA Dns R1	passed	3NP	No	784758	7.68893	25.6695
VTASalD14Repl1_GAM190114_3NP_H10_2_S176_R1_001.fastq.gz	VTA Dns R1	failed	3NP	No	149076	1.74748	76.4392
VTASalD14Repl1_GAM190114_3NP_H11_1_S88_R1_001.fastq.gz	VTA Dns R1	passed	3NP	No	260618	2.37511	54.6875
VTASalD14Repl1_GAM190114_3NP_H11_2_S184_R1_001.fastq.gz	VTA Dns R1	failed	3NP	No	145660	2.44648	78.5823
VTASalD14Repl1_GAM190212_0NP_H06_2_S144_R1_001.fastq.gz	VTA Dns R1	failed	0NP	No	1216	0.0713632	100
VTASalD14Repl1_GAM190212_0NP_H12_2_S192_R1_001.fastq.gz	VTA Dns R1	failed	0NP	No	4084	0.865508	88.2227
VTASalD14Repl1_GAM190212_3NP_A01_2_S97_R1_001.fastq.gz	VTA Dns R1	passed	3NP	No	295698	3.24062	44.8401
VTASalD14Repl1_GAM190212_3NP_A02_2_S105_R1_001.fastq.gz	VTA Dns R1	passed	3NP	No	1430921	14.0238	16.3249
VTASalD14Repl1_GAM190212_3NP_A03_2_S113_R1_001.fastq.gz	VTA Dns R1	passed	3NP	No	1197652	11.8152	22.1994
VTASalD14Repl1_GAM190212_3NP_A04_2_S121_R1_001.fastq.gz	VTA Dns R1	passed	3NP	No	904389	8.38426	26.0811
VTASalD14Repl1_GAM190212_3NP_A05_2_S129_R1_001.fastq.gz	VTA Dns R1	failed	3NP	No	3003	0.142726	91.5493
VTASalD14Repl1_GAM190212_3NP_A06_2_S137_R1_001.fastq.gz	VTA Dns R1	failed	3NP	No	18334	1.78408	54.6488
VTASalD14Repl1_GAM190212_3NP_A07_2_S145_R1_001.fastq.gz	VTA Dns R1	passed	3NP	No	135854	0.955169	46.1538
VTASalD14Repl1_GAM190212_3NP_A08_2_S153_R1_001.fastq.gz	VTA Dns R1	passed	3NP	No	303605	2.96798	45.1047
VTASalD14Repl1_GAM190212_3NP_A09_2_S161_R1_001.fastq.gz	VTA Dns R1	passed	3NP	No	1809102	13.6999	9.68103
VTASalD14Repl1_GAM190212_3NP_A10_2_S169_R1_001.fastq.gz	VTA Dns R1	passed	3NP	No	631620	3.33211	45.2711
VTASalD14Repl1_GAM190212_3NP_A11_2_S177_R1_001.fastq.gz	VTA Dns R1	failed	3NP	No	38872	0.411711	66.6667
VTASalD14Repl1_GAM190212_3NP_A12_2_S185_R1_001.fastq.gz	VTA Dns R1	passed	3NP	No	853167	4.4849	47.5192
VTASalD14Repl1_GAM190212_3NP_B01_2_S98_R1_001.fastq.gz	VTA Dns R1	passed	3NP	No	359515	5.90302	29.8665
VTASalD14Repl1_GAM190212_3NP_B02_2_S106_R1_001.fastq.gz	VTA Dns R1	passed	3NP	No	1066302	7.00823	7.39049
VTASalD14Repl1_GAM190212_3NP_B03_2_S114_R1_001.fastq.gz	VTA Dns R1	passed	3NP	No	367924	3.53522	49.9223
VTASalD14Repl1_GAM190212_3NP_B04_2_S122_R1_001.fastq.gz	VTA Dns R1	failed	3NP	No	47788	1.53156	50.4785
VTASalD14Repl1_GAM190212_3NP_B05_2_S130_R1_001.fastq.gz	VTA Dns R1	passed	3NP	No	361954	4.18298	54.4389
VTASalD14Repl1_GAM190212_3NP_B06_2_S138_R1_001.fastq.gz	VTA Dns R1	passed	3NP	No	426788	5.01921	44.1826
VTASalD14Repl1_GAM190212_3NP_B07_2_S146_R1_001.fastq.gz	VTA Dns R1	passed	3NP	No	1288999	12.3477	19.8951
VTASalD14Repl1_GAM190212_3NP_B08_2_S154_R1_001.fastq.gz	VTA Dns R1	passed	3NP	No	719642	3.97804	39.6341
VTASalD14Repl1_GAM190212_3NP_B09_2_S162_R1_001.fastq.gz	VTA Dns R1	passed	3NP	No	591584	3.91949	42.7394
VTASalD14Repl1_GAM190212_3NP_B10_2_S170_R1_001.fastq.gz	VTA Dns R1	failed	3NP	No	28112	4.48124	61.373
VTASalD14Repl1_GAM190212_3NP_B11_2_S178_R1_001.fastq.gz	VTA Dns R1	passed	3NP	No	266907	5.87374	58.2572
VTASalD14Repl1_GAM190212_3NP_B12_2_S186_R1_001.fastq.gz	VTA Dns R1	passed	3NP	No	248804	2.46844	66.1562
VTASalD14Repl1_GAM190212_3NP_C01_2_S99_R1_001.fastq.gz	VTA Dns R1	passed	3NP	No	876205	9.53522	26.3117
VTASalD14Repl1_GAM190212_3NP_C02_2_S107_R1_001.fastq.gz	VTA Dns R1	passed	3NP	No	379090	3.54071	30.1587
VTASalD14Repl1_GAM190212_3NP_C03_2_S115_R1_001.fastq.gz	VTA Dns R1	passed	3NP	No	720915	7.53522	35.5862
VTASalD14Repl1_GAM190212_3NP_C04_2_S123_R1_001.fastq.gz	VTA Dns R1	passed	3NP	No	1571587	15.3596	7.92516
VTASalD14Repl1_GAM190212_3NP_C05_2_S131_R1_001.fastq.gz	VTA Dns R1	passed	3NP	No	786417	10.075	26.5578
VTASalD14Repl1_GAM190212_3NP_C06_2_S139_R1_001.fastq.gz	VTA Dns R1	passed	3NP	No	800787	9.27905	32.6721
VTASalD14Repl1_GAM190212_3NP_C07_2_S147_R1_001.fastq.gz	VTA Dns R1	passed	3NP	No	924191	6.58554	20.9546
VTASalD14Repl1_GAM190212_3NP_C08_2_S155_R1_001.fastq.gz	VTA Dns R1	failed	3NP	No	28707	0.589204	71.3396
VTASalD14Repl1_GAM190212_3NP_C09_2_S163_R1_001.fastq.gz	VTA Dns R1	passed	3NP	No	1524258	10.3696	15.5106
VTASalD14Repl1_GAM190212_3NP_C10_2_S171_R1_001.fastq.gz	VTA Dns R1	passed	3NP	No	986161	7.30284	32.2548
VTASalD14Repl1_GAM190212_3NP_C11_2_S179_R1_001.fastq.gz	VTA Dns R1	passed	3NP	No	883510	6.81793	39.754
VTASalD14Repl1_GAM190212_3NP_C12_2_S187_R1_001.fastq.gz	VTA Dns R1	passed	3NP	No	1193818	10.7173	28.354
VTASalD14Repl1_GAM190212_3NP_D01_2_S100_R1_001.fastq.gz	VTA Dns R1	passed	3NP	No	906185	10.0677	27.2207
VTASalD14Repl1_GAM190212_3NP_D02_2_S108_R1_001.fastq.gz	VTA Dns R1	passed	3NP	No	924993	10.269	32.2416
VTASalD14Repl1_GAM190212_3NP_D03_2_S116_R1_001.fastq.gz	VTA Dns R1	passed	3NP	No	1401045	17.2955	13.0854
VTASalD14Repl1_GAM190212_3NP_D04_2_S124_R1_001.fastq.gz	VTA Dns R1	passed	3NP	No	1470901	13.8829	17.3678
VTASalD14Repl1_GAM190212_3NP_D05_2_S132_R1_001.fastq.gz	VTA Dns R1	passed	3NP	No	238638	4.11528	54.8387
VTASalD14Repl1_GAM190212_3NP_D06_2_S140_R1_001.fastq.gz	VTA Dns R1	passed	3NP	No	1575903	18.3843	5.93961
VTASalD14Repl1_GAM190212_3NP_D07_2_S148_R1_001.fastq.gz	VTA Dns R1	passed	3NP	No	314645	4.57091	42.9681
VTASalD14Repl1_GAM190212_3NP_D08_2_S156_R1_001.fastq.gz	VTA Dns R1	passed	3NP	No	255201	1.62489	56.4951
VTASalD14Repl1_GAM190212_3NP_D09_2_S164_R1_001.fastq.gz	VTA Dns R1	passed	3NP	No	1095052	5.19854	7.25664
VTASalD14Repl1_GAM190212_3NP_D10_2_S172_R1_001.fastq.gz	VTA Dns R1	passed	3NP	No	648600	5.10339	43.5276
VTASalD14Repl1_GAM190212_3NP_D11_2_S180_R1_001.fastq.gz	VTA Dns R1	passed	3NP	No	973651	8.08417	34.9952
VTASalD14Repl1_GAM190212_3NP_D12_2_S188_R1_001.fastq.gz	VTA Dns R1	passed	3NP	No	208703	1.81702	71.2284
VTASalD14Repl1_GAM190212_3NP_E01_2_S101_R1_001.fastq.gz	VTA Dns R1	passed	3NP	No	306660	2.8527	38.9774
VTASalD14Repl1_GAM190212_3NP_E02_2_S109_R1_001.fastq.gz	VTA Dns R1	passed	3NP	No	479572	8.55261	36.7203
VTASalD14Repl1_GAM190212_3NP_E03_2_S117_R1_001.fastq.gz	VTA Dns R1	passed	3NP	No	580783	8.05489	40.3837
VTASalD14Repl1_GAM190212_3NP_E04_2_S125_R1_001.fastq.gz	VTA Dns R1	passed	3NP	No	795335	9.45471	28.1173
VTASalD14Repl1_GAM190212_3NP_E05_2_S133_R1_001.fastq.gz	VTA Dns R1	passed	3NP	No	534095	7.78042	36.6015
VTASalD14Repl1_GAM190212_3NP_E06_2_S141_R1_001.fastq.gz	VTA Dns R1	passed	3NP	No	1102392	15.6597	11.1593
VTASalD14Repl1_GAM190212_3NP_E07_2_S149_R1_001.fastq.gz	VTA Dns R1	passed	3NP	No	784099	12.333	23.165
VTASalD14Repl1_GAM190212_3NP_E08_2_S157_R1_001.fastq.gz	VTA Dns R1	passed	3NP	No	1109042	10.2141	15.7606
VTASalD14Repl1_GAM190212_3NP_E09_2_S165_R1_001.fastq.gz	VTA Dns R1	passed	3NP	No	924525	7.05398	29.267
VTASalD14Repl1_GAM190212_3NP_E10_2_S173_R1_001.fastq.gz	VTA Dns R1	passed	3NP	No	572684	5.2699	43.9067
VTASalD14Repl1_GAM190212_3NP_E11_2_S181_R1_001.fastq.gz	VTA Dns R1	passed	3NP	No	383519	2.66972	47.5096
VTASalD14Repl1_GAM190212_3NP_E12_2_S189_R1_001.fastq.gz	VTA Dns R1	passed	3NP	No	1036061	7.79689	31.7115
VTASalD14Repl1_GAM190212_3NP_F01_2_S102_R1_001.fastq.gz	VTA Dns R1	passed	3NP	No	353677	3.74565	44.8889
VTASalD14Repl1_GAM190212_3NP_F02_2_S110_R1_001.fastq.gz	VTA Dns R1	passed	3NP	No	389632	5.95242	44.6349
VTASalD14Repl1_GAM190212_3NP_F03_2_S118_R1_001.fastq.gz	VTA Dns R1	passed	3NP	No	679573	9.53156	35.1336
VTASalD14Repl1_GAM190212_3NP_F04_2_S126_R1_001.fastq.gz	VTA Dns R1	passed	3NP	No	558998	6.94236	38.1648
VTASalD14Repl1_GAM190212_3NP_F05_2_S134_R1_001.fastq.gz	VTA Dns R1	passed	3NP	No	911786	7.78225	14.3747
VTASalD14Repl1_GAM190212_3NP_F06_2_S142_R1_001.fastq.gz	VTA Dns R1	passed	3NP	No	696029	6.63495	26.0353
VTASalD14Repl1_GAM190212_3NP_F07_2_S150_R1_001.fastq.gz	VTA Dns R1	passed	3NP	No	633083	3.48033	27.4905
VTASalD14Repl1_GAM190212_3NP_F08_2_S158_R1_001.fastq.gz	VTA Dns R1	passed	3NP	No	425001	3.88106	47.3336
VTASalD14Repl1_GAM190212_3NP_F09_2_S166_R1_001.fastq.gz	VTA Dns R1	passed	3NP	No	966729	8.35316	28.6997
VTASalD14Repl1_GAM190212_3NP_F10_2_S174_R1_001.fastq.gz	VTA Dns R1	passed	3NP	No	1137343	8.82891	24.6534
VTASalD14Repl1_GAM190212_3NP_F11_2_S182_R1_001.fastq.gz	VTA Dns R1	passed	3NP	No	1225178	14.9954	11.3015
VTASalD14Repl1_GAM190212_3NP_F12_2_S190_R1_001.fastq.gz	VTA Dns R1	passed	3NP	No	1030578	9.91949	31.1436
VTASalD14Repl1_GAM190212_3NP_G01_2_S103_R1_001.fastq.gz	VTA Dns R1	passed	3NP	No	747584	7.98353	32.1903
VTASalD14Repl1_GAM190212_3NP_G02_2_S111_R1_001.fastq.gz	VTA Dns R1	passed	3NP	No	1430420	19.4529	6.81032
VTASalD14Repl1_GAM190212_3NP_G03_2_S119_R1_001.fastq.gz	VTA Dns R1	passed	3NP	No	1262487	13.1601	15.5008
VTASalD14Repl1_GAM190212_3NP_G04_2_S127_R1_001.fastq.gz	VTA Dns R1	passed	3NP	No	552122	5.66148	43.0355
VTASalD14Repl1_GAM190212_3NP_G05_2_S135_R1_001.fastq.gz	VTA Dns R1	passed	3NP	No	264041	4.33852	52.5597
VTASalD14Repl1_GAM190212_3NP_G06_2_S143_R1_001.fastq.gz	VTA Dns R1	passed	3NP	No	1316872	10.893	20.9822
VTASalD14Repl1_GAM190212_3NP_G07_2_S151_R1_001.fastq.gz	VTA Dns R1	passed	3NP	No	93101	5.25343	43.0011
VTASalD14Repl1_GAM190212_3NP_G08_2_S159_R1_001.fastq.gz	VTA Dns R1	passed	3NP	No	547679	3.12717	42.5884
VTASalD14Repl1_GAM190212_3NP_G09_2_S167_R1_001.fastq.gz	VTA Dns R1	passed	3NP	No	999250	5.58829	25.6808
VTASalD14Repl1_GAM190212_3NP_G10_2_S175_R1_001.fastq.gz	VTA Dns R1	passed	3NP	No	844948	6.81793	39.0727
VTASalD14Repl1_GAM190212_3NP_G11_2_S183_R1_001.fastq.gz	VTA Dns R1	passed	3NP	No	805878	5.83349	37.8247
VTASalD14Repl1_GAM190212_3NP_G12_2_S191_R1_001.fastq.gz	VTA Dns R1	passed	3NP	No	1087181	7.27905	32.6779
VTASalD14Repl1_GAM190212_3NP_H01_2_S104_R1_001.fastq.gz	VTA Dns R1	passed	3NP	No	856587	11.1144	18.0694
VTASalD14Repl1_GAM190212_3NP_H02_2_S112_R1_001.fastq.gz	VTA Dns R1	passed	3NP	No	376674	3.75663	46.4567
VTASalD14Repl1_GAM190212_3NP_H03_2_S120_R1_001.fastq.gz	VTA Dns R1	passed	3NP	No	1455741	15.0485	7.30721
VTASalD14Repl1_GAM190212_3NP_H04_2_S128_R1_001.fastq.gz	VTA Dns R1	passed	3NP	No	93329	1.2022	69.8315
VTASalD14Repl1_GAM190212_3NP_H05_2_S136_R1_001.fastq.gz	VTA Dns R1	passed	3NP	No	804779	7.9817	36.0988
VTASalD14Repl1_GAM190212_3NP_H07_2_S152_R1_001.fastq.gz	VTA Dns R1	passed	3NP	No	1111710	9.21683	24.56
VTASalD14Repl1_GAM190212_3NP_H08_2_S160_R1_001.fastq.gz	VTA Dns R1	passed	3NP	No	492742	4.79414	37.4852
VTASalD14Repl1_GAM190212_3NP_H09_2_S168_R1_001.fastq.gz	VTA Dns R1	failed	3NP	No	26087	3.63769	48.9406
VTASalD14Repl1_GAM190212_3NP_H10_2_S176_R1_001.fastq.gz	VTA Dns R1	passed	3NP	No	944891	8.8893	35.5028
VTASalD14Repl1_GAM190212_3NP_H11_2_S184_R1_001.fastq.gz	VTA Dns R1	passed	3NP	No	123281	1.21866	67.8689
VTASalD14Repl1_GAM190226_0NP_H06_2_S144_R1_001.fastq.gz	VTA Dns R1	failed	0NP	No	677	0.0274474	100
VTASalD14Repl1_GAM190226_0NP_H12_2_S192_R1_001.fastq.gz	VTA Dns R1	failed	0NP	No	693	0.0237877	100
VTASalD14Repl1_GAM190226_3NP_A01_2_S97_R1_001.fastq.gz	VTA Dns R1	failed	3NP	No	330	0.0219579	100
VTASalD14Repl1_GAM190226_3NP_A02_2_S105_R1_001.fastq.gz	VTA Dns R1	failed	3NP	No	9092	0.0896615	85.7143
VTASalD14Repl1_GAM190226_3NP_A03_2_S113_R1_001.fastq.gz	VTA Dns R1	passed	3NP	No	689697	2.47027	14.381
VTASalD14Repl1_GAM190226_3NP_A04_2_S121_R1_001.fastq.gz	VTA Dns R1	passed	3NP	No	365515	7.55535	39.7605
VTASalD14Repl1_GAM190226_3NP_A05_2_S129_R1_001.fastq.gz	VTA Dns R1	passed	3NP	No	346756	6.22324	43.1055
VTASalD14Repl1_GAM190226_3NP_A06_2_S137_R1_001.fastq.gz	VTA Dns R1	passed	3NP	No	689080	5.42543	21.3369
VTASalD14Repl1_GAM190226_3NP_A07_2_S145_R1_001.fastq.gz	VTA Dns R1	passed	3NP	No	916062	6.02928	12.3404
VTASalD14Repl1_GAM190226_3NP_A08_2_S153_R1_001.fastq.gz	VTA Dns R1	passed	3NP	No	143489	3.42909	65.1356
VTASalD14Repl1_GAM190226_3NP_A09_2_S161_R1_001.fastq.gz	VTA Dns R1	passed	3NP	No	104399	2.02562	66.6973
VTASalD14Repl1_GAM190226_3NP_A10_2_S169_R1_001.fastq.gz	VTA Dns R1	passed	3NP	No	1242059	9.91034	9.96201
VTASalD14Repl1_GAM190226_3NP_A11_2_S177_R1_001.fastq.gz	VTA Dns R1	failed	3NP	No	48044	1.20403	69.1108
VTASalD14Repl1_GAM190226_3NP_A12_2_S185_R1_001.fastq.gz	VTA Dns R1	passed	3NP	No	310680	7.56816	40.5839
VTASalD14Repl1_GAM190226_3NP_B01_2_S98_R1_001.fastq.gz	VTA Dns R1	passed	3NP	No	568490	7.25892	38.213
VTASalD14Repl1_GAM190226_3NP_B02_2_S106_R1_001.fastq.gz	VTA Dns R1	passed	3NP	No	958926	10.7338	13.9913
VTASalD14Repl1_GAM190226_3NP_B03_2_S114_R1_001.fastq.gz	VTA Dns R1	passed	3NP	No	573250	14.6917	25.3377
VTASalD14Repl1_GAM190226_3NP_B04_2_S122_R1_001.fastq.gz	VTA Dns R1	passed	3NP	No	878661	11.0082	38.2618
VTASalD14Repl1_GAM190226_3NP_B05_2_S130_R1_001.fastq.gz	VTA Dns R1	passed	3NP	No	623139	7.92498	34.4876
VTASalD14Repl1_GAM190226_3NP_B06_2_S138_R1_001.fastq.gz	VTA Dns R1	passed	3NP	No	456046	8.4172	43.7304
VTASalD14Repl1_GAM190226_3NP_B07_2_S146_R1_001.fastq.gz	VTA Dns R1	passed	3NP	No	793852	7.94145	11.7105
VTASalD14Repl1_GAM190226_3NP_B08_2_S154_R1_001.fastq.gz	VTA Dns R1	passed	3NP	No	305320	5.75297	45.7962
VTASalD14Repl1_GAM190226_3NP_B09_2_S162_R1_001.fastq.gz	VTA Dns R1	passed	3NP	No	942401	9.61025	16.9031
VTASalD14Repl1_GAM190226_3NP_B10_2_S170_R1_001.fastq.gz	VTA Dns R1	passed	3NP	No	260155	2.84538	37.0345
VTASalD14Repl1_GAM190226_3NP_B11_2_S178_R1_001.fastq.gz	VTA Dns R1	passed	3NP	No	357484	4.6807	46.051
VTASalD14Repl1_GAM190226_3NP_B12_2_S186_R1_001.fastq.gz	VTA Dns R1	passed	3NP	No	582414	7.16743	29.773
VTASalD14Repl1_GAM190226_3NP_C01_2_S99_R1_001.fastq.gz	VTA Dns R1	failed	3NP	No	1704	0.0567246	100
VTASalD14Repl1_GAM190226_3NP_C02_2_S107_R1_001.fastq.gz	VTA Dns R1	passed	3NP	No	385900	6.5892	45.5703
VTASalD14Repl1_GAM190226_3NP_C03_2_S115_R1_001.fastq.gz	VTA Dns R1	passed	3NP	No	1172682	5.75297	12.0904
VTASalD14Repl1_GAM190226_3NP_C04_2_S123_R1_001.fastq.gz	VTA Dns R1	passed	3NP	No	949529	10.8692	31.8059
VTASalD14Repl1_GAM190226_3NP_C05_2_S131_R1_001.fastq.gz	VTA Dns R1	passed	3NP	No	451412	6.84538	47.0123
VTASalD14Repl1_GAM190226_3NP_C06_2_S139_R1_001.fastq.gz	VTA Dns R1	passed	3NP	No	1291349	9.98353	19.2519
VTASalD14Repl1_GAM190226_3NP_C07_2_S147_R1_001.fastq.gz	VTA Dns R1	passed	3NP	No	965308	11.1619	20.093
VTASalD14Repl1_GAM190226_3NP_C08_2_S155_R1_001.fastq.gz	VTA Dns R1	passed	3NP	No	1083426	16.6661	12.5806
VTASalD14Repl1_GAM190226_3NP_C09_2_S163_R1_001.fastq.gz	VTA Dns R1	passed	3NP	No	857205	9.6688	33.3841
VTASalD14Repl1_GAM190226_3NP_C10_2_S171_R1_001.fastq.gz	VTA Dns R1	passed	3NP	No	600790	6.25252	39.2579
VTASalD14Repl1_GAM190226_3NP_C11_2_S179_R1_001.fastq.gz	VTA Dns R1	passed	3NP	No	1148426	15.2534	7.25311
VTASalD14Repl1_GAM190226_3NP_C12_2_S187_R1_001.fastq.gz	VTA Dns R1	passed	3NP	No	290708	6.05124	44.3171
VTASalD14Repl1_GAM190226_3NP_D01_2_S100_R1_001.fastq.gz	VTA Dns R1	passed	3NP	No	183817	2.96798	45.4364
VTASalD14Repl1_GAM190226_3NP_D02_2_S108_R1_001.fastq.gz	VTA Dns R1	passed	3NP	No	138547	2.84172	49.6316
VTASalD14Repl1_GAM190226_3NP_D03_2_S116_R1_001.fastq.gz	VTA Dns R1	passed	3NP	No	419353	6.62214	39.7677
VTASalD14Repl1_GAM190226_3NP_D04_2_S124_R1_001.fastq.gz	VTA Dns R1	passed	3NP	No	596227	4.98262	26.4255
VTASalD14Repl1_GAM190226_3NP_D05_2_S132_R1_001.fastq.gz	VTA Dns R1	passed	3NP	No	640606	8.11162	43.8108
VTASalD14Repl1_GAM190226_3NP_D06_2_S140_R1_001.fastq.gz	VTA Dns R1	passed	3NP	No	378912	6.33669	45.9858
VTASalD14Repl1_GAM190226_3NP_D07_2_S148_R1_001.fastq.gz	VTA Dns R1	passed	3NP	No	1028378	14.6569	8.97902
VTASalD14Repl1_GAM190226_3NP_D08_2_S156_R1_001.fastq.gz	VTA Dns R1	passed	3NP	No	765586	12.3111	14.0693
VTASalD14Repl1_GAM190226_3NP_D09_2_S164_R1_001.fastq.gz	VTA Dns R1	passed	3NP	No	241339	3.83349	46.8074
VTASalD14Repl1_GAM190226_3NP_D10_2_S172_R1_001.fastq.gz	VTA Dns R1	passed	3NP	No	663895	8.73742	35.2512
VTASalD14Repl1_GAM190226_3NP_D11_2_S180_R1_001.fastq.gz	VTA Dns R1	passed	3NP	No	349379	5.55352	38.4361
VTASalD14Repl1_GAM190226_3NP_D12_2_S188_R1_001.fastq.gz	VTA Dns R1	passed	3NP	No	394823	5.56084	45.5785
VTASalD14Repl1_GAM190226_3NP_E01_2_S101_R1_001.fastq.gz	VTA Dns R1	passed	3NP	No	96767	1.75114	48.7041
VTASalD14Repl1_GAM190226_3NP_E02_2_S109_R1_001.fastq.gz	VTA Dns R1	passed	3NP	No	346576	5.68527	44.3952
VTASalD14Repl1_GAM190226_3NP_E03_2_S117_R1_001.fastq.gz	VTA Dns R1	passed	3NP	No	980219	18.6002	12.0553
VTASalD14Repl1_GAM190226_3NP_E04_2_S125_R1_001.fastq.gz	VTA Dns R1	passed	3NP	No	920962	10.8435	23.8801
VTASalD14Repl1_GAM190226_3NP_E05_2_S133_R1_001.fastq.gz	VTA Dns R1	passed	3NP	No	1351733	10.7338	7.15918
VTASalD14Repl1_GAM190226_3NP_E06_2_S141_R1_001.fastq.gz	VTA Dns R1	passed	3NP	No	398485	7.28088	35.2196
VTASalD14Repl1_GAM190226_3NP_E07_2_S149_R1_001.fastq.gz	VTA Dns R1	failed	3NP	No	3038	0.358646	79.4595
VTASalD14Repl1_GAM190226_3NP_E08_2_S157_R1_001.fastq.gz	VTA Dns R1	passed	3NP	No	431931	5.87374	44.6292
VTASalD14Repl1_GAM190226_3NP_E09_2_S165_R1_001.fastq.gz	VTA Dns R1	passed	3NP	No	622334	6.13175	33.5526
VTASalD14Repl1_GAM190226_3NP_E10_2_S173_R1_001.fastq.gz	VTA Dns R1	passed	3NP	No	558278	6.96249	34.6237
VTASalD14Repl1_GAM190226_3NP_E11_2_S181_R1_001.fastq.gz	VTA Dns R1	passed	3NP	No	662660	13.9433	35.6611
VTASalD14Repl1_GAM190226_3NP_E12_2_S189_R1_001.fastq.gz	VTA Dns R1	passed	3NP	No	243803	4.04026	48.7971
VTASalD14Repl1_GAM190226_3NP_F01_2_S102_R1_001.fastq.gz	VTA Dns R1	passed	3NP	No	271207	3.31747	38.9417
VTASalD14Repl1_GAM190226_3NP_F02_2_S110_R1_001.fastq.gz	VTA Dns R1	passed	3NP	No	760042	6.70265	30.4932
VTASalD14Repl1_GAM190226_3NP_F03_2_S118_R1_001.fastq.gz	VTA Dns R1	failed	3NP	No	56870	1.76212	77.4947
VTASalD14Repl1_GAM190226_3NP_F04_2_S126_R1_001.fastq.gz	VTA Dns R1	passed	3NP	No	321868	4.47575	49.2005
VTASalD14Repl1_GAM190226_3NP_F05_2_S134_R1_001.fastq.gz	VTA Dns R1	passed	3NP	No	362641	4.95151	47.6673
VTASalD14Repl1_GAM190226_3NP_F06_2_S142_R1_001.fastq.gz	VTA Dns R1	passed	3NP	No	1091191	11.6176	18.5252
VTASalD14Repl1_GAM190226_3NP_F07_2_S150_R1_001.fastq.gz	VTA Dns R1	passed	3NP	No	894211	6.01647	8.72217
VTASalD14Repl1_GAM190226_3NP_F08_2_S158_R1_001.fastq.gz	VTA Dns R1	passed	3NP	No	486667	6.36048	44.0505
VTASalD14Repl1_GAM190226_3NP_F09_2_S166_R1_001.fastq.gz	VTA Dns R1	passed	3NP	No	619993	7.3193	29.6608
VTASalD14Repl1_GAM190226_3NP_F10_2_S174_R1_001.fastq.gz	VTA Dns R1	passed	3NP	No	725304	6.99909	34.9609
VTASalD14Repl1_GAM190226_3NP_F11_2_S182_R1_001.fastq.gz	VTA Dns R1	passed	3NP	No	488390	6.37877	44.5136
VTASalD14Repl1_GAM190226_3NP_F12_2_S190_R1_001.fastq.gz	VTA Dns R1	passed	3NP	No	1113572	10.882	20.6027
VTASalD14Repl1_GAM190226_3NP_G01_2_S103_R1_001.fastq.gz	VTA Dns R1	passed	3NP	No	381595	7.24794	20.8819
VTASalD14Repl1_GAM190226_3NP_G02_2_S111_R1_001.fastq.gz	VTA Dns R1	passed	3NP	No	1143633	12.2379	8.28519
VTASalD14Repl1_GAM190226_3NP_G03_2_S119_R1_001.fastq.gz	VTA Dns R1	passed	3NP	No	921479	10.2708	22.0952
VTASalD14Repl1_GAM190226_3NP_G04_2_S127_R1_001.fastq.gz	VTA Dns R1	passed	3NP	No	1219383	14.7777	11.4957
VTASalD14Repl1_GAM190226_3NP_G05_2_S135_R1_001.fastq.gz	VTA Dns R1	passed	3NP	No	847072	8.32754	32.385
VTASalD14Repl1_GAM190226_3NP_G06_2_S143_R1_001.fastq.gz	VTA Dns R1	passed	3NP	No	566352	6.83806	39.2603
VTASalD14Repl1_GAM190226_3NP_G07_2_S151_R1_001.fastq.gz	VTA Dns R1	passed	3NP	No	159317	3.69442	43.1902
VTASalD14Repl1_GAM190226_3NP_G08_2_S159_R1_001.fastq.gz	VTA Dns R1	passed	3NP	No	1374509	17.634	7.85236
VTASalD14Repl1_GAM190226_3NP_G09_2_S167_R1_001.fastq.gz	VTA Dns R1	passed	3NP	No	1036721	7.78408	17.3997
VTASalD14Repl1_GAM190226_3NP_G10_2_S175_R1_001.fastq.gz	VTA Dns R1	passed	3NP	No	882357	7.4419	36.4411
VTASalD14Repl1_GAM190226_3NP_G11_2_S183_R1_001.fastq.gz	VTA Dns R1	passed	3NP	No	1436728	16.6459	11.502
VTASalD14Repl1_GAM190226_3NP_G12_2_S191_R1_001.fastq.gz	VTA Dns R1	passed	3NP	No	828302	9.05581	42.303
VTASalD14Repl1_GAM190226_3NP_H01_2_S104_R1_001.fastq.gz	VTA Dns R1	passed	3NP	No	271889	4.46661	53.2527
VTASalD14Repl1_GAM190226_3NP_H02_2_S112_R1_001.fastq.gz	VTA Dns R1	passed	3NP	No	433455	5.61574	45.2445
VTASalD14Repl1_GAM190226_3NP_H03_2_S120_R1_001.fastq.gz	VTA Dns R1	passed	3NP	No	114009	6.37511	45.0922
VTASalD14Repl1_GAM190226_3NP_H04_2_S128_R1_001.fastq.gz	VTA Dns R1	passed	3NP	No	1275928	15.4016	8.17452
VTASalD14Repl1_GAM190226_3NP_H05_2_S136_R1_001.fastq.gz	VTA Dns R1	passed	3NP	No	743771	7.50046	30.4592
VTASalD14Repl1_GAM190226_3NP_H07_2_S152_R1_001.fastq.gz	VTA Dns R1	passed	3NP	No	327074	3.89387	29.1016
VTASalD14Repl1_GAM190226_3NP_H08_2_S160_R1_001.fastq.gz	VTA Dns R1	passed	3NP	No	397839	6.78866	50.4926
VTASalD14Repl1_GAM190226_3NP_H09_2_S168_R1_001.fastq.gz	VTA Dns R1	passed	3NP	No	979289	10.075	23.7199
VTASalD14Repl1_GAM190226_3NP_H10_2_S176_R1_001.fastq.gz	VTA Dns R1	passed	3NP	No	785194	11.8902	30.5137
VTASalD14Repl1_GAM190226_3NP_H11_2_S184_R1_001.fastq.gz	VTA Dns R1	passed	3NP	No	544686	8.68253	35.1832
VTASalD14Repl1_GAM190316_0NP_H06_1_S48_R1_001.fastq.gz	VTA Dns R1	failed	0NP	No	2304	0.168344	100
VTASalD14Repl1_GAM190316_0NP_H06_2_S144_R1_001.fastq.gz	VTA Dns R1	failed	0NP	No	655	0.0237877	100
VTASalD14Repl1_GAM190316_0NP_H12_1_S96_R1_001.fastq.gz	VTA Dns R1	failed	0NP	No	23388	8.47392	58.6328
VTASalD14Repl1_GAM190316_3NP_A01_1_S1_R1_001.fastq.gz	VTA Dns R1	passed	3NP	No	615495	5.66697	23.4135
VTASalD14Repl1_GAM190316_3NP_A01_2_S97_R1_001.fastq.gz	VTA Dns R1	passed	3NP	No	894250	15.914	18.326
VTASalD14Repl1_GAM190316_3NP_A02_1_S9_R1_001.fastq.gz	VTA Dns R1	passed	3NP	No	77347	0.892955	62.0902
VTASalD14Repl1_GAM190316_3NP_A02_2_S105_R1_001.fastq.gz	VTA Dns R1	failed	3NP	No	3687	0.506862	95.5882
VTASalD14Repl1_GAM190316_3NP_A03_1_S17_R1_001.fastq.gz	VTA Dns R1	failed	3NP	No	4097	0.0988106	88.6792
VTASalD14Repl1_GAM190316_3NP_A03_2_S113_R1_001.fastq.gz	VTA Dns R1	passed	3NP	No	412276	3.51876	31.4256
VTASalD14Repl1_GAM190316_3NP_A04_1_S25_R1_001.fastq.gz	VTA Dns R1	passed	3NP	No	665566	8.77402	31.28
VTASalD14Repl1_GAM190316_3NP_A04_2_S121_R1_001.fastq.gz	VTA Dns R1	passed	3NP	No	335504	4.67338	50.4734
VTASalD14Repl1_GAM190316_3NP_A05_1_S33_R1_001.fastq.gz	VTA Dns R1	passed	3NP	No	627675	11.1107	40.5683
VTASalD14Repl1_GAM190316_3NP_A05_2_S129_R1_001.fastq.gz	VTA Dns R1	passed	3NP	No	1319477	13.5663	18.5777
VTASalD14Repl1_GAM190316_3NP_A06_1_S41_R1_001.fastq.gz	VTA Dns R1	failed	3NP	No	7590	0.803294	91.9725
VTASalD14Repl1_GAM190316_3NP_A06_2_S137_R1_001.fastq.gz	VTA Dns R1	passed	3NP	No	903811	12.5801	26.112
VTASalD14Repl1_GAM190316_3NP_A07_1_S49_R1_001.fastq.gz	VTA Dns R1	passed	3NP	No	410449	5.67246	44.3433
VTASalD14Repl1_GAM190316_3NP_A07_2_S145_R1_001.fastq.gz	VTA Dns R1	passed	3NP	No	1250562	14.075	18.8085
VTASalD14Repl1_GAM190316_3NP_A08_1_S57_R1_001.fastq.gz	VTA Dns R1	failed	3NP	No	8003	1.06313	90.2778
VTASalD14Repl1_GAM190316_3NP_A08_2_S153_R1_001.fastq.gz	VTA Dns R1	passed	3NP	No	784305	7.93596	28.1873
VTASalD14Repl1_GAM190316_3NP_A09_1_S65_R1_001.fastq.gz	VTA Dns R1	passed	3NP	No	288093	4.3129	54.8875
VTASalD14Repl1_GAM190316_3NP_A09_2_S161_R1_001.fastq.gz	VTA Dns R1	passed	3NP	No	1563360	15.5096	13.0342
VTASalD14Repl1_GAM190316_3NP_A10_1_S73_R1_001.fastq.gz	VTA Dns R1	passed	3NP	No	503184	7.79506	39.9373
VTASalD14Repl1_GAM190316_3NP_A10_2_S169_R1_001.fastq.gz	VTA Dns R1	passed	3NP	No	1165713	12.4721	20.5237
VTASalD14Repl1_GAM190316_3NP_A11_1_S81_R1_001.fastq.gz	VTA Dns R1	failed	3NP	No	4866	0.188472	100
VTASalD14Repl1_GAM190316_3NP_A12_1_S89_R1_001.fastq.gz	VTA Dns R1	passed	3NP	No	122750	1.86642	52.6971
VTASalD14Repl1_GAM190316_3NP_B01_1_S2_R1_001.fastq.gz	VTA Dns R1	passed	3NP	No	1033180	14.935	20.0515
VTASalD14Repl1_GAM190316_3NP_B01_2_S98_R1_001.fastq.gz	VTA Dns R1	passed	3NP	No	299251	3.6194	43.0999
VTASalD14Repl1_GAM190316_3NP_B02_1_S10_R1_001.fastq.gz	VTA Dns R1	passed	3NP	No	464951	7.82251	41.2833
VTASalD14Repl1_GAM190316_3NP_B02_2_S106_R1_001.fastq.gz	VTA Dns R1	passed	3NP	No	735261	4.9753	20.5308
VTASalD14Repl1_GAM190316_3NP_B03_1_S18_R1_001.fastq.gz	VTA Dns R1	passed	3NP	No	319707	4.4538	51.985
VTASalD14Repl1_GAM190316_3NP_B03_2_S114_R1_001.fastq.gz	VTA Dns R1	passed	3NP	No	1015034	12.9332	18.0468
VTASalD14Repl1_GAM190316_3NP_B04_1_S26_R1_001.fastq.gz	VTA Dns R1	passed	3NP	No	575591	7.73651	38.2017
VTASalD14Repl1_GAM190316_3NP_B04_2_S122_R1_001.fastq.gz	VTA Dns R1	passed	3NP	No	1584415	26.2836	14.365
VTASalD14Repl1_GAM190316_3NP_B05_1_S34_R1_001.fastq.gz	VTA Dns R1	passed	3NP	No	194662	2.58188	59.6167
VTASalD14Repl1_GAM190316_3NP_B05_2_S130_R1_001.fastq.gz	VTA Dns R1	passed	3NP	No	1017037	9.27722	16.1033
VTASalD14Repl1_GAM190316_3NP_B06_1_S42_R1_001.fastq.gz	VTA Dns R1	passed	3NP	No	756245	5.22232	9.96537
VTASalD14Repl1_GAM190316_3NP_B06_2_S138_R1_001.fastq.gz	VTA Dns R1	passed	3NP	No	982649	14.1976	19.0076
VTASalD14Repl1_GAM190316_3NP_B07_1_S50_R1_001.fastq.gz	VTA Dns R1	failed	3NP	No	11635	3.86093	72.3363
VTASalD14Repl1_GAM190316_3NP_B07_2_S146_R1_001.fastq.gz	VTA Dns R1	passed	3NP	No	1062232	15.3413	12.7925
VTASalD14Repl1_GAM190316_3NP_B08_1_S58_R1_001.fastq.gz	VTA Dns R1	passed	3NP	No	654489	7.93596	25.0294
VTASalD14Repl1_GAM190316_3NP_B08_2_S154_R1_001.fastq.gz	VTA Dns R1	passed	3NP	No	1129812	14.7832	13.4596
VTASalD14Repl1_GAM190316_3NP_B09_1_S66_R1_001.fastq.gz	VTA Dns R1	passed	3NP	No	634341	9.76944	32.8704
VTASalD14Repl1_GAM190316_3NP_B09_2_S162_R1_001.fastq.gz	VTA Dns R1	passed	3NP	No	839363	13.4071	22.766
VTASalD14Repl1_GAM190316_3NP_B10_1_S74_R1_001.fastq.gz	VTA Dns R1	passed	3NP	No	725097	8.27264	30.142
VTASalD14Repl1_GAM190316_3NP_B10_2_S170_R1_001.fastq.gz	VTA Dns R1	passed	3NP	No	625786	9.21134	31.353
VTASalD14Repl1_GAM190316_3NP_B11_1_S82_R1_001.fastq.gz	VTA Dns R1	passed	3NP	No	607938	3.53339	11.6122
VTASalD14Repl1_GAM190316_3NP_B12_1_S90_R1_001.fastq.gz	VTA Dns R1	passed	3NP	No	1003064	10.6917	22.0709
VTASalD14Repl1_GAM190316_3NP_C01_1_S3_R1_001.fastq.gz	VTA Dns R1	passed	3NP	No	763559	9.24245	13.456
VTASalD14Repl1_GAM190316_3NP_C01_2_S99_R1_001.fastq.gz	VTA Dns R1	passed	3NP	No	1232430	19.0137	13.7921
VTASalD14Repl1_GAM190316_3NP_C02_1_S11_R1_001.fastq.gz	VTA Dns R1	passed	3NP	No	720328	12.1848	36.3087
VTASalD14Repl1_GAM190316_3NP_C02_2_S107_R1_001.fastq.gz	VTA Dns R1	passed	3NP	No	856248	7.914	19.5626
VTASalD14Repl1_GAM190316_3NP_C03_1_S19_R1_001.fastq.gz	VTA Dns R1	passed	3NP	No	632290	9.5151	30.8422
VTASalD14Repl1_GAM190316_3NP_C03_2_S115_R1_001.fastq.gz	VTA Dns R1	passed	3NP	No	928754	8.51418	18.1346
VTASalD14Repl1_GAM190316_3NP_C04_1_S27_R1_001.fastq.gz	VTA Dns R1	passed	3NP	No	585711	8.96432	26.6242
VTASalD14Repl1_GAM190316_3NP_C04_2_S123_R1_001.fastq.gz	VTA Dns R1	passed	3NP	No	883558	13.3138	18.2769
VTASalD14Repl1_GAM190316_3NP_C05_1_S35_R1_001.fastq.gz	VTA Dns R1	failed	3NP	No	199	0.00914913	100
VTASalD14Repl1_GAM190316_3NP_C05_2_S131_R1_001.fastq.gz	VTA Dns R1	passed	3NP	No	576495	6.30009	25.5632
VTASalD14Repl1_GAM190316_3NP_C06_1_S43_R1_001.fastq.gz	VTA Dns R1	passed	3NP	No	1327332	16.0823	16.3134
VTASalD14Repl1_GAM190316_3NP_C06_2_S139_R1_001.fastq.gz	VTA Dns R1	passed	3NP	No	1167058	14.9387	16.4521
VTASalD14Repl1_GAM190316_3NP_C07_1_S51_R1_001.fastq.gz	VTA Dns R1	passed	3NP	No	587958	7.6011	31.3778
VTASalD14Repl1_GAM190316_3NP_C07_2_S147_R1_001.fastq.gz	VTA Dns R1	passed	3NP	No	889433	9.21866	21.0234
VTASalD14Repl1_GAM190316_3NP_C08_1_S59_R1_001.fastq.gz	VTA Dns R1	passed	3NP	No	355907	4.87832	41.928
VTASalD14Repl1_GAM190316_3NP_C08_2_S155_R1_001.fastq.gz	VTA Dns R1	passed	3NP	No	498339	4.95883	34.0249
VTASalD14Repl1_GAM190316_3NP_C09_1_S67_R1_001.fastq.gz	VTA Dns R1	passed	3NP	No	615620	7.73285	32.4468
VTASalD14Repl1_GAM190316_3NP_C09_2_S163_R1_001.fastq.gz	VTA Dns R1	passed	3NP	No	1365495	25.7694	11.7955
VTASalD14Repl1_GAM190316_3NP_C10_1_S75_R1_001.fastq.gz	VTA Dns R1	passed	3NP	No	721203	8.64227	27.3542
VTASalD14Repl1_GAM190316_3NP_C10_2_S171_R1_001.fastq.gz	VTA Dns R1	passed	3NP	No	1046373	13.5901	17.3789
VTASalD14Repl1_GAM190316_3NP_C11_1_S83_R1_001.fastq.gz	VTA Dns R1	passed	3NP	No	567396	8.54529	40.2712
VTASalD14Repl1_GAM190316_3NP_C12_1_S91_R1_001.fastq.gz	VTA Dns R1	passed	3NP	No	838584	10.7283	21.882
VTASalD14Repl1_GAM190316_3NP_D01_1_S4_R1_001.fastq.gz	VTA Dns R1	passed	3NP	No	587507	9.20037	42.1504
VTASalD14Repl1_GAM190316_3NP_D01_2_S100_R1_001.fastq.gz	VTA Dns R1	passed	3NP	No	1326596	16.4245	12.1061
VTASalD14Repl1_GAM190316_3NP_D02_1_S12_R1_001.fastq.gz	VTA Dns R1	passed	3NP	No	406244	4.72827	33.6519
VTASalD14Repl1_GAM190316_3NP_D02_2_S108_R1_001.fastq.gz	VTA Dns R1	passed	3NP	No	990399	8.66606	15.9675
VTASalD14Repl1_GAM190316_3NP_D03_1_S20_R1_001.fastq.gz	VTA Dns R1	passed	3NP	No	415126	6.84721	37.0036
VTASalD14Repl1_GAM190316_3NP_D03_2_S116_R1_001.fastq.gz	VTA Dns R1	passed	3NP	No	1166554	16.0366	15.8407
VTASalD14Repl1_GAM190316_3NP_D04_1_S28_R1_001.fastq.gz	VTA Dns R1	passed	3NP	No	563120	12.2068	41.5106
VTASalD14Repl1_GAM190316_3NP_D04_2_S124_R1_001.fastq.gz	VTA Dns R1	passed	3NP	No	673169	7.75663	27.4551
VTASalD14Repl1_GAM190316_3NP_D05_1_S36_R1_001.fastq.gz	VTA Dns R1	passed	3NP	No	544127	7.86093	35.5337
VTASalD14Repl1_GAM190316_3NP_D05_2_S132_R1_001.fastq.gz	VTA Dns R1	passed	3NP	No	918109	9.40714	20.3786
VTASalD14Repl1_GAM190316_3NP_D06_1_S44_R1_001.fastq.gz	VTA Dns R1	passed	3NP	No	480296	8.04392	43.4948
VTASalD14Repl1_GAM190316_3NP_D06_2_S140_R1_001.fastq.gz	VTA Dns R1	passed	3NP	No	1014118	9.59195	21.7539
VTASalD14Repl1_GAM190316_3NP_D07_1_S52_R1_001.fastq.gz	VTA Dns R1	passed	3NP	No	874253	12.1812	20.6123
VTASalD14Repl1_GAM190316_3NP_D07_2_S148_R1_001.fastq.gz	VTA Dns R1	passed	3NP	No	746267	5.4108	18.8701
VTASalD14Repl1_GAM190316_3NP_D08_1_S60_R1_001.fastq.gz	VTA Dns R1	passed	3NP	No	982562	13.2516	22.1926
VTASalD14Repl1_GAM190316_3NP_D08_2_S156_R1_001.fastq.gz	VTA Dns R1	passed	3NP	No	1456647	18.5142	11.8407
VTASalD14Repl1_GAM190316_3NP_D09_1_S68_R1_001.fastq.gz	VTA Dns R1	failed	3NP	No	2433	0.327539	95.4286
VTASalD14Repl1_GAM190316_3NP_D09_2_S164_R1_001.fastq.gz	VTA Dns R1	passed	3NP	No	1359667	13.6285	12.7388
VTASalD14Repl1_GAM190316_3NP_D10_1_S76_R1_001.fastq.gz	VTA Dns R1	passed	3NP	No	380631	6.53797	41.9572
VTASalD14Repl1_GAM190316_3NP_D10_2_S172_R1_001.fastq.gz	VTA Dns R1	passed	3NP	No	1220258	20.1208	18.9248
VTASalD14Repl1_GAM190316_3NP_D11_1_S84_R1_001.fastq.gz	VTA Dns R1	passed	3NP	No	940577	11.9268	19.2864
VTASalD14Repl1_GAM190316_3NP_D12_1_S92_R1_001.fastq.gz	VTA Dns R1	passed	3NP	No	1051806	18.9808	13.0561
VTASalD14Repl1_GAM190316_3NP_E01_1_S5_R1_001.fastq.gz	VTA Dns R1	passed	3NP	No	701626	12.8198	28.9003
VTASalD14Repl1_GAM190316_3NP_E01_2_S101_R1_001.fastq.gz	VTA Dns R1	passed	3NP	No	330510	7.21683	43.0342
VTASalD14Repl1_GAM190316_3NP_E02_1_S13_R1_001.fastq.gz	VTA Dns R1	passed	3NP	No	455883	7.68344	42.6673
VTASalD14Repl1_GAM190316_3NP_E02_2_S109_R1_001.fastq.gz	VTA Dns R1	passed	3NP	No	528465	5.82434	27.5468
VTASalD14Repl1_GAM190316_3NP_E03_1_S21_R1_001.fastq.gz	VTA Dns R1	passed	3NP	No	382478	4.3495	41.1363
VTASalD14Repl1_GAM190316_3NP_E03_2_S117_R1_001.fastq.gz	VTA Dns R1	passed	3NP	No	531962	4.61116	21.0171
VTASalD14Repl1_GAM190316_3NP_E04_1_S29_R1_001.fastq.gz	VTA Dns R1	passed	3NP	No	429293	5.34675	29.1724
VTASalD14Repl1_GAM190316_3NP_E04_2_S125_R1_001.fastq.gz	VTA Dns R1	passed	3NP	No	802729	12.8271	25.2537
VTASalD14Repl1_GAM190316_3NP_E05_1_S37_R1_001.fastq.gz	VTA Dns R1	passed	3NP	No	721713	10.269	34.1611
VTASalD14Repl1_GAM190316_3NP_E05_2_S133_R1_001.fastq.gz	VTA Dns R1	passed	3NP	No	856549	10.8564	16.4744
VTASalD14Repl1_GAM190316_3NP_E06_1_S45_R1_001.fastq.gz	VTA Dns R1	passed	3NP	No	368159	4.66606	41.5447
VTASalD14Repl1_GAM190316_3NP_E06_2_S141_R1_001.fastq.gz	VTA Dns R1	passed	3NP	No	1438927	20.4995	9.14404
VTASalD14Repl1_GAM190316_3NP_E07_1_S53_R1_001.fastq.gz	VTA Dns R1	passed	3NP	No	709448	10.3952	27.7158
VTASalD14Repl1_GAM190316_3NP_E07_2_S149_R1_001.fastq.gz	VTA Dns R1	passed	3NP	No	1006664	11.2992	17.4324
VTASalD14Repl1_GAM190316_3NP_E08_1_S61_R1_001.fastq.gz	VTA Dns R1	passed	3NP	No	467392	7.91583	42.9265
VTASalD14Repl1_GAM190316_3NP_E08_2_S157_R1_001.fastq.gz	VTA Dns R1	passed	3NP	No	806414	12.1391	18.404
VTASalD14Repl1_GAM190316_3NP_E09_1_S69_R1_001.fastq.gz	VTA Dns R1	passed	3NP	No	339481	5.32479	50.0699
VTASalD14Repl1_GAM190316_3NP_E09_2_S165_R1_001.fastq.gz	VTA Dns R1	passed	3NP	No	1295184	19.8207	14.5944
VTASalD14Repl1_GAM190316_3NP_E10_1_S77_R1_001.fastq.gz	VTA Dns R1	passed	3NP	No	291416	5.16926	55.809
VTASalD14Repl1_GAM190316_3NP_E10_2_S173_R1_001.fastq.gz	VTA Dns R1	passed	3NP	No	858969	12.1629	24.0354
VTASalD14Repl1_GAM190316_3NP_E11_1_S85_R1_001.fastq.gz	VTA Dns R1	failed	3NP	No	5318	0.440988	96.4602
VTASalD14Repl1_GAM190316_3NP_E12_1_S93_R1_001.fastq.gz	VTA Dns R1	passed	3NP	No	1072393	10.6112	20.091
VTASalD14Repl1_GAM190316_3NP_F01_1_S6_R1_001.fastq.gz	VTA Dns R1	passed	3NP	No	674455	8.23422	29.5413
VTASalD14Repl1_GAM190316_3NP_F01_2_S102_R1_001.fastq.gz	VTA Dns R1	passed	3NP	No	772258	7.2022	18.8413
VTASalD14Repl1_GAM190316_3NP_F02_1_S14_R1_001.fastq.gz	VTA Dns R1	passed	3NP	No	541753	8.61116	45.0783
VTASalD14Repl1_GAM190316_3NP_F02_2_S110_R1_001.fastq.gz	VTA Dns R1	passed	3NP	No	889065	8.38792	18.6107
VTASalD14Repl1_GAM190316_3NP_F03_1_S22_R1_001.fastq.gz	VTA Dns R1	passed	3NP	No	444833	6.58188	44.3958
VTASalD14Repl1_GAM190316_3NP_F03_2_S118_R1_001.fastq.gz	VTA Dns R1	passed	3NP	No	1002296	16.7411	16.6957
VTASalD14Repl1_GAM190316_3NP_F04_1_S30_R1_001.fastq.gz	VTA Dns R1	passed	3NP	No	399924	5.56084	37.7308
VTASalD14Repl1_GAM190316_3NP_F04_2_S126_R1_001.fastq.gz	VTA Dns R1	passed	3NP	No	966123	14.3934	20.5773
VTASalD14Repl1_GAM190316_3NP_F05_1_S38_R1_001.fastq.gz	VTA Dns R1	passed	3NP	No	514130	7.54071	30.2105
VTASalD14Repl1_GAM190316_3NP_F05_2_S134_R1_001.fastq.gz	VTA Dns R1	passed	3NP	No	877032	12.6606	23.6289
VTASalD14Repl1_GAM190316_3NP_F06_1_S46_R1_001.fastq.gz	VTA Dns R1	passed	3NP	No	273187	4.51967	57.9036
VTASalD14Repl1_GAM190316_3NP_F06_2_S142_R1_001.fastq.gz	VTA Dns R1	passed	3NP	No	724047	4.62397	15.677
VTASalD14Repl1_GAM190316_3NP_F07_1_S54_R1_001.fastq.gz	VTA Dns R1	passed	3NP	No	452958	6.47575	44.1101
VTASalD14Repl1_GAM190316_3NP_F07_2_S150_R1_001.fastq.gz	VTA Dns R1	failed	3NP	No	119	0.00182983	100
VTASalD14Repl1_GAM190316_3NP_F08_1_S62_R1_001.fastq.gz	VTA Dns R1	passed	3NP	No	593613	8.62031	37.5664
VTASalD14Repl1_GAM190316_3NP_F08_2_S158_R1_001.fastq.gz	VTA Dns R1	passed	3NP	No	1061510	29.1601	12.0804
VTASalD14Repl1_GAM190316_3NP_F09_1_S70_R1_001.fastq.gz	VTA Dns R1	passed	3NP	No	151104	1.72736	44.3737
VTASalD14Repl1_GAM190316_3NP_F09_2_S166_R1_001.fastq.gz	VTA Dns R1	passed	3NP	No	638304	10.43	29.4467
VTASalD14Repl1_GAM190316_3NP_F10_1_S78_R1_001.fastq.gz	VTA Dns R1	passed	3NP	No	627668	10.4776	34.9919
VTASalD14Repl1_GAM190316_3NP_F10_2_S174_R1_001.fastq.gz	VTA Dns R1	passed	3NP	No	849626	12.2507	20.9637
VTASalD14Repl1_GAM190316_3NP_F11_1_S86_R1_001.fastq.gz	VTA Dns R1	passed	3NP	No	692919	7.75663	23.1148
VTASalD14Repl1_GAM190316_3NP_F12_1_S94_R1_001.fastq.gz	VTA Dns R1	passed	3NP	No	156576	1.09973	42.3333
VTASalD14Repl1_GAM190316_3NP_G01_1_S7_R1_001.fastq.gz	VTA Dns R1	passed	3NP	No	876389	12.0238	21.8814
VTASalD14Repl1_GAM190316_3NP_G01_2_S103_R1_001.fastq.gz	VTA Dns R1	failed	3NP	No	43163	2.70997	45.9286
VTASalD14Repl1_GAM190316_3NP_G02_1_S15_R1_001.fastq.gz	VTA Dns R1	passed	3NP	No	325402	4.10979	45.8374
VTASalD14Repl1_GAM190316_3NP_G02_2_S111_R1_001.fastq.gz	VTA Dns R1	passed	3NP	No	139613	0.852699	10.9677
VTASalD14Repl1_GAM190316_3NP_G03_1_S23_R1_001.fastq.gz	VTA Dns R1	passed	3NP	No	745605	10.4886	27.3442
VTASalD14Repl1_GAM190316_3NP_G03_2_S119_R1_001.fastq.gz	VTA Dns R1	passed	3NP	No	593464	4.67338	24.8138
VTASalD14Repl1_GAM190316_3NP_G04_1_S31_R1_001.fastq.gz	VTA Dns R1	passed	3NP	No	446393	6.18115	45.1378
VTASalD14Repl1_GAM190316_3NP_G04_2_S127_R1_001.fastq.gz	VTA Dns R1	passed	3NP	No	1016784	13.462	20.4309
VTASalD14Repl1_GAM190316_3NP_G05_1_S39_R1_001.fastq.gz	VTA Dns R1	passed	3NP	No	479239	4.90759	38.332
VTASalD14Repl1_GAM190316_3NP_G05_2_S135_R1_001.fastq.gz	VTA Dns R1	passed	3NP	No	994447	9.77127	18.4527
VTASalD14Repl1_GAM190316_3NP_G06_1_S47_R1_001.fastq.gz	VTA Dns R1	passed	3NP	No	492935	5.41812	43.5784
VTASalD14Repl1_GAM190316_3NP_G06_2_S143_R1_001.fastq.gz	VTA Dns R1	passed	3NP	No	753556	7.82983	21.8267
VTASalD14Repl1_GAM190316_3NP_G07_1_S55_R1_001.fastq.gz	VTA Dns R1	passed	3NP	No	561912	7.29003	39.4757
VTASalD14Repl1_GAM190316_3NP_G07_2_S151_R1_001.fastq.gz	VTA Dns R1	passed	3NP	No	849816	15.3047	15.5881
VTASalD14Repl1_GAM190316_3NP_G08_1_S63_R1_001.fastq.gz	VTA Dns R1	passed	3NP	No	535484	5.87008	37.5822
VTASalD14Repl1_GAM190316_3NP_G08_2_S159_R1_001.fastq.gz	VTA Dns R1	passed	3NP	No	844346	10.5801	23.8112
VTASalD14Repl1_GAM190316_3NP_G09_1_S71_R1_001.fastq.gz	VTA Dns R1	passed	3NP	No	451944	4.64227	38.3103
VTASalD14Repl1_GAM190316_3NP_G09_2_S167_R1_001.fastq.gz	VTA Dns R1	passed	3NP	No	850204	10.2232	27.6066
VTASalD14Repl1_GAM190316_3NP_G10_1_S79_R1_001.fastq.gz	VTA Dns R1	passed	3NP	No	550977	8.1409	38.0722
VTASalD14Repl1_GAM190316_3NP_G10_2_S175_R1_001.fastq.gz	VTA Dns R1	passed	3NP	No	990178	9.13998	29.0932
VTASalD14Repl1_GAM190316_3NP_G11_1_S87_R1_001.fastq.gz	VTA Dns R1	failed	3NP	No	11118	1.90851	82.9601
VTASalD14Repl1_GAM190316_3NP_G12_1_S95_R1_001.fastq.gz	VTA Dns R1	passed	3NP	No	952034	11.2425	22.781
VTASalD14Repl1_GAM190316_3NP_H01_1_S8_R1_001.fastq.gz	VTA Dns R1	passed	3NP	No	227034	13.6615	23.8422
VTASalD14Repl1_GAM190316_3NP_H01_2_S104_R1_001.fastq.gz	VTA Dns R1	passed	3NP	No	201920	10.7502	47.1768
VTASalD14Repl1_GAM190316_3NP_H02_1_S16_R1_001.fastq.gz	VTA Dns R1	passed	3NP	No	264267	10.1134	51.4783
VTASalD14Repl1_GAM190316_3NP_H02_2_S112_R1_001.fastq.gz	VTA Dns R1	passed	3NP	No	742305	11.0064	18.7824
VTASalD14Repl1_GAM190316_3NP_H03_1_S24_R1_001.fastq.gz	VTA Dns R1	passed	3NP	No	366387	5.66514	43.3695
VTASalD14Repl1_GAM190316_3NP_H03_2_S120_R1_001.fastq.gz	VTA Dns R1	passed	3NP	No	323419	5.4602	24.0362
VTASalD14Repl1_GAM190316_3NP_H04_1_S32_R1_001.fastq.gz	VTA Dns R1	passed	3NP	No	198851	3.53339	60.2285
VTASalD14Repl1_GAM190316_3NP_H04_2_S128_R1_001.fastq.gz	VTA Dns R1	passed	3NP	No	852879	13.5151	28.5156
VTASalD14Repl1_GAM190316_3NP_H05_1_S40_R1_001.fastq.gz	VTA Dns R1	passed	3NP	No	433516	5.81702	38.8276
VTASalD14Repl1_GAM190316_3NP_H05_2_S136_R1_001.fastq.gz	VTA Dns R1	passed	3NP	No	691987	10.344	27.7635
VTASalD14Repl1_GAM190316_3NP_H07_1_S56_R1_001.fastq.gz	VTA Dns R1	failed	3NP	No	1789	0.0695334	100
VTASalD14Repl1_GAM190316_3NP_H07_2_S152_R1_001.fastq.gz	VTA Dns R1	passed	3NP	No	1216084	15.4694	16.4698
VTASalD14Repl1_GAM190316_3NP_H08_1_S64_R1_001.fastq.gz	VTA Dns R1	passed	3NP	No	819160	9.48216	26.7672
VTASalD14Repl1_GAM190316_3NP_H08_2_S160_R1_001.fastq.gz	VTA Dns R1	passed	3NP	No	812403	9.89387	23.8069
VTASalD14Repl1_GAM190316_3NP_H09_1_S72_R1_001.fastq.gz	VTA Dns R1	passed	3NP	No	535710	8.42269	55.6099
VTASalD14Repl1_GAM190316_3NP_H09_2_S168_R1_001.fastq.gz	VTA Dns R1	passed	3NP	No	1494029	12.6496	17.4117
VTASalD14Repl1_GAM190316_3NP_H10_1_S80_R1_001.fastq.gz	VTA Dns R1	passed	3NP	No	782747	9.69259	22.875
VTASalD14Repl1_GAM190316_3NP_H10_2_S176_R1_001.fastq.gz	VTA Dns R1	passed	3NP	No	862311	10.0476	26.0252
VTASalD14Repl1_GAM190316_3NP_H11_1_S88_R1_001.fastq.gz	VTA Dns R1	passed	3NP	No	104101	1.0247	59.5149
VTASalRepl1_GAM160811_3NP_A7_S49_R1_001.fastq.gz	VTA Dns R2	passed	3NP	No	422365	17.5517	15.5339
VTASalRepl1_GAM160811_3NP_A8_S57_R1_001.fastq.gz	VTA Dns R2	passed	3NP	No	417827	12.5581	15.6808
VTASalRepl1_GAM160811_3NP_B7_S50_R1_001.fastq.gz	VTA Dns R2	passed	3NP	No	387198	15.6834	17.1484
VTASalRepl1_GAM160811_3NP_B8_S58_R1_001.fastq.gz	VTA Dns R2	passed	3NP	No	243147	9.30467	18.2053
VTASalRepl1_GAM160811_3NP_C6_S43_R1_001.fastq.gz	VTA Dns R2	passed	3NP	No	227255	7.04483	25.2874
VTASalRepl1_GAM160811_3NP_C7_S51_R1_001.fastq.gz	VTA Dns R2	passed	3NP	No	169247	8.69167	17.423
VTASalRepl1_GAM160811_3NP_C8_S59_R1_001.fastq.gz	VTA Dns R2	passed	3NP	No	325797	11.9726	14.4385
VTASalRepl1_GAM160811_3NP_D11_S84_R1_001.fastq.gz	VTA Dns R2	passed	3NP	No	182255	8.75938	31.4138
VTASalRepl1_GAM160811_3NP_D7_S52_R1_001.fastq.gz	VTA Dns R2	passed	3NP	No	110069	5.66514	18.7636
VTASalRepl1_GAM160811_3NP_D8_S60_R1_001.fastq.gz	VTA Dns R2	passed	3NP	No	402096	12.8198	11.1599
VTASalRepl1_GAM160811_3NP_E7_S53_R1_001.fastq.gz	VTA Dns R2	passed	3NP	No	305153	17.3449	12.719
VTASalRepl1_GAM160811_3NP_E8_S61_R1_001.fastq.gz	VTA Dns R2	passed	3NP	No	425361	15.817	18.5119
VTASalRepl1_GAM160811_3NP_F10_S78_R1_001.fastq.gz	VTA Dns R2	passed	3NP	No	229611	14.064	27.9458
VTASalRepl1_GAM160811_3NP_F7_S54_R1_001.fastq.gz	VTA Dns R2	passed	3NP	No	351016	16.8179	13.9563
VTASalRepl1_GAM160811_3NP_F8_S62_R1_001.fastq.gz	VTA Dns R2	passed	3NP	No	453913	10.774	30.8356
VTASalRepl1_GAM160811_3NP_G7_S55_R1_001.fastq.gz	VTA Dns R2	passed	3NP	No	590366	24.6606	10.908
VTASalRepl1_GAM160811_3NP_G8_S63_R1_001.fastq.gz	VTA Dns R2	passed	3NP	No	500598	15.1894	15.7499
VTASalRepl1_GAM160811_3NP_H6_S48_R1_001.fastq.gz	VTA Dns R2	passed	3NP	No	612718	14.0695	23.4257
VTASalRepl1_GAM160811_3NP_H7_S56_R1_001.fastq.gz	VTA Dns R2	passed	3NP	No	595175	17.7438	18.4453
VTASalRepl1_GAM160811_3NP_H8_S64_R1_001.fastq.gz	VTA Dns R2	passed	3NP	No	671629	23.0192	10.6376
VTASalRepl1_GAM160824_3NP_A1_2_S21_R1_001.fastq.gz	VTA Dns R2	passed	3NP	No	433235	7.76029	23.2918
VTASalRepl1_GAM160824_3NP_A10_2_S93_R1_001.fastq.gz	VTA Dns R2	passed	3NP	No	983781	19.9671	12.0226
VTASalRepl1_GAM160824_3NP_A11_2_S101_R1_001.fastq.gz	VTA Dns R2	passed	3NP	No	1066403	16.4245	14.0837
VTASalRepl1_GAM160824_3NP_A12_2_S109_R1_001.fastq.gz	VTA Dns R2	passed	3NP	No	599796	10.7045	25.5289
VTASalRepl1_GAM160824_3NP_A2_2_S29_R1_001.fastq.gz	VTA Dns R2	passed	3NP	No	1262684	16.15	7.38507
VTASalRepl1_GAM160824_3NP_A3_2_S37_R1_001.fastq.gz	VTA Dns R2	passed	3NP	No	1183772	23.8792	8.97237
VTASalRepl1_GAM160824_3NP_A4_2_S45_R1_001.fastq.gz	VTA Dns R2	passed	3NP	No	521417	9.13449	12.9873
VTASalRepl1_GAM160824_3NP_A5_2_S53_R1_001.fastq.gz	VTA Dns R2	passed	3NP	No	1062014	18.1775	10.3399
VTASalRepl1_GAM160824_3NP_A6_2_S61_R1_001.fastq.gz	VTA Dns R2	passed	3NP	No	1013977	15.5005	10.053
VTASalRepl1_GAM160824_3NP_A7_2_S69_R1_001.fastq.gz	VTA Dns R2	passed	3NP	No	1391165	20.1665	11.554
VTASalRepl1_GAM160824_3NP_A8_2_S77_R1_001.fastq.gz	VTA Dns R2	passed	3NP	No	1041039	15.8042	10.5447
VTASalRepl1_GAM160824_3NP_A9_2_S85_R1_001.fastq.gz	VTA Dns R2	passed	3NP	No	1058499	14.4684	9.20926
VTASalRepl1_GAM160824_3NP_B1_2_S22_R1_001.fastq.gz	VTA Dns R2	passed	3NP	No	1014504	10.4007	6.08941
VTASalRepl1_GAM160824_3NP_B10_2_S94_R1_001.fastq.gz	VTA Dns R2	failed	3NP	No	67	0	0
VTASalRepl1_GAM160824_3NP_B11_2_S102_R1_001.fastq.gz	VTA Dns R2	passed	3NP	No	878400	4.68253	9.70266
VTASalRepl1_GAM160824_3NP_B2_2_S30_R1_001.fastq.gz	VTA Dns R2	passed	3NP	No	847415	13.7987	10.401
VTASalRepl1_GAM160824_3NP_B3_2_S38_R1_001.fastq.gz	VTA Dns R2	passed	3NP	No	462536	5.9634	11.7182
VTASalRepl1_GAM160824_3NP_B4_2_S46_R1_001.fastq.gz	VTA Dns R2	passed	3NP	No	1205859	20.3458	7.46343
VTASalRepl1_GAM160824_3NP_B5_2_S54_R1_001.fastq.gz	VTA Dns R2	passed	3NP	No	403119	3.68527	8.78049
VTASalRepl1_GAM160824_3NP_B6_2_S62_R1_001.fastq.gz	VTA Dns R2	passed	3NP	No	1781181	27.9561	10.3121
VTASalRepl1_GAM160824_3NP_B7_2_S70_R1_001.fastq.gz	VTA Dns R2	passed	3NP	No	1129941	8.32022	19.0296
VTASalRepl1_GAM160824_3NP_B8_2_S78_R1_001.fastq.gz	VTA Dns R2	passed	3NP	No	1800235	30.0183	8.62294
VTASalRepl1_GAM160824_3NP_B9_2_S86_R1_001.fastq.gz	VTA Dns R2	passed	3NP	No	784797	7.37969	9.4259
VTASalRepl1_GAM160824_3NP_C1_2_S23_R1_001.fastq.gz	VTA Dns R2	passed	3NP	No	226843	4.50869	10.5417
VTASalRepl1_GAM160824_3NP_C10_2_S95_R1_001.fastq.gz	VTA Dns R2	passed	3NP	No	843482	17.6359	11.5674
VTASalRepl1_GAM160824_3NP_C11_2_S103_R1_001.fastq.gz	VTA Dns R2	passed	3NP	No	1017865	15.1985	22.1953
VTASalRepl1_GAM160824_3NP_C2_2_S31_R1_001.fastq.gz	VTA Dns R2	passed	3NP	No	68467	3.47118	45.5696
VTASalRepl1_GAM160824_3NP_C3_2_S39_R1_001.fastq.gz	VTA Dns R2	passed	3NP	No	749345	16.4227	9.79201
VTASalRepl1_GAM160824_3NP_C4_2_S47_R1_001.fastq.gz	VTA Dns R2	passed	3NP	No	1335758	32.2177	8.24786
VTASalRepl1_GAM160824_3NP_C5_2_S55_R1_001.fastq.gz	VTA Dns R2	passed	3NP	No	410036	7.17109	21.3434
VTASalRepl1_GAM160824_3NP_C6_2_S63_R1_001.fastq.gz	VTA Dns R2	passed	3NP	No	1451345	26.3678	8.83647
VTASalRepl1_GAM160824_3NP_C7_2_S71_R1_001.fastq.gz	VTA Dns R2	passed	3NP	No	1798549	19.2498	10.0708
VTASalRepl1_GAM160824_3NP_C8_2_S79_R1_001.fastq.gz	VTA Dns R2	passed	3NP	No	1280379	23.398	9.45321
VTASalRepl1_GAM160824_3NP_C9_2_S87_R1_001.fastq.gz	VTA Dns R2	passed	3NP	No	778794	11.9579	13.6419
VTASalRepl1_GAM160824_3NP_D1_2_S24_R1_001.fastq.gz	VTA Dns R2	passed	3NP	No	158885	2.79414	12.1967
VTASalRepl1_GAM160824_3NP_D10_2_S96_R1_001.fastq.gz	VTA Dns R2	passed	3NP	No	549739	14.2104	22.4383
VTASalRepl1_GAM160824_3NP_D11_2_S104_R1_001.fastq.gz	VTA Dns R2	passed	3NP	No	1267489	39.3632	9.37782
VTASalRepl1_GAM160824_3NP_D2_2_S32_R1_001.fastq.gz	VTA Dns R2	passed	3NP	No	947829	21.6542	13.6088
VTASalRepl1_GAM160824_3NP_D3_2_S40_R1_001.fastq.gz	VTA Dns R2	passed	3NP	No	235471	5.70357	13.7262
VTASalRepl1_GAM160824_3NP_D4_2_S48_R1_001.fastq.gz	VTA Dns R2	passed	3NP	No	304069	4.1043	11.4732
VTASalRepl1_GAM160824_3NP_D5_2_S56_R1_001.fastq.gz	VTA Dns R2	passed	3NP	No	614978	14.5801	10.9385
VTASalRepl1_GAM160824_3NP_D6_2_S64_R1_001.fastq.gz	VTA Dns R2	passed	3NP	No	1066286	22.0293	17.255
VTASalRepl1_GAM160824_3NP_D7_2_S72_R1_001.fastq.gz	VTA Dns R2	passed	3NP	No	1693029	33.8756	9.59769
VTASalRepl1_GAM160824_3NP_D8_2_S80_R1_001.fastq.gz	VTA Dns R2	passed	3NP	No	1054787	17.495	11.3151
VTASalRepl1_GAM160824_3NP_D9_2_S88_R1_001.fastq.gz	VTA Dns R2	passed	3NP	No	734600	12.8198	15.5223
VTASalRepl1_GAM160824_3NP_E1_2_S25_R1_001.fastq.gz	VTA Dns R2	passed	3NP	No	1405515	39.3047	19.1398
VTASalRepl1_GAM160824_3NP_E10_2_S97_R1_001.fastq.gz	VTA Dns R2	passed	3NP	No	62005	1.87557	30.4688
VTASalRepl1_GAM160824_3NP_E11_2_S105_R1_001.fastq.gz	VTA Dns R2	passed	3NP	No	1029922	19.1089	18.5632
VTASalRepl1_GAM160824_3NP_E2_2_S33_R1_001.fastq.gz	VTA Dns R2	passed	3NP	No	455496	10.1189	16.2757
VTASalRepl1_GAM160824_3NP_E3_2_S41_R1_001.fastq.gz	VTA Dns R2	passed	3NP	No	611601	11.8591	8.31699
VTASalRepl1_GAM160824_3NP_E4_2_S49_R1_001.fastq.gz	VTA Dns R2	failed	3NP	No	495	0.0274474	100
VTASalRepl1_GAM160824_3NP_E5_2_S57_R1_001.fastq.gz	VTA Dns R2	passed	3NP	No	934495	12.5691	7.77892
VTASalRepl1_GAM160824_3NP_E6_2_S65_R1_001.fastq.gz	VTA Dns R2	passed	3NP	No	1678326	28.4684	7.35051
VTASalRepl1_GAM160824_3NP_E7_2_S73_R1_001.fastq.gz	VTA Dns R2	passed	3NP	No	1453979	20.9533	8.75224
VTASalRepl1_GAM160824_3NP_E8_2_S81_R1_001.fastq.gz	VTA Dns R2	passed	3NP	No	1239620	19.5627	14.4981
VTASalRepl1_GAM160824_3NP_E9_2_S89_R1_001.fastq.gz	VTA Dns R2	passed	3NP	No	1367685	24.591	9.60431
VTASalRepl1_GAM160824_3NP_F1_2_S26_R1_001.fastq.gz	VTA Dns R2	passed	3NP	No	738660	17.3394	8.01915
VTASalRepl1_GAM160824_3NP_F10_2_S98_R1_001.fastq.gz	VTA Dns R2	passed	3NP	No	1212910	22.1683	12.995
VTASalRepl1_GAM160824_3NP_F11_2_S106_R1_001.fastq.gz	VTA Dns R2	passed	3NP	No	968087	22.8271	13.1996
VTASalRepl1_GAM160824_3NP_F2_2_S34_R1_001.fastq.gz	VTA Dns R2	passed	3NP	No	388850	5.05947	6.23188
VTASalRepl1_GAM160824_3NP_F3_2_S42_R1_001.fastq.gz	VTA Dns R2	passed	3NP	No	825652	10.1665	6.59222
VTASalRepl1_GAM160824_3NP_F4_2_S50_R1_001.fastq.gz	VTA Dns R2	passed	3NP	No	544447	7.73833	7.97744
VTASalRepl1_GAM160824_3NP_F5_2_S58_R1_001.fastq.gz	VTA Dns R2	passed	3NP	No	851982	12.9954	9.82382
VTASalRepl1_GAM160824_3NP_F6_2_S66_R1_001.fastq.gz	VTA Dns R2	passed	3NP	No	1094164	15.2955	9.3136
VTASalRepl1_GAM160824_3NP_F7_2_S74_R1_001.fastq.gz	VTA Dns R2	passed	3NP	No	1953140	25.8811	8.24375
VTASalRepl1_GAM160824_3NP_F8_2_S82_R1_001.fastq.gz	VTA Dns R2	passed	3NP	No	1213496	22.8984	13.5115
VTASalRepl1_GAM160824_3NP_F9_2_S90_R1_001.fastq.gz	VTA Dns R2	passed	3NP	No	1066099	13.0631	9.48711
VTASalRepl1_GAM160824_3NP_G1_2_S27_R1_001.fastq.gz	VTA Dns R2	passed	3NP	No	409474	7.43092	12.6972
VTASalRepl1_GAM160824_3NP_G10_2_S99_R1_001.fastq.gz	VTA Dns R2	passed	3NP	No	493553	10.0274	17.1504
VTASalRepl1_GAM160824_3NP_G11_2_S107_R1_001.fastq.gz	VTA Dns R2	passed	3NP	No	883245	16.0384	8.27791
VTASalRepl1_GAM160824_3NP_G2_2_S35_R1_001.fastq.gz	VTA Dns R2	passed	3NP	No	538723	9.18573	8.67052
VTASalRepl1_GAM160824_3NP_G3_2_S43_R1_001.fastq.gz	VTA Dns R2	passed	3NP	No	336789	4.75389	10.1348
VTASalRepl1_GAM160824_3NP_G4_2_S51_R1_001.fastq.gz	VTA Dns R2	passed	3NP	No	900968	10.5892	7.51997
VTASalRepl1_GAM160824_3NP_G5_2_S59_R1_001.fastq.gz	VTA Dns R2	passed	3NP	No	141213	5.22964	41.4643
VTASalRepl1_GAM160824_3NP_G6_2_S67_R1_001.fastq.gz	VTA Dns R2	passed	3NP	No	784886	13.2553	15.1792
VTASalRepl1_GAM160824_3NP_G7_2_S75_R1_001.fastq.gz	VTA Dns R2	passed	3NP	No	1353787	20.882	12.4721
VTASalRepl1_GAM160824_3NP_G8_2_S83_R1_001.fastq.gz	VTA Dns R2	passed	3NP	No	1007344	11.7658	11.0221
VTASalRepl1_GAM160824_3NP_G9_2_S91_R1_001.fastq.gz	VTA Dns R2	passed	3NP	No	822176	21.4968	14.3426
VTASalRepl1_GAM160824_3NP_H1_2_S28_R1_001.fastq.gz	VTA Dns R2	passed	3NP	No	746219	12.0457	10.0857
VTASalRepl1_GAM160824_3NP_H10_2_S100_R1_001.fastq.gz	VTA Dns R2	passed	3NP	No	1124906	18.1921	12.7371
VTASalRepl1_GAM160824_3NP_H11_2_S108_R1_001.fastq.gz	VTA Dns R2	passed	3NP	No	710993	11.6633	29.0603
VTASalRepl1_GAM160824_3NP_H2_2_S36_R1_001.fastq.gz	VTA Dns R2	passed	3NP	No	627419	11.2461	7.4707
VTASalRepl1_GAM160824_3NP_H3_2_S44_R1_001.fastq.gz	VTA Dns R2	passed	3NP	No	208668	1.63403	10.1655
VTASalRepl1_GAM160824_3NP_H4_2_S52_R1_001.fastq.gz	VTA Dns R2	passed	3NP	No	474588	6.76853	9.33593
VTASalRepl1_GAM160824_3NP_H5_2_S60_R1_001.fastq.gz	VTA Dns R2	passed	3NP	No	1144832	19.0375	17.3644
VTASalRepl1_GAM160824_3NP_H6_2_S68_R1_001.fastq.gz	VTA Dns R2	passed	3NP	No	1125101	17.6523	22.7794
VTASalRepl1_GAM160824_3NP_H7_2_S76_R1_001.fastq.gz	VTA Dns R2	passed	3NP	No	1763244	23.4108	10.03
VTASalRepl1_GAM160824_3NP_H8_2_S84_R1_001.fastq.gz	VTA Dns R2	passed	3NP	No	1726188	21.7585	7.42988
VTASalRepl1_GAM160824_3NP_H9_2_S92_R1_001.fastq.gz	VTA Dns R2	passed	3NP	No	876638	20.4684	15.6024
VTASalRepl1_GAM180124_3NP_A07_2_S145_R1_001.fastq.gz	VTA Dns R2	passed	3NP	No	1105305	12.5764	26.7305
VTASalRepl1_GAM180124_3NP_A10_2_S169_R1_001.fastq.gz	VTA Dns R2	passed	3NP	No	956976	8.94419	42.4546
VTASalRepl1_GAM180124_3NP_B07_2_S146_R1_001.fastq.gz	VTA Dns R2	passed	3NP	No	1437104	20.3879	28.8918
VTASalRepl1_GAM180124_3NP_B10_2_S170_R1_001.fastq.gz	VTA Dns R2	failed	3NP	No	416	0.0146386	100
VTASalRepl1_GAM180124_3NP_C07_2_S147_R1_001.fastq.gz	VTA Dns R2	passed	3NP	No	1122748	15.065	32.6677
VTASalRepl1_GAM180124_3NP_C10_2_S171_R1_001.fastq.gz	VTA Dns R2	failed	3NP	No	571	0.0274474	100
VTASalRepl1_GAM180124_3NP_D07_2_S148_R1_001.fastq.gz	VTA Dns R2	passed	3NP	No	773606	4.64593	29.3578
VTASalRepl1_GAM180124_3NP_D10_2_S172_R1_001.fastq.gz	VTA Dns R2	passed	3NP	No	2175969	24.8143	6.31745
VTASalRepl1_GAM180124_3NP_E07_2_S149_R1_001.fastq.gz	VTA Dns R2	passed	3NP	No	854749	9.96157	35.1591
VTASalRepl1_GAM180124_3NP_E10_2_S173_R1_001.fastq.gz	VTA Dns R2	passed	3NP	No	870475	4.7118	31.2632
VTASalRepl1_GAM180124_3NP_F07_2_S150_R1_001.fastq.gz	VTA Dns R2	passed	3NP	No	60634	0.592864	45.8204
VTASalRepl1_GAM180124_3NP_F10_2_S174_R1_001.fastq.gz	VTA Dns R2	passed	3NP	No	1176091	17.5846	31.0442
VTASalRepl1_GAM180124_3NP_G07_2_S151_R1_001.fastq.gz	VTA Dns R2	passed	3NP	No	1669670	29.5755	15.7496
VTASalRepl1_GAM180124_3NP_G10_2_S175_R1_001.fastq.gz	VTA Dns R2	failed	3NP	No	42853	1.01006	72.4395
VTASalRepl1_GAM180124_3NP_H07_2_S152_R1_001.fastq.gz	VTA Dns R2	passed	3NP	No	245840	3.60659	30.7855
VTASalRepl1_GAM180124_3NP_H10_2_S176_R1_001.fastq.gz	VTA Dns R2	passed	3NP	No	524669	8.96066	31.0416
VTASalRepl1_GAM180806_0NP_E12_1_S93_R1_001.fastq.gz	VTA Dns R2	failed	0NP	No	1426936	11.2754	14.8861
VTASalRepl1_GAM180806_0NP_H06_1_S48_R1_001.fastq.gz	VTA Dns R2	failed	0NP	No	2252	0.139067	97.2603
VTASalRepl1_GAM180806_0NP_H12_1_S96_R1_001.fastq.gz	VTA Dns R2	failed	0NP	No	394227	12.4977	10.6647
VTASalRepl1_GAM180806_3NP_A01_1_S1_R1_001.fastq.gz	VTA Dns R2	passed	3NP	No	322348	3.42726	66.02
VTASalRepl1_GAM180806_3NP_A02_1_S9_R1_001.fastq.gz	VTA Dns R2	passed	3NP	No	412821	3.50412	56.3704
VTASalRepl1_GAM180806_3NP_A03_1_S17_R1_001.fastq.gz	VTA Dns R2	passed	3NP	No	1290659	8.9753	15.309
VTASalRepl1_GAM180806_3NP_A04_1_S25_R1_001.fastq.gz	VTA Dns R2	passed	3NP	No	1586980	17.2223	13.2468
VTASalRepl1_GAM180806_3NP_A05_1_S33_R1_001.fastq.gz	VTA Dns R2	failed	3NP	No	8101	1.70174	76.2542
VTASalRepl1_GAM180806_3NP_A06_1_S41_R1_001.fastq.gz	VTA Dns R2	passed	3NP	No	853781	7.13266	43.964
VTASalRepl1_GAM180806_3NP_A07_1_S49_R1_001.fastq.gz	VTA Dns R2	passed	3NP	No	84162	1.3925	72.973
VTASalRepl1_GAM180806_3NP_A08_1_S57_R1_001.fastq.gz	VTA Dns R2	passed	3NP	No	1238972	8.48307	11.8096
VTASalRepl1_GAM180806_3NP_A09_1_S65_R1_001.fastq.gz	VTA Dns R2	failed	3NP	No	23484	2.8527	50.7752
VTASalRepl1_GAM180806_3NP_A10_1_S73_R1_001.fastq.gz	VTA Dns R2	passed	3NP	No	1470288	10.8728	11.9004
VTASalRepl1_GAM180806_3NP_A11_1_S81_R1_001.fastq.gz	VTA Dns R2	failed	3NP	No	2556	0.495883	92.3664
VTASalRepl1_GAM180806_3NP_A12_1_S89_R1_001.fastq.gz	VTA Dns R2	passed	3NP	No	950240	8.80329	21.2121
VTASalRepl1_GAM180806_3NP_B01_1_S2_R1_001.fastq.gz	VTA Dns R2	passed	3NP	No	463252	5.20952	45.3164
VTASalRepl1_GAM180806_3NP_B02_1_S10_R1_001.fastq.gz	VTA Dns R2	passed	3NP	No	450863	4.62397	54.0518
VTASalRepl1_GAM180806_3NP_B03_1_S18_R1_001.fastq.gz	VTA Dns R2	passed	3NP	No	408352	2.22507	58.1531
VTASalRepl1_GAM180806_3NP_B04_1_S26_R1_001.fastq.gz	VTA Dns R2	passed	3NP	No	1421315	20.5709	9.15527
VTASalRepl1_GAM180806_3NP_B05_1_S34_R1_001.fastq.gz	VTA Dns R2	passed	3NP	No	302621	4.65508	57.8568
VTASalRepl1_GAM180806_3NP_B06_1_S42_R1_001.fastq.gz	VTA Dns R2	passed	3NP	No	1339070	20.7246	13.2733
VTASalRepl1_GAM180806_3NP_B07_1_S50_R1_001.fastq.gz	VTA Dns R2	failed	3NP	No	13377	3.50412	66.7906
VTASalRepl1_GAM180806_3NP_B08_1_S58_R1_001.fastq.gz	VTA Dns R2	failed	3NP	No	19542	0.21226	72.3214
VTASalRepl1_GAM180806_3NP_B09_1_S66_R1_001.fastq.gz	VTA Dns R2	passed	3NP	No	1115584	5.87008	12.3824
VTASalRepl1_GAM180806_3NP_B10_1_S74_R1_001.fastq.gz	VTA Dns R2	passed	3NP	No	1600033	16.6185	10.2299
VTASalRepl1_GAM180806_3NP_B11_1_S82_R1_001.fastq.gz	VTA Dns R2	passed	3NP	No	1715694	20.0805	9.96613
VTASalRepl1_GAM180806_3NP_B12_1_S90_R1_001.fastq.gz	VTA Dns R2	passed	3NP	No	1651666	8.31839	16.6262
VTASalRepl1_GAM180806_3NP_C01_1_S3_R1_001.fastq.gz	VTA Dns R2	passed	3NP	No	337056	4.58005	54.3621
VTASalRepl1_GAM180806_3NP_C02_1_S11_R1_001.fastq.gz	VTA Dns R2	passed	3NP	No	832322	8.17749	25.4596
VTASalRepl1_GAM180806_3NP_C03_1_S19_R1_001.fastq.gz	VTA Dns R2	passed	3NP	No	708190	5.4108	47.7481
VTASalRepl1_GAM180806_3NP_C04_1_S27_R1_001.fastq.gz	VTA Dns R2	passed	3NP	No	1178028	11.9506	19.2226
VTASalRepl1_GAM180806_3NP_C05_1_S35_R1_001.fastq.gz	VTA Dns R2	passed	3NP	No	379819	2.87283	54.7696
VTASalRepl1_GAM180806_3NP_C06_1_S43_R1_001.fastq.gz	VTA Dns R2	passed	3NP	No	690221	6.54163	53.5838
VTASalRepl1_GAM180806_3NP_C07_1_S51_R1_001.fastq.gz	VTA Dns R2	passed	3NP	No	382660	0.31839	59.5376
VTASalRepl1_GAM180806_3NP_C08_1_S59_R1_001.fastq.gz	VTA Dns R2	passed	3NP	No	1159424	4.19945	23.0803
VTASalRepl1_GAM180806_3NP_C09_1_S67_R1_001.fastq.gz	VTA Dns R2	passed	3NP	No	308620	2.85453	62.8959
VTASalRepl1_GAM180806_3NP_C10_1_S75_R1_001.fastq.gz	VTA Dns R2	passed	3NP	No	680731	4.57457	47.8423
VTASalRepl1_GAM180806_3NP_C11_1_S83_R1_001.fastq.gz	VTA Dns R2	passed	3NP	No	782195	6.83806	45.5375
VTASalRepl1_GAM180806_3NP_C12_1_S91_R1_001.fastq.gz	VTA Dns R2	passed	3NP	No	1633828	17.1016	8.30568
VTASalRepl1_GAM180806_3NP_D01_1_S4_R1_001.fastq.gz	VTA Dns R2	passed	3NP	No	1367119	12.3092	11.3
VTASalRepl1_GAM180806_3NP_D02_1_S12_R1_001.fastq.gz	VTA Dns R2	passed	3NP	No	1165990	11.1821	22.1203
VTASalRepl1_GAM180806_3NP_D03_1_S20_R1_001.fastq.gz	VTA Dns R2	passed	3NP	No	1481111	10.3111	15.0478
VTASalRepl1_GAM180806_3NP_D04_1_S28_R1_001.fastq.gz	VTA Dns R2	passed	3NP	No	577704	5.44373	50.3921
VTASalRepl1_GAM180806_3NP_D05_1_S36_R1_001.fastq.gz	VTA Dns R2	passed	3NP	No	620206	5.80604	47.485
VTASalRepl1_GAM180806_3NP_D06_1_S44_R1_001.fastq.gz	VTA Dns R2	failed	3NP	No	1501	0.135407	100
VTASalRepl1_GAM180806_3NP_D07_1_S52_R1_001.fastq.gz	VTA Dns R2	failed	3NP	No	38323	0.10979	69.4915
VTASalRepl1_GAM180806_3NP_D08_1_S60_R1_001.fastq.gz	VTA Dns R2	passed	3NP	No	765053	4.2452	19.3187
VTASalRepl1_GAM180806_3NP_D09_1_S68_R1_001.fastq.gz	VTA Dns R2	passed	3NP	No	490508	3.87557	50.8933
VTASalRepl1_GAM180806_3NP_D10_1_S76_R1_001.fastq.gz	VTA Dns R2	passed	3NP	No	721179	5.11253	45.4154
VTASalRepl1_GAM180806_3NP_D11_1_S84_R1_001.fastq.gz	VTA Dns R2	passed	3NP	No	1344999	5.99817	6.26145
VTASalRepl1_GAM180806_3NP_D12_1_S92_R1_001.fastq.gz	VTA Dns R2	failed	3NP	No	1675	0.0585544	100
VTASalRepl1_GAM180806_3NP_E01_1_S5_R1_001.fastq.gz	VTA Dns R2	passed	3NP	No	709662	2.49954	25.9341
VTASalRepl1_GAM180806_3NP_E02_1_S13_R1_001.fastq.gz	VTA Dns R2	passed	3NP	No	394552	4.25801	57.0312
VTASalRepl1_GAM180806_3NP_E03_1_S21_R1_001.fastq.gz	VTA Dns R2	passed	3NP	No	179860	1.60659	61.9156
VTASalRepl1_GAM180806_3NP_E04_1_S29_R1_001.fastq.gz	VTA Dns R2	passed	3NP	No	347989	4.94236	57.2036
VTASalRepl1_GAM180806_3NP_E05_1_S37_R1_001.fastq.gz	VTA Dns R2	passed	3NP	No	304854	3.37054	54.7778
VTASalRepl1_GAM180806_3NP_E06_1_S45_R1_001.fastq.gz	VTA Dns R2	passed	3NP	No	418174	4.086	56.9614
VTASalRepl1_GAM180806_3NP_E07_1_S53_R1_001.fastq.gz	VTA Dns R2	passed	3NP	No	849038	7.74016	11.0881
VTASalRepl1_GAM180806_3NP_E08_1_S61_R1_001.fastq.gz	VTA Dns R2	passed	3NP	No	265259	3.28637	54.8144
VTASalRepl1_GAM180806_3NP_E09_1_S69_R1_001.fastq.gz	VTA Dns R2	passed	3NP	No	310646	2.95883	49.9051
VTASalRepl1_GAM180806_3NP_E10_1_S77_R1_001.fastq.gz	VTA Dns R2	passed	3NP	No	494337	4.75572	40.6611
VTASalRepl1_GAM180806_3NP_E11_1_S85_R1_001.fastq.gz	VTA Dns R2	failed	3NP	No	8329	0.446478	90.6383
VTASalRepl1_GAM180806_3NP_F01_1_S6_R1_001.fastq.gz	VTA Dns R2	passed	3NP	No	404865	1.61025	37.931
VTASalRepl1_GAM180806_3NP_F02_1_S14_R1_001.fastq.gz	VTA Dns R2	passed	3NP	No	606611	4.957	26.8547
VTASalRepl1_GAM180806_3NP_F03_1_S22_R1_001.fastq.gz	VTA Dns R2	passed	3NP	No	101961	2.34401	73.2394
VTASalRepl1_GAM180806_3NP_F04_1_S30_R1_001.fastq.gz	VTA Dns R2	passed	3NP	No	536277	4.89113	55.0455
VTASalRepl1_GAM180806_3NP_F05_1_S38_R1_001.fastq.gz	VTA Dns R2	passed	3NP	No	620758	5.78774	50.4114
VTASalRepl1_GAM180806_3NP_F06_1_S46_R1_001.fastq.gz	VTA Dns R2	passed	3NP	No	276191	2.59286	62.7035
VTASalRepl1_GAM180806_3NP_F07_1_S54_R1_001.fastq.gz	VTA Dns R2	passed	3NP	No	914190	12.7649	39.0749
VTASalRepl1_GAM180806_3NP_F08_1_S62_R1_001.fastq.gz	VTA Dns R2	passed	3NP	No	140332	1.84263	60.3949
VTASalRepl1_GAM180806_3NP_F09_1_S70_R1_001.fastq.gz	VTA Dns R2	passed	3NP	No	1544172	15.5993	8.23952
VTASalRepl1_GAM180806_3NP_F10_1_S78_R1_001.fastq.gz	VTA Dns R2	passed	3NP	No	429869	3.64684	60.5033
VTASalRepl1_GAM180806_3NP_F11_1_S86_R1_001.fastq.gz	VTA Dns R2	passed	3NP	No	406689	3.52425	56.817
VTASalRepl1_GAM180806_3NP_F12_1_S94_R1_001.fastq.gz	VTA Dns R2	failed	3NP	No	889	0.0329369	100
VTASalRepl1_GAM180806_3NP_G01_1_S7_R1_001.fastq.gz	VTA Dns R2	passed	3NP	No	306699	3.49497	69.9413
VTASalRepl1_GAM180806_3NP_G02_1_S15_R1_001.fastq.gz	VTA Dns R2	passed	3NP	No	233012	6.58554	51.8604
VTASalRepl1_GAM180806_3NP_G03_1_S23_R1_001.fastq.gz	VTA Dns R2	passed	3NP	No	503793	4.49771	53.0126
VTASalRepl1_GAM180806_3NP_G04_1_S31_R1_001.fastq.gz	VTA Dns R2	passed	3NP	No	128301	1.42726	73.5825
VTASalRepl1_GAM180806_3NP_G05_1_S39_R1_001.fastq.gz	VTA Dns R2	passed	3NP	No	653838	5.65782	46.2435
VTASalRepl1_GAM180806_3NP_G06_1_S47_R1_001.fastq.gz	VTA Dns R2	passed	3NP	No	289839	2.98262	58.2811
VTASalRepl1_GAM180806_3NP_G07_1_S55_R1_001.fastq.gz	VTA Dns R2	passed	3NP	No	886546	8.62946	43.9407
VTASalRepl1_GAM180806_3NP_G08_1_S63_R1_001.fastq.gz	VTA Dns R2	passed	3NP	No	360016	3.56633	53.1746
VTASalRepl1_GAM180806_3NP_G09_1_S71_R1_001.fastq.gz	VTA Dns R2	passed	3NP	No	1000093	6.82891	42.7772
VTASalRepl1_GAM180806_3NP_G10_1_S79_R1_001.fastq.gz	VTA Dns R2	passed	3NP	No	337514	3.29003	59.8711
VTASalRepl1_GAM180806_3NP_G11_1_S87_R1_001.fastq.gz	VTA Dns R2	passed	3NP	No	485972	4.39158	58.427
VTASalRepl1_GAM180806_3NP_G12_1_S95_R1_001.fastq.gz	VTA Dns R2	passed	3NP	No	279714	1.44922	60.3699
VTASalRepl1_GAM180806_3NP_H01_1_S8_R1_001.fastq.gz	VTA Dns R2	passed	3NP	No	908702	8.30924	14.7165
VTASalRepl1_GAM180806_3NP_H02_1_S16_R1_001.fastq.gz	VTA Dns R2	passed	3NP	No	754974	9.17841	25.9434
VTASalRepl1_GAM180806_3NP_H03_1_S24_R1_001.fastq.gz	VTA Dns R2	passed	3NP	No	568313	5.62306	48.9655
VTASalRepl1_GAM180806_3NP_H04_1_S32_R1_001.fastq.gz	VTA Dns R2	passed	3NP	No	224931	1.49863	62.1027
VTASalRepl1_GAM180806_3NP_H05_1_S40_R1_001.fastq.gz	VTA Dns R2	passed	3NP	No	263387	2.88381	65.7401
VTASalRepl1_GAM180806_3NP_H07_1_S56_R1_001.fastq.gz	VTA Dns R2	passed	3NP	No	794620	4.11528	16.6815
VTASalRepl1_GAM180806_3NP_H08_1_S64_R1_001.fastq.gz	VTA Dns R2	passed	3NP	No	288953	3.29735	62.1449
VTASalRepl1_GAM180806_3NP_H09_1_S72_R1_001.fastq.gz	VTA Dns R2	passed	3NP	No	1386349	12.1775	14.2705
VTASalRepl1_GAM180806_3NP_H10_1_S80_R1_001.fastq.gz	VTA Dns R2	passed	3NP	No	750245	7.21683	40.7871
VTASalRepl1_GAM180806_3NP_H11_1_S88_R1_001.fastq.gz	VTA Dns R2	passed	3NP	No	369702	4.69716	66.8109
VTASalRepl1_GAM180917_0NP_E12_1_S93_R1_001.fastq.gz	VTA Dns R2	failed	0NP	No	1227968	21.226	13.1879
VTASalRepl1_GAM180917_0NP_H06_1_S48_R1_001.fastq.gz	VTA Dns R2	failed	0NP	No	777	0.0548948	100
VTASalRepl1_GAM180917_0NP_H12_1_S96_R1_001.fastq.gz	VTA Dns R2	failed	0NP	No	147030	0.746569	65.8477
VTASalRepl1_GAM180917_3NP_A01_1_S1_R1_001.fastq.gz	VTA Dns R2	passed	3NP	No	290615	3.88655	64.3594
VTASalRepl1_GAM180917_3NP_A02_1_S9_R1_001.fastq.gz	VTA Dns R2	passed	3NP	No	1094106	16.1903	9.24607
VTASalRepl1_GAM180917_3NP_A03_1_S17_R1_001.fastq.gz	VTA Dns R2	passed	3NP	No	415215	3.91949	55.8727
VTASalRepl1_GAM180917_3NP_A04_1_S25_R1_001.fastq.gz	VTA Dns R2	passed	3NP	No	63935	0.0439158	52.1739
VTASalRepl1_GAM180917_3NP_A05_1_S33_R1_001.fastq.gz	VTA Dns R2	passed	3NP	No	1381078	9.06313	11.6234
VTASalRepl1_GAM180917_3NP_A06_1_S41_R1_001.fastq.gz	VTA Dns R2	passed	3NP	No	1288218	18.9021	6.29626
VTASalRepl1_GAM180917_3NP_A07_1_S49_R1_001.fastq.gz	VTA Dns R2	passed	3NP	No	625680	0.215919	51.2821
VTASalRepl1_GAM180917_3NP_A08_1_S57_R1_001.fastq.gz	VTA Dns R2	passed	3NP	No	888932	8.09332	43.7514
VTASalRepl1_GAM180917_3NP_A09_1_S65_R1_001.fastq.gz	VTA Dns R2	passed	3NP	No	1237579	14.7887	9.35754
VTASalRepl1_GAM180917_3NP_A10_1_S73_R1_001.fastq.gz	VTA Dns R2	passed	3NP	No	1673102	7.8591	13.8318
VTASalRepl1_GAM180917_3NP_A11_1_S81_R1_001.fastq.gz	VTA Dns R2	passed	3NP	No	952755	7.54986	6.4752
VTASalRepl1_GAM180917_3NP_A12_1_S89_R1_001.fastq.gz	VTA Dns R2	passed	3NP	No	72151	0.0914913	73.4694
VTASalRepl1_GAM180917_3NP_B01_1_S2_R1_001.fastq.gz	VTA Dns R2	failed	3NP	Yes	269337	6.50503	60.1831
VTASalRepl1_GAM180917_3NP_B02_1_S10_R1_001.fastq.gz	VTA Dns R2	passed	3NP	No	607061	3.08143	39.5957
VTASalRepl1_GAM180917_3NP_B03_1_S18_R1_001.fastq.gz	VTA Dns R2	passed	3NP	No	878055	6.33852	46.7876
VTASalRepl1_GAM180917_3NP_B04_1_S26_R1_001.fastq.gz	VTA Dns R2	passed	3NP	No	1056219	9.65782	15.6714
VTASalRepl1_GAM180917_3NP_B05_1_S34_R1_001.fastq.gz	VTA Dns R2	passed	3NP	No	700789	5.35407	52.5242
VTASalRepl1_GAM180917_3NP_B06_1_S42_R1_001.fastq.gz	VTA Dns R2	passed	3NP	No	1669774	12.7155	9.80846
VTASalRepl1_GAM180917_3NP_B07_1_S50_R1_001.fastq.gz	VTA Dns R2	passed	3NP	No	509049	3.92132	54.6985
VTASalRepl1_GAM180917_3NP_B08_1_S58_R1_001.fastq.gz	VTA Dns R2	passed	3NP	No	588002	5.08875	52.7073
VTASalRepl1_GAM180917_3NP_B09_1_S66_R1_001.fastq.gz	VTA Dns R2	passed	3NP	No	737278	5.11985	55.8855
VTASalRepl1_GAM180917_3NP_B10_1_S74_R1_001.fastq.gz	VTA Dns R2	passed	3NP	No	683961	4.76121	46.5882
VTASalRepl1_GAM180917_3NP_B11_1_S82_R1_001.fastq.gz	VTA Dns R2	passed	3NP	No	435951	2.55627	63.5371
VTASalRepl1_GAM180917_3NP_B12_1_S90_R1_001.fastq.gz	VTA Dns R2	passed	3NP	No	1263245	7.6011	5.08066
VTASalRepl1_GAM180917_3NP_C01_1_S3_R1_001.fastq.gz	VTA Dns R2	passed	3NP	No	595077	6.4849	47.6936
VTASalRepl1_GAM180917_3NP_C02_1_S11_R1_001.fastq.gz	VTA Dns R2	passed	3NP	No	469689	4.12626	49.8414
VTASalRepl1_GAM180917_3NP_C03_1_S19_R1_001.fastq.gz	VTA Dns R2	passed	3NP	No	1141157	5.53339	17.8961
VTASalRepl1_GAM180917_3NP_C04_1_S27_R1_001.fastq.gz	VTA Dns R2	passed	3NP	No	902669	3.55352	35.0865
VTASalRepl1_GAM180917_3NP_C05_1_S35_R1_001.fastq.gz	VTA Dns R2	passed	3NP	No	1806671	10.538	10.9315
VTASalRepl1_GAM180917_3NP_C06_1_S43_R1_001.fastq.gz	VTA Dns R2	passed	3NP	No	882581	6.68801	37.037
VTASalRepl1_GAM180917_3NP_C07_1_S51_R1_001.fastq.gz	VTA Dns R2	passed	3NP	No	1141155	4.62763	18.7079
VTASalRepl1_GAM180917_3NP_C08_1_S59_R1_001.fastq.gz	VTA Dns R2	passed	3NP	No	419831	5.83898	47.365
VTASalRepl1_GAM180917_3NP_C10_1_S75_R1_001.fastq.gz	VTA Dns R2	passed	3NP	No	1528950	14.8838	12.8385
VTASalRepl1_GAM180917_3NP_C11_1_S83_R1_001.fastq.gz	VTA Dns R2	passed	3NP	No	403469	2.60201	64.3899
VTASalRepl1_GAM180917_3NP_C12_1_S91_R1_001.fastq.gz	VTA Dns R2	failed	3NP	No	1470	0.0512351	100
VTASalRepl1_GAM180917_3NP_D01_1_S4_R1_001.fastq.gz	VTA Dns R2	passed	3NP	No	424273	5.28637	57.0323
VTASalRepl1_GAM180917_3NP_D02_1_S12_R1_001.fastq.gz	VTA Dns R2	passed	3NP	No	391001	4.62946	57.3885
VTASalRepl1_GAM180917_3NP_D03_1_S20_R1_001.fastq.gz	VTA Dns R2	passed	3NP	No	996677	4.74108	19.8453
VTASalRepl1_GAM180917_3NP_D04_1_S28_R1_001.fastq.gz	VTA Dns R2	passed	3NP	No	431253	3.9323	57.5772
VTASalRepl1_GAM180917_3NP_D05_1_S36_R1_001.fastq.gz	VTA Dns R2	passed	3NP	No	530178	4.75572	53.7001
VTASalRepl1_GAM180917_3NP_D06_1_S44_R1_001.fastq.gz	VTA Dns R2	passed	3NP	No	324934	4.98262	41.0662
VTASalRepl1_GAM180917_3NP_D07_1_S52_R1_001.fastq.gz	VTA Dns R2	passed	3NP	No	932836	3.27539	26.1186
VTASalRepl1_GAM180917_3NP_D08_1_S60_R1_001.fastq.gz	VTA Dns R2	passed	3NP	No	1550454	11.0467	8.73122
VTASalRepl1_GAM180917_3NP_D09_1_S68_R1_001.fastq.gz	VTA Dns R2	passed	3NP	No	664279	5.04849	49.7171
VTASalRepl1_GAM180917_3NP_D10_1_S76_R1_001.fastq.gz	VTA Dns R2	passed	3NP	No	737099	5.62489	44.2628
VTASalRepl1_GAM180917_3NP_D11_1_S84_R1_001.fastq.gz	VTA Dns R2	passed	3NP	No	1800288	16.591	5.60383
VTASalRepl1_GAM180917_3NP_D12_1_S92_R1_001.fastq.gz	VTA Dns R2	failed	3NP	Yes	1781642	11.8408	9.06559
VTASalRepl1_GAM180917_3NP_E01_1_S5_R1_001.fastq.gz	VTA Dns R2	passed	3NP	No	222823	4.23788	64.5443
VTASalRepl1_GAM180917_3NP_E02_1_S13_R1_001.fastq.gz	VTA Dns R2	passed	3NP	No	336997	2.95334	63.5377
VTASalRepl1_GAM180917_3NP_E03_1_S21_R1_001.fastq.gz	VTA Dns R2	passed	3NP	No	234271	3.50229	62.0897
VTASalRepl1_GAM180917_3NP_E04_1_S29_R1_001.fastq.gz	VTA Dns R2	passed	3NP	No	468274	5.16743	53.9259
VTASalRepl1_GAM180917_3NP_E05_1_S37_R1_001.fastq.gz	VTA Dns R2	passed	3NP	No	407280	0.322049	63.5838
VTASalRepl1_GAM180917_3NP_E06_1_S45_R1_001.fastq.gz	VTA Dns R2	passed	3NP	No	1609988	20.6093	8.42912
VTASalRepl1_GAM180917_3NP_E07_1_S53_R1_001.fastq.gz	VTA Dns R2	passed	3NP	No	598007	0.168344	48.8636
VTASalRepl1_GAM180917_3NP_E08_1_S61_R1_001.fastq.gz	VTA Dns R2	passed	3NP	No	1075372	6.65508	43.7362
VTASalRepl1_GAM180917_3NP_E09_1_S69_R1_001.fastq.gz	VTA Dns R2	passed	3NP	No	317788	1.7054	55.6161
VTASalRepl1_GAM180917_3NP_E10_1_S77_R1_001.fastq.gz	VTA Dns R2	passed	3NP	No	1244398	19.8317	6.61936
VTASalRepl1_GAM180917_3NP_E11_1_S85_R1_001.fastq.gz	VTA Dns R2	passed	3NP	No	1699654	16.9167	7.21783
VTASalRepl1_GAM180917_3NP_F01_1_S6_R1_001.fastq.gz	VTA Dns R2	passed	3NP	No	237887	2.43184	65.7729
VTASalRepl1_GAM180917_3NP_F02_1_S14_R1_001.fastq.gz	VTA Dns R2	passed	3NP	No	730630	6.13907	42.4752
VTASalRepl1_GAM180917_3NP_F03_1_S22_R1_001.fastq.gz	VTA Dns R2	passed	3NP	No	419008	3.65965	62.7127
VTASalRepl1_GAM180917_3NP_F04_1_S30_R1_001.fastq.gz	VTA Dns R2	passed	3NP	No	430644	3.55535	58.1818
VTASalRepl1_GAM180917_3NP_F05_1_S38_R1_001.fastq.gz	VTA Dns R2	passed	3NP	No	522982	2.957	56.2944
VTASalRepl1_GAM180917_3NP_F06_1_S46_R1_001.fastq.gz	VTA Dns R2	passed	3NP	No	898585	8.12077	37.4233
VTASalRepl1_GAM180917_3NP_F07_1_S54_R1_001.fastq.gz	VTA Dns R2	passed	3NP	No	1327572	9.66148	30.7692
VTASalRepl1_GAM180917_3NP_F08_1_S62_R1_001.fastq.gz	VTA Dns R2	passed	3NP	No	785211	5.48582	48.5772
VTASalRepl1_GAM180917_3NP_F09_1_S70_R1_001.fastq.gz	VTA Dns R2	passed	3NP	No	599384	5.02287	48.58
VTASalRepl1_GAM180917_3NP_F10_1_S78_R1_001.fastq.gz	VTA Dns R2	passed	3NP	No	1496060	6.27813	14.9136
VTASalRepl1_GAM180917_3NP_F11_1_S86_R1_001.fastq.gz	VTA Dns R2	passed	3NP	No	1564017	11.3431	10.7566
VTASalRepl1_GAM180917_3NP_F12_1_S94_R1_001.fastq.gz	VTA Dns R2	passed	3NP	No	412113	3.16926	55.4443
VTASalRepl1_GAM180917_3NP_G01_1_S7_R1_001.fastq.gz	VTA Dns R2	failed	3NP	Yes	410162	7.17109	58.4763
VTASalRepl1_GAM180917_3NP_G02_1_S15_R1_001.fastq.gz	VTA Dns R2	passed	3NP	No	724567	6.36597	19.2308
VTASalRepl1_GAM180917_3NP_G03_1_S23_R1_001.fastq.gz	VTA Dns R2	passed	3NP	No	1516261	31.1491	6.67156
VTASalRepl1_GAM180917_3NP_G04_1_S31_R1_001.fastq.gz	VTA Dns R2	passed	3NP	No	463228	3.44739	59.0807
VTASalRepl1_GAM180917_3NP_G05_1_S39_R1_001.fastq.gz	VTA Dns R2	passed	3NP	No	753222	5.88289	52.775
VTASalRepl1_GAM180917_3NP_G06_1_S47_R1_001.fastq.gz	VTA Dns R2	passed	3NP	No	728087	5.22964	42.6816
VTASalRepl1_GAM180917_3NP_G07_1_S55_R1_001.fastq.gz	VTA Dns R2	passed	3NP	No	1340176	9.75297	8.78086
VTASalRepl1_GAM180917_3NP_G08_1_S63_R1_001.fastq.gz	VTA Dns R2	passed	3NP	No	502904	3.89204	62.7941
VTASalRepl1_GAM180917_3NP_G09_1_S71_R1_001.fastq.gz	VTA Dns R2	passed	3NP	No	470938	4.17383	59.9251
VTASalRepl1_GAM180917_3NP_G10_1_S79_R1_001.fastq.gz	VTA Dns R2	passed	3NP	No	645886	4.32205	58.506
VTASalRepl1_GAM180917_3NP_G11_1_S87_R1_001.fastq.gz	VTA Dns R2	passed	3NP	No	1527786	10.4337	7.38479
VTASalRepl1_GAM180917_3NP_G12_1_S95_R1_001.fastq.gz	VTA Dns R2	passed	3NP	No	575046	4.09332	57.8539
VTASalRepl1_GAM180917_3NP_H01_1_S8_R1_001.fastq.gz	VTA Dns R2	passed	3NP	No	249711	2.78134	62.8179
VTASalRepl1_GAM180917_3NP_H02_1_S16_R1_001.fastq.gz	VTA Dns R2	passed	3NP	No	428720	0.155535	60.7143
VTASalRepl1_GAM180917_3NP_H03_1_S24_R1_001.fastq.gz	VTA Dns R2	passed	3NP	No	263136	2.20494	62.2398
VTASalRepl1_GAM180917_3NP_H04_1_S32_R1_001.fastq.gz	VTA Dns R2	passed	3NP	No	912354	3.92864	17.6608
VTASalRepl1_GAM180917_3NP_H05_1_S40_R1_001.fastq.gz	VTA Dns R2	passed	3NP	No	837979	2.3495	19.2518
VTASalRepl1_GAM180917_3NP_H07_1_S56_R1_001.fastq.gz	VTA Dns R2	passed	3NP	No	1232799	34.5819	5.84526
VTASalRepl1_GAM180917_3NP_H08_1_S64_R1_001.fastq.gz	VTA Dns R2	passed	3NP	No	393076	4.06404	63.6364
VTASalRepl1_GAM180917_3NP_H09_1_S72_R1_001.fastq.gz	VTA Dns R2	passed	3NP	No	391300	0.375114	61.0837
VTASalRepl1_GAM180917_3NP_H10_1_S80_R1_001.fastq.gz	VTA Dns R2	passed	3NP	No	1658747	14.1885	11.2581
VTASalRepl1_GAM180917_3NP_H11_1_S88_R1_001.fastq.gz	VTA Dns R2	passed	3NP	No	1300044	7.88655	9.6028
CA1WT_GAM171130_3NP_A01_2_S97_R1_001.fastq.gz	CA1 PGNs R1	passed	3NP	No	477002	8.09698	30.5776
CA1WT_GAM171130_3NP_A02_2_S105_R1_001.fastq.gz	CA1 PGNs R1	passed	3NP	No	786221	10.0915	37.3115
CA1WT_GAM171130_3NP_B01_2_S98_R1_001.fastq.gz	CA1 PGNs R1	passed	3NP	No	1321224	15.9671	7.61839
CA1WT_GAM171130_3NP_B02_2_S106_R1_001.fastq.gz	CA1 PGNs R1	passed	3NP	No	1444880	30.8381	7.96249
CA1WT_GAM171130_3NP_B03_2_S114_R1_001.fastq.gz	CA1 PGNs R1	passed	3NP	No	874662	12.7777	36.0817
CA1WT_GAM171130_3NP_C01_2_S99_R1_001.fastq.gz	CA1 PGNs R1	passed	3NP	No	1440139	14.4154	7.80869
CA1WT_GAM171130_3NP_C02_2_S107_R1_001.fastq.gz	CA1 PGNs R1	passed	3NP	No	592383	8.65874	47.1998
CA1WT_GAM171130_3NP_C03_2_S115_R1_001.fastq.gz	CA1 PGNs R1	passed	3NP	No	867329	11.2461	32.1616
CA1WT_GAM171130_3NP_C04_2_S123_R1_001.fastq.gz	CA1 PGNs R1	passed	3NP	No	1037864	13.5645	32.2036
CA1WT_GAM171130_3NP_D01_2_S100_R1_001.fastq.gz	CA1 PGNs R1	passed	3NP	No	1181059	13.2608	24.9135
CA1WT_GAM171130_3NP_D02_2_S108_R1_001.fastq.gz	CA1 PGNs R1	passed	3NP	No	723582	11.85	39.3735
CA1WT_GAM171130_3NP_D03_2_S116_R1_001.fastq.gz	CA1 PGNs R1	passed	3NP	No	1234337	14.6349	30.3827
CA1WT_GAM171130_3NP_D04_2_S124_R1_001.fastq.gz	CA1 PGNs R1	passed	3NP	No	1739328	27.8719	8.79193
CA1WT_GAM171130_3NP_E01_2_S101_R1_001.fastq.gz	CA1 PGNs R1	passed	3NP	No	814188	9.2022	39.4922
CA1WT_GAM171130_3NP_E02_2_S109_R1_001.fastq.gz	CA1 PGNs R1	passed	3NP	No	587857	9.19671	43.0754
CA1WT_GAM171130_3NP_E03_2_S117_R1_001.fastq.gz	CA1 PGNs R1	passed	3NP	No	962824	11.5846	36.9685
CA1WT_GAM171130_3NP_E04_2_S125_R1_001.fastq.gz	CA1 PGNs R1	passed	3NP	No	958269	15.8042	32.0492
CA1WT_GAM171130_3NP_F01_2_S102_R1_001.fastq.gz	CA1 PGNs R1	passed	3NP	No	882041	10.0531	36.8557
CA1WT_GAM171130_3NP_F03_2_S118_R1_001.fastq.gz	CA1 PGNs R1	passed	3NP	No	906148	15.4602	27.0047
CA1WT_GAM171130_3NP_F04_2_S126_R1_001.fastq.gz	CA1 PGNs R1	passed	3NP	No	1102132	17.7274	22.9694
CA1WT_GAM171130_3NP_G01_2_S103_R1_001.fastq.gz	CA1 PGNs R1	passed	3NP	No	1584042	32.0878	9.82491
CA1WT_GAM171130_3NP_G03_2_S119_R1_001.fastq.gz	CA1 PGNs R1	passed	3NP	No	274115	0.675206	47.9675
CA1WT_GAM171130_3NP_G04_2_S127_R1_001.fastq.gz	CA1 PGNs R1	passed	3NP	No	1367959	28.7027	19.8173
CA1WT_GAM171130_3NP_H02_2_S112_R1_001.fastq.gz	CA1 PGNs R1	passed	3NP	No	428647	5.78408	32.7635
CA1WT_GAM171130_3NP_H03_2_S120_R1_001.fastq.gz	CA1 PGNs R1	passed	3NP	No	981235	11.3339	31.8548
CA1WT_GAM171130_3NP_H04_2_S128_R1_001.fastq.gz	CA1 PGNs R1	passed	3NP	No	1741960	41.2736	7.19231
CA1WT_GAM180113_0NP_A02_2_S105_R1_001.fastq.gz	CA1 PGNs R1	failed	0NP	No	1977	0.673376	74.7222
CA1WT_GAM180113_0NP_A12_1_S89_R1_001.fastq.gz	CA1 PGNs R1	failed	0NP	No	278	0.0073193	100
CA1WT_GAM180113_3NP_A01_1_S1_R1_001.fastq.gz	CA1 PGNs R1	passed	3NP	No	799248	15.559	17.163
CA1WT_GAM180113_3NP_A01_2_S97_R1_001.fastq.gz	CA1 PGNs R1	passed	3NP	No	941087	13.5572	18.3034
CA1WT_GAM180113_3NP_A02_1_S9_R1_001.fastq.gz	CA1 PGNs R1	passed	3NP	No	800708	14.1519	20.8053
CA1WT_GAM180113_3NP_A03_1_S17_R1_001.fastq.gz	CA1 PGNs R1	passed	3NP	No	1300615	30.8106	13.5157
CA1WT_GAM180113_3NP_A03_2_S113_R1_001.fastq.gz	CA1 PGNs R1	passed	3NP	No	773759	16.0073	21.2212
CA1WT_GAM180113_3NP_A04_1_S25_R1_001.fastq.gz	CA1 PGNs R1	passed	3NP	No	412177	7.92132	49.5461
CA1WT_GAM180113_3NP_A04_2_S121_R1_001.fastq.gz	CA1 PGNs R1	passed	3NP	No	961870	19.2736	16.0074
CA1WT_GAM180113_3NP_A05_1_S33_R1_001.fastq.gz	CA1 PGNs R1	passed	3NP	No	367545	19.3303	14.3268
CA1WT_GAM180113_3NP_A05_2_S129_R1_001.fastq.gz	CA1 PGNs R1	passed	3NP	No	815105	13.7877	14.615
CA1WT_GAM180113_3NP_A06_1_S41_R1_001.fastq.gz	CA1 PGNs R1	passed	3NP	No	850250	18.3092	19.4135
CA1WT_GAM180113_3NP_A06_2_S137_R1_001.fastq.gz	CA1 PGNs R1	passed	3NP	No	824565	13.5627	15.1789
CA1WT_GAM180113_3NP_A07_1_S49_R1_001.fastq.gz	CA1 PGNs R1	passed	3NP	No	556372	13.4565	20.0843
CA1WT_GAM180113_3NP_A07_2_S145_R1_001.fastq.gz	CA1 PGNs R1	passed	3NP	No	838871	13.9726	14.2314
CA1WT_GAM180113_3NP_A08_1_S57_R1_001.fastq.gz	CA1 PGNs R1	passed	3NP	No	833587	15.1784	15.9088
CA1WT_GAM180113_3NP_A08_2_S153_R1_001.fastq.gz	CA1 PGNs R1	passed	3NP	No	540492	9.94145	30.894
CA1WT_GAM180113_3NP_A09_1_S65_R1_001.fastq.gz	CA1 PGNs R1	passed	3NP	No	725707	10.0952	22.9359
CA1WT_GAM180113_3NP_A09_2_S161_R1_001.fastq.gz	CA1 PGNs R1	passed	3NP	No	912633	17.151	12.9057
CA1WT_GAM180113_3NP_A10_1_S73_R1_001.fastq.gz	CA1 PGNs R1	passed	3NP	No	443686	23.8683	13.2799
CA1WT_GAM180113_3NP_A10_2_S169_R1_001.fastq.gz	CA1 PGNs R1	passed	3NP	No	681363	15.2919	17.4514
CA1WT_GAM180113_3NP_A11_1_S81_R1_001.fastq.gz	CA1 PGNs R1	passed	3NP	No	516263	9.03385	17.3057
CA1WT_GAM180113_3NP_A11_2_S177_R1_001.fastq.gz	CA1 PGNs R1	passed	3NP	No	1193694	19.0686	14.5423
CA1WT_GAM180113_3NP_A12_2_S185_R1_001.fastq.gz	CA1 PGNs R1	passed	3NP	No	944171	16.8838	18.8615
CA1WT_GAM180113_3NP_B01_1_S2_R1_001.fastq.gz	CA1 PGNs R1	passed	3NP	No	910276	20.5727	9.77477
CA1WT_GAM180113_3NP_B01_2_S98_R1_001.fastq.gz	CA1 PGNs R1	failed	3NP	No	343	0.0237877	100
CA1WT_GAM180113_3NP_B02_1_S10_R1_001.fastq.gz	CA1 PGNs R1	passed	3NP	No	581482	11.645	30.3797
CA1WT_GAM180113_3NP_B02_2_S106_R1_001.fastq.gz	CA1 PGNs R1	passed	3NP	No	1287146	25.3358	6.04842
CA1WT_GAM180113_3NP_B03_1_S18_R1_001.fastq.gz	CA1 PGNs R1	passed	3NP	No	865998	14.2891	20.7552
CA1WT_GAM180113_3NP_B03_2_S114_R1_001.fastq.gz	CA1 PGNs R1	passed	3NP	No	731532	20.3513	15.8604
CA1WT_GAM180113_3NP_B04_1_S26_R1_001.fastq.gz	CA1 PGNs R1	passed	3NP	No	742671	18.0274	16.5614
CA1WT_GAM180113_3NP_B04_2_S122_R1_001.fastq.gz	CA1 PGNs R1	passed	3NP	No	681772	9.67429	30.6908
CA1WT_GAM180113_3NP_B05_1_S34_R1_001.fastq.gz	CA1 PGNs R1	passed	3NP	No	848489	10.8673	17.2815
CA1WT_GAM180113_3NP_B05_2_S130_R1_001.fastq.gz	CA1 PGNs R1	passed	3NP	No	1049223	15.6633	13.9228
CA1WT_GAM180113_3NP_B06_1_S42_R1_001.fastq.gz	CA1 PGNs R1	passed	3NP	No	435624	9.34309	34.2549
CA1WT_GAM180113_3NP_B06_2_S138_R1_001.fastq.gz	CA1 PGNs R1	passed	3NP	No	1143431	15.9378	15.9573
CA1WT_GAM180113_3NP_B07_1_S50_R1_001.fastq.gz	CA1 PGNs R1	passed	3NP	No	1164866	13.8134	20.1238
CA1WT_GAM180113_3NP_B07_2_S146_R1_001.fastq.gz	CA1 PGNs R1	passed	3NP	No	772244	12.1134	17.1301
CA1WT_GAM180113_3NP_B08_1_S58_R1_001.fastq.gz	CA1 PGNs R1	passed	3NP	No	656515	14.2068	24.325
CA1WT_GAM180113_3NP_B08_2_S154_R1_001.fastq.gz	CA1 PGNs R1	failed	3NP	No	516	0.042086	100
CA1WT_GAM180113_3NP_B09_1_S66_R1_001.fastq.gz	CA1 PGNs R1	passed	3NP	No	1492581	18.6587	13.3884
CA1WT_GAM180113_3NP_B09_2_S162_R1_001.fastq.gz	CA1 PGNs R1	passed	3NP	No	1336806	22.7264	15.5545
CA1WT_GAM180113_3NP_B10_1_S74_R1_001.fastq.gz	CA1 PGNs R1	passed	3NP	No	969987	20.0549	15.5623
CA1WT_GAM180113_3NP_B10_2_S170_R1_001.fastq.gz	CA1 PGNs R1	passed	3NP	No	668454	12.3458	21.3277
CA1WT_GAM180113_3NP_B11_1_S82_R1_001.fastq.gz	CA1 PGNs R1	passed	3NP	No	1184325	17.2809	16.1899
CA1WT_GAM180113_3NP_B11_2_S178_R1_001.fastq.gz	CA1 PGNs R1	passed	3NP	No	1280325	29.4822	11.2679
CA1WT_GAM180113_3NP_B12_1_S90_R1_001.fastq.gz	CA1 PGNs R1	passed	3NP	No	824655	13.4181	14.8403
CA1WT_GAM180113_3NP_B12_2_S186_R1_001.fastq.gz	CA1 PGNs R1	passed	3NP	No	581493	24.5471	13.447
CA1WT_GAM180113_3NP_C01_1_S3_R1_001.fastq.gz	CA1 PGNs R1	passed	3NP	No	646989	12.4538	20.313
CA1WT_GAM180113_3NP_C01_2_S99_R1_001.fastq.gz	CA1 PGNs R1	passed	3NP	No	590745	6.3495	16.3153
CA1WT_GAM180113_3NP_C02_1_S11_R1_001.fastq.gz	CA1 PGNs R1	passed	3NP	No	790672	19.8042	21.2529
CA1WT_GAM180113_3NP_C02_2_S107_R1_001.fastq.gz	CA1 PGNs R1	passed	3NP	No	928330	10.8161	20.7024
CA1WT_GAM180113_3NP_C03_1_S19_R1_001.fastq.gz	CA1 PGNs R1	passed	3NP	No	1084109	26.7594	12.4247
CA1WT_GAM180113_3NP_C03_2_S115_R1_001.fastq.gz	CA1 PGNs R1	passed	3NP	No	706699	12.9296	16.7331
CA1WT_GAM180113_3NP_C04_1_S27_R1_001.fastq.gz	CA1 PGNs R1	passed	3NP	No	574664	8.44282	28.643
CA1WT_GAM180113_3NP_C04_2_S123_R1_001.fastq.gz	CA1 PGNs R1	passed	3NP	No	585688	9.22415	25.01
CA1WT_GAM180113_3NP_C05_1_S35_R1_001.fastq.gz	CA1 PGNs R1	passed	3NP	No	1181985	20.0695	19.516
CA1WT_GAM180113_3NP_C05_2_S131_R1_001.fastq.gz	CA1 PGNs R1	passed	3NP	No	1271923	17.72	20.9815
CA1WT_GAM180113_3NP_C06_1_S43_R1_001.fastq.gz	CA1 PGNs R1	passed	3NP	No	884508	13.6377	16.5349
CA1WT_GAM180113_3NP_C06_2_S139_R1_001.fastq.gz	CA1 PGNs R1	passed	3NP	No	1378788	20.6459	13.6017
CA1WT_GAM180113_3NP_C07_1_S51_R1_001.fastq.gz	CA1 PGNs R1	passed	3NP	No	664993	12.9478	13.2286
CA1WT_GAM180113_3NP_C07_2_S147_R1_001.fastq.gz	CA1 PGNs R1	passed	3NP	No	772200	10.5233	21.3473
CA1WT_GAM180113_3NP_C08_1_S59_R1_001.fastq.gz	CA1 PGNs R1	passed	3NP	No	800666	13.9451	17.7684
CA1WT_GAM180113_3NP_C08_2_S155_R1_001.fastq.gz	CA1 PGNs R1	passed	3NP	No	891415	14.1244	17.2734
CA1WT_GAM180113_3NP_C09_1_S67_R1_001.fastq.gz	CA1 PGNs R1	passed	3NP	No	1063949	18.4465	12.5091
CA1WT_GAM180113_3NP_C09_2_S163_R1_001.fastq.gz	CA1 PGNs R1	passed	3NP	No	1236301	23.581	14.7324
CA1WT_GAM180113_3NP_C10_1_S75_R1_001.fastq.gz	CA1 PGNs R1	passed	3NP	No	779863	15.2864	20.115
CA1WT_GAM180113_3NP_C10_2_S171_R1_001.fastq.gz	CA1 PGNs R1	passed	3NP	No	1043200	15.1693	17.8912
CA1WT_GAM180113_3NP_C11_1_S83_R1_001.fastq.gz	CA1 PGNs R1	passed	3NP	No	939953	21.0778	9.14356
CA1WT_GAM180113_3NP_C11_2_S179_R1_001.fastq.gz	CA1 PGNs R1	passed	3NP	No	1158924	18.6642	13.3002
CA1WT_GAM180113_3NP_C12_1_S91_R1_001.fastq.gz	CA1 PGNs R1	passed	3NP	No	974019	18.9771	13.0087
CA1WT_GAM180113_3NP_C12_2_S187_R1_001.fastq.gz	CA1 PGNs R1	passed	3NP	No	1564748	30.0073	16.0626
CA1WT_GAM180113_3NP_D01_1_S4_R1_001.fastq.gz	CA1 PGNs R1	passed	3NP	No	128186	11.4822	35.4763
CA1WT_GAM180113_3NP_D01_2_S100_R1_001.fastq.gz	CA1 PGNs R1	passed	3NP	No	614028	7.38884	23.3789
CA1WT_GAM180113_3NP_D02_1_S12_R1_001.fastq.gz	CA1 PGNs R1	passed	3NP	No	1264515	19.9268	13.5799
CA1WT_GAM180113_3NP_D02_2_S108_R1_001.fastq.gz	CA1 PGNs R1	passed	3NP	No	619718	8.58737	40.3005
CA1WT_GAM180113_3NP_D03_1_S20_R1_001.fastq.gz	CA1 PGNs R1	passed	3NP	No	198179	3.1473	72.5268
CA1WT_GAM180113_3NP_D03_2_S116_R1_001.fastq.gz	CA1 PGNs R1	passed	3NP	No	956146	18.9973	14.8592
CA1WT_GAM180113_3NP_D04_1_S28_R1_001.fastq.gz	CA1 PGNs R1	passed	3NP	No	450010	9.04666	36.2612
CA1WT_GAM180113_3NP_D04_2_S124_R1_001.fastq.gz	CA1 PGNs R1	passed	3NP	No	1020141	18.1738	17.5314
CA1WT_GAM180113_3NP_D05_1_S36_R1_001.fastq.gz	CA1 PGNs R1	passed	3NP	No	822231	18.6331	19.2532
CA1WT_GAM180113_3NP_D05_2_S132_R1_001.fastq.gz	CA1 PGNs R1	passed	3NP	No	743519	11.6121	20.3438
CA1WT_GAM180113_3NP_D06_1_S44_R1_001.fastq.gz	CA1 PGNs R1	passed	3NP	No	1094917	24.5014	11.5219
CA1WT_GAM180113_3NP_D06_2_S140_R1_001.fastq.gz	CA1 PGNs R1	passed	3NP	No	706863	9.66331	39.9484
CA1WT_GAM180113_3NP_D07_1_S52_R1_001.fastq.gz	CA1 PGNs R1	passed	3NP	No	1263473	16.6661	10.6974
CA1WT_GAM180113_3NP_D07_2_S148_R1_001.fastq.gz	CA1 PGNs R1	passed	3NP	No	777922	15.7164	16.9194
CA1WT_GAM180113_3NP_D08_1_S60_R1_001.fastq.gz	CA1 PGNs R1	passed	3NP	No	640433	17.6212	17.3573
CA1WT_GAM180113_3NP_D08_2_S156_R1_001.fastq.gz	CA1 PGNs R1	passed	3NP	No	251427	8.61116	25.2504
CA1WT_GAM180113_3NP_D09_1_S68_R1_001.fastq.gz	CA1 PGNs R1	passed	3NP	No	699417	13.7859	20.1538
CA1WT_GAM180113_3NP_D09_2_S164_R1_001.fastq.gz	CA1 PGNs R1	passed	3NP	No	1182607	22.7978	13.7553
CA1WT_GAM180113_3NP_D10_1_S76_R1_001.fastq.gz	CA1 PGNs R1	passed	3NP	No	967234	16.4629	13.9559
CA1WT_GAM180113_3NP_D10_2_S172_R1_001.fastq.gz	CA1 PGNs R1	passed	3NP	No	965463	15.6432	20.9317
CA1WT_GAM180113_3NP_D11_1_S84_R1_001.fastq.gz	CA1 PGNs R1	passed	3NP	No	949720	23.9414	11.8938
CA1WT_GAM180113_3NP_D11_2_S180_R1_001.fastq.gz	CA1 PGNs R1	passed	3NP	No	1413546	32.3092	11.1828
CA1WT_GAM180113_3NP_D12_1_S92_R1_001.fastq.gz	CA1 PGNs R1	passed	3NP	No	1108987	18.441	16.517
CA1WT_GAM180113_3NP_D12_2_S188_R1_001.fastq.gz	CA1 PGNs R1	passed	3NP	No	1518213	23.8243	10.2384
CA1WT_GAM180113_3NP_E01_1_S5_R1_001.fastq.gz	CA1 PGNs R1	passed	3NP	No	1221631	21.5151	15.742
CA1WT_GAM180113_3NP_E01_2_S101_R1_001.fastq.gz	CA1 PGNs R1	passed	3NP	No	1105258	15.1144	19.0171
CA1WT_GAM180113_3NP_E02_1_S13_R1_001.fastq.gz	CA1 PGNs R1	passed	3NP	No	933102	16.2525	15.9991
CA1WT_GAM180113_3NP_E02_2_S109_R1_001.fastq.gz	CA1 PGNs R1	passed	3NP	No	1675682	27.9634	5.7315
CA1WT_GAM180113_3NP_E03_1_S21_R1_001.fastq.gz	CA1 PGNs R1	passed	3NP	No	162136	2.81793	67.7966
CA1WT_GAM180113_3NP_E03_2_S117_R1_001.fastq.gz	CA1 PGNs R1	passed	3NP	No	638748	8.89296	22.0115
CA1WT_GAM180113_3NP_E04_1_S29_R1_001.fastq.gz	CA1 PGNs R1	passed	3NP	No	522811	11.6487	28.7368
CA1WT_GAM180113_3NP_E04_2_S125_R1_001.fastq.gz	CA1 PGNs R1	passed	3NP	No	958755	15.72	22.2422
CA1WT_GAM180113_3NP_E05_1_S37_R1_001.fastq.gz	CA1 PGNs R1	failed	3NP	No	320	0.010979	100
CA1WT_GAM180113_3NP_E05_2_S133_R1_001.fastq.gz	CA1 PGNs R1	passed	3NP	No	414718	6.74108	27.3667
CA1WT_GAM180113_3NP_E06_1_S45_R1_001.fastq.gz	CA1 PGNs R1	passed	3NP	No	1149176	18.5855	10.0131
CA1WT_GAM180113_3NP_E06_2_S141_R1_001.fastq.gz	CA1 PGNs R1	passed	3NP	No	972494	15.1016	17.2688
CA1WT_GAM180113_3NP_E07_1_S53_R1_001.fastq.gz	CA1 PGNs R1	passed	3NP	No	672469	8.39158	21.7294
CA1WT_GAM180113_3NP_E07_2_S149_R1_001.fastq.gz	CA1 PGNs R1	passed	3NP	No	1021465	15.3376	18.0458
CA1WT_GAM180113_3NP_E08_1_S61_R1_001.fastq.gz	CA1 PGNs R1	passed	3NP	No	629904	14.1244	21.6794
CA1WT_GAM180113_3NP_E08_2_S157_R1_001.fastq.gz	CA1 PGNs R1	passed	3NP	No	1220856	20.064	14.7522
CA1WT_GAM180113_3NP_E09_1_S69_R1_001.fastq.gz	CA1 PGNs R1	passed	3NP	No	859840	10.8893	17.5332
CA1WT_GAM180113_3NP_E09_2_S165_R1_001.fastq.gz	CA1 PGNs R1	passed	3NP	No	1323301	28.1263	10.8634
CA1WT_GAM180113_3NP_E10_1_S77_R1_001.fastq.gz	CA1 PGNs R1	passed	3NP	No	1286001	20.849	8.85081
CA1WT_GAM180113_3NP_E10_2_S173_R1_001.fastq.gz	CA1 PGNs R1	passed	3NP	No	1080565	12.9113	24.7613
CA1WT_GAM180113_3NP_E11_1_S85_R1_001.fastq.gz	CA1 PGNs R1	passed	3NP	No	1067857	17.2809	12.5547
CA1WT_GAM180113_3NP_E11_2_S181_R1_001.fastq.gz	CA1 PGNs R1	passed	3NP	No	1347881	24.6002	14.0038
CA1WT_GAM180113_3NP_E12_1_S93_R1_001.fastq.gz	CA1 PGNs R1	passed	3NP	No	1490170	23.9195	9.65107
CA1WT_GAM180113_3NP_E12_2_S189_R1_001.fastq.gz	CA1 PGNs R1	passed	3NP	No	1044171	26.3349	6.52715
CA1WT_GAM180113_3NP_F01_1_S6_R1_001.fastq.gz	CA1 PGNs R1	passed	3NP	No	595224	11.0064	24.0174
CA1WT_GAM180113_3NP_F01_2_S102_R1_001.fastq.gz	CA1 PGNs R1	passed	3NP	No	758237	13.9268	19.7048
CA1WT_GAM180113_3NP_F02_1_S14_R1_001.fastq.gz	CA1 PGNs R1	passed	3NP	No	959802	19.8719	17.4765
CA1WT_GAM180113_3NP_F02_2_S110_R1_001.fastq.gz	CA1 PGNs R1	passed	3NP	No	1459303	19.7365	14.9687
CA1WT_GAM180113_3NP_F03_1_S22_R1_001.fastq.gz	CA1 PGNs R1	passed	3NP	No	119642	4.00915	48.7382
CA1WT_GAM180113_3NP_F03_2_S118_R1_001.fastq.gz	CA1 PGNs R1	passed	3NP	No	1036650	17.2132	17.5202
CA1WT_GAM180113_3NP_F04_1_S30_R1_001.fastq.gz	CA1 PGNs R1	passed	3NP	No	750511	12.5435	16.8208
CA1WT_GAM180113_3NP_F04_2_S126_R1_001.fastq.gz	CA1 PGNs R1	passed	3NP	No	575385	9.42543	19.3931
CA1WT_GAM180113_3NP_F05_1_S38_R1_001.fastq.gz	CA1 PGNs R1	failed	3NP	No	18601	5.05947	54.4825
CA1WT_GAM180113_3NP_F05_2_S134_R1_001.fastq.gz	CA1 PGNs R1	passed	3NP	No	598754	13.9103	28.591
CA1WT_GAM180113_3NP_F06_1_S46_R1_001.fastq.gz	CA1 PGNs R1	passed	3NP	No	1094030	18.6112	15.5606
CA1WT_GAM180113_3NP_F06_2_S142_R1_001.fastq.gz	CA1 PGNs R1	passed	3NP	No	967925	17.6102	19.3452
CA1WT_GAM180113_3NP_F07_1_S54_R1_001.fastq.gz	CA1 PGNs R1	passed	3NP	No	874948	10.3312	25.6091
CA1WT_GAM180113_3NP_F07_2_S150_R1_001.fastq.gz	CA1 PGNs R1	passed	3NP	No	783906	15.8829	17.3259
CA1WT_GAM180113_3NP_F08_1_S62_R1_001.fastq.gz	CA1 PGNs R1	passed	3NP	No	838915	17.5297	13.9294
CA1WT_GAM180113_3NP_F08_2_S158_R1_001.fastq.gz	CA1 PGNs R1	passed	3NP	No	790638	14.0128	15.6525
CA1WT_GAM180113_3NP_F09_1_S70_R1_001.fastq.gz	CA1 PGNs R1	passed	3NP	No	1120724	14.1995	11.6789
CA1WT_GAM180113_3NP_F09_2_S166_R1_001.fastq.gz	CA1 PGNs R1	passed	3NP	No	1284789	23.8811	14.506
CA1WT_GAM180113_3NP_F10_1_S78_R1_001.fastq.gz	CA1 PGNs R1	passed	3NP	No	625425	15.5352	21.7303
CA1WT_GAM180113_3NP_F10_2_S174_R1_001.fastq.gz	CA1 PGNs R1	passed	3NP	No	937150	19.4712	18.8951
CA1WT_GAM180113_3NP_F11_1_S86_R1_001.fastq.gz	CA1 PGNs R1	passed	3NP	No	854228	16.1043	13.5698
CA1WT_GAM180113_3NP_F11_2_S182_R1_001.fastq.gz	CA1 PGNs R1	passed	3NP	No	1032245	20.9076	8.82849
CA1WT_GAM180113_3NP_F12_1_S94_R1_001.fastq.gz	CA1 PGNs R1	passed	3NP	No	1152415	20.1464	12.9494
CA1WT_GAM180113_3NP_F12_2_S190_R1_001.fastq.gz	CA1 PGNs R1	passed	3NP	No	427922	26.957	6.43659
CA1WT_GAM180113_3NP_G01_1_S7_R1_001.fastq.gz	CA1 PGNs R1	passed	3NP	No	595111	9.99634	22.267
CA1WT_GAM180113_3NP_G01_2_S103_R1_001.fastq.gz	CA1 PGNs R1	passed	3NP	No	593866	11.4822	34.445
CA1WT_GAM180113_3NP_G02_1_S15_R1_001.fastq.gz	CA1 PGNs R1	passed	3NP	No	1058079	18.807	17.5864
CA1WT_GAM180113_3NP_G02_2_S111_R1_001.fastq.gz	CA1 PGNs R1	passed	3NP	No	985146	13.462	14.6524
CA1WT_GAM180113_3NP_G03_1_S23_R1_001.fastq.gz	CA1 PGNs R1	passed	3NP	No	1064946	17.6926	19.8191
CA1WT_GAM180113_3NP_G03_2_S119_R1_001.fastq.gz	CA1 PGNs R1	passed	3NP	No	515558	7.48582	24.7335
CA1WT_GAM180113_3NP_G04_1_S31_R1_001.fastq.gz	CA1 PGNs R1	passed	3NP	No	1029906	18.2855	18.3064
CA1WT_GAM180113_3NP_G04_2_S127_R1_001.fastq.gz	CA1 PGNs R1	passed	3NP	No	951561	13.7493	17.2061
CA1WT_GAM180113_3NP_G05_1_S39_R1_001.fastq.gz	CA1 PGNs R1	passed	3NP	No	630351	16.0604	24.3275
CA1WT_GAM180113_3NP_G05_2_S135_R1_001.fastq.gz	CA1 PGNs R1	passed	3NP	No	980964	21.7694	10.3111
CA1WT_GAM180113_3NP_G06_1_S47_R1_001.fastq.gz	CA1 PGNs R1	passed	3NP	No	605146	13.3449	17.0277
CA1WT_GAM180113_3NP_G06_2_S143_R1_001.fastq.gz	CA1 PGNs R1	passed	3NP	No	789340	11.4437	18.1715
CA1WT_GAM180113_3NP_G07_1_S55_R1_001.fastq.gz	CA1 PGNs R1	passed	3NP	No	1075989	15.4565	19.3092
CA1WT_GAM180113_3NP_G07_2_S151_R1_001.fastq.gz	CA1 PGNs R1	passed	3NP	No	1353316	21.0979	12.6314
CA1WT_GAM180113_3NP_G08_1_S63_R1_001.fastq.gz	CA1 PGNs R1	passed	3NP	No	1052539	27.5974	12.7292
CA1WT_GAM180113_3NP_G08_2_S159_R1_001.fastq.gz	CA1 PGNs R1	passed	3NP	No	833841	13.2388	14.6882
CA1WT_GAM180113_3NP_G09_1_S71_R1_001.fastq.gz	CA1 PGNs R1	passed	3NP	No	935514	21.4053	14.1111
CA1WT_GAM180113_3NP_G09_2_S167_R1_001.fastq.gz	CA1 PGNs R1	passed	3NP	No	1206276	19.0796	12.041
CA1WT_GAM180113_3NP_G10_1_S79_R1_001.fastq.gz	CA1 PGNs R1	passed	3NP	No	440563	10.7374	24.6973
CA1WT_GAM180113_3NP_G10_2_S175_R1_001.fastq.gz	CA1 PGNs R1	passed	3NP	No	722298	11.8481	17.7782
CA1WT_GAM180113_3NP_G11_1_S87_R1_001.fastq.gz	CA1 PGNs R1	passed	3NP	No	1231440	30.5343	6.50724
CA1WT_GAM180113_3NP_G11_2_S183_R1_001.fastq.gz	CA1 PGNs R1	passed	3NP	No	756673	16.1116	19.5613
CA1WT_GAM180113_3NP_G12_1_S95_R1_001.fastq.gz	CA1 PGNs R1	passed	3NP	No	1211113	17.8463	17.5868
CA1WT_GAM180113_3NP_G12_2_S191_R1_001.fastq.gz	CA1 PGNs R1	passed	3NP	No	737247	23.6048	6.97218
CA1WT_GAM180113_3NP_H01_1_S8_R1_001.fastq.gz	CA1 PGNs R1	passed	3NP	No	1088574	28.0933	19.1122
CA1WT_GAM180113_3NP_H01_2_S104_R1_001.fastq.gz	CA1 PGNs R1	passed	3NP	No	613984	7.87374	19.1841
CA1WT_GAM180113_3NP_H02_1_S16_R1_001.fastq.gz	CA1 PGNs R1	passed	3NP	No	806251	17.1876	24.2841
CA1WT_GAM180113_3NP_H02_2_S112_R1_001.fastq.gz	CA1 PGNs R1	passed	3NP	No	971277	15.3047	8.26753
CA1WT_GAM180113_3NP_H03_1_S24_R1_001.fastq.gz	CA1 PGNs R1	passed	3NP	No	431796	7.93779	31.8968
CA1WT_GAM180113_3NP_H03_2_S120_R1_001.fastq.gz	CA1 PGNs R1	passed	3NP	No	752847	17.5242	20.836
CA1WT_GAM180113_3NP_H04_1_S32_R1_001.fastq.gz	CA1 PGNs R1	passed	3NP	No	517074	9.72919	28.1599
CA1WT_GAM180113_3NP_H04_2_S128_R1_001.fastq.gz	CA1 PGNs R1	passed	3NP	No	403171	8.81244	33.0144
CA1WT_GAM180113_3NP_H05_1_S40_R1_001.fastq.gz	CA1 PGNs R1	failed	3NP	No	146	0.00914913	50
CA1WT_GAM180113_3NP_H05_2_S136_R1_001.fastq.gz	CA1 PGNs R1	passed	3NP	No	536747	8.91857	23.295
CA1WT_GAM180113_3NP_H06_1_S48_R1_001.fastq.gz	CA1 PGNs R1	failed	3NP	No	483	0.00548948	100
CA1WT_GAM180113_3NP_H06_2_S144_R1_001.fastq.gz	CA1 PGNs R1	passed	3NP	No	618202	15.2864	20.6513
CA1WT_GAM180113_3NP_H07_1_S56_R1_001.fastq.gz	CA1 PGNs R1	passed	3NP	No	719721	14.4081	28.8999
CA1WT_GAM180113_3NP_H07_2_S152_R1_001.fastq.gz	CA1 PGNs R1	passed	3NP	No	1166757	14.9332	11.9224
CA1WT_GAM180113_3NP_H08_1_S64_R1_001.fastq.gz	CA1 PGNs R1	passed	3NP	No	1062737	26.677	12.5026
CA1WT_GAM180113_3NP_H08_2_S160_R1_001.fastq.gz	CA1 PGNs R1	passed	3NP	No	1379604	25.9726	11.6068
CA1WT_GAM180113_3NP_H09_1_S72_R1_001.fastq.gz	CA1 PGNs R1	passed	3NP	No	1024126	17.8079	13.7574
CA1WT_GAM180113_3NP_H09_2_S168_R1_001.fastq.gz	CA1 PGNs R1	passed	3NP	No	558029	8.75755	19.2896
CA1WT_GAM180113_3NP_H10_1_S80_R1_001.fastq.gz	CA1 PGNs R1	passed	3NP	No	418643	3.85544	20.1429
CA1WT_GAM180113_3NP_H10_2_S176_R1_001.fastq.gz	CA1 PGNs R1	failed	3NP	No	337	0.0073193	100
CA1WT_GAM180113_3NP_H11_1_S88_R1_001.fastq.gz	CA1 PGNs R1	passed	3NP	No	392179	6.49039	38.1299
CA1WT_GAM180113_3NP_H11_2_S184_R1_001.fastq.gz	CA1 PGNs R1	passed	3NP	No	661027	12.6661	31.3931
CA1WT_GAM180113_3NP_H12_1_S96_R1_001.fastq.gz	CA1 PGNs R1	passed	3NP	No	980678	9.26624	12.9798
CA1WT_GAM180113_3NP_H12_2_S192_R1_001.fastq.gz	CA1 PGNs R1	passed	3NP	No	131815	21.4382	12.0743
CA1WT_GAM181115_0NP_A06_1_S41_R1_001.fastq.gz	CA1 PGNs R2	failed	0NP	No	835	0.0182983	100
CA1WT_GAM181115_0NP_A12_1_S89_R1_001.fastq.gz	CA1 PGNs R2	failed	0NP	No	1070	0.053065	100
CA1WT_GAM181115_3NP_A01_1_S1_R1_001.fastq.gz	CA1 PGNs R2	passed	3NP	No	870241	17.4437	27.9108
CA1WT_GAM181115_3NP_A02_1_S9_R1_001.fastq.gz	CA1 PGNs R2	passed	3NP	No	676478	10.0348	28.3958
CA1WT_GAM181115_3NP_A03_1_S17_R1_001.fastq.gz	CA1 PGNs R2	passed	3NP	No	1258790	17.2717	28.2084
CA1WT_GAM181115_3NP_A04_1_S25_R1_001.fastq.gz	CA1 PGNs R2	passed	3NP	No	445066	5.91949	40.4954
CA1WT_GAM181115_3NP_A05_1_S33_R1_001.fastq.gz	CA1 PGNs R2	failed	3NP	No	993	0.0384263	100
CA1WT_GAM181115_3NP_A07_1_S49_R1_001.fastq.gz	CA1 PGNs R2	passed	3NP	No	891085	14.9369	30.223
CA1WT_GAM181115_3NP_A08_1_S57_R1_001.fastq.gz	CA1 PGNs R2	passed	3NP	No	1206398	21.9982	18.8124
CA1WT_GAM181115_3NP_A09_1_S65_R1_001.fastq.gz	CA1 PGNs R2	passed	3NP	No	1176106	21.3651	22.8641
CA1WT_GAM181115_3NP_A10_1_S73_R1_001.fastq.gz	CA1 PGNs R2	passed	3NP	No	791147	13.2681	30.097
CA1WT_GAM181115_3NP_A11_1_S81_R1_001.fastq.gz	CA1 PGNs R2	passed	3NP	No	649344	11.4511	30.8028
CA1WT_GAM181115_3NP_B01_1_S2_R1_001.fastq.gz	CA1 PGNs R2	passed	3NP	No	747216	16.9094	35.4835
CA1WT_GAM181115_3NP_B02_1_S10_R1_001.fastq.gz	CA1 PGNs R2	passed	3NP	No	787106	15.4858	29.9008
CA1WT_GAM181115_3NP_B03_1_S18_R1_001.fastq.gz	CA1 PGNs R2	passed	3NP	No	565002	7.70174	40.6052
CA1WT_GAM181115_3NP_B04_1_S26_R1_001.fastq.gz	CA1 PGNs R2	passed	3NP	No	1269999	25.9524	16.9242
CA1WT_GAM181115_3NP_B05_1_S34_R1_001.fastq.gz	CA1 PGNs R2	passed	3NP	No	1377282	17.1894	24.5446
CA1WT_GAM181115_3NP_B06_1_S42_R1_001.fastq.gz	CA1 PGNs R2	passed	3NP	No	785959	9.87923	14.5509
CA1WT_GAM181115_3NP_B07_1_S50_R1_001.fastq.gz	CA1 PGNs R2	passed	3NP	No	866356	12.9899	20.7111
CA1WT_GAM181115_3NP_B08_1_S58_R1_001.fastq.gz	CA1 PGNs R2	failed	3NP	No	1110	0.0146386	71.4286
CA1WT_GAM181115_3NP_B09_1_S66_R1_001.fastq.gz	CA1 PGNs R2	passed	3NP	No	1017311	14.2891	20.6324
CA1WT_GAM181115_3NP_B10_1_S74_R1_001.fastq.gz	CA1 PGNs R2	passed	3NP	No	753150	11.5773	32.3171
CA1WT_GAM181115_3NP_B11_1_S82_R1_001.fastq.gz	CA1 PGNs R2	passed	3NP	No	598987	10.2306	43.0922
CA1WT_GAM181115_3NP_B12_1_S90_R1_001.fastq.gz	CA1 PGNs R2	passed	3NP	No	820039	11.9707	17.5066
CA1WT_GAM181115_3NP_C01_1_S3_R1_001.fastq.gz	CA1 PGNs R2	passed	3NP	No	483030	8.73376	43.8423
CA1WT_GAM181115_3NP_C02_1_S11_R1_001.fastq.gz	CA1 PGNs R2	passed	3NP	No	731695	11.4529	30.0033
CA1WT_GAM181115_3NP_C03_1_S19_R1_001.fastq.gz	CA1 PGNs R2	passed	3NP	No	518798	7.0979	46.8742
CA1WT_GAM181115_3NP_C04_1_S27_R1_001.fastq.gz	CA1 PGNs R2	passed	3NP	No	983065	17.1473	22.3747
CA1WT_GAM181115_3NP_C05_1_S35_R1_001.fastq.gz	CA1 PGNs R2	passed	3NP	No	913247	10.7575	31.671
CA1WT_GAM181115_3NP_C06_1_S43_R1_001.fastq.gz	CA1 PGNs R2	passed	3NP	No	865157	13.2077	20.2504
CA1WT_GAM181115_3NP_C07_1_S51_R1_001.fastq.gz	CA1 PGNs R2	passed	3NP	No	538672	6.37328	16.5325
CA1WT_GAM181115_3NP_C08_1_S59_R1_001.fastq.gz	CA1 PGNs R2	passed	3NP	No	941139	18.344	20.8338
CA1WT_GAM181115_3NP_C09_1_S67_R1_001.fastq.gz	CA1 PGNs R2	passed	3NP	No	1343264	31.4401	14.875
CA1WT_GAM181115_3NP_C10_1_S75_R1_001.fastq.gz	CA1 PGNs R2	passed	3NP	No	367202	13.2827	31.8288
CA1WT_GAM181115_3NP_C11_1_S83_R1_001.fastq.gz	CA1 PGNs R2	passed	3NP	No	908610	19.3632	21.6505
CA1WT_GAM181115_3NP_C12_1_S91_R1_001.fastq.gz	CA1 PGNs R2	passed	3NP	No	583483	9.41995	25.6859
CA1WT_GAM181115_3NP_D01_1_S4_R1_001.fastq.gz	CA1 PGNs R2	passed	3NP	No	985084	19.6597	15.709
CA1WT_GAM181115_3NP_D02_1_S12_R1_001.fastq.gz	CA1 PGNs R2	passed	3NP	No	873195	13.9945	16.5551
CA1WT_GAM181115_3NP_D03_1_S20_R1_001.fastq.gz	CA1 PGNs R2	passed	3NP	No	1413979	16.6752	21.494
CA1WT_GAM181115_3NP_D04_1_S28_R1_001.fastq.gz	CA1 PGNs R2	passed	3NP	No	460467	6.68801	47.332
CA1WT_GAM181115_3NP_D05_1_S36_R1_001.fastq.gz	CA1 PGNs R2	passed	3NP	No	654734	7.58463	43.8413
CA1WT_GAM181115_3NP_D06_1_S44_R1_001.fastq.gz	CA1 PGNs R2	passed	3NP	No	801084	13.7694	27.6323
CA1WT_GAM181115_3NP_D07_1_S52_R1_001.fastq.gz	CA1 PGNs R2	passed	3NP	No	875796	14.0403	24.9085
CA1WT_GAM181115_3NP_D08_1_S60_R1_001.fastq.gz	CA1 PGNs R2	passed	3NP	No	807307	13.8463	24.6545
CA1WT_GAM181115_3NP_D09_1_S68_R1_001.fastq.gz	CA1 PGNs R2	passed	3NP	No	419548	7.17292	46.4407
CA1WT_GAM181115_3NP_D10_1_S76_R1_001.fastq.gz	CA1 PGNs R2	passed	3NP	No	1187362	18.7027	25.7067
CA1WT_GAM181115_3NP_D11_1_S84_R1_001.fastq.gz	CA1 PGNs R2	passed	3NP	No	599729	9.61391	39.0321
CA1WT_GAM181115_3NP_D12_1_S92_R1_001.fastq.gz	CA1 PGNs R2	passed	3NP	No	916371	17.6267	19.7432
CA1WT_GAM181115_3NP_E01_1_S5_R1_001.fastq.gz	CA1 PGNs R2	passed	3NP	No	1016535	18.3038	17.2573
CA1WT_GAM181115_3NP_E02_1_S13_R1_001.fastq.gz	CA1 PGNs R2	passed	3NP	No	790923	11.6304	31.5567
CA1WT_GAM181115_3NP_E03_1_S21_R1_001.fastq.gz	CA1 PGNs R2	passed	3NP	No	1134746	17.2937	14.9029
CA1WT_GAM181115_3NP_E04_1_S29_R1_001.fastq.gz	CA1 PGNs R2	passed	3NP	No	1126589	27.1766	11.5729
CA1WT_GAM181115_3NP_E05_1_S37_R1_001.fastq.gz	CA1 PGNs R2	passed	3NP	No	1237513	15.215	21.5885
CA1WT_GAM181115_3NP_E06_1_S45_R1_001.fastq.gz	CA1 PGNs R2	passed	3NP	No	1087151	12.8106	20.286
CA1WT_GAM181115_3NP_E07_1_S53_R1_001.fastq.gz	CA1 PGNs R2	passed	3NP	No	1510972	26.8106	14.9433
CA1WT_GAM181115_3NP_E08_1_S61_R1_001.fastq.gz	CA1 PGNs R2	passed	3NP	No	969072	12.9131	24.2294
CA1WT_GAM181115_3NP_E09_1_S69_R1_001.fastq.gz	CA1 PGNs R2	passed	3NP	No	1373495	22.2452	13.0254
CA1WT_GAM181115_3NP_E10_1_S77_R1_001.fastq.gz	CA1 PGNs R2	passed	3NP	No	606026	8.30375	36.4303
CA1WT_GAM181115_3NP_E11_1_S85_R1_001.fastq.gz	CA1 PGNs R2	passed	3NP	No	560483	7.85361	36.2284
CA1WT_GAM181115_3NP_E12_1_S93_R1_001.fastq.gz	CA1 PGNs R2	passed	3NP	No	989170	16.0201	23.3957
CA1WT_GAM181115_3NP_F01_1_S6_R1_001.fastq.gz	CA1 PGNs R2	failed	3NP	No	7203	2.54895	83.5646
CA1WT_GAM181115_3NP_F02_1_S14_R1_001.fastq.gz	CA1 PGNs R2	passed	3NP	No	500579	6.59835	35.5783
CA1WT_GAM181115_3NP_F03_1_S22_R1_001.fastq.gz	CA1 PGNs R2	passed	3NP	No	401344	6.39158	55.0952
CA1WT_GAM181115_3NP_F04_1_S30_R1_001.fastq.gz	CA1 PGNs R2	passed	3NP	No	795071	9.73833	29.9486
CA1WT_GAM181115_3NP_F05_1_S38_R1_001.fastq.gz	CA1 PGNs R2	passed	3NP	No	1378436	25.0741	11.6415
CA1WT_GAM181115_3NP_F06_1_S46_R1_001.fastq.gz	CA1 PGNs R2	passed	3NP	No	926089	13.8445	22.2314
CA1WT_GAM181115_3NP_F07_1_S54_R1_001.fastq.gz	CA1 PGNs R2	passed	3NP	No	139121	9.92498	33.7264
CA1WT_GAM181115_3NP_F08_1_S62_R1_001.fastq.gz	CA1 PGNs R2	passed	3NP	No	1231918	18.9899	19.0288
CA1WT_GAM181115_3NP_F09_1_S70_R1_001.fastq.gz	CA1 PGNs R2	passed	3NP	No	1165042	22.269	25.4655
CA1WT_GAM181115_3NP_F10_1_S78_R1_001.fastq.gz	CA1 PGNs R2	failed	3NP	No	48839	1.41446	84.375
CA1WT_GAM181115_3NP_F11_1_S86_R1_001.fastq.gz	CA1 PGNs R2	passed	3NP	No	1197063	15.4016	22.6791
CA1WT_GAM181115_3NP_F12_1_S94_R1_001.fastq.gz	CA1 PGNs R2	passed	3NP	No	914637	10.7484	26.1693
CA1WT_GAM181115_3NP_G01_1_S7_R1_001.fastq.gz	CA1 PGNs R2	passed	3NP	No	1118920	19.9616	27.4046
CA1WT_GAM181115_3NP_G02_1_S15_R1_001.fastq.gz	CA1 PGNs R2	passed	3NP	No	952034	16.5618	26.3158
CA1WT_GAM181115_3NP_G03_1_S23_R1_001.fastq.gz	CA1 PGNs R2	passed	3NP	No	1626242	37.193	8.8339
CA1WT_GAM181115_3NP_G04_1_S31_R1_001.fastq.gz	CA1 PGNs R2	passed	3NP	No	817745	13.1747	35.5915
CA1WT_GAM181115_3NP_G05_1_S39_R1_001.fastq.gz	CA1 PGNs R2	passed	3NP	No	627046	16.6734	30.3665
CA1WT_GAM181115_3NP_G06_1_S47_R1_001.fastq.gz	CA1 PGNs R2	passed	3NP	No	1224877	17.9927	16.9744
CA1WT_GAM181115_3NP_G07_1_S55_R1_001.fastq.gz	CA1 PGNs R2	passed	3NP	No	1062584	23.6908	22.6937
CA1WT_GAM181115_3NP_G08_1_S63_R1_001.fastq.gz	CA1 PGNs R2	passed	3NP	No	851890	15.7603	27.6793
CA1WT_GAM181115_3NP_G09_1_S71_R1_001.fastq.gz	CA1 PGNs R2	passed	3NP	No	1389143	29.5865	10.3694
CA1WT_GAM181115_3NP_G10_1_S79_R1_001.fastq.gz	CA1 PGNs R2	passed	3NP	No	1356934	21.0869	18.0639
CA1WT_GAM181115_3NP_G11_1_S87_R1_001.fastq.gz	CA1 PGNs R2	passed	3NP	No	1134612	20.1317	20.2193
CA1WT_GAM181115_3NP_G12_1_S95_R1_001.fastq.gz	CA1 PGNs R2	passed	3NP	No	500646	9.28454	43.5693
CA1WT_GAM181115_3NP_H01_1_S8_R1_001.fastq.gz	CA1 PGNs R2	passed	3NP	No	1189989	21.581	13.5423
CA1WT_GAM181115_3NP_H02_1_S16_R1_001.fastq.gz	CA1 PGNs R2	passed	3NP	No	941502	13.57	17.6227
CA1WT_GAM181115_3NP_H03_1_S24_R1_001.fastq.gz	CA1 PGNs R2	passed	3NP	No	480581	6.3312	33.8929
CA1WT_GAM181115_3NP_H04_1_S32_R1_001.fastq.gz	CA1 PGNs R2	passed	3NP	No	1084272	14.6423	26.7303
CA1WT_GAM181115_3NP_H05_1_S40_R1_001.fastq.gz	CA1 PGNs R2	passed	3NP	No	501102	6.9021	32.9615
CA1WT_GAM181115_3NP_H06_1_S48_R1_001.fastq.gz	CA1 PGNs R2	passed	3NP	No	833650	8.44099	26.3181
CA1WT_GAM181115_3NP_H07_1_S56_R1_001.fastq.gz	CA1 PGNs R2	passed	3NP	No	570177	10.2708	35.1346
CA1WT_GAM181115_3NP_H08_1_S64_R1_001.fastq.gz	CA1 PGNs R2	passed	3NP	No	908326	14.1317	26.0573
CA1WT_GAM181115_3NP_H09_1_S72_R1_001.fastq.gz	CA1 PGNs R2	passed	3NP	No	1505400	26.8984	9.81544
CA1WT_GAM181115_3NP_H10_1_S80_R1_001.fastq.gz	CA1 PGNs R2	passed	3NP	No	574025	8.31107	38.8249
CA1WT_GAM181115_3NP_H11_1_S88_R1_001.fastq.gz	CA1 PGNs R2	passed	3NP	No	757351	14.1153	33.4026
CA1WT_GAM181115_3NP_H12_1_S96_R1_001.fastq.gz	CA1 PGNs R2	passed	3NP	No	252893	3.79689	46.4232
CA1WT_GAM190104_0NP_A06_1_S41_R1_001.fastq.gz	CA1 PGNs R2	failed	0NP	No	1009	0.0256176	100
CA1WT_GAM190104_0NP_A06_2_S137_R1_001.fastq.gz	CA1 PGNs R2	failed	0NP	No	496	0.0164684	100
CA1WT_GAM190104_0NP_A12_1_S89_R1_001.fastq.gz	CA1 PGNs R2	failed	0NP	No	1036	0.0567246	100
CA1WT_GAM190104_0NP_A12_2_S185_R1_001.fastq.gz	CA1 PGNs R2	failed	0NP	No	372	0.00914913	100
CA1WT_GAM190104_3NP_A01_1_S1_R1_001.fastq.gz	CA1 PGNs R2	passed	3NP	No	694000	14.0238	32.3585
CA1WT_GAM190104_3NP_A01_2_S97_R1_001.fastq.gz	CA1 PGNs R2	passed	3NP	No	1092510	15.9854	18.3359
CA1WT_GAM190104_3NP_A02_1_S9_R1_001.fastq.gz	CA1 PGNs R2	passed	3NP	No	975293	17.484	14.0246
CA1WT_GAM190104_3NP_A02_2_S105_R1_001.fastq.gz	CA1 PGNs R2	passed	3NP	No	739732	11.6322	27.5416
CA1WT_GAM190104_3NP_A03_1_S17_R1_001.fastq.gz	CA1 PGNs R2	passed	3NP	No	855249	11.4456	23.0039
CA1WT_GAM190104_3NP_A03_2_S113_R1_001.fastq.gz	CA1 PGNs R2	passed	3NP	No	986502	14.0531	24.3382
CA1WT_GAM190104_3NP_A04_1_S25_R1_001.fastq.gz	CA1 PGNs R2	passed	3NP	No	895712	20.161	12.4517
CA1WT_GAM190104_3NP_A04_2_S121_R1_001.fastq.gz	CA1 PGNs R2	passed	3NP	No	932705	10.4904	21.0269
CA1WT_GAM190104_3NP_A05_1_S33_R1_001.fastq.gz	CA1 PGNs R2	passed	3NP	No	1127078	9.71272	24.8822
CA1WT_GAM190104_3NP_A05_2_S129_R1_001.fastq.gz	CA1 PGNs R2	passed	3NP	No	231873	2.88747	40.1786
CA1WT_GAM190104_3NP_A07_1_S49_R1_001.fastq.gz	CA1 PGNs R2	passed	3NP	No	1208866	19.9305	18.7161
CA1WT_GAM190104_3NP_A07_2_S145_R1_001.fastq.gz	CA1 PGNs R2	passed	3NP	No	451014	8.00549	37.4681
CA1WT_GAM190104_3NP_A08_1_S57_R1_001.fastq.gz	CA1 PGNs R2	passed	3NP	No	698771	7.83349	25.3003
CA1WT_GAM190104_3NP_A08_2_S153_R1_001.fastq.gz	CA1 PGNs R2	passed	3NP	No	908700	11.2699	23.548
CA1WT_GAM190104_3NP_A09_1_S65_R1_001.fastq.gz	CA1 PGNs R2	passed	3NP	No	865313	12.4886	27.0292
CA1WT_GAM190104_3NP_A09_2_S161_R1_001.fastq.gz	CA1 PGNs R2	passed	3NP	No	829343	9.36505	28.8349
CA1WT_GAM190104_3NP_A10_1_S73_R1_001.fastq.gz	CA1 PGNs R2	passed	3NP	No	1453898	10.0165	28.4981
CA1WT_GAM190104_3NP_A10_2_S169_R1_001.fastq.gz	CA1 PGNs R2	passed	3NP	No	1177075	20.9607	16.8956
CA1WT_GAM190104_3NP_A11_1_S81_R1_001.fastq.gz	CA1 PGNs R2	passed	3NP	No	848892	12.1464	23.9743
CA1WT_GAM190104_3NP_A11_2_S177_R1_001.fastq.gz	CA1 PGNs R2	passed	3NP	No	1031585	17.3047	22.4158
CA1WT_GAM190104_3NP_B01_1_S2_R1_001.fastq.gz	CA1 PGNs R2	passed	3NP	No	1101866	24.807	20.7947
CA1WT_GAM190104_3NP_B01_2_S98_R1_001.fastq.gz	CA1 PGNs R2	passed	3NP	No	784238	9.80604	26.6387
CA1WT_GAM190104_3NP_B02_1_S10_R1_001.fastq.gz	CA1 PGNs R2	passed	3NP	No	464695	7.60842	34.0071
CA1WT_GAM190104_3NP_B02_2_S106_R1_001.fastq.gz	CA1 PGNs R2	passed	3NP	No	944799	24.0256	14.4481
CA1WT_GAM190104_3NP_B03_1_S18_R1_001.fastq.gz	CA1 PGNs R2	passed	3NP	No	758941	10.3788	30.5503
CA1WT_GAM190104_3NP_B03_2_S114_R1_001.fastq.gz	CA1 PGNs R2	passed	3NP	No	491040	5.75846	21.0376
CA1WT_GAM190104_3NP_B04_1_S26_R1_001.fastq.gz	CA1 PGNs R2	passed	3NP	No	777216	10.7722	31.2296
CA1WT_GAM190104_3NP_B04_2_S122_R1_001.fastq.gz	CA1 PGNs R2	passed	3NP	No	1000629	17.6889	22.9439
CA1WT_GAM190104_3NP_B05_1_S34_R1_001.fastq.gz	CA1 PGNs R2	passed	3NP	No	788896	11.7292	29.3579
CA1WT_GAM190104_3NP_B05_2_S130_R1_001.fastq.gz	CA1 PGNs R2	passed	3NP	No	1083515	17.7365	13.5764
CA1WT_GAM190104_3NP_B06_1_S42_R1_001.fastq.gz	CA1 PGNs R2	passed	3NP	No	436990	9.15828	28.9855
CA1WT_GAM190104_3NP_B06_2_S138_R1_001.fastq.gz	CA1 PGNs R2	passed	3NP	No	914651	13.387	21.8003
CA1WT_GAM190104_3NP_B07_1_S50_R1_001.fastq.gz	CA1 PGNs R2	passed	3NP	No	393870	11.3376	30.6113
CA1WT_GAM190104_3NP_B07_2_S146_R1_001.fastq.gz	CA1 PGNs R2	passed	3NP	No	912191	13.0302	22.5145
CA1WT_GAM190104_3NP_B08_1_S58_R1_001.fastq.gz	CA1 PGNs R2	passed	3NP	No	858237	10.8307	26.6881
CA1WT_GAM190104_3NP_B08_2_S154_R1_001.fastq.gz	CA1 PGNs R2	failed	3NP	No	118	0.00548948	100
CA1WT_GAM190104_3NP_B09_1_S66_R1_001.fastq.gz	CA1 PGNs R2	passed	3NP	No	1035030	13.8262	25.5909
CA1WT_GAM190104_3NP_B09_2_S162_R1_001.fastq.gz	CA1 PGNs R2	passed	3NP	No	1073980	19.2992	22.7247
CA1WT_GAM190104_3NP_B10_1_S74_R1_001.fastq.gz	CA1 PGNs R2	passed	3NP	No	718149	9.2516	21.3125
CA1WT_GAM190104_3NP_B10_2_S170_R1_001.fastq.gz	CA1 PGNs R2	passed	3NP	No	804690	14.2964	25.7663
CA1WT_GAM190104_3NP_B11_1_S82_R1_001.fastq.gz	CA1 PGNs R2	passed	3NP	No	919652	13.4291	26.3697
CA1WT_GAM190104_3NP_B11_2_S178_R1_001.fastq.gz	CA1 PGNs R2	passed	3NP	No	881015	15.7621	21.5264
CA1WT_GAM190104_3NP_B12_1_S90_R1_001.fastq.gz	CA1 PGNs R2	passed	3NP	No	638861	8.04209	26.7235
CA1WT_GAM190104_3NP_B12_2_S186_R1_001.fastq.gz	CA1 PGNs R2	passed	3NP	No	858636	13.3962	25.0311
CA1WT_GAM190104_3NP_C01_1_S3_R1_001.fastq.gz	CA1 PGNs R2	passed	3NP	No	964654	16.7813	22.4092
CA1WT_GAM190104_3NP_C01_2_S99_R1_001.fastq.gz	CA1 PGNs R2	passed	3NP	No	862544	16.0915	24.5898
CA1WT_GAM190104_3NP_C02_1_S11_R1_001.fastq.gz	CA1 PGNs R2	passed	3NP	No	484902	5.69625	44.1379
CA1WT_GAM190104_3NP_C02_2_S107_R1_001.fastq.gz	CA1 PGNs R2	passed	3NP	No	717817	11.7237	30.227
CA1WT_GAM190104_3NP_C03_1_S19_R1_001.fastq.gz	CA1 PGNs R2	passed	3NP	No	1025769	16.0403	22.6431
CA1WT_GAM190104_3NP_C03_2_S115_R1_001.fastq.gz	CA1 PGNs R2	passed	3NP	No	921971	15.3339	22.5502
CA1WT_GAM190104_3NP_C04_1_S27_R1_001.fastq.gz	CA1 PGNs R2	passed	3NP	No	993592	17.2187	20.9902
CA1WT_GAM190104_3NP_C04_2_S123_R1_001.fastq.gz	CA1 PGNs R2	passed	3NP	No	843997	11.806	24.8468
CA1WT_GAM190104_3NP_C05_1_S35_R1_001.fastq.gz	CA1 PGNs R2	passed	3NP	No	899168	15.4382	22.0019
CA1WT_GAM190104_3NP_C05_2_S131_R1_001.fastq.gz	CA1 PGNs R2	passed	3NP	No	261804	3.72736	52.4233
CA1WT_GAM190104_3NP_C06_1_S43_R1_001.fastq.gz	CA1 PGNs R2	passed	3NP	No	986310	18.4739	23.3086
CA1WT_GAM190104_3NP_C06_2_S139_R1_001.fastq.gz	CA1 PGNs R2	passed	3NP	No	991267	15.6249	24.1617
CA1WT_GAM190104_3NP_C07_1_S51_R1_001.fastq.gz	CA1 PGNs R2	passed	3NP	No	781424	4.92406	33.5193
CA1WT_GAM190104_3NP_C07_2_S147_R1_001.fastq.gz	CA1 PGNs R2	failed	3NP	No	507	0.0603843	100
CA1WT_GAM190104_3NP_C08_1_S59_R1_001.fastq.gz	CA1 PGNs R2	passed	3NP	No	904877	16.7813	24.1248
CA1WT_GAM190104_3NP_C08_2_S155_R1_001.fastq.gz	CA1 PGNs R2	passed	3NP	No	761559	13.8481	25.0268
CA1WT_GAM190104_3NP_C09_1_S67_R1_001.fastq.gz	CA1 PGNs R2	passed	3NP	No	741395	9.95059	26.0604
CA1WT_GAM190104_3NP_C09_2_S163_R1_001.fastq.gz	CA1 PGNs R2	passed	3NP	No	1149083	20.591	14.7579
CA1WT_GAM190104_3NP_C10_1_S75_R1_001.fastq.gz	CA1 PGNs R2	passed	3NP	No	460046	7.39616	38.0747
CA1WT_GAM190104_3NP_C10_2_S171_R1_001.fastq.gz	CA1 PGNs R2	passed	3NP	No	867785	12.849	27.5577
CA1WT_GAM190104_3NP_C11_1_S83_R1_001.fastq.gz	CA1 PGNs R2	passed	3NP	No	534238	8.34218	42.4835
CA1WT_GAM190104_3NP_C11_2_S179_R1_001.fastq.gz	CA1 PGNs R2	passed	3NP	No	744796	11.3833	32.6183
CA1WT_GAM190104_3NP_C12_1_S91_R1_001.fastq.gz	CA1 PGNs R2	passed	3NP	No	1037694	15.753	17.4668
CA1WT_GAM190104_3NP_C12_2_S187_R1_001.fastq.gz	CA1 PGNs R2	passed	3NP	No	913062	15.9652	30.688
CA1WT_GAM190104_3NP_D01_1_S4_R1_001.fastq.gz	CA1 PGNs R2	passed	3NP	No	1187361	23.936	18.0558
CA1WT_GAM190104_3NP_D01_2_S100_R1_001.fastq.gz	CA1 PGNs R2	passed	3NP	No	854861	15.731	31.3728
CA1WT_GAM190104_3NP_D02_1_S12_R1_001.fastq.gz	CA1 PGNs R2	passed	3NP	No	764715	12.4593	26.2048
CA1WT_GAM190104_3NP_D02_2_S108_R1_001.fastq.gz	CA1 PGNs R2	passed	3NP	No	811196	13.3175	25.7261
CA1WT_GAM190104_3NP_D03_1_S20_R1_001.fastq.gz	CA1 PGNs R2	passed	3NP	No	1182550	15.3632	16.6043
CA1WT_GAM190104_3NP_D03_2_S116_R1_001.fastq.gz	CA1 PGNs R2	passed	3NP	No	557935	7.48582	27.3372
CA1WT_GAM190104_3NP_D04_1_S28_R1_001.fastq.gz	CA1 PGNs R2	passed	3NP	No	859426	13.2754	24.7823
CA1WT_GAM190104_3NP_D04_2_S124_R1_001.fastq.gz	CA1 PGNs R2	passed	3NP	No	833985	14.194	25.3443
CA1WT_GAM190104_3NP_D05_1_S36_R1_001.fastq.gz	CA1 PGNs R2	passed	3NP	No	1156163	18.3422	17.5171
CA1WT_GAM190104_3NP_D05_2_S132_R1_001.fastq.gz	CA1 PGNs R2	passed	3NP	No	755811	11.9927	34.4688
CA1WT_GAM190104_3NP_D06_1_S44_R1_001.fastq.gz	CA1 PGNs R2	passed	3NP	No	883194	22.8527	15.6481
CA1WT_GAM190104_3NP_D06_2_S140_R1_001.fastq.gz	CA1 PGNs R2	passed	3NP	No	606936	8.44831	31.7243
CA1WT_GAM190104_3NP_D07_1_S52_R1_001.fastq.gz	CA1 PGNs R2	passed	3NP	No	1489376	20.0842	17.6666
CA1WT_GAM190104_3NP_D07_2_S148_R1_001.fastq.gz	CA1 PGNs R2	passed	3NP	No	953225	16.0165	22.0165
CA1WT_GAM190104_3NP_D08_1_S60_R1_001.fastq.gz	CA1 PGNs R2	passed	3NP	No	1020963	14.1171	24.0262
CA1WT_GAM190104_3NP_D08_2_S156_R1_001.fastq.gz	CA1 PGNs R2	passed	3NP	No	491733	5.9634	31.4545
CA1WT_GAM190104_3NP_D09_1_S68_R1_001.fastq.gz	CA1 PGNs R2	passed	3NP	No	955506	11.0723	24.7668
CA1WT_GAM190104_3NP_D09_2_S164_R1_001.fastq.gz	CA1 PGNs R2	passed	3NP	No	736627	8.28362	32.3871
CA1WT_GAM190104_3NP_D10_1_S76_R1_001.fastq.gz	CA1 PGNs R2	passed	3NP	No	1013173	13.8243	19.7081
CA1WT_GAM190104_3NP_D10_2_S172_R1_001.fastq.gz	CA1 PGNs R2	passed	3NP	No	770425	11.3028	23.9605
CA1WT_GAM190104_3NP_D11_1_S84_R1_001.fastq.gz	CA1 PGNs R2	passed	3NP	No	871844	11.5059	28.6624
CA1WT_GAM190104_3NP_D11_2_S180_R1_001.fastq.gz	CA1 PGNs R2	passed	3NP	No	547338	8.07868	35.5508
CA1WT_GAM190104_3NP_D12_1_S92_R1_001.fastq.gz	CA1 PGNs R2	passed	3NP	No	991595	18.1208	20.6043
CA1WT_GAM190104_3NP_D12_2_S188_R1_001.fastq.gz	CA1 PGNs R2	passed	3NP	No	856981	13.8609	26.8516
CA1WT_GAM190104_3NP_E01_1_S5_R1_001.fastq.gz	CA1 PGNs R2	passed	3NP	No	722082	9.45288	31.0734
CA1WT_GAM190104_3NP_E01_2_S101_R1_001.fastq.gz	CA1 PGNs R2	passed	3NP	No	665644	9.40714	36.4876
CA1WT_GAM190104_3NP_E02_1_S13_R1_001.fastq.gz	CA1 PGNs R2	passed	3NP	No	795201	12.1409	25.3943
CA1WT_GAM190104_3NP_E02_2_S109_R1_001.fastq.gz	CA1 PGNs R2	passed	3NP	No	586738	8.64593	30.1665
CA1WT_GAM190104_3NP_E03_1_S21_R1_001.fastq.gz	CA1 PGNs R2	passed	3NP	No	927808	10.022	21.7879
CA1WT_GAM190104_3NP_E03_2_S117_R1_001.fastq.gz	CA1 PGNs R2	passed	3NP	No	607916	9.24611	33.0859
CA1WT_GAM190104_3NP_E04_1_S29_R1_001.fastq.gz	CA1 PGNs R2	passed	3NP	No	603005	15.1967	26.8024
CA1WT_GAM190104_3NP_E04_2_S125_R1_001.fastq.gz	CA1 PGNs R2	passed	3NP	No	803320	12.849	21.8182
CA1WT_GAM190104_3NP_E05_1_S37_R1_001.fastq.gz	CA1 PGNs R2	passed	3NP	No	1022291	17.6615	20.2338
CA1WT_GAM190104_3NP_E05_2_S133_R1_001.fastq.gz	CA1 PGNs R2	passed	3NP	No	633723	9.00274	28.4752
CA1WT_GAM190104_3NP_E06_1_S45_R1_001.fastq.gz	CA1 PGNs R2	passed	3NP	No	608028	8.65691	25.4889
CA1WT_GAM190104_3NP_E06_2_S141_R1_001.fastq.gz	CA1 PGNs R2	passed	3NP	No	969852	14.3769	22.7891
CA1WT_GAM190104_3NP_E07_1_S53_R1_001.fastq.gz	CA1 PGNs R2	passed	3NP	No	1019952	15.3577	27.1023
CA1WT_GAM190104_3NP_E07_2_S149_R1_001.fastq.gz	CA1 PGNs R2	passed	3NP	No	1130502	19.3541	20.5856
CA1WT_GAM190104_3NP_E08_1_S61_R1_001.fastq.gz	CA1 PGNs R2	passed	3NP	No	806989	11.0393	26.9218
CA1WT_GAM190104_3NP_E08_2_S157_R1_001.fastq.gz	CA1 PGNs R2	passed	3NP	No	1044838	18.5837	17.5489
CA1WT_GAM190104_3NP_E09_1_S69_R1_001.fastq.gz	CA1 PGNs R2	passed	3NP	No	1152949	17.9652	18.1617
CA1WT_GAM190104_3NP_E09_2_S165_R1_001.fastq.gz	CA1 PGNs R2	passed	3NP	No	1286128	20.1244	14.6737
CA1WT_GAM190104_3NP_E10_1_S77_R1_001.fastq.gz	CA1 PGNs R2	passed	3NP	No	1264612	19.4071	15.8606
CA1WT_GAM190104_3NP_E10_2_S173_R1_001.fastq.gz	CA1 PGNs R2	passed	3NP	No	724299	16.0494	19.8
CA1WT_GAM190104_3NP_E11_1_S85_R1_001.fastq.gz	CA1 PGNs R2	passed	3NP	No	1046997	17.8243	23.0778
CA1WT_GAM190104_3NP_E11_2_S181_R1_001.fastq.gz	CA1 PGNs R2	passed	3NP	No	702948	9.73285	30.8478
CA1WT_GAM190104_3NP_E12_1_S93_R1_001.fastq.gz	CA1 PGNs R2	passed	3NP	No	255757	3.46386	62.6616
CA1WT_GAM190104_3NP_E12_2_S189_R1_001.fastq.gz	CA1 PGNs R2	passed	3NP	No	894561	10.1372	23.7246
CA1WT_GAM190104_3NP_F01_1_S6_R1_001.fastq.gz	CA1 PGNs R2	passed	3NP	No	725383	12.7191	23.958
CA1WT_GAM190104_3NP_F01_2_S102_R1_001.fastq.gz	CA1 PGNs R2	passed	3NP	No	692237	8.35316	35.4016
CA1WT_GAM190104_3NP_F02_1_S14_R1_001.fastq.gz	CA1 PGNs R2	passed	3NP	No	467620	6.09149	39.489
CA1WT_GAM190104_3NP_F02_2_S110_R1_001.fastq.gz	CA1 PGNs R2	passed	3NP	No	673296	13.4309	32.1154
CA1WT_GAM190104_3NP_F03_1_S22_R1_001.fastq.gz	CA1 PGNs R2	passed	3NP	No	700161	10.8106	26.8738
CA1WT_GAM190104_3NP_F03_2_S118_R1_001.fastq.gz	CA1 PGNs R2	passed	3NP	No	712460	14.5416	25.2105
CA1WT_GAM190104_3NP_F04_1_S30_R1_001.fastq.gz	CA1 PGNs R2	passed	3NP	No	962336	13.473	25.2585
CA1WT_GAM190104_3NP_F04_2_S126_R1_001.fastq.gz	CA1 PGNs R2	passed	3NP	No	545387	8.80878	30.1991
CA1WT_GAM190104_3NP_F05_1_S38_R1_001.fastq.gz	CA1 PGNs R2	passed	3NP	No	1113954	8.10979	19.4226
CA1WT_GAM190104_3NP_F05_2_S134_R1_001.fastq.gz	CA1 PGNs R2	passed	3NP	No	834218	12.8179	26.2938
CA1WT_GAM190104_3NP_F06_1_S46_R1_001.fastq.gz	CA1 PGNs R2	passed	3NP	No	790405	13.645	21.8895
CA1WT_GAM190104_3NP_F06_2_S142_R1_001.fastq.gz	CA1 PGNs R2	passed	3NP	No	698223	10	31.4354
CA1WT_GAM190104_3NP_F07_1_S54_R1_001.fastq.gz	CA1 PGNs R2	passed	3NP	No	312269	11.8811	34.6014
CA1WT_GAM190104_3NP_F07_2_S150_R1_001.fastq.gz	CA1 PGNs R2	passed	3NP	No	801960	13.3943	20.6946
CA1WT_GAM190104_3NP_F08_1_S62_R1_001.fastq.gz	CA1 PGNs R2	passed	3NP	No	961238	17.5828	22.4522
CA1WT_GAM190104_3NP_F08_2_S158_R1_001.fastq.gz	CA1 PGNs R2	passed	3NP	No	1284886	24.2598	15.9652
CA1WT_GAM190104_3NP_F09_1_S70_R1_001.fastq.gz	CA1 PGNs R2	passed	3NP	No	682907	8.31656	33.363
CA1WT_GAM190104_3NP_F09_2_S166_R1_001.fastq.gz	CA1 PGNs R2	passed	3NP	No	652559	9.51876	32.7266
CA1WT_GAM190104_3NP_F10_1_S78_R1_001.fastq.gz	CA1 PGNs R2	passed	3NP	No	691356	8.64044	26.3859
CA1WT_GAM190104_3NP_F10_2_S174_R1_001.fastq.gz	CA1 PGNs R2	passed	3NP	No	960502	17.065	20.907
CA1WT_GAM190104_3NP_F11_1_S86_R1_001.fastq.gz	CA1 PGNs R2	passed	3NP	No	385294	6.17383	38.0405
CA1WT_GAM190104_3NP_F11_2_S182_R1_001.fastq.gz	CA1 PGNs R2	passed	3NP	No	822197	13.645	27.0422
CA1WT_GAM190104_3NP_F12_1_S94_R1_001.fastq.gz	CA1 PGNs R2	passed	3NP	No	531447	7.47484	32.7501
CA1WT_GAM190104_3NP_F12_2_S190_R1_001.fastq.gz	CA1 PGNs R2	passed	3NP	No	774801	9.72004	27.5244
CA1WT_GAM190104_3NP_G01_1_S7_R1_001.fastq.gz	CA1 PGNs R2	passed	3NP	No	785476	18.946	28.9534
CA1WT_GAM190104_3NP_G01_2_S103_R1_001.fastq.gz	CA1 PGNs R2	passed	3NP	No	860191	12.6972	27.176
CA1WT_GAM190104_3NP_G02_1_S15_R1_001.fastq.gz	CA1 PGNs R2	passed	3NP	No	927940	16.9277	14.8476
CA1WT_GAM190104_3NP_G02_2_S111_R1_001.fastq.gz	CA1 PGNs R2	passed	3NP	No	623998	13.2333	29.1887
CA1WT_GAM190104_3NP_G03_1_S23_R1_001.fastq.gz	CA1 PGNs R2	passed	3NP	No	1052839	16.5069	17.846
CA1WT_GAM190104_3NP_G03_2_S119_R1_001.fastq.gz	CA1 PGNs R2	passed	3NP	No	968795	20.3074	13.0332
CA1WT_GAM190104_3NP_G04_1_S31_R1_001.fastq.gz	CA1 PGNs R2	passed	3NP	No	639363	8.58554	23.5155
CA1WT_GAM190104_3NP_G04_2_S127_R1_001.fastq.gz	CA1 PGNs R2	passed	3NP	No	712592	11.9689	26.6497
CA1WT_GAM190104_3NP_G05_1_S39_R1_001.fastq.gz	CA1 PGNs R2	passed	3NP	No	864270	17.1985	21.8808
CA1WT_GAM190104_3NP_G05_2_S135_R1_001.fastq.gz	CA1 PGNs R2	passed	3NP	No	923631	13.0284	24.1929
CA1WT_GAM190104_3NP_G06_1_S47_R1_001.fastq.gz	CA1 PGNs R2	passed	3NP	No	720059	11.0046	28.5714
CA1WT_GAM190104_3NP_G06_2_S143_R1_001.fastq.gz	CA1 PGNs R2	passed	3NP	No	615447	9.60293	25.8391
CA1WT_GAM190104_3NP_G07_1_S55_R1_001.fastq.gz	CA1 PGNs R2	passed	3NP	No	850853	11.3669	20.0456
CA1WT_GAM190104_3NP_G07_2_S151_R1_001.fastq.gz	CA1 PGNs R2	passed	3NP	No	401730	5.29552	27.3797
CA1WT_GAM190104_3NP_G08_1_S63_R1_001.fastq.gz	CA1 PGNs R2	passed	3NP	No	789694	11.9048	22.5492
CA1WT_GAM190104_3NP_G08_2_S159_R1_001.fastq.gz	CA1 PGNs R2	passed	3NP	No	1069854	18.2232	24.5503
CA1WT_GAM190104_3NP_G09_1_S71_R1_001.fastq.gz	CA1 PGNs R2	passed	3NP	No	925334	12.9643	26.4603
CA1WT_GAM190104_3NP_G09_2_S167_R1_001.fastq.gz	CA1 PGNs R2	passed	3NP	No	1263404	19.6908	19.0657
CA1WT_GAM190104_3NP_G10_1_S79_R1_001.fastq.gz	CA1 PGNs R2	passed	3NP	No	1088645	16.5672	18.9171
CA1WT_GAM190104_3NP_G10_2_S175_R1_001.fastq.gz	CA1 PGNs R2	passed	3NP	No	998728	14.9058	19.6831
CA1WT_GAM190104_3NP_G11_1_S87_R1_001.fastq.gz	CA1 PGNs R2	passed	3NP	No	806206	10.9607	29.0169
CA1WT_GAM190104_3NP_G11_2_S183_R1_001.fastq.gz	CA1 PGNs R2	passed	3NP	No	878898	16.71	23.0615
CA1WT_GAM190104_3NP_G12_1_S95_R1_001.fastq.gz	CA1 PGNs R2	passed	3NP	No	571711	7.24977	33.2117
CA1WT_GAM190104_3NP_G12_2_S191_R1_001.fastq.gz	CA1 PGNs R2	passed	3NP	No	1213921	19.1711	25.3388
CA1WT_GAM190104_3NP_H01_1_S8_R1_001.fastq.gz	CA1 PGNs R2	passed	3NP	No	788429	14.527	30.3495
CA1WT_GAM190104_3NP_H01_2_S104_R1_001.fastq.gz	CA1 PGNs R2	passed	3NP	No	676867	9.55718	29.4914
CA1WT_GAM190104_3NP_H02_1_S16_R1_001.fastq.gz	CA1 PGNs R2	passed	3NP	No	932701	18.9588	25.3467
CA1WT_GAM190104_3NP_H02_2_S112_R1_001.fastq.gz	CA1 PGNs R2	passed	3NP	No	287263	7.37969	30.2944
CA1WT_GAM190104_3NP_H03_1_S24_R1_001.fastq.gz	CA1 PGNs R2	passed	3NP	No	852827	12.2543	26.6359
CA1WT_GAM190104_3NP_H03_2_S120_R1_001.fastq.gz	CA1 PGNs R2	passed	3NP	No	638104	12.1519	31.9913
CA1WT_GAM190104_3NP_H04_1_S32_R1_001.fastq.gz	CA1 PGNs R2	passed	3NP	No	963468	12.8362	20.1712
CA1WT_GAM190104_3NP_H04_2_S128_R1_001.fastq.gz	CA1 PGNs R2	passed	3NP	No	598173	10.3019	31.1341
CA1WT_GAM190104_3NP_H05_1_S40_R1_001.fastq.gz	CA1 PGNs R2	passed	3NP	No	1035436	18.8637	21.2947
CA1WT_GAM190104_3NP_H05_2_S136_R1_001.fastq.gz	CA1 PGNs R2	passed	3NP	No	966085	16.1537	17.0963
CA1WT_GAM190104_3NP_H06_1_S48_R1_001.fastq.gz	CA1 PGNs R2	failed	3NP	No	101023	2.00549	80.4901
CA1WT_GAM190104_3NP_H06_2_S144_R1_001.fastq.gz	CA1 PGNs R2	passed	3NP	No	183405	2.5215	57.7713
CA1WT_GAM190104_3NP_H07_1_S56_R1_001.fastq.gz	CA1 PGNs R2	passed	3NP	No	701266	7.96889	36.673
CA1WT_GAM190104_3NP_H07_2_S152_R1_001.fastq.gz	CA1 PGNs R2	passed	3NP	No	692762	10.8179	25.7294
CA1WT_GAM190104_3NP_H08_1_S64_R1_001.fastq.gz	CA1 PGNs R2	passed	3NP	No	864585	15.4016	22.4747
CA1WT_GAM190104_3NP_H08_2_S160_R1_001.fastq.gz	CA1 PGNs R2	passed	3NP	No	703695	11.8207	20.3947
CA1WT_GAM190104_3NP_H09_1_S72_R1_001.fastq.gz	CA1 PGNs R2	passed	3NP	No	1012031	12.0714	24.5883
CA1WT_GAM190104_3NP_H09_2_S168_R1_001.fastq.gz	CA1 PGNs R2	passed	3NP	No	1149364	21.0796	14.9089
CA1WT_GAM190104_3NP_H10_1_S80_R1_001.fastq.gz	CA1 PGNs R2	passed	3NP	No	934534	13.7237	25.1415
CA1WT_GAM190104_3NP_H10_2_S176_R1_001.fastq.gz	CA1 PGNs R2	passed	3NP	No	757150	11.2425	23.5863
CA1WT_GAM190104_3NP_H11_1_S88_R1_001.fastq.gz	CA1 PGNs R2	passed	3NP	No	443276	6.49039	48.7587
CA1WT_GAM190104_3NP_H11_2_S184_R1_001.fastq.gz	CA1 PGNs R2	passed	3NP	No	804192	12.4739	21.589
CA1WT_GAM190104_3NP_H12_1_S96_R1_001.fastq.gz	CA1 PGNs R2	passed	3NP	No	558258	9.13449	43.3293
CA1WT_GAM190104_3NP_H12_2_S192_R1_001.fastq.gz	CA1 PGNs R2	passed	3NP	No	528498	8.75755	39.6822
Oligod_GAM180713_3NP_A01_1_S1_R1_001.fastq.gz	OLGs	passed	3NP	No	1593708	7.6505	12.6107	6.30317
Oligod_GAM180713_3NP_A01_2_S97_R1_001.fastq.gz	OLGs	passed	3NP	No	929060	14.8399	14.2493	6.62254
Oligod_GAM180713_3NP_A02_1_S9_R1_001.fastq.gz	OLGs	passed	3NP	No	201250	3.1656	71.1832	1.97985
Oligod_GAM180713_3NP_A02_2_S105_R1_001.fastq.gz	OLGs	passed	3NP	No	1030448	22.4538	7.49387	8.8072
Oligod_GAM180713_3NP_A03_1_S17_R1_001.fastq.gz	OLGs	passed	3NP	No	1692676	19.0851	9.34322	7.6252
Oligod_GAM180713_3NP_A03_2_S113_R1_001.fastq.gz	OLGs	passed	3NP	No	280662	5.84995	31.9421	4.28098
Oligod_GAM180713_3NP_A04_1_S25_R1_001.fastq.gz	OLGs	passed	3NP	No	1829228	22.5782	7.12436	9.46482
Oligod_GAM180713_3NP_A04_2_S121_R1_001.fastq.gz	OLGs	passed	3NP	No	910260	19.5407	10.874	7.44524
Oligod_GAM180713_3NP_A05_1_S33_R1_001.fastq.gz	OLGs	passed	3NP	No	1311449	13.9506	13.9529	6.68577
Oligod_GAM180713_3NP_A05_2_S129_R1_001.fastq.gz	OLGs	passed	3NP	No	1031298	12.011	12.6442	6.83795
Oligod_GAM180713_3NP_A06_1_S41_R1_001.fastq.gz	OLGs	passed	3NP	No	1420386	8.96432	21.4768	5.01749
Oligod_GAM180713_3NP_A06_2_S137_R1_001.fastq.gz	OLGs	passed	3NP	No	75377	3.3193	70.6079	2.10693
Oligod_GAM180713_3NP_A07_1_S49_R1_001.fastq.gz	OLGs	passed	3NP	No	809209	7.52059	42.913	3.63733
Oligod_GAM180713_3NP_A07_2_S145_R1_001.fastq.gz	OLGs	passed	3NP	No	157345	1.72187	64.738	2.04009
Oligod_GAM180713_3NP_A08_1_S57_R1_001.fastq.gz	OLGs	passed	3NP	No	871967	7.58463	38.082	3.96389
Oligod_GAM180713_3NP_A08_2_S153_R1_001.fastq.gz	OLGs	failed	3NP	No	42960	0.671546	71.0366	1.69072
Oligod_GAM180713_3NP_A09_1_S65_R1_001.fastq.gz	OLGs	passed	3NP	No	464891	4.94968	45.4104	3.50327
Oligod_GAM180713_3NP_A09_2_S161_R1_001.fastq.gz	OLGs	passed	3NP	No	608942	4.71546	25.3535	4.27292
Oligod_GAM180713_3NP_A10_1_S73_R1_001.fastq.gz	OLGs	passed	3NP	No	1484016	17.2662	20.8109	6.49927
Oligod_GAM180713_3NP_A10_2_S169_R1_001.fastq.gz	OLGs	passed	3NP	No	917700	20.0622	11.0996	7.749
Oligod_GAM180713_3NP_A11_1_S81_R1_001.fastq.gz	OLGs	passed	3NP	No	914971	9.00823	38.0021	4.09561
Oligod_GAM180713_3NP_A11_2_S177_R1_001.fastq.gz	OLGs	failed	3NP	No	74	0	0	0
Oligod_GAM180713_3NP_A12_1_S89_R1_001.fastq.gz	OLGs	passed	3NP	No	1754485	15.2223	8.88647	8.49179
Oligod_GAM180713_3NP_A12_2_S185_R1_001.fastq.gz	OLGs	passed	3NP	No	389281	4.45014	49.2327	2.91536
Oligod_GAM180713_3NP_B01_1_S2_R1_001.fastq.gz	OLGs	passed	3NP	No	807104	10.2031	39.9598	4.11128
Oligod_GAM180713_3NP_B01_2_S98_R1_001.fastq.gz	OLGs	passed	3NP	No	742804	6.64776	15.2762	5.92471
Oligod_GAM180713_3NP_B02_1_S10_R1_001.fastq.gz	OLGs	passed	3NP	No	532499	4.93504	46.7543	3.13875
Oligod_GAM180713_3NP_B02_2_S106_R1_001.fastq.gz	OLGs	passed	3NP	No	462142	4.97896	49.048	2.9807
Oligod_GAM180713_3NP_B03_1_S18_R1_001.fastq.gz	OLGs	passed	3NP	No	1516088	13.9213	17.9135	6.19899
Oligod_GAM180713_3NP_B03_2_S114_R1_001.fastq.gz	OLGs	passed	3NP	No	251498	2.73376	54.4611	2.23802
Oligod_GAM180713_3NP_B04_1_S26_R1_001.fastq.gz	OLGs	passed	3NP	No	1692297	20	9.93433	7.97271
Oligod_GAM180713_3NP_B04_2_S122_R1_001.fastq.gz	OLGs	passed	3NP	No	970112	19.3614	7.58774	8.78239
Oligod_GAM180713_3NP_B05_1_S34_R1_001.fastq.gz	OLGs	passed	3NP	No	1083418	10.7155	23.4633	5.15185
Oligod_GAM180713_3NP_B05_2_S130_R1_001.fastq.gz	OLGs	passed	3NP	No	840670	14.1995	15.5873	6.23973
Oligod_GAM180713_3NP_B06_1_S42_R1_001.fastq.gz	OLGs	passed	3NP	No	1571583	21.1162	7.50529	9.10411
Oligod_GAM180713_3NP_B06_2_S138_R1_001.fastq.gz	OLGs	passed	3NP	No	826792	14.1812	11.356	7.21609
Oligod_GAM180713_3NP_B07_1_S50_R1_001.fastq.gz	OLGs	passed	3NP	No	1081181	9.33028	30.7523	4.56022
Oligod_GAM180713_3NP_B07_2_S146_R1_001.fastq.gz	OLGs	passed	3NP	No	157576	1.5279	63.494	1.82018
Oligod_GAM180713_3NP_B08_1_S58_R1_001.fastq.gz	OLGs	passed	3NP	No	1235876	14.6642	16.9616	6.54967
Oligod_GAM180713_3NP_B08_2_S154_R1_001.fastq.gz	OLGs	passed	3NP	No	371715	3.90485	56.5031	2.50179
Oligod_GAM180713_3NP_B09_1_S66_R1_001.fastq.gz	OLGs	passed	3NP	No	835897	6.80146	21.9409	5.14472
Oligod_GAM180713_3NP_B09_2_S162_R1_001.fastq.gz	OLGs	passed	3NP	No	426669	3.10704	19.7897	4.8852
Oligod_GAM180713_3NP_B10_1_S74_R1_001.fastq.gz	OLGs	passed	3NP	No	959268	2.08417	30.1322	3.66129
Oligod_GAM180713_3NP_B10_2_S170_R1_001.fastq.gz	OLGs	passed	3NP	No	935291	12.6459	15.6669	6.58485
Oligod_GAM180713_3NP_B11_1_S82_R1_001.fastq.gz	OLGs	passed	3NP	No	918819	6.43733	37.6597	3.95862
Oligod_GAM180713_3NP_B11_2_S178_R1_001.fastq.gz	OLGs	passed	3NP	No	561485	5.05764	41.4998	3.49047
Oligod_GAM180713_3NP_B12_1_S90_R1_001.fastq.gz	OLGs	passed	3NP	No	102586	21.7676	32.4709	5.47154
Oligod_GAM180713_3NP_B12_2_S186_R1_001.fastq.gz	OLGs	passed	3NP	No	919710	13.8939	11.8966	7.36117
Oligod_GAM180713_3NP_C01_1_S3_R1_001.fastq.gz	OLGs	passed	3NP	No	1078116	8.07502	12.346	6.43862
Oligod_GAM180713_3NP_C01_2_S99_R1_001.fastq.gz	OLGs	passed	3NP	No	487729	4.9021	45.9862	3.04895
Oligod_GAM180713_3NP_C02_1_S11_R1_001.fastq.gz	OLGs	passed	3NP	No	1261742	11.6322	13.2648	7.17934
Oligod_GAM180713_3NP_C02_2_S107_R1_001.fastq.gz	OLGs	passed	3NP	No	1057859	21.6688	8.11003	8.75526
Oligod_GAM180713_3NP_C03_1_S19_R1_001.fastq.gz	OLGs	passed	3NP	No	1808525	16.8271	12.6221	7.60518
Oligod_GAM180713_3NP_C03_2_S115_R1_001.fastq.gz	OLGs	passed	3NP	No	92926	1.3559	74.965	1.67447
Oligod_GAM180713_3NP_C04_1_S27_R1_001.fastq.gz	OLGs	passed	3NP	No	1391243	12.1006	14.3449	6.68513
Oligod_GAM180713_3NP_C04_2_S123_R1_001.fastq.gz	OLGs	passed	3NP	No	247390	3.51693	63.2653	2.17241
Oligod_GAM180713_3NP_C05_1_S35_R1_001.fastq.gz	OLGs	passed	3NP	No	424761	4.73742	58.5891	2.59462
Oligod_GAM180713_3NP_C05_2_S131_R1_001.fastq.gz	OLGs	passed	3NP	No	109661	0.869167	54.9451	2.26368
Oligod_GAM180713_3NP_C06_1_S43_R1_001.fastq.gz	OLGs	passed	3NP	No	1447070	17.484	12.2351	7.46997
Oligod_GAM180713_3NP_C06_2_S139_R1_001.fastq.gz	OLGs	passed	3NP	No	847096	13.193	11.1076	6.94028
Oligod_GAM180713_3NP_C07_1_S51_R1_001.fastq.gz	OLGs	passed	3NP	No	997017	13.1345	8.82937	7.84
Oligod_GAM180713_3NP_C07_2_S147_R1_001.fastq.gz	OLGs	passed	3NP	No	756409	11.5242	12.5628	6.49417
Oligod_GAM180713_3NP_C08_1_S59_R1_001.fastq.gz	OLGs	passed	3NP	No	1272903	13.5791	16.0012	6.60913
Oligod_GAM180713_3NP_C08_2_S155_R1_001.fastq.gz	OLGs	passed	3NP	No	386041	1.55535	36.5044	2.77301
Oligod_GAM180713_3NP_C09_1_S67_R1_001.fastq.gz	OLGs	passed	3NP	No	1267111	15.0082	14.8724	6.71233
Oligod_GAM180713_3NP_C09_2_S163_R1_001.fastq.gz	OLGs	passed	3NP	No	751423	8.23788	15.7398	5.57412
Oligod_GAM180713_3NP_C10_1_S75_R1_001.fastq.gz	OLGs	passed	3NP	No	1320704	14.3038	21.8228	5.78003
Oligod_GAM180713_3NP_C10_2_S171_R1_001.fastq.gz	OLGs	passed	3NP	No	955297	11.7841	13.8064	6.65491
Oligod_GAM180713_3NP_C11_1_S83_R1_001.fastq.gz	OLGs	passed	3NP	No	1815160	21.4748	10.7597	7.95564
Oligod_GAM180713_3NP_C11_2_S179_R1_001.fastq.gz	OLGs	passed	3NP	No	490004	6.31473	25.1433	4.77265
Oligod_GAM180713_3NP_C12_1_S91_R1_001.fastq.gz	OLGs	passed	3NP	No	697470	13.2553	11.4631	7.02123
Oligod_GAM180713_3NP_C12_2_S187_R1_001.fastq.gz	OLGs	passed	3NP	No	910685	16.8253	14.3717	6.91907
Oligod_GAM180713_3NP_D01_1_S4_R1_001.fastq.gz	OLGs	passed	3NP	No	667067	7.36688	42.2301	3.48025
Oligod_GAM180713_3NP_D01_2_S100_R1_001.fastq.gz	OLGs	passed	3NP	No	308829	3.83532	43.0815	3.61348
Oligod_GAM180713_3NP_D02_1_S12_R1_001.fastq.gz	OLGs	passed	3NP	No	836507	8.52516	35.2981	4.21676
Oligod_GAM180713_3NP_D02_2_S108_R1_001.fastq.gz	OLGs	passed	3NP	No	523829	6.49771	44.3734	3.48077
Oligod_GAM180713_3NP_D03_1_S20_R1_001.fastq.gz	OLGs	passed	3NP	No	707768	6.10064	40.2565	3.57207
Oligod_GAM180713_3NP_D03_2_S116_R1_001.fastq.gz	OLGs	passed	3NP	No	823596	14.5471	8.57717	8.00459
Oligod_GAM180713_3NP_D04_1_S28_R1_001.fastq.gz	OLGs	passed	3NP	No	1479414	9.47484	16.5278	6.09079
Oligod_GAM180713_3NP_D04_2_S124_R1_001.fastq.gz	OLGs	failed	3NP	No	20179	7.14181	47.8332	3.27297
Oligod_GAM180713_3NP_D05_1_S36_R1_001.fastq.gz	OLGs	passed	3NP	No	1733970	14.086	9.54303	7.86988
Oligod_GAM180713_3NP_D05_2_S132_R1_001.fastq.gz	OLGs	passed	3NP	No	704330	5.96706	20.7389	4.72981
Oligod_GAM180713_3NP_D06_1_S44_R1_001.fastq.gz	OLGs	passed	3NP	No	1650153	16.6569	9.68714	7.59015
Oligod_GAM180713_3NP_D06_2_S140_R1_001.fastq.gz	OLGs	passed	3NP	No	1037412	26.3184	8.62705	9.19295
Oligod_GAM180713_3NP_D07_1_S52_R1_001.fastq.gz	OLGs	passed	3NP	No	1409826	11.1235	13.8372	6.62266
Oligod_GAM180713_3NP_D07_2_S148_R1_001.fastq.gz	OLGs	passed	3NP	No	288236	3.57365	44.9664	2.77905
Oligod_GAM180713_3NP_D08_1_S60_R1_001.fastq.gz	OLGs	passed	3NP	No	243367	4.03294	46.7845	3.18281
Oligod_GAM180713_3NP_D08_2_S156_R1_001.fastq.gz	OLGs	passed	3NP	No	278036	3.33028	57.5893	2.4993
Oligod_GAM180713_3NP_D09_1_S68_R1_001.fastq.gz	OLGs	passed	3NP	No	1014949	4.58554	14.6108	6.0801
Oligod_GAM180713_3NP_D09_2_S164_R1_001.fastq.gz	OLGs	passed	3NP	No	789314	9.38152	11.0034	6.81293
Oligod_GAM180713_3NP_D10_1_S76_R1_001.fastq.gz	OLGs	passed	3NP	No	989926	10.527	33.1179	4.55892
Oligod_GAM180713_3NP_D10_2_S172_R1_001.fastq.gz	OLGs	passed	3NP	No	536920	3.77676	23.7103	4.07431
Oligod_GAM180713_3NP_D11_1_S84_R1_001.fastq.gz	OLGs	passed	3NP	No	694226	8.89296	11.9421	6.61085
Oligod_GAM180713_3NP_D11_2_S180_R1_001.fastq.gz	OLGs	passed	3NP	No	319741	0.0914913	51.0638	1.42424
Oligod_GAM180713_3NP_D12_1_S92_R1_001.fastq.gz	OLGs	passed	3NP	No	1272151	8.61116	27.4242	5.11135
Oligod_GAM180713_3NP_D12_2_S188_R1_001.fastq.gz	OLGs	passed	3NP	No	851916	12.7392	12.8733	6.51678
Oligod_GAM180713_3NP_E01_1_S5_R1_001.fastq.gz	OLGs	passed	3NP	No	1589915	12.0878	7.40797	8.25125
Oligod_GAM180713_3NP_E01_2_S101_R1_001.fastq.gz	OLGs	passed	3NP	No	1046013	10.5489	14.5492	5.95849
Oligod_GAM180713_3NP_E02_1_S13_R1_001.fastq.gz	OLGs	passed	3NP	No	1531615	14.2214	8.72411	7.87066
Oligod_GAM180713_3NP_E02_2_S109_R1_001.fastq.gz	OLGs	passed	3NP	No	147264	0.0768527	64.2857	1.55556
Oligod_GAM180713_3NP_E03_1_S21_R1_001.fastq.gz	OLGs	passed	3NP	No	472205	4.93687	53.982	2.79622
Oligod_GAM180713_3NP_E03_2_S117_R1_001.fastq.gz	OLGs	passed	3NP	No	923532	15.634	12.2045	6.98957
Oligod_GAM180713_3NP_E04_1_S29_R1_001.fastq.gz	OLGs	passed	3NP	No	661619	3.63038	29.0192	3.55755
Oligod_GAM180713_3NP_E04_2_S125_R1_001.fastq.gz	OLGs	passed	3NP	No	205957	3.129	70.223	2.05068
Oligod_GAM180713_3NP_E05_1_S37_R1_001.fastq.gz	OLGs	passed	3NP	No	1669265	17.0686	10.03	7.63167
Oligod_GAM180713_3NP_E05_2_S133_R1_001.fastq.gz	OLGs	passed	3NP	No	310781	2.0366	43.7438	3.24281
Oligod_GAM180713_3NP_E06_1_S45_R1_001.fastq.gz	OLGs	passed	3NP	No	654407	7.15645	47.5603	3.36339
Oligod_GAM180713_3NP_E06_2_S141_R1_001.fastq.gz	OLGs	passed	3NP	No	419189	5.19671	49.7442	3.04677
Oligod_GAM180713_3NP_E07_1_S53_R1_001.fastq.gz	OLGs	passed	3NP	No	1134417	8.19762	7.0009	8.06557
Oligod_GAM180713_3NP_E07_2_S149_R1_001.fastq.gz	OLGs	passed	3NP	No	315652	0.784995	27.7778	3.11811
Oligod_GAM180713_3NP_E08_1_S61_R1_001.fastq.gz	OLGs	passed	3NP	No	221737	2.29277	41.7757	3.20359
Oligod_GAM180713_3NP_E08_2_S157_R1_001.fastq.gz	OLGs	passed	3NP	No	934093	8.10979	16.4117	5.53372
Oligod_GAM180713_3NP_E09_1_S69_R1_001.fastq.gz	OLGs	passed	3NP	No	955195	7.3742	36.114	4.15351
Oligod_GAM180713_3NP_E09_2_S165_R1_001.fastq.gz	OLGs	passed	3NP	No	852068	8.83257	13.7473	6.25037
Oligod_GAM180713_3NP_E10_1_S77_R1_001.fastq.gz	OLGs	passed	3NP	No	695553	5.20037	19.9575	5.79098
Oligod_GAM180713_3NP_E10_2_S173_R1_001.fastq.gz	OLGs	passed	3NP	No	880398	3.14913	26.7532	3.99654
Oligod_GAM180713_3NP_E11_1_S85_R1_001.fastq.gz	OLGs	passed	3NP	No	1345469	4.95883	17.8358	5.15385
Oligod_GAM180713_3NP_E11_2_S181_R1_001.fastq.gz	OLGs	passed	3NP	No	1223013	14.8655	12.4435	6.88523
Oligod_GAM180713_3NP_E12_1_S93_R1_001.fastq.gz	OLGs	passed	3NP	No	811795	6.45929	43.1988	3.64879
Oligod_GAM180713_3NP_E12_2_S189_R1_001.fastq.gz	OLGs	passed	3NP	No	1158035	18.7667	8.20508	8.20837
Oligod_GAM180713_3NP_F01_1_S6_R1_001.fastq.gz	OLGs	passed	3NP	No	1369072	11.3577	8.12049	7.72381
Oligod_GAM180713_3NP_F01_2_S102_R1_001.fastq.gz	OLGs	passed	3NP	No	987093	19.0613	8.81162	7.91051
Oligod_GAM180713_3NP_F02_1_S14_R1_001.fastq.gz	OLGs	passed	3NP	No	589389	5.58097	45.6623	3.43964
Oligod_GAM180713_3NP_F02_2_S110_R1_001.fastq.gz	OLGs	passed	3NP	No	766698	11.1455	12.169	6.24058
Oligod_GAM180713_3NP_F03_1_S22_R1_001.fastq.gz	OLGs	passed	3NP	No	1109782	7.29918	19.1592	5.36202
Oligod_GAM180713_3NP_F03_2_S118_R1_001.fastq.gz	OLGs	passed	3NP	No	953547	24.7612	7.50728	8.77261
Oligod_GAM180713_3NP_F04_1_S30_R1_001.fastq.gz	OLGs	passed	3NP	No	1278790	7.74382	14.4928	5.78212
Oligod_GAM180713_3NP_F04_2_S126_R1_001.fastq.gz	OLGs	passed	3NP	No	1015849	16.8801	8.94981	8.14299
Oligod_GAM180713_3NP_F05_1_S38_R1_001.fastq.gz	OLGs	passed	3NP	No	711407	5.50412	16.2367	5.42387
Oligod_GAM180713_3NP_F05_2_S134_R1_001.fastq.gz	OLGs	passed	3NP	No	343965	4.5032	45.2289	3.15385
Oligod_GAM180713_3NP_F06_1_S46_R1_001.fastq.gz	OLGs	passed	3NP	No	1167270	3.78774	24.7731	3.98511
Oligod_GAM180713_3NP_F06_2_S142_R1_001.fastq.gz	OLGs	passed	3NP	No	165336	1.85178	60.6122	2.20225
Oligod_GAM180713_3NP_F07_1_S54_R1_001.fastq.gz	OLGs	passed	3NP	No	1084018	5.61574	14.0992	5.83619
Oligod_GAM180713_3NP_F07_2_S150_R1_001.fastq.gz	OLGs	passed	3NP	No	251386	3.48582	51.7544	2.44286
Oligod_GAM180713_3NP_F08_1_S62_R1_001.fastq.gz	OLGs	failed	3NP	No	34540	0.706313	86.351	1.49583
Oligod_GAM180713_3NP_F08_2_S158_R1_001.fastq.gz	OLGs	passed	3NP	No	146637	0.0988106	72.2222	1.2
Oligod_GAM180713_3NP_F09_1_S70_R1_001.fastq.gz	OLGs	passed	3NP	No	1394218	10.6587	15.575	5.86681
Oligod_GAM180713_3NP_F09_2_S166_R1_001.fastq.gz	OLGs	passed	3NP	No	364087	7.18207	12.9445	6.49336
Oligod_GAM180713_3NP_F10_1_S78_R1_001.fastq.gz	OLGs	passed	3NP	No	1308951	13.0137	15.218	6.56475
Oligod_GAM180713_3NP_F10_2_S174_R1_001.fastq.gz	OLGs	passed	3NP	No	733766	5.29552	26.648	4.02257
Oligod_GAM180713_3NP_F11_1_S86_R1_001.fastq.gz	OLGs	passed	3NP	No	1116558	12.3001	16.7375	6.41675
Oligod_GAM180713_3NP_F11_2_S182_R1_001.fastq.gz	OLGs	passed	3NP	No	341268	3.95608	57.971	2.5434
Oligod_GAM180713_3NP_F12_1_S94_R1_001.fastq.gz	OLGs	passed	3NP	No	1231227	4.05855	15.5286	5.46133
Oligod_GAM180713_3NP_F12_2_S190_R1_001.fastq.gz	OLGs	passed	3NP	No	829065	13.0924	10.8349	7.53194
Oligod_GAM180713_3NP_G01_1_S7_R1_001.fastq.gz	OLGs	passed	3NP	No	249259	1.97621	61.4398	2.10811
Oligod_GAM180713_3NP_G01_2_S103_R1_001.fastq.gz	OLGs	passed	3NP	No	788777	8.90576	17.4606	5.62049
Oligod_GAM180713_3NP_G02_1_S15_R1_001.fastq.gz	OLGs	passed	3NP	No	823622	2.35499	37.4511	2.78649
Oligod_GAM180713_3NP_G02_2_S111_R1_001.fastq.gz	OLGs	passed	3NP	No	372280	5.24245	56.423	2.73327
Oligod_GAM180713_3NP_G03_1_S23_R1_001.fastq.gz	OLGs	passed	3NP	No	345331	5.75846	47.3958	2.99415
Oligod_GAM180713_3NP_G03_2_S119_R1_001.fastq.gz	OLGs	passed	3NP	No	490442	1.29003	37.6068	2.59041
Oligod_GAM180713_3NP_G04_1_S31_R1_001.fastq.gz	OLGs	passed	3NP	No	882294	3.74382	17.3125	5.16129
Oligod_GAM180713_3NP_G04_2_S127_R1_001.fastq.gz	OLGs	failed	3NP	No	19412	1.7237	58.6393	1.97021
Oligod_GAM180713_3NP_G05_1_S39_R1_001.fastq.gz	OLGs	passed	3NP	No	943405	10.3696	23.8677	5.2372
Oligod_GAM180713_3NP_G05_2_S135_R1_001.fastq.gz	OLGs	passed	3NP	No	342853	4.40256	58.4537	2.44699
Oligod_GAM180713_3NP_G06_1_S47_R1_001.fastq.gz	OLGs	passed	3NP	No	1023848	12.022	16.1649	6.42944
Oligod_GAM180713_3NP_G06_2_S143_R1_001.fastq.gz	OLGs	passed	3NP	No	982978	16.0695	9.20471	7.62208
Oligod_GAM180713_3NP_G07_1_S55_R1_001.fastq.gz	OLGs	passed	3NP	No	376254	3.63586	54.6145	2.67733
Oligod_GAM180713_3NP_G07_2_S151_R1_001.fastq.gz	OLGs	failed	3NP	No	2741	0.786825	83.6538	1.43945
Oligod_GAM180713_3NP_G08_1_S63_R1_001.fastq.gz	OLGs	passed	3NP	No	1147132	13.5261	18.5864	5.77758
Oligod_GAM180713_3NP_G08_2_S159_R1_001.fastq.gz	OLGs	passed	3NP	No	295942	3.0247	66.0402	2.06283
Oligod_GAM180713_3NP_G09_1_S71_R1_001.fastq.gz	OLGs	passed	3NP	No	1529452	11.7457	8.43568	7.83291
Oligod_GAM180713_3NP_G09_2_S167_R1_001.fastq.gz	OLGs	passed	3NP	No	820634	4.48124	17.6326	5.01649
Oligod_GAM180713_3NP_G10_1_S79_R1_001.fastq.gz	OLGs	passed	3NP	No	1646909	20.6496	7.90415	8.67649
Oligod_GAM180713_3NP_G10_2_S175_R1_001.fastq.gz	OLGs	passed	3NP	No	809582	14.3147	18.0199	6.56525
Oligod_GAM180713_3NP_G11_1_S87_R1_001.fastq.gz	OLGs	passed	3NP	No	546595	1.07411	35.6897	3.00518
Oligod_GAM180713_3NP_G11_2_S183_R1_001.fastq.gz	OLGs	passed	3NP	No	470424	5.17292	35.0216	4.11226
Oligod_GAM180713_3NP_G12_1_S95_R1_001.fastq.gz	OLGs	passed	3NP	No	440459	3.11802	47.6647	2.87931
Oligod_GAM180713_3NP_G12_2_S191_R1_001.fastq.gz	OLGs	passed	3NP	No	497735	4.61665	21.5774	5.10856
Oligod_GAM180713_3NP_H01_1_S8_R1_001.fastq.gz	OLGs	passed	3NP	No	1216254	6.12626	14.8476	5.671
Oligod_GAM180713_3NP_H01_2_S104_R1_001.fastq.gz	OLGs	passed	3NP	No	824736	8.92406	14.2535	6.22733
Oligod_GAM180713_3NP_H02_1_S16_R1_001.fastq.gz	OLGs	passed	3NP	No	398453	3.29003	47.6378	2.99327
Oligod_GAM180713_3NP_H02_2_S112_R1_001.fastq.gz	OLGs	passed	3NP	No	702733	13.6359	12.2426	7.06977
Oligod_GAM180713_3NP_H03_1_S24_R1_001.fastq.gz	OLGs	passed	3NP	No	184924	0.386093	32.8502	2.46429
Oligod_GAM180713_3NP_H03_2_S120_R1_001.fastq.gz	OLGs	passed	3NP	No	517871	6.14639	32.9653	4.25163
Oligod_GAM180713_3NP_H04_1_S32_R1_001.fastq.gz	OLGs	passed	3NP	No	1208271	8.77585	8.46452	7.5569
Oligod_GAM180713_3NP_H04_2_S128_R1_001.fastq.gz	OLGs	passed	3NP	No	687932	6.43001	19.6658	4.69328
Oligod_GAM180713_3NP_H05_1_S40_R1_001.fastq.gz	OLGs	passed	3NP	No	1530657	17.118	8.92245	8.32086
Oligod_GAM180713_3NP_H05_2_S136_R1_001.fastq.gz	OLGs	passed	3NP	No	271785	3.95425	55.3774	2.65997
Oligod_GAM180713_3NP_H06_1_S48_R1_001.fastq.gz	OLGs	passed	3NP	No	1355590	19.839	11.2572	7.68279
Oligod_GAM180713_3NP_H06_2_S144_R1_001.fastq.gz	OLGs	passed	3NP	No	618773	6.72827	24.3111	4.53028
Oligod_GAM180713_3NP_H07_1_S56_R1_001.fastq.gz	OLGs	passed	3NP	No	499808	4.27996	47.8522	3.16304
Oligod_GAM180713_3NP_H07_2_S152_R1_001.fastq.gz	OLGs	failed	3NP	No	802	0.0567246	100	1
Oligod_GAM180713_3NP_H08_1_S64_R1_001.fastq.gz	OLGs	passed	3NP	No	1473209	12.3403	8.82221	7.84118
Oligod_GAM180713_3NP_H08_2_S160_R1_001.fastq.gz	OLGs	failed	3NP	No	76	0.00182983	100	1
Oligod_GAM180713_3NP_H09_1_S72_R1_001.fastq.gz	OLGs	failed	3NP	No	5495	0.0988106	100	1.01961
Oligod_GAM180713_3NP_H09_2_S168_R1_001.fastq.gz	OLGs	passed	3NP	No	509123	7.53888	41.4714	3.65133
Oligod_GAM180713_3NP_H10_1_S80_R1_001.fastq.gz	OLGs	passed	3NP	No	209240	1.7237	61.3391	2.30923
Oligod_GAM180713_3NP_H10_2_S176_R1_001.fastq.gz	OLGs	passed	3NP	No	421742	5.83166	48.0654	3.18857
Oligod_GAM180713_3NP_H11_1_S88_R1_001.fastq.gz	OLGs	passed	3NP	No	1340668	7.67063	21.3597	4.73099
Oligod_GAM180713_3NP_H11_2_S184_R1_001.fastq.gz	OLGs	passed	3NP	No	122968	1.09241	49.6471	2.47093
Oligod_GAM180713_3NP_H12_1_S96_R1_001.fastq.gz	OLGs	passed	3NP	No	143739	7.51327	45.1147	3.2199
Oligod_GAM180713_3NP_H12_2_S192_R1_001.fastq.gz	OLGs	failed	3NP	No	377	0.0164684	100	1
Oligod_GAM181213_3NP_A01_1_S1_R1_001.fastq.gz	OLGs	passed	3NP	No	433204	9.9817	32.0261	4.67686
Oligod_GAM181213_3NP_A01_2_S97_R1_001.fastq.gz	OLGs	passed	3NP	No	94343	0.10247	69.0909	1.30952
Oligod_GAM181213_3NP_A02_1_S9_R1_001.fastq.gz	OLGs	passed	3NP	No	160585	1.46203	69.0141	1.8729
Oligod_GAM181213_3NP_A02_2_S105_R1_001.fastq.gz	OLGs	passed	3NP	No	941863	29.0375	8.08917	10.0355
Oligod_GAM181213_3NP_A03_1_S17_R1_001.fastq.gz	OLGs	passed	3NP	No	405185	8.06404	33.4104	4.60284
Oligod_GAM181213_3NP_A03_2_S113_R1_001.fastq.gz	OLGs	passed	3NP	No	880858	12.4099	16.9149	6.36907
Oligod_GAM181213_3NP_A04_1_S25_R1_001.fastq.gz	OLGs	passed	3NP	No	707387	13.6066	25.098	5.99329
Oligod_GAM181213_3NP_A04_2_S121_R1_001.fastq.gz	OLGs	passed	3NP	No	966660	5.31747	16.1929	5.37524
Oligod_GAM181213_3NP_A05_1_S33_R1_001.fastq.gz	OLGs	failed	3NP	No	146	0.00365965	100	1
Oligod_GAM181213_3NP_A05_2_S129_R1_001.fastq.gz	OLGs	passed	3NP	No	1189536	14.3788	8.56571	8.49696
Oligod_GAM181213_3NP_A06_1_S41_R1_001.fastq.gz	OLGs	passed	3NP	No	695314	11.1089	19.2127	6.127
Oligod_GAM181213_3NP_A06_2_S137_R1_001.fastq.gz	OLGs	failed	3NP	No	1319	0.0567246	100	1
Oligod_GAM181213_3NP_A07_1_S49_R1_001.fastq.gz	OLGs	failed	3NP	No	153289	1.73833	78.6096	1.63748
Oligod_GAM181213_3NP_A08_1_S57_R1_001.fastq.gz	OLGs	passed	3NP	No	518326	6.3129	37.6185	3.68157
Oligod_GAM181213_3NP_A09_1_S65_R1_001.fastq.gz	OLGs	passed	3NP	No	130158	1.19671	72.6994	1.63409
Oligod_GAM181213_3NP_A10_1_S73_R1_001.fastq.gz	OLGs	failed	3NP	No	13385	0.876487	87.7637	1.42342
Oligod_GAM181213_3NP_A11_1_S81_R1_001.fastq.gz	OLGs	passed	3NP	No	466722	6.43184	29.574	4.31044
Oligod_GAM181213_3NP_A12_1_S89_R1_001.fastq.gz	OLGs	failed	3NP	No	5584	0.938701	94.6215	1.24257
Oligod_GAM181213_3NP_B01_1_S2_R1_001.fastq.gz	OLGs	passed	3NP	No	540219	8.3312	24.9944	5.13417
Oligod_GAM181213_3NP_B01_2_S98_R1_001.fastq.gz	OLGs	passed	3NP	No	1379558	19.4785	9.70893	8.23652
Oligod_GAM181213_3NP_B02_1_S10_R1_001.fastq.gz	OLGs	passed	3NP	No	696387	6.81793	21.655	4.97905
Oligod_GAM181213_3NP_B02_2_S106_R1_001.fastq.gz	OLGs	passed	3NP	No	536378	14.5325	23.0148	5.52445
Oligod_GAM181213_3NP_B03_1_S18_R1_001.fastq.gz	OLGs	failed	3NP	No	150899	2.02745	79.4173	1.71613
Oligod_GAM181213_3NP_B03_2_S114_R1_001.fastq.gz	OLGs	passed	3NP	No	1164018	13.1729	8.75214	8.28876
Oligod_GAM181213_3NP_B04_1_S26_R1_001.fastq.gz	OLGs	passed	3NP	No	222246	2.61665	70.3414	1.94199
Oligod_GAM181213_3NP_B04_2_S122_R1_001.fastq.gz	OLGs	passed	3NP	No	1088830	6.77219	14.1389	5.82524
Oligod_GAM181213_3NP_B05_1_S34_R1_001.fastq.gz	OLGs	failed	3NP	No	98144	1.33028	76.2857	1.5873
Oligod_GAM181213_3NP_B05_2_S130_R1_001.fastq.gz	OLGs	passed	3NP	No	1312359	14.0732	9.98207	7.83607
Oligod_GAM181213_3NP_B06_1_S42_R1_001.fastq.gz	OLGs	passed	3NP	No	640064	7.53888	26.342	4.71481
Oligod_GAM181213_3NP_B06_2_S138_R1_001.fastq.gz	OLGs	passed	3NP	No	1530751	16.8509	8.09047	8.38286
Oligod_GAM181213_3NP_B07_1_S50_R1_001.fastq.gz	OLGs	failed	3NP	No	61376	0.0860018	78.7234	1.20513
Oligod_GAM181213_3NP_B08_1_S58_R1_001.fastq.gz	OLGs	passed	3NP	No	377716	3.34492	29.84	3.75362
Oligod_GAM181213_3NP_B09_1_S66_R1_001.fastq.gz	OLGs	passed	3NP	No	600404	8.98079	27.4725	4.89645
Oligod_GAM181213_3NP_B10_1_S74_R1_001.fastq.gz	OLGs	passed	3NP	No	503770	5.62489	22.5057	5.48833
Oligod_GAM181213_3NP_B11_1_S82_R1_001.fastq.gz	OLGs	passed	3NP	No	984977	9.81153	19.3899	5.75754
Oligod_GAM181213_3NP_B12_1_S90_R1_001.fastq.gz	OLGs	passed	3NP	No	525787	7.27905	29.7311	4.39955
Oligod_GAM181213_3NP_C01_1_S3_R1_001.fastq.gz	OLGs	passed	3NP	No	309774	4.82708	38.3376	3.5194
Oligod_GAM181213_3NP_C01_2_S99_R1_001.fastq.gz	OLGs	passed	3NP	No	1075683	12.0988	8.44048	8.31572
Oligod_GAM181213_3NP_C02_1_S11_R1_001.fastq.gz	OLGs	passed	3NP	No	152130	2.46112	74.8268	1.87717
Oligod_GAM181213_3NP_C02_2_S107_R1_001.fastq.gz	OLGs	passed	3NP	No	1232323	12.4941	16.4435	6.04708
Oligod_GAM181213_3NP_C03_1_S19_R1_001.fastq.gz	OLGs	passed	3NP	No	111250	1.84629	74.5729	1.78957
Oligod_GAM181213_3NP_C03_2_S115_R1_001.fastq.gz	OLGs	passed	3NP	No	1105234	11.0576	12.0883	6.59587
Oligod_GAM181213_3NP_C04_1_S27_R1_001.fastq.gz	OLGs	passed	3NP	No	526358	2.26715	26.1963	4.16554
Oligod_GAM181213_3NP_C04_2_S123_R1_001.fastq.gz	OLGs	passed	3NP	No	297103	3.18756	64.5198	2.39862
Oligod_GAM181213_3NP_C05_1_S35_R1_001.fastq.gz	OLGs	passed	3NP	No	391651	3.31016	16.031	6.50719
Oligod_GAM181213_3NP_C05_2_S131_R1_001.fastq.gz	OLGs	passed	3NP	No	145261	1.18939	71.1864	1.75405
Oligod_GAM181213_3NP_C06_1_S43_R1_001.fastq.gz	OLGs	passed	3NP	No	608727	8.00366	20.2264	5.19693
Oligod_GAM181213_3NP_C06_2_S139_R1_001.fastq.gz	OLGs	passed	3NP	No	785765	3.70174	18.0514	5.60111
Oligod_GAM181213_3NP_C07_1_S51_R1_001.fastq.gz	OLGs	passed	3NP	No	822915	12.7868	14.9662	6.79082
Oligod_GAM181213_3NP_C08_1_S59_R1_001.fastq.gz	OLGs	passed	3NP	No	521713	1.1656	55.5735	1.87576
Oligod_GAM181213_3NP_C09_1_S67_R1_001.fastq.gz	OLGs	passed	3NP	No	762860	8.19945	15.8285	5.91907
Oligod_GAM181213_3NP_C10_1_S75_R1_001.fastq.gz	OLGs	passed	3NP	No	916820	12.4081	16.1963	6.21735
Oligod_GAM181213_3NP_C11_1_S83_R1_001.fastq.gz	OLGs	passed	3NP	No	685898	8.59286	22.1318	4.93869
Oligod_GAM181213_3NP_C12_1_S91_R1_001.fastq.gz	OLGs	failed	3NP	No	124055	1.3559	76.8176	1.66059
Oligod_GAM181213_3NP_D01_1_S4_R1_001.fastq.gz	OLGs	failed	3NP	No	109750	1.5645	86.0806	1.36047
Oligod_GAM181213_3NP_D01_2_S100_R1_001.fastq.gz	OLGs	passed	3NP	No	719129	2.96066	30.3483	3.75701
Oligod_GAM181213_3NP_D02_1_S12_R1_001.fastq.gz	OLGs	passed	3NP	No	564193	5.93962	16.4446	6.09307
Oligod_GAM181213_3NP_D02_2_S108_R1_001.fastq.gz	OLGs	passed	3NP	No	300840	2.60567	60.1156	2.32997
Oligod_GAM181213_3NP_D03_1_S20_R1_001.fastq.gz	OLGs	passed	3NP	No	686036	3.98353	14.7059	6.0057
Oligod_GAM181213_3NP_D03_2_S116_R1_001.fastq.gz	OLGs	passed	3NP	No	1070755	10.6898	16.4802	5.9033
Oligod_GAM181213_3NP_D04_1_S28_R1_001.fastq.gz	OLGs	passed	3NP	No	241589	2.86368	67.7763	2.04632
Oligod_GAM181213_3NP_D04_2_S124_R1_001.fastq.gz	OLGs	passed	3NP	No	1374101	7.36139	14.9294	5.77966
Oligod_GAM181213_3NP_D05_1_S36_R1_001.fastq.gz	OLGs	passed	3NP	No	166213	1.90302	72.3697	1.91165
Oligod_GAM181213_3NP_D05_2_S132_R1_001.fastq.gz	OLGs	passed	3NP	No	292602	3.75297	64.4466	2.34713
Oligod_GAM181213_3NP_D06_1_S44_R1_001.fastq.gz	OLGs	failed	3NP	No	142485	1.52608	80.5764	1.57396
Oligod_GAM181213_3NP_D06_2_S140_R1_001.fastq.gz	OLGs	passed	3NP	No	728424	2.96432	23.1488	4.69932
Oligod_GAM181213_3NP_D07_1_S52_R1_001.fastq.gz	OLGs	passed	3NP	No	290044	3.49131	62.6586	2.34541
Oligod_GAM181213_3NP_D08_1_S60_R1_001.fastq.gz	OLGs	passed	3NP	No	284710	3.17475	67.4279	2.09045
Oligod_GAM181213_3NP_D09_1_S68_R1_001.fastq.gz	OLGs	passed	3NP	No	856177	9.02653	14.1678	6.57429
Oligod_GAM181213_3NP_D10_1_S76_R1_001.fastq.gz	OLGs	passed	3NP	No	364902	4.6807	64.3973	2.47228
Oligod_GAM181213_3NP_D11_1_S84_R1_001.fastq.gz	OLGs	passed	3NP	No	1081657	9.50046	13.9283	6.4032
Oligod_GAM181213_3NP_D12_1_S92_R1_001.fastq.gz	OLGs	failed	3NP	No	147651	1.59561	77.5203	1.60409
Oligod_GAM181213_3NP_E01_1_S5_R1_001.fastq.gz	OLGs	failed	3NP	No	56407	0.508692	84.8148	1.26761
Oligod_GAM181213_3NP_E01_2_S101_R1_001.fastq.gz	OLGs	passed	3NP	No	606454	7.12534	57.1541	2.70798
Oligod_GAM181213_3NP_E02_1_S13_R1_001.fastq.gz	OLGs	failed	3NP	No	125336	1.53522	77.5713	1.65031
Oligod_GAM181213_3NP_E02_2_S109_R1_001.fastq.gz	OLGs	passed	3NP	No	437606	6.32388	57.8313	2.61769
Oligod_GAM181213_3NP_E03_1_S21_R1_001.fastq.gz	OLGs	passed	3NP	No	201550	0.287283	30.4	3.57143
Oligod_GAM181213_3NP_E03_2_S117_R1_001.fastq.gz	OLGs	passed	3NP	No	577259	3.71821	23.2363	4.42576
Oligod_GAM181213_3NP_E04_1_S29_R1_001.fastq.gz	OLGs	failed	3NP	No	87941	1.78591	79.8265	1.67942
Oligod_GAM181213_3NP_E04_2_S125_R1_001.fastq.gz	OLGs	passed	3NP	No	230902	2.55627	64.9566	2.2144
Oligod_GAM181213_3NP_E05_1_S37_R1_001.fastq.gz	OLGs	passed	3NP	No	457377	4.38609	42.3339	3.13485
Oligod_GAM181213_3NP_E05_2_S133_R1_001.fastq.gz	OLGs	passed	3NP	No	186106	2.38975	68.6405	2.18796
Oligod_GAM181213_3NP_E06_1_S45_R1_001.fastq.gz	OLGs	failed	3NP	No	100420	1.50412	80.4433	1.62845
Oligod_GAM181213_3NP_E06_2_S141_R1_001.fastq.gz	OLGs	passed	3NP	No	1508955	18.1958	6.9226	8.94815
Oligod_GAM181213_3NP_E07_1_S53_R1_001.fastq.gz	OLGs	passed	3NP	No	237278	2.46478	67.6669	2.1781
Oligod_GAM181213_3NP_E08_1_S61_R1_001.fastq.gz	OLGs	passed	3NP	No	1184486	18.3861	11.9656	7.72964
Oligod_GAM181213_3NP_E09_1_S69_R1_001.fastq.gz	OLGs	passed	3NP	No	874270	7.81702	18.778	5.32538
Oligod_GAM181213_3NP_E10_1_S77_R1_001.fastq.gz	OLGs	passed	3NP	No	734371	3.93596	29.7406	3.83002
Oligod_GAM181213_3NP_E11_1_S85_R1_001.fastq.gz	OLGs	passed	3NP	No	1026026	11.5535	11.3585	7.0771
Oligod_GAM181213_3NP_E12_1_S93_R1_001.fastq.gz	OLGs	failed	3NP	No	112333	0.988106	77.6923	1.52941
Oligod_GAM181213_3NP_F01_1_S6_R1_001.fastq.gz	OLGs	passed	3NP	No	151859	1.47301	69.131	1.8401
Oligod_GAM181213_3NP_F01_2_S102_R1_001.fastq.gz	OLGs	passed	3NP	No	634482	4.25069	22.4798	4.38534
Oligod_GAM181213_3NP_F02_1_S14_R1_001.fastq.gz	OLGs	passed	3NP	No	641317	7.16011	21.908	4.85124
Oligod_GAM181213_3NP_F02_2_S110_R1_001.fastq.gz	OLGs	failed	3NP	No	185453	2.20494	77.395	1.68079
Oligod_GAM181213_3NP_F03_1_S22_R1_001.fastq.gz	OLGs	failed	3NP	No	113484	0.0988106	80	1.19048
Oligod_GAM181213_3NP_F03_2_S118_R1_001.fastq.gz	OLGs	passed	3NP	No	1254665	7.29552	7.92453	8.63409
Oligod_GAM181213_3NP_F04_1_S30_R1_001.fastq.gz	OLGs	passed	3NP	No	858814	9.99268	16.4192	6.0415
Oligod_GAM181213_3NP_F04_2_S126_R1_001.fastq.gz	OLGs	passed	3NP	No	1482207	16.0604	12.2007	7.35122
Oligod_GAM181213_3NP_F05_1_S38_R1_001.fastq.gz	OLGs	passed	3NP	No	184141	1.44922	71.6645	1.73348
Oligod_GAM181213_3NP_F05_2_S134_R1_001.fastq.gz	OLGs	passed	3NP	No	155056	2.88198	71.3636	2.06711
Oligod_GAM181213_3NP_F06_1_S46_R1_001.fastq.gz	OLGs	failed	3NP	No	169915	2.37877	76.2276	1.80959
Oligod_GAM181213_3NP_F06_2_S142_R1_001.fastq.gz	OLGs	passed	3NP	No	161876	1.98719	71.8574	1.9851
Oligod_GAM181213_3NP_F07_1_S54_R1_001.fastq.gz	OLGs	passed	3NP	No	1048011	14.6569	13.5586	7.06461
Oligod_GAM181213_3NP_F08_1_S62_R1_001.fastq.gz	OLGs	passed	3NP	No	501353	5.54071	35.2747	3.79172
Oligod_GAM181213_3NP_F09_1_S70_R1_001.fastq.gz	OLGs	passed	3NP	No	556622	3.29186	26.5295	4.21077
Oligod_GAM181213_3NP_F10_1_S78_R1_001.fastq.gz	OLGs	passed	3NP	No	827312	11.4218	24.6283	5.14809
Oligod_GAM181213_3NP_F11_1_S86_R1_001.fastq.gz	OLGs	passed	3NP	No	763075	11.3797	18.7194	5.87524
Oligod_GAM181213_3NP_F12_1_S94_R1_001.fastq.gz	OLGs	passed	3NP	No	420241	7.22598	33.5117	4.73341
Oligod_GAM181213_3NP_G01_1_S7_R1_001.fastq.gz	OLGs	passed	3NP	No	275191	3.57731	59.2228	2.57333
Oligod_GAM181213_3NP_G01_2_S103_R1_001.fastq.gz	OLGs	failed	3NP	Yes	722487	5.80787	23.7027	4.53951
Oligod_GAM181213_3NP_G02_1_S15_R1_001.fastq.gz	OLGs	failed	3NP	No	136799	1.5645	78.8235	1.59176
Oligod_GAM181213_3NP_G02_2_S111_R1_001.fastq.gz	OLGs	passed	3NP	No	306215	0.142726	68.4211	1.40741
Oligod_GAM181213_3NP_G03_1_S23_R1_001.fastq.gz	OLGs	passed	3NP	No	334140	3.68893	18.4197	5.45879
Oligod_GAM181213_3NP_G03_2_S119_R1_001.fastq.gz	OLGs	failed	3NP	No	135713	1.19854	80.7443	1.55276
Oligod_GAM181213_3NP_G04_1_S31_R1_001.fastq.gz	OLGs	passed	3NP	No	287209	4.21043	29.2016	4.041
Oligod_GAM181213_3NP_G04_2_S127_R1_001.fastq.gz	OLGs	failed	3NP	Yes	563573	10.7173	26.2543	4.54702
Oligod_GAM181213_3NP_G05_1_S39_R1_001.fastq.gz	OLGs	failed	3NP	No	80896	1.32479	87.2727	1.37765
Oligod_GAM181213_3NP_G05_2_S135_R1_001.fastq.gz	OLGs	failed	3NP	Yes	913921	7.27722	18.0134	5.43796
Oligod_GAM181213_3NP_G06_1_S47_R1_001.fastq.gz	OLGs	passed	3NP	No	147443	2.01464	72.2325	1.83729
Oligod_GAM181213_3NP_G06_2_S143_R1_001.fastq.gz	OLGs	passed	3NP	No	1204986	10.7868	13.7628	6.45023
Oligod_GAM181213_3NP_G07_1_S55_R1_001.fastq.gz	OLGs	failed	3NP	No	86454	0.810613	81.3953	1.42384
Oligod_GAM181213_3NP_G08_1_S63_R1_001.fastq.gz	OLGs	passed	3NP	No	620220	8.9936	23.0959	5.19572
Oligod_GAM181213_3NP_G09_1_S71_R1_001.fastq.gz	OLGs	failed	3NP	No	146245	2.26715	78.659	1.74964
Oligod_GAM181213_3NP_G10_1_S79_R1_001.fastq.gz	OLGs	failed	3NP	No	1250	0.0713632	100	1.02703
Oligod_GAM181213_3NP_G11_1_S87_R1_001.fastq.gz	OLGs	passed	3NP	No	744686	12.1665	20.3586	5.86737
Oligod_GAM181213_3NP_G12_1_S95_R1_001.fastq.gz	OLGs	passed	3NP	No	178241	2.37328	42.2394	3.85417
Oligod_GAM181213_3NP_H01_1_S8_R1_001.fastq.gz	OLGs	passed	3NP	No	82760	1.9323	72.4105	1.7568
Oligod_GAM181213_3NP_H01_2_S104_R1_001.fastq.gz	OLGs	passed	3NP	No	96250	0.0933211	65.9574	1.34286
Oligod_GAM181213_3NP_H02_1_S16_R1_001.fastq.gz	OLGs	failed	3NP	No	42447	0.872827	82.3913	1.36095
Oligod_GAM181213_3NP_H02_2_S112_R1_001.fastq.gz	OLGs	passed	3NP	No	908591	14.8637	19.9113	6.04518
Oligod_GAM181213_3NP_H03_1_S24_R1_001.fastq.gz	OLGs	failed	3NP	No	116274	1.2699	81.4493	1.46186
Oligod_GAM181213_3NP_H03_2_S120_R1_001.fastq.gz	OLGs	failed	3NP	No	1590	0.177493	97.9167	1.10345
Oligod_GAM181213_3NP_H04_1_S32_R1_001.fastq.gz	OLGs	failed	3NP	No	392	0.0237877	100	1
Oligod_GAM181213_3NP_H04_2_S128_R1_001.fastq.gz	OLGs	failed	3NP	No	11832	1.27905	77.2662	1.58676
Oligod_GAM181213_3NP_H05_1_S40_R1_001.fastq.gz	OLGs	passed	3NP	No	446105	7.83898	29.9736	4.54417
Oligod_GAM181213_3NP_H05_2_S136_R1_001.fastq.gz	OLGs	passed	3NP	No	112667	1.23696	74.5185	1.82432
Oligod_GAM181213_3NP_H06_1_S48_R1_001.fastq.gz	OLGs	passed	3NP	No	172592	1.82617	55.0459	2.46482
Oligod_GAM181213_3NP_H06_2_S144_R1_001.fastq.gz	OLGs	passed	3NP	No	1977329	20.3824	7.5901	8.77636
Oligod_GAM181213_3NP_H07_1_S56_R1_001.fastq.gz	OLGs	failed	3NP	No	1320	0.0494053	100	1
Oligod_GAM181213_3NP_H08_1_S64_R1_001.fastq.gz	OLGs	passed	3NP	No	468688	8.45014	47.9319	3.86741
Oligod_GAM181213_3NP_H09_1_S72_R1_001.fastq.gz	OLGs	failed	3NP	No	58703	0.719122	86.1257	1.25246
Oligod_GAM181213_3NP_H10_1_S80_R1_001.fastq.gz	OLGs	passed	3NP	No	387925	3.914	61.1248	2.71352
Oligod_GAM181213_3NP_H11_1_S88_R1_001.fastq.gz	OLGs	passed	3NP	No	134976	2.23422	66.223	2.18149
Oligod_GAM181213_3NP_H12_1_S96_R1_001.fastq.gz	OLGs	passed	3NP	No	610018	8.57823	28.3124	4.74834
