# Supplementary material for: Cell-type specialization is encoded by specific chromatin topologies
Source: Nature. 2021 Nov 17;599(7886):684–91. doi: 10.1038/s41586-021-04081-2 (PMC8612935; doi:10.1038/s41586-021-04081-2)
Supplement: Supplementary file 26 — Source Data Extended Data Fig. 2 [file 41586_2021_4081_MOESM26_ESM.xlsx]

## Sheet: Legend
	description
ED_2a	n/a; summary table of datasets used in this study
Description of source data for ED_2b and ED_2c	Absolute bias analysis for mESC, OLIGOD, PGN R1, PGN R2, DN R1 and DN R2 GAM datasets. The values in each tab represent groups mean observed/expected bias in raw co-segregation GAM matrices, D-prime, PMI and NPMI normalized matrices in relation to GC content, mappability, WDF or DpnII restriction density of 50Kb genomic windows genome wide.
ED_2b_PRN_R1_GCcontent_coseg	Percent of absolute bias values for EDFig2b, GC content in PGN R1 dataset
ED_2b_PRN_R1_GCcontent_D
ED_2b_PRN_R1_GCcontent_PMI
ED_2b_PRN_R1_GCcontent_NPMI
ED_2b_PRN_R1_Mappability_coseg	Percent of absolute bias values for EDFig2b, mappability in PGN R1 dataset
ED_2b_PRN_R1_Mappability_D
ED_2b_PRN_R1_Mappability_PMI
ED_2b_PRN_R1_Mappability_NPMI
ED_2b_PRN_R1_WDF_coseg	Percent of absolute bias values for EDFig2b, window detection frequency in PGN R1 dataset
ED_2b_PRN_R1_WDF_D
ED_2b_PRN_R1_WDF_PMI
ED_2b_PRN_R1_WDF_NPMI
ED_2b_PRN_R1_DpnII_coseg	Percent of absolute bias values for EDFig2b, DpnII restriction sites in PGN R1 dataset
ED_2b_PRN_R1_DpnII_D
ED_2b_PRN_R1_DpnII_PMI
ED_2b_PRN_R1_DpnII_NPMI
ED_2c_mESC_GCcontent_coseg	Percent of absolute bias values for EDFig2c, GC content in mESC
ED_2c_mESC_GCcontent_D
ED_2c_mESC_GCcontent_PMI
ED_2c_mESC_GCcontent_NPMI
ED_2c_mESC_Mappability_coseg	Percent of absolute bias values for EDFig2c, mappability in mESC
ED_2c_mESC_Mappability_D
ED_2c_mESC_Mappability_PMI
ED_2c_mESC_Mappability_NPMI
ED_2c_mESC_WDF_coseg	Percent of absolute bias values for EDFig2c, window detection frequency in mESC
ED_2c_mESC_WDF_D
ED_2c_mESC_WDF_PMI
ED_2c_mESC_WDF_NPMI
ED_2c_mESC_DpnII_coseg	Percent of absolute bias values for EDFig2c, DpnII restriction sites in mESC
ED_2c_mESC_DpnII_D
ED_2c_mESC_DpnII_PMI
ED_2c_mESC_DpnII_NPMI
ED_2c_Oligod_GCcontent_coseg	Percent of absolute bias values for EDFig2c, GC content in oligodendtocytes GAM dataset
ED_2c_Oligod_GCcontent_D
ED_2c_Oligod_GCcontent_PMI
ED_2c_Oligod_GCcontent_NPMI
ED_2c_Oligod_Mappability_coseg	Percent of absolute bias values for EDFig2c, mappability in oligodendtocytes GAM dataset
ED_2c_Oligod_Mappability_D
ED_2c_Oligod_Mappability_PMI
ED_2c_Oligod_Mappability_NPMI
ED_2c_Oligod_WDF_coseg	Percent of absolute bias values for EDFig2c, window detection frequency in oligodendtocytes GAM dataset
ED_2c_Oligod_WDF_D
ED_2c_Oligod_WDF_PMI
ED_2c_Oligod_WDF_NPMI
ED_2c_Oligod_DpnII_coseg	Percent of absolute bias values for EDFig2c, DpnII restriction sites in oligodendtocytes GAM dataset
ED_2c_Oligod_DpnII_D
ED_2c_Oligod_DpnII_PMI
ED_2c_Oligod_DpnII_NPMI
ED_2c_PRN_R2_GCcontent_coseg	Percent of absolute bias values for EDFig2c, GC content in PGN R2 dataset
ED_2c_PRN_R2_GCcontent_D
ED_2c_PRN_R2_GCcontent_PMI
ED_2c_PRN_R2_GCcontent_NPMI
ED_2c_PRN_R2_Mappability_coseg	Percent of absolute bias values for EDFig2c, mappability in PGN R2 dataset
ED_2c_PRN_R2_Mappability_D
ED_2c_PRN_R2_Mappability_PMI
ED_2c_PRN_R2_Mappability_NPMI
ED_2c_PRN_R2_WDF_coseg	Percent of absolute bias values for EDFig2c, window detection frequency in PGN R2 dataset
ED_2c_PRN_R2_WDF_D
ED_2c_PRN_R2_WDF_PMI
ED_2c_PRN_R2_WDF_NPMI
ED_2c_PRN_R2_DpnII_coseg	Percent of absolute bias values for EDFig2c, DpnII restriction sites in PGN R2 dataset
ED_2c_PRN_R2_DpnII_D
ED_2c_PRN_R2_DpnII_PMI
ED_2c_PRN_R2_DpnII_NPMI
ED_2c_DN_R1_GCcontent_coseg	Percent of absolute bias values for EDFig2c, GC content in DN R1 dataset
ED_2c_DN_R1_GCcontent_D
ED_2c_DN_R1_GCcontent_PMI
ED_2c_DN_R1_GCcontent_NPMI
ED_2c_DN_R1_Mappability_coseg	Percent of absolute bias values for EDFig2c, mappability in DN R1 dataset
ED_2c_DN_R1_Mappability_D
ED_2c_DN_R1_Mappability_PMI
ED_2c_DN_R1_Mappability_NPMI
ED_2c_DN_R1_WDF_coseg	Percent of absolute bias values for EDFig2c, window detection frequency in DN R1 dataset
ED_2c_DN_R1_WDF_D
ED_2c_DN_R1_WDF_PMI
ED_2c_DN_R1_WDF_NPMI
ED_2c_DN_R1_DpnII_coseg	Percent of absolute bias values for EDFig2c, DpnII restriction sites in DN R1 dataset
ED_2c_DN_R1_DpnII_D
ED_2c_DN_R1_DpnII_PMI
ED_2c_DN_R1_DpnII_NPMI
ED_2c_DN_R2_GCcontent_coseg	Percent of absolute bias values for EDFig2c, GC content in DN R2 dataset
ED_2c_DN_R2_GCcontent_D
ED_2c_DN_R2_GCcontent_PMI
ED_2c_DN_R2_GCcontent_NPMI
ED_2c_DN_R2_Mappability_coseg	Percent of absolute bias values for EDFig2c, mappability in DN R2 dataset
ED_2c_DN_R2_Mappability_D
ED_2c_DN_R2_Mappability_PMI
ED_2c_DN_R2_Mappability_NPMI
ED_2c_DN_R2_WDF_coseg	Percent of absolute bias values for EDFig2c, window detection frequency in DN R2 dataset
ED_2c_DN_R2_WDF_D
ED_2c_DN_R2_WDF_PMI
ED_2c_DN_R2_WDF_NPMI
ED_2c_DN_R2_DpnII_coseg	Percent of absolute bias values for EDFig2c, DpnII restriction sites in DN R2 dataset
ED_2c_DN_R2_DpnII_D
ED_2c_DN_R2_DpnII_PMI
ED_2c_DN_R2_DpnII_NPMI

## Sheet: ED_2b_PGN_R1_GCcontent_coseg
bin_-inf_to_0.36694	0.71361	0.759517	0.782327	0.804403	0.827754	0.847972	0.875598	0.897858	0.918103	0.899252
bin_0.36694_to_0.3780800000000001	0.759517	0.806789	0.832945	0.849442	0.877646	0.90042	0.927024	0.945776	0.966156	0.949689
bin_0.3780800000000001_to_0.38795999999999997	0.782327	0.832945	0.855792	0.878132	0.909833	0.935282	0.96557	0.98736	1.01067	0.999571
bin_0.38795999999999997_to_0.39768000000000003	0.804403	0.849442	0.878132	0.895753	0.930429	0.959518	0.993502	1.01791	1.03993	1.02765
bin_0.39768000000000003_to_0.40806	0.827754	0.877646	0.909833	0.930429	0.957205	0.990319	1.02534	1.05557	1.082	1.07033
bin_0.40806_to_0.42006000000000004	0.847972	0.90042	0.935282	0.959518	0.990319	1.01827	1.06044	1.09705	1.12637	1.11859
bin_0.42006000000000004_to_0.43372	0.875598	0.927024	0.96557	0.993502	1.02534	1.06044	1.09539	1.1423	1.17871	1.17891
bin_0.43372_to_0.4496	0.897858	0.945776	0.98736	1.01791	1.05557	1.09705	1.1423	1.18018	1.22216	1.224
bin_0.4496_to_0.4727	0.918103	0.966156	1.01067	1.03993	1.082	1.12637	1.17871	1.22216	1.26175	1.2748
bin_0.4727_to_inf	0.899252	0.949689	0.999571	1.02765	1.07033	1.11859	1.17891	1.224	1.2748	1.27794

## Sheet: ED_2b_PGN_R1_GCcontent_D
bin_-inf_to_0.36694	0.71361	0.759517	0.782327	0.804403	0.827754	0.847972	0.875598	0.897858	0.918103	0.899252
bin_0.36694_to_0.3780800000000001	0.759517	0.806789	0.832945	0.849442	0.877646	0.90042	0.927024	0.945776	0.966156	0.949689
bin_0.3780800000000001_to_0.38795999999999997	0.782327	0.832945	0.855792	0.878132	0.909833	0.935282	0.96557	0.98736	1.01067	0.999571
bin_0.38795999999999997_to_0.39768000000000003	0.804403	0.849442	0.878132	0.895753	0.930429	0.959518	0.993502	1.01791	1.03993	1.02765
bin_0.39768000000000003_to_0.40806	0.827754	0.877646	0.909833	0.930429	0.957205	0.990319	1.02534	1.05557	1.082	1.07033
bin_0.40806_to_0.42006000000000004	0.847972	0.90042	0.935282	0.959518	0.990319	1.01827	1.06044	1.09705	1.12637	1.11859
bin_0.42006000000000004_to_0.43372	0.875598	0.927024	0.96557	0.993502	1.02534	1.06044	1.09539	1.1423	1.17871	1.17891
bin_0.43372_to_0.4496	0.897858	0.945776	0.98736	1.01791	1.05557	1.09705	1.1423	1.18018	1.22216	1.224
bin_0.4496_to_0.4727	0.918103	0.966156	1.01067	1.03993	1.082	1.12637	1.17871	1.22216	1.26175	1.2748
bin_0.4727_to_inf	0.899252	0.949689	0.999571	1.02765	1.07033	1.11859	1.17891	1.224	1.2748	1.27794

## Sheet: ED_2b_PGN_R1_GCcontent_PMI
bin_-inf_to_0.36694	0.71361	0.759517	0.782327	0.804403	0.827754	0.847972	0.875598	0.897858	0.918103	0.899252
bin_0.36694_to_0.3780800000000001	0.759517	0.806789	0.832945	0.849442	0.877646	0.90042	0.927024	0.945776	0.966156	0.949689
bin_0.3780800000000001_to_0.38795999999999997	0.782327	0.832945	0.855792	0.878132	0.909833	0.935282	0.96557	0.98736	1.01067	0.999571
bin_0.38795999999999997_to_0.39768000000000003	0.804403	0.849442	0.878132	0.895753	0.930429	0.959518	0.993502	1.01791	1.03993	1.02765
bin_0.39768000000000003_to_0.40806	0.827754	0.877646	0.909833	0.930429	0.957205	0.990319	1.02534	1.05557	1.082	1.07033
bin_0.40806_to_0.42006000000000004	0.847972	0.90042	0.935282	0.959518	0.990319	1.01827	1.06044	1.09705	1.12637	1.11859
bin_0.42006000000000004_to_0.43372	0.875598	0.927024	0.96557	0.993502	1.02534	1.06044	1.09539	1.1423	1.17871	1.17891
bin_0.43372_to_0.4496	0.897858	0.945776	0.98736	1.01791	1.05557	1.09705	1.1423	1.18018	1.22216	1.224
bin_0.4496_to_0.4727	0.918103	0.966156	1.01067	1.03993	1.082	1.12637	1.17871	1.22216	1.26175	1.2748
bin_0.4727_to_inf	0.899252	0.949689	0.999571	1.02765	1.07033	1.11859	1.17891	1.224	1.2748	1.27794

## Sheet: ED_2b_PGN_R1_GCcontent_NPMI
bin_-inf_to_0.36694	0.71361	0.759517	0.782327	0.804403	0.827754	0.847972	0.875598	0.897858	0.918103	0.899252
bin_0.36694_to_0.3780800000000001	0.759517	0.806789	0.832945	0.849442	0.877646	0.90042	0.927024	0.945776	0.966156	0.949689
bin_0.3780800000000001_to_0.38795999999999997	0.782327	0.832945	0.855792	0.878132	0.909833	0.935282	0.96557	0.98736	1.01067	0.999571
bin_0.38795999999999997_to_0.39768000000000003	0.804403	0.849442	0.878132	0.895753	0.930429	0.959518	0.993502	1.01791	1.03993	1.02765
bin_0.39768000000000003_to_0.40806	0.827754	0.877646	0.909833	0.930429	0.957205	0.990319	1.02534	1.05557	1.082	1.07033
bin_0.40806_to_0.42006000000000004	0.847972	0.90042	0.935282	0.959518	0.990319	1.01827	1.06044	1.09705	1.12637	1.11859
bin_0.42006000000000004_to_0.43372	0.875598	0.927024	0.96557	0.993502	1.02534	1.06044	1.09539	1.1423	1.17871	1.17891
bin_0.43372_to_0.4496	0.897858	0.945776	0.98736	1.01791	1.05557	1.09705	1.1423	1.18018	1.22216	1.224
bin_0.4496_to_0.4727	0.918103	0.966156	1.01067	1.03993	1.082	1.12637	1.17871	1.22216	1.26175	1.2748
bin_0.4727_to_inf	0.899252	0.949689	0.999571	1.02765	1.07033	1.11859	1.17891	1.224	1.2748	1.27794

## Sheet: ED_2b_PGN_R1_Mappability_coseg
bin_-inf_to_0.552072	0.801675	0.664351	0.659692	0.663346	0.673321	0.699691	0.721394	0.728166	0.731173	0.743012
bin_0.552072_to_0.7774354	0.664351	0.837808	0.866097	0.87942	0.896692	0.930651	0.945621	0.952148	0.957908	0.962674
bin_0.7774354_to_0.8413729999999999	0.659692	0.866097	0.892268	0.91122	0.930489	0.966856	0.981747	0.990343	0.99864	1.00356
bin_0.8413729999999999_to_0.8864538	0.663346	0.87942	0.91122	0.934579	0.957222	0.997582	1.01852	1.03055	1.0422	1.04788
bin_0.8864538_to_0.927461	0.673321	0.896692	0.930489	0.957222	0.975142	1.01914	1.04082	1.05314	1.06465	1.06978
bin_0.927461_to_0.951477	0.699691	0.930651	0.966856	0.997582	1.01914	1.06067	1.0873	1.10245	1.11415	1.11982
bin_0.951477_to_0.9659945999999999	0.721394	0.945621	0.981747	1.01852	1.04082	1.0873	1.11131	1.1306	1.14405	1.14935
bin_0.9659945999999999_to_0.9766494000000001	0.728166	0.952148	0.990343	1.03055	1.05314	1.10245	1.1306	1.14277	1.16124	1.16662
bin_0.9766494000000001_to_0.9857611	0.731173	0.957908	0.99864	1.0422	1.06465	1.11415	1.14405	1.16124	1.1703	1.17914
bin_0.9857611_to_inf	0.743012	0.962674	1.00356	1.04788	1.06978	1.11982	1.14935	1.16662	1.17914	1.18112

## Sheet: ED_2b_PGN_R1_Mappability_D
bin_-inf_to_0.552072	0.801675	0.664351	0.659692	0.663346	0.673321	0.699691	0.721394	0.728166	0.731173	0.743012
bin_0.552072_to_0.7774354	0.664351	0.837808	0.866097	0.87942	0.896692	0.930651	0.945621	0.952148	0.957908	0.962674
bin_0.7774354_to_0.8413729999999999	0.659692	0.866097	0.892268	0.91122	0.930489	0.966856	0.981747	0.990343	0.99864	1.00356
bin_0.8413729999999999_to_0.8864538	0.663346	0.87942	0.91122	0.934579	0.957222	0.997582	1.01852	1.03055	1.0422	1.04788
bin_0.8864538_to_0.927461	0.673321	0.896692	0.930489	0.957222	0.975142	1.01914	1.04082	1.05314	1.06465	1.06978
bin_0.927461_to_0.951477	0.699691	0.930651	0.966856	0.997582	1.01914	1.06067	1.0873	1.10245	1.11415	1.11982
bin_0.951477_to_0.9659945999999999	0.721394	0.945621	0.981747	1.01852	1.04082	1.0873	1.11131	1.1306	1.14405	1.14935
bin_0.9659945999999999_to_0.9766494000000001	0.728166	0.952148	0.990343	1.03055	1.05314	1.10245	1.1306	1.14277	1.16124	1.16662
bin_0.9766494000000001_to_0.9857611	0.731173	0.957908	0.99864	1.0422	1.06465	1.11415	1.14405	1.16124	1.1703	1.17914
bin_0.9857611_to_inf	0.743012	0.962674	1.00356	1.04788	1.06978	1.11982	1.14935	1.16662	1.17914	1.18112

## Sheet: ED_2b_PGN_R1_Mappability_PMI
bin_-inf_to_0.552072	0.801675	0.664351	0.659692	0.663346	0.673321	0.699691	0.721394	0.728166	0.731173	0.743012
bin_0.552072_to_0.7774354	0.664351	0.837808	0.866097	0.87942	0.896692	0.930651	0.945621	0.952148	0.957908	0.962674
bin_0.7774354_to_0.8413729999999999	0.659692	0.866097	0.892268	0.91122	0.930489	0.966856	0.981747	0.990343	0.99864	1.00356
bin_0.8413729999999999_to_0.8864538	0.663346	0.87942	0.91122	0.934579	0.957222	0.997582	1.01852	1.03055	1.0422	1.04788
bin_0.8864538_to_0.927461	0.673321	0.896692	0.930489	0.957222	0.975142	1.01914	1.04082	1.05314	1.06465	1.06978
bin_0.927461_to_0.951477	0.699691	0.930651	0.966856	0.997582	1.01914	1.06067	1.0873	1.10245	1.11415	1.11982
bin_0.951477_to_0.9659945999999999	0.721394	0.945621	0.981747	1.01852	1.04082	1.0873	1.11131	1.1306	1.14405	1.14935
bin_0.9659945999999999_to_0.9766494000000001	0.728166	0.952148	0.990343	1.03055	1.05314	1.10245	1.1306	1.14277	1.16124	1.16662
bin_0.9766494000000001_to_0.9857611	0.731173	0.957908	0.99864	1.0422	1.06465	1.11415	1.14405	1.16124	1.1703	1.17914
bin_0.9857611_to_inf	0.743012	0.962674	1.00356	1.04788	1.06978	1.11982	1.14935	1.16662	1.17914	1.18112

## Sheet: ED_2b_PGN_R1_Mappability_NPMI
bin_-inf_to_0.552072	0.801675	0.664351	0.659692	0.663346	0.673321	0.699691	0.721394	0.728166	0.731173	0.743012
bin_0.552072_to_0.7774354	0.664351	0.837808	0.866097	0.87942	0.896692	0.930651	0.945621	0.952148	0.957908	0.962674
bin_0.7774354_to_0.8413729999999999	0.659692	0.866097	0.892268	0.91122	0.930489	0.966856	0.981747	0.990343	0.99864	1.00356
bin_0.8413729999999999_to_0.8864538	0.663346	0.87942	0.91122	0.934579	0.957222	0.997582	1.01852	1.03055	1.0422	1.04788
bin_0.8864538_to_0.927461	0.673321	0.896692	0.930489	0.957222	0.975142	1.01914	1.04082	1.05314	1.06465	1.06978
bin_0.927461_to_0.951477	0.699691	0.930651	0.966856	0.997582	1.01914	1.06067	1.0873	1.10245	1.11415	1.11982
bin_0.951477_to_0.9659945999999999	0.721394	0.945621	0.981747	1.01852	1.04082	1.0873	1.11131	1.1306	1.14405	1.14935
bin_0.9659945999999999_to_0.9766494000000001	0.728166	0.952148	0.990343	1.03055	1.05314	1.10245	1.1306	1.14277	1.16124	1.16662
bin_0.9766494000000001_to_0.9857611	0.731173	0.957908	0.99864	1.0422	1.06465	1.11415	1.14405	1.16124	1.1703	1.17914
bin_0.9857611_to_inf	0.743012	0.962674	1.00356	1.04788	1.06978	1.11982	1.14935	1.16662	1.17914	1.18112

## Sheet: ED_2b_PGN_R1_WDF_coseg
bin_-inf_to_0.07177033492822966	0.64633	0.93165	0.722701	0.343202	0.304375	0.288867	0.291895	0.280832	0.324531	0.483014
bin_0.07177033492822966_to_0.1291866028708134	0.93165	1.12641	0.652306	0.647227	0.679659	0.71431	0.737426	0.768402	0.80987	0.902069
bin_0.1291866028708134_to_0.14832535885167464	0.722701	0.652306	0.706984	0.761674	0.807454	0.853047	0.882995	0.922863	0.972231	1.06905
bin_0.14832535885167464_to_0.15789473684210525	0.343202	0.647227	0.761674	0.819064	0.873166	0.923995	0.958046	1.00235	1.05796	1.16334
bin_0.15789473684210525_to_0.1722488038277512	0.304375	0.679659	0.807454	0.873166	0.925032	0.981949	1.01863	1.06701	1.12714	1.23995
bin_0.1722488038277512_to_0.18181818181818185	0.288867	0.71431	0.853047	0.923995	0.981949	1.03756	1.08155	1.13355	1.19985	1.32177
bin_0.18181818181818185_to_0.19138755980861244	0.291895	0.737426	0.882995	0.958046	1.01863	1.08155	1.11991	1.17957	1.25029	1.37858
bin_0.19138755980861244_to_0.2057416267942584	0.280832	0.768402	0.922863	1.00235	1.06701	1.13355	1.17957	1.23518	1.31411	1.45114
bin_0.2057416267942584_to_0.2248803827751196	0.324531	0.80987	0.972231	1.05796	1.12714	1.19985	1.25029	1.31411	1.393	1.54331
bin_0.2248803827751196_to_inf	0.483014	0.902069	1.06905	1.16334	1.23995	1.32177	1.37858	1.45114	1.54331	1.69672

[truncated: 87 more sheets: ED_2b_PGN_R1_WDF_D, ED_2b_PGN_R1_WDF_PMI, ED_2b_PGN_R1_WDF_NPMI, ED_2b_PGN_R1_DpnII_coseg, ED_2b_PGN_R1_DpnII_D, ED_2b_PGN_R1_DpnII_PMI, ED_2b_PGN_R1_DpnII_NPMI, ED_2c_mESC_GCcontent_coseg, ED_2c_mESC_GCcontent_D, ED_2c_mESC_GCcontent_PMI, ED_2c_mESC_GCcontent_NPMI, ED_2c_mESC_Mappability_coseg, ED_2c_mESC_Mappability_D, ED_2c_mESC_Mappability_PMI, ED_2c_mESC_Mappability_NPMI, ED_2c_mESC_WDF_coseg, ED_2c_mESC_WDF_D, ED_2c_mESC_WDF_PMI, ED_2c_mESC_WDF_NPMI, ED_2c_mESC_DpnII_coseg …]
