# Supplementary material for: Cell-type specialization is encoded by specific chromatin topologies
Source: Nature. 2021 Nov 17;599(7886):684–91. doi: 10.1038/s41586-021-04081-2 (PMC8612935; doi:10.1038/s41586-021-04081-2)
Supplement: Supplementary file 27 — Source Data Extended Data Fig. 3 [file 41586_2021_4081_MOESM27_ESM.xlsx]

## Sheet: Sheet1
	description
ED3a	Matrices are available in GEO repository, accession number: GSE94364; Insulaton scores are available in Supplementary Table 4
ED3b	Matrices are available in GEO repository, accession number: GSE94364; Compartment enigenvector values are available in Supplementary Table 5
