# Supplementary material for: Cell-type specialization is encoded by specific chromatin topologies
Source: Nature. 2021 Nov 17;599(7886):684–91. doi: 10.1038/s41586-021-04081-2 (PMC8612935; doi:10.1038/s41586-021-04081-2)
Supplement: Supplementary file 28 — Source Data Extended Data Fig. 4 [file 41586_2021_4081_MOESM28_ESM.xlsx]

## Sheet: legend
	description
ED4a	UMAPs of cell-type marker scRNA-seq datasets for Sox10, Camk2a, and Th
ED4b	UMAPs of cell-type marker scRNA-seq datasets for Nanog
ED4c	Log2(TPMs + 1) for the set of genes that were common between mESCs in-vitro bulk and scRNA-seq. Total genes in bulk dataset: 22822, total genes in single cell dataset: 23208 common genes: 22045
ED4d	UMAPs of neuronal marker gene Rbfox3 for scRNA-seq datasets
ED4e	UMAPs of cell-type marker scRNA-seq datasets for Pou5f1, Sox2, Olig, Pdgfra, Wfs1, Satb2, Slc6a3, and Calb1
ED4f-i	R-log value distribution for mESCs
ED4f-ii	R-log value distribution for OLGs
ED4f-iii	R-log value distribution for PGNs
ED4f-iv	R-log value distribution for DNs
ED4g	Bulk expression tracks can be found at: http://genome-euro.ucsc.edu/s/Kjmorris/Winick_Ng_2021_GAMbrainpublicsession ; Rlog values are in Supplemental Table 12
ED4h	Exemplar nuclei sorted by FACS gating strategy for 2 VTA midbrain samples
ED4i	n/a
ED4j	Fragment sizes for ATAC-seq data in each cell-type
ED4k-i	Aggregated ATAC-seq signal for ESCs around transcription start sites (TSS) +/- 1000bp, in 25bp bins
ED4k-ii	Aggregated ATAC-seq signal for OLGs around transcription start sites (TSS) +/- 1000bp, in 25bp bins
ED4k-iii	Aggregated ATAC-seq signal for PGNs around transcription start sites (TSS) +/- 1000bp, in 25bp bins
ED4k-iv	Aggregated ATAC-seq signal for DNs around transcription start sites (TSS) +/- 1000bp, in 25bp bins
ED4l	Number of fragments per cell for scATAC-seq data in brain cell types
ED4m	UMAPs of snATAC-seq datasets DNs; DN markers Pitx3, Foxa2, Lmx1b and Th; Non-DN markers Olig2 and Camk2a
ED4n	Gene ontologies can be found in Supplemental Table 7

## Sheet: ED4a
	cell_type	PC_1	PC_2	Sox10	Camk2a	Th
day0_A.1	ESC	-105.063	21.7506	0	0	0
day0_A.11	ESC	-106.037	22.3127	0	0	0
day0_A.12	ESC	-109.654	24.1825	0	0	0
day0_A.13	ESC	-103.043	19.7125	0	0	0
day0_A.14	ESC	-107.898	19.1766	0.00445059	0	0
day0_A.15	ESC	-98.6469	14.8279	0	0.0904356	0
day0_A.16	ESC	-109.744	21.9598	0	0.0415435	0
day0_A.17	ESC	-106.439	22.5725	0	0	0
day0_A.18	ESC	-107.055	19.3158	0	0.237122	0
day0_A.2	ESC	-107.013	22.9605	0	0	0
day0_A.20	ESC	-106.597	21.2694	0	0	0
day0_A.21	ESC	-109.245	23.0778	0	0	0
day0_A.22	ESC	-109.613	23.2789	0	0	0
day0_A.23	ESC	-110.08	20.7535	0	0	0
day0_A.24	ESC	-107.438	21.759	0	0.0174116	0
day0_A.25	ESC	-106.869	20.3287	0	0	0
day0_A.26	ESC	-109.032	21.6641	0	0	0
day0_A.27	ESC	-107.014	21.4576	0	0	0
day0_A.28	ESC	-108.123	21.5377	0	0.0249171	0
day0_A.3	ESC	-110.044	22.6994	0	0	0
day0_A.30	ESC	-107.406	21.4219	0	0	0
day0_A.31	ESC	-105.598	21.3304	0	0	0
day0_A.32	ESC	-106.014	21.8267	0	0	0
day0_A.33	ESC	-109.896	21.7732	0	0	0
day0_A.34	ESC	-114.039	24.9763	0	0	0
day0_A.35	ESC	-106.748	21.6295	0	0	0
day0_A.36	ESC	-109.172	21.4761	0	0	0
day0_A.37	ESC	-109.066	24.3491	0	0.00507178	0
day0_A.4	ESC	-110.669	23.4191	0	0.0120076	0
day0_A.40	ESC	-111.087	21.5492	0	0.0260416	0
day0_A.41	ESC	-112.357	23.8358	0	0	0
day0_A.42	ESC	-102.89	16.713	0	0.00272296	0
day0_A.43	ESC	-103.673	23.3324	0	0	0
day0_A.44	ESC	-110.372	23.4714	0	0	0
day0_A.45	ESC	-103.402	16.3684	0	0	0
day0_A.46	ESC	-105.967	19.0172	0	0	0
day0_A.47	ESC	-101.713	16.5115	0	0	0
day0_A.48	ESC	-95.6666	11.4258	0	0	0
day0_A.49	ESC	-99.507	17.3934	0	0	0
day0_A.5	ESC	-108.968	20.8818	0	0	0
day0_A.50	ESC	-112.175	22.8293	0	0	0
day0_A.51	ESC	-105.478	20.9539	0	0	0
day0_A.55	ESC	-104.178	20.7651	0	0	0
day0_A.56	ESC	-113.291	24.2753	0	0	0
day0_A.57	ESC	-106.423	22.1589	0	0	0
day0_A.59	ESC	-111.611	23.3805	0	0.0415598	0
day0_A.60	ESC	-107.485	21.367	0	0	0
day0_A.7	ESC	-86.6548	14.8565	0	0	0
day0_A.73	ESC	-107.81	22.1705	0	0.0174845	0
day0_A.74	ESC	-106.786	18.9817	0	0.0375146	0
day0_A.75	ESC	-104.598	21.3916	0	0	0
day0_A.76	ESC	-105.6	19.333	0	0	0
day0_A.77	ESC	-109.808	22.3133	0	0	0
day0_A.78	ESC	-99.7203	15.5879	0	0	0
day0_A.79	ESC	-101.78	18.87	0	0	0
day0_A.8	ESC	-101.773	16.1513	0	0	0
day0_A.80	ESC	-111.159	23.9097	0	0	0
day0_A.81	ESC	-104.665	18.7443	0	0	0
day0_A.82	ESC	-110.893	20.1012	0	0	0
day0_A.83	ESC	-112.8	20.8789	0	0	0
day0_A.84	ESC	-104.019	21.2682	0	0.101453	0
day0_A.87	ESC	-105.85	19.3807	0	0.138443	0
day0_A.88	ESC	-102.793	16.8673	0	0.00621209	0
day0_A.9	ESC	-88.0339	13.31	0	0	0
day0_A.90	ESC	-107.104	18.08	0	0	0
day0_A.91	ESC	-109.589	20.2968	0	0	0
day0_A.93	ESC	-109.23	22.0344	0	0	0
day0_A.94	ESC	-101.936	16.7843	0	0	0
day0_A.96	ESC	-88.06	10.2024	0	0	0
day0_B3.13	ESC	-109.404	19.3137	0	0	0
day0_B3.14	ESC	-104.702	16.0507	0	0	0
day0_B3.15	ESC	-103.734	16.9914	0	0	0
day0_B3.18	ESC	-109.831	19.654	0	0	0
day0_B3.19	ESC	-98.5227	15.6954	0	0	0
day0_B3.2	ESC	-107.216	19.9936	0	0	0
day0_B3.20	ESC	-102.841	18.2047	0	0	0
day0_B3.21	ESC	-103.068	16.6554	0	0	0
day0_B3.22	ESC	-98.5032	14.287	0	0	0
day0_B3.25	ESC	-98.0373	17.158	0	0	0
day0_B3.26	ESC	-102.344	16.3192	0	0	0
day0_B3.27	ESC	-102.403	19.2246	0	0	0
day0_B3.3	ESC	-104.293	19.8523	0	0	0
day0_B3.30	ESC	-103.689	14.5289	0	0	0
day0_B3.31	ESC	-107.905	20.3646	0	0	0
day0_B3.32	ESC	-105.31	20.2483	0	0	0
day0_B3.38	ESC	-109.999	18.6642	0	0	0
day0_B3.39	ESC	-99.0622	14.372	0	0	0
day0_B3.41	ESC	-91.1099	8.26972	0	0	0
day0_B3.44	ESC	-102.18	15.2371	0	0	0
day0_B3.45	ESC	-98.3871	15.6282	0	0	0
day0_B3.5	ESC	-105.396	17.1001	0	0	0
day0_B3.6	ESC	-103.534	17.0793	0	0	0
day0_B3.68	ESC	-87.1057	9.9748	0	0	0
day0_B3.7	ESC	-105.187	17.7903	0	0	0
day0_B3.73	ESC	-86.1713	8.54865	0	0	0
day0_B3.74	ESC	-88.629	9.37828	0	0	0
day0_B3.8	ESC	-101.151	17.7561	0	0	0
day0_B3.9	ESC	-109.148	20.1731	0	0	0
pyrCA1_0_1772066070_A04_P24_CA1Pyr1_SRR1546440	PGN-CA1Pyr1	18.6135	24.5759	0	2.32348	0
pyrCA1_1_1772066070_A05_P24_CA1Pyr2_SRR1546441	PGN-CA1Pyr2	12.1497	6.59163	0	2.21865	0
pyrCA1_2_1772066070_A08_P24_CA1Pyr1_SRR1546443	PGN-CA1Pyr1	16.6499	24.2931	0	2.07149	0
pyrCA1_3_1772066070_A10_P24_CA1Pyr2_SRR1546444	PGN-CA1Pyr2	5.35376	-4.48555	0	1.54052	0
pyrCA1_4_1772066070_A11_P24_CA1Pyr2_SRR1546445	PGN-CA1Pyr1	13.8591	7.47892	0	1.95245	0
pyrCA1_5_1772066070_B03_P24_CA1PyrInt_SRR1546446	PGN-CA1Pyr1	16.6472	19.8859	0	1.64941	0
pyrCA1_6_1772066070_B05_P24_CA1Pyr1_SRR1546447	PGN-CA1Pyr2	18.075	24.5245	0.546789	2.11348	0
pyrCA1_7_1772066070_B07_P24_CA1Pyr1_SRR1546449	PGN-CA1Pyr2	19.9714	23.3017	0.850127	2.71267	0
pyrCA1_8_1772066070_B11_P24_CA1Pyr2_SRR1546450	PGN-CA1Pyr2	12.3036	2.34078	0	1.59321	0
pyrCA1_9_1772066070_B12_P24_CA1Pyr2_SRR1546451	PGN-CA1Pyr2	10.8679	-1.59749	0	1.97896	0
pyrCA1_10_1772066070_C01_P24_CA1Pyr1_SRR1546452	PGN-CA1Pyr2	21.0264	27.1705	0	2.87671	0
pyrCA1_11_1772066070_C02_P24_CA1Pyr2_SRR1546453	PGN-CA1Pyr1	10.4291	-0.972369	0	1.36551	0
pyrCA1_12_1772066070_C03_P24_CA1Pyr1_SRR1546454	PGN-CA1Pyr2	19.8637	29.6789	0	2.80589	0
pyrCA1_13_1772066070_C04_P24_CA1Pyr1_SRR1546455	PGN-CA1Pyr2	21.2638	29.277	0	2.43039	0
pyrCA1_14_1772066070_C05_P24_CA1Pyr1_SRR1546456	PGN-CA1Pyr2	21.6369	26.5109	0	3.01771	0
pyrCA1_15_1772066070_C06_P24_CA1Pyr1_SRR1546457	PGN-CA1Pyr2	20.1424	26.8368	0	2.6253	0
pyrCA1_16_1772066070_C09_P24_CA1Pyr1_SRR1546458	PGN-CA1Pyr2	19.9611	27.4354	0	2.73488	0
pyrCA1_17_1772066070_C11_P24_CA1Pyr1_SRR1546459	PGN-CA1Pyr2	20.8248	27.63	0	2.82605	0
pyrCA1_18_1772066070_D08_P24_CA1Pyr1_SRR1546461	PGN-CA1Pyr2	10.6818	2.73476	0	1.71807	0
pyrCA1_19_1772066070_D11_P24_CA1Pyr1_SRR1546462	PGN-CA1Pyr2	17.6256	27.9563	0	3.00302	0
pyrCA1_20_1772066070_E05_P24_CA1Pyr1_SRR1546464	PGN-CA1Pyr1	18.1133	23.7664	0	2.59977	0
pyrCA1_21_1772066070_E08_P24_CA1Pyr1_SRR1546465	PGN-CA1Pyr2	22.0069	27.793	0	3.13875	0
pyrCA1_22_1772066070_E09_P24_CA1Pyr1_SRR1546466	PGN-CA1Pyr1	17.6555	24.6025	0	3.34818	0
pyrCA1_23_1772066070_E12_P24_CA1Pyr1_SRR1546467	PGN-CA1Pyr1	20.8122	29.0431	0	2.70947	0
pyrCA1_25_1772066070_F02_P24_CA1PyrInt_SRR1546469	PGN-CA1Pyr1	14.7426	20.5942	0	3.16248	0
pyrCA1_26_1772066070_F03_P24_CA1PyrInt_SRR1546470	PGN-CA1Pyr1	16.1131	23.6164	1.55137	3.53984	0
pyrCA1_27_1772066070_F04_P24_CA1Pyr2_SRR1546471	PGN-CA1Pyr1	11.7885	0.910811	0	2.02971	0
pyrCA1_28_1772066070_F07_P24_CA1Pyr1_SRR1546472	PGN-CA1Pyr2	19.7482	29.7466	0	2.67546	0
pyrCA1_29_1772066070_F10_P24_CA1Pyr2_SRR1546473	PGN-CA1Pyr2	14.6119	8.03722	0	2.07942	0
pyrCA1_30_1772066070_F12_P24_CA1Pyr1_SRR1546474	PGN-CA1Pyr2	20.3826	27.656	0	3.17193	0
pyrCA1_31_1772066070_G05_P24_CA1Pyr1_SRR1546475	PGN-CA1Pyr1	14.8205	24.0987	0	2.87004	0
pyrCA1_32_1772066070_G07_P24_CA1Pyr2_SRR1546476	PGN-CA1Pyr2	13.9795	6.44829	0	2.45537	0
pyrCA1_33_1772066070_G11_P24_CA1Pyr1_SRR1546478	PGN-CA1Pyr1	11.6881	15.8902	0	2.25957	0
pyrCA1_34_1772066070_H04_P24_CA1Pyr1_SRR1546480	PGN-CA1Pyr2	20.6075	29.1818	0	1.82366	0
pyrCA1_35_1772066070_H05_P24_CA1Pyr2_SRR1546481	PGN-CA1Pyr2	13.9862	8.24769	0	1.62843	0
pyrCA1_36_1772066070_H06_P24_CA1Pyr1_SRR1546482	PGN-CA1Pyr2	10.9485	20.3707	0	2.27029	0
pyrCA1_37_1772066070_H08_P24_CA1Pyr1_SRR1546483	PGN-CA1Pyr2	18.7542	28.2468	0	2.48735	0
pyrCA1_38_1772066070_H10_P24_CA1Pyr2_SRR1546484	PGN-CA1Pyr2	11.4224	-0.67584	0	1.84046	0
pyrCA1_39_1772066070_H11_P24_CA1PyrInt_SRR1546485	PGN-CA1Pyr2	21.3987	28.609	0	3.05687	0
pyrCA1_40_1772066070_H12_P24_CA1Pyr1_SRR1546486	PGN-CA1Pyr2	21.7544	30.2089	0	2.37437	0
pyrCA1_41_1772066073_A01_P26_CA1Pyr1_SRR1546487	PGN-CA1Pyr2	18.2556	10.6478	0	2.05313	0
pyrCA1_43_1772066073_A10_P26_CA1Pyr2_SRR1546489	PGN-CA1Pyr2	3.9546	-15.5694	0	1.58335	0
pyrCA1_44_1772066073_A11_P26_CA1Pyr2_SRR1546490	PGN-CA1Pyr1	15.1256	12.5665	0	1.64644	0
pyrCA1_45_1772066073_B01_P26_CA1Pyr2_SRR1546491	PGN-CA1Pyr1	10.1185	-3.33386	0	2.14213	0
pyrCA1_46_1772066073_B04_P26_CA1Pyr2_SRR1546494	PGN-CA1Pyr1	9.32863	-5.37068	0	1.49365	0
pyrCA1_47_1772066073_B05_P26_CA1Pyr2_SRR1546495	PGN-CA1Pyr1	6.08247	-11.8826	0	1.39632	0
pyrCA1_48_1772066073_B08_P26_CA1Pyr2_SRR1546496	PGN-CA1Pyr1	10.6358	-3.20898	0	1.75206	0
pyrCA1_49_1772066073_B09_P26_CA1PyrInt_SRR1546497	PGN-CA1Pyr1	16.7844	13.1409	0	1.79531	0
pyrCA1_53_1772066073_C03_P26_CA1Pyr2_SRR1546501	PGN-CA1Pyr2	6.6076	-9.47774	0	1.90619	0
pyrCA1_54_1772066073_C04_P26_CA1Pyr2_SRR1546502	PGN-CA1Pyr1	7.96691	-8.5173	0	1.84633	0
pyrCA1_55_1772066073_C07_P26_CA1Pyr2_SRR1546503	PGN-CA1Pyr2	7.30251	-9.4383	0	1.20775	0
pyrCA1_56_1772066073_C09_P26_CA1Pyr2_SRR1546504	PGN-CA1Pyr1	7.56737	-7.9418	0	2.01201	0
pyrCA1_57_1772066073_C10_P26_CA1Pyr2_SRR1546505	PGN-CA1Pyr1	8.5123	-5.63457	0	2.2119	0
pyrCA1_58_1772066073_C11_P26_CA1Pyr2_SRR1546506	PGN-CA1Pyr1	7.65541	-11.1954	0	1.91859	0
pyrCA1_59_1772066073_D02_P26_CA1Pyr2_SRR1546507	PGN-CA1Pyr1	4.16019	-17.506	0	1.17477	0.201911
pyrCA1_60_1772066073_D04_P26_CA1Pyr2_SRR1546508	PGN-CA1Pyr1	10.8141	-1.33364	0	1.78117	0
pyrCA1_61_1772066073_D07_P26_CA1Pyr2_SRR1546509	PGN-CA1Pyr1	14.291	5.63927	0	2.19586	0
pyrCA1_62_1772066073_D09_P26_CA1PyrInt_SRR1546510	PGN-CA1Pyr1	14.8074	7.63068	0	0.630106	0
pyrCA1_63_1772066073_D10_P26_CA1Pyr2_SRR1546511	PGN-CA1Pyr1	13.6735	5.69455	0	2.32526	0
pyrCA1_64_1772066073_D11_P26_CA1Pyr2_SRR1546512	PGN-CA1Pyr2	6.3276	-11.7906	0	2.23332	0
pyrCA1_65_1772066073_E01_P26_CA1Pyr2_SRR1546513	PGN-CA1Pyr2	13.0726	4.78726	0	2.29953	0
pyrCA1_66_1772066073_E02_P26_CA1PyrInt_SRR1546514	PGN-CA1PyrInt	18.9453	10.6692	0	2.51534	0
pyrCA1_67_1772066073_E04_P26_CA1Pyr1_SRR1546515	PGN-CA1Pyr1	17.478	15.6261	0	2.42106	0
pyrCA1_68_1772066073_E05_P26_CA1Pyr1_SRR1546516	PGN-CA1Pyr1	18.4241	18.1138	0	2.19502	0
pyrCA1_69_1772066073_E08_P26_CA1Pyr2_SRR1546517	PGN-CA1Pyr1	15.8699	11.4259	0	2.44665	0
pyrCA1_70_1772066073_E09_P26_CA1PyrInt_SRR1546518	PGN-CA1Pyr1	16.0285	12.5346	0	1.67718	0
pyrCA1_71_1772066073_E11_P26_CA1PyrInt_SRR1546519	PGN-CA1Pyr1	19.5669	18.2251	0	2.41961	0
pyrCA1_72_1772066073_E12_P26_CA1Pyr2_SRR1546520	PGN-CA1Pyr2	10.3826	-2.82442	0	1.63511	0
pyrCA1_73_1772066073_F01_P26_CA1PyrInt_SRR1546521	PGN-CA1Pyr1	17.9532	15.4224	0	1.60047	0
pyrCA1_74_1772066073_F02_P26_CA1Pyr2_SRR1546522	PGN-CA1Pyr1	13.8971	7.26295	0	2.04011	0
pyrCA1_75_1772066073_F04_P26_CA1Pyr2_SRR1546523	PGN-CA1Pyr1	10.7626	-0.49993	0	1.72176	0
pyrCA1_76_1772066073_F06_P26_CA1Pyr2_SRR1546524	PGN-CA1PyrInt	10.9572	0.816582	0	1.88523	0
pyrCA1_77_1772066073_F07_P26_CA1PyrInt_SRR1546525	PGN-CA1Pyr1	17.7531	15.8556	0	2.55232	0
pyrCA1_78_1772066073_F08_P26_CA1PyrInt_SRR1546526	PGN-CA1Pyr1	18.8051	18.6907	0	2.38601	0
pyrCA1_79_1772066073_F09_P26_CA1Pyr2_SRR1546527	PGN-CA1Pyr1	15.3325	11.6107	0	2.53128	0
pyrCA1_80_1772066073_G02_P26_CA1PyrInt_SRR1546528	PGN-CA1Pyr1	20.3565	14.6531	0	2.69141	0
pyrCA1_81_1772066073_G06_P26_CA1PyrInt_SRR1546529	PGN-CA1Pyr1	15.8958	4.41204	0	0.723797	0
pyrCA1_82_1772066073_G07_P26_CA1Pyr1_SRR1546530	PGN-CA1Pyr1	17.7906	14.4499	0	2.54388	0
pyrCA1_83_1772066073_G08_P26_CA1Pyr1_SRR1546531	PGN-CA1Pyr1	18.0764	18.219	0	2.15664	0
pyrCA1_84_1772066073_G12_P26_CA1Pyr2_SRR1546532	PGN-CA1Pyr1	9.84321	-2.88511	0	2.11201	0
pyrCA1_85_1772066073_H01_P26_CA1Pyr1_SRR1546533	PGN-CA1Pyr2	16.5815	16.8196	0	1.94839	0
pyrCA1_86_1772066073_H02_P26_CA1Pyr1_SRR1546534	PGN-CA1Pyr1	19.0585	18.2898	0	2.07685	0
pyrCA1_87_1772066073_H11_P26_CA1Pyr2_SRR1546535	PGN-CA1Pyr2	13.4783	12.9742	0	2.22185	0
pyrCA1_88_1772066074_A01_P26_CA1Pyr2_SRR1546536	PGN-CA1Pyr1	7.83831	-11.9729	0	1.94181	0
pyrCA1_89_1772066074_A09_P26_CA1Pyr2_SRR1546539	PGN-CA1Pyr1	8.63975	-9.23107	0	2.48592	0
pyrCA1_90_1772066074_B01_P26_CA1Pyr1_SRR1546540	PGN-CA1Pyr2	18.6127	12.8952	0	1.7742	0
pyrCA1_92_1772066074_B03_P26_CA1Pyr2_SRR1546542	PGN-CA1PyrInt	9.04414	-4.0824	0	1.69163	0
pyrCA1_93_1772066074_B08_P26_CA1Pyr2_SRR1546543	PGN-CA1Pyr1	9.11559	-7.20834	0	2.20283	0
pyrCA1_94_1772066074_C01_P26_CA1Pyr1_SRR1546544	PGN-CA1PyrInt	18.9152	12.1018	0	2.37047	0
pyrCA1_95_1772066074_C08_P26_CA1Pyr2_SRR1546545	PGN-CA1Pyr2	17.9111	14.3436	0	1.37371	0
pyrCA1_96_1772066074_D02_P26_CA1Pyr2_SRR1546546	PGN-CA1Pyr2	5.1871	-6.32635	0	1.13725	0
pyrCA1_97_1772066074_D07_P26_CA1Pyr2_SRR1546547	PGN-CA1Pyr2	10.9145	-3.28122	0	2.21767	0
pyrCA1_98_1772066074_E02_P26_CA1Pyr2_SRR1546548	PGN-CA1Pyr2	12.8174	0.691471	0	0.895878	0
pyrCA1_99_1772066074_E03_P26_CA1Pyr1_SRR1546549	PGN-CA1Pyr2	15.2325	5.21478	0	2.26083	0
pyrCA1_100_1772066074_E07_P26_CA1Pyr2_SRR1546550	PGN-CA1Pyr2	16.0686	9.76326	0	2.45372	0
pyrCA1_101_1772066074_F01_P26_CA1Pyr1_SRR1546551	PGN-CA1Pyr2	11.5549	0.254696	0	2.51383	0
pyrCA1_102_1772066074_F03_P26_CA1Pyr1_SRR1546552	PGN-CA1Pyr1	18.9243	17.5232	0	2.36136	0
pyrCA1_103_1772066074_F07_P26_CA1Pyr2_SRR1546553	PGN-CA1Pyr2	9.94894	-10.2289	0	2.00314	0
pyrCA1_104_1772066074_F08_P26_CA1Pyr2_SRR1546554	PGN-CA1Pyr1	14.028	4.37028	0	2.58769	0
pyrCA1_105_1772066074_G03_P26_CA1Pyr2_SRR1546555	PGN-CA1Pyr2	11.0782	-1.40596	0	1.55891	0
pyrCA1_107_1772066076_A03_P28_CA1Pyr2_SRR1546557	PGN-CA1Pyr2	3.16168	-11.4382	0	1.79909	0
pyrCA1_108_1772066076_A04_P28_CA1Pyr2_SRR1546558	PGN-CA1Pyr2	7.80171	-6.4229	0	2.13209	0
pyrCA1_109_1772066076_A05_P28_CA1Pyr1_SRR1546559	PGN-CA1Pyr2	14.0196	33.1091	0	3.61006	0
pyrCA1_111_1772066076_A12_P28_CA1Pyr2_SRR1546563	PGN-CA1Pyr1	12.0841	5.80615	0	2.63115	0
pyrCA1_112_1772066076_B02_P28_CA1Pyr2_SRR1546564	PGN-CA1PyrInt	15.8873	9.96978	0	2.30714	0
pyrCA1_113_1772066076_B03_P28_CA1Pyr2_SRR1546565	PGN-CA1Pyr1	10.1534	-2.17326	0	1.593	0
pyrCA1_114_1772066076_B04_P28_CA1Pyr2_SRR1546566	PGN-CA1Pyr1	6.89933	-6.74967	0	2.03917	0
pyrCA1_115_1772066076_B08_P28_CA1Pyr2_SRR1546567	PGN-CA1Pyr2	8.76836	-3.1094	0	1.32649	0
pyrCA1_116_1772066076_B11_P28_CA1Pyr2_SRR1546568	PGN-CA1Pyr1	10.5877	3.08061	0	1.52132	0
pyrCA1_117_1772066076_C05_P28_CA1Pyr2_SRR1546572	PGN-CA1Pyr1	10.8607	-4.88508	0	1.58224	0
pyrCA1_118_1772066076_C06_P28_CA1Pyr1_SRR1546573	PGN-CA1Pyr1	16.2804	24.4234	0	3.12409	0
pyrCA1_119_1772066076_D01_P28_CA1Pyr2_SRR1546575	PGN-CA1Pyr2	11.9015	-0.670486	0	2.25084	0
pyrCA1_120_1772066076_D02_P28_CA1Pyr1_SRR1546576	PGN-CA1Pyr1	19.0527	20.0863	0	2.28027	0
pyrCA1_121_1772066076_D05_P28_CA1Pyr1_SRR1546577	PGN-CA1Pyr2	19.0238	28.5265	0	3.26437	0
pyrCA1_123_1772066076_D07_P28_CA1Pyr1_SRR1546579	PGN-CA1Pyr2	19.2618	31.1347	0	3.42876	0
pyrCA1_124_1772066076_D09_P28_CA1Pyr1_SRR1546580	PGN-CA1Pyr2	6.97386	19.723	0	3.21358	0
pyrCA1_125_1772066076_D10_P28_CA1Pyr2_SRR1546581	PGN-CA1Pyr2	9.14264	-7.37886	0	2.01844	0
pyrCA1_126_1772066076_D11_P28_CA1Pyr2_SRR1546582	PGN-CA1Pyr2	9.9438	-2.40446	0	2.11003	0
pyrCA1_127_1772066076_E01_P28_CA1Pyr2_SRR1546583	PGN-CA1Pyr1	8.3839	-8.83222	0	1.89218	0
pyrCA1_128_1772066076_E02_P28_CA1Pyr1_SRR1546584	PGN-CA1Pyr2	16.6456	30.6015	0.657461	3.36372	0
pyrCA1_129_1772066076_E08_P28_CA1Pyr2_SRR1546586	PGN-CA1Pyr1	12.3596	7.2845	0	2.18365	0
pyrCA1_130_1772066076_F07_P28_CA1Pyr2_SRR1546591	PGN-CA1Pyr2	1.85392	-6.95697	0	2.18725	0
pyrCA1_131_1772066076_F09_P28_CA1Pyr2_SRR1546592	PGN-CA1Pyr2	6.68364	-5.18621	0	1.85664	0
pyrCA1_132_1772066076_F10_P28_CA1Pyr2_SRR1546593	PGN-CA1Pyr2	9.56696	-5.72828	0	1.73618	0
pyrCA1_133_1772066076_F12_P28_CA1Pyr2_SRR1546595	PGN-CA1Pyr1	5.09899	-0.100448	0	2.58694	0
pyrCA1_134_1772066076_G08_P28_CA1Pyr2_SRR1546598	PGN-CA1Pyr2	6.3945	-3.57188	0	1.83927	0
pyrCA1_135_1772066076_G10_P28_CA1Pyr2_SRR1546599	PGN-CA1Pyr2	14.4615	2.70279	0	2.68885	0
pyrCA1_136_1772066076_H02_P28_CA1Pyr2_SRR1546601	PGN-CA1Pyr2	14.1923	10.4133	0	2.23312	0
pyrCA1_137_1772066076_H07_P28_CA1Pyr2_SRR1546604	PGN-CA1Pyr2	11.6794	10.6035	0	1.86294	0
pyrCA1_138_1772066077_A01_P23_CA1Pyr2_SRR1546605	PGN-CA1Pyr2	13.6819	5.2296	0	2.49306	0
pyrCA1_139_1772066077_A04_P23_CA1Pyr1_SRR1546607	PGN-CA1Pyr2	13.4684	5.17293	0	2.50314	0
pyrCA1_140_1772066077_A05_P23_CA1Pyr1_SRR1546608	PGN-CA1Pyr1	19.7035	27.444	0	2.82416	0
pyrCA1_141_1772066077_A10_P23_CA1Pyr1_SRR1546610	PGN-CA1Pyr2	20.6449	21.8932	0	2.79007	0
pyrCA1_142_1772066077_A12_P23_CA1Pyr1_SRR1546611	PGN-CA1Pyr2	16.8629	14.7807	0	2.00689	0
pyrCA1_143_1772066077_B01_P23_CA1Pyr1_SRR1546612	PGN-CA1Pyr1	14.1157	9.59813	0	2.34205	0
pyrCA1_144_1772066077_B07_P23_CA1Pyr2_SRR1546614	PGN-CA1Pyr2	17.2261	13.834	0.303597	2.2147	0
pyrCA1_145_1772066077_B09_P23_CA1Pyr1_SRR1546615	PGN-CA1Pyr1	22.572	31.8181	0	3.08611	0
pyrCA1_146_1772066077_B11_P23_CA1Pyr2_SRR1546616	PGN-CA1Pyr1	9.41952	-4.97602	0.438076	2.22417	0
pyrCA1_147_1772066077_B12_P23_CA1Pyr1_SRR1546617	PGN-CA1Pyr2	21.6456	29.6741	0	2.90657	0
pyrCA1_148_1772066077_C01_P23_CA1Pyr1_SRR1546618	PGN-CA1Pyr2	20.7511	31.4539	0	3.04069	0
pyrCA1_149_1772066077_C04_P23_CA1Pyr1_SRR1546620	PGN-CA1Pyr2	20.5765	26.6791	0.331885	2.99034	0
pyrCA1_150_1772066077_C06_P23_CA1Pyr1_SRR1546621	PGN-CA1Pyr1	14.139	10.3325	0.683295	2.33348	0
pyrCA1_151_1772066077_C09_P23_CA1Pyr1_SRR1546622	PGN-CA1Pyr1	19.6395	23.1175	0	2.38411	0
pyrCA1_152_1772066077_C10_P23_CA1Pyr1_SRR1546623	PGN-CA1Pyr2	20.921	31.7978	0	2.8133	0
pyrCA1_153_1772066077_C11_P23_CA1Pyr1_SRR1546624	PGN-CA1Pyr2	22.5234	33.9451	0	2.8619	0
pyrCA1_154_1772066077_C12_P23_CA1Pyr2_SRR1546625	PGN-CA1Pyr2	13.2878	-1.73083	0	1.9782	0
pyrCA1_155_1772066077_D04_P23_CA1Pyr2_SRR1546626	PGN-CA1Pyr2	11.786	-1.48498	0	2.10895	0
pyrCA1_156_1772066077_D05_P23_CA1PyrInt_SRR1546627	PGN-CA1Pyr2	16.0501	15.9074	0	1.50005	0
pyrCA1_157_1772066077_D06_P23_CA1Pyr1_SRR1546628	PGN-CA1Pyr2	21.8154	30.1311	0	2.81385	0
pyrCA1_158_1772066077_D07_P23_CA1Pyr1_SRR1546629	PGN-CA1Pyr2	14.6794	11.5913	0.75315	2.86109	0
pyrCA1_159_1772066077_D08_P23_CA1Pyr1_SRR1546630	PGN-CA1Pyr2	21.3936	30.3872	0	3.65444	0
pyrCA1_160_1772066077_D10_P23_CA1Pyr1_SRR1546631	PGN-CA1Pyr2	18.931	24.8575	0	2.52463	0
pyrCA1_161_1772066077_D12_P23_CA1Pyr2_SRR1546633	PGN-CA1Pyr2	16.2097	8.3445	0	1.7086	0
pyrCA1_162_1772066077_E04_P23_CA1Pyr1_SRR1546634	PGN-CA1Pyr2	24.5465	31.1211	0	3.00672	0
pyrCA1_163_1772066077_E05_P23_CA1Pyr1_SRR1546635	PGN-CA1Pyr2	15.732	11.5838	0.385813	2.29711	0
pyrCA1_164_1772066077_E06_P23_CA1Pyr1_SRR1546636	PGN-CA1Pyr2	18.7976	23.799	0	2.33547	0
pyrCA1_165_1772066077_E09_P23_CA1PyrInt_SRR1546638	PGN-CA1Pyr1	21.6526	29.0034	0	2.8093	0
pyrCA1_166_1772066077_E11_P23_CA1Pyr1_SRR1546640	PGN-CA1PyrInt	21.1042	29.2461	0	2.81731	0
pyrCA1_167_1772066077_F04_P23_CA1Pyr1_SRR1546641	PGN-CA1Pyr1	14.1732	8.90655	0	2.49681	0
pyrCA1_168_1772066077_F05_P23_CA1Pyr1_SRR1546642	PGN-CA1PyrInt	22.8518	31.6061	0	2.98711	0
pyrCA1_169_1772066077_F06_P23_CA1Pyr1_SRR1546643	PGN-CA1Pyr1	17.7814	14.331	0	2.92306	0
pyrCA1_170_1772066077_G03_P23_CA1Pyr1_SRR1546644	PGN-CA1Pyr2	7.05768	-3.99592	1.28092	1.92423	0
pyrCA1_171_1772066077_G04_P23_CA1Pyr1_SRR1546645	PGN-CA1PyrInt	23.7795	31.5137	0	2.68443	0
pyrCA1_172_1772066077_G05_P23_CA1Pyr1_SRR1546646	PGN-CA1Pyr1	13.32	19.7298	0	2.38019	0
pyrCA1_173_1772066077_G07_P23_CA1Pyr2_SRR1546647	PGN-CA1Pyr1	11.0666	0.551374	0	2.52641	0
pyrCA1_174_1772066077_G09_P23_CA1Pyr1_SRR1546648	PGN-CA1Pyr1	17.9102	24.4392	0	2.46704	0
pyrCA1_175_1772066077_G11_P23_CA1Pyr2_SRR1546649	PGN-CA1Pyr1	11.4008	-4.50589	0	2.43571	0
pyrCA1_176_1772066077_G12_P23_CA1Pyr1_SRR1546650	PGN-CA1Pyr1	18.4195	16.3159	0	3.08813	0
pyrCA1_177_1772066077_H01_P23_CA1Pyr1_SRR1546651	PGN-CA1Pyr1	12.4532	19.1104	0	2.73381	0
pyrCA1_178_1772066077_H06_P23_CA1Pyr2_SRR1546653	PGN-CA1PyrInt	4.03792	-20.5861	0	2.59285	0
pyrCA1_179_1772066077_H08_P23_CA1PyrInt_SRR1546654	PGN-CA1PyrInt	14.0268	16.0175	0	2.7037	0
pyrCA1_180_1772066077_H11_P23_CA1PyrInt_SRR1546655	PGN-CA1Pyr1	11.2993	16.1325	0	3.02195	0
pyrCA1_181_1772066080_A01_P28_CA1Pyr2_SRR1546657	PGN-CA1PyrInt	8.8109	-1.46638	0	2.34416	0
pyrCA1_182_1772066080_A02_P28_CA1Pyr2_SRR1546658	PGN-CA1PyrInt	9.69212	3.30711	0	2.45363	0
pyrCA1_183_1772066080_A04_P28_CA1Pyr2_SRR1546659	PGN-CA1Pyr1	9.67041	-2.73144	0.430302	1.66804	0
pyrCA1_184_1772066080_A06_P28_CA1Pyr2_SRR1546660	PGN-CA1Pyr1	14.6108	7.13046	0	1.66992	0
pyrCA1_185_1772066080_A12_P28_CA1Pyr2_SRR1546662	PGN-CA1Pyr1	11.2756	1.50807	0	2.2784	0
pyrCA1_186_1772066080_B01_P28_CA1Pyr2_SRR1546663	PGN-CA1PyrInt	4.47663	-11.1311	0	0.94046	0
pyrCA1_187_1772066080_B05_P28_CA1Pyr2_SRR1546665	PGN-CA1Pyr1	10.064	-5.41977	0	1.37641	0
pyrCA1_188_1772066080_B06_P28_CA1Pyr1_SRR1546666	PGN-CA1PyrInt	10.8216	18.3463	0	3.45	0
pyrCA1_189_1772066080_B10_P28_CA1Pyr2_SRR1546668	PGN-CA1Pyr2	6.9244	-1.61352	0	2.7742	0
pyrCA1_190_1772066080_B12_P28_CA1Pyr2_SRR1546669	PGN-CA1Pyr1	11.7201	1.5179	0	2.61052	0
pyrCA1_192_1772066080_C05_P28_CA1Pyr2_SRR1546673	PGN-CA1PyrInt	11.7469	1.85228	0	2.5179	0
pyrCA1_193_1772066080_C06_P28_CA1Pyr2_SRR1546674	PGN-CA1PyrInt	4.61956	-6.24981	0	2.24159	0
pyrCA1_194_1772066080_D01_P28_CA1Pyr2_SRR1546677	PGN-CA1Pyr2	10.7009	-0.471369	0	2.78426	0
pyrCA1_195_1772066080_D06_P28_CA1Pyr1_SRR1546679	PGN-CA1PyrInt	15.8146	17.2661	0	2.78107	0
pyrCA1_196_1772066080_D10_P28_CA1PyrInt_SRR1546681	PGN-CA1Pyr1	6.14035	2.21622	0	1.78043	0
pyrCA1_197_1772066080_D12_P28_CA1Pyr1_SRR1546683	PGN-CA1PyrInt	20.3034	30.7945	0	3.17751	0
pyrCA1_198_1772066080_E04_P28_CA1Pyr1_SRR1546684	PGN-CA1PyrInt	18.2807	26.1904	0	3.67986	0
pyrCA1_199_1772066080_E06_P28_CA1Pyr2_SRR1546685	PGN-CA1Pyr1	-3.1221	-7.41007	0	0.962124	0
pyrCA1_200_1772066080_F06_P28_CA1Pyr1_SRR1546687	PGN-CA1Pyr2	14.4609	16.5244	0	2.68281	0
pyrCA1_201_1772066080_F10_P28_CA1Pyr2_SRR1546689	PGN-CA1Pyr2	13.6242	7.06495	0	2.43204	0
pyrCA1_202_1772066080_F12_P28_CA1Pyr1_SRR1546690	PGN-CA1Pyr2	19.26	20.221	0	3.09814	0
pyrCA1_203_1772066080_G02_P28_CA1Pyr2_SRR1546691	PGN-CA1Pyr2	8.33818	-7.42888	0	2.08929	0
pyrCA1_204_1772066080_G03_P28_CA1Pyr2_SRR1546692	PGN-CA1Pyr2	8.76113	-2.9688	0	2.03672	0
pyrCA1_205_1772066080_G06_P28_CA1Pyr2_SRR1546694	PGN-CA1Pyr1	12.9749	0.91559	0	2.4698	0
pyrCA1_206_1772066080_G10_P28_CA1Pyr2_SRR1546696	PGN-CA1Pyr2	10.0267	0.0822409	0	2.49077	0
pyrCA1_207_1772066080_G11_P28_CA1Pyr2_SRR1546697	PGN-CA1Pyr2	12.3596	2.98564	0	2.24613	0
pyrCA1_208_1772066080_H01_P28_CA1Pyr1_SRR1546698	PGN-CA1Pyr2	14.294	16.2062	0.484285	2.59974	0.484285
pyrCA1_209_1772066080_H03_P28_CA1Pyr2_SRR1546699	PGN-CA1Pyr1	9.08767	-3.64168	0	2.04457	0
pyrCA1_210_1772066080_H05_P28_CA1Pyr2_SRR1546700	PGN-CA1Pyr2	8.38642	-4.88854	0	2.11284	0
pyrCA1_211_1772066080_H06_P28_CA1Pyr2_SRR1546701	PGN-CA1Pyr2	12.6441	3.4233	0	2.06114	0
pyrCA1_212_1772066080_H11_P28_CA1Pyr2_SRR1546702	PGN-CA1Pyr1	12.111	7.60919	0	1.54592	0
pyrCA1_213_1772066089_A02_P24_CA1Pyr1_SRR1546704	PGN-CA1Pyr2	18.096	26.5332	0	2.63287	0
pyrCA1_214_1772066089_A03_P24_CA1Pyr2_SRR1546705	PGN-CA1Pyr2	8.50615	-5.31344	0	1.79232	0
pyrCA1_215_1772066089_A05_P24_CA1Pyr2_SRR1546706	PGN-CA1Pyr2	10.2612	0.288663	0	2.39774	0
pyrCA1_216_1772066089_A06_P24_CA1Pyr2_SRR1546707	PGN-CA1Pyr2	11.1229	6.19832	0	2.00275	0
pyrCA1_217_1772066089_A09_P24_CA1Pyr2_SRR1546708	PGN-CA1Pyr2	6.0652	-8.53379	0	0.598804	0
pyrCA1_218_1772066089_A12_P24_CA1Pyr2_SRR1546709	PGN-CA1Pyr2	10.1992	-0.526532	0	2.15609	0
pyrCA1_219_1772066089_B02_P24_CA1Pyr2_SRR1546710	PGN-CA1Pyr2	8.23149	-3.53824	0	1.7448	0
pyrCA1_220_1772066089_B03_P24_CA1Pyr2_SRR1546711	PGN-CA1Pyr2	8.02598	-4.53471	0	0.637793	0
pyrCA1_221_1772066089_B10_P24_CA1Pyr2_SRR1546713	PGN-CA1Pyr2	9.15576	-0.557152	0	2.34194	0
pyrCA1_222_1772066089_C03_P24_CA1Pyr1_SRR1546714	PGN-CA1Pyr2	15.8887	19.2645	0	2.7111	0
pyrCA1_223_1772066089_C06_P24_CA1Pyr2_SRR1546717	PGN-CA1Pyr2	7.43125	-5.72534	0	2.10144	0
pyrCA1_224_1772066089_C07_P24_CA1Pyr1_SRR1546718	PGN-CA1Pyr2	15.5605	19.4731	0	2.0984	0
pyrCA1_225_1772066089_C12_P24_CA1Pyr1_SRR1546719	PGN-CA1Pyr2	16.2653	20.1415	0	2.25437	0
pyrCA1_226_1772066089_D02_P24_CA1Pyr2_SRR1546720	PGN-CA1Pyr2	7.59126	-7.11712	0	1.97841	0
pyrCA1_227_1772066089_D04_P24_CA1Pyr2_SRR1546721	PGN-CA1Pyr1	10.5445	-1.44371	0	2.13231	0
pyrCA1_228_1772066089_D10_P24_CA1Pyr2_SRR1546722	PGN-CA1Pyr2	11.8266	1.33743	0	2.20923	0
pyrCA1_229_1772066089_D12_P24_CA1Pyr1_SRR1546723	PGN-CA1Pyr2	18.3455	25.3018	0	2.58743	0
pyrCA1_230_1772066089_E04_P24_CA1Pyr2_SRR1546724	PGN-CA1Pyr2	7.42942	-10.4733	0	1.25793	0
pyrCA1_231_1772066089_E11_P24_CA1Pyr2_SRR1546726	PGN-CA1Pyr2	8.52822	-6.61043	0	1.46128	0
pyrCA1_232_1772066089_F04_P24_CA1Pyr2_SRR1546727	PGN-CA1Pyr2	10.4136	-2.95281	0	1.28535	0
pyrCA1_234_1772066089_F11_P24_CA1Pyr2_SRR1546729	PGN-CA1Pyr2	6.75831	-9.54351	0	1.5687	0
pyrCA1_235_1772066089_G05_P24_CA1Pyr2_SRR1546731	PGN-CA1Pyr1	9.48238	-3.82871	0	1.68659	0
pyrCA1_236_1772066089_G06_P24_CA1Pyr2_SRR1546732	PGN-CA1Pyr2	9.95861	2.25215	0	1.95661	0
pyrCA1_237_1772066089_G10_P24_CA1Pyr2_SRR1546733	PGN-CA1Pyr1	9.51715	-3.54941	0	2.04343	0
pyrCA1_238_1772066089_G11_P24_CA1Pyr2_SRR1546734	PGN-CA1Pyr2	8.69439	-4.20862	0	1.94023	0
pyrCA1_239_1772066089_G12_P24_CA1Pyr2_SRR1546735	PGN-CA1Pyr1	1.65007	-2.53445	0	2.06818	0
pyrCA1_240_1772066089_H02_P24_CA1Pyr2_SRR1546736	PGN-CA1Pyr2	9.12823	-1.32925	0	1.87878	0
pyrCA1_241_1772066089_H05_P24_CA1Pyr2_SRR1546738	PGN-CA1Pyr2	5.65203	-4.48766	0	1.14367	0
pyrCA1_242_1772066089_H06_P24_CA1Pyr2_SRR1546739	PGN-CA1Pyr2	10.1069	-2.93912	0	0.954233	0
pyrCA1_243_1772066089_H10_P24_CA1Pyr2_SRR1546740	PGN-CA1Pyr2	9.12013	-8.24627	0	1.54609	0
pyrCA1_244_1772066090_A01_P23_CA1Pyr1_SRR1546741	PGN-CA1Pyr2	14.7503	12.9307	1.1571	2.69538	0
pyrCA1_245_1772066090_A08_P23_CA1PyrInt_SRR1546744	PGN-CA1Pyr2	17.9727	23.5371	0	3.0058	0
pyrCA1_246_1772066090_A11_P23_CA1Pyr1_SRR1546745	PGN-CA1Pyr2	17.4278	24.9768	0	3.33178	0
pyrCA1_247_1772066090_B01_P23_CA1PyrInt_SRR1546746	PGN-CA1Pyr1	14.4937	18.7854	0	2.738	0
pyrCA1_248_1772066090_B09_P23_CA1Pyr1_SRR1546749	PGN-CA1Pyr1	21.5061	31.4061	0	2.75411	0
pyrCA1_249_1772066090_B10_P23_CA1Pyr2_SRR1546750	PGN-CA1Pyr2	5.08941	-12.3665	0.725304	0.954757	0
pyrCA1_250_1772066090_C02_P23_CA1Pyr1_SRR1546751	PGN-CA1Pyr2	23.3692	33.9937	0	2.83287	0
pyrCA1_251_1772066090_C03_P23_CA1Pyr1_SRR1546752	PGN-CA1Pyr2	12.0963	13.2763	0	3.05502	0
pyrCA1_252_1772066090_C04_P23_CA1Pyr1_SRR1546753	PGN-CA1Pyr2	14.0474	8.82249	0	2.4015	0
pyrCA1_253_1772066090_C09_P23_CA1Pyr1_SRR1546755	PGN-CA1Pyr2	20.1736	28.5585	0	2.5836	0
pyrCA1_254_1772066090_C10_P23_CA1Pyr1_SRR1546756	PGN-CA1Pyr2	15.9419	20.8984	0	2.69601	0
pyrCA1_255_1772066090_C11_P23_CA1Pyr1_SRR1546757	PGN-CA1Pyr2	20.8214	22.1115	0.691054	3.17404	0
pyrCA1_256_1772066090_D07_P23_CA1PyrInt_SRR1546760	PGN-CA1Pyr1	17.5034	23.8734	0	2.70877	0
pyrCA1_257_1772066090_D11_P23_CA1PyrInt_SRR1546762	PGN-CA1Pyr2	12.8621	9.91801	0	2.1752	0
pyrCA1_258_1772066090_E03_P23_CA1Pyr1_SRR1546763	PGN-CA1Pyr2	19.2427	26.2716	0	2.68655	0
pyrCA1_259_1772066090_E04_P23_CA1PyrInt_SRR1546764	PGN-CA1Pyr2	9.43486	8.31146	0	1.38172	0
pyrCA1_260_1772066090_E06_P23_CA1Pyr1_SRR1546765	PGN-CA1Pyr1	19.227	28.5821	0	3.12331	0
pyrCA1_261_1772066090_E09_P23_CA1Pyr1_SRR1546767	PGN-CA1Pyr2	15.8814	23.4376	0	2.38751	0
pyrCA1_262_1772066090_F01_P23_CA1Pyr1_SRR1546768	PGN-CA1Pyr2	16.1165	19.308	0.591436	1.76464	0
pyrCA1_263_1772066090_F06_P23_CA1PyrInt_SRR1546771	PGN-CA1Pyr2	16.594	23.014	0.576255	3.47117	0
pyrCA1_264_1772066090_F07_P23_CA1Pyr1_SRR1546772	PGN-CA1Pyr2	13.6049	8.60284	0.474954	2.31442	0
pyrCA1_265_1772066090_F10_P23_CA1PyrInt_SRR1546774	PGN-CA1Pyr2	20.0476	22.8693	0.557194	2.04277	0
pyrCA1_266_1772066090_F11_P23_CA1Pyr2_SRR1546775	PGN-CA1Pyr2	5.26345	-7.4363	0	2.06723	0
pyrCA1_267_1772066090_G07_P23_CA1Pyr1_SRR1546778	PGN-CA1Pyr2	18.4315	26.1021	1.51316	2.92881	0
pyrCA1_268_1772066090_G08_P23_CA1PyrInt_SRR1546779	PGN-CA1Pyr2	14.0536	21.2934	1.23071	2.47708	0
pyrCA1_269_1772066090_G09_P23_CA1PyrInt_SRR1546780	PGN-CA1Pyr2	12.3815	16.5059	0	2.21248	0
pyrCA1_270_1772066090_G10_P23_CA1PyrInt_SRR1546781	PGN-CA1Pyr1	20.9243	28.6052	0	2.77346	0
pyrCA1_271_1772066090_H03_P23_CA1Pyr1_SRR1546783	PGN-CA1Pyr2	15.3372	24.0838	0	2.97654	0
pyrCA1_272_1772066090_H05_P23_CA1PyrInt_SRR1546784	PGN-CA1Pyr2	12.0772	6.81543	0	1.80298	0
pyrCA1_273_1772066090_H06_P23_CA1PyrInt_SRR1546785	PGN-CA1Pyr2	19.4919	30.4091	0	2.58777	0
pyrCA1_274_1772066090_H07_P23_CA1Pyr1_SRR1546786	PGN-CA1Pyr2	11.6499	16.4196	0	2.57972	0
pyrCA1_275_1772066095_A04_P27_CA1Pyr2_SRR1546788	PGN-CA1Pyr2	7.14809	-3.5604	0	2.33304	0
pyrCA1_276_1772066095_B09_P27_CA1Pyr2_SRR1546793	PGN-CA1Pyr2	5.92209	-11.0326	0	1.25968	0
pyrCA1_277_1772066095_B10_P27_CA1Pyr2_SRR1546794	PGN-CA1Pyr2	6.63639	-13.5192	0	1.29484	0
pyrCA1_278_1772066095_B11_P27_CA1Pyr2_SRR1546795	PGN-CA1Pyr1	11.0414	0.0556994	0	0.740954	0
pyrCA1_279_1772066095_C01_P27_CA1Pyr2_SRR1546797	PGN-CA1Pyr2	7.59794	-7.88022	0	2.4909	0
pyrCA1_280_1772066095_C03_P27_CA1Pyr2_SRR1546798	PGN-CA1Pyr2	9.4493	-4.65762	0	2.43603	0
pyrCA1_281_1772066095_C04_P27_CA1Pyr2_SRR1546799	PGN-CA1Pyr2	14.0383	10.2754	0	2.08823	0
pyrCA1_282_1772066095_C06_P27_CA1Pyr2_SRR1546800	PGN-CA1Pyr2	8.77265	-7.28836	0	2.43714	0
pyrCA1_283_1772066095_C11_P27_CA1Pyr1_SRR1546802	PGN-CA1Pyr2	18.283	19.0179	0	2.16749	0
pyrCA1_284_1772066095_D01_P27_CA1Pyr2_SRR1546803	PGN-CA1Pyr2	11.5216	2.99256	0	2.73263	0
pyrCA1_286_1772066095_E05_P27_CA1Pyr2_SRR1546806	PGN-CA1Pyr2	9.29771	-6.37419	0	2.17484	0
pyrCA1_287_1772066095_E07_P27_CA1Pyr1_SRR1546807	PGN-CA1Pyr2	12.9872	14.1853	0	2.33513	0
pyrCA1_288_1772066095_F03_P27_CA1Pyr2_SRR1546808	PGN-CA1Pyr1	8.84228	0.672617	0	2.53698	0
pyrCA1_289_1772066095_F06_P27_CA1Pyr2_SRR1546809	PGN-CA1Pyr2	6.47608	-9.5748	0	1.77339	0
pyrCA1_290_1772066095_G01_P27_CA1Pyr2_SRR1546813	PGN-CA1Pyr2	12.3931	-1.31389	0	2.15116	0
pyrCA1_291_1772066095_G03_P27_CA1Pyr2_SRR1546814	PGN-CA1Pyr1	9.55024	-8.71956	0	1.90171	0
pyrCA1_292_1772066095_G06_P27_CA1Pyr2_SRR1546815	PGN-CA1Pyr2	11.3471	-3.05989	0	1.68157	0
pyrCA1_293_1772066095_H08_P27_CA1Pyr2_SRR1546818	PGN-CA1Pyr2	10.5048	-0.772221	0	2.18762	0
pyrCA1_294_1772066095_H12_P27_CA1Pyr2_SRR1546819	PGN-CA1Pyr2	8.4415	-7.71864	0	2.36733	0
pyrCA1_295_1772066096_A01_P27_CA1Pyr2_SRR1546820	PGN-CA1Pyr2	7.59379	-9.94946	0	0.851049	0
pyrCA1_296_1772066096_A09_P27_CA1Pyr2_SRR1546822	PGN-CA1Pyr1	13.5301	13.3033	0	1.52128	0
pyrCA1_297_1772066096_A12_P27_CA1Pyr2_SRR1546823	PGN-CA1Pyr2	11.3699	-1.8877	0	2.54902	0
pyrCA1_298_1772066096_B04_P27_CA1Pyr2_SRR1546825	PGN-CA1Pyr2	7.03031	-5.97358	0	1.48976	0
pyrCA1_299_1772066096_B07_P27_CA1Pyr2_SRR1546826	PGN-CA1Pyr2	16.4737	8.67438	0	1.71223	0
pyrCA1_300_1772066096_B10_P27_CA1Pyr2_SRR1546827	PGN-CA1Pyr2	5.80812	-9.02168	0	1.8409	0
pyrCA1_301_1772066096_B12_P27_CA1Pyr2_SRR1546828	PGN-CA1Pyr1	14.2067	7.86449	0	2.1601	0
pyrCA1_302_1772066096_C05_P27_CA1Pyr2_SRR1546832	PGN-CA1Pyr2	10.5645	-1.68932	0	2.77988	0
pyrCA1_303_1772066096_C06_P27_CA1Pyr2_SRR1546833	PGN-CA1Pyr2	12.4929	-1.45623	0	2.35704	0
pyrCA1_304_1772066096_C10_P27_CA1Pyr2_SRR1546835	PGN-CA1Pyr2	14.6358	10.2829	0	1.47413	0
pyrCA1_305_1772066096_D01_P27_CA1Pyr2_SRR1546837	PGN-CA1Pyr2	12.7232	4.76592	0	2.3353	0
pyrCA1_306_1772066096_D03_P27_CA1Pyr1_SRR1546838	PGN-CA1Pyr2	17.3397	15.0298	0	2.37636	0
pyrCA1_307_1772066096_D04_P27_CA1Pyr2_SRR1546839	PGN-CA1Pyr2	3.7159	-12.9977	0.960993	1.76522	0
pyrCA1_308_1772066096_D07_P27_CA1Pyr1_SRR1546840	PGN-CA1Pyr2	17.2172	19.1762	0	2.25703	0
pyrCA1_309_1772066096_D09_P27_CA1Pyr2_SRR1546841	PGN-CA1Pyr2	12.8094	3.33437	0	2.40154	0
pyrCA1_310_1772066096_D10_P27_CA1Pyr2_SRR1546842	PGN-CA1Pyr2	9.92516	-3.22829	0	1.86833	0
pyrCA1_311_1772066096_D11_P27_CA1Pyr2_SRR1546843	PGN-CA1Pyr2	12.3646	1.52144	0	2.24903	0
pyrCA1_312_1772066096_D12_P27_CA1Pyr2_SRR1546844	PGN-CA1Pyr2	4.57834	-11.0425	0	1.95834	0
pyrCA1_313_1772066096_E01_P27_CA1Pyr2_SRR1546845	PGN-CA1Pyr2	11.4779	-0.369259	0	2.78391	0
pyrCA1_314_1772066096_E03_P27_CA1Pyr2_SRR1546846	PGN-CA1Pyr2	7.82535	-1.49709	0	2.14502	0
pyrCA1_315_1772066096_E04_P27_CA1Pyr2_SRR1546847	PGN-CA1Pyr2	9.9202	-2.77137	0	2.39898	0
pyrCA1_316_1772066096_E05_P27_CA1Pyr2_SRR1546848	PGN-CA1Pyr2	10.0453	-6.36077	0	1.69692	0
pyrCA1_317_1772066096_E07_P27_CA1Pyr1_SRR1546850	PGN-CA1Pyr2	16.4201	13.8521	0	2.00843	0
pyrCA1_318_1772066096_E11_P27_CA1Pyr1_SRR1546851	PGN-CA1Pyr2	20.4428	24.2484	0	2.14902	0
pyrCA1_319_1772066096_E12_P27_CA1Pyr2_SRR1546852	PGN-CA1Pyr2	5.72933	-3.7419	0	1.53507	0
pyrCA1_320_1772066096_F01_P27_CA1Pyr2_SRR1546853	PGN-CA1Pyr2	10.75	-2.31277	0	2.54164	0
pyrCA1_321_1772066096_F02_P27_CA1Pyr2_SRR1546854	PGN-CA1Pyr2	12.4107	5.20437	0	2.13149	0
pyrCA1_322_1772066096_F07_P27_CA1Pyr2_SRR1546855	PGN-CA1PyrInt	13.3647	3.94318	0	2.6756	0
pyrCA1_324_1772066096_F12_P27_CA1Pyr2_SRR1546857	PGN-CA1Pyr1	3.99852	-12.5323	0	1.4641	0
pyrCA1_325_1772066096_G02_P27_CA1Pyr2_SRR1546859	PGN-CA1Pyr2	8.55544	-9.80673	0	2.18429	0
pyrCA1_326_1772066096_G09_P27_CA1Pyr1_SRR1546861	PGN-CA1Pyr2	19.0318	22.0363	0	2.38497	0
pyrCA1_327_1772066096_G10_P27_CA1Pyr2_SRR1546862	PGN-CA1Pyr2	9.344	-8.81259	0	2.27778	0
pyrCA1_328_1772066096_H08_P27_CA1Pyr2_SRR1546864	PGN-CA1Pyr2	12.8089	1.36386	0	2.11062	0
pyrCA1_329_1772066097_A01_P26_CA1Pyr2_SRR1546865	PGN-CA1Pyr2	1.99	-16.7253	0	1.23329	0
pyrCA1_330_1772066097_A02_P26_CA1Pyr2_SRR1546866	PGN-CA1Pyr1	-0.87579	-17.8529	0.764096	1.72066	0
pyrCA1_331_1772066097_A03_P26_CA1Pyr2_SRR1546867	PGN-CA1Pyr2	5.6502	-8.59495	0	1.12264	0
pyrCA1_333_1772066097_A05_P26_CA1Pyr2_SRR1546869	PGN-CA1Pyr2	9.43637	-2.61649	0	1.81082	0
pyrCA1_334_1772066097_A06_P26_CA1Pyr2_SRR1546870	PGN-CA1Pyr1	2.54548	-17.9656	0	0.801092	0
pyrCA1_335_1772066097_A11_P26_CA1Pyr2_SRR1546871	PGN-CA1Pyr2	8.50893	-6.59319	0	1.52875	0
pyrCA1_336_1772066097_B04_P26_CA1Pyr2_SRR1546872	PGN-CA1Pyr2	2.66151	-14.8876	0	1.26893	0
pyrCA1_337_1772066097_B05_P26_CA1Pyr2_SRR1546873	PGN-CA1Pyr2	-1.40803	-26.6545	0	1.25558	0
pyrCA1_338_1772066097_C02_P26_CA1Pyr2_SRR1546876	PGN-CA1Pyr2	6.72999	-10.1044	0	1.62288	0
pyrCA1_339_1772066097_C05_P26_CA1Pyr2_SRR1546878	PGN-CA1Pyr1	7.73893	-8.52433	0	1.27005	0
pyrCA1_340_1772066097_C10_P26_CA1Pyr2_SRR1546880	PGN-CA1Pyr2	6.83745	-8.29745	0	2.06631	0
pyrCA1_341_1772066097_C11_P26_CA1Pyr2_SRR1546881	PGN-CA1Pyr2	9.81269	-4.96087	0	2.30328	0
pyrCA1_342_1772066097_D06_P26_CA1Pyr2_SRR1546883	PGN-CA1Pyr2	12.4614	4.72614	0	2.1931	0
pyrCA1_343_1772066097_D07_P26_CA1Pyr2_SRR1546884	PGN-CA1Pyr2	7.13715	-3.93778	0	1.91584	0
pyrCA1_344_1772066097_D11_P26_CA1Pyr2_SRR1546886	PGN-CA1Pyr1	10.1485	4.86088	0	1.78774	0
pyrCA1_345_1772066097_D12_P26_CA1Pyr2_SRR1546887	PGN-CA1Pyr1	13.2618	1.92699	0	1.58652	0
pyrCA1_346_1772066097_E04_P26_CA1Pyr2_SRR1546888	PGN-CA1Pyr2	4.35577	-16.9276	0	1.78251	0
pyrCA1_347_1772066097_E07_P26_CA1Pyr1_SRR1546889	PGN-CA1Pyr2	15.8371	17.4152	0	2.87357	0
pyrCA1_348_1772066097_E12_P26_CA1Pyr2_SRR1546890	PGN-CA1Pyr2	13.5802	1.28363	0	2.5509	0
pyrCA1_349_1772066097_F04_P26_CA1Pyr2_SRR1546891	PGN-CA1Pyr2	8.09996	-4.61283	0	1.97407	0
pyrCA1_350_1772066097_F06_P26_CA1Pyr2_SRR1546892	PGN-CA1Pyr2	15.1031	10.4156	0	2.36654	0
pyrCA1_351_1772066097_F11_P26_CA1Pyr2_SRR1546893	PGN-CA1Pyr2	11.4639	2.59249	0	1.58772	0
pyrCA1_352_1772066097_F12_P26_CA1Pyr2_SRR1546894	PGN-CA1Pyr1	1.02646	-24.4503	0	1.04506	0
pyrCA1_353_1772066097_G05_P26_CA1Pyr2_SRR1546898	PGN-CA1Pyr2	2.72325	-12.4437	0	0.917252	0
pyrCA1_354_1772066097_G06_P26_CA1Pyr2_SRR1546899	PGN-CA1Pyr2	14.9627	10.5908	0	2.80289	0
pyrCA1_355_1772066097_G07_P26_CA1Pyr1_SRR1546900	PGN-CA1Pyr2	19.1919	23.1794	0	2.64883	0
pyrCA1_356_1772066097_G10_P26_CA1Pyr2_SRR1546901	PGN-CA1Pyr1	0.344409	-22.3964	0	1.14611	0
pyrCA1_357_1772066097_G11_P26_CA1Pyr2_SRR1546902	PGN-CA1Pyr2	9.16933	-3.53421	0	1.22527	0
pyrCA1_360_1772066097_H10_P26_CA1Pyr2_SRR1546908	PGN-CA1Pyr2	7.25455	-4.06879	0	0.803707	0
pyrCA1_361_1772066097_H11_P26_CA1Pyr2_SRR1546909	PGN-CA1Pyr2	-1.76152	0.453305	0	0.59934	0
pyrCA1_362_1772066098_A02_P26_CA1Pyr2_SRR1546911	PGN-CA1Pyr2	7.16479	-10.9143	0	1.8916	0
pyrCA1_363_1772066098_A06_P26_CA1Pyr2_SRR1546914	PGN-CA1Pyr2	13.505	6.2461	0	1.96932	0
pyrCA1_364_1772066098_A07_P26_CA1Pyr1_SRR1546915	PGN-CA1Pyr2	15.078	7.84614	0	1.92913	0
pyrCA1_365_1772066098_A08_P26_CA1Pyr2_SRR1546916	PGN-CA1Pyr2	6.33446	-10.2771	0	1.99185	0
pyrCA1_366_1772066098_B02_P26_CA1Pyr2_SRR1546919	PGN-CA1Pyr2	9.27271	-2.50091	0	1.68201	0
pyrCA1_368_1772066098_C01_P26_CA1Pyr2_SRR1546925	PGN-CA1Pyr2	14.5789	9.95686	0	2.15431	0
pyrCA1_369_1772066098_C03_P26_CA1Pyr2_SRR1546927	PGN-CA1Pyr2	10.0651	-4.34808	0	2.19883	0
pyrCA1_370_1772066098_C05_P26_CA1Pyr2_SRR1546929	PGN-CA1Pyr2	10.6658	-3.26851	0	1.83226	0
pyrCA1_371_1772066098_C08_P26_CA1Pyr2_SRR1546931	PGN-CA1Pyr1	10.5949	-4.35854	0	1.28372	0
pyrCA1_372_1772066098_C09_P26_CA1Pyr2_SRR1546932	PGN-CA1Pyr2	10.0076	-7.20686	0	2.11721	0
pyrCA1_373_1772066098_D02_P26_CA1Pyr2_SRR1546934	PGN-CA1Pyr1	11.5511	4.293	0	1.44696	0
pyrCA1_374_1772066098_D03_P26_CA1Pyr2_SRR1546935	PGN-CA1Pyr2	10.8897	0.98672	0	1.94113	0
pyrCA1_375_1772066098_D05_P26_CA1Pyr2_SRR1546936	PGN-CA1Pyr2	7.72715	-5.06935	0	0	0
pyrCA1_376_1772066098_D09_P26_CA1Pyr2_SRR1546938	PGN-CA1Pyr2	8.89016	-6.65009	0	1.69617	0
pyrCA1_377_1772066098_E01_P26_CA1Pyr2_SRR1546941	PGN-CA1Pyr2	10.8655	-1.89511	0	1.907	0
pyrCA1_378_1772066098_E02_P26_CA1Pyr2_SRR1546942	PGN-CA1Pyr2	10.4692	2.17422	0	1.55486	0
pyrCA1_379_1772066098_E03_P26_CA1Pyr2_SRR1546943	PGN-CA1Pyr1	9.69101	-7.51851	0	0.70299	0
pyrCA1_381_1772066098_E09_P26_CA1Pyr2_SRR1546946	PGN-CA1Pyr2	11.7823	1.61206	0	1.32664	0
pyrCA1_382_1772066098_E11_P26_CA1Pyr2_SRR1546947	PGN-CA1Pyr1	11.2758	0.392582	0	1.22947	0
pyrCA1_383_1772066098_F02_P26_CA1Pyr2_SRR1546950	PGN-CA1Pyr2	10.192	-0.698889	0	1.75664	0
pyrCA1_384_1772066098_F07_P26_CA1Pyr2_SRR1546951	PGN-CA1Pyr2	9.03579	-7.53925	0	2.06651	0
pyrCA1_385_1772066098_G02_P26_CA1Pyr2_SRR1546953	PGN-CA1Pyr2	13.26	6.21999	0	2.19332	0
pyrCA1_386_1772066098_G10_P26_CA1Pyr2_SRR1546954	PGN-CA1Pyr2	8.43417	-8.99232	0	2.349	0
pyrCA1_387_1772066098_H04_P26_CA1Pyr2_SRR1546955	PGN-CA1Pyr2	2.58206	-13.6104	0.92531	2.06076	0
pyrCA1_388_1772066098_H05_P26_CA1Pyr2_SRR1546956	PGN-CA1Pyr2	12.1692	2.52724	0	1.78286	0
pyrCA1_389_1772066098_H06_P26_CA1Pyr2_SRR1546957	PGN-CA1Pyr2	13.925	5.29267	0	1.85146	0
pyrCA1_390_1772066098_H11_P26_CA1Pyr1_SRR1546958	PGN-CA1Pyr2	18.3522	20.3273	0	2.48162	0
pyrCA1_391_1772066099_A03_P23_CA1Pyr2_SRR1546960	PGN-CA1Pyr2	12.8867	1.32264	0	2.35724	0
pyrCA1_392_1772066099_A04_P23_CA1Pyr2_SRR1546961	PGN-CA1Pyr2	7.11678	-1.04487	0	1.95102	0
pyrCA1_393_1772066099_A06_P23_CA1Pyr2_SRR1546962	PGN-CA1Pyr2	8.81519	-3.59202	0	2.07143	0
pyrCA1_394_1772066099_A07_P23_CA1Pyr2_SRR1546963	PGN-CA1Pyr2	13.2574	10.9378	0	2.05545	0
pyrCA1_395_1772066099_A08_P23_CA1Pyr2_SRR1546964	PGN-CA1Pyr2	1.9669	-21.879	0	0.482427	0
pyrCA1_397_1772066099_A12_P23_CA1Pyr1_SRR1546966	PGN-CA1Pyr2	18.2721	28.0527	0	3.55305	0
pyrCA1_398_1772066099_B01_P23_CA1Pyr2_SRR1546967	PGN-CA1Pyr2	12.3101	5.35024	0	1.7277	0
pyrCA1_400_1772066099_B03_P23_CA1Pyr2_SRR1546969	PGN-CA1Pyr2	8.68634	-5.56672	0	1.8453	0
pyrCA1_401_1772066099_B05_P23_CA1Pyr2_SRR1546970	PGN-CA1Pyr2	17.372	15.5309	0	2.25899	0
pyrCA1_403_1772066099_B10_P23_CA1Pyr2_SRR1546972	PGN-CA1Pyr2	8.31632	-10.5213	0	2.38808	0
pyrCA1_404_1772066099_B11_P23_CA1Pyr2_SRR1546973	PGN-CA1Pyr2	4.241	-13.6918	0	0.824859	0
pyrCA1_405_1772066099_C03_P23_CA1Pyr1_SRR1546975	PGN-CA1Pyr2	10.8178	24.2503	0	3.09203	0
pyrCA1_406_1772066099_C05_P23_CA1Pyr2_SRR1546977	PGN-CA1Pyr2	5.99145	-0.326568	0.952665	2.35666	0
pyrCA1_407_1772066099_C06_P23_CA1Pyr2_SRR1546978	PGN-CA1Pyr2	13.1519	3.76605	0	2.11057	0
pyrCA1_408_1772066099_D01_P23_CA1Pyr2_SRR1546981	PGN-CA1Pyr2	8.95589	0.928481	0	2.19377	0
pyrCA1_409_1772066099_D02_P23_CA1Pyr2_SRR1546982	PGN-CA1Pyr2	17.3448	15.8293	0	2.21467	0
pyrCA1_411_1772066099_D09_P23_CA1Pyr1_SRR1546984	PGN-CA1Pyr2	18.4626	35.6271	0	3.59607	0
pyrCA1_413_1772066099_D12_P23_CA1Pyr2_SRR1546987	PGN-CA1Pyr2	10.923	-2.81655	0	2.07581	0
pyrCA1_414_1772066099_E01_P23_CA1Pyr2_SRR1546988	PGN-CA1Pyr2	12.1631	5.5085	0	1.57811	0
pyrCA1_415_1772066099_E02_P23_CA1Pyr2_SRR1546989	PGN-CA1Pyr2	9.1979	-5.01215	0	2.52411	0
pyrCA1_416_1772066099_E06_P23_CA1Pyr2_SRR1546992	PGN-CA1Pyr2	12.4409	5.99709	0	2.12916	0
pyrCA1_417_1772066099_E12_P23_CA1Pyr2_SRR1546994	PGN-CA1Pyr2	11.995	2.41022	0	2.18944	0
pyrCA1_418_1772066099_F01_P23_CA1Pyr2_SRR1546995	PGN-CA1Pyr2	12.5894	4.08658	0	1.42888	0
pyrCA1_419_1772066099_F03_P23_CA1Pyr1_SRR1546996	PGN-CA1Pyr2	15.6044	30.4832	0	3.92906	0
pyrCA1_420_1772066099_F04_P23_CA1Pyr2_SRR1546997	PGN-CA1Pyr2	12.5422	4.05422	0	2.13976	0
pyrCA1_421_1772066099_F05_P23_CA1Pyr2_SRR1546998	PGN-CA1Pyr2	-4.17718	-8.91458	0	0.944011	0
pyrCA1_422_1772066099_F06_P23_CA1Pyr2_SRR1546999	PGN-CA1Pyr2	10.0322	-2.28281	0	1.89727	0
pyrCA1_423_1772066099_F07_P23_CA1Pyr1_SRR1547000	PGN-CA1Pyr2	18.0139	27.1256	0	3.47367	0
pyrCA1_424_1772066099_F11_P23_CA1Pyr2_SRR1547002	PGN-CA1Pyr2	8.29321	-0.71703	0	1.93717	0
pyrCA1_425_1772066099_F12_P23_CA1Pyr2_SRR1547003	PGN-CA1Pyr2	7.60556	-4.72634	0	2.20214	0
pyrCA1_426_1772066099_G02_P23_CA1Pyr2_SRR1547004	PGN-CA1Pyr2	15.8377	14.2178	0	2.31715	0
pyrCA1_428_1772066099_G05_P23_CA1Pyr2_SRR1547006	PGN-CA1Pyr2	9.98835	-5.84347	0	2.05042	0
pyrCA1_429_1772066099_G06_P23_CA1Pyr2_SRR1547007	PGN-CA1Pyr2	11.1326	-0.855724	0	1.90217	0
pyrCA1_430_1772066099_G10_P23_CA1Pyr2_SRR1547008	PGN-CA1Pyr2	11.1857	-3.31824	0	1.826	0
pyrCA1_431_1772066099_G11_P23_CA1Pyr2_SRR1547009	PGN-CA1Pyr1	10.3396	-3.93315	0	2.02438	0
pyrCA1_433_1772066099_H03_P23_CA1Pyr2_SRR1547013	PGN-CA1Pyr1	12.1696	0.355947	0	1.92652	0
pyrCA1_434_1772066099_H05_P23_CA1Pyr2_SRR1547014	PGN-CA1Pyr2	14.5125	2.43584	0	2.26818	0
pyrCA1_435_1772066099_H12_P23_CA1Pyr2_SRR1547017	PGN-CA1Pyr2	9.01714	-3.03675	0	1.70673	0
pyrCA1_436_1772066100_A03_P24_CA1Pyr1_SRR1547018	PGN-CA1Pyr2	13.758	6.89999	0	2.50052	0
pyrCA1_437_1772066100_A06_P24_CA1Pyr2_SRR1547020	PGN-CA1PyrInt	7.30671	-10.7021	0	1.98885	0
pyrCA1_438_1772066100_A08_P24_CA1Pyr1_SRR1547021	PGN-CA1Pyr2	17.5728	17.5643	0	2.6315	0
pyrCA1_439_1772066100_A09_P24_CA1Pyr2_SRR1547022	PGN-CA1Pyr2	14.5905	9.01514	0	2.02527	0
pyrCA1_440_1772066100_A10_P24_CA1Pyr2_SRR1547023	PGN-CA1Pyr2	12.5981	-0.192526	0	1.86875	0
pyrCA1_441_1772066100_A11_P24_CA1Pyr2_SRR1547024	PGN-CA1Pyr1	11.7155	-2.67868	0	2.37477	0
pyrCA1_442_1772066100_B01_P24_CA1Pyr2_SRR1547026	PGN-CA1Pyr1	10.4657	-7.62214	0	1.80962	0
pyrCA1_443_1772066100_B03_P24_CA1Pyr1_SRR1547027	PGN-CA1Pyr2	16.3039	11.8452	0	2.33303	0
pyrCA1_444_1772066100_B07_P24_CA1Pyr2_SRR1547029	PGN-CA1Pyr1	11.0629	-7.66496	0	2.82377	0
pyrCA1_445_1772066100_B12_P24_CA1Pyr1_SRR1547030	PGN-CA1Pyr2	10.8616	4.91069	0	2.77034	0
pyrCA1_446_1772066100_C08_P24_CA1Pyr2_SRR1547031	PGN-CA1PyrInt	11.5317	-3.19371	0	0.628591	0
pyrCA1_447_1772066100_C10_P24_CA1Pyr2_SRR1547032	PGN-CA1Pyr2	13.6076	5.68389	0	1.68357	0
pyrCA1_448_1772066100_D11_P24_CA1Pyr2_SRR1547036	PGN-CA1Pyr1	8.9905	-6.65148	0	2.07065	0
pyrCA1_450_1772066100_E05_P24_CA1Pyr2_SRR1547039	PGN-CA1Pyr2	9.33237	-4.62312	0	2.23732	0
pyrCA1_451_1772066100_E09_P24_CA1Pyr2_SRR1547040	PGN-CA1Pyr2	12.6215	-3.41046	0	2.64154	0
pyrCA1_452_1772066100_F04_P24_CA1Pyr2_SRR1547042	PGN-CA1Pyr2	5.85668	-8.44933	0	2.1958	0
pyrCA1_453_1772066100_F05_P24_CA1Pyr2_SRR1547043	PGN-CA1Pyr2	8.29768	-7.86236	0	2.49531	0
pyrCA1_454_1772066100_F10_P24_CA1Pyr2_SRR1547046	PGN-CA1Pyr2	10.7512	-7.12148	0	2.30637	0
pyrCA1_455_1772066100_G02_P24_CA1Pyr2_SRR1547047	PGN-CA1Pyr2	11.7498	-2.08739	0	1.12629	0
pyrCA1_456_1772066101_A04_P24_CA1Pyr2_SRR1547051	PGN-CA1Pyr2	13.0855	1.78795	0	1.31269	0
pyrCA1_457_1772066101_A08_P24_CA1Pyr2_SRR1547052	PGN-CA1Pyr2	10.1666	-2.88518	0	2.09073	0
pyrCA1_458_1772066101_A09_P24_CA1Pyr2_SRR1547053	PGN-CA1Pyr2	8.09259	1.44553	0	1.90687	0
pyrCA1_459_1772066101_B04_P24_CA1Pyr2_SRR1547055	PGN-CA1Pyr2	16.1011	10.6573	0	2.02344	0
pyrCA1_460_1772066101_C01_P24_CA1Pyr2_SRR1547057	PGN-CA1Pyr2	13.9806	5.45773	0	1.99254	0
pyrCA1_461_1772066101_C05_P24_CA1Pyr2_SRR1547058	PGN-CA1Pyr2	7.54768	-5.62843	0	2.18523	0
pyrCA1_462_1772066101_C06_P24_CA1Pyr2_SRR1547059	PGN-CA1Pyr2	12.9544	7.40724	0	1.87591	0
pyrCA1_463_1772066101_C07_P24_CA1Pyr2_SRR1547060	PGN-CA1Pyr2	8.8564	-7.01386	0	2.5886	0
pyrCA1_464_1772066101_C08_P24_CA1Pyr2_SRR1547061	PGN-CA1Pyr1	12.002	1.15835	0	2.3226	0
pyrCA1_465_1772066101_C09_P24_CA1Pyr2_SRR1547062	PGN-CA1Pyr1	10.6707	0.579919	0	1.67369	0
pyrCA1_466_1772066101_C11_P24_CA1Pyr2_SRR1547063	PGN-CA1Pyr1	12.2629	3.39278	0	2.37831	0
pyrCA1_467_1772066101_C12_P24_CA1Pyr2_SRR1547064	PGN-CA1Pyr2	11.0772	-2.86678	0	2.00877	0
pyrCA1_468_1772066101_D02_P24_CA1Pyr2_SRR1547065	PGN-CA1Pyr1	9.12822	-4.34533	0	1.71559	0
pyrCA1_469_1772066101_D03_P24_CA1Pyr2_SRR1547066	PGN-CA1Pyr2	10.7875	-6.58352	0	1.74868	0
pyrCA1_470_1772066101_D06_P24_CA1Pyr2_SRR1547067	PGN-CA1Pyr2	14.3988	4.98071	0	2.42643	0
pyrCA1_471_1772066101_D08_P24_CA1Pyr2_SRR1547068	PGN-CA1Pyr1	12.7029	6.28641	0	2.35436	0
pyrCA1_472_1772066101_D11_P24_CA1Pyr2_SRR1547069	PGN-CA1PyrInt	5.79793	-6.01105	0	1.26916	0
pyrCA1_473_1772066101_E05_P24_CA1Pyr2_SRR1547070	PGN-CA1Pyr1	11.8358	2.41232	0	2.01661	0
pyrCA1_474_1772066101_E11_P24_CA1Pyr2_SRR1547071	PGN-CA1Pyr1	12.3579	1.19838	0	2.18679	0
pyrCA1_475_1772066101_E12_P24_CA1Pyr2_SRR1547072	PGN-CA1Pyr2	11.5578	-3.50665	0	2.38258	0
pyrCA1_476_1772066101_F05_P24_CA1Pyr2_SRR1547075	PGN-CA1Pyr1	8.02588	-8.93428	0	1.45474	0
pyrCA1_477_1772066101_F11_P24_CA1Pyr2_SRR1547076	PGN-CA1Pyr1	9.03668	-4.40698	0	2.08806	0
pyrCA1_478_1772066101_F12_P24_CA1Pyr2_SRR1547077	PGN-CA1Pyr1	8.83383	-5.32185	0	2.03769	0
pyrCA1_479_1772066101_G04_P24_CA1Pyr2_SRR1547078	PGN-CA1Pyr1	10.0193	-2.04614	0	1.87972	0
pyrCA1_480_1772066101_G10_P24_CA1Pyr2_SRR1547080	PGN-CA1Pyr2	10.6313	-1.54828	0	2.43769	0
pyrCA1_481_1772066101_G12_P24_CA1Pyr2_SRR1547081	PGN-CA1Pyr1	12.1623	-1.16567	0	0.881131	0
pyrCA1_482_1772066101_H01_P24_CA1Pyr2_SRR1547082	PGN-CA1Pyr1	5.01924	-13.7892	0	2.18919	0
pyrCA1_483_1772066102_A01_P23_CA1Pyr2_SRR1547084	PGN-CA1PyrInt	16.8428	12.4345	0	2.18822	0
pyrCA1_484_1772066102_A02_P23_CA1Pyr2_SRR1547085	PGN-CA1Pyr1	7.92061	-5.5152	0	1.60497	0
pyrCA1_485_1772066102_A07_P23_CA1Pyr1_SRR1547088	PGN-CA1Pyr1	12.084	16.0115	0	2.38531	0
pyrCA1_486_1772066102_A09_P23_CA1Pyr1_SRR1547089	PGN-CA1Pyr2	19.3633	19.2776	0	2.65138	0
pyrCA1_487_1772066102_A10_P23_CA1Pyr2_SRR1547090	PGN-CA1Pyr2	10.4716	-6.33532	0	1.88243	0
pyrCA1_488_1772066102_A11_P23_CA1Pyr2_SRR1547091	PGN-CA1Pyr2	12.3188	3.1257	0	2.26438	0
pyrCA1_489_1772066102_A12_P23_CA1Pyr2_SRR1547092	PGN-CA1Pyr1	10.4658	-3.26699	0	1.60752	0
pyrCA1_490_1772066102_B01_P23_CA1Pyr2_SRR1547093	PGN-CA1Pyr2	9.02412	-5.10086	0	1.73859	0
pyrCA1_492_1772066102_B05_P23_CA1Pyr2_SRR1547096	PGN-CA1Pyr2	14.8885	10.5782	0	2.41328	0
pyrCA1_493_1772066102_B07_P23_CA1Pyr2_SRR1547098	PGN-CA1Pyr2	6.6853	-4.40323	0	1.33543	0
pyrCA1_494_1772066102_B10_P23_CA1Pyr1_SRR1547099	PGN-CA1Pyr2	15.8788	14.3703	0	2.80454	0
pyrCA1_496_1772066102_C12_P23_CA1Pyr1_SRR1547107	PGN-CA1PyrInt	15.7448	18.2526	0	2.88503	0
pyrCA1_497_1772066102_D02_P23_CA1Pyr2_SRR1547109	PGN-CA1Pyr2	9.0637	-8.40805	0	1.611	0
pyrCA1_498_1772066102_D04_P23_CA1Pyr1_SRR1547110	PGN-CA1Pyr2	20.0288	22.8126	0	2.93493	0
pyrCA1_499_1772066102_D05_P23_CA1Pyr2_SRR1547111	PGN-CA1Pyr1	9.3227	-4.80414	0	1.86887	0
pyrCA1_500_1772066102_D08_P23_CA1Pyr2_SRR1547112	PGN-CA1Pyr1	10.2364	-5.89566	0	1.57945	0
pyrCA1_501_1772066102_D10_P23_CA1Pyr1_SRR1547113	PGN-CA1Pyr2	14.9593	18.1772	0	2.81104	0
pyrCA1_502_1772066102_E02_P23_CA1Pyr2_SRR1547115	PGN-CA1Pyr1	11.3355	-1.07978	0	1.92788	0
pyrCA1_504_1772066102_E05_P23_CA1Pyr2_SRR1547117	PGN-CA1Pyr2	6.40987	-13.5163	0	2.04302	0
pyrCA1_505_1772066102_E11_P23_CA1Pyr2_SRR1547120	PGN-CA1Pyr2	10.4352	-1.44118	0	1.70082	0
pyrCA1_506_1772066102_E12_P23_CA1Pyr2_SRR1547121	PGN-CA1Pyr1	14.5745	4.15377	0	1.91321	0
pyrCA1_508_1772066102_F03_P23_CA1Pyr2_SRR1547123	PGN-CA1Pyr1	9.6154	-3.49868	0	1.63746	0
pyrCA1_509_1772066102_F04_P23_CA1Pyr2_SRR1547124	PGN-CA1Pyr1	13.5429	6.22319	0	2.07604	0
pyrCA1_510_1772066102_F05_P23_CA1Pyr2_SRR1547125	PGN-CA1Pyr2	6.76902	-6.00702	0	1.66948	0
pyrCA1_511_1772066102_F06_P23_CA1Pyr2_SRR1547126	PGN-CA1Pyr2	11.8867	4.55967	0	1.63139	0
pyrCA1_513_1772066102_F09_P23_CA1Pyr2_SRR1547128	PGN-CA1PyrInt	12.1996	4.74949	0	1.93743	0
pyrCA1_514_1772066102_F10_P23_CA1Pyr2_SRR1547129	PGN-CA1Pyr2	8.20028	-6.41924	0	1.64304	0
pyrCA1_515_1772066102_F11_P23_CA1Pyr2_SRR1547130	PGN-CA1Pyr2	9.16904	-4.99801	0	1.82991	0
pyrCA1_516_1772066102_G02_P23_CA1Pyr2_SRR1547131	PGN-CA1Pyr2	13.3801	7.27701	0	2.00104	0
pyrCA1_517_1772066102_G05_P23_CA1Pyr2_SRR1547132	PGN-CA1PyrInt	8.45265	-7.94233	0	1.79067	0
pyrCA1_518_1772066102_H03_P23_CA1Pyr2_SRR1547138	PGN-CA1Pyr2	5.77003	-9.51399	0	1.09595	0
pyrCA1_519_1772066102_H06_P23_CA1Pyr1_SRR1547139	PGN-CA1Pyr2	15.5325	13.078	0	2.89275	0
pyrCA1_520_1772066103_A02_P26_CA1Pyr1_SRR1547141	PGN-CA1Pyr1	18.0206	21.1273	0	2.48674	0
pyrCA1_521_1772066103_A05_P26_CA1Pyr1_SRR1547142	PGN-CA1Pyr2	14.1938	7.37147	0	2.10249	0
pyrCA1_522_1772066103_C03_P26_CA1Pyr2_SRR1547144	PGN-CA1Pyr2	13.0592	2.17021	0	2.65929	0
pyrCA1_523_1772066103_C06_P26_CA1Pyr1_SRR1547145	PGN-CA1Pyr2	20.5146	23.1829	0	2.19833	0
pyrCA1_524_1772066103_D05_P26_CA1Pyr2_SRR1547146	PGN-CA1Pyr2	16.1491	10.6033	0	2.34116	0
pyrCA1_525_1772066103_D07_P26_CA1Pyr2_SRR1547147	PGN-CA1Pyr1	15.4267	9.53732	0	2.25979	0
pyrCA1_526_1772066103_D11_P26_CA1Pyr1_SRR1547148	PGN-CA1Pyr1	14.1406	12.7943	0	2.35764	0
pyrCA1_527_1772066103_D12_P26_CA1PyrInt_SRR1547149	PGN-CA1Pyr2	9.88665	-2.42231	0	2.32208	0
pyrCA1_528_1772066103_E06_P26_CA1Pyr1_SRR1547150	PGN-CA1Pyr2	20.2106	27.2886	0	2.67003	0
pyrCA1_529_1772066103_F12_P26_CA1Pyr1_SRR1547151	PGN-CA1Pyr1	12.4765	0.036759	0	2.2376	0
pyrCA1_530_1772066103_G10_P26_CA1Pyr1_SRR1547152	PGN-CA1Pyr2	14.0942	5.28632	0	1.93485	0
pyrCA1_531_1772066107_A01_P24_CA1Pyr1_SRR1547163	PGN-CA1Pyr2	19.3969	25.5554	0	1.77458	0
pyrCA1_532_1772066107_A02_P24_CA1Pyr1_SRR1547164	PGN-CA1Pyr1	20.1738	27.4788	0	2.7802	0
pyrCA1_533_1772066107_A03_P24_CA1Pyr1_SRR1547165	PGN-CA1Pyr2	22.6459	32.4657	0	2.87414	0
pyrCA1_534_1772066107_A05_P24_CA1Pyr2_SRR1547166	PGN-CA1Pyr2	12.8717	-0.236383	0	1.50786	0
pyrCA1_535_1772066107_A06_P24_CA1Pyr1_SRR1547167	PGN-CA1Pyr2	19.8254	30.5711	0	2.39906	0
pyrCA1_536_1772066107_A11_P24_CA1Pyr1_SRR1547168	PGN-CA1Pyr2	21.3111	26.0921	0	1.53171	0
pyrCA1_537_1772066107_A12_P24_CA1PyrInt_SRR1547169	PGN-CA1Pyr2	18.0623	24.4114	0	2.6753	0
pyrCA1_538_1772066107_B02_P24_CA1Pyr1_SRR1547170	PGN-CA1Pyr1	18.5069	21.1325	0	1.57917	0
pyrCA1_539_1772066107_B04_P24_CA1Pyr1_SRR1547171	PGN-CA1Pyr2	23.1574	32.3845	0	2.72474	0
pyrCA1_540_1772066107_B05_P24_CA1Pyr2_SRR1547172	PGN-CA1Pyr1	15.0888	12.6615	0	2.51111	0
pyrCA1_541_1772066107_B06_P24_CA1Pyr2_SRR1547173	PGN-CA1Pyr2	11.6034	4.02842	0	1.76473	0
pyrCA1_543_1772066107_B09_P24_CA1Pyr1_SRR1547175	PGN-CA1Pyr2	22.7085	31.0988	0	2.31667	0
pyrCA1_544_1772066107_B10_P24_CA1Pyr2_SRR1547176	PGN-CA1Pyr2	11.3879	0.38399	0	1.87124	0
pyrCA1_545_1772066107_B11_P24_CA1Pyr2_SRR1547177	PGN-CA1Pyr2	3.74297	-12.791	0	0.858579	0
pyrCA1_546_1772066107_B12_P24_CA1Pyr2_SRR1547178	PGN-CA1Pyr2	7.17403	-2.66242	0.645806	2.21569	0
pyrCA1_547_1772066107_C04_P24_CA1Pyr2_SRR1547179	PGN-CA1Pyr2	13.5027	8.25732	0	1.92719	0
pyrCA1_548_1772066107_C05_P24_CA1PyrInt_SRR1547180	PGN-CA1Pyr2	6.50168	-6.64057	0	1.46327	0
pyrCA1_549_1772066107_C06_P24_CA1Pyr2_SRR1547181	PGN-CA1Pyr1	11.5743	5.67528	0	1.5854	0
pyrCA1_550_1772066107_C10_P24_CA1Pyr1_SRR1547182	PGN-CA1Pyr1	19.3876	24.7418	0	1.93857	0
pyrCA1_551_1772066107_C11_P24_CA1Pyr1_SRR1547183	PGN-CA1Pyr2	20.6934	20.7484	0	2.72084	0
pyrCA1_552_1772066107_C12_P24_CA1Pyr2_SRR1547184	PGN-CA1PyrInt	12.6808	1.0215	0	1.97254	0
pyrCA1_553_1772066107_D02_P24_CA1Pyr1_SRR1547185	PGN-CA1Pyr1	20.7124	32.9576	0	2.93834	0
pyrCA1_555_1772066107_D05_P24_CA1Pyr2_SRR1547187	PGN-CA1Pyr2	11.4652	1.93794	0	1.95942	0
pyrCA1_556_1772066107_D11_P24_CA1Pyr2_SRR1547188	PGN-CA1Pyr1	11.159	0.0478017	0	2.07618	0
pyrCA1_557_1772066107_E01_P24_CA1Pyr1_SRR1547189	PGN-CA1Pyr1	22.2628	30.3974	0	2.00553	0
pyrCA1_558_1772066107_E03_P24_CA1Pyr1_SRR1547190	PGN-CA1Pyr1	24.6243	33.4334	0	2.66554	0
pyrCA1_559_1772066107_E04_P24_CA1Pyr1_SRR1547191	PGN-CA1Pyr1	20.4733	18.3491	0	2.38752	0
pyrCA1_560_1772066107_E05_P24_CA1Pyr2_SRR1547192	PGN-CA1Pyr1	18.536	18.5769	0	2.18003	0
pyrCA1_561_1772066107_E06_P24_CA1PyrInt_SRR1547193	PGN-CA1Pyr1	9.96224	5.69681	0	2.32846	0
pyrCA1_562_1772066107_E12_P24_CA1Pyr2_SRR1547195	PGN-CA1Pyr1	3.40798	-1.64772	0	1.61776	0
pyrCA1_563_1772066107_F04_P24_CA1Pyr2_SRR1547196	PGN-CA1PyrInt	12.6572	4.67652	0	1.19763	0
pyrCA1_564_1772066107_F06_P24_CA1Pyr2_SRR1547197	PGN-CA1Pyr1	14.1528	6.09409	0	2.39758	0
pyrCA1_565_1772066107_F08_P24_CA1PyrInt_SRR1547198	PGN-CA1Pyr1	16.5046	20.1875	0	2.10965	0
pyrCA1_566_1772066107_F09_P24_CA1Pyr2_SRR1547199	PGN-CA1Pyr2	8.91163	-3.03752	0	1.89131	0
pyrCA1_567_1772066107_F10_P24_CA1Pyr2_SRR1547200	PGN-CA1Pyr1	10.6239	1.07499	0	2.05667	0
pyrCA1_569_1772066107_F12_P24_CA1Pyr1_SRR1547202	PGN-CA1Pyr1	18.532	21.6461	0	2.07061	0
pyrCA1_570_1772066107_G01_P24_CA1Pyr2_SRR1547203	PGN-CA1Pyr1	8.64281	7.41623	0	1.80615	0
pyrCA1_571_1772066107_G02_P24_CA1Pyr2_SRR1547204	PGN-CA1Pyr1	9.57083	2.54872	0.62678	1.67857	0
pyrCA1_573_1772066107_G04_P24_CA1Pyr2_SRR1547206	PGN-CA1Pyr1	12.2933	0.678328	0	2.09339	0
pyrCA1_574_1772066107_G05_P24_CA1Pyr1_SRR1547207	PGN-CA1Pyr1	17.6007	32.2468	0	2.24918	0
pyrCA1_576_1772066107_G10_P24_CA1Pyr1_SRR1547209	PGN-CA1Pyr1	17.7149	22.0376	0	1.25804	0
pyrCA1_577_1772066107_G12_P24_CA1Pyr2_SRR1547210	PGN-CA1Pyr1	10.9075	3.82037	0	2.3375	0
pyrCA1_578_1772066107_H01_P24_CA1Pyr2_SRR1547211	PGN-CA1Pyr1	9.83656	-1.96065	0	1.71843	0
pyrCA1_579_1772066107_H03_P24_CA1Pyr1_SRR1547212	PGN-CA1Pyr1	18.72	28.5773	0	2.3903	0
pyrCA1_580_1772066107_H04_P24_CA1Pyr2_SRR1547213	PGN-CA1PyrInt	14.8671	10.6715	0	1.78855	0
pyrCA1_581_1772066107_H06_P24_CA1Pyr1_SRR1547214	PGN-CA1Pyr1	21.5972	23.7868	0	2.4341	0
pyrCA1_582_1772066107_H11_P24_CA1Pyr2_SRR1547215	PGN-CA1Pyr1	18.0932	15.6583	0	2.48774	0
pyrCA1_583_1772066107_H12_P24_CA1Pyr2_SRR1547216	PGN-CA1Pyr1	-8.31853	-0.14734	0	1.73741	0
pyrCA1_584_1772066108_B05_P23_CA1Pyr2_SRR1547221	PGN-CA1Pyr1	4.27726	-15.241	1.09875	1.46649	0
pyrCA1_585_1772066108_C07_P23_CA1Pyr2_SRR1547224	PGN-CA1Pyr2	12.0118	-0.0972839	0	2.12849	0
pyrCA1_586_1772066108_D05_P23_CA1Pyr2_SRR1547225	PGN-CA1Pyr2	10.3509	-6.15649	0	1.92307	0
pyrCA1_587_1772066108_D11_P23_CA1Pyr1_SRR1547227	PGN-CA1Pyr2	7.28938	6.63257	0.789955	3.00829	0
pyrCA1_588_1772066108_E04_P23_CA1Pyr2_SRR1547228	PGN-CA1Pyr2	5.9887	1.70994	0	1.09935	0
pyrCA1_589_1772066108_E08_P23_CA1Pyr1_SRR1547231	PGN-CA1Pyr2	19.8613	26.8655	0	3.05483	0
pyrCA1_590_1772066108_F02_P23_CA1Pyr2_SRR1547233	PGN-CA1Pyr2	9.02835	-3.4184	0	1.95508	0
pyrCA1_591_1772066108_G05_P23_CA1Pyr2_SRR1547235	PGN-CA1Pyr1	9.91066	-1.64521	0	2.15738	0
pyrCA1_592_1772066108_G07_P23_CA1Pyr2_SRR1547236	PGN-CA1Pyr2	8.01283	-0.0261757	0.688455	2.00676	0
pyrCA1_593_1772066108_G09_P23_CA1Pyr2_SRR1547237	PGN-CA1Pyr1	11.465	-3.85179	0	2.53013	0
pyrCA1_594_1772066108_G10_P23_CA1Pyr2_SRR1547238	PGN-CA1Pyr2	11.8011	2.4603	0	1.97967	0
pyrCA1_595_1772066108_H01_P23_CA1Pyr2_SRR1547240	PGN-CA1Pyr1	16.8644	10.8311	0	2.48525	0
pyrCA1_596_1772066108_H02_P23_CA1Pyr1_SRR1547241	PGN-CA1Pyr2	16.2459	14.5001	0	1.98691	0
pyrCA1_597_1772066108_H03_P23_CA1Pyr1_SRR1547242	PGN-CA1Pyr2	18.9361	28.1633	0	2.85712	0
pyrCA1_598_1772066110_D05_P23_CA1Pyr2_SRR1547250	PGN-CA1Pyr2	3.4089	-14.5333	0	1.91209	0
pyrCA1_599_1772067054_A03_P26_CA1PyrInt_SRR1547258	PGN-CA1Pyr2	13.5427	0.663611	0	1.63904	0
pyrCA1_600_1772067054_A04_P26_CA1Pyr1_SRR1547259	PGN-CA1Pyr2	15.9287	11.675	0	2.4052	0
pyrCA1_601_1772067054_A05_P26_CA1Pyr1_SRR1547260	PGN-CA1Pyr2	14.1473	8.88369	0	2.21863	0
pyrCA1_602_1772067054_A07_P26_CA1Pyr1_SRR1547262	PGN-CA1Pyr2	17.3512	20.4539	0	2.91224	0
pyrCA1_603_1772067054_A09_P26_CA1Pyr1_SRR1547263	PGN-CA1Pyr1	12.9743	6.01976	0	1.36125	0
pyrCA1_604_1772067054_A12_P26_CA1Pyr1_SRR1547265	PGN-CA1Pyr2	16.8302	17.4289	0	1.98501	0
pyrCA1_605_1772067054_B03_P26_CA1Pyr1_SRR1547266	PGN-CA1Pyr1	16.3313	11.4199	0	1.77508	0
pyrCA1_606_1772067054_B07_P26_CA1Pyr1_SRR1547267	PGN-CA1PyrInt	14.8905	8.35541	0	2.23352	0
pyrCA1_607_1772067054_B10_P26_CA1PyrInt_SRR1547268	PGN-CA1Pyr2	9.78711	2.05401	0	1.13776	0
pyrCA1_608_1772067054_C07_P26_CA1Pyr1_SRR1547269	PGN-CA1Pyr1	12.9547	6.52703	0	1.78409	0
pyrCA1_609_1772067054_D04_P26_CA1Pyr1_SRR1547271	PGN-CA1Pyr2	16.5487	12.6613	0	1.02123	0
pyrCA1_610_1772067054_D05_P26_CA1Pyr1_SRR1547272	PGN-CA1Pyr1	12.3076	-0.752067	0	2.46951	0
pyrCA1_611_1772067054_D06_P26_CA1Pyr1_SRR1547273	PGN-CA1Pyr1	16.2718	17.6157	0	2.21403	0
pyrCA1_612_1772067054_D11_P26_CA1Pyr1_SRR1547274	PGN-CA1PyrInt	16.685	14.0374	0	2.00545	0
pyrCA1_613_1772067054_E04_P26_CA1Pyr1_SRR1547275	PGN-CA1Pyr2	11.3129	1.95241	0	1.36918	0
pyrCA1_614_1772067054_E05_P26_CA1Pyr1_SRR1547276	PGN-CA1Pyr1	15.367	7.67767	0	1.98975	0
pyrCA1_615_1772067054_E06_P26_CA1Pyr1_SRR1547277	PGN-CA1Pyr1	5.39424	4.15668	0	1.33211	0
pyrCA1_616_1772067054_E07_P26_CA1Pyr1_SRR1547278	PGN-CA1Pyr1	18.7603	18.9782	0	2.10052	0
pyrCA1_617_1772067054_E11_P26_CA1Pyr1_SRR1547279	PGN-CA1Pyr2	15.3365	14.1793	0	1.71934	0
pyrCA1_618_1772067054_G10_P26_CA1Pyr1_SRR1547284	PGN-CA1PyrInt	15.5762	11.3502	0	2.3813	0
pyrCA1_619_1772067054_G11_P26_CA1Pyr1_SRR1547285	PGN-CA1Pyr1	11.7939	-3.72844	0	1.03838	0
pyrCA1_620_1772067054_H05_P26_CA1Pyr1_SRR1547287	PGN-CA1Pyr1	12.0147	1.57653	0	1.58329	0
pyrCA1_621_1772067054_H06_P26_CA1Pyr1_SRR1547288	PGN-CA1Pyr1	13.5679	12.2882	0	1.72621	0
pyrCA1_622_1772067054_H11_P26_CA1Pyr1_SRR1547289	PGN-CA1Pyr1	9.85869	2.17562	0	1.51339	0
pyrCA1_623_1772067054_H12_P26_CA1Pyr1_SRR1547290	PGN-CA1Pyr1	13.2352	3.56539	0	1.37552	0
pyrCA1_624_1772067057_A03_P27_CA1Pyr2_SRR1547291	PGN-CA1Pyr1	13.3927	7.00712	0	2.12972	0
pyrCA1_627_1772067057_B10_P27_CA1Pyr2_SRR1547298	PGN-CA1PyrInt	7.41779	1.90241	0	1.46691	0
pyrCA1_628_1772067057_C04_P27_CA1Pyr2_SRR1547299	PGN-CA1Pyr1	10.3635	0.408059	0	2.0388	0
pyrCA1_629_1772067057_C05_P27_CA1Pyr2_SRR1547300	PGN-CA1Pyr1	13.0383	3.34794	0	2.24177	0
pyrCA1_630_1772067057_C06_P27_CA1Pyr2_SRR1547301	PGN-CA1Pyr2	11.9551	-0.303314	0	2.39874	0
pyrCA1_631_1772067057_C11_P27_CA1Pyr1_SRR1547302	PGN-CA1Pyr1	21.5032	28.7603	0	2.94211	0
pyrCA1_632_1772067057_C12_P27_CA1Pyr2_SRR1547303	PGN-CA1Pyr1	7.77052	-3.34339	0	1.08565	0
pyrCA1_633_1772067057_D06_P27_CA1Pyr1_SRR1547304	PGN-CA1Pyr2	15.636	21.5951	0	2.54823	0
pyrCA1_635_1772067057_D10_P27_CA1Pyr2_SRR1547306	PGN-CA1Pyr1	12.4205	0.0094046	0	1.70409	0
pyrCA1_636_1772067057_E06_P27_CA1Pyr1_SRR1547310	PGN-CA1Pyr1	20.688	26.5393	0	2.16271	0
pyrCA1_637_1772067057_F10_P27_CA1Pyr2_SRR1547311	PGN-CA1Pyr2	13.2901	2.99657	0	1.61125	0
pyrCA1_638_1772067057_G05_P27_CA1Pyr2_SRR1547313	PGN-CA1Pyr1	16.462	13.1621	0	1.77205	0
pyrCA1_639_1772067057_G10_P27_CA1Pyr2_SRR1547315	PGN-CA1Pyr1	14.1295	2.40315	0	1.83888	0
pyrCA1_640_1772067057_H05_P27_CA1Pyr2_SRR1547319	PGN-CA1Pyr2	11.8672	4.74526	0	2.56828	0
pyrCA1_641_1772067057_H06_P27_CA1Pyr2_SRR1547320	PGN-CA1Pyr1	13.6914	5.73257	0	1.89166	0
pyrCA1_642_1772067057_H10_P27_CA1Pyr2_SRR1547321	PGN-CA1Pyr1	11.8542	1.52774	0	2.30816	0
pyrCA1_643_1772067058_A01_P27_CA1Pyr1_SRR1547322	PGN-CA1Pyr2	16.3225	10.0625	0	2.58025	0
pyrCA1_645_1772067058_A06_P27_CA1Pyr2_SRR1547324	PGN-CA1Pyr1	15.8625	9.82125	0	1.91489	0
pyrCA1_646_1772067058_A07_P27_CA1Pyr1_SRR1547325	PGN-CA1Pyr2	13.5768	8.96502	0	2.08775	0
pyrCA1_647_1772067058_A08_P27_CA1PyrInt_SRR1547326	PGN-CA1Pyr1	13.861	9.66393	0	1.52393	0
pyrCA1_648_1772067058_A09_P27_CA1Pyr2_SRR1547327	PGN-CA1Pyr1	12.6254	5.67463	0	1.57539	0
pyrCA1_649_1772067058_A11_P27_CA1Pyr1_SRR1547329	PGN-CA1Pyr2	15.7883	16.9658	0	2.03158	0
pyrCA1_650_1772067058_B01_P27_CA1Pyr1_SRR1547331	PGN-CA1Pyr1	15.3752	9.88266	0	2.14303	0
pyrCA1_651_1772067058_B06_P27_CA1Pyr1_SRR1547333	PGN-CA1Pyr1	21.7563	28.3519	0	2.53145	0
pyrCA1_652_1772067058_B11_P27_CA1PyrInt_SRR1547335	PGN-CA1Pyr1	17.1161	16.887	0	2.48543	0
pyrCA1_653_1772067058_C05_P27_CA1Pyr2_SRR1547337	PGN-CA1PyrInt	16.6525	9.47049	0	1.93517	0
pyrCA1_654_1772067058_C06_P27_CA1Pyr1_SRR1547338	PGN-CA1Pyr1	18.0815	24.43	0	2.40813	0
pyrCA1_655_1772067058_C07_P27_CA1Pyr1_SRR1547339	PGN-CA1Pyr1	20.1687	25.8133	0	2.34822	0
pyrCA1_657_1772067058_E04_P27_CA1Pyr1_SRR1547346	PGN-CA1Pyr2	17.111	25.5661	0	2.37753	0
pyrCA1_659_1772067058_E11_P27_CA1Pyr2_SRR1547349	PGN-CA1Pyr2	12.7679	9.35788	0	1.72948	0
pyrCA1_660_1772067058_F02_P27_CA1Pyr1_SRR1547350	PGN-CA1Pyr2	16.4006	13.2315	0	0.997835	0
pyrCA1_661_1772067058_F04_P27_CA1Pyr1_SRR1547352	PGN-CA1Pyr1	18.9947	25.7988	0	2.65618	0
pyrCA1_662_1772067058_F05_P27_CA1Pyr1_SRR1547353	PGN-CA1Pyr1	16.2814	10.4853	0	2.07803	0
pyrCA1_664_1772067058_F12_P27_CA1Pyr1_SRR1547356	PGN-CA1PyrInt	12.7388	18.4585	0	1.89736	0
pyrCA1_665_1772067058_G05_P27_CA1Pyr1_SRR1547357	PGN-CA1Pyr1	13.9836	3.52592	0	1.31236	0
pyrCA1_666_1772067058_G07_P27_CA1Pyr1_SRR1547358	PGN-CA1Pyr2	18.4018	19.6791	0	2.38535	0
pyrCA1_667_1772067058_G08_P27_CA1PyrInt_SRR1547359	PGN-CA1Pyr2	12.6299	8.02384	0	0.783796	0
pyrCA1_668_1772067058_G10_P27_CA1Pyr1_SRR1547360	PGN-CA1Pyr2	13.6908	12.6007	0	1.60693	0
pyrCA1_670_1772067058_G12_P27_CA1Pyr2_SRR1547362	PGN-CA1Pyr1	13.3598	7.00655	0	1.92284	0
pyrCA1_671_1772067058_H04_P27_CA1Pyr1_SRR1547363	PGN-CA1Pyr1	19.5685	21.1659	0	2.18778	0
pyrCA1_672_1772067058_H06_P27_CA1Pyr1_SRR1547365	PGN-CA1Pyr1	19.2589	26.3654	0	2.45396	0
pyrCA1_673_1772067058_H08_P27_CA1Pyr2_SRR1547366	PGN-CA1Pyr1	14.4111	5.3944	0	2.43687	0
pyrCA1_674_1772067058_H10_P27_CA1Pyr1_SRR1547367	PGN-CA1Pyr1	18.0096	11.9035	0	2.64734	0
pyrCA1_676_1772067059_A07_P23_CA1Pyr1_SRR1547371	PGN-CA1PyrInt	10.7121	3.21363	0.388897	1.97124	0
pyrCA1_677_1772067059_A09_P23_CA1Pyr2_SRR1547372	PGN-CA1Pyr2	11.7697	0.717337	0	1.80654	0
pyrCA1_680_1772067059_B09_P23_CA1Pyr1_SRR1547377	PGN-CA1Pyr2	19.4043	31.371	0	3.39084	0
pyrCA1_681_1772067059_C02_P23_CA1Pyr2_SRR1547378	PGN-CA1Pyr1	5.84216	9.02384	0	2.2458	0
pyrCA1_682_1772067059_C12_P23_CA1Pyr1_SRR1547381	PGN-CA1Pyr1	12.4146	2.87313	0.870022	1.80591	0
pyrCA1_683_1772067059_D04_P23_CA1Pyr1_SRR1547382	PGN-CA1Pyr1	19.0181	22.9982	0	2.09184	0
pyrCA1_684_1772067059_D05_P23_CA1Pyr2_SRR1547383	PGN-CA1Pyr2	14.7498	9.06746	0	2.01463	0
pyrCA1_685_1772067059_D09_P23_CA1Pyr1_SRR1547384	PGN-CA1Pyr2	22.6057	28.7561	0	2.65141	0
pyrCA1_687_1772067059_E06_P23_CA1Pyr2_SRR1547390	PGN-CA1Pyr2	13.8895	8.52612	0	1.84794	0
pyrCA1_688_1772067059_E11_P23_CA1Pyr1_SRR1547392	PGN-CA1PyrInt	19.7528	24.7183	0	2.61893	0
pyrCA1_689_1772067059_E12_P23_CA1Pyr1_SRR1547393	PGN-CA1Pyr2	18.5315	17.9586	0	2.18578	0
pyrCA1_690_1772067059_F12_P23_CA1Pyr1_SRR1547395	PGN-CA1Pyr2	13.9804	16.3733	0	2.66011	0
pyrCA1_691_1772067059_G04_P23_CA1Pyr1_SRR1547396	PGN-CA1Pyr2	17.6406	24.614	0	2.52534	0
pyrCA1_692_1772067059_G07_P23_CA1Pyr1_SRR1547398	PGN-CA1Pyr2	22.7123	28.3888	0	2.56989	0
pyrCA1_693_1772067059_G08_P23_CA1PyrInt_SRR1547399	PGN-CA1Pyr2	17.6592	17.6705	0	2.85745	0
pyrCA1_694_1772067059_G12_P23_CA1Pyr1_SRR1547401	PGN-CA1Pyr2	17.6169	20.2717	0	2.11911	0
pyrCA1_695_1772067059_H04_P23_CA1Pyr1_SRR1547402	PGN-CA1Pyr2	20.4174	20.4479	0	2.33378	0
pyrCA1_696_1772067059_H10_P23_CA1Pyr2_SRR1547403	PGN-CA1PyrInt	14.4667	3.06296	0	2.52503	0
pyrCA1_697_1772067059_H11_P23_CA1Pyr2_SRR1547404	PGN-CA1Pyr1	14.6284	6.9193	0	2.03185	0
pyrCA1_698_1772067059_H12_P23_CA1Pyr2_SRR1547405	PGN-CA1Pyr2	15.1498	10.4311	0	2.21234	0
pyrCA1_699_1772067060_A01_P23_CA1Pyr1_SRR1547406	PGN-CA1Pyr2	17.7166	20.9871	0	2.75919	0
pyrCA1_700_1772067060_B12_P23_CA1Pyr1_SRR1547411	PGN-CA1Pyr2	15.7479	13.153	0	2.4363	0
pyrCA1_701_1772067060_C03_P23_CA1Pyr2_SRR1547412	PGN-CA1Pyr1	16.6929	13.0146	0	1.59519	0
pyrCA1_702_1772067060_E02_P23_CA1Pyr2_SRR1547415	PGN-CA1Pyr1	13.2143	4.46367	0	1.70029	0
pyrCA1_703_1772067060_E04_P23_CA1Pyr2_SRR1547416	PGN-CA1Pyr1	12.946	10.7879	0	1.79854	0
pyrCA1_704_1772067060_E11_P23_CA1Pyr1_SRR1547418	PGN-CA1Pyr1	17.3194	24.804	0	2.74327	0
pyrCA1_705_1772067060_E12_P23_CA1Pyr1_SRR1547419	PGN-CA1Pyr2	17.4913	23.3687	0	2.60224	0
pyrCA1_706_1772067060_G04_P23_CA1Pyr1_SRR1547422	PGN-CA1Pyr1	20.6496	27.3483	0	2.78253	0
pyrCA1_707_1772067076_A01_P26_CA1Pyr1_SRR1547649	PGN-CA1Pyr1	15.463	16.5297	0	2.08131	0
pyrCA1_708_1772067076_A02_P26_CA1Pyr1_SRR1547650	PGN-CA1Pyr1	11.7044	8.67251	0	1.60544	0
pyrCA1_710_1772067076_A07_P26_CA1Pyr2_SRR1547654	PGN-CA1Pyr1	-2.1395	-26.9426	0	1.33157	0
pyrCA1_712_1772067076_B03_P26_CA1Pyr2_SRR1547657	PGN-CA1Pyr1	9.40534	7.00681	0	1.86963	0
pyrCA1_714_1772067076_B12_P26_CA1Pyr1_SRR1547662	PGN-CA1Pyr1	6.91544	2.46467	0	3.24142	0
pyrCA1_716_1772067076_C04_P26_CA1Pyr1_SRR1547664	PGN-CA1Pyr1	11.5984	15.2964	0.316469	2.25783	0
pyrCA1_717_1772067076_C05_P26_CA1Pyr1_SRR1547665	PGN-CA1Pyr1	16.5325	18.2123	0	2.56779	0
pyrCA1_718_1772067076_C10_P26_CA1Pyr2_SRR1547667	PGN-CA1Pyr2	5.15205	-15.065	0	1.03041	0
pyrCA1_719_1772067076_C11_P26_CA1Pyr2_SRR1547668	PGN-CA1Pyr1	9.26095	-2.47784	0	1.46072	0
pyrCA1_720_1772067076_C12_P26_CA1PyrInt_SRR1547669	PGN-CA1Pyr1	10.0809	16.6208	0	2.26526	0
pyrCA1_721_1772067076_D05_P26_CA1Pyr2_SRR1547672	PGN-CA1Pyr1	9.84854	-2.33873	0	1.7514	0
pyrCA1_722_1772067076_D06_P26_CA1Pyr2_SRR1547673	PGN-CA1Pyr1	14.0071	9.9686	0	2.11582	0
pyrCA1_723_1772067076_D08_P26_CA1Pyr2_SRR1547674	PGN-CA1Pyr1	9.78804	5.31443	0.529843	1.3336	0
pyrCA1_724_1772067076_D09_P26_CA1Pyr2_SRR1547675	PGN-CA1Pyr1	8.49706	-3.24661	0	1.58247	0
pyrCA1_725_1772067076_D10_P26_CA1Pyr2_SRR1547676	PGN-CA1Pyr1	13.7918	11.0472	0	2.11902	0
pyrCA1_726_1772067076_E07_P26_CA1Pyr2_SRR1547680	PGN-CA1Pyr1	8.97001	-0.260831	0	1.52712	0
pyrCA1_729_1772067076_F05_P26_CA1Pyr2_SRR1547683	PGN-CA1PyrInt	16.535	7.83899	0	1.96754	0
pyrCA1_730_1772067076_F06_P26_CA1Pyr1_SRR1547684	PGN-CA1Pyr2	16.4708	29.4383	0	3.24767	0
pyrCA1_731_1772067076_F11_P26_CA1Pyr2_SRR1547686	PGN-CA1Pyr2	7.00384	-10.1948	0	2.04107	0
pyrCA1_734_1772067076_H04_P26_CA1Pyr2_SRR1547691	PGN-CA1Pyr1	7.18108	-2.59651	0	1.93085	0
pyrCA1_735_1772067082_A01_P31_CA1Pyr2_SRR1547695	PGN-CA1Pyr1	11.6867	-0.263806	0	1.99393	0
pyrCA1_736_1772067082_A06_P31_CA1Pyr1_SRR1547696	PGN-CA1PyrInt	14.2752	8.38177	0	1.77937	0
pyrCA1_737_1772067082_A11_P31_CA1Pyr1_SRR1547697	PGN-CA1Pyr1	15.7208	15.888	0	2.66899	0
pyrCA1_738_1772067082_B12_P31_CA1Pyr1_SRR1547703	PGN-CA1Pyr1	11.197	2.45876	0	0	0
pyrCA1_739_1772067082_C08_P31_CA1Pyr1_SRR1547705	PGN-CA1Pyr1	17.0797	12.3337	0	2.69003	0
pyrCA1_741_1772067082_C12_P31_CA1Pyr1_SRR1547707	PGN-CA1Pyr1	14.0059	10.0511	0	1.68762	0
pyrCA1_742_1772067082_D01_P31_CA1Pyr1_SRR1547708	PGN-CA1Pyr1	13.6336	7.18271	0	1.84242	0
pyrCA1_743_1772067082_D08_P31_CA1Pyr1_SRR1547712	PGN-CA1Pyr1	13.2272	-1.54382	0	2.11397	0
pyrCA1_744_1772067082_D09_P31_CA1Pyr1_SRR1547713	PGN-CA1PyrInt	17.9853	18.4913	0	2.30866	0
pyrCA1_745_1772067082_D12_P31_CA1Pyr1_SRR1547714	PGN-CA1Pyr1	12.2855	2.52559	0	2.00407	0
pyrCA1_746_1772067082_E08_P31_CA1Pyr1_SRR1547715	PGN-CA1Pyr1	16.0977	16.9747	0	2.48361	0
pyrCA1_747_1772067082_F01_P31_CA1Pyr1_SRR1547716	PGN-CA1Pyr1	14.2556	8.3268	0	2.39065	0
pyrCA1_748_1772067082_F04_P31_CA1Pyr1_SRR1547719	PGN-CA1Pyr1	16.5903	14.4377	0	2.55486	0
pyrCA1_750_1772067082_F08_P31_CA1Pyr1_SRR1547721	PGN-CA1Pyr1	10.6065	3.54682	0	2.30867	0
pyrCA1_751_1772067082_F11_P31_CA1Pyr1_SRR1547722	PGN-CA1Pyr1	13.4717	9.19509	0	1.28662	0
pyrCA1_752_1772067082_G01_P31_CA1Pyr1_SRR1547723	PGN-CA1Pyr1	13.2388	11.0037	0	1.77337	0
pyrCA1_753_1772067082_G02_P31_CA1Pyr1_SRR1547724	PGN-CA1Pyr1	15.4985	14.451	0	1.29957	0
pyrCA1_755_1772067083_B04_P31_CA1Pyr1_SRR1547728	PGN-CA1Pyr1	17.2628	19.3003	0	2.43462	0
pyrCA1_756_1772067083_D02_P31_CA1Pyr1_SRR1547735	PGN-CA1Pyr1	20.1073	19.9067	0	2.75335	0
pyrCA1_757_1772067083_D03_P31_CA1Pyr1_SRR1547736	PGN-CA1PyrInt	13.5723	3.05822	0	1.86337	0
pyrCA1_758_1772067083_D06_P31_CA1Pyr1_SRR1547737	PGN-CA1Pyr1	19.2024	21.1344	0	2.55579	0
pyrCA1_759_1772067083_D08_P31_CA1PyrInt_SRR1547738	PGN-CA1Pyr1	14.4055	14.5267	0	2.10596	0
pyrCA1_760_1772067093_A01_P24_CA1Pyr2_SRR1547744	PGN-CA1Pyr1	7.8425	-6.35873	0	1.3546	0
pyrCA1_761_1772067093_A03_P24_CA1Pyr1_SRR1547745	PGN-CA1Pyr1	17.6001	17.3245	0	2.5197	0
pyrCA1_762_1772067093_A07_P24_CA1Pyr1_SRR1547746	PGN-CA1Pyr1	13.4002	-0.229725	0	2.08976	0
pyrCA1_763_1772067093_A10_P24_CA1PyrInt_SRR1547748	PGN-CA1Pyr1	13.2225	6.5788	0	0	0
pyrCA1_764_1772067093_B04_P24_CA1Pyr1_SRR1547749	PGN-CA1Pyr1	16.0723	12.6534	0	2.28734	0
pyrCA1_765_1772067093_C02_P24_CA1Pyr1_SRR1547750	PGN-CA1Pyr1	16.2875	12.2259	0	2.19701	0
pyrCA1_766_1772067093_C03_P24_CA1Pyr1_SRR1547751	PGN-CA1Pyr1	12.5501	1.67227	0	1.80593	0
pyrCA1_767_1772067093_C04_P24_CA1Pyr1_SRR1547752	PGN-CA1Pyr1	13.5642	7.00709	0	2.92888	0
pyrCA1_768_1772067093_C07_P24_CA1Pyr1_SRR1547753	PGN-CA1Pyr2	11.5836	-5.06897	0	1.98526	0
pyrCA1_769_1772067093_C12_P24_CA1Pyr1_SRR1547754	PGN-CA1Pyr1	11.2144	0.490607	0	1.89115	0
pyrCA1_770_1772067093_D03_P24_CA1Pyr1_SRR1547756	PGN-CA1Pyr1	13.536	6.90827	0	2.55925	0
pyrCA1_771_1772067093_D11_P24_CA1Pyr1_SRR1547757	PGN-CA1Pyr1	8.96175	0.903882	0.554342	1.17012	0
pyrCA1_772_1772067093_F02_P24_CA1Pyr1_SRR1547759	PGN-CA1Pyr1	13.0148	3.80205	0	1.2699	0
pyrCA1_773_1772067093_F07_P24_CA1Pyr1_SRR1547761	PGN-CA1Pyr1	16.5013	15.4451	0	2.08774	0
pyrCA1_774_1772067093_F09_P24_CA1Pyr1_SRR1547762	PGN-CA1Pyr1	15.9643	13.0304	0	2.10119	0
pyrCA1_775_1772067093_F12_P24_CA1Pyr1_SRR1547763	PGN-CA1Pyr1	12.4326	0.399888	0	2.09098	0
pyrCA1_776_1772067093_G11_P24_CA1Pyr1_SRR1547764	PGN-CA1Pyr1	11.1964	-4.07487	0	2.35645	0
pyrCA1_777_1772067093_H02_P24_CA1Pyr1_SRR1547765	PGN-CA1Pyr1	14.9134	8.12805	0	1.85584	0
pyrCA1_778_1772067094_A02_P24_CA1Pyr1_SRR1547768	PGN-CA1Pyr1	14.6271	7.0007	0	1.44685	0
pyrCA1_779_1772067094_A03_P24_CA1Pyr1_SRR1547769	PGN-CA1Pyr2	16.4457	18.5374	0	1.83984	0
pyrCA1_780_1772067094_A04_P24_CA1Pyr1_SRR1547770	PGN-CA1PyrInt	14.6349	5.31937	0	2.37676	0
pyrCA1_781_1772067094_A06_P24_CA1Pyr1_SRR1547771	PGN-CA1Pyr1	11.4388	2.00206	0	2.15402	0
pyrCA1_782_1772067094_A12_P24_CA1Pyr1_SRR1547773	PGN-CA1Pyr1	16.0714	16.4557	0	1.98254	0
pyrCA1_783_1772067094_B06_P24_CA1Pyr1_SRR1547775	PGN-CA1Pyr1	16.0803	16.1978	0	2.00366	0
pyrCA1_784_1772067094_B10_P24_CA1Pyr1_SRR1547776	PGN-CA1Pyr1	16.0552	11.9649	0	2.6242	0
pyrCA1_785_1772067094_C02_P24_CA1Pyr1_SRR1547777	PGN-CA1Pyr1	17.2409	15.1285	0	2.36393	0
pyrCA1_786_1772067094_C04_P24_CA1Pyr1_SRR1547778	PGN-CA1Pyr1	12.8309	7.22599	0	0.783376	0
pyrCA1_787_1772067094_C09_P24_CA1Pyr1_SRR1547781	PGN-CA1Pyr1	9.7559	6.41127	0	1.65403	0
pyrCA1_788_1772067094_C10_P24_CA1Pyr1_SRR1547782	PGN-CA1Pyr1	12.9237	7.97483	0	1.78012	0
pyrCA1_789_1772067094_C11_P24_CA1Pyr1_SRR1547783	PGN-CA1Pyr1	9.99935	4.33746	0	1.37515	0
pyrCA1_790_1772067094_D08_P24_CA1Pyr1_SRR1547785	PGN-CA1Pyr1	9.19404	-2.35401	0	1.21942	0
pyrCA1_791_1772067094_D09_P24_CA1Pyr1_SRR1547786	PGN-CA1PyrInt	14.6842	7.50653	0	1.98142	0
pyrCA1_792_1772067094_D12_P24_CA1Pyr1_SRR1547787	PGN-CA1Pyr1	10.8768	-0.144063	0	1.21088	0
pyrCA1_793_1772067094_E03_P24_CA1Pyr1_SRR1547788	PGN-CA1Pyr1	11.027	2.96405	0	1.97647	0
pyrCA1_794_1772067094_E04_P24_CA1Pyr1_SRR1547789	PGN-CA1Pyr1	19.594	22.215	0	2.55857	0
pyrCA1_795_1772067094_E06_P24_CA1Pyr1_SRR1547790	PGN-CA1Pyr1	18.7374	18.6961	0	2.00382	0
pyrCA1_796_1772067094_F01_P24_CA1Pyr1_SRR1547792	PGN-CA1Pyr1	19.443	22.0038	0	2.47162	0
pyrCA1_797_1772067094_F02_P24_CA1Pyr1_SRR1547793	PGN-CA1Pyr1	18.6544	17.1557	0	2.06502	0
pyrCA1_798_1772067094_F03_P24_CA1Pyr1_SRR1547794	PGN-CA1Pyr1	12.9584	4.73174	0	1.25647	0
pyrCA1_799_1772067094_F06_P24_CA1Pyr1_SRR1547797	PGN-CA1Pyr1	13.3208	10.9272	0	1.36226	0
pyrCA1_800_1772067094_F10_P24_CA1Pyr1_SRR1547798	PGN-CA1Pyr1	14.8495	6.11767	0	2.11565	0
pyrCA1_801_1772067094_F11_P24_CA1Pyr1_SRR1547799	PGN-CA1Pyr1	13.6579	2.63857	0	2.48695	0
pyrCA1_802_1772067094_G04_P24_CA1Pyr1_SRR1547800	PGN-CA1Pyr1	14.0326	6.26236	0	2.34507	0
pyrCA1_803_1772067094_G05_P24_CA1Pyr1_SRR1547801	PGN-CA1Pyr1	11.088	0.419919	0	1.74878	0
pyrCA1_804_1772067094_G06_P24_CA1Pyr1_SRR1547802	PGN-CA1Pyr1	18.4653	17.5356	0	2.57667	0
pyrCA1_805_1772067094_G07_P24_CA1Pyr1_SRR1547803	PGN-CA1Pyr1	19.8041	18.7901	0	1.81686	0
pyrCA1_806_1772067094_H04_P24_CA1Pyr1_SRR1547806	PGN-CA1Pyr1	15.8932	15.3692	0	1.49198	0
pyrCA1_807_1772067094_H06_P24_CA1Pyr1_SRR1547807	PGN-CA1Pyr1	16.4066	13.4779	0	2.31224	0
pyrCA1_808_1772067094_H07_P24_CA1Pyr1_SRR1547808	PGN-CA1Pyr1	15.9462	13.6116	0	1.52346	0
pyrCA1_809_1772067094_H10_P24_CA1Pyr1_SRR1547810	PGN-CA1Pyr1	6.66887	0.471217	0	2.2391	0
pyrCA1_810_1772067094_H11_P24_CA1Pyr1_SRR1547811	PGN-CA1Pyr2	16.4629	15.486	0	1.8454	0
pyrCA1_811_1772067094_H12_P24_CA1Pyr1_SRR1547812	PGN-CA1Pyr1	17.1188	14.1567	0	1.80926	0
pyrCA1_812_1772067096_A03_P26_CA1Pyr1_SRR1547815	PGN-CA1Pyr1	6.5068	4.65008	0	1.75648	0
pyrCA1_813_1772067096_A04_P26_CA1Pyr1_SRR1547816	PGN-CA1Pyr1	14.3512	9.00263	0	1.81195	0
pyrCA1_814_1772067096_A09_P26_CA1Pyr1_SRR1547817	PGN-CA1Pyr1	14.3945	13.0803	0	1.7029	0
pyrCA1_815_1772067096_B10_P26_CA1Pyr1_SRR1547820	PGN-CA1Pyr1	15.7826	13.4381	0	1.34732	0
pyrCA1_816_1772067096_B12_P26_CA1Pyr1_SRR1547821	PGN-CA1Pyr1	16.1893	12.5957	0	2.24854	0.96091
pyrCA1_817_1772067096_C05_P26_CA1Pyr1_SRR1547822	PGN-CA1Pyr1	16.5137	15.1381	0	1.9926	0
pyrCA1_818_1772067096_C11_P26_CA1Pyr1_SRR1547823	PGN-CA1Pyr1	16.5873	17.4575	0	1.6823	0
pyrCA1_819_1772067096_C12_P26_CA1Pyr1_SRR1547824	PGN-CA1Pyr1	16.6099	18.02	0	2.35328	0
pyrCA1_820_1772067096_D04_P26_CA1Pyr1_SRR1547825	PGN-CA1Pyr1	18.2995	18.4829	0	2.22049	0
pyrCA1_821_1772067096_D10_P26_CA1Pyr1_SRR1547826	PGN-CA1Pyr1	16.4286	12.564	0	2.0149	0
pyrCA1_822_1772067096_E02_P26_CA1Pyr1_SRR1547827	PGN-CA1Pyr2	17.4435	20.9098	0	2.09805	0
pyrCA1_823_1772067096_E04_P26_CA1Pyr1_SRR1547828	PGN-CA1Pyr2	14.5302	16.0098	0	1.74318	0
pyrCA1_824_1772067096_E06_P26_CA1Pyr1_SRR1547830	PGN-CA1Pyr1	15.8054	16.8008	0	2.02529	0
pyrCA1_825_1772067096_E08_P26_CA1Pyr1_SRR1547831	PGN-CA1Pyr2	13.2222	9.74407	0	1.90808	0
pyrCA1_826_1772067096_E10_P26_CA1Pyr1_SRR1547832	PGN-CA1Pyr2	16.7467	8.22615	0	1.87182	0
pyrCA1_827_1772067096_E11_P26_CA1Pyr2_SRR1547833	PGN-CA1Pyr1	10.7553	-0.702329	0	2.06327	0
pyrCA1_828_1772067096_F12_P26_CA1Pyr1_SRR1547836	PGN-CA1Pyr1	16.7613	16.9275	0	1.81986	0
pyrCA1_829_1772067096_G04_P26_CA1Pyr1_SRR1547837	PGN-CA1Pyr1	20.0563	23.5254	0	2.46673	0
pyrCA1_830_1772067096_G07_P26_CA1Pyr1_SRR1547840	PGN-CA1Pyr1	-0.435278	5.82384	0	1.85588	0
pyrCA1_831_1772067096_G10_P26_CA1Pyr1_SRR1547841	PGN-CA1Pyr1	15.1189	12.3066	0	2.13561	0
pyrCA1_832_1772067096_G12_P26_CA1Pyr1_SRR1547843	PGN-CA1Pyr1	15.7343	12.0545	0	2.21431	0
pyrCA1_833_1772067096_H02_P26_CA1Pyr1_SRR1547844	PGN-CA1Pyr2	20.2828	21.6838	0	2.55356	0
pyrCA1_834_1772067096_H04_P26_CA1Pyr1_SRR1547845	PGN-CA1Pyr1	7.5846	-1.25205	0.871556	1.64324	0
pyrCA1_835_1772067096_H05_P26_CA1Pyr1_SRR1547846	PGN-CA1Pyr1	10.5252	2.89255	0.739893	2.33346	0
pyrCA1_836_1772067096_H06_P26_CA1Pyr1_SRR1547847	PGN-CA1Pyr2	18.1085	17.4695	0	1.82682	0
pyrCA1_837_1772067096_H12_P26_CA1Pyr1_SRR1547848	PGN-CA1Pyr2	13.7694	9.12504	0	2.03854	0
pyrCA1_838_1772071035_A06_P28_CA1Pyr2_SRR1547961	PGN-CA1Pyr1	12.7733	6.04404	0	2.13429	0
pyrCA1_840_1772071035_A12_P28_CA1Pyr1_SRR1547963	PGN-CA1Pyr1	18.3917	19.4207	0	2.12381	0
pyrCA1_841_1772071035_B04_P28_CA1Pyr2_SRR1547964	PGN-CA1Pyr2	15.9657	11.5376	0	1.44718	0
pyrCA1_842_1772071035_B10_P28_CA1Pyr2_SRR1547966	PGN-CA1Pyr1	13.3226	4.12263	0	2.46426	0
pyrCA1_843_1772071035_C04_P28_CA1Pyr1_SRR1547967	PGN-CA1Pyr2	19.3279	21.8405	0	2.10464	0
pyrCA1_844_1772071035_C05_P28_CA1Pyr1_SRR1547968	PGN-CA1Pyr2	12.1917	6.84952	0	2.21423	0
pyrCA1_845_1772071035_C06_P28_CA1Pyr1_SRR1547969	PGN-CA1Pyr1	16.2497	15.0381	0	1.57935	0
pyrCA1_846_1772071035_C08_P28_CA1Pyr1_SRR1547970	PGN-CA1Pyr2	13.6849	6.60929	0	2.18788	0
pyrCA1_847_1772071035_C09_P28_CA1Pyr1_SRR1547971	PGN-CA1Pyr1	19.5182	24.3992	0	2.31305	0
pyrCA1_848_1772071035_D03_P28_CA1Pyr1_SRR1547972	PGN-CA1Pyr1	20.7245	20.1909	0	2.62478	0
pyrCA1_849_1772071035_D05_P28_CA1Pyr2_SRR1547973	PGN-CA1Pyr1	9.92077	5.86277	0	1.41395	0
pyrCA1_850_1772071035_D08_P28_CA1Pyr1_SRR1547974	PGN-CA1Pyr2	18.0738	19.6463	0	2.5219	0
pyrCA1_851_1772071035_D11_P28_CA1Pyr2_SRR1547975	PGN-CA1Pyr2	10.0096	-1.07306	0	2.17804	0
pyrCA1_852_1772071035_D12_P28_CA1Pyr2_SRR1547976	PGN-CA1Pyr2	14.798	5.33518	0	2.09266	0
pyrCA1_854_1772071035_E06_P28_CA1Pyr1_SRR1547978	PGN-CA1Pyr2	19.51	21.1234	0	2.45889	0
pyrCA1_855_1772071035_E10_P28_CA1Pyr1_SRR1547980	PGN-CA1Pyr2	17.189	7.78897	0	2.25725	0
pyrCA1_856_1772071035_E12_P28_CA1Pyr2_SRR1547981	PGN-CA1Pyr2	12.5213	10.8714	0	2.34044	0
pyrCA1_857_1772071035_F04_P28_CA1Pyr1_SRR1547982	PGN-CA1Pyr2	20.4404	21.3839	0	1.90842	0
pyrCA1_858_1772071035_F05_P28_CA1Pyr2_SRR1547983	PGN-CA1Pyr1	12.0277	1.54856	0	2.09408	0
pyrCA1_859_1772071035_F10_P28_CA1Pyr2_SRR1547984	PGN-CA1Pyr1	13.37	0.616806	0	1.86455	0
pyrCA1_860_1772071035_G05_P28_CA1Pyr2_SRR1547986	PGN-CA1Pyr1	12.4416	0.00475145	0	1.91233	0
pyrCA1_861_1772071035_G06_P28_CA1Pyr1_SRR1547987	PGN-CA1PyrInt	16.6908	20.4043	0	1.63576	0
pyrCA1_862_1772071035_G09_P28_CA1Pyr1_SRR1547988	PGN-CA1Pyr1	20.3275	25.2605	0	2.35598	0
pyrCA1_863_1772071035_H04_P28_CA1Pyr1_SRR1547990	PGN-CA1Pyr2	20.6949	22.3653	0	2.03865	0
pyrCA1_864_1772071035_H06_P28_CA1Pyr2_SRR1547992	PGN-CA1Pyr2	14.9087	10.2303	0	1.60233	0
pyrCA1_865_1772071035_H10_P28_CA1Pyr2_SRR1547993	PGN-CA1Pyr1	10.6261	5.78065	0	2.08513	0
pyrCA1_866_1772071035_H12_P28_CA1Pyr2_SRR1547994	PGN-CA1Pyr1	14.7965	5.43154	0	2.28858	0
pyrCA1_867_1772071036_A01_P28_CA1Pyr2_SRR1547995	PGN-CA1Pyr2	15.4301	6.01479	0	1.85968	0
pyrCA1_868_1772071036_A05_P28_CA1Pyr2_SRR1547996	PGN-CA1Pyr1	14.6197	7.16894	0	2.27527	0
pyrCA1_869_1772071036_A06_P28_CA1Pyr2_SRR1547997	PGN-CA1Pyr1	12.9074	3.87188	0	2.11451	0
pyrCA1_871_1772071036_A11_P28_CA1Pyr1_SRR1547999	PGN-CA1Pyr1	20.4653	20.6727	0	2.94741	0
pyrCA1_872_1772071036_A12_P28_CA1Pyr1_SRR1548000	PGN-CA1Pyr1	19.1443	18.9647	0	2.14033	0
pyrCA1_873_1772071036_B04_P28_CA1Pyr1_SRR1548001	PGN-CA1Pyr2	21.4845	30.4435	0	3.02486	0
pyrCA1_874_1772071036_B05_P28_CA1PyrInt_SRR1548002	PGN-CA1Pyr1	6.71614	4.79602	0	2.01203	0
pyrCA1_875_1772071036_B06_P28_CA1Pyr1_SRR1548003	PGN-CA1Pyr2	18.6104	26.093	0	2.41983	0
pyrCA1_876_1772071036_B07_P28_CA1Pyr2_SRR1548004	PGN-CA1Pyr1	13.9249	3.62214	0	1.7169	0
pyrCA1_877_1772071036_B10_P28_CA1Pyr2_SRR1548005	PGN-CA1Pyr2	16.4334	16.2804	0	2.24485	0
pyrCA1_878_1772071036_B11_P28_CA1Pyr1_SRR1548006	PGN-CA1PyrInt	16.6108	19.2053	0	2.57057	0
pyrCA1_879_1772071036_C05_P28_CA1Pyr1_SRR1548008	PGN-CA1Pyr2	12.5019	15.3779	0	2.54928	0
pyrCA1_880_1772071036_C06_P28_CA1Pyr1_SRR1548009	PGN-CA1Pyr1	22.05	29.5896	0	2.31816	0
pyrCA1_881_1772071036_C08_P28_CA1Pyr1_SRR1548010	PGN-CA1Pyr1	18.2762	18.6032	0	1.98549	0
pyrCA1_882_1772071036_C10_P28_CA1Pyr1_SRR1548011	PGN-CA1Pyr2	21.3716	27.5504	0	2.69666	0
pyrCA1_883_1772071036_C11_P28_CA1Pyr1_SRR1548012	PGN-CA1Pyr1	20.8424	28.8323	0	2.86764	0
pyrCA1_884_1772071036_C12_P28_CA1Pyr2_SRR1548013	PGN-CA1Pyr2	17.204	14.6452	0	2.08056	0
pyrCA1_885_1772071036_D07_P28_CA1Pyr1_SRR1548015	PGN-CA1Pyr2	20.8251	26.1179	0	2.18925	0
pyrCA1_886_1772071036_D10_P28_CA1Pyr2_SRR1548016	PGN-CA1Pyr1	10.2399	0.0643027	0	1.87775	0
pyrCA1_887_1772071036_D11_P28_CA1Pyr1_SRR1548017	PGN-CA1Pyr1	22.3869	30.1302	0	2.73639	0
pyrCA1_888_1772071036_E01_P28_CA1Pyr2_SRR1548018	PGN-CA1Pyr2	14.5734	7.54267	0	2.30247	0
pyrCA1_889_1772071036_E02_P28_CA1PyrInt_SRR1548019	PGN-CA1Pyr1	9.40451	9.71446	0	1.16176	0
pyrCA1_890_1772071036_E04_P28_CA1Pyr1_SRR1548020	PGN-CA1Pyr2	11.66	24.4794	0	2.21877	0
pyrCA1_891_1772071036_E07_P28_CA1Pyr1_SRR1548022	PGN-CA1Pyr1	21.1417	28.1997	0	2.22798	0
pyrCA1_892_1772071036_E12_P28_CA1Pyr2_SRR1548025	PGN-CA1Pyr1	9.58224	7.7401	0	1.81931	0
pyrCA1_893_1772071036_F11_P28_CA1Pyr1_SRR1548028	PGN-CA1Pyr1	19.8123	26.0119	0	2.53405	0
pyrCA1_894_1772071036_F12_P28_CA1Pyr2_SRR1548029	PGN-CA1Pyr2	11.8423	11.1493	0	1.85988	0
pyrCA1_895_1772071036_G03_P28_CA1Pyr2_SRR1548031	PGN-CA1Pyr2	15.8249	6.90527	0	1.60837	0
pyrCA1_896_1772071036_G04_P28_CA1Pyr1_SRR1548032	PGN-CA1Pyr1	21.3908	27.415	0	3.10802	0
pyrCA1_897_1772071036_G08_P28_CA1Pyr1_SRR1548033	PGN-CA1Pyr1	16.9534	19.9023	0	1.65624	0
pyrCA1_898_1772071036_H03_P28_CA1Pyr2_SRR1548035	PGN-CA1Pyr1	15.5831	12.3946	0	2.03983	0
pyrCA1_899_1772071036_H04_P28_CA1Pyr1_SRR1548036	PGN-CA1PyrInt	20.4438	26.711	0	2.65126	0
pyrCA1_900_1772071036_H11_P28_CA1Pyr1_SRR1548037	PGN-CA1Pyr1	16.994	21.0252	0	2.13899	0
pyrCA1_901_1772071044_A07_P24_CA1Pyr1_SRR1548127	PGN-CA1Pyr1	13.1345	17.2319	0	1.88734	0
pyrCA1_902_1772071044_A08_P24_CA1Pyr2_SRR1548128	PGN-CA1Pyr1	14.2251	5.24148	0	2.37935	0
pyrCA1_903_1772071044_A09_P24_CA1Pyr2_SRR1548129	PGN-CA1Pyr1	14.9924	9.92024	0	1.42083	0
pyrCA1_904_1772071044_A11_P24_CA1Pyr1_SRR1548130	PGN-CA1Pyr1	14.9474	17.3762	0	2.00415	0
pyrCA1_905_1772071044_B06_P24_CA1Pyr1_SRR1548133	PGN-CA1Pyr2	15.6229	13.6208	0.57711	1.90605	0
pyrCA1_906_1772071044_C07_P24_CA1Pyr1_SRR1548137	PGN-CA1Pyr1	14.1212	12.4819	0	2.22534	0
pyrCA1_907_1772071044_C08_P24_CA1PyrInt_SRR1548138	PGN-CA1Pyr1	13.9326	6.55321	0	1.47642	0
pyrCA1_908_1772071044_C11_P24_CA1Pyr1_SRR1548139	PGN-CA1Pyr2	10.7018	6.13576	0	1.98008	0
pyrCA1_909_1772071044_D06_P24_CA1Pyr1_SRR1548140	PGN-CA1Pyr1	13.1068	10.3823	0	1.89511	0
pyrCA1_910_1772071044_D11_P24_CA1Pyr1_SRR1548141	PGN-CA1Pyr1	18.4497	24.5994	0	2.24785	0
pyrCA1_911_1772071044_E05_P24_CA1Pyr1_SRR1548142	PGN-CA1Pyr1	12.1714	8.36542	0	1.33413	0
pyrCA1_912_1772071044_E08_P24_CA1Pyr1_SRR1548143	PGN-CA1Pyr2	17.6479	13.3702	0	1.82323	0
pyrCA1_913_1772071044_E11_P24_CA1Pyr2_SRR1548144	PGN-CA1Pyr1	17.2634	14.782	0	2.46919	0
pyrCA1_914_1772071044_E12_P24_CA1Pyr1_SRR1548145	PGN-CA1Pyr2	17.5564	17.5952	0	1.91744	0
pyrCA1_915_1772071044_F04_P24_CA1Pyr1_SRR1548146	PGN-CA1Pyr1	16.6998	16.1224	0	1.82641	0
pyrCA1_916_1772071044_F05_P24_CA1Pyr2_SRR1548147	PGN-CA1Pyr1	14.693	5.62106	0	2.48493	0
pyrCA1_917_1772071044_F10_P24_CA1Pyr1_SRR1548148	PGN-CA1PyrInt	11.9218	10.1752	0	1.89368	0
pyrCA1_918_1772071044_G01_P24_CA1Pyr1_SRR1548149	PGN-CA1Pyr1	17.1354	10.4136	0	2.48547	0
pyrCA1_919_1772071044_G04_P24_CA1Pyr1_SRR1548150	PGN-CA1Pyr1	19.9191	25.3195	0	3.25653	0
pyrCA1_920_1772071044_G05_P24_CA1Pyr1_SRR1548151	PGN-CA1Pyr1	17.0612	13.3971	0	2.08221	0
pyrCA1_921_1772071044_G10_P24_CA1Pyr2_SRR1548153	PGN-CA1Pyr1	14.2421	6.9833	0	1.39243	0
pyrCA1_922_1772071044_G12_P24_CA1Pyr1_SRR1548154	PGN-CA1Pyr1	12.7007	3.65948	0	1.89197	0
pyrCA1_923_1772071044_H01_P24_CA1Pyr1_SRR1548155	PGN-CA1Pyr2	19.9724	17.0558	0	2.7371	0
pyrCA1_924_1772071044_H04_P24_CA1PyrInt_SRR1548156	PGN-CA1Pyr1	16.0167	19.2114	0	2.38941	0
pyrCA1_925_1772071044_H06_P24_CA1Pyr1_SRR1548157	PGN-CA1Pyr2	21.7808	27.5423	0	2.94663	0
pyrCA1_926_1772071044_H12_P24_CA1Pyr1_SRR1548160	PGN-CA1Pyr1	11.9731	6.37217	0	2.23216	0
pyrCA1_927_1772071045_A04_P24_CA1Pyr1_SRR1548162	PGN-CA1Pyr2	20.2453	28.6537	0	3.29971	0
pyrCA1_928_1772071045_A07_P24_CA1Pyr1_SRR1548163	PGN-CA1Pyr2	21.1556	26.7512	0	2.58131	0
pyrCA1_929_1772071045_B06_P24_CA1Pyr1_SRR1548165	PGN-CA1Pyr2	16.7693	17.927	0	2.00275	0
pyrCA1_930_1772071045_D04_P24_CA1Pyr1_SRR1548169	PGN-CA1Pyr2	16.0283	12.5033	0	1.99261	0
pyrCA1_931_1772071045_E10_P24_CA1Pyr2_SRR1548172	PGN-CA1Pyr1	14.1833	7.44513	0	2.67817	0
pyrCA1_932_1772071045_F02_P24_CA1Pyr1_SRR1548174	PGN-CA1Pyr1	18.3291	14.8589	0	1.72135	0
pyrCA1_933_1772071045_F04_P24_CA1Pyr2_SRR1548175	PGN-CA1Pyr2	16.5319	16.8147	0	2.26332	0
pyrCA1_935_1772071045_G05_P24_CA1Pyr2_SRR1548179	PGN-CA1Pyr2	14.9969	6.86055	0	2.40806	0
pyrCA1_936_1772071045_G12_P24_CA1Pyr2_SRR1548180	PGN-CA1Pyr2	10.6395	1.50274	0	1.76174	0
pyrCA1_937_1772071045_H04_P24_CA1Pyr2_SRR1548183	PGN-CA1Pyr2	15.1434	7.57904	0	2.28368	0
pyrCA1_938_1772071045_H07_P24_CA1Pyr1_SRR1548184	PGN-CA1Pyr1	19.3947	23.3659	0	2.30296	0
dopaVTA_0_1772072122_A04_p28_DA.VTA4_SRR4059937	DN-VTA4	0.272736	-32.9318	0	0	3.01787
dopaVTA_1_1772072122_A05_p28_DA.VTA2_SRR4059938	DN-VTA2	5.39276	-16.8174	0	0	3.24734
dopaVTA_2_1772072122_A06_p28_DA.VTA3_SRR4059939	DN-VTA3	1.79239	-27.7275	0	0	3.76467
dopaVTA_3_1772072122_A08_p28_DA.VTA4_SRR4059941	DN-VTA4	4.86444	-21.2322	0	0	3.72614
dopaVTA_4_1772072122_A09_p28_DA.VTA1_SRR4059942	DN-VTA1	5.22891	-12.7183	0	0	3.94327
dopaVTA_5_1772072122_A10_p28_DA.VTA1_SRR4059943	DN-VTA1	4.14049	-22.6076	0	0	3.63574
dopaVTA_6_1772072122_A12_p28_DA.VTA4_SRR4059945	DN-VTA4	-2.21682	-36.0031	0	0	2.98059
dopaVTA_7_1772072122_B01_p28_DA.VTA4_SRR4059946	DN-VTA4	0.446763	-26.9927	0	0	3.69015
dopaVTA_8_1772072122_B02_p28_DA.VTA3_SRR4059947	DN-VTA3	0.740682	-23.6006	0	1.4592	3.425
dopaVTA_9_1772072122_B03_p28_DA.VTA4_SRR4059948	DN-VTA4	-4.08992	-31.9075	0	0	2.25718
dopaVTA_10_1772072122_B05_p28_DA.VTA2_SRR4059950	DN-VTA2	5.35169	-22.0463	0	0	3.63985
dopaVTA_11_1772072122_B06_p28_DA.VTA3_SRR4059951	DN-VTA3	5.73188	-15.7987	0	0.852899	3.50599
dopaVTA_12_1772072122_B07_p28_DA.VTA4_SRR4059952	DN-VTA4	2.19514	-17.3882	0	0	2.32443
dopaVTA_13_1772072122_B08_p28_DA.VTA2_SRR4059953	DN-VTA2	-1.45196	-33.5973	0	0	3.44774
dopaVTA_14_1772072122_B09_p28_DA.VTA4_SRR4059954	DN-VTA4	1.73845	-25.3126	0	0	3.97553
dopaVTA_15_1772072122_B11_p28_DA.VTA1_SRR4059956	DN-VTA1	1.46948	-26.6807	0	0	3.55171
dopaVTA_16_1772072122_B12_p28_DA.VTA1_SRR4059957	DN-VTA1	-0.102444	-32.1028	0	0	4.12837
dopaVTA_17_1772072122_C01_p28_DA.VTA1_SRR4059958	DN-VTA1	-0.291626	-30.0665	0	0	4.06878
dopaVTA_18_1772072122_C02_p28_DA.VTA4_SRR4059959	DN-VTA4	-2.87855	-38.3273	0	0	3.29561
dopaVTA_19_1772072122_C03_p28_DA.VTA4_SRR4059960	DN-VTA4	5.51819	-20.4457	0	0	2.27653
dopaVTA_20_1772072122_C05_p28_DA.VTA4_SRR4059961	DN-VTA4	-1.29019	-33.6135	0	0	3.22148
dopaVTA_21_1772072122_C07_p28_DA.VTA2_SRR4059962	DN-VTA2	-1.82342	-35.5472	0	0	3.93674
dopaVTA_22_1772072122_C09_p28_DA.VTA4_SRR4059964	DN-VTA4	-0.809158	-28.4683	0	0	3.98591
dopaVTA_23_1772072122_C11_p28_DA.VTA4_SRR4059966	DN-VTA4	-1.32831	-26.6606	0	0	2.28723
dopaVTA_24_1772072122_C12_p28_DA.VTA2_SRR4059967	DN-VTA2	-2.1133	-38.9632	0	1.11763	3.91965
dopaVTA_25_1772072122_D01_p28_DA.VTA4_SRR4059968	DN-VTA4	-2.07576	-34.1422	0	0	4.15057
dopaVTA_26_1772072122_D04_p28_DA.VTA3_SRR4059969	DN-VTA3	7.14371	-11.7336	0	0.862753	4.20087
dopaVTA_27_1772072122_D05_p28_DA.VTA3_SRR4059970	DN-VTA3	-2.3736	-30.9222	0	0	3.92115
dopaVTA_28_1772072122_D06_p28_DA.VTA4_SRR4059971	DN-VTA4	7.62047	-12.7477	0	0	3.25763
dopaVTA_29_1772072122_D09_p28_DA.VTA1_SRR4059974	DN-VTA1	4.23233	-19.6016	0	0.569011	3.74696
dopaVTA_30_1772072122_D10_p28_DA.VTA1_SRR4059975	DN-VTA1	-0.152889	-30.3524	0	0.649366	4.00634
dopaVTA_31_1772072122_D11_p28_DA.VTA2_SRR4059976	DN-VTA2	-0.726678	-28.6877	0	0	4.0613
dopaVTA_32_1772072122_E01_p28_DA.VTA2_SRR4059977	DN-VTA2	-1.91511	-34.5267	0	1.6054	3.606
dopaVTA_33_1772072122_E02_p28_DA.VTA4_SRR4059978	DN-VTA4	0.248762	-28.0779	0	0.557163	3.40395
dopaVTA_34_1772072122_E04_p28_DA.VTA3_SRR4059980	DN-VTA3	5.44797	-13.9062	0	0	3.71516
dopaVTA_35_1772072122_E06_p28_DA.VTA4_SRR4059982	DN-VTA4	5.65853	-14.2142	0	0	2.48816
dopaVTA_36_1772072122_E07_p28_DA.VTA4_SRR4059983	DN-VTA4	-2.50267	-30.9931	0	0	3.87237
dopaVTA_37_1772072122_E08_p28_DA.VTA4_SRR4059984	DN-VTA4	1.23818	-27.0742	0	0	3.49157
dopaVTA_38_1772072122_E10_p28_DA.VTA2_SRR4059986	DN-VTA2	-2.75458	-37.2843	0	0	3.90828
dopaVTA_39_1772072122_E12_p28_DA.VTA2_SRR4059987	DN-VTA2	-1.61478	-33.5168	0	0	3.46226
dopaVTA_40_1772072122_F01_p28_DA.VTA3_SRR4059988	DN-VTA3	-0.826762	-30.7429	0	0	3.66243
dopaVTA_41_1772072122_F02_p28_DA.VTA3_SRR4059989	DN-VTA3	6.44143	-11.3101	0	0	3.51875
dopaVTA_42_1772072122_F05_p28_DA.VTA2_SRR4059992	DN-VTA2	-1.40461	-36.7394	0	0	4.18815
dopaVTA_43_1772072122_F06_p28_DA.VTA2_SRR4059993	DN-VTA2	-1.37599	-30.7908	0	0.81093	3.95604
dopaVTA_44_1772072122_F07_p28_DA.VTA4_SRR4059994	DN-VTA4	3.22176	-26.9474	0	0	2.93299
dopaVTA_45_1772072122_F08_p28_DA.VTA1_SRR4059995	DN-VTA1	0.657932	-26.7796	0	0	3.92334
dopaVTA_46_1772072122_F09_p28_DA.VTA3_SRR4059996	DN-VTA3	3.57731	-21.8043	0	0.839228	3.1505
dopaVTA_47_1772072122_F10_p28_DA.VTA1_SRR4059997	DN-VTA1	4.21121	-19.2024	0	0	3.75775
dopaVTA_48_1772072122_F11_p28_DA.VTA1_SRR4059998	DN-VTA1	5.55817	-12.265	0	0	3.88571
dopaVTA_49_1772072122_F12_p28_DA.VTA2_SRR4059999	DN-VTA2	-1.46373	-32.4144	0	0	3.82452
dopaVTA_50_1772072122_G01_p28_DA.VTA2_SRR4060000	DN-VTA2	0.645524	-30.5508	0	1.07011	3.80802
dopaVTA_51_1772072122_G02_p28_DA.VTA4_SRR4060001	DN-VTA4	0.100544	-31.9071	0	0.915272	3.68722
dopaVTA_52_1772072122_G04_p28_DA.VTA4_SRR4060002	DN-VTA4	3.57363	-12.6724	0	0	3.4828
dopaVTA_53_1772072122_G05_p28_DA.VTA2_SRR4060003	DN-VTA2	-1.62505	-35.1644	0	0	3.70273
dopaVTA_54_1772072122_G06_p28_DA.VTA1_SRR4060004	DN-VTA1	-1.54209	-36.2413	0	0.71207	3.79784
dopaVTA_55_1772072122_G09_p28_DA.VTA3_SRR4060007	DN-VTA3	5.83225	-11.9516	0	0.773657	3.48208
dopaVTA_56_1772072122_G10_p28_DA.VTA4_SRR4060008	DN-VTA4	0.387935	-31.5743	0	0	3.33447
dopaVTA_57_1772072122_G12_p28_DA.VTA1_SRR4060009	DN-VTA1	-2.13554	-33.8027	0	0	4.04567
dopaVTA_58_1772072122_H02_p28_DA.VTA2_SRR4060010	DN-VTA2	3.5789	-26.3897	0	0	2.54976
dopaVTA_59_1772072122_H04_p28_DA.VTA1_SRR4060011	DN-VTA1	6.67491	-10.104	0	0	3.40694
dopaVTA_60_1772072122_H06_p28_DA.VTA4_SRR4060013	DN-VTA4	-1.81856	-28.6427	0	0	3.2557
dopaVTA_61_1772072122_H07_p28_DA.VTA3_SRR4060014	DN-VTA3	2.1843	-25.1098	0	1.41235	3.64459
dopaVTA_62_1772072122_H08_p28_DA.VTA1_SRR4060015	DN-VTA1	-0.580813	-28.9036	0	0	3.84183
dopaVTA_63_1772072122_H09_p28_DA.VTA1_SRR4060016	DN-VTA1	4.15887	-12.1887	0	0	3.71122
dopaVTA_64_1772072122_H11_p28_DA.VTA1_SRR4060018	DN-VTA1	6.58224	-13.0331	0	0	3.90485
dopaVTA_65_1772082029_A04_p56_DA.VTA4_SRR4060358	DN-VTA4	-4.28951	-37.7099	0	0.53772	3.51917
dopaVTA_66_1772082029_A05_p56_DA.VTA3_SRR4060359	DN-VTA3	3.83847	-20.919	0	1.08806	3.4399
dopaVTA_67_1772082029_A06_p56_DA.VTA4_SRR4060360	DN-VTA4	-1.29157	-34.843	0	0	3.63619
dopaVTA_68_1772082029_A09_p56_DA.VTA4_SRR4060363	DN-VTA4	7.3617	-9.75624	0	0	3.25821
dopaVTA_69_1772082029_A10_p56_DA.VTA4_SRR4060364	DN-VTA4	6.23734	-18.3513	0	0	2.50464
dopaVTA_70_1772082029_A11_p56_DA.VTA2_SRR4060365	DN-VTA2	1.18719	-27.2159	0	0	3.86077
dopaVTA_71_1772082029_B02_p56_DA.VTA3_SRR4060366	DN-VTA3	4.95057	-10.2611	0	0.906958	3.46612
dopaVTA_72_1772082029_B03_p56_DA.VTA4_SRR4060367	DN-VTA4	-1.51834	-33.0654	0	0	3.58488
dopaVTA_73_1772082029_B04_p56_DA.VTA1_SRR4060368	DN-VTA1	3.37484	-20.8292	0	0	3.58664
dopaVTA_74_1772082029_B05_p56_DA.VTA4_SRR4060369	DN-VTA4	1.1609	-22.7612	0	0	3.39523
dopaVTA_75_1772082029_B06_p56_DA.VTA1_SRR4060370	DN-VTA1	-0.257017	-29.6157	0	0	4.07813
dopaVTA_76_1772082029_B08_p56_DA.VTA4_SRR4060372	DN-VTA4	-4.46807	-38.6357	0	0	3.34283
dopaVTA_77_1772082029_B10_p56_DA.VTA3_SRR4060374	DN-VTA3	2.60314	-24.1234	0	0	3.74905
dopaVTA_78_1772082029_B11_p56_DA.VTA4_SRR4060375	DN-VTA4	6.38998	-10.8943	0	0.644771	2.90172
dopaVTA_79_1772082029_B12_p56_DA.VTA1_SRR4060376	DN-VTA1	-3.49337	-37.9293	0	0	4.1596
dopaVTA_80_1772082029_C01_p56_DA.VTA4_SRR4060377	DN-VTA4	3.24253	-19.2678	0	0	3.77458
dopaVTA_81_1772082029_C02_p56_DA.VTA1_SRR4060378	DN-VTA1	-0.359563	-28.6519	0	0	3.74297
dopaVTA_82_1772082029_C04_p56_DA.VTA1_SRR4060380	DN-VTA1	1.76044	-33.8888	0	0	3.72595
dopaVTA_83_1772082029_C06_p56_DA.VTA2_SRR4060382	DN-VTA2	-3.89448	-40.0872	0	0	3.74043
dopaVTA_84_1772082029_C07_p56_DA.VTA3_SRR4060383	DN-VTA3	4.55459	-14.0972	0	0.944811	2.90666
dopaVTA_85_1772082029_C09_p56_DA.VTA4_SRR4060384	DN-VTA4	2.60447	-19.0295	0	0	3.40938
dopaVTA_86_1772082029_C10_p56_DA.VTA4_SRR4060385	DN-VTA4	-4.59392	-38.389	0	0	4.08043
dopaVTA_87_1772082029_C11_p56_DA.VTA3_SRR4060386	DN-VTA3	0.623207	-20.2232	0	0	3.5239
dopaVTA_88_1772082029_D01_p56_DA.VTA1_SRR4060388	DN-VTA1	2.91289	-22.8884	0	0	3.50117
dopaVTA_89_1772082029_D03_p56_DA.VTA1_SRR4060390	DN-VTA1	4.01525	-17.6936	0	0	3.55244
dopaVTA_90_1772082029_D05_p56_DA.VTA1_SRR4060391	DN-VTA1	4.70966	-23.8131	0	0	4.1551
dopaVTA_91_1772082029_D06_p56_DA.VTA3_SRR4060392	DN-VTA3	2.28876	-13.2546	0	0.784378	3.66646
dopaVTA_92_1772082029_D09_p56_DA.VTA4_SRR4060395	DN-VTA4	1.92342	-25.5292	0	0.67082	3.17556
dopaVTA_93_1772082029_D10_p56_DA.VTA4_SRR4060396	DN-VTA4	-0.773427	-35.3881	0	0	3.47256
dopaVTA_94_1772082029_D12_p56_DA.VTA2_SRR4060398	DN-VTA2	1.59693	-23.1949	0	0.753884	3.7787
dopaVTA_95_1772082029_E02_p56_DA.VTA4_SRR4060400	DN-VTA4	5.12753	-15.534	0	0	3.02698
dopaVTA_96_1772082029_E03_p56_DA.VTA4_SRR4060401	DN-VTA4	2.97159	-22.3715	0	0	3.41716
dopaVTA_97_1772082029_E05_p56_DA.VTA4_SRR4060403	DN-VTA4	1.13816	-25.3506	0	0	3.64285
dopaVTA_98_1772082029_E06_p56_DA.VTA1_SRR4060404	DN-VTA1	3.89657	-14.6742	0	0	3.91036
dopaVTA_99_1772082029_E07_p56_DA.VTA3_SRR4060405	DN-VTA3	5.61325	-16.373	0	0	3.32435
dopaVTA_100_1772082029_E09_p56_DA.VTA1_SRR4060406	DN-VTA1	2.67615	-20.6937	0	0	3.58043
dopaVTA_101_1772082029_E10_p56_DA.VTA2_SRR4060407	DN-VTA2	-1.34248	-33.3189	0	0	3.60839
dopaVTA_102_1772082029_E11_p56_DA.VTA4_SRR4060408	DN-VTA4	-4.18645	-36.1976	0	0	3.6286
dopaVTA_103_1772082029_E12_p56_DA.VTA4_SRR4060409	DN-VTA4	-2.61611	-36.2075	0	0	3.98522
dopaVTA_104_1772082029_F06_p56_DA.VTA4_SRR4060415	DN-VTA4	2.5014	-29.3375	0	0	3.69809
dopaVTA_105_1772082029_F10_p56_DA.VTA4_SRR4060417	DN-VTA4	-2.5862	-25.8744	0	0	2.97777
dopaVTA_106_1772082029_F11_p56_DA.VTA1_SRR4060418	DN-VTA1	4.73037	-16.0951	0	0	3.56766
dopaVTA_107_1772082029_F12_p56_DA.VTA4_SRR4060419	DN-VTA4	-5.64972	-44.6944	0	0	3.73428
dopaVTA_108_1772082029_G01_p56_DA.VTA1_SRR4060420	DN-VTA1	1.59667	-27.6408	0	0	3.67877
dopaVTA_109_1772082029_G02_p56_DA.VTA4_SRR4060421	DN-VTA4	5.91155	-18.1787	0	0	3.03326
dopaVTA_110_1772082029_G04_p56_DA.VTA1_SRR4060423	DN-VTA1	5.762	-12.8476	0	0	3.86682
dopaVTA_111_1772082029_G05_p56_DA.VTA3_SRR4060424	DN-VTA3	-3.24053	-32.795	0	0	3.12145
dopaVTA_112_1772082029_G09_p56_DA.VTA4_SRR4060426	DN-VTA4	4.54607	-22.4898	0	0	2.50158
dopaVTA_113_1772082029_G12_p56_DA.VTA4_SRR4060429	DN-VTA4	-3.243	-37.5261	0	0	3.71222
dopaVTA_114_1772082029_H03_p56_DA.VTA4_SRR4060431	DN-VTA4	4.11977	-19.9514	0	0	3.05527
dopaVTA_115_1772082029_H04_p56_DA.VTA4_SRR4060432	DN-VTA4	3.89604	-12.9102	0	0	3.58657
dopaVTA_116_1772082029_H05_p56_DA.VTA1_SRR4060433	DN-VTA1	-1.5452	-33.1408	0	0	3.70392
dopaVTA_117_1772082029_H06_p56_DA.VTA4_SRR4060434	DN-VTA4	-2.64627	-26.1908	0	0	1.93527
dopaVTA_118_1772082029_H07_p56_DA.VTA4_SRR4060435	DN-VTA4	8.35805	-13.4504	0	0	2.75376
dopaVTA_119_1772082029_H10_p56_DA.VTA4_SRR4060437	DN-VTA4	-2.83042	-36.0952	0	0	3.38957
dopaVTA_120_1772082029_H11_p56_DA.VTA3_SRR4060438	DN-VTA3	5.19944	-13.5006	0	0	3.98277
dopaVTA_121_1772082029_H12_p56_DA.VTA4_SRR4060439	DN-VTA4	-2.8865	-38.3858	0	0	4.02334
dopaVTA_122_1772084018_C07_p24_DA.VTA1_SRR4060440	DN-VTA1	1.49642	-24.4306	0	0	4.19659
dopaVTA_123_1772092002_A07_p20_DA.VTA2_SRR4060442	DN-VTA2	-4.12203	-37.6642	0.342334	0	3.42754
dopaVTA_124_1772092002_A10_p20_DA.VTA3_SRR4060443	DN-VTA3	1.35286	-25.2876	0	1.3353	3.84485
dopaVTA_125_1772092002_B05_p20_DA.VTA4_SRR4060444	DN-VTA4	-4.80043	-23.1053	0	0	2.78593
dopaVTA_126_1772092002_B10_p20_DA.VTA2_SRR4060445	DN-VTA2	-4.93163	-38.6675	0.771462	0.45835	2.77994
dopaVTA_127_1772092002_D10_p20_DA.VTA4_SRR4060446	DN-VTA4	3.24385	-18.3027	0	0	2.83789
dopaVTA_128_1772092002_E07_p20_DA.VTA2_SRR4060447	DN-VTA2	-5.68805	-40.6296	0	0	3.25273
dopaVTA_129_1772092002_E10_p20_DA.VTA2_SRR4060448	DN-VTA2	-4.14445	-38.4482	0	0	2.94507
dopaVTA_130_1772092002_G05_p20_DA.VTA4_SRR4060449	DN-VTA4	-2.89092	-22.0515	0	0	2.84543
dopaVTA_131_1772092002_G07_p20_DA.VTA2_SRR4060450	DN-VTA2	-5.63896	-43.2489	0	0	3.41162
dopaVTA_132_1772092277_A10_p27_DA.VTA1_SRR4060549	DN-VTA1	-2.92234	-32.8954	0	0	3.68146
dopaVTA_133_1772094135_F02_p19_DA.VTA3_SRR4060550	DN-VTA3	-2.4128	-36.9479	0	0	3.73871
dopaVTA_134_1772094136_B06_p21_DA.VTA1_SRR4060551	DN-VTA1	-0.96061	-27.4428	0.299393	0	3.70845
dopaVTA_135_1772094143_E08_p24_DA.VTA4_SRR4060554	DN-VTA4	-0.602649	-29.7181	1.44591	0	2.3737
dopaVTA_136_1772096086_H03_p20_DA.VTA4_SRR4061374	DN-VTA4	-1.6264	-32.6631	0	0	3.66684
dopaVTA_137_1772096087_C09_p20_DA.VTA1_SRR4061375	DN-VTA1	4.28691	-14.3821	0	0	3.80325
dopaVTA_138_1772096091_A02_p20_DA.VTA2_SRR4061378	DN-VTA2	-0.830305	-24.598	0	0.544257	3.85636
dopaVTA_139_1772096092_A02_p21_DA.VTA1_SRR4061379	DN-VTA1	1.249	-31.8981	0.403905	0	3.9936
dopaVTA_140_1772096093_A07_p21_DA.VTA4_SRR4061382	DN-VTA4	-2.83922	-28.8154	0.615819	0	2.05533
dopaVTA_141_1772096094_A10_p21_DA.VTA1_SRR4061387	DN-VTA1	-0.438127	-27.5713	0	0	4.01814
dopaVTA_142_1772096094_D09_p21_DA.VTA4_SRR4061390	DN-VTA4	-6.15757	-38.8295	0.401848	0	2.18755
dopaVTA_143_1772096116_G04_p26_DA.VTA4_SRR4061696	DN-VTA4	-7.05134	-12.6187	0	0	3.35229
dopaVTA_144_1772096118_F09_p26_DA.VTA2_SRR4061697	DN-VTA2	-2.16284	-35.0554	0	0	3.84255
dopaVTA_145_1772096146_F07_p24_DA.VTA1_SRR4061701	DN-VTA1	0.906094	-28.9288	0	0	3.46926
dopaVTA_146_1772096149_F01_p25_DA.VTA4_SRR4061702	DN-VTA4	3.18857	-24.3931	0	0	2.45674
dopaVTA_147_1772096150_C08_p25_DA.VTA1_SRR4061706	DN-VTA1	2.60083	-25.8323	0	0	3.90558
dopaVTA_148_1772096150_H03_p25_DA.VTA1_SRR4061708	DN-VTA1	-0.356489	-28.7922	0	0	3.97657
dopaVTA_149_1772096150_H04_p25_DA.VTA1_SRR4061709	DN-VTA1	0.743959	-32.2199	0	0	3.79177
dopaVTA_150_1772096151_C04_p25_DA.VTA3_SRR4061710	DN-VTA3	4.81032	-18.4339	0	0	3.692
dopaVTA_151_1772096151_D03_p25_DA.VTA1_SRR4061711	DN-VTA1	0.812425	-28.2198	0	0	3.92302
dopaVTA_152_1772096151_H03_p25_DA.VTA1_SRR4061714	DN-VTA1	6.8498	-11.7265	0	0	3.18734
dopaVTA_153_1772099002_A12_p23_DA.VTA1_SRR4061717	DN-VTA1	-3.1827	-36.0136	0	0	3.98921
dopaVTA_154_1772099002_C02_p23_DA.VTA3_SRR4061718	DN-VTA3	-5.13184	-38.653	0.501175	0.501175	3.65683
dopaVTA_155_1772099002_C05_p23_DA.VTA4_SRR4061719	DN-VTA4	-7.34866	-46.3913	0	0.683951	2.72356
dopaVTA_156_1772099002_D02_p23_DA.VTA4_SRR4061720	DN-VTA4	-7.71284	-44.3869	0.922151	0	2.92699
dopaVTA_157_1772099002_E02_p23_DA.VTA1_SRR4061721	DN-VTA1	-0.102941	-26.67	0	0	3.80968
dopaVTA_158_1772099002_E08_p23_DA.VTA1_SRR4061722	DN-VTA1	-2.24522	-34.2193	0	0	3.51921
dopaVTA_159_1772099002_G09_p23_DA.VTA2_SRR4061724	DN-VTA2	5.44578	-18.1982	0	0	3.99424
dopaVTA_160_1772099002_H04_p23_DA.VTA4_SRR4061725	DN-VTA4	-2.19759	-34.5809	0	0	4.36101
dopaVTA_161_1772099003_A05_p23_DA.VTA4_SRR4061726	DN-VTA4	-0.549051	-33.8058	0	0	3.6091
dopaVTA_162_1772099003_F09_p23_DA.VTA4_SRR4061727	DN-VTA4	7.18306	-10.0647	0	0.930022	2.74588
dopaVTA_163_1772099003_H07_p23_DA.VTA1_SRR4061728	DN-VTA1	2.80057	-26.0795	0	0	4.05876
dopaVTA_164_1772099008_A08_p23_DA.VTA3_SRR4061729	DN-VTA3	-0.297049	-30.1902	0	0	3.70854
dopaVTA_165_1772099008_G08_p23_DA.VTA3_SRR4061730	DN-VTA3	5.82178	-18.8209	0	0.506359	3.85327
dopaVTA_166_1772099011_D01_p24_DA.VTA1_SRR4061733	DN-VTA1	-2.58631	-33.8418	0	0	3.56352
dopaVTA_167_1772099011_F04_p24_DA.VTA2_SRR4061734	DN-VTA2	-6.45922	-35.2299	0	0	2.99645
dopaVTA_168_1772099011_G07_p24_DA.VTA4_SRR4061735	DN-VTA4	1.42774	-26.1551	0	0	3.9491
dopaVTA_169_1772099012_E04_p24_DA.VTA4_SRR4061737	DN-VTA4	-5.85586	-33.0381	0.674437	0	2.73721
oligo_0_C1.1771017.030.A03_P22_OPC_nruns2	OL-NFOL1	-12.9884	-34.7179	0	0	0
oligo_1_C1.1771017.030.A09_P22_OPC_nruns2	OL-NFOL2	-12.7126	-29.8849	3.331	0	0
oligo_2_C1.1771017.030.A10_P22_OPC_nruns2	OL-MFOL1	-12.5093	-27.9614	0	0	0
oligo_3_C1.1771017.030.A12_P22_OPC_nruns2	OL-MFOL2	-10.8201	-32.2864	2.44881	0	0
oligo_4_C1.1771017.030.B02_P22_OPC_nruns2	OL-MFOL2	-11.8622	-33.4473	0	0	0
oligo_5_C1.1771017.030.B03_P22_OPC_nruns2	OL-MOL1	-12.0937	-35.124	0	0	0
oligo_6_C1.1771017.030.B04_P22_OPC_nruns2	OL-MFOL2	-13.5305	-36.569	0	0	0
oligo_7_C1.1771017.030.C09_P22_OPC_nruns2	OL-MFOL2	-11.1718	-33.8696	1.23122	0	0
oligo_8_C1.1771017.030.D02_P22_OPC_nruns2	OL-MOL1	-12.5457	-25.6235	0	0	0
oligo_9_C1.1771017.030.D06_P22_OPC_nruns2	OL-NFOL2	-12.7233	-35.0461	0	0	0
oligo_10_C1.1771017.030.D11_P22_OPC_nruns2	OL-MOL4	-12.5146	-35.1855	0	0	0
oligo_11_C1.1771017.030.E01_P22_OPC_nruns2	OL-MOL4	-10.6865	-35.5645	0	0	0
oligo_12_C1.1771017.030.E06_P22_OPC_nruns2	OL-MOL4	-10.3126	-36.6005	0	0	0
oligo_13_C1.1771017.030.E08_P22_OPC_nruns2	OL-MOL4	-11.772	-33.7162	0	0	0
oligo_14_C1.1771017.030.E12_P22_OPC_nruns2	OL-MOL4	-8.54073	-30.0165	2.94368	0	0
oligo_15_C1.1771017.030.F01_P22_OPC_nruns2	OL-MOL4	-16.5028	-35.1224	0	0	0
oligo_16_C1.1771017.030.F02_P22_OPC_nruns2	OL-MOL4	-10.0353	-27.5695	1.12545	0	0
oligo_17_C1.1771017.030.F09_P22_OPC_nruns2	OL-MOL4	-12.0321	-32.6579	0	0	0
oligo_18_C1.1771017.030.F11_P22_OPC_nruns2	OL-MOL4	-12.9385	-33.2918	0	0	0
oligo_19_C1.1771017.030.G04_P22_OPC_nruns2	OL-MOL4	-8.09358	-17.7783	0	0	0
oligo_20_C1.1771017.031.C05_P22_OPC_nruns2	OL-MOL5	-11.5671	-28.914	0	0	0
oligo_21_C1.1771017.031.C07_P22_OPC_nruns2	OL-MOL4	-10.231	-35.1515	0	0	0
oligo_22_C1.1771017.031.D10_P22_OPC_nruns2	OL-MOL4	-11.8417	-34.4116	0	0	0
oligo_23_C1.1771017.031.F05_P22_OPC_nruns2	OL-MOL4	-12.7556	-26.2426	2.31801	0	0
oligo_24_C1.1771017.031.F06_P22_OPC_nruns2	OL-MOL4	-11.4958	-32.6678	2.89236	0	0
oligo_25_C1.1771017.031.F08_P22_OPC_nruns2	OL-MOL4	-11.2722	-34.9576	0	0	0
oligo_26_C1.1771017.031.G02_P22_OPC_nruns2	OL-MOL4	-10.7692	-25.9916	0	0	0
oligo_27_C1.1771017.032.A07_P22_OPC_nruns2	OL-MOL4	-10.8808	-29.2738	0	0	0
oligo_28_C1.1771017.032.A09_P22_OPC_nruns2	OL-MOL4	-9.31518	-27.9258	2.49127	0	0
oligo_29_C1.1771017.032.B02_P22_OPC_nruns2	OL-MOL4	-10.3709	-34.2868	2.46836	0	0
oligo_30_C1.1771017.032.B08_P22_OPC_nruns2	OL-MOL4	-12.6225	-36.7675	0	0	0
oligo_31_C1.1771017.032.C01_P22_OPC_nruns2	OL-MOL4	-12.1315	-36.9841	0	0	0
oligo_32_C1.1771017.032.C02_P22_OPC_nruns2	OL-MFOL2	-13.5876	-30.7973	0	0	0
oligo_33_C1.1771017.032.D04_P22_OPC_nruns2	OL-NFOL2	-11.782	-34.9438	0	0	0
oligo_34_C1.1771017.032.D11_P22_OPC_nruns2	OL-MOL2	-14.1996	-36.3677	0	0	0
oligo_35_C1.1771017.032.E03_P22_OPC_nruns2	OL-MOL1	-12.983	-35.6491	1.86034	0	0
oligo_36_C1.1771017.032.E07_P22_OPC_nruns2	OL-MFOL1	-13.3792	-30.5933	1.47851	0	0
oligo_37_C1.1771017.032.E11_P22_OPC_nruns2	OL-MOL1	-9.6502	-18.1651	1.68166	0	0
oligo_38_C1.1771017.032.F02_P22_OPC_nruns2	OL-MOL2	-13.8456	-29.9258	2.47964	0	0
oligo_39_C1.1771017.032.G06_P22_OPC_nruns2	OL-MOL5	-24.6069	-28.3467	0	0	0
oligo_40_C1.1771017.032.G09_P22_OPC_nruns2	OL-MOL3	-11.1756	-30.3807	0	0	0
oligo_41_C1.1771017.032.H05_P22_OPC_nruns2	OL-MOL5	-9.08067	-19.5121	0	0	0
oligo_42_C1.1771017.033.F01_P22_OPC_nruns2	OL-MFOL1	-10.8873	-35.2343	0	0	0
oligo_43_C1.1771017.033.F08_P22_OPC_nruns2	OL-MOL4	-13.176	-32.3489	0	0	0
oligo_44_C1.1771017.033.H03_P22_OPC_nruns2	OL-MOL5	-12.417	-33.4335	1.60149	0	0
oligo_45_C1.1772060.226.A01_P22_MOL4_nruns1	OL-MOL4	-15.6092	-54.9636	0.613733	0	0
oligo_46_C1.1772060.226.A07_P22_MOL4_nruns1	OL-MOL3	-16.7667	-54.1097	0	0	0
oligo_47_C1.1772060.226.A11_P22_MOL4_nruns1	OL-MOL1	-13.1701	-54.3387	0	0	0
oligo_48_C1.1772060.226.A12_P22_MOL4_nruns1	OL-MOL3	-13.6133	-45.7125	0	0	0
oligo_49_C1.1772060.226.B03_P22_MOL4_nruns1	OL-MOL1	-13.7064	-50.2748	0	0	0
oligo_50_C1.1772060.226.B07_P22_MOL4_nruns1	OL-MOL5	-16.1186	-50.662	0	0	0
oligo_51_C1.1772060.226.B11_P22_MOL4_nruns1	OL-MFOL2	-14.706	-53.9816	0	0	0
oligo_52_C1.1772060.226.B12_P22_MOL4_nruns1	OL-MFOL1	-9.62645	-47.9253	0	1.75225	0
oligo_53_C1.1772060.226.C07_P22_MOL4_nruns1	OL-MOL3	-14.5766	-53.4937	2.1679	0	0
oligo_54_C1.1772060.226.D01_P22_MOL4_nruns1	OL-MFOL1	-15.3353	-55.307	1.11715	0	0
oligo_55_C1.1772060.226.D04_P22_MOL5_nruns1	OL-NFOL2	-14.9142	-55.124	0.734802	0	0
oligo_56_C1.1772060.226.D06_P22_MOL4_nruns1	OL-MOL1	-13.0103	-51.7024	0.95561	0	0
oligo_57_C1.1772060.226.D11_P22_MOL4_nruns1	OL-MFOL2	-14.1202	-46.6352	0	0	0
oligo_58_C1.1772060.226.D12_P22_MOL4_nruns1	OL-MOL3	-15.9028	-54.9759	0.638509	0	0
oligo_59_C1.1772060.226.E05_P22_MOL4_nruns1	OL-MOL5	-13.7503	-50.6113	1.77712	0	0
oligo_60_C1.1772060.226.F06_P22_MOL4_nruns1	OL-MFOL2	-17.1126	-51.9783	0	0	0
oligo_61_C1.1772060.226.G05_P22_MOL4_nruns1	OL-NFOL1	-8.87182	-39.5726	0	0	0
oligo_62_C1.1772060.226.G06_P22_MOL4_nruns1	OL-MOL4	-3.97975	-37.455	0.685193	0	0
oligo_63_C1.1772060.226.H01_P22_MOL4_nruns1	OL-MOL5	-8.41878	-36.4485	0	0.848978	0
oligo_64_C1.1772060.226.H04_P22_MOL4_nruns1	OL-MOL1	-13.3464	-49.0583	0	0	0
oligo_65_C1.1772060.226.H07_P22_MOL4_nruns1	OL-OPC	-15.8657	-36.7209	1.32771	1.32771	0
oligo_66_C1.1772060.226.H11_P22_MOL4_nruns1	OL-OPC	-13.1133	-47.9087	0	0	0
oligo_67_C1.1772062.109.A03_P22_MFOL2_nruns1	OL-MFOL2	-13.2673	-44.1129	0.688283	0	0
oligo_68_C1.1772062.109.A05_P22_NFOL2_nruns1	OL-MFOL1	-15.9049	-43.3305	2.12955	0	0
oligo_69_C1.1772062.109.A07_P22_MOL2_nruns1	OL-MFOL1	-14.0874	-49.2664	0	0.57931	0
oligo_70_C1.1772062.109.B05_P22_MOL1_nruns1	OL-OPC	-13.5914	-44.3206	0	0	0
oligo_71_C1.1772062.109.E08_P22_MFOL1_nruns1	OL-OPC	-15.3375	-51.7444	0.530649	0	0
oligo_72_C1.1772062.109.F12_P22_MOL1_nruns1	OL-OPC	-16.0158	-46.6393	0	1.23008	0
oligo_73_C1.1772062.109.G01_P22_MOL2_nruns1	OL-OPC	-13.2352	-45.8087	1.01887	1.84217	0
oligo_74_C1.1772062.109.H02_P22_MOL5_nruns1	OL-OPC	-15.0361	-49.7793	1.38256	0	0
oligo_75_C1.1772062.109.H04_P22_MOL3_nruns1	OL-OPC	-12.7825	-48.2368	2.07318	1.19897	0
oligo_76_C1.1772062.116.A02_P22_MOL5_nruns1	OL-OPC	-16.3645	-50.8856	0	0	0
oligo_77_C1.1772062.116.A12_P22_MFOL1_nruns1	OL-OPC	-15.0033	-45.1767	1.10299	0	0
oligo_78_C1.1772062.116.C03_P22_MOL4_nruns1	OL-OPC	-20.9021	-18.6147	0	2.64756	0
oligo_79_C1.1772062.116.C06_P22_MOL5_nruns1	OL-OPC	-17.1933	-51.8378	0.772526	0	0
oligo_80_C1.1772062.116.C11_P22_MOL4_nruns1	OL-OPC	-16.4728	-54.1311	0.582572	0	0
oligo_81_C1.1772062.116.D04_P22_MOL3_nruns1	OL-OPC	-8.83255	-42.4212	0	1.82328	0
oligo_82_C1.1772062.116.E01_P22_MOL1_nruns1	OL-OPC	-10.8264	-40.1325	0.935398	2.5942	0
oligo_83_C1.1772062.116.E02_P22_MOL3_nruns1	OL-OPC	-15.6535	-51.9244	0.79475	0	0
oligo_84_C1.1772062.116.E08_P22_MOL1_nruns1	OL-OPC	-11.4891	-40.4262	1.12341	0.711806	0
oligo_85_C1.1772062.116.F05_P22_MOL5_nruns1	OL-OPC	-15.2061	-54.4875	0.692248	0	0
oligo_86_C1.1772062.116.H06_P22_MFOL2_nruns1	OL-OPC	-8.58753	-41.8361	0.382615	2.50035	0
oligo_87_C1.1772063.063.B04_P21_MFOL1_nruns1	OL-OPC	-10.8548	-40.6631	1.55782	0	0
oligo_88_C1.1772063.063.B06_P21_MOL3_nruns1	OL-OPC	-14.0449	-45.6149	0.625261	0	0
oligo_89_C1.1772063.063.C02_P21_MFOL1_nruns1	OL-OPC	-9.85434	-41.5182	0	1.66931	0
oligo_90_C1.1772063.063.C07_P21_NFOL2_nruns1	OL-OPC	-11.676	-39.8812	1.45335	0	0
oligo_91_C1.1772063.063.D06_P21_MOL1_nruns1	OL-OPC	-1.87544	-21.4905	0.827097	1.43905	0
oligo_92_C1.1772063.063.D07_P21_MFOL2_nruns1	OL-OPC	-10.0173	-41.3536	0	1.87796	0
oligo_93_C1.1772063.063.D08_P21_MOL3_nruns1	OL-OPC	-12.3556	-47.986	0.579448	0.579448	0
oligo_94_C1.1772063.063.E02_P21_MOL5_nruns1	OL-OPC	-4.22793	-31.5198	0.952665	1.75403	0
oligo_95_C1.1772063.063.F05_P21_MFOL2_nruns1	OL-OPC	-12.4871	-44.368	0.808438	0	0
oligo_96_C1.1772063.063.F08_P21_NFOL1_nruns1	OL-OPC	-12.5029	-43.4466	0	0.808853	0
oligo_97_C1.1772063.063.G10_P21_MOL4_nruns1	OL-OPC	-12.7827	-48.0309	1.59472	0.503495	0
oligo_98_C1.1772071.014.D12_P21_MOL5_nruns1	OL-OPC	-12.7146	-44.6454	0	0	0
oligo_99_C1.1772071.053.B05_P21_MOL1_nruns6	OL-OPC	-12.9439	-47.0451	0	1.02017	0
oligo_100_C1.1772071.053.F01_P21_NFOL1_nruns6	OL-OPC	-15.6286	-34.9557	1.55245	0	0
oligo_101_C1.1772071.053.G09_P21_NFOL2_nruns6	OL-OPC	-18.61	-43.99	0.534131	0	0
oligo_102_C1.1772071.055.A03_P21_MFOL1_nruns6	OL-OPC	-12.1668	-40.2819	1.99283	0	0
oligo_103_C1.1772071.055.A04_P21_MFOL2_nruns6	OL-OPC	-13.7767	-30.7327	0	0	0
oligo_104_C1.1772071.055.B03_P21_MFOL2_nruns6	OL-OPC	-9.91436	-30.2344	0	0	0
oligo_105_C1.1772071.055.B05_P21_MOL1_nruns6	OL-OPC	-11.1893	-36.6374	0.676998	0	0
oligo_106_C1.1772071.055.C03_P21_MFOL2_nruns6	OL-OPC	-13.3029	-42.4248	1.2105	0	0
oligo_107_C1.1772071.055.C11_P21_MFOL2_nruns6	OL-OPC	-12.8818	-43.2296	1.66293	0	0
oligo_108_C1.1772071.055.D11_P21_MOL1_nruns6	OL-OPC	-13.7156	-37.1579	2.07098	0	0
oligo_109_C1.1772071.055.G12_P21_NFOL2_nruns6	OL-OPC	-14.6112	-40.2498	0.940222	0	0
oligo_110_C1.1772072.118.A01_P21_MFOL2_nruns2	OL-OPC	-14.118	-48.3094	1.34887	0	0
oligo_111_C1.1772078.052.C08_P22_MFOL1_nruns2	OL-OPC	-12.9788	-46.6434	1.76484	0.960711	0
oligo_112_C1.1772078.052.E12_P22_MFOL1_nruns2	OL-OPC	-12.4915	-46.6382	2.21855	0	0

## Sheet: ED4b
	cell_type	PC_1	PC_2	Nanog
day0_A.1	ESC	-105.063	21.7506	1.01164
day0_A.11	ESC	-106.037	22.3127	1.35261
day0_A.12	ESC	-109.654	24.1825	0.930527
day0_A.13	ESC	-103.043	19.7125	1.2642
day0_A.14	ESC	-107.898	19.1766	0.892304
day0_A.15	ESC	-98.6469	14.8279	0
day0_A.16	ESC	-109.744	21.9598	1.63044
day0_A.17	ESC	-106.439	22.5725	0
day0_A.18	ESC	-107.055	19.3158	0.84407
day0_A.2	ESC	-107.013	22.9605	0.0293794
day0_A.20	ESC	-106.597	21.2694	1.36808
day0_A.21	ESC	-109.245	23.0778	1.25364
day0_A.22	ESC	-109.613	23.2789	0.901464
day0_A.23	ESC	-110.08	20.7535	1.23947
day0_A.24	ESC	-107.438	21.759	0.575868
day0_A.25	ESC	-106.869	20.3287	1.29156
day0_A.26	ESC	-109.032	21.6641	1.43233
day0_A.27	ESC	-107.014	21.4576	1.09624
day0_A.28	ESC	-108.123	21.5377	1.30823
day0_A.3	ESC	-110.044	22.6994	0.716685
day0_A.30	ESC	-107.406	21.4219	0.861562
day0_A.31	ESC	-105.598	21.3304	0.801309
day0_A.32	ESC	-106.014	21.8267	1.50628
day0_A.33	ESC	-109.896	21.7732	0.431643
day0_A.34	ESC	-114.039	24.9763	1.13726
day0_A.35	ESC	-106.748	21.6295	1.16629
day0_A.36	ESC	-109.172	21.4761	1.58379
day0_A.37	ESC	-109.066	24.3491	1.36248
day0_A.4	ESC	-110.669	23.4191	0.480002
day0_A.40	ESC	-111.087	21.5492	0.390828
day0_A.41	ESC	-112.357	23.8358	1.66769
day0_A.42	ESC	-102.89	16.713	0.523024
day0_A.43	ESC	-103.673	23.3324	0
day0_A.44	ESC	-110.372	23.4714	1.14987
day0_A.45	ESC	-103.402	16.3684	0.973003
day0_A.46	ESC	-105.967	19.0172	0.46617
day0_A.47	ESC	-101.713	16.5115	1.41368
day0_A.48	ESC	-95.6666	11.4258	0.627795
day0_A.49	ESC	-99.507	17.3934	0.0015067
day0_A.5	ESC	-108.968	20.8818	1.53707
day0_A.50	ESC	-112.175	22.8293	1.84815
day0_A.51	ESC	-105.478	20.9539	0.168749
day0_A.55	ESC	-104.178	20.7651	1.08351
day0_A.56	ESC	-113.291	24.2753	1.7189
day0_A.57	ESC	-106.423	22.1589	0.600721
day0_A.59	ESC	-111.611	23.3805	0.792726
day0_A.60	ESC	-107.485	21.367	1.43537
day0_A.7	ESC	-86.6548	14.8565	0
day0_A.73	ESC	-107.81	22.1705	0.904838
day0_A.74	ESC	-106.786	18.9817	1.23737
day0_A.75	ESC	-104.598	21.3916	0.326441
day0_A.76	ESC	-105.6	19.333	0.552148
day0_A.77	ESC	-109.808	22.3133	1.39787
day0_A.78	ESC	-99.7203	15.5879	0.713497
day0_A.79	ESC	-101.78	18.87	0.419332
day0_A.8	ESC	-101.773	16.1513	0
day0_A.80	ESC	-111.159	23.9097	1.44109
day0_A.81	ESC	-104.665	18.7443	0.234945
day0_A.82	ESC	-110.893	20.1012	1.50966
day0_A.83	ESC	-112.8	20.8789	1.65084
day0_A.84	ESC	-104.019	21.2682	0.710636
day0_A.87	ESC	-105.85	19.3807	1.61176
day0_A.88	ESC	-102.793	16.8673	0.455148
day0_A.9	ESC	-88.0339	13.31	0
day0_A.90	ESC	-107.104	18.08	1.86992
day0_A.91	ESC	-109.589	20.2968	0.820894
day0_A.93	ESC	-109.23	22.0344	1.22507
day0_A.94	ESC	-101.936	16.7843	0.00229686
day0_A.96	ESC	-88.06	10.2024	0
day0_B3.13	ESC	-109.404	19.3137	0.670933
day0_B3.14	ESC	-104.702	16.0507	0.662386
day0_B3.15	ESC	-103.734	16.9914	1.37555
day0_B3.18	ESC	-109.831	19.654	0.825321
day0_B3.19	ESC	-98.5227	15.6954	0.177213
day0_B3.2	ESC	-107.216	19.9936	0.546596
day0_B3.20	ESC	-102.841	18.2047	0.451078
day0_B3.21	ESC	-103.068	16.6554	0.833781
day0_B3.22	ESC	-98.5032	14.287	0.353051
day0_B3.25	ESC	-98.0373	17.158	0.0160852
day0_B3.26	ESC	-102.344	16.3192	0.183659
day0_B3.27	ESC	-102.403	19.2246	0.202035
day0_B3.3	ESC	-104.293	19.8523	0.742066
day0_B3.30	ESC	-103.689	14.5289	1.06801
day0_B3.31	ESC	-107.905	20.3646	0.424539
day0_B3.32	ESC	-105.31	20.2483	0.266515
day0_B3.38	ESC	-109.999	18.6642	1.45709
day0_B3.39	ESC	-99.0622	14.372	0.645977
day0_B3.41	ESC	-91.1099	8.26972	0.309038
day0_B3.44	ESC	-102.18	15.2371	1.18171
day0_B3.45	ESC	-98.3871	15.6282	0.974234
day0_B3.5	ESC	-105.396	17.1001	1.71543
day0_B3.6	ESC	-103.534	17.0793	0.617958
day0_B3.68	ESC	-87.1057	9.9748	0
day0_B3.7	ESC	-105.187	17.7903	1.33191
day0_B3.73	ESC	-86.1713	8.54865	0.196058
day0_B3.74	ESC	-88.629	9.37828	0.165144
day0_B3.8	ESC	-101.151	17.7561	0.114904
day0_B3.9	ESC	-109.148	20.1731	0.809208
pyrCA1_0_1772066070_A04_P24_CA1Pyr1_SRR1546440	PGN-CA1Pyr1	18.6135	24.5759	0
pyrCA1_1_1772066070_A05_P24_CA1Pyr2_SRR1546441	PGN-CA1Pyr2	12.1497	6.59163	0
pyrCA1_2_1772066070_A08_P24_CA1Pyr1_SRR1546443	PGN-CA1Pyr1	16.6499	24.2931	0
pyrCA1_3_1772066070_A10_P24_CA1Pyr2_SRR1546444	PGN-CA1Pyr2	5.35376	-4.48555	0
pyrCA1_4_1772066070_A11_P24_CA1Pyr2_SRR1546445	PGN-CA1Pyr1	13.8591	7.47892	0
pyrCA1_5_1772066070_B03_P24_CA1PyrInt_SRR1546446	PGN-CA1Pyr1	16.6472	19.8859	0
pyrCA1_6_1772066070_B05_P24_CA1Pyr1_SRR1546447	PGN-CA1Pyr2	18.075	24.5245	0
pyrCA1_7_1772066070_B07_P24_CA1Pyr1_SRR1546449	PGN-CA1Pyr2	19.9714	23.3017	0
pyrCA1_8_1772066070_B11_P24_CA1Pyr2_SRR1546450	PGN-CA1Pyr2	12.3036	2.34078	0
pyrCA1_9_1772066070_B12_P24_CA1Pyr2_SRR1546451	PGN-CA1Pyr2	10.8679	-1.59749	0
pyrCA1_10_1772066070_C01_P24_CA1Pyr1_SRR1546452	PGN-CA1Pyr2	21.0264	27.1705	0
pyrCA1_11_1772066070_C02_P24_CA1Pyr2_SRR1546453	PGN-CA1Pyr1	10.4291	-0.972369	0
pyrCA1_12_1772066070_C03_P24_CA1Pyr1_SRR1546454	PGN-CA1Pyr2	19.8637	29.6789	0
pyrCA1_13_1772066070_C04_P24_CA1Pyr1_SRR1546455	PGN-CA1Pyr2	21.2638	29.277	0
pyrCA1_14_1772066070_C05_P24_CA1Pyr1_SRR1546456	PGN-CA1Pyr2	21.6369	26.5109	0
pyrCA1_15_1772066070_C06_P24_CA1Pyr1_SRR1546457	PGN-CA1Pyr2	20.1424	26.8368	0
pyrCA1_16_1772066070_C09_P24_CA1Pyr1_SRR1546458	PGN-CA1Pyr2	19.9611	27.4354	0
pyrCA1_17_1772066070_C11_P24_CA1Pyr1_SRR1546459	PGN-CA1Pyr2	20.8248	27.63	0
pyrCA1_18_1772066070_D08_P24_CA1Pyr1_SRR1546461	PGN-CA1Pyr2	10.6818	2.73476	0
pyrCA1_19_1772066070_D11_P24_CA1Pyr1_SRR1546462	PGN-CA1Pyr2	17.6256	27.9563	0
pyrCA1_20_1772066070_E05_P24_CA1Pyr1_SRR1546464	PGN-CA1Pyr1	18.1133	23.7664	0
pyrCA1_21_1772066070_E08_P24_CA1Pyr1_SRR1546465	PGN-CA1Pyr2	22.0069	27.793	0
pyrCA1_22_1772066070_E09_P24_CA1Pyr1_SRR1546466	PGN-CA1Pyr1	17.6555	24.6025	0
pyrCA1_23_1772066070_E12_P24_CA1Pyr1_SRR1546467	PGN-CA1Pyr1	20.8122	29.0431	0
pyrCA1_25_1772066070_F02_P24_CA1PyrInt_SRR1546469	PGN-CA1Pyr1	14.7426	20.5942	0
pyrCA1_26_1772066070_F03_P24_CA1PyrInt_SRR1546470	PGN-CA1Pyr1	16.1131	23.6164	0
pyrCA1_27_1772066070_F04_P24_CA1Pyr2_SRR1546471	PGN-CA1Pyr1	11.7885	0.910811	0
pyrCA1_28_1772066070_F07_P24_CA1Pyr1_SRR1546472	PGN-CA1Pyr2	19.7482	29.7466	0
pyrCA1_29_1772066070_F10_P24_CA1Pyr2_SRR1546473	PGN-CA1Pyr2	14.6119	8.03722	0
pyrCA1_30_1772066070_F12_P24_CA1Pyr1_SRR1546474	PGN-CA1Pyr2	20.3826	27.656	0
pyrCA1_31_1772066070_G05_P24_CA1Pyr1_SRR1546475	PGN-CA1Pyr1	14.8205	24.0987	0
pyrCA1_32_1772066070_G07_P24_CA1Pyr2_SRR1546476	PGN-CA1Pyr2	13.9795	6.44829	0
pyrCA1_33_1772066070_G11_P24_CA1Pyr1_SRR1546478	PGN-CA1Pyr1	11.6881	15.8902	0
pyrCA1_34_1772066070_H04_P24_CA1Pyr1_SRR1546480	PGN-CA1Pyr2	20.6075	29.1818	0
pyrCA1_35_1772066070_H05_P24_CA1Pyr2_SRR1546481	PGN-CA1Pyr2	13.9862	8.24769	0
pyrCA1_36_1772066070_H06_P24_CA1Pyr1_SRR1546482	PGN-CA1Pyr2	10.9485	20.3707	0
pyrCA1_37_1772066070_H08_P24_CA1Pyr1_SRR1546483	PGN-CA1Pyr2	18.7542	28.2468	0
pyrCA1_38_1772066070_H10_P24_CA1Pyr2_SRR1546484	PGN-CA1Pyr2	11.4224	-0.67584	0
pyrCA1_39_1772066070_H11_P24_CA1PyrInt_SRR1546485	PGN-CA1Pyr2	21.3987	28.609	0
pyrCA1_40_1772066070_H12_P24_CA1Pyr1_SRR1546486	PGN-CA1Pyr2	21.7544	30.2089	0
pyrCA1_41_1772066073_A01_P26_CA1Pyr1_SRR1546487	PGN-CA1Pyr2	18.2556	10.6478	0
pyrCA1_43_1772066073_A10_P26_CA1Pyr2_SRR1546489	PGN-CA1Pyr2	3.9546	-15.5694	0
pyrCA1_44_1772066073_A11_P26_CA1Pyr2_SRR1546490	PGN-CA1Pyr1	15.1256	12.5665	0
pyrCA1_45_1772066073_B01_P26_CA1Pyr2_SRR1546491	PGN-CA1Pyr1	10.1185	-3.33386	0
pyrCA1_46_1772066073_B04_P26_CA1Pyr2_SRR1546494	PGN-CA1Pyr1	9.32863	-5.37068	0
pyrCA1_47_1772066073_B05_P26_CA1Pyr2_SRR1546495	PGN-CA1Pyr1	6.08247	-11.8826	0
pyrCA1_48_1772066073_B08_P26_CA1Pyr2_SRR1546496	PGN-CA1Pyr1	10.6358	-3.20898	0
pyrCA1_49_1772066073_B09_P26_CA1PyrInt_SRR1546497	PGN-CA1Pyr1	16.7844	13.1409	0
pyrCA1_53_1772066073_C03_P26_CA1Pyr2_SRR1546501	PGN-CA1Pyr2	6.6076	-9.47774	0
pyrCA1_54_1772066073_C04_P26_CA1Pyr2_SRR1546502	PGN-CA1Pyr1	7.96691	-8.5173	0
pyrCA1_55_1772066073_C07_P26_CA1Pyr2_SRR1546503	PGN-CA1Pyr2	7.30251	-9.4383	0
pyrCA1_56_1772066073_C09_P26_CA1Pyr2_SRR1546504	PGN-CA1Pyr1	7.56737	-7.9418	0
pyrCA1_57_1772066073_C10_P26_CA1Pyr2_SRR1546505	PGN-CA1Pyr1	8.5123	-5.63457	0
pyrCA1_58_1772066073_C11_P26_CA1Pyr2_SRR1546506	PGN-CA1Pyr1	7.65541	-11.1954	0
pyrCA1_59_1772066073_D02_P26_CA1Pyr2_SRR1546507	PGN-CA1Pyr1	4.16019	-17.506	0
pyrCA1_60_1772066073_D04_P26_CA1Pyr2_SRR1546508	PGN-CA1Pyr1	10.8141	-1.33364	0
pyrCA1_61_1772066073_D07_P26_CA1Pyr2_SRR1546509	PGN-CA1Pyr1	14.291	5.63927	0
pyrCA1_62_1772066073_D09_P26_CA1PyrInt_SRR1546510	PGN-CA1Pyr1	14.8074	7.63068	0
pyrCA1_63_1772066073_D10_P26_CA1Pyr2_SRR1546511	PGN-CA1Pyr1	13.6735	5.69455	0
pyrCA1_64_1772066073_D11_P26_CA1Pyr2_SRR1546512	PGN-CA1Pyr2	6.3276	-11.7906	0
pyrCA1_65_1772066073_E01_P26_CA1Pyr2_SRR1546513	PGN-CA1Pyr2	13.0726	4.78726	0
pyrCA1_66_1772066073_E02_P26_CA1PyrInt_SRR1546514	PGN-CA1PyrInt	18.9453	10.6692	0
pyrCA1_67_1772066073_E04_P26_CA1Pyr1_SRR1546515	PGN-CA1Pyr1	17.478	15.6261	0
pyrCA1_68_1772066073_E05_P26_CA1Pyr1_SRR1546516	PGN-CA1Pyr1	18.4241	18.1138	0
pyrCA1_69_1772066073_E08_P26_CA1Pyr2_SRR1546517	PGN-CA1Pyr1	15.8699	11.4259	0
pyrCA1_70_1772066073_E09_P26_CA1PyrInt_SRR1546518	PGN-CA1Pyr1	16.0285	12.5346	0
pyrCA1_71_1772066073_E11_P26_CA1PyrInt_SRR1546519	PGN-CA1Pyr1	19.5669	18.2251	0
pyrCA1_72_1772066073_E12_P26_CA1Pyr2_SRR1546520	PGN-CA1Pyr2	10.3826	-2.82442	0
pyrCA1_73_1772066073_F01_P26_CA1PyrInt_SRR1546521	PGN-CA1Pyr1	17.9532	15.4224	0
pyrCA1_74_1772066073_F02_P26_CA1Pyr2_SRR1546522	PGN-CA1Pyr1	13.8971	7.26295	0
pyrCA1_75_1772066073_F04_P26_CA1Pyr2_SRR1546523	PGN-CA1Pyr1	10.7626	-0.49993	0
pyrCA1_76_1772066073_F06_P26_CA1Pyr2_SRR1546524	PGN-CA1PyrInt	10.9572	0.816582	0
pyrCA1_77_1772066073_F07_P26_CA1PyrInt_SRR1546525	PGN-CA1Pyr1	17.7531	15.8556	0
pyrCA1_78_1772066073_F08_P26_CA1PyrInt_SRR1546526	PGN-CA1Pyr1	18.8051	18.6907	0
pyrCA1_79_1772066073_F09_P26_CA1Pyr2_SRR1546527	PGN-CA1Pyr1	15.3325	11.6107	0
pyrCA1_80_1772066073_G02_P26_CA1PyrInt_SRR1546528	PGN-CA1Pyr1	20.3565	14.6531	0
pyrCA1_81_1772066073_G06_P26_CA1PyrInt_SRR1546529	PGN-CA1Pyr1	15.8958	4.41204	0
pyrCA1_82_1772066073_G07_P26_CA1Pyr1_SRR1546530	PGN-CA1Pyr1	17.7906	14.4499	0
pyrCA1_83_1772066073_G08_P26_CA1Pyr1_SRR1546531	PGN-CA1Pyr1	18.0764	18.219	0
pyrCA1_84_1772066073_G12_P26_CA1Pyr2_SRR1546532	PGN-CA1Pyr1	9.84321	-2.88511	0
pyrCA1_85_1772066073_H01_P26_CA1Pyr1_SRR1546533	PGN-CA1Pyr2	16.5815	16.8196	0
pyrCA1_86_1772066073_H02_P26_CA1Pyr1_SRR1546534	PGN-CA1Pyr1	19.0585	18.2898	0
pyrCA1_87_1772066073_H11_P26_CA1Pyr2_SRR1546535	PGN-CA1Pyr2	13.4783	12.9742	0
pyrCA1_88_1772066074_A01_P26_CA1Pyr2_SRR1546536	PGN-CA1Pyr1	7.83831	-11.9729	0
pyrCA1_89_1772066074_A09_P26_CA1Pyr2_SRR1546539	PGN-CA1Pyr1	8.63975	-9.23107	0
pyrCA1_90_1772066074_B01_P26_CA1Pyr1_SRR1546540	PGN-CA1Pyr2	18.6127	12.8952	0
pyrCA1_92_1772066074_B03_P26_CA1Pyr2_SRR1546542	PGN-CA1PyrInt	9.04414	-4.0824	0
pyrCA1_93_1772066074_B08_P26_CA1Pyr2_SRR1546543	PGN-CA1Pyr1	9.11559	-7.20834	0
pyrCA1_94_1772066074_C01_P26_CA1Pyr1_SRR1546544	PGN-CA1PyrInt	18.9152	12.1018	0
pyrCA1_95_1772066074_C08_P26_CA1Pyr2_SRR1546545	PGN-CA1Pyr2	17.9111	14.3436	0
pyrCA1_96_1772066074_D02_P26_CA1Pyr2_SRR1546546	PGN-CA1Pyr2	5.1871	-6.32635	0
pyrCA1_97_1772066074_D07_P26_CA1Pyr2_SRR1546547	PGN-CA1Pyr2	10.9145	-3.28122	0
pyrCA1_98_1772066074_E02_P26_CA1Pyr2_SRR1546548	PGN-CA1Pyr2	12.8174	0.691471	0
pyrCA1_99_1772066074_E03_P26_CA1Pyr1_SRR1546549	PGN-CA1Pyr2	15.2325	5.21478	0
pyrCA1_100_1772066074_E07_P26_CA1Pyr2_SRR1546550	PGN-CA1Pyr2	16.0686	9.76326	0
pyrCA1_101_1772066074_F01_P26_CA1Pyr1_SRR1546551	PGN-CA1Pyr2	11.5549	0.254696	0
pyrCA1_102_1772066074_F03_P26_CA1Pyr1_SRR1546552	PGN-CA1Pyr1	18.9243	17.5232	0
pyrCA1_103_1772066074_F07_P26_CA1Pyr2_SRR1546553	PGN-CA1Pyr2	9.94894	-10.2289	0
pyrCA1_104_1772066074_F08_P26_CA1Pyr2_SRR1546554	PGN-CA1Pyr1	14.028	4.37028	0
pyrCA1_105_1772066074_G03_P26_CA1Pyr2_SRR1546555	PGN-CA1Pyr2	11.0782	-1.40596	0
pyrCA1_107_1772066076_A03_P28_CA1Pyr2_SRR1546557	PGN-CA1Pyr2	3.16168	-11.4382	0
pyrCA1_108_1772066076_A04_P28_CA1Pyr2_SRR1546558	PGN-CA1Pyr2	7.80171	-6.4229	0
pyrCA1_109_1772066076_A05_P28_CA1Pyr1_SRR1546559	PGN-CA1Pyr2	14.0196	33.1091	0
pyrCA1_111_1772066076_A12_P28_CA1Pyr2_SRR1546563	PGN-CA1Pyr1	12.0841	5.80615	0
pyrCA1_112_1772066076_B02_P28_CA1Pyr2_SRR1546564	PGN-CA1PyrInt	15.8873	9.96978	0
pyrCA1_113_1772066076_B03_P28_CA1Pyr2_SRR1546565	PGN-CA1Pyr1	10.1534	-2.17326	0
pyrCA1_114_1772066076_B04_P28_CA1Pyr2_SRR1546566	PGN-CA1Pyr1	6.89933	-6.74967	0
pyrCA1_115_1772066076_B08_P28_CA1Pyr2_SRR1546567	PGN-CA1Pyr2	8.76836	-3.1094	0
pyrCA1_116_1772066076_B11_P28_CA1Pyr2_SRR1546568	PGN-CA1Pyr1	10.5877	3.08061	0
pyrCA1_117_1772066076_C05_P28_CA1Pyr2_SRR1546572	PGN-CA1Pyr1	10.8607	-4.88508	0
pyrCA1_118_1772066076_C06_P28_CA1Pyr1_SRR1546573	PGN-CA1Pyr1	16.2804	24.4234	0
pyrCA1_119_1772066076_D01_P28_CA1Pyr2_SRR1546575	PGN-CA1Pyr2	11.9015	-0.670486	0
pyrCA1_120_1772066076_D02_P28_CA1Pyr1_SRR1546576	PGN-CA1Pyr1	19.0527	20.0863	0
pyrCA1_121_1772066076_D05_P28_CA1Pyr1_SRR1546577	PGN-CA1Pyr2	19.0238	28.5265	0
pyrCA1_123_1772066076_D07_P28_CA1Pyr1_SRR1546579	PGN-CA1Pyr2	19.2618	31.1347	0
pyrCA1_124_1772066076_D09_P28_CA1Pyr1_SRR1546580	PGN-CA1Pyr2	6.97386	19.723	0
pyrCA1_125_1772066076_D10_P28_CA1Pyr2_SRR1546581	PGN-CA1Pyr2	9.14264	-7.37886	0
pyrCA1_126_1772066076_D11_P28_CA1Pyr2_SRR1546582	PGN-CA1Pyr2	9.9438	-2.40446	0
pyrCA1_127_1772066076_E01_P28_CA1Pyr2_SRR1546583	PGN-CA1Pyr1	8.3839	-8.83222	0
pyrCA1_128_1772066076_E02_P28_CA1Pyr1_SRR1546584	PGN-CA1Pyr2	16.6456	30.6015	0
pyrCA1_129_1772066076_E08_P28_CA1Pyr2_SRR1546586	PGN-CA1Pyr1	12.3596	7.2845	0
pyrCA1_130_1772066076_F07_P28_CA1Pyr2_SRR1546591	PGN-CA1Pyr2	1.85392	-6.95697	0
pyrCA1_131_1772066076_F09_P28_CA1Pyr2_SRR1546592	PGN-CA1Pyr2	6.68364	-5.18621	0
pyrCA1_132_1772066076_F10_P28_CA1Pyr2_SRR1546593	PGN-CA1Pyr2	9.56696	-5.72828	0
pyrCA1_133_1772066076_F12_P28_CA1Pyr2_SRR1546595	PGN-CA1Pyr1	5.09899	-0.100448	0
pyrCA1_134_1772066076_G08_P28_CA1Pyr2_SRR1546598	PGN-CA1Pyr2	6.3945	-3.57188	0
pyrCA1_135_1772066076_G10_P28_CA1Pyr2_SRR1546599	PGN-CA1Pyr2	14.4615	2.70279	0
pyrCA1_136_1772066076_H02_P28_CA1Pyr2_SRR1546601	PGN-CA1Pyr2	14.1923	10.4133	0
pyrCA1_137_1772066076_H07_P28_CA1Pyr2_SRR1546604	PGN-CA1Pyr2	11.6794	10.6035	0
pyrCA1_138_1772066077_A01_P23_CA1Pyr2_SRR1546605	PGN-CA1Pyr2	13.6819	5.2296	0
pyrCA1_139_1772066077_A04_P23_CA1Pyr1_SRR1546607	PGN-CA1Pyr2	13.4684	5.17293	0
pyrCA1_140_1772066077_A05_P23_CA1Pyr1_SRR1546608	PGN-CA1Pyr1	19.7035	27.444	0
pyrCA1_141_1772066077_A10_P23_CA1Pyr1_SRR1546610	PGN-CA1Pyr2	20.6449	21.8932	0
pyrCA1_142_1772066077_A12_P23_CA1Pyr1_SRR1546611	PGN-CA1Pyr2	16.8629	14.7807	0
pyrCA1_143_1772066077_B01_P23_CA1Pyr1_SRR1546612	PGN-CA1Pyr1	14.1157	9.59813	0
pyrCA1_144_1772066077_B07_P23_CA1Pyr2_SRR1546614	PGN-CA1Pyr2	17.2261	13.834	0
pyrCA1_145_1772066077_B09_P23_CA1Pyr1_SRR1546615	PGN-CA1Pyr1	22.572	31.8181	0
pyrCA1_146_1772066077_B11_P23_CA1Pyr2_SRR1546616	PGN-CA1Pyr1	9.41952	-4.97602	0
pyrCA1_147_1772066077_B12_P23_CA1Pyr1_SRR1546617	PGN-CA1Pyr2	21.6456	29.6741	0
pyrCA1_148_1772066077_C01_P23_CA1Pyr1_SRR1546618	PGN-CA1Pyr2	20.7511	31.4539	0
pyrCA1_149_1772066077_C04_P23_CA1Pyr1_SRR1546620	PGN-CA1Pyr2	20.5765	26.6791	0
pyrCA1_150_1772066077_C06_P23_CA1Pyr1_SRR1546621	PGN-CA1Pyr1	14.139	10.3325	0
pyrCA1_151_1772066077_C09_P23_CA1Pyr1_SRR1546622	PGN-CA1Pyr1	19.6395	23.1175	0
pyrCA1_152_1772066077_C10_P23_CA1Pyr1_SRR1546623	PGN-CA1Pyr2	20.921	31.7978	0
pyrCA1_153_1772066077_C11_P23_CA1Pyr1_SRR1546624	PGN-CA1Pyr2	22.5234	33.9451	0
pyrCA1_154_1772066077_C12_P23_CA1Pyr2_SRR1546625	PGN-CA1Pyr2	13.2878	-1.73083	0
pyrCA1_155_1772066077_D04_P23_CA1Pyr2_SRR1546626	PGN-CA1Pyr2	11.786	-1.48498	0
pyrCA1_156_1772066077_D05_P23_CA1PyrInt_SRR1546627	PGN-CA1Pyr2	16.0501	15.9074	0
pyrCA1_157_1772066077_D06_P23_CA1Pyr1_SRR1546628	PGN-CA1Pyr2	21.8154	30.1311	0
pyrCA1_158_1772066077_D07_P23_CA1Pyr1_SRR1546629	PGN-CA1Pyr2	14.6794	11.5913	0
pyrCA1_159_1772066077_D08_P23_CA1Pyr1_SRR1546630	PGN-CA1Pyr2	21.3936	30.3872	0
pyrCA1_160_1772066077_D10_P23_CA1Pyr1_SRR1546631	PGN-CA1Pyr2	18.931	24.8575	0
pyrCA1_161_1772066077_D12_P23_CA1Pyr2_SRR1546633	PGN-CA1Pyr2	16.2097	8.3445	0
pyrCA1_162_1772066077_E04_P23_CA1Pyr1_SRR1546634	PGN-CA1Pyr2	24.5465	31.1211	0
pyrCA1_163_1772066077_E05_P23_CA1Pyr1_SRR1546635	PGN-CA1Pyr2	15.732	11.5838	0
pyrCA1_164_1772066077_E06_P23_CA1Pyr1_SRR1546636	PGN-CA1Pyr2	18.7976	23.799	0
pyrCA1_165_1772066077_E09_P23_CA1PyrInt_SRR1546638	PGN-CA1Pyr1	21.6526	29.0034	0
pyrCA1_166_1772066077_E11_P23_CA1Pyr1_SRR1546640	PGN-CA1PyrInt	21.1042	29.2461	0
pyrCA1_167_1772066077_F04_P23_CA1Pyr1_SRR1546641	PGN-CA1Pyr1	14.1732	8.90655	0
pyrCA1_168_1772066077_F05_P23_CA1Pyr1_SRR1546642	PGN-CA1PyrInt	22.8518	31.6061	0
pyrCA1_169_1772066077_F06_P23_CA1Pyr1_SRR1546643	PGN-CA1Pyr1	17.7814	14.331	0
pyrCA1_170_1772066077_G03_P23_CA1Pyr1_SRR1546644	PGN-CA1Pyr2	7.05768	-3.99592	0
pyrCA1_171_1772066077_G04_P23_CA1Pyr1_SRR1546645	PGN-CA1PyrInt	23.7795	31.5137	0
pyrCA1_172_1772066077_G05_P23_CA1Pyr1_SRR1546646	PGN-CA1Pyr1	13.32	19.7298	0
pyrCA1_173_1772066077_G07_P23_CA1Pyr2_SRR1546647	PGN-CA1Pyr1	11.0666	0.551374	0
pyrCA1_174_1772066077_G09_P23_CA1Pyr1_SRR1546648	PGN-CA1Pyr1	17.9102	24.4392	0
pyrCA1_175_1772066077_G11_P23_CA1Pyr2_SRR1546649	PGN-CA1Pyr1	11.4008	-4.50589	0
pyrCA1_176_1772066077_G12_P23_CA1Pyr1_SRR1546650	PGN-CA1Pyr1	18.4195	16.3159	0
pyrCA1_177_1772066077_H01_P23_CA1Pyr1_SRR1546651	PGN-CA1Pyr1	12.4532	19.1104	0
pyrCA1_178_1772066077_H06_P23_CA1Pyr2_SRR1546653	PGN-CA1PyrInt	4.03792	-20.5861	0
pyrCA1_179_1772066077_H08_P23_CA1PyrInt_SRR1546654	PGN-CA1PyrInt	14.0268	16.0175	0
pyrCA1_180_1772066077_H11_P23_CA1PyrInt_SRR1546655	PGN-CA1Pyr1	11.2993	16.1325	0
pyrCA1_181_1772066080_A01_P28_CA1Pyr2_SRR1546657	PGN-CA1PyrInt	8.8109	-1.46638	0
pyrCA1_182_1772066080_A02_P28_CA1Pyr2_SRR1546658	PGN-CA1PyrInt	9.69212	3.30711	0
pyrCA1_183_1772066080_A04_P28_CA1Pyr2_SRR1546659	PGN-CA1Pyr1	9.67041	-2.73144	0
pyrCA1_184_1772066080_A06_P28_CA1Pyr2_SRR1546660	PGN-CA1Pyr1	14.6108	7.13046	0
pyrCA1_185_1772066080_A12_P28_CA1Pyr2_SRR1546662	PGN-CA1Pyr1	11.2756	1.50807	0
pyrCA1_186_1772066080_B01_P28_CA1Pyr2_SRR1546663	PGN-CA1PyrInt	4.47663	-11.1311	0
pyrCA1_187_1772066080_B05_P28_CA1Pyr2_SRR1546665	PGN-CA1Pyr1	10.064	-5.41977	0
pyrCA1_188_1772066080_B06_P28_CA1Pyr1_SRR1546666	PGN-CA1PyrInt	10.8216	18.3463	0
pyrCA1_189_1772066080_B10_P28_CA1Pyr2_SRR1546668	PGN-CA1Pyr2	6.9244	-1.61352	0
pyrCA1_190_1772066080_B12_P28_CA1Pyr2_SRR1546669	PGN-CA1Pyr1	11.7201	1.5179	0
pyrCA1_192_1772066080_C05_P28_CA1Pyr2_SRR1546673	PGN-CA1PyrInt	11.7469	1.85228	0
pyrCA1_193_1772066080_C06_P28_CA1Pyr2_SRR1546674	PGN-CA1PyrInt	4.61956	-6.24981	0
pyrCA1_194_1772066080_D01_P28_CA1Pyr2_SRR1546677	PGN-CA1Pyr2	10.7009	-0.471369	0
pyrCA1_195_1772066080_D06_P28_CA1Pyr1_SRR1546679	PGN-CA1PyrInt	15.8146	17.2661	0
pyrCA1_196_1772066080_D10_P28_CA1PyrInt_SRR1546681	PGN-CA1Pyr1	6.14035	2.21622	0
pyrCA1_197_1772066080_D12_P28_CA1Pyr1_SRR1546683	PGN-CA1PyrInt	20.3034	30.7945	0
pyrCA1_198_1772066080_E04_P28_CA1Pyr1_SRR1546684	PGN-CA1PyrInt	18.2807	26.1904	0
pyrCA1_199_1772066080_E06_P28_CA1Pyr2_SRR1546685	PGN-CA1Pyr1	-3.1221	-7.41007	0
pyrCA1_200_1772066080_F06_P28_CA1Pyr1_SRR1546687	PGN-CA1Pyr2	14.4609	16.5244	0
pyrCA1_201_1772066080_F10_P28_CA1Pyr2_SRR1546689	PGN-CA1Pyr2	13.6242	7.06495	0
pyrCA1_202_1772066080_F12_P28_CA1Pyr1_SRR1546690	PGN-CA1Pyr2	19.26	20.221	0
pyrCA1_203_1772066080_G02_P28_CA1Pyr2_SRR1546691	PGN-CA1Pyr2	8.33818	-7.42888	0
pyrCA1_204_1772066080_G03_P28_CA1Pyr2_SRR1546692	PGN-CA1Pyr2	8.76113	-2.9688	0
pyrCA1_205_1772066080_G06_P28_CA1Pyr2_SRR1546694	PGN-CA1Pyr1	12.9749	0.91559	0
pyrCA1_206_1772066080_G10_P28_CA1Pyr2_SRR1546696	PGN-CA1Pyr2	10.0267	0.0822409	0
pyrCA1_207_1772066080_G11_P28_CA1Pyr2_SRR1546697	PGN-CA1Pyr2	12.3596	2.98564	0
pyrCA1_208_1772066080_H01_P28_CA1Pyr1_SRR1546698	PGN-CA1Pyr2	14.294	16.2062	0
pyrCA1_209_1772066080_H03_P28_CA1Pyr2_SRR1546699	PGN-CA1Pyr1	9.08767	-3.64168	0
pyrCA1_210_1772066080_H05_P28_CA1Pyr2_SRR1546700	PGN-CA1Pyr2	8.38642	-4.88854	0
pyrCA1_211_1772066080_H06_P28_CA1Pyr2_SRR1546701	PGN-CA1Pyr2	12.6441	3.4233	0
pyrCA1_212_1772066080_H11_P28_CA1Pyr2_SRR1546702	PGN-CA1Pyr1	12.111	7.60919	0
pyrCA1_213_1772066089_A02_P24_CA1Pyr1_SRR1546704	PGN-CA1Pyr2	18.096	26.5332	0
pyrCA1_214_1772066089_A03_P24_CA1Pyr2_SRR1546705	PGN-CA1Pyr2	8.50615	-5.31344	0
pyrCA1_215_1772066089_A05_P24_CA1Pyr2_SRR1546706	PGN-CA1Pyr2	10.2612	0.288663	0
pyrCA1_216_1772066089_A06_P24_CA1Pyr2_SRR1546707	PGN-CA1Pyr2	11.1229	6.19832	0
pyrCA1_217_1772066089_A09_P24_CA1Pyr2_SRR1546708	PGN-CA1Pyr2	6.0652	-8.53379	0
pyrCA1_218_1772066089_A12_P24_CA1Pyr2_SRR1546709	PGN-CA1Pyr2	10.1992	-0.526532	0
pyrCA1_219_1772066089_B02_P24_CA1Pyr2_SRR1546710	PGN-CA1Pyr2	8.23149	-3.53824	0
pyrCA1_220_1772066089_B03_P24_CA1Pyr2_SRR1546711	PGN-CA1Pyr2	8.02598	-4.53471	0
pyrCA1_221_1772066089_B10_P24_CA1Pyr2_SRR1546713	PGN-CA1Pyr2	9.15576	-0.557152	0
pyrCA1_222_1772066089_C03_P24_CA1Pyr1_SRR1546714	PGN-CA1Pyr2	15.8887	19.2645	0
pyrCA1_223_1772066089_C06_P24_CA1Pyr2_SRR1546717	PGN-CA1Pyr2	7.43125	-5.72534	0
pyrCA1_224_1772066089_C07_P24_CA1Pyr1_SRR1546718	PGN-CA1Pyr2	15.5605	19.4731	0
pyrCA1_225_1772066089_C12_P24_CA1Pyr1_SRR1546719	PGN-CA1Pyr2	16.2653	20.1415	0
pyrCA1_226_1772066089_D02_P24_CA1Pyr2_SRR1546720	PGN-CA1Pyr2	7.59126	-7.11712	0
pyrCA1_227_1772066089_D04_P24_CA1Pyr2_SRR1546721	PGN-CA1Pyr1	10.5445	-1.44371	0
pyrCA1_228_1772066089_D10_P24_CA1Pyr2_SRR1546722	PGN-CA1Pyr2	11.8266	1.33743	0
pyrCA1_229_1772066089_D12_P24_CA1Pyr1_SRR1546723	PGN-CA1Pyr2	18.3455	25.3018	0
pyrCA1_230_1772066089_E04_P24_CA1Pyr2_SRR1546724	PGN-CA1Pyr2	7.42942	-10.4733	0
pyrCA1_231_1772066089_E11_P24_CA1Pyr2_SRR1546726	PGN-CA1Pyr2	8.52822	-6.61043	0
pyrCA1_232_1772066089_F04_P24_CA1Pyr2_SRR1546727	PGN-CA1Pyr2	10.4136	-2.95281	0
pyrCA1_234_1772066089_F11_P24_CA1Pyr2_SRR1546729	PGN-CA1Pyr2	6.75831	-9.54351	0
pyrCA1_235_1772066089_G05_P24_CA1Pyr2_SRR1546731	PGN-CA1Pyr1	9.48238	-3.82871	0
pyrCA1_236_1772066089_G06_P24_CA1Pyr2_SRR1546732	PGN-CA1Pyr2	9.95861	2.25215	0
pyrCA1_237_1772066089_G10_P24_CA1Pyr2_SRR1546733	PGN-CA1Pyr1	9.51715	-3.54941	0
pyrCA1_238_1772066089_G11_P24_CA1Pyr2_SRR1546734	PGN-CA1Pyr2	8.69439	-4.20862	0
pyrCA1_239_1772066089_G12_P24_CA1Pyr2_SRR1546735	PGN-CA1Pyr1	1.65007	-2.53445	0
pyrCA1_240_1772066089_H02_P24_CA1Pyr2_SRR1546736	PGN-CA1Pyr2	9.12823	-1.32925	0
pyrCA1_241_1772066089_H05_P24_CA1Pyr2_SRR1546738	PGN-CA1Pyr2	5.65203	-4.48766	0
pyrCA1_242_1772066089_H06_P24_CA1Pyr2_SRR1546739	PGN-CA1Pyr2	10.1069	-2.93912	0
pyrCA1_243_1772066089_H10_P24_CA1Pyr2_SRR1546740	PGN-CA1Pyr2	9.12013	-8.24627	0
pyrCA1_244_1772066090_A01_P23_CA1Pyr1_SRR1546741	PGN-CA1Pyr2	14.7503	12.9307	0
pyrCA1_245_1772066090_A08_P23_CA1PyrInt_SRR1546744	PGN-CA1Pyr2	17.9727	23.5371	0
pyrCA1_246_1772066090_A11_P23_CA1Pyr1_SRR1546745	PGN-CA1Pyr2	17.4278	24.9768	0
pyrCA1_247_1772066090_B01_P23_CA1PyrInt_SRR1546746	PGN-CA1Pyr1	14.4937	18.7854	0
pyrCA1_248_1772066090_B09_P23_CA1Pyr1_SRR1546749	PGN-CA1Pyr1	21.5061	31.4061	0
pyrCA1_249_1772066090_B10_P23_CA1Pyr2_SRR1546750	PGN-CA1Pyr2	5.08941	-12.3665	0
pyrCA1_250_1772066090_C02_P23_CA1Pyr1_SRR1546751	PGN-CA1Pyr2	23.3692	33.9937	0
pyrCA1_251_1772066090_C03_P23_CA1Pyr1_SRR1546752	PGN-CA1Pyr2	12.0963	13.2763	0
pyrCA1_252_1772066090_C04_P23_CA1Pyr1_SRR1546753	PGN-CA1Pyr2	14.0474	8.82249	0
pyrCA1_253_1772066090_C09_P23_CA1Pyr1_SRR1546755	PGN-CA1Pyr2	20.1736	28.5585	0
pyrCA1_254_1772066090_C10_P23_CA1Pyr1_SRR1546756	PGN-CA1Pyr2	15.9419	20.8984	0
pyrCA1_255_1772066090_C11_P23_CA1Pyr1_SRR1546757	PGN-CA1Pyr2	20.8214	22.1115	0
pyrCA1_256_1772066090_D07_P23_CA1PyrInt_SRR1546760	PGN-CA1Pyr1	17.5034	23.8734	0
pyrCA1_257_1772066090_D11_P23_CA1PyrInt_SRR1546762	PGN-CA1Pyr2	12.8621	9.91801	0
pyrCA1_258_1772066090_E03_P23_CA1Pyr1_SRR1546763	PGN-CA1Pyr2	19.2427	26.2716	0
pyrCA1_259_1772066090_E04_P23_CA1PyrInt_SRR1546764	PGN-CA1Pyr2	9.43486	8.31146	0
pyrCA1_260_1772066090_E06_P23_CA1Pyr1_SRR1546765	PGN-CA1Pyr1	19.227	28.5821	0
pyrCA1_261_1772066090_E09_P23_CA1Pyr1_SRR1546767	PGN-CA1Pyr2	15.8814	23.4376	0
pyrCA1_262_1772066090_F01_P23_CA1Pyr1_SRR1546768	PGN-CA1Pyr2	16.1165	19.308	0
pyrCA1_263_1772066090_F06_P23_CA1PyrInt_SRR1546771	PGN-CA1Pyr2	16.594	23.014	0
pyrCA1_264_1772066090_F07_P23_CA1Pyr1_SRR1546772	PGN-CA1Pyr2	13.6049	8.60284	0
pyrCA1_265_1772066090_F10_P23_CA1PyrInt_SRR1546774	PGN-CA1Pyr2	20.0476	22.8693	0
pyrCA1_266_1772066090_F11_P23_CA1Pyr2_SRR1546775	PGN-CA1Pyr2	5.26345	-7.4363	0
pyrCA1_267_1772066090_G07_P23_CA1Pyr1_SRR1546778	PGN-CA1Pyr2	18.4315	26.1021	0
pyrCA1_268_1772066090_G08_P23_CA1PyrInt_SRR1546779	PGN-CA1Pyr2	14.0536	21.2934	0
pyrCA1_269_1772066090_G09_P23_CA1PyrInt_SRR1546780	PGN-CA1Pyr2	12.3815	16.5059	0
pyrCA1_270_1772066090_G10_P23_CA1PyrInt_SRR1546781	PGN-CA1Pyr1	20.9243	28.6052	0
pyrCA1_271_1772066090_H03_P23_CA1Pyr1_SRR1546783	PGN-CA1Pyr2	15.3372	24.0838	0
pyrCA1_272_1772066090_H05_P23_CA1PyrInt_SRR1546784	PGN-CA1Pyr2	12.0772	6.81543	0
pyrCA1_273_1772066090_H06_P23_CA1PyrInt_SRR1546785	PGN-CA1Pyr2	19.4919	30.4091	0
pyrCA1_274_1772066090_H07_P23_CA1Pyr1_SRR1546786	PGN-CA1Pyr2	11.6499	16.4196	0
pyrCA1_275_1772066095_A04_P27_CA1Pyr2_SRR1546788	PGN-CA1Pyr2	7.14809	-3.5604	0
pyrCA1_276_1772066095_B09_P27_CA1Pyr2_SRR1546793	PGN-CA1Pyr2	5.92209	-11.0326	0
pyrCA1_277_1772066095_B10_P27_CA1Pyr2_SRR1546794	PGN-CA1Pyr2	6.63639	-13.5192	0
pyrCA1_278_1772066095_B11_P27_CA1Pyr2_SRR1546795	PGN-CA1Pyr1	11.0414	0.0556994	0
pyrCA1_279_1772066095_C01_P27_CA1Pyr2_SRR1546797	PGN-CA1Pyr2	7.59794	-7.88022	0
pyrCA1_280_1772066095_C03_P27_CA1Pyr2_SRR1546798	PGN-CA1Pyr2	9.4493	-4.65762	0
pyrCA1_281_1772066095_C04_P27_CA1Pyr2_SRR1546799	PGN-CA1Pyr2	14.0383	10.2754	0
pyrCA1_282_1772066095_C06_P27_CA1Pyr2_SRR1546800	PGN-CA1Pyr2	8.77265	-7.28836	0
pyrCA1_283_1772066095_C11_P27_CA1Pyr1_SRR1546802	PGN-CA1Pyr2	18.283	19.0179	0
pyrCA1_284_1772066095_D01_P27_CA1Pyr2_SRR1546803	PGN-CA1Pyr2	11.5216	2.99256	0
pyrCA1_286_1772066095_E05_P27_CA1Pyr2_SRR1546806	PGN-CA1Pyr2	9.29771	-6.37419	0
pyrCA1_287_1772066095_E07_P27_CA1Pyr1_SRR1546807	PGN-CA1Pyr2	12.9872	14.1853	0
pyrCA1_288_1772066095_F03_P27_CA1Pyr2_SRR1546808	PGN-CA1Pyr1	8.84228	0.672617	0
pyrCA1_289_1772066095_F06_P27_CA1Pyr2_SRR1546809	PGN-CA1Pyr2	6.47608	-9.5748	0
pyrCA1_290_1772066095_G01_P27_CA1Pyr2_SRR1546813	PGN-CA1Pyr2	12.3931	-1.31389	0
pyrCA1_291_1772066095_G03_P27_CA1Pyr2_SRR1546814	PGN-CA1Pyr1	9.55024	-8.71956	0
pyrCA1_292_1772066095_G06_P27_CA1Pyr2_SRR1546815	PGN-CA1Pyr2	11.3471	-3.05989	0
pyrCA1_293_1772066095_H08_P27_CA1Pyr2_SRR1546818	PGN-CA1Pyr2	10.5048	-0.772221	0
pyrCA1_294_1772066095_H12_P27_CA1Pyr2_SRR1546819	PGN-CA1Pyr2	8.4415	-7.71864	0
pyrCA1_295_1772066096_A01_P27_CA1Pyr2_SRR1546820	PGN-CA1Pyr2	7.59379	-9.94946	0
pyrCA1_296_1772066096_A09_P27_CA1Pyr2_SRR1546822	PGN-CA1Pyr1	13.5301	13.3033	0
pyrCA1_297_1772066096_A12_P27_CA1Pyr2_SRR1546823	PGN-CA1Pyr2	11.3699	-1.8877	0
pyrCA1_298_1772066096_B04_P27_CA1Pyr2_SRR1546825	PGN-CA1Pyr2	7.03031	-5.97358	0
pyrCA1_299_1772066096_B07_P27_CA1Pyr2_SRR1546826	PGN-CA1Pyr2	16.4737	8.67438	0
pyrCA1_300_1772066096_B10_P27_CA1Pyr2_SRR1546827	PGN-CA1Pyr2	5.80812	-9.02168	0
pyrCA1_301_1772066096_B12_P27_CA1Pyr2_SRR1546828	PGN-CA1Pyr1	14.2067	7.86449	0
pyrCA1_302_1772066096_C05_P27_CA1Pyr2_SRR1546832	PGN-CA1Pyr2	10.5645	-1.68932	0
pyrCA1_303_1772066096_C06_P27_CA1Pyr2_SRR1546833	PGN-CA1Pyr2	12.4929	-1.45623	0
pyrCA1_304_1772066096_C10_P27_CA1Pyr2_SRR1546835	PGN-CA1Pyr2	14.6358	10.2829	0
pyrCA1_305_1772066096_D01_P27_CA1Pyr2_SRR1546837	PGN-CA1Pyr2	12.7232	4.76592	0
pyrCA1_306_1772066096_D03_P27_CA1Pyr1_SRR1546838	PGN-CA1Pyr2	17.3397	15.0298	0
pyrCA1_307_1772066096_D04_P27_CA1Pyr2_SRR1546839	PGN-CA1Pyr2	3.7159	-12.9977	0
pyrCA1_308_1772066096_D07_P27_CA1Pyr1_SRR1546840	PGN-CA1Pyr2	17.2172	19.1762	0
pyrCA1_309_1772066096_D09_P27_CA1Pyr2_SRR1546841	PGN-CA1Pyr2	12.8094	3.33437	0
pyrCA1_310_1772066096_D10_P27_CA1Pyr2_SRR1546842	PGN-CA1Pyr2	9.92516	-3.22829	0
pyrCA1_311_1772066096_D11_P27_CA1Pyr2_SRR1546843	PGN-CA1Pyr2	12.3646	1.52144	0
pyrCA1_312_1772066096_D12_P27_CA1Pyr2_SRR1546844	PGN-CA1Pyr2	4.57834	-11.0425	0
pyrCA1_313_1772066096_E01_P27_CA1Pyr2_SRR1546845	PGN-CA1Pyr2	11.4779	-0.369259	0
pyrCA1_314_1772066096_E03_P27_CA1Pyr2_SRR1546846	PGN-CA1Pyr2	7.82535	-1.49709	0
pyrCA1_315_1772066096_E04_P27_CA1Pyr2_SRR1546847	PGN-CA1Pyr2	9.9202	-2.77137	0
pyrCA1_316_1772066096_E05_P27_CA1Pyr2_SRR1546848	PGN-CA1Pyr2	10.0453	-6.36077	0
pyrCA1_317_1772066096_E07_P27_CA1Pyr1_SRR1546850	PGN-CA1Pyr2	16.4201	13.8521	0
pyrCA1_318_1772066096_E11_P27_CA1Pyr1_SRR1546851	PGN-CA1Pyr2	20.4428	24.2484	0
pyrCA1_319_1772066096_E12_P27_CA1Pyr2_SRR1546852	PGN-CA1Pyr2	5.72933	-3.7419	0
pyrCA1_320_1772066096_F01_P27_CA1Pyr2_SRR1546853	PGN-CA1Pyr2	10.75	-2.31277	0
pyrCA1_321_1772066096_F02_P27_CA1Pyr2_SRR1546854	PGN-CA1Pyr2	12.4107	5.20437	0
pyrCA1_322_1772066096_F07_P27_CA1Pyr2_SRR1546855	PGN-CA1PyrInt	13.3647	3.94318	0
pyrCA1_324_1772066096_F12_P27_CA1Pyr2_SRR1546857	PGN-CA1Pyr1	3.99852	-12.5323	0
pyrCA1_325_1772066096_G02_P27_CA1Pyr2_SRR1546859	PGN-CA1Pyr2	8.55544	-9.80673	0
pyrCA1_326_1772066096_G09_P27_CA1Pyr1_SRR1546861	PGN-CA1Pyr2	19.0318	22.0363	0
pyrCA1_327_1772066096_G10_P27_CA1Pyr2_SRR1546862	PGN-CA1Pyr2	9.344	-8.81259	0
pyrCA1_328_1772066096_H08_P27_CA1Pyr2_SRR1546864	PGN-CA1Pyr2	12.8089	1.36386	0
pyrCA1_329_1772066097_A01_P26_CA1Pyr2_SRR1546865	PGN-CA1Pyr2	1.99	-16.7253	0
pyrCA1_330_1772066097_A02_P26_CA1Pyr2_SRR1546866	PGN-CA1Pyr1	-0.87579	-17.8529	0
pyrCA1_331_1772066097_A03_P26_CA1Pyr2_SRR1546867	PGN-CA1Pyr2	5.6502	-8.59495	0
pyrCA1_333_1772066097_A05_P26_CA1Pyr2_SRR1546869	PGN-CA1Pyr2	9.43637	-2.61649	0
pyrCA1_334_1772066097_A06_P26_CA1Pyr2_SRR1546870	PGN-CA1Pyr1	2.54548	-17.9656	0
pyrCA1_335_1772066097_A11_P26_CA1Pyr2_SRR1546871	PGN-CA1Pyr2	8.50893	-6.59319	0
pyrCA1_336_1772066097_B04_P26_CA1Pyr2_SRR1546872	PGN-CA1Pyr2	2.66151	-14.8876	0
pyrCA1_337_1772066097_B05_P26_CA1Pyr2_SRR1546873	PGN-CA1Pyr2	-1.40803	-26.6545	0
pyrCA1_338_1772066097_C02_P26_CA1Pyr2_SRR1546876	PGN-CA1Pyr2	6.72999	-10.1044	0
pyrCA1_339_1772066097_C05_P26_CA1Pyr2_SRR1546878	PGN-CA1Pyr1	7.73893	-8.52433	0
pyrCA1_340_1772066097_C10_P26_CA1Pyr2_SRR1546880	PGN-CA1Pyr2	6.83745	-8.29745	0
pyrCA1_341_1772066097_C11_P26_CA1Pyr2_SRR1546881	PGN-CA1Pyr2	9.81269	-4.96087	0
pyrCA1_342_1772066097_D06_P26_CA1Pyr2_SRR1546883	PGN-CA1Pyr2	12.4614	4.72614	0
pyrCA1_343_1772066097_D07_P26_CA1Pyr2_SRR1546884	PGN-CA1Pyr2	7.13715	-3.93778	0
pyrCA1_344_1772066097_D11_P26_CA1Pyr2_SRR1546886	PGN-CA1Pyr1	10.1485	4.86088	0
pyrCA1_345_1772066097_D12_P26_CA1Pyr2_SRR1546887	PGN-CA1Pyr1	13.2618	1.92699	0
pyrCA1_346_1772066097_E04_P26_CA1Pyr2_SRR1546888	PGN-CA1Pyr2	4.35577	-16.9276	0
pyrCA1_347_1772066097_E07_P26_CA1Pyr1_SRR1546889	PGN-CA1Pyr2	15.8371	17.4152	0
pyrCA1_348_1772066097_E12_P26_CA1Pyr2_SRR1546890	PGN-CA1Pyr2	13.5802	1.28363	0
pyrCA1_349_1772066097_F04_P26_CA1Pyr2_SRR1546891	PGN-CA1Pyr2	8.09996	-4.61283	0
pyrCA1_350_1772066097_F06_P26_CA1Pyr2_SRR1546892	PGN-CA1Pyr2	15.1031	10.4156	0
pyrCA1_351_1772066097_F11_P26_CA1Pyr2_SRR1546893	PGN-CA1Pyr2	11.4639	2.59249	0
pyrCA1_352_1772066097_F12_P26_CA1Pyr2_SRR1546894	PGN-CA1Pyr1	1.02646	-24.4503	0
pyrCA1_353_1772066097_G05_P26_CA1Pyr2_SRR1546898	PGN-CA1Pyr2	2.72325	-12.4437	0
pyrCA1_354_1772066097_G06_P26_CA1Pyr2_SRR1546899	PGN-CA1Pyr2	14.9627	10.5908	0
pyrCA1_355_1772066097_G07_P26_CA1Pyr1_SRR1546900	PGN-CA1Pyr2	19.1919	23.1794	0
pyrCA1_356_1772066097_G10_P26_CA1Pyr2_SRR1546901	PGN-CA1Pyr1	0.344409	-22.3964	0
pyrCA1_357_1772066097_G11_P26_CA1Pyr2_SRR1546902	PGN-CA1Pyr2	9.16933	-3.53421	0
pyrCA1_360_1772066097_H10_P26_CA1Pyr2_SRR1546908	PGN-CA1Pyr2	7.25455	-4.06879	0
pyrCA1_361_1772066097_H11_P26_CA1Pyr2_SRR1546909	PGN-CA1Pyr2	-1.76152	0.453305	0
pyrCA1_362_1772066098_A02_P26_CA1Pyr2_SRR1546911	PGN-CA1Pyr2	7.16479	-10.9143	0
pyrCA1_363_1772066098_A06_P26_CA1Pyr2_SRR1546914	PGN-CA1Pyr2	13.505	6.2461	0
pyrCA1_364_1772066098_A07_P26_CA1Pyr1_SRR1546915	PGN-CA1Pyr2	15.078	7.84614	0
pyrCA1_365_1772066098_A08_P26_CA1Pyr2_SRR1546916	PGN-CA1Pyr2	6.33446	-10.2771	0
pyrCA1_366_1772066098_B02_P26_CA1Pyr2_SRR1546919	PGN-CA1Pyr2	9.27271	-2.50091	0
pyrCA1_368_1772066098_C01_P26_CA1Pyr2_SRR1546925	PGN-CA1Pyr2	14.5789	9.95686	0
pyrCA1_369_1772066098_C03_P26_CA1Pyr2_SRR1546927	PGN-CA1Pyr2	10.0651	-4.34808	0
pyrCA1_370_1772066098_C05_P26_CA1Pyr2_SRR1546929	PGN-CA1Pyr2	10.6658	-3.26851	0
pyrCA1_371_1772066098_C08_P26_CA1Pyr2_SRR1546931	PGN-CA1Pyr1	10.5949	-4.35854	0
pyrCA1_372_1772066098_C09_P26_CA1Pyr2_SRR1546932	PGN-CA1Pyr2	10.0076	-7.20686	0
pyrCA1_373_1772066098_D02_P26_CA1Pyr2_SRR1546934	PGN-CA1Pyr1	11.5511	4.293	0
pyrCA1_374_1772066098_D03_P26_CA1Pyr2_SRR1546935	PGN-CA1Pyr2	10.8897	0.98672	0
pyrCA1_375_1772066098_D05_P26_CA1Pyr2_SRR1546936	PGN-CA1Pyr2	7.72715	-5.06935	0
pyrCA1_376_1772066098_D09_P26_CA1Pyr2_SRR1546938	PGN-CA1Pyr2	8.89016	-6.65009	0
pyrCA1_377_1772066098_E01_P26_CA1Pyr2_SRR1546941	PGN-CA1Pyr2	10.8655	-1.89511	0
pyrCA1_378_1772066098_E02_P26_CA1Pyr2_SRR1546942	PGN-CA1Pyr2	10.4692	2.17422	0
pyrCA1_379_1772066098_E03_P26_CA1Pyr2_SRR1546943	PGN-CA1Pyr1	9.69101	-7.51851	0
pyrCA1_381_1772066098_E09_P26_CA1Pyr2_SRR1546946	PGN-CA1Pyr2	11.7823	1.61206	0
pyrCA1_382_1772066098_E11_P26_CA1Pyr2_SRR1546947	PGN-CA1Pyr1	11.2758	0.392582	0
pyrCA1_383_1772066098_F02_P26_CA1Pyr2_SRR1546950	PGN-CA1Pyr2	10.192	-0.698889	0
pyrCA1_384_1772066098_F07_P26_CA1Pyr2_SRR1546951	PGN-CA1Pyr2	9.03579	-7.53925	0
pyrCA1_385_1772066098_G02_P26_CA1Pyr2_SRR1546953	PGN-CA1Pyr2	13.26	6.21999	0
pyrCA1_386_1772066098_G10_P26_CA1Pyr2_SRR1546954	PGN-CA1Pyr2	8.43417	-8.99232	0
pyrCA1_387_1772066098_H04_P26_CA1Pyr2_SRR1546955	PGN-CA1Pyr2	2.58206	-13.6104	0
pyrCA1_388_1772066098_H05_P26_CA1Pyr2_SRR1546956	PGN-CA1Pyr2	12.1692	2.52724	0
pyrCA1_389_1772066098_H06_P26_CA1Pyr2_SRR1546957	PGN-CA1Pyr2	13.925	5.29267	0
pyrCA1_390_1772066098_H11_P26_CA1Pyr1_SRR1546958	PGN-CA1Pyr2	18.3522	20.3273	0
pyrCA1_391_1772066099_A03_P23_CA1Pyr2_SRR1546960	PGN-CA1Pyr2	12.8867	1.32264	0
pyrCA1_392_1772066099_A04_P23_CA1Pyr2_SRR1546961	PGN-CA1Pyr2	7.11678	-1.04487	0
pyrCA1_393_1772066099_A06_P23_CA1Pyr2_SRR1546962	PGN-CA1Pyr2	8.81519	-3.59202	0
pyrCA1_394_1772066099_A07_P23_CA1Pyr2_SRR1546963	PGN-CA1Pyr2	13.2574	10.9378	0
pyrCA1_395_1772066099_A08_P23_CA1Pyr2_SRR1546964	PGN-CA1Pyr2	1.9669	-21.879	0
pyrCA1_397_1772066099_A12_P23_CA1Pyr1_SRR1546966	PGN-CA1Pyr2	18.2721	28.0527	0
pyrCA1_398_1772066099_B01_P23_CA1Pyr2_SRR1546967	PGN-CA1Pyr2	12.3101	5.35024	0
pyrCA1_400_1772066099_B03_P23_CA1Pyr2_SRR1546969	PGN-CA1Pyr2	8.68634	-5.56672	0
pyrCA1_401_1772066099_B05_P23_CA1Pyr2_SRR1546970	PGN-CA1Pyr2	17.372	15.5309	0
pyrCA1_403_1772066099_B10_P23_CA1Pyr2_SRR1546972	PGN-CA1Pyr2	8.31632	-10.5213	0
pyrCA1_404_1772066099_B11_P23_CA1Pyr2_SRR1546973	PGN-CA1Pyr2	4.241	-13.6918	0
pyrCA1_405_1772066099_C03_P23_CA1Pyr1_SRR1546975	PGN-CA1Pyr2	10.8178	24.2503	0
pyrCA1_406_1772066099_C05_P23_CA1Pyr2_SRR1546977	PGN-CA1Pyr2	5.99145	-0.326568	0
pyrCA1_407_1772066099_C06_P23_CA1Pyr2_SRR1546978	PGN-CA1Pyr2	13.1519	3.76605	0
pyrCA1_408_1772066099_D01_P23_CA1Pyr2_SRR1546981	PGN-CA1Pyr2	8.95589	0.928481	0
pyrCA1_409_1772066099_D02_P23_CA1Pyr2_SRR1546982	PGN-CA1Pyr2	17.3448	15.8293	0
pyrCA1_411_1772066099_D09_P23_CA1Pyr1_SRR1546984	PGN-CA1Pyr2	18.4626	35.6271	0
pyrCA1_413_1772066099_D12_P23_CA1Pyr2_SRR1546987	PGN-CA1Pyr2	10.923	-2.81655	0
pyrCA1_414_1772066099_E01_P23_CA1Pyr2_SRR1546988	PGN-CA1Pyr2	12.1631	5.5085	0
pyrCA1_415_1772066099_E02_P23_CA1Pyr2_SRR1546989	PGN-CA1Pyr2	9.1979	-5.01215	0
pyrCA1_416_1772066099_E06_P23_CA1Pyr2_SRR1546992	PGN-CA1Pyr2	12.4409	5.99709	0
pyrCA1_417_1772066099_E12_P23_CA1Pyr2_SRR1546994	PGN-CA1Pyr2	11.995	2.41022	0
pyrCA1_418_1772066099_F01_P23_CA1Pyr2_SRR1546995	PGN-CA1Pyr2	12.5894	4.08658	0
pyrCA1_419_1772066099_F03_P23_CA1Pyr1_SRR1546996	PGN-CA1Pyr2	15.6044	30.4832	0
pyrCA1_420_1772066099_F04_P23_CA1Pyr2_SRR1546997	PGN-CA1Pyr2	12.5422	4.05422	0
pyrCA1_421_1772066099_F05_P23_CA1Pyr2_SRR1546998	PGN-CA1Pyr2	-4.17718	-8.91458	0
pyrCA1_422_1772066099_F06_P23_CA1Pyr2_SRR1546999	PGN-CA1Pyr2	10.0322	-2.28281	0
pyrCA1_423_1772066099_F07_P23_CA1Pyr1_SRR1547000	PGN-CA1Pyr2	18.0139	27.1256	0
pyrCA1_424_1772066099_F11_P23_CA1Pyr2_SRR1547002	PGN-CA1Pyr2	8.29321	-0.71703	0
pyrCA1_425_1772066099_F12_P23_CA1Pyr2_SRR1547003	PGN-CA1Pyr2	7.60556	-4.72634	0
pyrCA1_426_1772066099_G02_P23_CA1Pyr2_SRR1547004	PGN-CA1Pyr2	15.8377	14.2178	0
pyrCA1_428_1772066099_G05_P23_CA1Pyr2_SRR1547006	PGN-CA1Pyr2	9.98835	-5.84347	0
pyrCA1_429_1772066099_G06_P23_CA1Pyr2_SRR1547007	PGN-CA1Pyr2	11.1326	-0.855724	0
pyrCA1_430_1772066099_G10_P23_CA1Pyr2_SRR1547008	PGN-CA1Pyr2	11.1857	-3.31824	0
pyrCA1_431_1772066099_G11_P23_CA1Pyr2_SRR1547009	PGN-CA1Pyr1	10.3396	-3.93315	0
pyrCA1_433_1772066099_H03_P23_CA1Pyr2_SRR1547013	PGN-CA1Pyr1	12.1696	0.355947	0
pyrCA1_434_1772066099_H05_P23_CA1Pyr2_SRR1547014	PGN-CA1Pyr2	14.5125	2.43584	0
pyrCA1_435_1772066099_H12_P23_CA1Pyr2_SRR1547017	PGN-CA1Pyr2	9.01714	-3.03675	0
pyrCA1_436_1772066100_A03_P24_CA1Pyr1_SRR1547018	PGN-CA1Pyr2	13.758	6.89999	0
pyrCA1_437_1772066100_A06_P24_CA1Pyr2_SRR1547020	PGN-CA1PyrInt	7.30671	-10.7021	0
pyrCA1_438_1772066100_A08_P24_CA1Pyr1_SRR1547021	PGN-CA1Pyr2	17.5728	17.5643	0
pyrCA1_439_1772066100_A09_P24_CA1Pyr2_SRR1547022	PGN-CA1Pyr2	14.5905	9.01514	0
pyrCA1_440_1772066100_A10_P24_CA1Pyr2_SRR1547023	PGN-CA1Pyr2	12.5981	-0.192526	0
pyrCA1_441_1772066100_A11_P24_CA1Pyr2_SRR1547024	PGN-CA1Pyr1	11.7155	-2.67868	0
pyrCA1_442_1772066100_B01_P24_CA1Pyr2_SRR1547026	PGN-CA1Pyr1	10.4657	-7.62214	0
pyrCA1_443_1772066100_B03_P24_CA1Pyr1_SRR1547027	PGN-CA1Pyr2	16.3039	11.8452	0
pyrCA1_444_1772066100_B07_P24_CA1Pyr2_SRR1547029	PGN-CA1Pyr1	11.0629	-7.66496	0
pyrCA1_445_1772066100_B12_P24_CA1Pyr1_SRR1547030	PGN-CA1Pyr2	10.8616	4.91069	0
pyrCA1_446_1772066100_C08_P24_CA1Pyr2_SRR1547031	PGN-CA1PyrInt	11.5317	-3.19371	0
pyrCA1_447_1772066100_C10_P24_CA1Pyr2_SRR1547032	PGN-CA1Pyr2	13.6076	5.68389	0
pyrCA1_448_1772066100_D11_P24_CA1Pyr2_SRR1547036	PGN-CA1Pyr1	8.9905	-6.65148	0
pyrCA1_450_1772066100_E05_P24_CA1Pyr2_SRR1547039	PGN-CA1Pyr2	9.33237	-4.62312	0
pyrCA1_451_1772066100_E09_P24_CA1Pyr2_SRR1547040	PGN-CA1Pyr2	12.6215	-3.41046	0
pyrCA1_452_1772066100_F04_P24_CA1Pyr2_SRR1547042	PGN-CA1Pyr2	5.85668	-8.44933	0
pyrCA1_453_1772066100_F05_P24_CA1Pyr2_SRR1547043	PGN-CA1Pyr2	8.29768	-7.86236	0
pyrCA1_454_1772066100_F10_P24_CA1Pyr2_SRR1547046	PGN-CA1Pyr2	10.7512	-7.12148	0
pyrCA1_455_1772066100_G02_P24_CA1Pyr2_SRR1547047	PGN-CA1Pyr2	11.7498	-2.08739	0
pyrCA1_456_1772066101_A04_P24_CA1Pyr2_SRR1547051	PGN-CA1Pyr2	13.0855	1.78795	0
pyrCA1_457_1772066101_A08_P24_CA1Pyr2_SRR1547052	PGN-CA1Pyr2	10.1666	-2.88518	0
pyrCA1_458_1772066101_A09_P24_CA1Pyr2_SRR1547053	PGN-CA1Pyr2	8.09259	1.44553	0
pyrCA1_459_1772066101_B04_P24_CA1Pyr2_SRR1547055	PGN-CA1Pyr2	16.1011	10.6573	0
pyrCA1_460_1772066101_C01_P24_CA1Pyr2_SRR1547057	PGN-CA1Pyr2	13.9806	5.45773	0
pyrCA1_461_1772066101_C05_P24_CA1Pyr2_SRR1547058	PGN-CA1Pyr2	7.54768	-5.62843	0
pyrCA1_462_1772066101_C06_P24_CA1Pyr2_SRR1547059	PGN-CA1Pyr2	12.9544	7.40724	0
pyrCA1_463_1772066101_C07_P24_CA1Pyr2_SRR1547060	PGN-CA1Pyr2	8.8564	-7.01386	0
pyrCA1_464_1772066101_C08_P24_CA1Pyr2_SRR1547061	PGN-CA1Pyr1	12.002	1.15835	0
pyrCA1_465_1772066101_C09_P24_CA1Pyr2_SRR1547062	PGN-CA1Pyr1	10.6707	0.579919	0
pyrCA1_466_1772066101_C11_P24_CA1Pyr2_SRR1547063	PGN-CA1Pyr1	12.2629	3.39278	0
pyrCA1_467_1772066101_C12_P24_CA1Pyr2_SRR1547064	PGN-CA1Pyr2	11.0772	-2.86678	0
pyrCA1_468_1772066101_D02_P24_CA1Pyr2_SRR1547065	PGN-CA1Pyr1	9.12822	-4.34533	0
pyrCA1_469_1772066101_D03_P24_CA1Pyr2_SRR1547066	PGN-CA1Pyr2	10.7875	-6.58352	0
pyrCA1_470_1772066101_D06_P24_CA1Pyr2_SRR1547067	PGN-CA1Pyr2	14.3988	4.98071	0
pyrCA1_471_1772066101_D08_P24_CA1Pyr2_SRR1547068	PGN-CA1Pyr1	12.7029	6.28641	0
pyrCA1_472_1772066101_D11_P24_CA1Pyr2_SRR1547069	PGN-CA1PyrInt	5.79793	-6.01105	0
pyrCA1_473_1772066101_E05_P24_CA1Pyr2_SRR1547070	PGN-CA1Pyr1	11.8358	2.41232	0
pyrCA1_474_1772066101_E11_P24_CA1Pyr2_SRR1547071	PGN-CA1Pyr1	12.3579	1.19838	0
pyrCA1_475_1772066101_E12_P24_CA1Pyr2_SRR1547072	PGN-CA1Pyr2	11.5578	-3.50665	0
pyrCA1_476_1772066101_F05_P24_CA1Pyr2_SRR1547075	PGN-CA1Pyr1	8.02588	-8.93428	0
pyrCA1_477_1772066101_F11_P24_CA1Pyr2_SRR1547076	PGN-CA1Pyr1	9.03668	-4.40698	0
pyrCA1_478_1772066101_F12_P24_CA1Pyr2_SRR1547077	PGN-CA1Pyr1	8.83383	-5.32185	0
pyrCA1_479_1772066101_G04_P24_CA1Pyr2_SRR1547078	PGN-CA1Pyr1	10.0193	-2.04614	0
pyrCA1_480_1772066101_G10_P24_CA1Pyr2_SRR1547080	PGN-CA1Pyr2	10.6313	-1.54828	0
pyrCA1_481_1772066101_G12_P24_CA1Pyr2_SRR1547081	PGN-CA1Pyr1	12.1623	-1.16567	0
pyrCA1_482_1772066101_H01_P24_CA1Pyr2_SRR1547082	PGN-CA1Pyr1	5.01924	-13.7892	0
pyrCA1_483_1772066102_A01_P23_CA1Pyr2_SRR1547084	PGN-CA1PyrInt	16.8428	12.4345	0
pyrCA1_484_1772066102_A02_P23_CA1Pyr2_SRR1547085	PGN-CA1Pyr1	7.92061	-5.5152	0
pyrCA1_485_1772066102_A07_P23_CA1Pyr1_SRR1547088	PGN-CA1Pyr1	12.084	16.0115	0
pyrCA1_486_1772066102_A09_P23_CA1Pyr1_SRR1547089	PGN-CA1Pyr2	19.3633	19.2776	0
pyrCA1_487_1772066102_A10_P23_CA1Pyr2_SRR1547090	PGN-CA1Pyr2	10.4716	-6.33532	0
pyrCA1_488_1772066102_A11_P23_CA1Pyr2_SRR1547091	PGN-CA1Pyr2	12.3188	3.1257	0
pyrCA1_489_1772066102_A12_P23_CA1Pyr2_SRR1547092	PGN-CA1Pyr1	10.4658	-3.26699	0
pyrCA1_490_1772066102_B01_P23_CA1Pyr2_SRR1547093	PGN-CA1Pyr2	9.02412	-5.10086	0
pyrCA1_492_1772066102_B05_P23_CA1Pyr2_SRR1547096	PGN-CA1Pyr2	14.8885	10.5782	0
pyrCA1_493_1772066102_B07_P23_CA1Pyr2_SRR1547098	PGN-CA1Pyr2	6.6853	-4.40323	0
pyrCA1_494_1772066102_B10_P23_CA1Pyr1_SRR1547099	PGN-CA1Pyr2	15.8788	14.3703	0
pyrCA1_496_1772066102_C12_P23_CA1Pyr1_SRR1547107	PGN-CA1PyrInt	15.7448	18.2526	0
pyrCA1_497_1772066102_D02_P23_CA1Pyr2_SRR1547109	PGN-CA1Pyr2	9.0637	-8.40805	0
pyrCA1_498_1772066102_D04_P23_CA1Pyr1_SRR1547110	PGN-CA1Pyr2	20.0288	22.8126	0
pyrCA1_499_1772066102_D05_P23_CA1Pyr2_SRR1547111	PGN-CA1Pyr1	9.3227	-4.80414	0
pyrCA1_500_1772066102_D08_P23_CA1Pyr2_SRR1547112	PGN-CA1Pyr1	10.2364	-5.89566	0
pyrCA1_501_1772066102_D10_P23_CA1Pyr1_SRR1547113	PGN-CA1Pyr2	14.9593	18.1772	0
pyrCA1_502_1772066102_E02_P23_CA1Pyr2_SRR1547115	PGN-CA1Pyr1	11.3355	-1.07978	0
pyrCA1_504_1772066102_E05_P23_CA1Pyr2_SRR1547117	PGN-CA1Pyr2	6.40987	-13.5163	0
pyrCA1_505_1772066102_E11_P23_CA1Pyr2_SRR1547120	PGN-CA1Pyr2	10.4352	-1.44118	0
pyrCA1_506_1772066102_E12_P23_CA1Pyr2_SRR1547121	PGN-CA1Pyr1	14.5745	4.15377	0
pyrCA1_508_1772066102_F03_P23_CA1Pyr2_SRR1547123	PGN-CA1Pyr1	9.6154	-3.49868	0
pyrCA1_509_1772066102_F04_P23_CA1Pyr2_SRR1547124	PGN-CA1Pyr1	13.5429	6.22319	0
pyrCA1_510_1772066102_F05_P23_CA1Pyr2_SRR1547125	PGN-CA1Pyr2	6.76902	-6.00702	0
pyrCA1_511_1772066102_F06_P23_CA1Pyr2_SRR1547126	PGN-CA1Pyr2	11.8867	4.55967	0
pyrCA1_513_1772066102_F09_P23_CA1Pyr2_SRR1547128	PGN-CA1PyrInt	12.1996	4.74949	0
pyrCA1_514_1772066102_F10_P23_CA1Pyr2_SRR1547129	PGN-CA1Pyr2	8.20028	-6.41924	0
pyrCA1_515_1772066102_F11_P23_CA1Pyr2_SRR1547130	PGN-CA1Pyr2	9.16904	-4.99801	0
pyrCA1_516_1772066102_G02_P23_CA1Pyr2_SRR1547131	PGN-CA1Pyr2	13.3801	7.27701	0
pyrCA1_517_1772066102_G05_P23_CA1Pyr2_SRR1547132	PGN-CA1PyrInt	8.45265	-7.94233	0
pyrCA1_518_1772066102_H03_P23_CA1Pyr2_SRR1547138	PGN-CA1Pyr2	5.77003	-9.51399	0
pyrCA1_519_1772066102_H06_P23_CA1Pyr1_SRR1547139	PGN-CA1Pyr2	15.5325	13.078	0
pyrCA1_520_1772066103_A02_P26_CA1Pyr1_SRR1547141	PGN-CA1Pyr1	18.0206	21.1273	0
pyrCA1_521_1772066103_A05_P26_CA1Pyr1_SRR1547142	PGN-CA1Pyr2	14.1938	7.37147	0
pyrCA1_522_1772066103_C03_P26_CA1Pyr2_SRR1547144	PGN-CA1Pyr2	13.0592	2.17021	0
pyrCA1_523_1772066103_C06_P26_CA1Pyr1_SRR1547145	PGN-CA1Pyr2	20.5146	23.1829	0
pyrCA1_524_1772066103_D05_P26_CA1Pyr2_SRR1547146	PGN-CA1Pyr2	16.1491	10.6033	0
pyrCA1_525_1772066103_D07_P26_CA1Pyr2_SRR1547147	PGN-CA1Pyr1	15.4267	9.53732	0
pyrCA1_526_1772066103_D11_P26_CA1Pyr1_SRR1547148	PGN-CA1Pyr1	14.1406	12.7943	0
pyrCA1_527_1772066103_D12_P26_CA1PyrInt_SRR1547149	PGN-CA1Pyr2	9.88665	-2.42231	0
pyrCA1_528_1772066103_E06_P26_CA1Pyr1_SRR1547150	PGN-CA1Pyr2	20.2106	27.2886	0
pyrCA1_529_1772066103_F12_P26_CA1Pyr1_SRR1547151	PGN-CA1Pyr1	12.4765	0.036759	0
pyrCA1_530_1772066103_G10_P26_CA1Pyr1_SRR1547152	PGN-CA1Pyr2	14.0942	5.28632	0
pyrCA1_531_1772066107_A01_P24_CA1Pyr1_SRR1547163	PGN-CA1Pyr2	19.3969	25.5554	0
pyrCA1_532_1772066107_A02_P24_CA1Pyr1_SRR1547164	PGN-CA1Pyr1	20.1738	27.4788	0
pyrCA1_533_1772066107_A03_P24_CA1Pyr1_SRR1547165	PGN-CA1Pyr2	22.6459	32.4657	0
pyrCA1_534_1772066107_A05_P24_CA1Pyr2_SRR1547166	PGN-CA1Pyr2	12.8717	-0.236383	0
pyrCA1_535_1772066107_A06_P24_CA1Pyr1_SRR1547167	PGN-CA1Pyr2	19.8254	30.5711	0
pyrCA1_536_1772066107_A11_P24_CA1Pyr1_SRR1547168	PGN-CA1Pyr2	21.3111	26.0921	0
pyrCA1_537_1772066107_A12_P24_CA1PyrInt_SRR1547169	PGN-CA1Pyr2	18.0623	24.4114	0
pyrCA1_538_1772066107_B02_P24_CA1Pyr1_SRR1547170	PGN-CA1Pyr1	18.5069	21.1325	0
pyrCA1_539_1772066107_B04_P24_CA1Pyr1_SRR1547171	PGN-CA1Pyr2	23.1574	32.3845	0
pyrCA1_540_1772066107_B05_P24_CA1Pyr2_SRR1547172	PGN-CA1Pyr1	15.0888	12.6615	0
pyrCA1_541_1772066107_B06_P24_CA1Pyr2_SRR1547173	PGN-CA1Pyr2	11.6034	4.02842	0
pyrCA1_543_1772066107_B09_P24_CA1Pyr1_SRR1547175	PGN-CA1Pyr2	22.7085	31.0988	0
pyrCA1_544_1772066107_B10_P24_CA1Pyr2_SRR1547176	PGN-CA1Pyr2	11.3879	0.38399	0
pyrCA1_545_1772066107_B11_P24_CA1Pyr2_SRR1547177	PGN-CA1Pyr2	3.74297	-12.791	0
pyrCA1_546_1772066107_B12_P24_CA1Pyr2_SRR1547178	PGN-CA1Pyr2	7.17403	-2.66242	0
pyrCA1_547_1772066107_C04_P24_CA1Pyr2_SRR1547179	PGN-CA1Pyr2	13.5027	8.25732	0
pyrCA1_548_1772066107_C05_P24_CA1PyrInt_SRR1547180	PGN-CA1Pyr2	6.50168	-6.64057	0
pyrCA1_549_1772066107_C06_P24_CA1Pyr2_SRR1547181	PGN-CA1Pyr1	11.5743	5.67528	0
pyrCA1_550_1772066107_C10_P24_CA1Pyr1_SRR1547182	PGN-CA1Pyr1	19.3876	24.7418	0
pyrCA1_551_1772066107_C11_P24_CA1Pyr1_SRR1547183	PGN-CA1Pyr2	20.6934	20.7484	0
pyrCA1_552_1772066107_C12_P24_CA1Pyr2_SRR1547184	PGN-CA1PyrInt	12.6808	1.0215	0
pyrCA1_553_1772066107_D02_P24_CA1Pyr1_SRR1547185	PGN-CA1Pyr1	20.7124	32.9576	0
pyrCA1_555_1772066107_D05_P24_CA1Pyr2_SRR1547187	PGN-CA1Pyr2	11.4652	1.93794	0
pyrCA1_556_1772066107_D11_P24_CA1Pyr2_SRR1547188	PGN-CA1Pyr1	11.159	0.0478017	0
pyrCA1_557_1772066107_E01_P24_CA1Pyr1_SRR1547189	PGN-CA1Pyr1	22.2628	30.3974	0
pyrCA1_558_1772066107_E03_P24_CA1Pyr1_SRR1547190	PGN-CA1Pyr1	24.6243	33.4334	0
pyrCA1_559_1772066107_E04_P24_CA1Pyr1_SRR1547191	PGN-CA1Pyr1	20.4733	18.3491	0
pyrCA1_560_1772066107_E05_P24_CA1Pyr2_SRR1547192	PGN-CA1Pyr1	18.536	18.5769	0
pyrCA1_561_1772066107_E06_P24_CA1PyrInt_SRR1547193	PGN-CA1Pyr1	9.96224	5.69681	0
pyrCA1_562_1772066107_E12_P24_CA1Pyr2_SRR1547195	PGN-CA1Pyr1	3.40798	-1.64772	0
pyrCA1_563_1772066107_F04_P24_CA1Pyr2_SRR1547196	PGN-CA1PyrInt	12.6572	4.67652	0
pyrCA1_564_1772066107_F06_P24_CA1Pyr2_SRR1547197	PGN-CA1Pyr1	14.1528	6.09409	0
pyrCA1_565_1772066107_F08_P24_CA1PyrInt_SRR1547198	PGN-CA1Pyr1	16.5046	20.1875	0
pyrCA1_566_1772066107_F09_P24_CA1Pyr2_SRR1547199	PGN-CA1Pyr2	8.91163	-3.03752	0
pyrCA1_567_1772066107_F10_P24_CA1Pyr2_SRR1547200	PGN-CA1Pyr1	10.6239	1.07499	0
pyrCA1_569_1772066107_F12_P24_CA1Pyr1_SRR1547202	PGN-CA1Pyr1	18.532	21.6461	0
pyrCA1_570_1772066107_G01_P24_CA1Pyr2_SRR1547203	PGN-CA1Pyr1	8.64281	7.41623	0
pyrCA1_571_1772066107_G02_P24_CA1Pyr2_SRR1547204	PGN-CA1Pyr1	9.57083	2.54872	0
pyrCA1_573_1772066107_G04_P24_CA1Pyr2_SRR1547206	PGN-CA1Pyr1	12.2933	0.678328	0
pyrCA1_574_1772066107_G05_P24_CA1Pyr1_SRR1547207	PGN-CA1Pyr1	17.6007	32.2468	0
pyrCA1_576_1772066107_G10_P24_CA1Pyr1_SRR1547209	PGN-CA1Pyr1	17.7149	22.0376	0
pyrCA1_577_1772066107_G12_P24_CA1Pyr2_SRR1547210	PGN-CA1Pyr1	10.9075	3.82037	0
pyrCA1_578_1772066107_H01_P24_CA1Pyr2_SRR1547211	PGN-CA1Pyr1	9.83656	-1.96065	0
pyrCA1_579_1772066107_H03_P24_CA1Pyr1_SRR1547212	PGN-CA1Pyr1	18.72	28.5773	0
pyrCA1_580_1772066107_H04_P24_CA1Pyr2_SRR1547213	PGN-CA1PyrInt	14.8671	10.6715	0
pyrCA1_581_1772066107_H06_P24_CA1Pyr1_SRR1547214	PGN-CA1Pyr1	21.5972	23.7868	0
pyrCA1_582_1772066107_H11_P24_CA1Pyr2_SRR1547215	PGN-CA1Pyr1	18.0932	15.6583	0
pyrCA1_583_1772066107_H12_P24_CA1Pyr2_SRR1547216	PGN-CA1Pyr1	-8.31853	-0.14734	0
pyrCA1_584_1772066108_B05_P23_CA1Pyr2_SRR1547221	PGN-CA1Pyr1	4.27726	-15.241	0
pyrCA1_585_1772066108_C07_P23_CA1Pyr2_SRR1547224	PGN-CA1Pyr2	12.0118	-0.0972839	0
pyrCA1_586_1772066108_D05_P23_CA1Pyr2_SRR1547225	PGN-CA1Pyr2	10.3509	-6.15649	0
pyrCA1_587_1772066108_D11_P23_CA1Pyr1_SRR1547227	PGN-CA1Pyr2	7.28938	6.63257	0
pyrCA1_588_1772066108_E04_P23_CA1Pyr2_SRR1547228	PGN-CA1Pyr2	5.9887	1.70994	0
pyrCA1_589_1772066108_E08_P23_CA1Pyr1_SRR1547231	PGN-CA1Pyr2	19.8613	26.8655	0
pyrCA1_590_1772066108_F02_P23_CA1Pyr2_SRR1547233	PGN-CA1Pyr2	9.02835	-3.4184	0
pyrCA1_591_1772066108_G05_P23_CA1Pyr2_SRR1547235	PGN-CA1Pyr1	9.91066	-1.64521	0
pyrCA1_592_1772066108_G07_P23_CA1Pyr2_SRR1547236	PGN-CA1Pyr2	8.01283	-0.0261757	0
pyrCA1_593_1772066108_G09_P23_CA1Pyr2_SRR1547237	PGN-CA1Pyr1	11.465	-3.85179	0
pyrCA1_594_1772066108_G10_P23_CA1Pyr2_SRR1547238	PGN-CA1Pyr2	11.8011	2.4603	0
pyrCA1_595_1772066108_H01_P23_CA1Pyr2_SRR1547240	PGN-CA1Pyr1	16.8644	10.8311	0
pyrCA1_596_1772066108_H02_P23_CA1Pyr1_SRR1547241	PGN-CA1Pyr2	16.2459	14.5001	0
pyrCA1_597_1772066108_H03_P23_CA1Pyr1_SRR1547242	PGN-CA1Pyr2	18.9361	28.1633	0
pyrCA1_598_1772066110_D05_P23_CA1Pyr2_SRR1547250	PGN-CA1Pyr2	3.4089	-14.5333	0
pyrCA1_599_1772067054_A03_P26_CA1PyrInt_SRR1547258	PGN-CA1Pyr2	13.5427	0.663611	0
pyrCA1_600_1772067054_A04_P26_CA1Pyr1_SRR1547259	PGN-CA1Pyr2	15.9287	11.675	0
pyrCA1_601_1772067054_A05_P26_CA1Pyr1_SRR1547260	PGN-CA1Pyr2	14.1473	8.88369	0
pyrCA1_602_1772067054_A07_P26_CA1Pyr1_SRR1547262	PGN-CA1Pyr2	17.3512	20.4539	0
pyrCA1_603_1772067054_A09_P26_CA1Pyr1_SRR1547263	PGN-CA1Pyr1	12.9743	6.01976	0
pyrCA1_604_1772067054_A12_P26_CA1Pyr1_SRR1547265	PGN-CA1Pyr2	16.8302	17.4289	0
pyrCA1_605_1772067054_B03_P26_CA1Pyr1_SRR1547266	PGN-CA1Pyr1	16.3313	11.4199	0
pyrCA1_606_1772067054_B07_P26_CA1Pyr1_SRR1547267	PGN-CA1PyrInt	14.8905	8.35541	0
pyrCA1_607_1772067054_B10_P26_CA1PyrInt_SRR1547268	PGN-CA1Pyr2	9.78711	2.05401	0
pyrCA1_608_1772067054_C07_P26_CA1Pyr1_SRR1547269	PGN-CA1Pyr1	12.9547	6.52703	0
pyrCA1_609_1772067054_D04_P26_CA1Pyr1_SRR1547271	PGN-CA1Pyr2	16.5487	12.6613	0
pyrCA1_610_1772067054_D05_P26_CA1Pyr1_SRR1547272	PGN-CA1Pyr1	12.3076	-0.752067	0
pyrCA1_611_1772067054_D06_P26_CA1Pyr1_SRR1547273	PGN-CA1Pyr1	16.2718	17.6157	0
pyrCA1_612_1772067054_D11_P26_CA1Pyr1_SRR1547274	PGN-CA1PyrInt	16.685	14.0374	0
pyrCA1_613_1772067054_E04_P26_CA1Pyr1_SRR1547275	PGN-CA1Pyr2	11.3129	1.95241	0
pyrCA1_614_1772067054_E05_P26_CA1Pyr1_SRR1547276	PGN-CA1Pyr1	15.367	7.67767	0
pyrCA1_615_1772067054_E06_P26_CA1Pyr1_SRR1547277	PGN-CA1Pyr1	5.39424	4.15668	0
pyrCA1_616_1772067054_E07_P26_CA1Pyr1_SRR1547278	PGN-CA1Pyr1	18.7603	18.9782	0
pyrCA1_617_1772067054_E11_P26_CA1Pyr1_SRR1547279	PGN-CA1Pyr2	15.3365	14.1793	0
pyrCA1_618_1772067054_G10_P26_CA1Pyr1_SRR1547284	PGN-CA1PyrInt	15.5762	11.3502	0
pyrCA1_619_1772067054_G11_P26_CA1Pyr1_SRR1547285	PGN-CA1Pyr1	11.7939	-3.72844	0
pyrCA1_620_1772067054_H05_P26_CA1Pyr1_SRR1547287	PGN-CA1Pyr1	12.0147	1.57653	0
pyrCA1_621_1772067054_H06_P26_CA1Pyr1_SRR1547288	PGN-CA1Pyr1	13.5679	12.2882	0
pyrCA1_622_1772067054_H11_P26_CA1Pyr1_SRR1547289	PGN-CA1Pyr1	9.85869	2.17562	0
pyrCA1_623_1772067054_H12_P26_CA1Pyr1_SRR1547290	PGN-CA1Pyr1	13.2352	3.56539	0
pyrCA1_624_1772067057_A03_P27_CA1Pyr2_SRR1547291	PGN-CA1Pyr1	13.3927	7.00712	0
pyrCA1_627_1772067057_B10_P27_CA1Pyr2_SRR1547298	PGN-CA1PyrInt	7.41779	1.90241	0
pyrCA1_628_1772067057_C04_P27_CA1Pyr2_SRR1547299	PGN-CA1Pyr1	10.3635	0.408059	0
pyrCA1_629_1772067057_C05_P27_CA1Pyr2_SRR1547300	PGN-CA1Pyr1	13.0383	3.34794	0
pyrCA1_630_1772067057_C06_P27_CA1Pyr2_SRR1547301	PGN-CA1Pyr2	11.9551	-0.303314	0
pyrCA1_631_1772067057_C11_P27_CA1Pyr1_SRR1547302	PGN-CA1Pyr1	21.5032	28.7603	0
pyrCA1_632_1772067057_C12_P27_CA1Pyr2_SRR1547303	PGN-CA1Pyr1	7.77052	-3.34339	0
pyrCA1_633_1772067057_D06_P27_CA1Pyr1_SRR1547304	PGN-CA1Pyr2	15.636	21.5951	0
pyrCA1_635_1772067057_D10_P27_CA1Pyr2_SRR1547306	PGN-CA1Pyr1	12.4205	0.0094046	0
pyrCA1_636_1772067057_E06_P27_CA1Pyr1_SRR1547310	PGN-CA1Pyr1	20.688	26.5393	0
pyrCA1_637_1772067057_F10_P27_CA1Pyr2_SRR1547311	PGN-CA1Pyr2	13.2901	2.99657	0
pyrCA1_638_1772067057_G05_P27_CA1Pyr2_SRR1547313	PGN-CA1Pyr1	16.462	13.1621	0
pyrCA1_639_1772067057_G10_P27_CA1Pyr2_SRR1547315	PGN-CA1Pyr1	14.1295	2.40315	0
pyrCA1_640_1772067057_H05_P27_CA1Pyr2_SRR1547319	PGN-CA1Pyr2	11.8672	4.74526	0
pyrCA1_641_1772067057_H06_P27_CA1Pyr2_SRR1547320	PGN-CA1Pyr1	13.6914	5.73257	0
pyrCA1_642_1772067057_H10_P27_CA1Pyr2_SRR1547321	PGN-CA1Pyr1	11.8542	1.52774	0
pyrCA1_643_1772067058_A01_P27_CA1Pyr1_SRR1547322	PGN-CA1Pyr2	16.3225	10.0625	0
pyrCA1_645_1772067058_A06_P27_CA1Pyr2_SRR1547324	PGN-CA1Pyr1	15.8625	9.82125	0
pyrCA1_646_1772067058_A07_P27_CA1Pyr1_SRR1547325	PGN-CA1Pyr2	13.5768	8.96502	0
pyrCA1_647_1772067058_A08_P27_CA1PyrInt_SRR1547326	PGN-CA1Pyr1	13.861	9.66393	0
pyrCA1_648_1772067058_A09_P27_CA1Pyr2_SRR1547327	PGN-CA1Pyr1	12.6254	5.67463	0
pyrCA1_649_1772067058_A11_P27_CA1Pyr1_SRR1547329	PGN-CA1Pyr2	15.7883	16.9658	0
pyrCA1_650_1772067058_B01_P27_CA1Pyr1_SRR1547331	PGN-CA1Pyr1	15.3752	9.88266	0
pyrCA1_651_1772067058_B06_P27_CA1Pyr1_SRR1547333	PGN-CA1Pyr1	21.7563	28.3519	0
pyrCA1_652_1772067058_B11_P27_CA1PyrInt_SRR1547335	PGN-CA1Pyr1	17.1161	16.887	0
pyrCA1_653_1772067058_C05_P27_CA1Pyr2_SRR1547337	PGN-CA1PyrInt	16.6525	9.47049	0
pyrCA1_654_1772067058_C06_P27_CA1Pyr1_SRR1547338	PGN-CA1Pyr1	18.0815	24.43	0
pyrCA1_655_1772067058_C07_P27_CA1Pyr1_SRR1547339	PGN-CA1Pyr1	20.1687	25.8133	0
pyrCA1_657_1772067058_E04_P27_CA1Pyr1_SRR1547346	PGN-CA1Pyr2	17.111	25.5661	0
pyrCA1_659_1772067058_E11_P27_CA1Pyr2_SRR1547349	PGN-CA1Pyr2	12.7679	9.35788	0
pyrCA1_660_1772067058_F02_P27_CA1Pyr1_SRR1547350	PGN-CA1Pyr2	16.4006	13.2315	0
pyrCA1_661_1772067058_F04_P27_CA1Pyr1_SRR1547352	PGN-CA1Pyr1	18.9947	25.7988	0
pyrCA1_662_1772067058_F05_P27_CA1Pyr1_SRR1547353	PGN-CA1Pyr1	16.2814	10.4853	0
pyrCA1_664_1772067058_F12_P27_CA1Pyr1_SRR1547356	PGN-CA1PyrInt	12.7388	18.4585	0
pyrCA1_665_1772067058_G05_P27_CA1Pyr1_SRR1547357	PGN-CA1Pyr1	13.9836	3.52592	0
pyrCA1_666_1772067058_G07_P27_CA1Pyr1_SRR1547358	PGN-CA1Pyr2	18.4018	19.6791	0
pyrCA1_667_1772067058_G08_P27_CA1PyrInt_SRR1547359	PGN-CA1Pyr2	12.6299	8.02384	0
pyrCA1_668_1772067058_G10_P27_CA1Pyr1_SRR1547360	PGN-CA1Pyr2	13.6908	12.6007	0
pyrCA1_670_1772067058_G12_P27_CA1Pyr2_SRR1547362	PGN-CA1Pyr1	13.3598	7.00655	0
pyrCA1_671_1772067058_H04_P27_CA1Pyr1_SRR1547363	PGN-CA1Pyr1	19.5685	21.1659	0
pyrCA1_672_1772067058_H06_P27_CA1Pyr1_SRR1547365	PGN-CA1Pyr1	19.2589	26.3654	0
pyrCA1_673_1772067058_H08_P27_CA1Pyr2_SRR1547366	PGN-CA1Pyr1	14.4111	5.3944	0
pyrCA1_674_1772067058_H10_P27_CA1Pyr1_SRR1547367	PGN-CA1Pyr1	18.0096	11.9035	0
pyrCA1_676_1772067059_A07_P23_CA1Pyr1_SRR1547371	PGN-CA1PyrInt	10.7121	3.21363	0
pyrCA1_677_1772067059_A09_P23_CA1Pyr2_SRR1547372	PGN-CA1Pyr2	11.7697	0.717337	0
pyrCA1_680_1772067059_B09_P23_CA1Pyr1_SRR1547377	PGN-CA1Pyr2	19.4043	31.371	0
pyrCA1_681_1772067059_C02_P23_CA1Pyr2_SRR1547378	PGN-CA1Pyr1	5.84216	9.02384	0
pyrCA1_682_1772067059_C12_P23_CA1Pyr1_SRR1547381	PGN-CA1Pyr1	12.4146	2.87313	0
pyrCA1_683_1772067059_D04_P23_CA1Pyr1_SRR1547382	PGN-CA1Pyr1	19.0181	22.9982	0
pyrCA1_684_1772067059_D05_P23_CA1Pyr2_SRR1547383	PGN-CA1Pyr2	14.7498	9.06746	0
pyrCA1_685_1772067059_D09_P23_CA1Pyr1_SRR1547384	PGN-CA1Pyr2	22.6057	28.7561	0
pyrCA1_687_1772067059_E06_P23_CA1Pyr2_SRR1547390	PGN-CA1Pyr2	13.8895	8.52612	0
pyrCA1_688_1772067059_E11_P23_CA1Pyr1_SRR1547392	PGN-CA1PyrInt	19.7528	24.7183	0
pyrCA1_689_1772067059_E12_P23_CA1Pyr1_SRR1547393	PGN-CA1Pyr2	18.5315	17.9586	0
pyrCA1_690_1772067059_F12_P23_CA1Pyr1_SRR1547395	PGN-CA1Pyr2	13.9804	16.3733	0
pyrCA1_691_1772067059_G04_P23_CA1Pyr1_SRR1547396	PGN-CA1Pyr2	17.6406	24.614	0
pyrCA1_692_1772067059_G07_P23_CA1Pyr1_SRR1547398	PGN-CA1Pyr2	22.7123	28.3888	0
pyrCA1_693_1772067059_G08_P23_CA1PyrInt_SRR1547399	PGN-CA1Pyr2	17.6592	17.6705	0
pyrCA1_694_1772067059_G12_P23_CA1Pyr1_SRR1547401	PGN-CA1Pyr2	17.6169	20.2717	0
pyrCA1_695_1772067059_H04_P23_CA1Pyr1_SRR1547402	PGN-CA1Pyr2	20.4174	20.4479	0
pyrCA1_696_1772067059_H10_P23_CA1Pyr2_SRR1547403	PGN-CA1PyrInt	14.4667	3.06296	0
pyrCA1_697_1772067059_H11_P23_CA1Pyr2_SRR1547404	PGN-CA1Pyr1	14.6284	6.9193	0
pyrCA1_698_1772067059_H12_P23_CA1Pyr2_SRR1547405	PGN-CA1Pyr2	15.1498	10.4311	0
pyrCA1_699_1772067060_A01_P23_CA1Pyr1_SRR1547406	PGN-CA1Pyr2	17.7166	20.9871	0
pyrCA1_700_1772067060_B12_P23_CA1Pyr1_SRR1547411	PGN-CA1Pyr2	15.7479	13.153	0
pyrCA1_701_1772067060_C03_P23_CA1Pyr2_SRR1547412	PGN-CA1Pyr1	16.6929	13.0146	0
pyrCA1_702_1772067060_E02_P23_CA1Pyr2_SRR1547415	PGN-CA1Pyr1	13.2143	4.46367	0
pyrCA1_703_1772067060_E04_P23_CA1Pyr2_SRR1547416	PGN-CA1Pyr1	12.946	10.7879	0
pyrCA1_704_1772067060_E11_P23_CA1Pyr1_SRR1547418	PGN-CA1Pyr1	17.3194	24.804	0
pyrCA1_705_1772067060_E12_P23_CA1Pyr1_SRR1547419	PGN-CA1Pyr2	17.4913	23.3687	0
pyrCA1_706_1772067060_G04_P23_CA1Pyr1_SRR1547422	PGN-CA1Pyr1	20.6496	27.3483	0
pyrCA1_707_1772067076_A01_P26_CA1Pyr1_SRR1547649	PGN-CA1Pyr1	15.463	16.5297	0
pyrCA1_708_1772067076_A02_P26_CA1Pyr1_SRR1547650	PGN-CA1Pyr1	11.7044	8.67251	0
pyrCA1_710_1772067076_A07_P26_CA1Pyr2_SRR1547654	PGN-CA1Pyr1	-2.1395	-26.9426	0
pyrCA1_712_1772067076_B03_P26_CA1Pyr2_SRR1547657	PGN-CA1Pyr1	9.40534	7.00681	0
pyrCA1_714_1772067076_B12_P26_CA1Pyr1_SRR1547662	PGN-CA1Pyr1	6.91544	2.46467	0
pyrCA1_716_1772067076_C04_P26_CA1Pyr1_SRR1547664	PGN-CA1Pyr1	11.5984	15.2964	0
pyrCA1_717_1772067076_C05_P26_CA1Pyr1_SRR1547665	PGN-CA1Pyr1	16.5325	18.2123	0
pyrCA1_718_1772067076_C10_P26_CA1Pyr2_SRR1547667	PGN-CA1Pyr2	5.15205	-15.065	0
pyrCA1_719_1772067076_C11_P26_CA1Pyr2_SRR1547668	PGN-CA1Pyr1	9.26095	-2.47784	0
pyrCA1_720_1772067076_C12_P26_CA1PyrInt_SRR1547669	PGN-CA1Pyr1	10.0809	16.6208	0
pyrCA1_721_1772067076_D05_P26_CA1Pyr2_SRR1547672	PGN-CA1Pyr1	9.84854	-2.33873	0
pyrCA1_722_1772067076_D06_P26_CA1Pyr2_SRR1547673	PGN-CA1Pyr1	14.0071	9.9686	0
pyrCA1_723_1772067076_D08_P26_CA1Pyr2_SRR1547674	PGN-CA1Pyr1	9.78804	5.31443	0
pyrCA1_724_1772067076_D09_P26_CA1Pyr2_SRR1547675	PGN-CA1Pyr1	8.49706	-3.24661	0
pyrCA1_725_1772067076_D10_P26_CA1Pyr2_SRR1547676	PGN-CA1Pyr1	13.7918	11.0472	0
pyrCA1_726_1772067076_E07_P26_CA1Pyr2_SRR1547680	PGN-CA1Pyr1	8.97001	-0.260831	0
pyrCA1_729_1772067076_F05_P26_CA1Pyr2_SRR1547683	PGN-CA1PyrInt	16.535	7.83899	0
pyrCA1_730_1772067076_F06_P26_CA1Pyr1_SRR1547684	PGN-CA1Pyr2	16.4708	29.4383	0
pyrCA1_731_1772067076_F11_P26_CA1Pyr2_SRR1547686	PGN-CA1Pyr2	7.00384	-10.1948	0
pyrCA1_734_1772067076_H04_P26_CA1Pyr2_SRR1547691	PGN-CA1Pyr1	7.18108	-2.59651	0
pyrCA1_735_1772067082_A01_P31_CA1Pyr2_SRR1547695	PGN-CA1Pyr1	11.6867	-0.263806	0
pyrCA1_736_1772067082_A06_P31_CA1Pyr1_SRR1547696	PGN-CA1PyrInt	14.2752	8.38177	0
pyrCA1_737_1772067082_A11_P31_CA1Pyr1_SRR1547697	PGN-CA1Pyr1	15.7208	15.888	0
pyrCA1_738_1772067082_B12_P31_CA1Pyr1_SRR1547703	PGN-CA1Pyr1	11.197	2.45876	0
pyrCA1_739_1772067082_C08_P31_CA1Pyr1_SRR1547705	PGN-CA1Pyr1	17.0797	12.3337	0
pyrCA1_741_1772067082_C12_P31_CA1Pyr1_SRR1547707	PGN-CA1Pyr1	14.0059	10.0511	0
pyrCA1_742_1772067082_D01_P31_CA1Pyr1_SRR1547708	PGN-CA1Pyr1	13.6336	7.18271	0
pyrCA1_743_1772067082_D08_P31_CA1Pyr1_SRR1547712	PGN-CA1Pyr1	13.2272	-1.54382	0
pyrCA1_744_1772067082_D09_P31_CA1Pyr1_SRR1547713	PGN-CA1PyrInt	17.9853	18.4913	0
pyrCA1_745_1772067082_D12_P31_CA1Pyr1_SRR1547714	PGN-CA1Pyr1	12.2855	2.52559	0
pyrCA1_746_1772067082_E08_P31_CA1Pyr1_SRR1547715	PGN-CA1Pyr1	16.0977	16.9747	0
pyrCA1_747_1772067082_F01_P31_CA1Pyr1_SRR1547716	PGN-CA1Pyr1	14.2556	8.3268	0
pyrCA1_748_1772067082_F04_P31_CA1Pyr1_SRR1547719	PGN-CA1Pyr1	16.5903	14.4377	0
pyrCA1_750_1772067082_F08_P31_CA1Pyr1_SRR1547721	PGN-CA1Pyr1	10.6065	3.54682	0
pyrCA1_751_1772067082_F11_P31_CA1Pyr1_SRR1547722	PGN-CA1Pyr1	13.4717	9.19509	0
pyrCA1_752_1772067082_G01_P31_CA1Pyr1_SRR1547723	PGN-CA1Pyr1	13.2388	11.0037	0
pyrCA1_753_1772067082_G02_P31_CA1Pyr1_SRR1547724	PGN-CA1Pyr1	15.4985	14.451	0
pyrCA1_755_1772067083_B04_P31_CA1Pyr1_SRR1547728	PGN-CA1Pyr1	17.2628	19.3003	0
pyrCA1_756_1772067083_D02_P31_CA1Pyr1_SRR1547735	PGN-CA1Pyr1	20.1073	19.9067	0
pyrCA1_757_1772067083_D03_P31_CA1Pyr1_SRR1547736	PGN-CA1PyrInt	13.5723	3.05822	0
pyrCA1_758_1772067083_D06_P31_CA1Pyr1_SRR1547737	PGN-CA1Pyr1	19.2024	21.1344	0
pyrCA1_759_1772067083_D08_P31_CA1PyrInt_SRR1547738	PGN-CA1Pyr1	14.4055	14.5267	0
pyrCA1_760_1772067093_A01_P24_CA1Pyr2_SRR1547744	PGN-CA1Pyr1	7.8425	-6.35873	0
pyrCA1_761_1772067093_A03_P24_CA1Pyr1_SRR1547745	PGN-CA1Pyr1	17.6001	17.3245	0
pyrCA1_762_1772067093_A07_P24_CA1Pyr1_SRR1547746	PGN-CA1Pyr1	13.4002	-0.229725	0
pyrCA1_763_1772067093_A10_P24_CA1PyrInt_SRR1547748	PGN-CA1Pyr1	13.2225	6.5788	0
pyrCA1_764_1772067093_B04_P24_CA1Pyr1_SRR1547749	PGN-CA1Pyr1	16.0723	12.6534	0
pyrCA1_765_1772067093_C02_P24_CA1Pyr1_SRR1547750	PGN-CA1Pyr1	16.2875	12.2259	0
pyrCA1_766_1772067093_C03_P24_CA1Pyr1_SRR1547751	PGN-CA1Pyr1	12.5501	1.67227	0
pyrCA1_767_1772067093_C04_P24_CA1Pyr1_SRR1547752	PGN-CA1Pyr1	13.5642	7.00709	0
pyrCA1_768_1772067093_C07_P24_CA1Pyr1_SRR1547753	PGN-CA1Pyr2	11.5836	-5.06897	0
pyrCA1_769_1772067093_C12_P24_CA1Pyr1_SRR1547754	PGN-CA1Pyr1	11.2144	0.490607	0
pyrCA1_770_1772067093_D03_P24_CA1Pyr1_SRR1547756	PGN-CA1Pyr1	13.536	6.90827	0
pyrCA1_771_1772067093_D11_P24_CA1Pyr1_SRR1547757	PGN-CA1Pyr1	8.96175	0.903882	0
pyrCA1_772_1772067093_F02_P24_CA1Pyr1_SRR1547759	PGN-CA1Pyr1	13.0148	3.80205	0
pyrCA1_773_1772067093_F07_P24_CA1Pyr1_SRR1547761	PGN-CA1Pyr1	16.5013	15.4451	0
pyrCA1_774_1772067093_F09_P24_CA1Pyr1_SRR1547762	PGN-CA1Pyr1	15.9643	13.0304	0
pyrCA1_775_1772067093_F12_P24_CA1Pyr1_SRR1547763	PGN-CA1Pyr1	12.4326	0.399888	0
pyrCA1_776_1772067093_G11_P24_CA1Pyr1_SRR1547764	PGN-CA1Pyr1	11.1964	-4.07487	0
pyrCA1_777_1772067093_H02_P24_CA1Pyr1_SRR1547765	PGN-CA1Pyr1	14.9134	8.12805	0
pyrCA1_778_1772067094_A02_P24_CA1Pyr1_SRR1547768	PGN-CA1Pyr1	14.6271	7.0007	0
pyrCA1_779_1772067094_A03_P24_CA1Pyr1_SRR1547769	PGN-CA1Pyr2	16.4457	18.5374	0
pyrCA1_780_1772067094_A04_P24_CA1Pyr1_SRR1547770	PGN-CA1PyrInt	14.6349	5.31937	0
pyrCA1_781_1772067094_A06_P24_CA1Pyr1_SRR1547771	PGN-CA1Pyr1	11.4388	2.00206	0
pyrCA1_782_1772067094_A12_P24_CA1Pyr1_SRR1547773	PGN-CA1Pyr1	16.0714	16.4557	0
pyrCA1_783_1772067094_B06_P24_CA1Pyr1_SRR1547775	PGN-CA1Pyr1	16.0803	16.1978	0
pyrCA1_784_1772067094_B10_P24_CA1Pyr1_SRR1547776	PGN-CA1Pyr1	16.0552	11.9649	0
pyrCA1_785_1772067094_C02_P24_CA1Pyr1_SRR1547777	PGN-CA1Pyr1	17.2409	15.1285	0
pyrCA1_786_1772067094_C04_P24_CA1Pyr1_SRR1547778	PGN-CA1Pyr1	12.8309	7.22599	0
pyrCA1_787_1772067094_C09_P24_CA1Pyr1_SRR1547781	PGN-CA1Pyr1	9.7559	6.41127	0
pyrCA1_788_1772067094_C10_P24_CA1Pyr1_SRR1547782	PGN-CA1Pyr1	12.9237	7.97483	0
pyrCA1_789_1772067094_C11_P24_CA1Pyr1_SRR1547783	PGN-CA1Pyr1	9.99935	4.33746	0
pyrCA1_790_1772067094_D08_P24_CA1Pyr1_SRR1547785	PGN-CA1Pyr1	9.19404	-2.35401	0
pyrCA1_791_1772067094_D09_P24_CA1Pyr1_SRR1547786	PGN-CA1PyrInt	14.6842	7.50653	0
pyrCA1_792_1772067094_D12_P24_CA1Pyr1_SRR1547787	PGN-CA1Pyr1	10.8768	-0.144063	0
pyrCA1_793_1772067094_E03_P24_CA1Pyr1_SRR1547788	PGN-CA1Pyr1	11.027	2.96405	0
pyrCA1_794_1772067094_E04_P24_CA1Pyr1_SRR1547789	PGN-CA1Pyr1	19.594	22.215	0
pyrCA1_795_1772067094_E06_P24_CA1Pyr1_SRR1547790	PGN-CA1Pyr1	18.7374	18.6961	0
pyrCA1_796_1772067094_F01_P24_CA1Pyr1_SRR1547792	PGN-CA1Pyr1	19.443	22.0038	0
pyrCA1_797_1772067094_F02_P24_CA1Pyr1_SRR1547793	PGN-CA1Pyr1	18.6544	17.1557	0
pyrCA1_798_1772067094_F03_P24_CA1Pyr1_SRR1547794	PGN-CA1Pyr1	12.9584	4.73174	0
pyrCA1_799_1772067094_F06_P24_CA1Pyr1_SRR1547797	PGN-CA1Pyr1	13.3208	10.9272	0
pyrCA1_800_1772067094_F10_P24_CA1Pyr1_SRR1547798	PGN-CA1Pyr1	14.8495	6.11767	0
pyrCA1_801_1772067094_F11_P24_CA1Pyr1_SRR1547799	PGN-CA1Pyr1	13.6579	2.63857	0
pyrCA1_802_1772067094_G04_P24_CA1Pyr1_SRR1547800	PGN-CA1Pyr1	14.0326	6.26236	0
pyrCA1_803_1772067094_G05_P24_CA1Pyr1_SRR1547801	PGN-CA1Pyr1	11.088	0.419919	0
pyrCA1_804_1772067094_G06_P24_CA1Pyr1_SRR1547802	PGN-CA1Pyr1	18.4653	17.5356	0
pyrCA1_805_1772067094_G07_P24_CA1Pyr1_SRR1547803	PGN-CA1Pyr1	19.8041	18.7901	0
pyrCA1_806_1772067094_H04_P24_CA1Pyr1_SRR1547806	PGN-CA1Pyr1	15.8932	15.3692	0
pyrCA1_807_1772067094_H06_P24_CA1Pyr1_SRR1547807	PGN-CA1Pyr1	16.4066	13.4779	0
pyrCA1_808_1772067094_H07_P24_CA1Pyr1_SRR1547808	PGN-CA1Pyr1	15.9462	13.6116	0
pyrCA1_809_1772067094_H10_P24_CA1Pyr1_SRR1547810	PGN-CA1Pyr1	6.66887	0.471217	0
pyrCA1_810_1772067094_H11_P24_CA1Pyr1_SRR1547811	PGN-CA1Pyr2	16.4629	15.486	0
pyrCA1_811_1772067094_H12_P24_CA1Pyr1_SRR1547812	PGN-CA1Pyr1	17.1188	14.1567	0
pyrCA1_812_1772067096_A03_P26_CA1Pyr1_SRR1547815	PGN-CA1Pyr1	6.5068	4.65008	0
pyrCA1_813_1772067096_A04_P26_CA1Pyr1_SRR1547816	PGN-CA1Pyr1	14.3512	9.00263	0
pyrCA1_814_1772067096_A09_P26_CA1Pyr1_SRR1547817	PGN-CA1Pyr1	14.3945	13.0803	0
pyrCA1_815_1772067096_B10_P26_CA1Pyr1_SRR1547820	PGN-CA1Pyr1	15.7826	13.4381	0
pyrCA1_816_1772067096_B12_P26_CA1Pyr1_SRR1547821	PGN-CA1Pyr1	16.1893	12.5957	0
pyrCA1_817_1772067096_C05_P26_CA1Pyr1_SRR1547822	PGN-CA1Pyr1	16.5137	15.1381	0
pyrCA1_818_1772067096_C11_P26_CA1Pyr1_SRR1547823	PGN-CA1Pyr1	16.5873	17.4575	0
pyrCA1_819_1772067096_C12_P26_CA1Pyr1_SRR1547824	PGN-CA1Pyr1	16.6099	18.02	0
pyrCA1_820_1772067096_D04_P26_CA1Pyr1_SRR1547825	PGN-CA1Pyr1	18.2995	18.4829	0
pyrCA1_821_1772067096_D10_P26_CA1Pyr1_SRR1547826	PGN-CA1Pyr1	16.4286	12.564	0
pyrCA1_822_1772067096_E02_P26_CA1Pyr1_SRR1547827	PGN-CA1Pyr2	17.4435	20.9098	0
pyrCA1_823_1772067096_E04_P26_CA1Pyr1_SRR1547828	PGN-CA1Pyr2	14.5302	16.0098	0
pyrCA1_824_1772067096_E06_P26_CA1Pyr1_SRR1547830	PGN-CA1Pyr1	15.8054	16.8008	0
pyrCA1_825_1772067096_E08_P26_CA1Pyr1_SRR1547831	PGN-CA1Pyr2	13.2222	9.74407	0
pyrCA1_826_1772067096_E10_P26_CA1Pyr1_SRR1547832	PGN-CA1Pyr2	16.7467	8.22615	0
pyrCA1_827_1772067096_E11_P26_CA1Pyr2_SRR1547833	PGN-CA1Pyr1	10.7553	-0.702329	0
pyrCA1_828_1772067096_F12_P26_CA1Pyr1_SRR1547836	PGN-CA1Pyr1	16.7613	16.9275	0
pyrCA1_829_1772067096_G04_P26_CA1Pyr1_SRR1547837	PGN-CA1Pyr1	20.0563	23.5254	0
pyrCA1_830_1772067096_G07_P26_CA1Pyr1_SRR1547840	PGN-CA1Pyr1	-0.435278	5.82384	0
pyrCA1_831_1772067096_G10_P26_CA1Pyr1_SRR1547841	PGN-CA1Pyr1	15.1189	12.3066	0
pyrCA1_832_1772067096_G12_P26_CA1Pyr1_SRR1547843	PGN-CA1Pyr1	15.7343	12.0545	0
pyrCA1_833_1772067096_H02_P26_CA1Pyr1_SRR1547844	PGN-CA1Pyr2	20.2828	21.6838	0
pyrCA1_834_1772067096_H04_P26_CA1Pyr1_SRR1547845	PGN-CA1Pyr1	7.5846	-1.25205	0
pyrCA1_835_1772067096_H05_P26_CA1Pyr1_SRR1547846	PGN-CA1Pyr1	10.5252	2.89255	0
pyrCA1_836_1772067096_H06_P26_CA1Pyr1_SRR1547847	PGN-CA1Pyr2	18.1085	17.4695	0
pyrCA1_837_1772067096_H12_P26_CA1Pyr1_SRR1547848	PGN-CA1Pyr2	13.7694	9.12504	0
pyrCA1_838_1772071035_A06_P28_CA1Pyr2_SRR1547961	PGN-CA1Pyr1	12.7733	6.04404	0
pyrCA1_840_1772071035_A12_P28_CA1Pyr1_SRR1547963	PGN-CA1Pyr1	18.3917	19.4207	0
pyrCA1_841_1772071035_B04_P28_CA1Pyr2_SRR1547964	PGN-CA1Pyr2	15.9657	11.5376	0
pyrCA1_842_1772071035_B10_P28_CA1Pyr2_SRR1547966	PGN-CA1Pyr1	13.3226	4.12263	0
pyrCA1_843_1772071035_C04_P28_CA1Pyr1_SRR1547967	PGN-CA1Pyr2	19.3279	21.8405	0
pyrCA1_844_1772071035_C05_P28_CA1Pyr1_SRR1547968	PGN-CA1Pyr2	12.1917	6.84952	0
pyrCA1_845_1772071035_C06_P28_CA1Pyr1_SRR1547969	PGN-CA1Pyr1	16.2497	15.0381	0
pyrCA1_846_1772071035_C08_P28_CA1Pyr1_SRR1547970	PGN-CA1Pyr2	13.6849	6.60929	0
pyrCA1_847_1772071035_C09_P28_CA1Pyr1_SRR1547971	PGN-CA1Pyr1	19.5182	24.3992	0
pyrCA1_848_1772071035_D03_P28_CA1Pyr1_SRR1547972	PGN-CA1Pyr1	20.7245	20.1909	0
pyrCA1_849_1772071035_D05_P28_CA1Pyr2_SRR1547973	PGN-CA1Pyr1	9.92077	5.86277	0
pyrCA1_850_1772071035_D08_P28_CA1Pyr1_SRR1547974	PGN-CA1Pyr2	18.0738	19.6463	0
pyrCA1_851_1772071035_D11_P28_CA1Pyr2_SRR1547975	PGN-CA1Pyr2	10.0096	-1.07306	0
pyrCA1_852_1772071035_D12_P28_CA1Pyr2_SRR1547976	PGN-CA1Pyr2	14.798	5.33518	0
pyrCA1_854_1772071035_E06_P28_CA1Pyr1_SRR1547978	PGN-CA1Pyr2	19.51	21.1234	0
pyrCA1_855_1772071035_E10_P28_CA1Pyr1_SRR1547980	PGN-CA1Pyr2	17.189	7.78897	0
pyrCA1_856_1772071035_E12_P28_CA1Pyr2_SRR1547981	PGN-CA1Pyr2	12.5213	10.8714	0
pyrCA1_857_1772071035_F04_P28_CA1Pyr1_SRR1547982	PGN-CA1Pyr2	20.4404	21.3839	0
pyrCA1_858_1772071035_F05_P28_CA1Pyr2_SRR1547983	PGN-CA1Pyr1	12.0277	1.54856	0
pyrCA1_859_1772071035_F10_P28_CA1Pyr2_SRR1547984	PGN-CA1Pyr1	13.37	0.616806	0
pyrCA1_860_1772071035_G05_P28_CA1Pyr2_SRR1547986	PGN-CA1Pyr1	12.4416	0.00475145	0
pyrCA1_861_1772071035_G06_P28_CA1Pyr1_SRR1547987	PGN-CA1PyrInt	16.6908	20.4043	0
pyrCA1_862_1772071035_G09_P28_CA1Pyr1_SRR1547988	PGN-CA1Pyr1	20.3275	25.2605	0
pyrCA1_863_1772071035_H04_P28_CA1Pyr1_SRR1547990	PGN-CA1Pyr2	20.6949	22.3653	0
pyrCA1_864_1772071035_H06_P28_CA1Pyr2_SRR1547992	PGN-CA1Pyr2	14.9087	10.2303	0
pyrCA1_865_1772071035_H10_P28_CA1Pyr2_SRR1547993	PGN-CA1Pyr1	10.6261	5.78065	0
pyrCA1_866_1772071035_H12_P28_CA1Pyr2_SRR1547994	PGN-CA1Pyr1	14.7965	5.43154	0
pyrCA1_867_1772071036_A01_P28_CA1Pyr2_SRR1547995	PGN-CA1Pyr2	15.4301	6.01479	0
pyrCA1_868_1772071036_A05_P28_CA1Pyr2_SRR1547996	PGN-CA1Pyr1	14.6197	7.16894	0
pyrCA1_869_1772071036_A06_P28_CA1Pyr2_SRR1547997	PGN-CA1Pyr1	12.9074	3.87188	0
pyrCA1_871_1772071036_A11_P28_CA1Pyr1_SRR1547999	PGN-CA1Pyr1	20.4653	20.6727	0
pyrCA1_872_1772071036_A12_P28_CA1Pyr1_SRR1548000	PGN-CA1Pyr1	19.1443	18.9647	0
pyrCA1_873_1772071036_B04_P28_CA1Pyr1_SRR1548001	PGN-CA1Pyr2	21.4845	30.4435	0
pyrCA1_874_1772071036_B05_P28_CA1PyrInt_SRR1548002	PGN-CA1Pyr1	6.71614	4.79602	0
pyrCA1_875_1772071036_B06_P28_CA1Pyr1_SRR1548003	PGN-CA1Pyr2	18.6104	26.093	0
pyrCA1_876_1772071036_B07_P28_CA1Pyr2_SRR1548004	PGN-CA1Pyr1	13.9249	3.62214	0
pyrCA1_877_1772071036_B10_P28_CA1Pyr2_SRR1548005	PGN-CA1Pyr2	16.4334	16.2804	0
pyrCA1_878_1772071036_B11_P28_CA1Pyr1_SRR1548006	PGN-CA1PyrInt	16.6108	19.2053	0
pyrCA1_879_1772071036_C05_P28_CA1Pyr1_SRR1548008	PGN-CA1Pyr2	12.5019	15.3779	0
pyrCA1_880_1772071036_C06_P28_CA1Pyr1_SRR1548009	PGN-CA1Pyr1	22.05	29.5896	0
pyrCA1_881_1772071036_C08_P28_CA1Pyr1_SRR1548010	PGN-CA1Pyr1	18.2762	18.6032	0
pyrCA1_882_1772071036_C10_P28_CA1Pyr1_SRR1548011	PGN-CA1Pyr2	21.3716	27.5504	0
pyrCA1_883_1772071036_C11_P28_CA1Pyr1_SRR1548012	PGN-CA1Pyr1	20.8424	28.8323	0
pyrCA1_884_1772071036_C12_P28_CA1Pyr2_SRR1548013	PGN-CA1Pyr2	17.204	14.6452	0
pyrCA1_885_1772071036_D07_P28_CA1Pyr1_SRR1548015	PGN-CA1Pyr2	20.8251	26.1179	0
pyrCA1_886_1772071036_D10_P28_CA1Pyr2_SRR1548016	PGN-CA1Pyr1	10.2399	0.0643027	0
pyrCA1_887_1772071036_D11_P28_CA1Pyr1_SRR1548017	PGN-CA1Pyr1	22.3869	30.1302	0
pyrCA1_888_1772071036_E01_P28_CA1Pyr2_SRR1548018	PGN-CA1Pyr2	14.5734	7.54267	0
pyrCA1_889_1772071036_E02_P28_CA1PyrInt_SRR1548019	PGN-CA1Pyr1	9.40451	9.71446	0
pyrCA1_890_1772071036_E04_P28_CA1Pyr1_SRR1548020	PGN-CA1Pyr2	11.66	24.4794	0
pyrCA1_891_1772071036_E07_P28_CA1Pyr1_SRR1548022	PGN-CA1Pyr1	21.1417	28.1997	0
pyrCA1_892_1772071036_E12_P28_CA1Pyr2_SRR1548025	PGN-CA1Pyr1	9.58224	7.7401	0
pyrCA1_893_1772071036_F11_P28_CA1Pyr1_SRR1548028	PGN-CA1Pyr1	19.8123	26.0119	0
pyrCA1_894_1772071036_F12_P28_CA1Pyr2_SRR1548029	PGN-CA1Pyr2	11.8423	11.1493	0
pyrCA1_895_1772071036_G03_P28_CA1Pyr2_SRR1548031	PGN-CA1Pyr2	15.8249	6.90527	0
pyrCA1_896_1772071036_G04_P28_CA1Pyr1_SRR1548032	PGN-CA1Pyr1	21.3908	27.415	0
pyrCA1_897_1772071036_G08_P28_CA1Pyr1_SRR1548033	PGN-CA1Pyr1	16.9534	19.9023	0
pyrCA1_898_1772071036_H03_P28_CA1Pyr2_SRR1548035	PGN-CA1Pyr1	15.5831	12.3946	0
pyrCA1_899_1772071036_H04_P28_CA1Pyr1_SRR1548036	PGN-CA1PyrInt	20.4438	26.711	0
pyrCA1_900_1772071036_H11_P28_CA1Pyr1_SRR1548037	PGN-CA1Pyr1	16.994	21.0252	0
pyrCA1_901_1772071044_A07_P24_CA1Pyr1_SRR1548127	PGN-CA1Pyr1	13.1345	17.2319	0
pyrCA1_902_1772071044_A08_P24_CA1Pyr2_SRR1548128	PGN-CA1Pyr1	14.2251	5.24148	0
pyrCA1_903_1772071044_A09_P24_CA1Pyr2_SRR1548129	PGN-CA1Pyr1	14.9924	9.92024	0
pyrCA1_904_1772071044_A11_P24_CA1Pyr1_SRR1548130	PGN-CA1Pyr1	14.9474	17.3762	0
pyrCA1_905_1772071044_B06_P24_CA1Pyr1_SRR1548133	PGN-CA1Pyr2	15.6229	13.6208	0
pyrCA1_906_1772071044_C07_P24_CA1Pyr1_SRR1548137	PGN-CA1Pyr1	14.1212	12.4819	0
pyrCA1_907_1772071044_C08_P24_CA1PyrInt_SRR1548138	PGN-CA1Pyr1	13.9326	6.55321	0
pyrCA1_908_1772071044_C11_P24_CA1Pyr1_SRR1548139	PGN-CA1Pyr2	10.7018	6.13576	0
pyrCA1_909_1772071044_D06_P24_CA1Pyr1_SRR1548140	PGN-CA1Pyr1	13.1068	10.3823	0
pyrCA1_910_1772071044_D11_P24_CA1Pyr1_SRR1548141	PGN-CA1Pyr1	18.4497	24.5994	0
pyrCA1_911_1772071044_E05_P24_CA1Pyr1_SRR1548142	PGN-CA1Pyr1	12.1714	8.36542	0
pyrCA1_912_1772071044_E08_P24_CA1Pyr1_SRR1548143	PGN-CA1Pyr2	17.6479	13.3702	0
pyrCA1_913_1772071044_E11_P24_CA1Pyr2_SRR1548144	PGN-CA1Pyr1	17.2634	14.782	0
pyrCA1_914_1772071044_E12_P24_CA1Pyr1_SRR1548145	PGN-CA1Pyr2	17.5564	17.5952	0
pyrCA1_915_1772071044_F04_P24_CA1Pyr1_SRR1548146	PGN-CA1Pyr1	16.6998	16.1224	0
pyrCA1_916_1772071044_F05_P24_CA1Pyr2_SRR1548147	PGN-CA1Pyr1	14.693	5.62106	0
pyrCA1_917_1772071044_F10_P24_CA1Pyr1_SRR1548148	PGN-CA1PyrInt	11.9218	10.1752	0
pyrCA1_918_1772071044_G01_P24_CA1Pyr1_SRR1548149	PGN-CA1Pyr1	17.1354	10.4136	0
pyrCA1_919_1772071044_G04_P24_CA1Pyr1_SRR1548150	PGN-CA1Pyr1	19.9191	25.3195	0
pyrCA1_920_1772071044_G05_P24_CA1Pyr1_SRR1548151	PGN-CA1Pyr1	17.0612	13.3971	0
pyrCA1_921_1772071044_G10_P24_CA1Pyr2_SRR1548153	PGN-CA1Pyr1	14.2421	6.9833	0
pyrCA1_922_1772071044_G12_P24_CA1Pyr1_SRR1548154	PGN-CA1Pyr1	12.7007	3.65948	0
pyrCA1_923_1772071044_H01_P24_CA1Pyr1_SRR1548155	PGN-CA1Pyr2	19.9724	17.0558	0
pyrCA1_924_1772071044_H04_P24_CA1PyrInt_SRR1548156	PGN-CA1Pyr1	16.0167	19.2114	0
pyrCA1_925_1772071044_H06_P24_CA1Pyr1_SRR1548157	PGN-CA1Pyr2	21.7808	27.5423	0
pyrCA1_926_1772071044_H12_P24_CA1Pyr1_SRR1548160	PGN-CA1Pyr1	11.9731	6.37217	0
pyrCA1_927_1772071045_A04_P24_CA1Pyr1_SRR1548162	PGN-CA1Pyr2	20.2453	28.6537	0
pyrCA1_928_1772071045_A07_P24_CA1Pyr1_SRR1548163	PGN-CA1Pyr2	21.1556	26.7512	0
pyrCA1_929_1772071045_B06_P24_CA1Pyr1_SRR1548165	PGN-CA1Pyr2	16.7693	17.927	0
pyrCA1_930_1772071045_D04_P24_CA1Pyr1_SRR1548169	PGN-CA1Pyr2	16.0283	12.5033	0
pyrCA1_931_1772071045_E10_P24_CA1Pyr2_SRR1548172	PGN-CA1Pyr1	14.1833	7.44513	0
pyrCA1_932_1772071045_F02_P24_CA1Pyr1_SRR1548174	PGN-CA1Pyr1	18.3291	14.8589	0
pyrCA1_933_1772071045_F04_P24_CA1Pyr2_SRR1548175	PGN-CA1Pyr2	16.5319	16.8147	0
pyrCA1_935_1772071045_G05_P24_CA1Pyr2_SRR1548179	PGN-CA1Pyr2	14.9969	6.86055	0
pyrCA1_936_1772071045_G12_P24_CA1Pyr2_SRR1548180	PGN-CA1Pyr2	10.6395	1.50274	0
pyrCA1_937_1772071045_H04_P24_CA1Pyr2_SRR1548183	PGN-CA1Pyr2	15.1434	7.57904	0
pyrCA1_938_1772071045_H07_P24_CA1Pyr1_SRR1548184	PGN-CA1Pyr1	19.3947	23.3659	0
dopaVTA_0_1772072122_A04_p28_DA.VTA4_SRR4059937	DN-VTA4	0.272736	-32.9318	0
dopaVTA_1_1772072122_A05_p28_DA.VTA2_SRR4059938	DN-VTA2	5.39276	-16.8174	0
dopaVTA_2_1772072122_A06_p28_DA.VTA3_SRR4059939	DN-VTA3	1.79239	-27.7275	0
dopaVTA_3_1772072122_A08_p28_DA.VTA4_SRR4059941	DN-VTA4	4.86444	-21.2322	0
dopaVTA_4_1772072122_A09_p28_DA.VTA1_SRR4059942	DN-VTA1	5.22891	-12.7183	0
dopaVTA_5_1772072122_A10_p28_DA.VTA1_SRR4059943	DN-VTA1	4.14049	-22.6076	0
dopaVTA_6_1772072122_A12_p28_DA.VTA4_SRR4059945	DN-VTA4	-2.21682	-36.0031	0
dopaVTA_7_1772072122_B01_p28_DA.VTA4_SRR4059946	DN-VTA4	0.446763	-26.9927	0
dopaVTA_8_1772072122_B02_p28_DA.VTA3_SRR4059947	DN-VTA3	0.740682	-23.6006	0
dopaVTA_9_1772072122_B03_p28_DA.VTA4_SRR4059948	DN-VTA4	-4.08992	-31.9075	0
dopaVTA_10_1772072122_B05_p28_DA.VTA2_SRR4059950	DN-VTA2	5.35169	-22.0463	0
dopaVTA_11_1772072122_B06_p28_DA.VTA3_SRR4059951	DN-VTA3	5.73188	-15.7987	0
dopaVTA_12_1772072122_B07_p28_DA.VTA4_SRR4059952	DN-VTA4	2.19514	-17.3882	0
dopaVTA_13_1772072122_B08_p28_DA.VTA2_SRR4059953	DN-VTA2	-1.45196	-33.5973	0
dopaVTA_14_1772072122_B09_p28_DA.VTA4_SRR4059954	DN-VTA4	1.73845	-25.3126	0
dopaVTA_15_1772072122_B11_p28_DA.VTA1_SRR4059956	DN-VTA1	1.46948	-26.6807	0
dopaVTA_16_1772072122_B12_p28_DA.VTA1_SRR4059957	DN-VTA1	-0.102444	-32.1028	0
dopaVTA_17_1772072122_C01_p28_DA.VTA1_SRR4059958	DN-VTA1	-0.291626	-30.0665	0
dopaVTA_18_1772072122_C02_p28_DA.VTA4_SRR4059959	DN-VTA4	-2.87855	-38.3273	0
dopaVTA_19_1772072122_C03_p28_DA.VTA4_SRR4059960	DN-VTA4	5.51819	-20.4457	0
dopaVTA_20_1772072122_C05_p28_DA.VTA4_SRR4059961	DN-VTA4	-1.29019	-33.6135	0
dopaVTA_21_1772072122_C07_p28_DA.VTA2_SRR4059962	DN-VTA2	-1.82342	-35.5472	0
dopaVTA_22_1772072122_C09_p28_DA.VTA4_SRR4059964	DN-VTA4	-0.809158	-28.4683	0
dopaVTA_23_1772072122_C11_p28_DA.VTA4_SRR4059966	DN-VTA4	-1.32831	-26.6606	0
dopaVTA_24_1772072122_C12_p28_DA.VTA2_SRR4059967	DN-VTA2	-2.1133	-38.9632	0
dopaVTA_25_1772072122_D01_p28_DA.VTA4_SRR4059968	DN-VTA4	-2.07576	-34.1422	0
dopaVTA_26_1772072122_D04_p28_DA.VTA3_SRR4059969	DN-VTA3	7.14371	-11.7336	0
dopaVTA_27_1772072122_D05_p28_DA.VTA3_SRR4059970	DN-VTA3	-2.3736	-30.9222	0
dopaVTA_28_1772072122_D06_p28_DA.VTA4_SRR4059971	DN-VTA4	7.62047	-12.7477	0
dopaVTA_29_1772072122_D09_p28_DA.VTA1_SRR4059974	DN-VTA1	4.23233	-19.6016	0
dopaVTA_30_1772072122_D10_p28_DA.VTA1_SRR4059975	DN-VTA1	-0.152889	-30.3524	0
dopaVTA_31_1772072122_D11_p28_DA.VTA2_SRR4059976	DN-VTA2	-0.726678	-28.6877	0
dopaVTA_32_1772072122_E01_p28_DA.VTA2_SRR4059977	DN-VTA2	-1.91511	-34.5267	0
dopaVTA_33_1772072122_E02_p28_DA.VTA4_SRR4059978	DN-VTA4	0.248762	-28.0779	0
dopaVTA_34_1772072122_E04_p28_DA.VTA3_SRR4059980	DN-VTA3	5.44797	-13.9062	0
dopaVTA_35_1772072122_E06_p28_DA.VTA4_SRR4059982	DN-VTA4	5.65853	-14.2142	0
dopaVTA_36_1772072122_E07_p28_DA.VTA4_SRR4059983	DN-VTA4	-2.50267	-30.9931	0
dopaVTA_37_1772072122_E08_p28_DA.VTA4_SRR4059984	DN-VTA4	1.23818	-27.0742	0
dopaVTA_38_1772072122_E10_p28_DA.VTA2_SRR4059986	DN-VTA2	-2.75458	-37.2843	0
dopaVTA_39_1772072122_E12_p28_DA.VTA2_SRR4059987	DN-VTA2	-1.61478	-33.5168	0
dopaVTA_40_1772072122_F01_p28_DA.VTA3_SRR4059988	DN-VTA3	-0.826762	-30.7429	0
dopaVTA_41_1772072122_F02_p28_DA.VTA3_SRR4059989	DN-VTA3	6.44143	-11.3101	0
dopaVTA_42_1772072122_F05_p28_DA.VTA2_SRR4059992	DN-VTA2	-1.40461	-36.7394	0
dopaVTA_43_1772072122_F06_p28_DA.VTA2_SRR4059993	DN-VTA2	-1.37599	-30.7908	0
dopaVTA_44_1772072122_F07_p28_DA.VTA4_SRR4059994	DN-VTA4	3.22176	-26.9474	0
dopaVTA_45_1772072122_F08_p28_DA.VTA1_SRR4059995	DN-VTA1	0.657932	-26.7796	0
dopaVTA_46_1772072122_F09_p28_DA.VTA3_SRR4059996	DN-VTA3	3.57731	-21.8043	0
dopaVTA_47_1772072122_F10_p28_DA.VTA1_SRR4059997	DN-VTA1	4.21121	-19.2024	0
dopaVTA_48_1772072122_F11_p28_DA.VTA1_SRR4059998	DN-VTA1	5.55817	-12.265	0
dopaVTA_49_1772072122_F12_p28_DA.VTA2_SRR4059999	DN-VTA2	-1.46373	-32.4144	0
dopaVTA_50_1772072122_G01_p28_DA.VTA2_SRR4060000	DN-VTA2	0.645524	-30.5508	0
dopaVTA_51_1772072122_G02_p28_DA.VTA4_SRR4060001	DN-VTA4	0.100544	-31.9071	0
dopaVTA_52_1772072122_G04_p28_DA.VTA4_SRR4060002	DN-VTA4	3.57363	-12.6724	0
dopaVTA_53_1772072122_G05_p28_DA.VTA2_SRR4060003	DN-VTA2	-1.62505	-35.1644	0
dopaVTA_54_1772072122_G06_p28_DA.VTA1_SRR4060004	DN-VTA1	-1.54209	-36.2413	0
dopaVTA_55_1772072122_G09_p28_DA.VTA3_SRR4060007	DN-VTA3	5.83225	-11.9516	0
dopaVTA_56_1772072122_G10_p28_DA.VTA4_SRR4060008	DN-VTA4	0.387935	-31.5743	0
dopaVTA_57_1772072122_G12_p28_DA.VTA1_SRR4060009	DN-VTA1	-2.13554	-33.8027	0
dopaVTA_58_1772072122_H02_p28_DA.VTA2_SRR4060010	DN-VTA2	3.5789	-26.3897	0
dopaVTA_59_1772072122_H04_p28_DA.VTA1_SRR4060011	DN-VTA1	6.67491	-10.104	0
dopaVTA_60_1772072122_H06_p28_DA.VTA4_SRR4060013	DN-VTA4	-1.81856	-28.6427	0
dopaVTA_61_1772072122_H07_p28_DA.VTA3_SRR4060014	DN-VTA3	2.1843	-25.1098	0
dopaVTA_62_1772072122_H08_p28_DA.VTA1_SRR4060015	DN-VTA1	-0.580813	-28.9036	0
dopaVTA_63_1772072122_H09_p28_DA.VTA1_SRR4060016	DN-VTA1	4.15887	-12.1887	0
dopaVTA_64_1772072122_H11_p28_DA.VTA1_SRR4060018	DN-VTA1	6.58224	-13.0331	0
dopaVTA_65_1772082029_A04_p56_DA.VTA4_SRR4060358	DN-VTA4	-4.28951	-37.7099	0
dopaVTA_66_1772082029_A05_p56_DA.VTA3_SRR4060359	DN-VTA3	3.83847	-20.919	0
dopaVTA_67_1772082029_A06_p56_DA.VTA4_SRR4060360	DN-VTA4	-1.29157	-34.843	0
dopaVTA_68_1772082029_A09_p56_DA.VTA4_SRR4060363	DN-VTA4	7.3617	-9.75624	0
dopaVTA_69_1772082029_A10_p56_DA.VTA4_SRR4060364	DN-VTA4	6.23734	-18.3513	0
dopaVTA_70_1772082029_A11_p56_DA.VTA2_SRR4060365	DN-VTA2	1.18719	-27.2159	0
dopaVTA_71_1772082029_B02_p56_DA.VTA3_SRR4060366	DN-VTA3	4.95057	-10.2611	0
dopaVTA_72_1772082029_B03_p56_DA.VTA4_SRR4060367	DN-VTA4	-1.51834	-33.0654	0
dopaVTA_73_1772082029_B04_p56_DA.VTA1_SRR4060368	DN-VTA1	3.37484	-20.8292	0
dopaVTA_74_1772082029_B05_p56_DA.VTA4_SRR4060369	DN-VTA4	1.1609	-22.7612	0
dopaVTA_75_1772082029_B06_p56_DA.VTA1_SRR4060370	DN-VTA1	-0.257017	-29.6157	0
dopaVTA_76_1772082029_B08_p56_DA.VTA4_SRR4060372	DN-VTA4	-4.46807	-38.6357	0
dopaVTA_77_1772082029_B10_p56_DA.VTA3_SRR4060374	DN-VTA3	2.60314	-24.1234	0
dopaVTA_78_1772082029_B11_p56_DA.VTA4_SRR4060375	DN-VTA4	6.38998	-10.8943	0
dopaVTA_79_1772082029_B12_p56_DA.VTA1_SRR4060376	DN-VTA1	-3.49337	-37.9293	0
dopaVTA_80_1772082029_C01_p56_DA.VTA4_SRR4060377	DN-VTA4	3.24253	-19.2678	0
dopaVTA_81_1772082029_C02_p56_DA.VTA1_SRR4060378	DN-VTA1	-0.359563	-28.6519	0
dopaVTA_82_1772082029_C04_p56_DA.VTA1_SRR4060380	DN-VTA1	1.76044	-33.8888	0
dopaVTA_83_1772082029_C06_p56_DA.VTA2_SRR4060382	DN-VTA2	-3.89448	-40.0872	0
dopaVTA_84_1772082029_C07_p56_DA.VTA3_SRR4060383	DN-VTA3	4.55459	-14.0972	0
dopaVTA_85_1772082029_C09_p56_DA.VTA4_SRR4060384	DN-VTA4	2.60447	-19.0295	0
dopaVTA_86_1772082029_C10_p56_DA.VTA4_SRR4060385	DN-VTA4	-4.59392	-38.389	0
dopaVTA_87_1772082029_C11_p56_DA.VTA3_SRR4060386	DN-VTA3	0.623207	-20.2232	0
dopaVTA_88_1772082029_D01_p56_DA.VTA1_SRR4060388	DN-VTA1	2.91289	-22.8884	0
dopaVTA_89_1772082029_D03_p56_DA.VTA1_SRR4060390	DN-VTA1	4.01525	-17.6936	0
dopaVTA_90_1772082029_D05_p56_DA.VTA1_SRR4060391	DN-VTA1	4.70966	-23.8131	0
dopaVTA_91_1772082029_D06_p56_DA.VTA3_SRR4060392	DN-VTA3	2.28876	-13.2546	0
dopaVTA_92_1772082029_D09_p56_DA.VTA4_SRR4060395	DN-VTA4	1.92342	-25.5292	0
dopaVTA_93_1772082029_D10_p56_DA.VTA4_SRR4060396	DN-VTA4	-0.773427	-35.3881	0
dopaVTA_94_1772082029_D12_p56_DA.VTA2_SRR4060398	DN-VTA2	1.59693	-23.1949	0
dopaVTA_95_1772082029_E02_p56_DA.VTA4_SRR4060400	DN-VTA4	5.12753	-15.534	0
dopaVTA_96_1772082029_E03_p56_DA.VTA4_SRR4060401	DN-VTA4	2.97159	-22.3715	0
dopaVTA_97_1772082029_E05_p56_DA.VTA4_SRR4060403	DN-VTA4	1.13816	-25.3506	0
dopaVTA_98_1772082029_E06_p56_DA.VTA1_SRR4060404	DN-VTA1	3.89657	-14.6742	0
dopaVTA_99_1772082029_E07_p56_DA.VTA3_SRR4060405	DN-VTA3	5.61325	-16.373	0
dopaVTA_100_1772082029_E09_p56_DA.VTA1_SRR4060406	DN-VTA1	2.67615	-20.6937	0
dopaVTA_101_1772082029_E10_p56_DA.VTA2_SRR4060407	DN-VTA2	-1.34248	-33.3189	0
dopaVTA_102_1772082029_E11_p56_DA.VTA4_SRR4060408	DN-VTA4	-4.18645	-36.1976	0
dopaVTA_103_1772082029_E12_p56_DA.VTA4_SRR4060409	DN-VTA4	-2.61611	-36.2075	0
dopaVTA_104_1772082029_F06_p56_DA.VTA4_SRR4060415	DN-VTA4	2.5014	-29.3375	0
dopaVTA_105_1772082029_F10_p56_DA.VTA4_SRR4060417	DN-VTA4	-2.5862	-25.8744	0
dopaVTA_106_1772082029_F11_p56_DA.VTA1_SRR4060418	DN-VTA1	4.73037	-16.0951	0
dopaVTA_107_1772082029_F12_p56_DA.VTA4_SRR4060419	DN-VTA4	-5.64972	-44.6944	0
dopaVTA_108_1772082029_G01_p56_DA.VTA1_SRR4060420	DN-VTA1	1.59667	-27.6408	0
dopaVTA_109_1772082029_G02_p56_DA.VTA4_SRR4060421	DN-VTA4	5.91155	-18.1787	0
dopaVTA_110_1772082029_G04_p56_DA.VTA1_SRR4060423	DN-VTA1	5.762	-12.8476	0
dopaVTA_111_1772082029_G05_p56_DA.VTA3_SRR4060424	DN-VTA3	-3.24053	-32.795	0
dopaVTA_112_1772082029_G09_p56_DA.VTA4_SRR4060426	DN-VTA4	4.54607	-22.4898	0
dopaVTA_113_1772082029_G12_p56_DA.VTA4_SRR4060429	DN-VTA4	-3.243	-37.5261	0
dopaVTA_114_1772082029_H03_p56_DA.VTA4_SRR4060431	DN-VTA4	4.11977	-19.9514	0
dopaVTA_115_1772082029_H04_p56_DA.VTA4_SRR4060432	DN-VTA4	3.89604	-12.9102	0
dopaVTA_116_1772082029_H05_p56_DA.VTA1_SRR4060433	DN-VTA1	-1.5452	-33.1408	0
dopaVTA_117_1772082029_H06_p56_DA.VTA4_SRR4060434	DN-VTA4	-2.64627	-26.1908	0
dopaVTA_118_1772082029_H07_p56_DA.VTA4_SRR4060435	DN-VTA4	8.35805	-13.4504	0
dopaVTA_119_1772082029_H10_p56_DA.VTA4_SRR4060437	DN-VTA4	-2.83042	-36.0952	0
dopaVTA_120_1772082029_H11_p56_DA.VTA3_SRR4060438	DN-VTA3	5.19944	-13.5006	0
dopaVTA_121_1772082029_H12_p56_DA.VTA4_SRR4060439	DN-VTA4	-2.8865	-38.3858	0
dopaVTA_122_1772084018_C07_p24_DA.VTA1_SRR4060440	DN-VTA1	1.49642	-24.4306	0
dopaVTA_123_1772092002_A07_p20_DA.VTA2_SRR4060442	DN-VTA2	-4.12203	-37.6642	0
dopaVTA_124_1772092002_A10_p20_DA.VTA3_SRR4060443	DN-VTA3	1.35286	-25.2876	0
dopaVTA_125_1772092002_B05_p20_DA.VTA4_SRR4060444	DN-VTA4	-4.80043	-23.1053	0
dopaVTA_126_1772092002_B10_p20_DA.VTA2_SRR4060445	DN-VTA2	-4.93163	-38.6675	0
dopaVTA_127_1772092002_D10_p20_DA.VTA4_SRR4060446	DN-VTA4	3.24385	-18.3027	0
dopaVTA_128_1772092002_E07_p20_DA.VTA2_SRR4060447	DN-VTA2	-5.68805	-40.6296	0
dopaVTA_129_1772092002_E10_p20_DA.VTA2_SRR4060448	DN-VTA2	-4.14445	-38.4482	0
dopaVTA_130_1772092002_G05_p20_DA.VTA4_SRR4060449	DN-VTA4	-2.89092	-22.0515	0
dopaVTA_131_1772092002_G07_p20_DA.VTA2_SRR4060450	DN-VTA2	-5.63896	-43.2489	0
dopaVTA_132_1772092277_A10_p27_DA.VTA1_SRR4060549	DN-VTA1	-2.92234	-32.8954	0
dopaVTA_133_1772094135_F02_p19_DA.VTA3_SRR4060550	DN-VTA3	-2.4128	-36.9479	0
dopaVTA_134_1772094136_B06_p21_DA.VTA1_SRR4060551	DN-VTA1	-0.96061	-27.4428	0
dopaVTA_135_1772094143_E08_p24_DA.VTA4_SRR4060554	DN-VTA4	-0.602649	-29.7181	0
dopaVTA_136_1772096086_H03_p20_DA.VTA4_SRR4061374	DN-VTA4	-1.6264	-32.6631	0
dopaVTA_137_1772096087_C09_p20_DA.VTA1_SRR4061375	DN-VTA1	4.28691	-14.3821	0.31144
dopaVTA_138_1772096091_A02_p20_DA.VTA2_SRR4061378	DN-VTA2	-0.830305	-24.598	0
dopaVTA_139_1772096092_A02_p21_DA.VTA1_SRR4061379	DN-VTA1	1.249	-31.8981	0
dopaVTA_140_1772096093_A07_p21_DA.VTA4_SRR4061382	DN-VTA4	-2.83922	-28.8154	0
dopaVTA_141_1772096094_A10_p21_DA.VTA1_SRR4061387	DN-VTA1	-0.438127	-27.5713	0
dopaVTA_142_1772096094_D09_p21_DA.VTA4_SRR4061390	DN-VTA4	-6.15757	-38.8295	0
dopaVTA_143_1772096116_G04_p26_DA.VTA4_SRR4061696	DN-VTA4	-7.05134	-12.6187	0
dopaVTA_144_1772096118_F09_p26_DA.VTA2_SRR4061697	DN-VTA2	-2.16284	-35.0554	0
dopaVTA_145_1772096146_F07_p24_DA.VTA1_SRR4061701	DN-VTA1	0.906094	-28.9288	0
dopaVTA_146_1772096149_F01_p25_DA.VTA4_SRR4061702	DN-VTA4	3.18857	-24.3931	0
dopaVTA_147_1772096150_C08_p25_DA.VTA1_SRR4061706	DN-VTA1	2.60083	-25.8323	0
dopaVTA_148_1772096150_H03_p25_DA.VTA1_SRR4061708	DN-VTA1	-0.356489	-28.7922	0
dopaVTA_149_1772096150_H04_p25_DA.VTA1_SRR4061709	DN-VTA1	0.743959	-32.2199	0
dopaVTA_150_1772096151_C04_p25_DA.VTA3_SRR4061710	DN-VTA3	4.81032	-18.4339	0
dopaVTA_151_1772096151_D03_p25_DA.VTA1_SRR4061711	DN-VTA1	0.812425	-28.2198	0
dopaVTA_152_1772096151_H03_p25_DA.VTA1_SRR4061714	DN-VTA1	6.8498	-11.7265	0
dopaVTA_153_1772099002_A12_p23_DA.VTA1_SRR4061717	DN-VTA1	-3.1827	-36.0136	0
dopaVTA_154_1772099002_C02_p23_DA.VTA3_SRR4061718	DN-VTA3	-5.13184	-38.653	0
dopaVTA_155_1772099002_C05_p23_DA.VTA4_SRR4061719	DN-VTA4	-7.34866	-46.3913	0
dopaVTA_156_1772099002_D02_p23_DA.VTA4_SRR4061720	DN-VTA4	-7.71284	-44.3869	0
dopaVTA_157_1772099002_E02_p23_DA.VTA1_SRR4061721	DN-VTA1	-0.102941	-26.67	0
dopaVTA_158_1772099002_E08_p23_DA.VTA1_SRR4061722	DN-VTA1	-2.24522	-34.2193	0
dopaVTA_159_1772099002_G09_p23_DA.VTA2_SRR4061724	DN-VTA2	5.44578	-18.1982	0
dopaVTA_160_1772099002_H04_p23_DA.VTA4_SRR4061725	DN-VTA4	-2.19759	-34.5809	0
dopaVTA_161_1772099003_A05_p23_DA.VTA4_SRR4061726	DN-VTA4	-0.549051	-33.8058	0
dopaVTA_162_1772099003_F09_p23_DA.VTA4_SRR4061727	DN-VTA4	7.18306	-10.0647	0
dopaVTA_163_1772099003_H07_p23_DA.VTA1_SRR4061728	DN-VTA1	2.80057	-26.0795	0
dopaVTA_164_1772099008_A08_p23_DA.VTA3_SRR4061729	DN-VTA3	-0.297049	-30.1902	0
dopaVTA_165_1772099008_G08_p23_DA.VTA3_SRR4061730	DN-VTA3	5.82178	-18.8209	0
dopaVTA_166_1772099011_D01_p24_DA.VTA1_SRR4061733	DN-VTA1	-2.58631	-33.8418	0
dopaVTA_167_1772099011_F04_p24_DA.VTA2_SRR4061734	DN-VTA2	-6.45922	-35.2299	0
dopaVTA_168_1772099011_G07_p24_DA.VTA4_SRR4061735	DN-VTA4	1.42774	-26.1551	0
dopaVTA_169_1772099012_E04_p24_DA.VTA4_SRR4061737	DN-VTA4	-5.85586	-33.0381	0
oligo_0_C1.1771017.030.A03_P22_OPC_nruns2	OL-NFOL1	-12.9884	-34.7179	0
oligo_1_C1.1771017.030.A09_P22_OPC_nruns2	OL-NFOL2	-12.7126	-29.8849	0
oligo_2_C1.1771017.030.A10_P22_OPC_nruns2	OL-MFOL1	-12.5093	-27.9614	0
oligo_3_C1.1771017.030.A12_P22_OPC_nruns2	OL-MFOL2	-10.8201	-32.2864	0
oligo_4_C1.1771017.030.B02_P22_OPC_nruns2	OL-MFOL2	-11.8622	-33.4473	0
oligo_5_C1.1771017.030.B03_P22_OPC_nruns2	OL-MOL1	-12.0937	-35.124	0
oligo_6_C1.1771017.030.B04_P22_OPC_nruns2	OL-MFOL2	-13.5305	-36.569	0
oligo_7_C1.1771017.030.C09_P22_OPC_nruns2	OL-MFOL2	-11.1718	-33.8696	0
oligo_8_C1.1771017.030.D02_P22_OPC_nruns2	OL-MOL1	-12.5457	-25.6235	0
oligo_9_C1.1771017.030.D06_P22_OPC_nruns2	OL-NFOL2	-12.7233	-35.0461	0
oligo_10_C1.1771017.030.D11_P22_OPC_nruns2	OL-MOL4	-12.5146	-35.1855	0
oligo_11_C1.1771017.030.E01_P22_OPC_nruns2	OL-MOL4	-10.6865	-35.5645	0
oligo_12_C1.1771017.030.E06_P22_OPC_nruns2	OL-MOL4	-10.3126	-36.6005	0
oligo_13_C1.1771017.030.E08_P22_OPC_nruns2	OL-MOL4	-11.772	-33.7162	0
oligo_14_C1.1771017.030.E12_P22_OPC_nruns2	OL-MOL4	-8.54073	-30.0165	0
oligo_15_C1.1771017.030.F01_P22_OPC_nruns2	OL-MOL4	-16.5028	-35.1224	0
oligo_16_C1.1771017.030.F02_P22_OPC_nruns2	OL-MOL4	-10.0353	-27.5695	0
oligo_17_C1.1771017.030.F09_P22_OPC_nruns2	OL-MOL4	-12.0321	-32.6579	0
oligo_18_C1.1771017.030.F11_P22_OPC_nruns2	OL-MOL4	-12.9385	-33.2918	0
oligo_19_C1.1771017.030.G04_P22_OPC_nruns2	OL-MOL4	-8.09358	-17.7783	0
oligo_20_C1.1771017.031.C05_P22_OPC_nruns2	OL-MOL5	-11.5671	-28.914	0
oligo_21_C1.1771017.031.C07_P22_OPC_nruns2	OL-MOL4	-10.231	-35.1515	0
oligo_22_C1.1771017.031.D10_P22_OPC_nruns2	OL-MOL4	-11.8417	-34.4116	0
oligo_23_C1.1771017.031.F05_P22_OPC_nruns2	OL-MOL4	-12.7556	-26.2426	0
oligo_24_C1.1771017.031.F06_P22_OPC_nruns2	OL-MOL4	-11.4958	-32.6678	0
oligo_25_C1.1771017.031.F08_P22_OPC_nruns2	OL-MOL4	-11.2722	-34.9576	0
oligo_26_C1.1771017.031.G02_P22_OPC_nruns2	OL-MOL4	-10.7692	-25.9916	0
oligo_27_C1.1771017.032.A07_P22_OPC_nruns2	OL-MOL4	-10.8808	-29.2738	0
oligo_28_C1.1771017.032.A09_P22_OPC_nruns2	OL-MOL4	-9.31518	-27.9258	0
oligo_29_C1.1771017.032.B02_P22_OPC_nruns2	OL-MOL4	-10.3709	-34.2868	0
oligo_30_C1.1771017.032.B08_P22_OPC_nruns2	OL-MOL4	-12.6225	-36.7675	0
oligo_31_C1.1771017.032.C01_P22_OPC_nruns2	OL-MOL4	-12.1315	-36.9841	0
oligo_32_C1.1771017.032.C02_P22_OPC_nruns2	OL-MFOL2	-13.5876	-30.7973	0
oligo_33_C1.1771017.032.D04_P22_OPC_nruns2	OL-NFOL2	-11.782	-34.9438	0
oligo_34_C1.1771017.032.D11_P22_OPC_nruns2	OL-MOL2	-14.1996	-36.3677	0
oligo_35_C1.1771017.032.E03_P22_OPC_nruns2	OL-MOL1	-12.983	-35.6491	0
oligo_36_C1.1771017.032.E07_P22_OPC_nruns2	OL-MFOL1	-13.3792	-30.5933	0
oligo_37_C1.1771017.032.E11_P22_OPC_nruns2	OL-MOL1	-9.6502	-18.1651	0
oligo_38_C1.1771017.032.F02_P22_OPC_nruns2	OL-MOL2	-13.8456	-29.9258	0
oligo_39_C1.1771017.032.G06_P22_OPC_nruns2	OL-MOL5	-24.6069	-28.3467	0
oligo_40_C1.1771017.032.G09_P22_OPC_nruns2	OL-MOL3	-11.1756	-30.3807	0
oligo_41_C1.1771017.032.H05_P22_OPC_nruns2	OL-MOL5	-9.08067	-19.5121	0
oligo_42_C1.1771017.033.F01_P22_OPC_nruns2	OL-MFOL1	-10.8873	-35.2343	0
oligo_43_C1.1771017.033.F08_P22_OPC_nruns2	OL-MOL4	-13.176	-32.3489	0
oligo_44_C1.1771017.033.H03_P22_OPC_nruns2	OL-MOL5	-12.417	-33.4335	0
oligo_45_C1.1772060.226.A01_P22_MOL4_nruns1	OL-MOL4	-15.6092	-54.9636	0
oligo_46_C1.1772060.226.A07_P22_MOL4_nruns1	OL-MOL3	-16.7667	-54.1097	0
oligo_47_C1.1772060.226.A11_P22_MOL4_nruns1	OL-MOL1	-13.1701	-54.3387	0
oligo_48_C1.1772060.226.A12_P22_MOL4_nruns1	OL-MOL3	-13.6133	-45.7125	0
oligo_49_C1.1772060.226.B03_P22_MOL4_nruns1	OL-MOL1	-13.7064	-50.2748	0
oligo_50_C1.1772060.226.B07_P22_MOL4_nruns1	OL-MOL5	-16.1186	-50.662	0
oligo_51_C1.1772060.226.B11_P22_MOL4_nruns1	OL-MFOL2	-14.706	-53.9816	0
oligo_52_C1.1772060.226.B12_P22_MOL4_nruns1	OL-MFOL1	-9.62645	-47.9253	0
oligo_53_C1.1772060.226.C07_P22_MOL4_nruns1	OL-MOL3	-14.5766	-53.4937	0
oligo_54_C1.1772060.226.D01_P22_MOL4_nruns1	OL-MFOL1	-15.3353	-55.307	0
oligo_55_C1.1772060.226.D04_P22_MOL5_nruns1	OL-NFOL2	-14.9142	-55.124	0
oligo_56_C1.1772060.226.D06_P22_MOL4_nruns1	OL-MOL1	-13.0103	-51.7024	0
oligo_57_C1.1772060.226.D11_P22_MOL4_nruns1	OL-MFOL2	-14.1202	-46.6352	0
oligo_58_C1.1772060.226.D12_P22_MOL4_nruns1	OL-MOL3	-15.9028	-54.9759	0
oligo_59_C1.1772060.226.E05_P22_MOL4_nruns1	OL-MOL5	-13.7503	-50.6113	0
oligo_60_C1.1772060.226.F06_P22_MOL4_nruns1	OL-MFOL2	-17.1126	-51.9783	0
oligo_61_C1.1772060.226.G05_P22_MOL4_nruns1	OL-NFOL1	-8.87182	-39.5726	0
oligo_62_C1.1772060.226.G06_P22_MOL4_nruns1	OL-MOL4	-3.97975	-37.455	0
oligo_63_C1.1772060.226.H01_P22_MOL4_nruns1	OL-MOL5	-8.41878	-36.4485	0
oligo_64_C1.1772060.226.H04_P22_MOL4_nruns1	OL-MOL1	-13.3464	-49.0583	0
oligo_65_C1.1772060.226.H07_P22_MOL4_nruns1	OL-OPC	-15.8657	-36.7209	0
oligo_66_C1.1772060.226.H11_P22_MOL4_nruns1	OL-OPC	-13.1133	-47.9087	0
oligo_67_C1.1772062.109.A03_P22_MFOL2_nruns1	OL-MFOL2	-13.2673	-44.1129	0
oligo_68_C1.1772062.109.A05_P22_NFOL2_nruns1	OL-MFOL1	-15.9049	-43.3305	0
oligo_69_C1.1772062.109.A07_P22_MOL2_nruns1	OL-MFOL1	-14.0874	-49.2664	0
oligo_70_C1.1772062.109.B05_P22_MOL1_nruns1	OL-OPC	-13.5914	-44.3206	0
oligo_71_C1.1772062.109.E08_P22_MFOL1_nruns1	OL-OPC	-15.3375	-51.7444	0
oligo_72_C1.1772062.109.F12_P22_MOL1_nruns1	OL-OPC	-16.0158	-46.6393	0
oligo_73_C1.1772062.109.G01_P22_MOL2_nruns1	OL-OPC	-13.2352	-45.8087	0
oligo_74_C1.1772062.109.H02_P22_MOL5_nruns1	OL-OPC	-15.0361	-49.7793	0
oligo_75_C1.1772062.109.H04_P22_MOL3_nruns1	OL-OPC	-12.7825	-48.2368	0
oligo_76_C1.1772062.116.A02_P22_MOL5_nruns1	OL-OPC	-16.3645	-50.8856	0
oligo_77_C1.1772062.116.A12_P22_MFOL1_nruns1	OL-OPC	-15.0033	-45.1767	0
oligo_78_C1.1772062.116.C03_P22_MOL4_nruns1	OL-OPC	-20.9021	-18.6147	0
oligo_79_C1.1772062.116.C06_P22_MOL5_nruns1	OL-OPC	-17.1933	-51.8378	0
oligo_80_C1.1772062.116.C11_P22_MOL4_nruns1	OL-OPC	-16.4728	-54.1311	0
oligo_81_C1.1772062.116.D04_P22_MOL3_nruns1	OL-OPC	-8.83255	-42.4212	0
oligo_82_C1.1772062.116.E01_P22_MOL1_nruns1	OL-OPC	-10.8264	-40.1325	0
oligo_83_C1.1772062.116.E02_P22_MOL3_nruns1	OL-OPC	-15.6535	-51.9244	0
oligo_84_C1.1772062.116.E08_P22_MOL1_nruns1	OL-OPC	-11.4891	-40.4262	0
oligo_85_C1.1772062.116.F05_P22_MOL5_nruns1	OL-OPC	-15.2061	-54.4875	0
oligo_86_C1.1772062.116.H06_P22_MFOL2_nruns1	OL-OPC	-8.58753	-41.8361	0
oligo_87_C1.1772063.063.B04_P21_MFOL1_nruns1	OL-OPC	-10.8548	-40.6631	0
oligo_88_C1.1772063.063.B06_P21_MOL3_nruns1	OL-OPC	-14.0449	-45.6149	0
oligo_89_C1.1772063.063.C02_P21_MFOL1_nruns1	OL-OPC	-9.85434	-41.5182	0
oligo_90_C1.1772063.063.C07_P21_NFOL2_nruns1	OL-OPC	-11.676	-39.8812	0
oligo_91_C1.1772063.063.D06_P21_MOL1_nruns1	OL-OPC	-1.87544	-21.4905	0
oligo_92_C1.1772063.063.D07_P21_MFOL2_nruns1	OL-OPC	-10.0173	-41.3536	0
oligo_93_C1.1772063.063.D08_P21_MOL3_nruns1	OL-OPC	-12.3556	-47.986	0
oligo_94_C1.1772063.063.E02_P21_MOL5_nruns1	OL-OPC	-4.22793	-31.5198	0
oligo_95_C1.1772063.063.F05_P21_MFOL2_nruns1	OL-OPC	-12.4871	-44.368	0
oligo_96_C1.1772063.063.F08_P21_NFOL1_nruns1	OL-OPC	-12.5029	-43.4466	0
oligo_97_C1.1772063.063.G10_P21_MOL4_nruns1	OL-OPC	-12.7827	-48.0309	0
oligo_98_C1.1772071.014.D12_P21_MOL5_nruns1	OL-OPC	-12.7146	-44.6454	0
oligo_99_C1.1772071.053.B05_P21_MOL1_nruns6	OL-OPC	-12.9439	-47.0451	0
oligo_100_C1.1772071.053.F01_P21_NFOL1_nruns6	OL-OPC	-15.6286	-34.9557	0
oligo_101_C1.1772071.053.G09_P21_NFOL2_nruns6	OL-OPC	-18.61	-43.99	0
oligo_102_C1.1772071.055.A03_P21_MFOL1_nruns6	OL-OPC	-12.1668	-40.2819	0
oligo_103_C1.1772071.055.A04_P21_MFOL2_nruns6	OL-OPC	-13.7767	-30.7327	0
oligo_104_C1.1772071.055.B03_P21_MFOL2_nruns6	OL-OPC	-9.91436	-30.2344	0
oligo_105_C1.1772071.055.B05_P21_MOL1_nruns6	OL-OPC	-11.1893	-36.6374	0
oligo_106_C1.1772071.055.C03_P21_MFOL2_nruns6	OL-OPC	-13.3029	-42.4248	0
oligo_107_C1.1772071.055.C11_P21_MFOL2_nruns6	OL-OPC	-12.8818	-43.2296	0
oligo_108_C1.1772071.055.D11_P21_MOL1_nruns6	OL-OPC	-13.7156	-37.1579	0
oligo_109_C1.1772071.055.G12_P21_NFOL2_nruns6	OL-OPC	-14.6112	-40.2498	0
oligo_110_C1.1772072.118.A01_P21_MFOL2_nruns2	OL-OPC	-14.118	-48.3094	0
oligo_111_C1.1772078.052.C08_P22_MFOL1_nruns2	OL-OPC	-12.9788	-46.6434	0
oligo_112_C1.1772078.052.E12_P22_MFOL1_nruns2	OL-OPC	-12.4915	-46.6382	0

## Sheet: ED4c
	mESCs_invitro_bulk	mESCS_scRNAseq
0610005C13Rik	0.298658	0.00852686
0610007N19Rik	0.895303	1.37884
0610007P14Rik	6.11145	7.32666
0610008F07Rik	0	0
0610009B14Rik	0.356144	1.01264
0610009B22Rik	5.59216	6.71088
0610009D07Rik	6.68412	7.57624
0610009L18Rik	1.12433	0.0457155
0610009O20Rik	5.64847	4.26967
0610010B08Rik	2.83794	1.41703
0610010F05Rik	3.62293	3.14723
0610010K14Rik	6.03826	6.38823
0610011F06Rik	4.23726	4.8726
0610012G03Rik	4.46009	2.93941
0610012H03Rik	0.0426443	0.126163
0610030E20Rik	3.853	2.03202
0610031J06Rik	6.5306	6.63825
0610031O16Rik	0	0
0610037L13Rik	5.43796	5.68365
0610038B21Rik	0.0426443	0.318535
0610038L08Rik	0.15056	0.115953
0610039K10Rik	0.0840643	0
0610040B10Rik	0.992768	0.397766
0610040F04Rik	0.15056	0.960451
0610040J01Rik	0.83996	0.0403843
0610043K17Rik	0.263034	0.189278
1100001G20Rik	0.226509	0
1110001A16Rik	5.27984	5.65454
1110001J03Rik	6.49185	6.03663
1110002L01Rik	4.64962	4.42015
1110004E09Rik	5.68846	5.76996
1110004F10Rik	6.85437	8.17107
1110006O24Rik	0.85599	0.610328
1110007C09Rik	4.44626	4.18527
1110008F13Rik	6.91946	5.81157
1110008J03Rik	4.12433	4.11424
1110008L16Rik	4.0781	4.69447
1110008P14Rik	5.41853	5.55478
1110012L19Rik	4.44626	6.13955
1110015O18Rik	0	0
1110017D15Rik	0.189034	0.0540087
1110018G07Rik	4.19377	4.12122
1110019D14Rik	2.43296	3.38626
1110020A21Rik	0.659925	0.84896
1110028F11Rik	0	0
1110028F18Rik	0.0565835	0.0212612
1110032A03Rik	2.14731	2.97926
1110032F04Rik	0.15056	0.00739484
1110034G24Rik	3.89918	3.74749
1110035M17Rik	0	0.0177459
1110036E04Rik	0	0
1110037F02Rik	4.57713	4.43752
1110038B12Rik	7.40284	7.13262
1110038F14Rik	5.15137	5.6226
1110046J04Rik	0.443607	0.185526
1110051M20Rik	3.29572	3.9815
1110054M08Rik	0.713696	0.407525
1110057K04Rik	4.78555	5.35288
1110058L19Rik	4.7137	6.20156
1110059E24Rik	5.51223	6.38231
1110059G10Rik	2.25701	2.66532
1110059M19Rik	0	0
1110065P20Rik	4.45286	2.09476
1190002F15Rik	4.16269	2.87216
1190002N15Rik	3.62994	2.55296
1190003J15Rik	4.32121	5.94712
1190003K10Rik	0	0
1190005I06Rik	4.85997	3.18009
1190007I07Rik	4.56499	4.62589
1200011I18Rik	3.4489	4.23471
1200014J11Rik	4.43429	4.45363
1300002E11Rik	3.40735	1.91988
1300002K09Rik	0.176323	0.385533
1300015D01Rik	0.111031	0.312818
1300017J02Rik	0.495695	0.00422441
1300018J18Rik	2.39232	1.11515
1500002O10Rik	0.238787	0
1500004A13Rik	2.46728	3.03563
1500009C09Rik	0.0426443	0
1500009L16Rik	3.94953	6.06542
1500011B03Rik	4.99413	5.05623
1500011K16Rik	4.60466	3.56418
1500012F01Rik	7.80206	6.54259
1500012K07Rik	0	0
1500015A07Rik	3.53107	1.55784
1500015L24Rik	0	0
1500015O10Rik	0.389567	0.490033
1500016L03Rik	0	0
1500017E21Rik	0.0703893	0.741993
1500032L24Rik	7.51909	7.13891
1600002D24Rik	0	0
1600002H07Rik	4.23343	4.80051
1600002K03Rik	3.54967	3.84659
1600010M07Rik	0	0
1600012H06Rik	4.35966	2.72376
1600014C10Rik	1.9222	2.58847
1600014C23Rik	0.464668	0.157678
1600014K23Rik	0.475085	1.11731
1600015I10Rik	0	0.0529431
1600016N20Rik	1.79494	2.1635
1600019K03Rik	0	0
1600020E01Rik	3.91743	3.63775
1600025M17Rik	0	0
1600029D21Rik	3.53854	2.27903
1600029I14Rik	0	0.0219955
1600029O15Rik	0.0703893	0.0921998
1700001C02Rik	0.137504	0
1700001C19Rik	0.0565835	0.373667
1700001D01Rik	0	0
1700001F09Rik	0.238787	0
1700001G11Rik	0.367371	0.91204
1700001G17Rik	0.0840643	0.0734034
1700001J03Rik	0.286881	0
1700001J11Rik	0.124328	0.560782
1700001K19Rik	0	0
1700001K23Rik	0	0
1700001L05Rik	4.04002	2.75737
1700001L19Rik	0.176323	1.16344
1700001O22Rik	1.64616	0.196862
1700001P01Rik	0.978196	0.200725
1700003C15Rik	0	0
1700003D09Rik	0.0565835	0
1700003E16Rik	0.526069	0.558265
1700003F12Rik	0.389567	0.184035
1700003F17Rik	0	0.273494
1700003G13Rik	0	0
1700003G18Rik	0	0.494124
1700003H04Rik	0	0
1700003L19Rik	0	0
1700003M02Rik	0.163499	0.260701
1700003M07Rik	0.443607	1.37343
1700003P14Rik	0	0
1700006A11Rik	0	0
1700006E09Rik	0	0
1700006F04Rik	0	0
1700006H21Rik	0	0.0604458
1700007B14Rik	0	0.14386
1700007F19Rik	0	0
1700007G11Rik	0.0840643	1.42668
1700007J10Rik	0	0.04259
1700007K09Rik	0.124328	0
1700007K13Rik	3.15218	4.70444
1700007L15Rik	2.7137	3.6864
1700007P06Rik	0	0
1700008A04Rik	0	0
1700008F21Rik	0	0
1700008I05Rik	0.31034	3.25075
1700008J07Rik	1.28688	1.21405
1700008O03Rik	1.5008	0.869291
1700008P02Rik	0	0
1700009C05Rik	0	0
1700009J07Rik	0	0
1700009N14Rik	0	0
1700009P17Rik	1.0072	1.36268
1700010B08Rik	0	0
1700010D01Rik	0	0
1700010I02Rik	0	0
1700010I14Rik	0.594549	1.53426
1700010J16Rik	0	0
1700010K23Rik	0	0
1700011A15Rik	0	0.0211202
1700011B04Rik	0	0
1700011E24Rik	0.176323	0
1700011H14Rik	0	0
1700011I03Rik	0	0.00991658
1700011J10Rik	2.92979	2.2054
1700011L22Rik	0.0703893	0
1700011M02Rik	0	0
1700012A03Rik	0	0
1700012B07Rik	0	0
1700012B09Rik	0	0
1700012B15Rik	3.94486	2.52754
1700012I11Rik	0	0
1700012L04Rik	0	0
1700012P22Rik	0	0
1700013D24Rik	0	0
1700013F07Rik	0	0
1700013G23Rik	0	0
1700013G24Rik	0	0
1700013H16Rik	0	0.617368
1700015E13Rik	0	0
1700015F17Rik	0	0
1700015G11Rik	0	0
1700016C15Rik	0	0.12316
1700016D06Rik	0.163499	0.580299
1700016G22Rik	0.137504	0
1700016H13Rik	0.422233	0.112438
1700016K19Rik	0.367371	0.739907
1700016L04Rik	0.0840643	0
1700016L21Rik	0	0
1700016P04Rik	0	0
1700017B05Rik	3.63343	4.20942
1700017D01Rik	0	0
1700017G19Rik	0	0
1700017J07Rik	0.669027	0.117069
1700017N19Rik	0	0
1700018A04Rik	0	0
1700018B08Rik	0.422233	0.282123
1700018B24Rik	0.275007	0
1700018C11Rik	0	0
1700018F24Rik	0	0
1700018G05Rik	0	0
1700018L02Rik	0.641546	0.107021
1700019A02Rik	0.970854	1.46877
1700019B03Rik	0.0426443	0
1700019B21Rik	0.604071	0.140985
1700019D03Rik	6.10559	5.56578
1700019E08Rik	0.124328	0.311912
1700019G17Rik	1.87971	0.846095
1700019G24Rik	0	0
1700019L03Rik	0.298658	0.253054
1700019M22Rik	0	0
1700019N19Rik	0	0
1700019O17Rik	0	0.0275056
1700020A23Rik	0.163499	0
1700020D05Rik	1.28688	0.125732
1700020G17Rik	0	0.10616
1700020I14Rik	5.55643	5.41671
1700020L24Rik	1.21412	0
1700020M21Rik	0	0
1700020N01Rik	1.74416	1.08424
1700020N15Rik	0.831877	0.840897
1700020N18Rik	0	0
1700021F05Rik	5.79753	6.81356
1700021F07Rik	0	0.623422
1700021K19Rik	3.46989	2.14375
1700021N21Rik	0.0840643	0
1700022A21Rik	0	0.474282
1700022A22Rik	0	0
1700022E09Rik	0	0
1700022H16Rik	0	0
1700022I11Rik	0	0
1700022P22Rik	2.45943	1.432
1700023A16Rik	0	0
1700023C21Rik	0	0
1700023E05Rik	0.0426443	0.72968
1700023F02Rik	0	0
1700023F06Rik	0.85599	0.217394
1700023L04Rik	0.443607	0.0161144
1700024B18Rik	0	0
1700024G13Rik	0.263034	0.223585
1700024P03Rik	0	0.331208
1700024P04Rik	0.201634	0
1700024P16Rik	0.0143553	0.669702
1700025B11Rik	0	0
1700025C18Rik	0	0
1700025E21Rik	0.0565835	0.211573
1700025F22Rik	0	0
1700025F24Rik	0	0.0423071
1700025G04Rik	1.86394	1.08136
1700025K24Rik	0	0
1700025M24Rik	0	0
1700025N23Rik	0	0
1700026D08Rik	0.799087	0.0723783
1700026D11Rik	0	0
1700026F02Rik	0	0.0393446
1700026L06Rik	1.15704	3.26451
1700027A15Rik	0	0
1700027F09Rik	0	0.645314
1700027H10Rik	0	0
1700027I24Rik	0	0
1700027J07Rik	0	0
1700028B04Rik	1.57046	0.566264
1700028D13Rik	0	0.0526928
1700028E10Rik	0.565597	0.00351809
1700028I16Rik	0.669027	0.461832
1700028J19Rik	0.124328	0.760974
1700028K03Rik	0.903038	0.557702
1700028M03Rik	0	0
1700028P14Rik	0	0
1700028P15Rik	0	0
1700029B22Rik	0	0
1700029F12Rik	0	0.0179123
1700029H14Rik	0	0.0474863
1700029I15Rik	0	0
1700029J03Rik	0	0
1700029J07Rik	0.163499	0.36819
1700029M20Rik	0.0703893	0.00322366
1700029N11Rik	0	0
1700029P11Rik	4.81147	4.49901
1700030A11Rik	0	0
1700030C10Rik	2.93923	3.30767
1700030F04Rik	0	0
1700030F18Rik	0	0
1700030J22Rik	1.36737	1.27034
1700030K09Rik	3.44095	3.32036
1700030L20Rik	0	0
1700030M09Rik	0	0
1700030N03Rik	0	0
1700030O20Rik	0	0
1700031A10Rik	0.124328	0
1700031F05Rik	0	0
1700031M16Rik	0	0
1700031P21Rik	0	0
1700034E13Rik	0	0
1700034F02Rik	0.31034	0.806629
1700034G24Rik	0	0
1700034H15Rik	0.485427	0
1700034I23Rik	0	0.418089
1700034J05Rik	0	0.162222
1700034K08Rik	0.137504	0
1700034O15Rik	0	0
1700034P13Rik	0.565597	0.296748
1700036G14Rik	0	0.017713
1700037C18Rik	0.731183	0.715072
1700037H04Rik	6.39746	6.8036
1700039E15Rik	0	0
1700039E22Rik	0	0
1700040L02Rik	0	0
1700040N02Rik	0.0565835	0
1700041C23Rik	0	0
1700041M19Rik	0	0
1700042B14Rik	0	0
1700042G07Rik	0	0
1700042G15Rik	0	0
1700042O10Rik	0.422233	0.759102
1700044C05Rik	0	0.0528678
1700044K03Rik	0	0
1700045H11Rik	0	0
1700045I19Rik	0	0.469109
1700046C09Rik	0	0
1700047G03Rik	0	0
1700047L14Rik	0	0
1700048M11Rik	0.189034	0
1700048O20Rik	1.01436	0.545841
1700049E15Rik	0	0
1700049E22Rik	0	0
1700049G17Rik	2.1177	1.72884
1700049L16Rik	0	0
1700051A21Rik	0	0
1700052I22Rik	0	0
1700052K11Rik	0.641546	1.26801
1700052N19Rik	5.48543	5.6611
1700054A03Rik	0	0
1700054K19Rik	0	0
1700054M17Rik	0	0
1700054O13Rik	0	0
1700055C04Rik	0	0
1700055N04Rik	0	0
1700056E22Rik	0.411426	0.372666
1700057G04Rik	0	0
1700057H15Rik	0	0
1700058G18Rik	0	0
1700060C16Rik	0	0
1700060C20Rik	0	0
1700061F12Rik	0	0
1700061G19Rik	4.14649	3.33832
1700061I17Rik	0	0
1700063A18Rik	0	0
1700063D05Rik	0.111031	0.0135058
1700063O14Rik	0	0
1700064J06Rik	0	0
1700064M15Rik	0	0
1700065D16Rik	0.201634	0.121713
1700065I16Rik	0	0
1700065I17Rik	0	0
1700065J11Rik	0	0
1700065J18Rik	0	0
1700065O20Rik	0	0
1700066B17Rik	0.163499	0.234177
1700066B19Rik	0	0.530675
1700066J24Rik	0.9855	0
1700066M21Rik	3.13093	1.94286
1700066N21Rik	0	0
1700067G17Rik	0	0
1700067K01Rik	0.678072	0
1700067P10Rik	0	0
1700069L16Rik	0.411426	0.130215
1700069P05Rik	0	0
1700071K01Rik	0	0
1700071M16Rik	0	0.0356794
1700072B07Rik	0	0
1700072O05Rik	0	0
1700074H08Rik	0	0
1700074P13Rik	0	0
1700080E11Rik	0	0
1700080N15Rik	0	0
1700080O16Rik	0	0
1700081H04Rik	0	0
1700081H22Rik	0	0
1700084C01Rik	0.0976108	0.00663701
1700084E18Rik	1.95233	0.688565
1700084F23Rik	0	0
1700084J12Rik	0	0
1700085B03Rik	0	0.0110142
1700085C21Rik	0	0
1700086L19Rik	0	0.657316
1700086O06Rik	0.238787	1.48493
1700088E04Rik	0.422233	1.81989
1700091E21Rik	0	0
1700092C02Rik	0	0
1700092C10Rik	0	0
1700092E19Rik	0	0
1700092K14Rik	0	0
1700092M07Rik	0.713696	0.376056
1700093K21Rik	0.15056	0.527193
1700094D03Rik	1.69599	2.5333
1700094J05Rik	0	0.0401694
1700094M24Rik	0	0
1700095A21Rik	0.613532	0.152906
1700095B10Rik	0.0840643	0
1700095B22Rik	0	0
1700096J18Rik	0.704872	0.0620492
1700096K18Rik	1.68706	0.826034
1700097N02Rik	3.66903	5.92192
1700100L14Rik	0	0
1700101E01Rik	2.1177	0.747253
1700101I11Rik	0	0
1700101O22Rik	0	0
1700102H20Rik	0.250962	0.593049
1700102P08Rik	1.52607	1.67401
1700104A03Rik	0	0
1700105P06Rik	0.15056	0.0171409
1700106J16Rik	0.111031	0
1700108F19Rik	0.0840643	0.271616
1700108J01Rik	0	0
1700109F18Rik	0	0
1700109G14Rik	0.0976108	0.148316
1700109G15Rik	0	0
1700109H08Rik	0.918386	0.12881
1700109I08Rik	0	0
1700110C19Rik	0.111031	0.0263305
1700110I01Rik	0.0703893	0.0105939
1700110K17Rik	0	0
1700110M21Rik	0	0
1700111N16Rik	0	0.183471
1700112E06Rik	0	0.0313582
1700112H15Rik	0	0
1700113A16Rik	1.80735	2.3274
1700113H08Rik	0	0
1700119H24Rik	0	0
1700120C14Rik	0	0.0959839
1700120E14Rik	0	0.00494623
1700120G07Rik	0	0.021549
1700120K04Rik	0.443607	0
1700121L16Rik	0	0
1700121N20Rik	0	0
1700122O11Rik	0	0
1700123I01Rik	2.39506	0.79209
1700123K08Rik	0	0
1700123L14Rik	0	0
1700123M08Rik	1.29278	0.871859
1700123O12Rik	0	0
1700123O20Rik	4.337	5.92993
1700123O21Rik	0	0
1700125G02Rik	0	0
1700125G22Rik	0.0840643	0.137929
1700125H03Rik	0	0.16367
1700125H20Rik	0.226509	0.0484682
1700126H18Rik	0	0
1700128A07Rik	0	0
1700128F08Rik	0	0
1700129C05Rik	0	0
1810006J02Rik	0	0
1810007C17Rik	0	0
1810007D17Rik	0.298658	0.393526
1810007I06Rik	0.641546	0.112032
1810008I18Rik	0	0
1810009A15Rik	7.82158	8.70507
1810009J06Rik	0	0
1810010D01Rik	0.0840643	0.030426
1810010H24Rik	0.918386	2.03324
1810011H11Rik	0	0
1810011O10Rik	0.495695	0.967815
1810012K16Rik	0	0.167161
1810013A23Rik	0	0
1810013D10Rik	4.97682	6.30927
1810013L24Rik	5.25172	5.53413
1810014B01Rik	2.27202	2.54599
1810018F18Rik	0	0
1810019D21Rik	0	2.40792
1810019J16Rik	2.59455	4.07569
1810020O05Rik	0.137504	0.071538
1810021B22Rik	0	0
1810022K09Rik	8.35456	9.34256
1810024B03Rik	0.9855	1.13381
1810026J23Rik	4.51538	3.40824
1810030O07Rik	4.62234	5.5383
1810032O08Rik	4.97911	3.13956
1810033B17Rik	0.443607	0
1810034E14Rik	0.111031	0.00530026
1810035I16Rik	0	0
1810037I17Rik	6.44526	7.28111
1810041L15Rik	0.0703893	0.210139
1810043G02Rik	2.41414	3.17829
1810043H04Rik	5.50398	5.96223
1810044D09Rik	1.81967	1.56381
1810046K07Rik	0	0
1810053B23Rik	0	0
1810055G02Rik	4.72465	5.21939
1810058I24Rik	5.83946	6.83179
1810062G17Rik	0	0.0516667
1810062O18Rik	0.111031	0.0749533
1810064F22Rik	0	0
1810065E05Rik	0	0
2010001E11Rik	0	0
2010001M06Rik	2.88947	3.63544
2010002M12Rik	0	0
2010003K11Rik	0	0
2010003O02Rik	3.15218	2.78742
2010005H15Rik	0	0
2010009K17Rik	0.15056	0.082012
2010010A06Rik	0.432959	0
2010012O05Rik	1.53107	2.75209
2010015L04Rik	2.27798	2.14153
2010016I18Rik	0	0
2010106C02Rik	0	0
2010106E10Rik	0	0
2010107E04Rik	8.2988	8.29346
2010107G12Rik	0.356144	0.407572
2010107G23Rik	3.29278	1.64166
2010109A12Rik	0.163499	0.0174223
2010109I03Rik	0	0
2010111I01Rik	4.53792	4.14177
2010204K13Rik	5.16792	4.5703
2010300C02Rik	0.454176	0.00438437
2010308F09Rik	0.201634	0
2010310C07Rik	0	0.088123
2010315B03Rik	0.970854	1.73474
2010320M18Rik	3.9486	3.85985
2200002D01Rik	2.58496	4.65281
2200002J24Rik	0.137504	0.0617151
2210010C04Rik	0.0285692	0
2210013O21Rik	4.48543	5.24796
2210015D19Rik	3.13093	2.69999
2210016F16Rik	3.38128	3.59019
2210016L21Rik	5.63081	5.43591
2210018M11Rik	5.30706	4.27728
2210019I11Rik	0	0
2210039B01Rik	0.432959	1.0969
2210404J11Rik	4.57471	4.04277
2210404O07Rik	0.815575	0.989631
2210404O09Rik	2.03562	3.35095
2210407C18Rik	0	0
2210408F21Rik	0.389567	0.0167796
2210408I21Rik	1.81147	1.70496
2210409D07Rik	0	0
2210409E12Rik	3.11603	2.29556
2210414B05Rik	0	0
2210417A02Rik	0.765535	0.816578
2210417K05Rik	1.02148	0.758703
2210420H20Rik	0	0
2300002M23Rik	0.400538	0
2300003K06Rik	0	0
2300005B03Rik	0	0
2300009A05Rik	2.68482	1.82544
2310001H17Rik	0.0565835	0.264303
2310001K24Rik	0	0.50514
2310002D06Rik	0	0
2310002J15Rik	0.443607	0.553356
2310002L09Rik	0	0
2310003H01Rik	3.11936	3.16591
2310005A03Rik	0	0
2310005E17Rik	0	0
2310005G13Rik	0.0426443	0.00311843
2310007B03Rik	0.0285692	3.09485
2310007L24Rik	0	0
2310008H04Rik	5.22419	5.20535
2310008H09Rik	5.88484	5.80612
2310008N11Rik	0.15056	0
2310009A05Rik	4.67469	5.04848
2310009B15Rik	4.02148	4.41011
2310010J17Rik	2.07724	0.729806
2310010M20Rik	0	0.0736622
2310011J03Rik	4.56682	4.77809
2310014F07Rik	0.0703893	0
2310014L17Rik	0.389567	0.670081
2310015A10Rik	2.28392	0.00983085
2310015B20Rik	0	0.0843294
2310015D24Rik	0	0
2310016D03Rik	0	0
2310020H05Rik	0	0
2310022A10Rik	5.2149	4.08299
2310022B05Rik	3.84097	3.38183
2310030A07Rik	0.263034	0.0617151
2310030G06Rik	2.34199	3.72829
2310033P09Rik	4.08831	4.78511
2310034C09Rik	0	0
2310034G01Rik	0.356144	1.10611
2310034O05Rik	0	0
2310035C23Rik	4.60999	3.6906
2310036O22Rik	7.1057	5.61503
2310039H08Rik	3.69377	3.62713
2310039L15Rik	0.356144	0.678979
2310040G24Rik	1.77821	1.19421
2310042D19Rik	0.111031	0.248596
2310042E22Rik	0.214125	0.342497
2310043L19Rik	0	0
2310043O21Rik	0	0
2310044G17Rik	4.44956	3.48113
2310045N01Rik	4.86888	4.49347
2310047M10Rik	3.03562	0.79519
2310050B05Rik	0	1.04224
2310050C09Rik	0	0
2310057J18Rik	0	0
2310057M21Rik	3.78869	4.71854
2310057N15Rik	0	0
2310061I04Rik	5.45746	5.07511
2310061J03Rik	1.27501	0.568219
2310061N02Rik	0	0
2310065F04Rik	0	0
2310067B10Rik	4.36387	1.99467
2310068J16Rik	0.757023	0.43377
2310069B03Rik	0.31034	0.0104195
2310069G16Rik	0	0.167785
2310079G19Rik	0	0
2310081J21Rik	0	0.163496
2410002F23Rik	5.90111	4.96867
2410003L11Rik	6.66633	4.8547
2410004B18Rik	4.90545	4.78952
2410004I01Rik	0.356144	0.306529
2410004N09Rik	6.73498	5.53543
2410004P03Rik	0.31034	1.09836
2410006H16Rik	8.9922	8.18188
2410007B07Rik	6.0365	6.48008
2410012E07Rik	0	0
2410012M07Rik	2.34483	2.32694
2410015M20Rik	6.78607	7.04469
2410016O06Rik	4.3978	2.65211
2410017I17Rik	0	0
2410018L13Rik	1.18269	0.255197
2410018M08Rik	3.43429	3.91616
2410021H03Rik	3.13586	3.03973
2410057H14Rik	0	0.526745
2410066E13Rik	2.01792	1.69172
2410076I21Rik	2.99277	2.5491
2410088K16Rik	2.94111	1.9365
2410089E03Rik	3.54844	2.89054
2410114N07Rik	0.475085	0
2410124H12Rik	0.863938	1.66422
2410127L17Rik	6.00988	5.0881
2410131K14Rik	3.82883	3.55133
2410137F16Rik	1.52105	0.671073
2410137M14Rik	2.62994	2.60851
2410141K09Rik	5.18824	4.27898
2500004C02Rik	1.22033	2.84356
2510002D24Rik	3.62059	5.01356
2510003D18Rik	0	0
2510003E04Rik	5.0691	4.17042
2510009E07Rik	0.0703893	0.770194
2510039O18Rik	5.39438	2.58906
2510049J12Rik	0.275007	0
2600006L11Rik	0	0
2610001J05Rik	4.14649	5.36275
2610002J02Rik	4.47119	4.29369
2610002M06Rik	1.92979	2.66857
2610005L07Rik	7.00011	5.44065
2610008E11Rik	2.51349	2.97793
2610015P09Rik	3.46728	3.5754
2610016A17Rik	0	0
2610017I09Rik	0	0
2610018G03Rik	2.35614	3.23837
2610019E17Rik	6.64904	3.19149
2610019F03Rik	3.3799	3.90033
2610020C07Rik	1.38957	1.14822
2610020H08Rik	2.7137	2.3636
2610028E06Rik	0.0565835	0.045198
2610028H24Rik	0	0.601221
2610034B18Rik	1.78241	2.53388
2610034M16Rik	0.475085	0.60592
2610035D17Rik	0.214125	0.202552
2610035F20Rik	1.47508	0.187655
2610037D02Rik	0.895303	1.21338
2610100L16Rik	0	0
2610203C20Rik	0.0426443	0
2610203C22Rik	0.31034	0.0229282
2610204G22Rik	0.464668	0.999263
2610206C17Rik	0	0.00556909
2610301B20Rik	4.26303	5.14486
2610301G19Rik	3.8339	3.33586
2610305D13Rik	6.78215	7.05096
2610306M01Rik	1.64616	2.75208
2610307P16Rik	0.475085	0.931922
2610316D01Rik	0	0
2610318N02Rik	6.2878	6.91436
2610507B11Rik	6.68342	5.25784
2610507I01Rik	0.344828	0.0293258
2610524H06Rik	4.77189	6.23572
2610528A11Rik	0.378512	0.516899
2610528J11Rik	1.79494	3.74579
2700029M09Rik	6.30506	6.80725
2700038G22Rik	3.48543	2.5258
2700046A07Rik	0.0565835	0
2700046G09Rik	0.941106	0.0402324
2700049A03Rik	4.16511	4.99898
2700050L05Rik	4.47444	4.16735
2700054A10Rik	0.790772	0.112106
2700060E02Rik	7.93026	8.67839
2700062C07Rik	4.62117	5.55068
2700069I18Rik	0	0
2700070H01Rik	0	0
2700081L22Rik	0	0.433143
2700081O15Rik	3.09424	1.2431
2700086A05Rik	0	1.18482
2700089E24Rik	2.85	3.84443
2700089I24Rik	0	0
2700094K13Rik	8.39382	8.58652
2700097O09Rik	5.24982	7.1218
2700099C18Rik	4.77558	5.04039
2810001G20Rik	3.17473	3.40959
2810002D19Rik	1.88362	3.60702
2810004N23Rik	7.02503	7.32222
2810006K23Rik	4.07639	3.26805
2810007J24Rik	0	0
2810008D09Rik	5.86938	4.52156
2810011L19Rik	0.604071	1.53011
2810013P06Rik	3.18587	2.66172
2810021J22Rik	2.50843	2.98344
2810025M15Rik	5.8392	6.93425
2810029C07Rik	0.485427	0.0946989
2810032G03Rik	0	0
2810047C21Rik1	0	0.559668
2810049E08Rik	0	0
2810055G20Rik	0	0
2810403A07Rik	5.97361	5.73797
2810403D21Rik	1.23879	1.45144
2810404M03Rik	0	0
2810405F15Rik	0	0
2810407C02Rik	6.18051	5.15497
2810408A11Rik	3.15704	2.45467
2810408I11Rik	4.40871	5.24084
2810408M09Rik	4.51349	2.44158
2810410L24Rik	0.887525	0.0975362
2810417H13Rik	5.77558	7.19239
2810428I15Rik	6.57561	6.49548
2810429I04Rik	0.815575	4.13463
2810433D01Rik	0.15056	0
2810442I21Rik	1.85599	0.369014
2810442N19Rik	0	0
2810454H06Rik	0.176323	0.41462
2810459M11Rik	0.0426443	0.652609
2810468N07Rik	1.10434	1.11438
2810471M01Rik	0	0.0119363
2810474O19Rik	6.03826	7.70401
2900002K06Rik	1.03562	1.12871
2900005J15Rik	0	0.189184
2900009J06Rik	1.57046	1.34929
2900011O08Rik	3.71589	5.18467
2900026A02Rik	2.11437	2.04777
2900041M22Rik	3.24945	1.9232
2900052N01Rik	0.0285692	0
2900055J20Rik	0.214125	0.253134
2900056M20Rik	3.36036	2.45404
2900057B20Rik	0	0
2900060B14Rik	0.137504	1.32182
2900076A07Rik	1.69599	1.01556
2900079G21Rik	0	0
2900092C05Rik	0	0
2900092D14Rik	0.0285692	0
2900093L17Rik	0	0
2900097C17Rik	5.67638	8.16019
3000002C10Rik	1.04963	2.08945
3010001F23Rik	0.238787	0.327565
3010026O09Rik	5.00495	5.60914
3100003L05Rik	0	0
3110001D03Rik	6.28355	6.07109
3110001I22Rik	3.19219	3.67076
3110002H16Rik	4.68257	5.34332
3110007F17Rik	0	0
3110009E18Rik	3.1811	2.54073
3110009F21Rik	0	0
3110015C05Rik	0	0
3110021A11Rik	1.45418	0.62956
3110021N24Rik	1.5008	0.704797
3110035E14Rik	0	0
3110039I08Rik	0	0
3110039M20Rik	0.356144	0.933837
3110040N11Rik	4.0045	4.72531
3110043O21Rik	3.51602	4.35204
3110045C21Rik	0.0703893	0.948632
3110047P20Rik	0	0.00111959
3110052M02Rik	1.23879	1.13622
3110056K07Rik	3	1.17219
3110057O12Rik	2.45154	2.21928
3110062M04Rik	1.17632	1.62153
3110070M22Rik	0.0703893	0.106186
3110079O15Rik	0	0.316422
3110082I17Rik	5.68482	6.37083
3110082J24Rik	0	0
3110099E03Rik	0	0
3200001D21Rik	0.0840643	0.228165
3230401D17Rik	5.71562	8.33517
3300002I08Rik	2.59694	5.29406
3300005D01Rik	0.189034	0
3425401B19Rik	0.0143553	0
3632451O06Rik	3.33485	3.99189
3632454L22Rik	0.0426443	0.00470853
3830403N18Rik	0	0
3830406C13Rik	2.16993	3.88598
3830408C21Rik	0.765535	2.33282
3830417A13Rik	0.31034	5.77049
3930402G23Rik	0.0426443	0.143745
4430402I18Rik	0.263034	0.00454811
4632415K11Rik	3.15704	2.07914
4632415L05Rik	2.72247	1.90242
4632428C04Rik	0.298658	0
4632428N05Rik	0.516015	0.137511
4632434I11Rik	4.44559	5.28024
4732415M23Rik	0.713696	1.22475
4732416N19Rik	0	0.0172961
4732456N10Rik	0	0
4732471J01Rik	0.495695	0.193393
4732490B19Rik	0	0
4732491K20Rik	0.378512	0.852607
4831440E17Rik	0.389567	0.110094
4833403I15Rik	0.0426443	0
4833412C05Rik	0	0
4833417C18Rik	2.46467	3.1762
4833418N02Rik	0.0426443	0.00625051
4833419F23Rik	0.0840643	0
4833420G17Rik	4.52857	4.72261
4833422C13Rik	0.111031	0.099043
4833423E24Rik	0	0
4833424O15Rik	0	0
4833427F10Rik	0	0
4833427G06Rik	0	0
4833428L15Rik	0	0
4833439L19Rik	6.41261	7.55452
4921501E09Rik	0	0
4921504E06Rik	0	0
4921506M07Rik	0	0.188093
4921507L20Rik	0.495695	0.233398
4921507P07Rik	0.641546	1.07414
4921508A21Rik	0.0426443	0
4921508D12Rik	0	0
4921509C19Rik	0	0
4921509O07Rik	0	0
4921511C10Rik	0.0426443	0.352362
4921511C20Rik	0	0
4921511H03Rik	0	0
4921511I17Rik	0	0
4921513I03Rik	0	0
4921515E04Rik	0	0
4921517D22Rik	0.0840643	0.0211603
4921524J17Rik	5.22342	5.90734
4921524L21Rik	0	0
4921525B02Rik	0.163499	0
4921525O09Rik	0.0565835	0
4921530D09Rik	0.0565835	0
4921530L18Rik	0.505891	2.42344
4921530L21Rik	0	0
4921531C22Rik	0.765535	0.785534
4921531P14Rik	0	0
4921533I20Rik	0	0
4921536K21Rik	0.731183	0.250849
4921539E11Rik	0.0565835	0
4922501C03Rik	3.37295	3.73501
4922501L14Rik	0.0976108	0.153743
4922502D21Rik	0	0
4922502H24Rik	0	0
4922502N22Rik	0	0
4922505E12Rik	0	0
4930401C15Rik	0	0.0220463
4930401O10Rik	0	0
4930401O12Rik	0	0
4930402F06Rik	0	0
4930402F11Rik	0	0
4930402H24Rik	3.17951	2.52992
4930404A05Rik	0	0
4930404A10Rik	0	0
4930404H11Rik	0	0
4930404I05Rik	0.941106	0.765106
4930404N11Rik	0	0.0137587
4930405A10Rik	0	0
4930405A21Rik	0.400538	0.0474097
4930405D11Rik	0	0
4930405J17Rik	0	0.0151798
4930405P13Rik	0.275007	0.0235114
4930406D18Rik	0	0
4930407I10Rik	0	0
4930408F14Rik	0	0.606837
4930412B13Rik	0	0
4930412C18Rik	0.0703893	0.139952
4930412O13Rik	0	0
4930413E15Rik	0	0
4930413F20Rik	0	0.0260079
4930413G21Rik	2.53854	0.572211
4930413M19Rik	0	0
4930414L22Rik	1.23266	2.02365
4930414N06Rik	0.137504	0.10616
4930415F15Rik	0.111031	0.0127317
4930415L06Rik	0	0
4930415O20Rik	0.641546	0
4930417O13Rik	0.0703893	0
4930417O22Rik	0.0565835	0
4930419G24Rik	0	0
4930422G04Rik	4.1152	3.39145
4930423M02Rik	0	0
4930425K10Rik	0	0
4930425O10Rik	0	0
4930426L09Rik	0	0
4930427A07Rik	4.51916	3.32924
4930428D18Rik	0	0
4930428E07Rik	0	0
4930428G15Rik	0	0
4930428O21Rik	0	0
4930429B21Rik	1.29278	0.879062
4930429D17Rik	0	0.0234392
4930429F11Rik	0	0
4930429F24Rik	0.0840643	0.0495172
4930430A15Rik	0	0
4930430D24Rik	0	0
4930430F08Rik	4.71973	4.69439
4930430F21Rik	0	0
4930430J02Rik	0	0
4930431P03Rik	0.0285692	0
4930432J09Rik	0	0
4930432K09Rik	0	0
4930432K21Rik	1.65992	1.30655
4930432M17Rik	0	0
4930433B08Rik	0	0
4930433I11Rik	0	0
4930433N12Rik	1.20163	1.00706
4930434J06Rik	0	0
4930435E12Rik	0.111031	0
4930438E09Rik	0	0
4930440C22Rik	0	0
4930441J16Rik	0	0
4930441O14Rik	0.0426443	0.333244
4930442J19Rik	0	0
4930442L01Rik	0.0285692	0
4930443O20Rik	0	0
4930444A02Rik	3.06523	3.21305
4930444F02Rik	0.0703893	0.0213494
4930444G20Rik	0.790772	0.032024
4930444M15Rik	1.94111	0.867641
4930444P10Rik	0	0
4930447A16Rik	0	0
4930447C04Rik	4.98732	4.16217
4930447J18Rik	0	0
4930447K03Rik	0.263034	0
4930447N08Rik	0	0
4930448C13Rik	0	0
4930448F12Rik	0	0
4930448H16Rik	0	0
4930448I06Rik	0	0
4930448I18Rik	0	0
4930448K20Rik	0	0
4930449E01Rik	0	0
4930449E18Rik	0	0
4930449I24Rik	0	0
4930451C15Rik	0.0840643	0
4930451I11Rik	0	0
4930452A19Rik	0	0
4930452B06Rik	3.9241	2.18484
4930452G13Rik	0	0
4930452N14Rik	0	0
4930453H23Rik	0.0840643	0.499125
4930453N24Rik	6.0321	6.42579
4930455B14Rik	0.0840643	0.165279
4930455C13Rik	1	0.476399
4930455D15Rik	0	0
4930455F16Rik	0	0
4930455F23Rik	3.32193	3.19636
4930455H04Rik	0	0
4930455J16Rik	0	0
4930456L15Rik	0	0
4930459L07Rik	0	0
4930461G14Rik	4.61176	3.7514
4930465A12Rik	0	0
4930465K10Rik	0.454176	0.269343
4930465M20Rik	0	0
4930467D21Rik	0.871844	0.399676
4930467K11Rik	0	0
4930468A15Rik	0	0
4930469G21Rik	0.344828	0.929175
4930470H14Rik	0.0426443	1.08504
4930470P17Rik	0	0.0271731
4930471C04Rik	0	0
4930471G03Rik	0	0
4930471I20Rik	0	0
4930471M09Rik	0.0703893	0
4930473A02Rik	0	0.17942
4930473O22Rik	0	0
4930474G06Rik	0	0
4930474H20Rik	0	0
4930474M22Rik	0	0
4930474N05Rik	0	0
4930474N09Rik	0	0
4930478L05Rik	0.0426443	0.276985
4930478P22Rik	0	0
4930479D17Rik	0	0
4930479M11Rik	0.650765	0.0468746
4930480E11Rik	0	0
4930480G23Rik	0	0
4930480K15Rik	0	0.156498
4930480M12Rik	0	0
4930481A15Rik	0.286881	0.22618
4930483J18Rik	0.0703893	0.0931537
4930483K19Rik	0.411426	0.215499
4930483O08Rik	0	0
4930486F22Rik	0	0
4930486I03Rik	0	0
4930486L24Rik	0.62293	0.416526
4930487D11Rik	0	0
4930487H11Rik	0.0840643	0.872939
4930488B22Rik	0	0
4930488L21Rik	0.0426443	0
4930500F04Rik	0	0
4930500J02Rik	5.70099	5.73108
4930500L23Rik	0	0
4930502A04Rik	0	0
4930502E09Rik	0	0.167706
4930502E18Rik	0.594549	2.35393
4930503B20Rik	0	0
4930503E14Rik	0.163499	0.174818
4930503E24Rik	0	0
4930503H13Rik	0	0
4930503L19Rik	5.43463	4.09404
4930503O07Rik	0	0
4930504O13Rik	0	0
4930505A04Rik	0.0840643	0
4930505G20Rik	0	0
4930506M07Rik	0.687061	0.492953
4930507D05Rik	0.773996	0.2398
4930509E16Rik	0.124328	0.316422
4930509J09Rik	0	0
4930509K18Rik	0.0426443	0
4930511A02Rik	0	0
4930511E03Rik	0.0285692	0
4930511M06Rik	0.111031	0
4930511M11Rik	0	0
4930512B01Rik	0.0976108	0.834001
4930513D17Rik	0	0
4930513N10Rik	2.06005	1.95224
4930513O06Rik	0.0976108	0
4930515B02Rik	0	0
4930515G01Rik	0.111031	0.0744663
4930515G16Rik	0	0
4930515L03Rik	0	0
4930515L19Rik	0	0
4930517E11Rik	0	0
4930518P08Rik	0	0.0939381
4930519D14Rik	0	0
4930519F09Rik	0	0.00617376
4930519F16Rik	1.66903	2.18226
4930519F24Rik	0	0
4930519G04Rik	0.0285692	0.00470042
4930519H02Rik	0	0
4930520O04Rik	0.823749	0
4930520P13Rik	0	0
4930521E06Rik	0	0
4930522H14Rik	0	0
4930522O17Rik	0	0
4930523C07Rik	0.0565835	0.181423
4930523O13Rik	0	0
4930524B15Rik	0.687061	0
4930524C18Rik	0	0
4930524L23Rik	1.0635	0.464176
4930524N10Rik	0	0
4930524O05Rik	0	0
4930524O08Rik	0	0
4930525D18Rik	0.0840643	0
4930525G20Rik	0.111031	0.0095721
4930525M21Rik	0	0
4930526D03Rik	0.111031	0
4930526L06Rik	2.76765	2.7294
4930527F14Rik	0	0
4930527G23Rik	0	0
4930528A17Rik	0.389567	0.272556
4930528D03Rik	0.31034	0.208339
4930528P14Rik	0	0
4930529C04Rik	0.0143553	0.0661412
4930529F24Rik	0	0
4930529K09Rik	0	0
4930529L06Rik	0	0
4930529M08Rik	0.238787	0.216503
4930533B01Rik	0	0.00930784
4930533P14Rik	0	0
4930538K18Rik	0.604071	0.235023
4930539C22Rik	0	0
4930539E08Rik	1.83592	0.46322
4930539J05Rik	0.863938	0
4930539M17Rik	0.0840643	0.695143
4930539N22Rik	0	0
4930540M03Rik	0	0
4930542C21Rik	0	0
4930542D17Rik	0	0
4930542H20Rik	0	0
4930543E12Rik	0	0.386855
4930544D05Rik	0	0
4930544G11Rik	0	0
4930544M13Rik	0	0
4930545E07Rik	0	0.0967675
4930545H06Rik	0	0
4930545L23Rik	0	0
4930546C10Rik	0	0
4930546K05Rik	0.0703893	0.00539912
4930547C10Rik	0.176323	0.111088
4930547E08Rik	0	0
4930547E14Rik	0	0.0173906
4930548G14Rik	0	0
4930548H24Rik	4.2426	3.97159
4930548J01Rik	0	0.0388381
4930548K13Rik	0	0
4930549C01Rik	0	0
4930549G23Rik	0.15056	2.26244
4930550C14Rik	0.536053	1.00211
4930550L24Rik	0.0426443	0
4930552P12Rik	0.201634	0.00382827
4930553E22Rik	0	0
4930554C24Rik	0	0
4930555B11Rik	0	0
4930555G01Rik	0.0840643	0.0443392
4930556C24Rik	0	0.131359
4930556G01Rik	0.0840643	0
4930556J02Rik	0	0
4930556M19Rik	0.526069	2.0726
4930556N09Rik	0	0
4930557A04Rik	0	0
4930557J02Rik	0	0
4930558C23Rik	0	0.0512784
4930558G05Rik	0	0
4930558J18Rik	2.01792	1.08535
4930558K02Rik	0	0.00824001
4930562C15Rik	0.0565835	0.0370984
4930562F07Rik	0.0426443	0
4930563D23Rik	0	0
4930563E18Rik	0.0426443	0
4930563E22Rik	0.831877	1.2879
4930563F08Rik	0	1.29186
4930563M20Rik	0	0
4930564B18Rik	0	0
4930564D02Rik	0	0
4930564G21Rik	0.111031	0.151024
4930565D16Rik	0	0
4930565N06Rik	1.29278	0.00395343
4930567H12Rik	0	0
4930567H17Rik	0	0
4930567J20Rik	0	0
4930567K20Rik	0	0
4930568D16Rik	0	0
4930568E12Rik	0	0
4930568G15Rik	0	0
4930568K20Rik	0	0.00591386
4930570G19Rik	0	0
4930571K23Rik	0.0285692	0
4930572K03Rik	0	0
4930572O13Rik	0	0
4930573O16Rik	0	0
4930578C19Rik	0	0
4930578E11Rik	0	0
4930578I06Rik	0	0
4930578M01Rik	0	0.0621165
4930578N18Rik	0	0
4930579F01Rik	0.0426443	0
4930579G18Rik	0.799087	0.285034
4930579G24Rik	3.34767	4.86537
4930579K19Rik	0.356144	0.250769
4930581F22Rik	0.298658	0.0547644
4930583K01Rik	0	0
4930583P06Rik	0	0
4930584F24Rik	0	0
4930590J08Rik	0.0976108	0.0717758
4930590L20Rik	0	0
4930591A17Rik	1.66903	1.02875
4930592A05Rik	0	0
4930592I03Rik	0.15056	0.0192866
4930593A02Rik	0	0
4930593C16Rik	0	0
4930594C11Rik	0.0285692	0.0103686
4930595M18Rik	0	0
4930596D02Rik	0	0
4930596M17Rik	0	0
4930597G03Rik	0	0
4930598F16Rik	0.0976108	0.0125643
4930599N23Rik	0.176323	0.154849
4931402G19Rik	0.0285692	0
4931403E22Rik	0	0
4931403G20Rik	0.0426443	0.144544
4931406B18Rik	0	0
4931406C07Rik	4.10685	2.11183
4931406H21Rik	0	0.00257349
4931406P16Rik	5.00225	3.86651
4931408C20Rik	0	0
4931408D14Rik	0	0.309645
4931409K22Rik	0.163499	0.410332
4931414P19Rik	2.30451	1.40821
4931417E11Rik	0	0
4931417G12Rik	1.30451	1.21739
4931419H13Rik	0	0
4931420L22Rik	0	0
4931423N10Rik	0.111031	0
4931428F04Rik	2.8679	2.58744
4931428L18Rik	0.176323	0
4931429I11Rik	0.0143553	0
4931429L15Rik	0.0285692	0
4931429P17Rik	0	0
4931430N09Rik	0	0
4931431B13Rik	0	0
4931431C16Rik	0.0285692	0.107867
4931431F19Rik	0	0
4931440F15Rik	0	0.0288951
4931440J10Rik	0	0
4931440L10Rik	0.650765	0.0130804
4932411E22Rik	0	0
4932411N23Rik	0.0143553	0
4932412D23Rik	0.0143553	0
4932413F04Rik	0	0.0642611
4932414J04Rik	0	0
4932414N04Rik	0	0
4932415G12Rik	0.333424	0.00691904
4932415M13Rik	0	0
4932416H05Rik	1.20163	0.875382
4932416K20Rik	0	0
4932418E24Rik	0.0143553	0.0942957
4932429P05Rik	0	0
4932435O22Rik	0	0
4932438A13Rik	4.44427	3.48936
4932438H23Rik	0	0
4932441J04Rik	0	0
4932443I19Rik	0	0
4932702P03Rik	0	0.0486713
4933400A11Rik	0	0
4933400B14Rik	0	0
4933400F21Rik	0	1.49716
4933400L20Rik	0	0
4933401B06Rik	0	0
4933401D09Rik	0	0
4933401H06Rik	0	0
4933401P06Rik	0	0
4933402C06Rik	0	0
4933402D24Rik	0.378512	0.0269926
4933402E13Rik	1.73552	4.54953
4933402J07Rik	0.0703893	0
4933402J10Rik	0	0
4933402J15Rik	0	0
4933402N03Rik	0	0
4933402N22Rik	0	0
4933402P03Rik	0.0426443	0
4933403G14Rik	2.05658	2.73027
4933403O08Rik	0	0.155083
4933404G15Rik	0	0
4933404K08Rik	0	0
4933404O12Rik	4.33485	3.41165
4933405D12Rik	0.0976108	0.629885
4933405E24Rik	0	0
4933405L10Rik	0.411426	0
4933405O20Rik	0	0
4933406C10Rik	0.0840643	0
4933406D12Rik	0	0
4933406F09Rik	0.111031	0.00738055
4933406G16Rik	0	0
4933406I18Rik	0	0.0173485
4933406J08Rik	1.28096	1.40205
4933406J10Rik	0.0703893	1.11616
4933406K04Rik	0	0
4933406M09Rik	0.0426443	0
4933407E24Rik	0	0
4933407G14Rik	0	0
4933407I05Rik	0	0
4933407K13Rik	1.36177	2.0594
4933407L21Rik	0	0
4933408B17Rik	0.0285692	0.0941697
4933408J17Rik	0.0426443	0.00514054
4933408N05Rik	0.124328	0
4933409G03Rik	0	0
4933409K07Rik	0.0143553	0.00234621
4933411E08Rik	0	0
4933411G06Rik	0	0
4933411G11Rik	0	0.0132682
4933411K16Rik	0.189034	0.344359
4933411K20Rik	3.37156	3.55699
4933412E12Rik	1.08406	2.11692
4933412E24Rik	0	0
4933412O06Rik	0	0
4933413G19Rik	0.124328	0
4933413J09Rik	0.286881	0.542588
4933413L06Rik	0	0
4933415F23Rik	0	0
4933416C03Rik	0.298658	0.304646
4933416E03Rik	0	0
4933416I08Rik	0	0.0151197
4933416M06Rik	0	0
4933416M07Rik	0.432959	0.412115
4933417A18Rik	0	0
4933417D19Rik	0.495695	0.0460091
4933417E11Rik	0	0.0174223
4933417G07Rik	0	0
4933417O13Rik	0	0
4933421I07Rik	0	0
4933421O10Rik	0.367371	0.0148187
4933422A05Rik	0.15056	0
4933422H20Rik	0.137504	0
4933424G05Rik	0.15056	0
4933424G06Rik	0.124328	0
4933425B07Rik	0	0
4933425H06Rik	0	0
4933425L06Rik	0.0285692	0
4933426D04Rik	0	0.216191
4933426M11Rik	4.36387	3.55848
4933427D06Rik	0.863938	0.0850491
4933427D14Rik	2.93734	2.69889
4933427E11Rik	0	0
4933427E13Rik	0	0
4933427G17Rik	0	0
4933427I22Rik	0	0
4933428C19Rik	0.0976108	0.134844
4933429K18Rik	0	0
4933429O19Rik	0	0
4933430H16Rik	0	0
4933430I17Rik	0.765535	0.618762
4933430M04Rik	0	0
4933430N04Rik	0	0
4933431E20Rik	0.411426	0.667546
4933431G14Rik	0.0565835	0.0946364
4933432G23Rik	0	0
4933432I03Rik	0	0
4933432I09Rik	0	0
4933433C11Rik	0.748461	0.578105
4933433F19Rik	0	0
4933433G15Rik	0.659925	0.390877
4933433G19Rik	0.475085	0.366846
4933433H22Rik	0	0
4933434E20Rik	5.94298	8.20284
4933434I20Rik	0.0565835	0.141929
4933436C20Rik	1.12433	0.419539
4933436E23Rik	0	0
4933436H12Rik	0	0.0124335
4933436I01Rik	0	0
4933438B17Rik	0	0
4933438K21Rik	2.31325	2.21529
4933439C10Rik	1.76553	1.2217
4933439K11Rik	0.695994	0.0695835
4933440J02Rik	0	0
4933440M02Rik	0.659925	0.126018
5031410I06Rik	0.0426443	0.136229
5031414D18Rik	0.0285692	0
5031425F14Rik	0	0
5031426D15Rik	0	0.00317017
5031434C07Rik	0.0565835	0
5031434O11Rik	0.565597	0.801521
5031439G07Rik	3.33485	2.07309
5033403H07Rik	0	0
5033404E19Rik	0.411426	0.247376
5033406O09Rik	0.678072	0.386152
5033411D12Rik	1.14405	1.39245
5330411J11Rik	0.411426	0.31746
5330413P13Rik	0.176323	0.00263065
5330417C22Rik	0.275007	0.00288749
5330426P16Rik	1.10434	1.63906
5330434G04Rik	0	0.279065
5330439B14Rik	0	0
5430401F13Rik	0	0
5430402E10Rik	0	0
5430402O13Rik	0	0.0651744
5430405H02Rik	1.5656	1.29638
5430416N02Rik	5.89627	5.39552
5430416O09Rik	0	0
5430417L22Rik	1.0635	1.44132
5430419D17Rik	0	0
5430421F17Rik	0	0
5430425J12Rik	0	0
5430427M07Rik	0	0
5430427O19Rik	0	0
5430428K19Rik	0	0.346999
5430434I15Rik	0	0
5430435G22Rik	0.0285692	0.073976
5430437J10Rik	0	0
5430440P10Rik	0	0
5530400C23Rik	0	0
5530401A14Rik	0	0
5530601H04Rik	2.53356	3.27323
5730403I07Rik	0.0976108	0
5730405O15Rik	0.790772	1.64834
5730408K05Rik	4.8674	4.95075
5730409E04Rik	1.28688	0.526862
5730412P04Rik	0	0
5730416F02Rik	0.0976108	0
5730420D15Rik	0.389567	0.169713
5730422E09Rik	0.189034	0
5730435O14Rik	0	0
5730455P16Rik	3.51223	3.68814
5730457N03Rik	0	0.680386
5730460C07Rik	0	0
5730480H06Rik	1.85599	1.6305
5730507C01Rik	1	0.326802
5730508B09Rik	1.4957	0.739849
5730522E02Rik	0.214125	0.0250201
5730559C18Rik	2.94673	2.97809
5730577I03Rik	0.263034	0.116973
5830403M04Rik	0	0
5830411N06Rik	0.0285692	0
5830415F09Rik	4.44956	4.92457
5830416I19Rik	0	0
5830416P10Rik	0.871844	0.898185
5830418K08Rik	5.68706	4.07284
5830418P13Rik	0.201634	1.2423
5830428M24Rik	0	0.159212
5830432E09Rik	0	0
5830473C10Rik	0	0
5930403L14Rik	0.31034	0
5930412G12Rik	1.20163	0.605641
6030407O03Rik	0	0.127468
6030408B16Rik	0.0285692	0.328947
6030419C18Rik	1.62761	0
6030440G07Rik	0	0.0174223
6030458C11Rik	5.15785	4.88271
6030466F02Rik	0	0
6030468B19Rik	0	0
6030498E09Rik	0	0
6330403A02Rik	0.0143553	0.00436667
6330403K07Rik	0.790772	1.50904
6330407A03Rik	0	0.242852
6330408A02Rik	2.53854	2.68487
6330409D20Rik	0	0.40128
6330410L21Rik	0.443607	0.432509
6330415B21Rik	0	0.0298376
6330416G13Rik	2.87971	2.09509
6330418K02Rik	0.83996	1.9461
6330549D23Rik	0.604071	0.0565125
6430411K18Rik	0.941106	1.94876
6430531B16Rik	0.536053	0.680297
6430548M08Rik	0.464668	0.295594
6430550D23Rik	0.176323	0.59689
6430562O15Rik	0.367371	0.399798
6430571L13Rik	0.485427	0
6430573F11Rik	0.516015	1.62117
6530402F18Rik	0.389567	0
6530411M01Rik	0	0
6720401G13Rik	6.46238	3.63449
6720456H20Rik	1.87578	0.686793
6720468P15Rik	0	0
6720483E21Rik	0	0.0421763
6720489N17Rik	1.9855	3.96037
6820408C15Rik	0.807355	0.289287
7420426K07Rik	0.0426443	0
7420461P10Rik	0	0
7420700N18Rik	0	0.688768
7420701I03Rik	0	0
7530416G11Rik	0	0
7530420F21Rik	0	0
7630403G23Rik	0	0
8030411F24Rik	0	0.288598
8030423F21Rik	0	0
8030423J24Rik	0	0
8030442B05Rik	0	0.0722824
8030443G20Rik	0	0
8030462N17Rik	5.83466	3.7785
8430403D17Rik	0.0565835	0.493674
8430408G22Rik	0	0
8430410A17Rik	7.7922	7.94405
8430419L09Rik	2.27798	1.56325
8430422H06Rik	0	0.00750228
8430423G03Rik	0.124328	0
8430427H17Rik	1.73552	1.35386
8430429K09Rik	1.13093	2.37512
8430431K14Rik	0	0.00334442
8430436N08Rik	0	0
8430437L04Rik	0	0
9030025P20Rik	4.72629	3.56084
9030204H09Rik	0	0
9030404E10Rik	0.111031	0.0235888
9030612E09Rik	0	0
9030617O03Rik	0.823749	1.79522
9030619P08Rik	0.0840643	0
9030624G23Rik	2.45154	0.821534
9030624J02Rik	5.62381	5.5394
9130008F23Rik	0	2.30317
9130011E15Rik	4.41886	2.48255
9130015A21Rik	0.464668	0
9130015L21Rik	0	0
9130017N09Rik	0.536053	1.18001
9130019O22Rik	1.44361	2.58295
9130019P16Rik	0	0
9130023H24Rik	0.739848	2.78313
9130024F11Rik	0.536053	0.0676264
9130204L05Rik	0.632268	0.826522
9130206I24Rik	0.286881	0.0522603
9130209A04Rik	0	0
9130221F21Rik	0	0
9130221H12Rik	2.46728	0.859921
9130227L01Rik	0	0
9130230L23Rik	0.111031	0.0895844
9130401M01Rik	6.33914	7.05684
9130409I23Rik	0	0
9230009I02Rik	0	0
9230102K24Rik	0	0
9230102O04Rik	0	0
9230104L09Rik	0	0
9230105E05Rik	0.0565835	0.216701
9230110C19Rik	2.62994	3.23475
9230110F15Rik	0	0
9230112D13Rik	0	0.140812
9230112J17Rik	0	0
9230114K14Rik	1.91839	4.12024
9230115E21Rik	0	0
9230116N13Rik	0.443607	1.07067
9330020H09Rik	0.545968	0.531633
9330111N05Rik	0	0
9330133O14Rik	0.739848	1.97276
9330151L19Rik	1.70487	0.125779
9330158H04Rik	0	0
9330159F19Rik	0.137504	0.95659
9330159M07Rik	1.52607	0.91382
9330162B11Rik	0	0
9330175E14Rik	0	0
9330175M20Rik	0	0
9330178D15Rik	0	0
9330179D12Rik	0	0
9330182L06Rik	0.454176	0.010335
9330182O14Rik	0	0
9430007A20Rik	0	0
9430008C03Rik	4.44758	3.37934
9430014N10Rik	0	0
9430015G10Rik	5.50176	4.77645
9430016H08Rik	4.46205	5.80969
9430018G01Rik	0.0143553	0.224394
9430019J16Rik	0	0
9430020K01Rik	2.77189	1.98436
9430021M05Rik	0	1.01375
9430023L20Rik	6.24679	7.72259
9430037G07Rik	1.28096	0.49706
9430038I01Rik	3.90689	4.21647
9430041J12Rik	0	0.0421034
9430060I03Rik	0.163499	0.376559
9430069I07Rik	3.29131	1.83847
9430076C15Rik	1.48543	2.32836
9430076G02Rik	0	0
9430083A17Rik	0.238787	1.66895
9430091E24Rik	0.823749	0.593554
9530002B09Rik	0	0
9530003J23Rik	0.0703893	0
9530026F06Rik	0	0
9530026P05Rik	0.411426	0.0286038
9530027J09Rik	1.81967	4.06532
9530036O11Rik	0.0285692	0.0130314
9530048J24Rik	0	0
9530051G07Rik	0.0703893	0.255426
9530052E02Rik	0	0.0100311
9530053A07Rik	1.1177	0.401557
9530059O14Rik	0	0.543962
9530068E07Rik	4.6605	4.47736
9530077C05Rik	1.92979	2.23039
9530080O11Rik	0.650765	0.468457
9530082P21Rik	0.613532	3.18121
9530091C08Rik	0.0285692	0.447436
9630013A20Rik	0	0
9630028B13Rik	0	0.00560175
9630028H03Rik	0	0.0166191
9630033F20Rik	4.95327	4.89507
9830001H06Rik	1.23879	1.37941
9830107B12Rik	0	0
9830147E19Rik	0	3.66999
9830166K06Rik	0.0426443	0.0344245
9930012K11Rik	1.57046	3.44251
9930013L23Rik	0.0840643	0
9930014A18Rik	0.400538	0.475904
9930021J03Rik	3.848	3.17068
9930104L06Rik	3.82782	1.64223
9930111J21Rik1	0.0143553	0
9930111J21Rik2	0	0
a	0	0
A030009H04Rik	1.54597	3.11454
A130010J15Rik	2.84197	3.70651
A130049A11Rik	1.28096	2.09954
A130077B15Rik	0	0.0186539
A1bg	0	0
A1cf	0	0
A230001M10Rik	0.0565835	0
A230020J21Rik	0.201634	0.0512784
A230028O05Rik	0	0
A230046K03Rik	5.51948	5.73811
A230050P20Rik	2.70266	3.09785
A230056J06Rik	0.0565835	0.0299929
A230056P14Rik	0.124328	0.00681213
A230057D06Rik	0	0
A230065H16Rik	0	0.0432326
A230070E04Rik	0.0285692	0.0853042
A230072C01Rik	1.20163	0.921451
A230072E10Rik	0.137504	1.16303
A230073K19Rik	0.0703893	0.907064
A230077H06Rik	0.0285692	0
A230108P19Rik	0	0
A2m	2.28392	1.46914
A330009N23Rik	0.669027	1.17869
A330021E22Rik	0.941106	0.586344
A330023F24Rik	0.0840643	0.0996136
A330032B11Rik	0	0.234193
A330035P11Rik	0.659925	0.703661
A330040F15Rik	0	1.40891
A330041J22Rik	0.0426443	0
A330048O09Rik	0.847997	0.297904
A330049N07Rik	0	0.00959775
A330050B17Rik	0.0703893	0
A330050F15Rik	0	0
A330069E16Rik	0.443607	3.89582
A330070K13Rik	0	0
A330076C08Rik	0	0
A330076H08Rik	0	0
A330093E20Rik	0.124328	0.0158143
A330102I10Rik	0.111031	0
A3galt2	0.0143553	0.00281931
A430005L14Rik	5.85449	7.70595
A430033K04Rik	2.44361	2.28949
A430035B10Rik	0.111031	0.215261
A430071A18Rik	0.0565835	0.0147805
A430078G23Rik	0.0285692	0.0907991
A430088P11Rik	0	0.124789
A430089I19Rik	0	0
A430090L17Rik	0.0143553	1.11887
A430092G05Rik	0	0
A430093F15Rik	0.0703893	0
A430105I19Rik	0.176323	0.157561
A430107P09Rik	0	0
A4galt	3.08746	4.45215
A4gnt	0	0.67904
A530006G24Rik	0	0
A530013C23Rik	0	0
A530016L24Rik	0	0
A530032D15Rik	0.176323	0.318233
A530050N04Rik	0	0
A530053G22Rik	0	0
A530054K11Rik	3.10434	3.55725
A530064D06Rik	0	0
A530072M11Rik	0.594549	0
A530088E08Rik	0	0.0106105
A530099J19Rik	0	0
A630001G21Rik	0.250962	2.11366
A630007B06Rik	4.70099	4.02338
A630010A05Rik	0	0
A630012P03Rik	0	0.745554
A630019I02Rik	0	0.487975
A630020A06	0.613532	0.192625
A630023A22Rik	0	0
A630033H20Rik	0	0.289336
A630066F11Rik	0.356144	2.91153
A630072M18Rik	1.40054	1.36468
A630073D07Rik	0	0
A630075F10Rik	0	0
A630076J17Rik	0	0
A630077J23Rik	0	0
A630089N07Rik	2.32481	3.30942
A630095E13Rik	0.137504	0
A630095N17Rik	0.454176	0.32385
A730017C20Rik	0	0
A730017L22Rik	1.38405	1.34713
A730018C14Rik	0	0
A730020E08Rik	0	0
A730020M07Rik	0	0
A730036I17Rik	0.356144	0.287117
A730046J19Rik	0.0565835	0
A730056A06Rik	0.0285692	0
A730082K24Rik	0.400538	0.914073
A730085A09Rik	1.16993	0.999611
A730085K08Rik	0	0.248748
A730090H04Rik	0	0.830108
A730090N16Rik	0.286881	1.73291
A730098P11Rik	5.52857	6.19602
A830009L08Rik	0	0
A830010M20Rik	1.63227	0.707682
A830018L16Rik	1.79077	0.928981
A830019L24Rik	0	0
A830052D11Rik	0	0
A830080D01Rik	5.32948	6.07286
A830082K12Rik	0.0285692	0
A830082N09Rik	0.687061	0.697492
A930001A20Rik	0.0565835	0.314618
A930001C03Rik	0.773996	1.5937
A930003A15Rik	0	0.109397
A930003O13Rik	0	0.0146371
A930004D18Rik	1.23266	0.0308197
A930005H10Rik	3.38819	2.56358
A930006I01Rik	0	0
A930007I19Rik	0.443607	0.549677
A930009A15Rik	0	0
A930011G23Rik	0	0
A930012L18Rik	0	0.186946
A930013F10Rik	1.95233	2.67951
A930015D03Rik	3.16189	3.54439
A930017M01Rik	0	0.300212
A930018P22Rik	0	0
A930019D19Rik	0.0840643	0
A930024E05Rik	1.70044	2.15808
A930041C12Rik	0.163499	0
AA387883	0	0
AA388235	0.189034	0.238588
AA415398	0.565597	1.59618
AA465934	5.34092	6.4577
AA467197	1.85599	1.14377
AA474331	1.78241	0.216503
AA536875	0	0
AA543186	0.263034	0.855282
AA545190	0	0
AA619741	0	0
AA792892	0	0
AA986860	0.176323	2.46464
AA987161	3.64155	3.93168
Aaas	6.15846	7.38468
Aacs	4.37782	5.3094
Aadac	0.111031	1.58659
Aadacl2	0.0426443	0
Aadacl3	0.0426443	0
Aadat	0.15056	1.06123
Aagab	5.17712	5.62525
Aak1	3.04264	1.89436
Aamp	7.13761	8.2353
Aanat	0.214125	0
Aard	5.55857	1.03409
Aars	8.55029	6.54755
Aars2	4.87725	2.8775
Aarsd1	6.12164	6.91399
Aasdh	3.61235	3.23654
Aasdhppt	5.25512	7.06002
Aass	2.35896	3.32741
Aatf	5.63343	6.12609
Aatk	0.238787	0
AB099516	0.948601	0.62102
AB124611	0.0565835	0.279677
Abat	1.7866	2.08642
Abca1	3.46858	1.96235
Abca12	0.0426443	0.271868
Abca13	0.0703893	0
Abca14	0.0976108	0
Abca15	0	0
Abca16	0.137504	0.0664887
Abca17	0	0
Abca2	3.3978	1.4469
Abca3	2.51602	0.7546
Abca4	0.443607	0.0470027
Abca5	1.5509	0.840661
Abca6	0.0143553	0.0158182
Abca7	3.59813	0.872007
Abca8a	0	0
Abca8b	0.356144	0.684588
Abca9	0	0
Abcb10	3.57168	2.62888
Abcb11	0.0143553	0
Abcb1a	3.45418	2.55393
Abcb1b	3.8885	3.84604
Abcb4	0.176323	0.0280508
Abcb5	0.0285692	0.179508
Abcb6	3.9279	3.62219
Abcb7	4.76765	4.49895
Abcb8	4.6605	3.9726
Abcb9	0.201634	0.20848
Abcc1	4.4614	3.59783
Abcc10	2.74201	0.48999
Abcc12	0.0285692	0
Abcc2	0.536053	0.0387069
Abcc3	0.163499	0.230402
Abcc4	6.06134	3.21121
Abcc5	5.76075	4.09459
Abcc6	0.0285692	0.00773462
Abcc8	0.0840643	0.236219
Abcc9	0.0143553	0
Abcd1	2.45681	1.58942
Abcd2	0	0.290082
Abcd3	4.75275	4.75883
Abcd4	4.07125	3.4661
Abce1	7.99774	8.03307
Abcf1	7.4031	7.34049
Abcf2	7.72982	8.20469
Abcf3	4.8495	5.02029
Abcg1	1.82782	5.72323
Abcg2	5.87995	6.76514
Abcg3	0.124328	0.141586
Abcg4	0.0976108	0
Abcg5	0	0
Abcg8	0	0
Abhd1	2.75061	1.94122
Abhd10	4.83744	4.07746
Abhd11	5.97131	5.8573
Abhd12	5.52199	2.78935
Abhd12b	0	0
Abhd13	4.09677	2.88506
Abhd14a	4.22188	5.33739
Abhd14b	2.79701	2.46567
Abhd15	0.0840643	0.260395
Abhd16a	3.96901	3.9295
Abhd16b	0.0703893	0
Abhd2	3.94205	2.34808
Abhd3	0.879706	1.07526
Abhd4	4.76871	5.61563
Abhd5	2.56803	4.39718
Abhd6	2.46989	4.17942
Abhd8	3.17792	2.51566
Abi1	5.16551	5.13657
Abi2	4.49185	5.1083
Abi3	0.516015	0.79468
Abi3bp	0.137504	0.19899
Abl1	4.88899	2.95228
Abl2	4.76553	2.54733
Ablim1	1.31034	1.44745
Ablim2	1.37851	0.291274
Ablim3	0.485427	0.0509836
Abo	0.111031	0.722308
Abp1	0	0
Abr	4.74308	3.19428
Abra	0.0703893	0.216329
Abt1	3.79077	4.63807
Abtb1	5.04876	4.76959
Abtb2	1.36737	1.33724
Acaa1a	5.2032	4.94914
Acaa1b	0.903038	1.24016
Acaa2	4.68201	5.63081
Acaca	5.12184	3.84199
Acacb	3.04614	1.26396
Acad10	2.79077	0.468812
Acad12	1.69599	2.08262
Acad8	4.46663	4.41329
Acad9	4.70819	4.5096
Acadl	4.52293	5.04034
Acadm	6.7502	7.27656
Acads	5.47346	2.31614
Acadsb	4.27501	4.68046
Acadvl	4.45812	4.54537
Acan	0.815575	0.479568
Acap1	3.80426	2.5683
Acap2	4.64328	3.14075
Acap3	2.82171	1.70654
Acat1	3.99367	4.2981
Acat2	7.12485	7.75862
Acat3	0.739848	0.635585
Acbd3	4.43029	4.79081
Acbd4	4.50398	3.20638
Acbd5	3.60644	4.01961
Acbd6	5.58976	3.52756
Acbd7	2.66448	3.01263
Accs	1.51602	0.929712
Accsl	4.29205	3.69472
Acd	4.34199	6.39925
Ace	0.505891	0
Ace2	0	0
Acer1	0.111031	0.124567
Acer3	2.62761	3.82985
Ache	0.163499	0.129935
Acin1	7.32048	4.93926
Acly	8.32719	6.88909
Acmsd	0.0840643	0
Acn9	4.47119	4.51386
Acnat1	0.137504	1.73195
Acnat2	0	0
Aco1	5.68734	4.96191
Aco2	8.14369	6.81238
Acot1	4.12019	3.88777
Acot10	0.250962	0.480355
Acot11	1.50589	0.924947
Acot12	0	0.0218732
Acot13	6.56894	6.53784
Acot2	2.72465	3.97726
Acot3	0.475085	0.130441
Acot4	0.443607	0.797638
Acot5	0	0
Acot6	0.356144	0
Acot7	6.24279	6.45176
Acot8	4.41616	4.3102
Acot9	6.51207	7.83772
Acox1	3.9982	3.20583
Acox2	0	0
Acox3	2.7761	2.51285
Acoxl	0.941106	0.0100452
Acp1	5.21062	7.04578
Acp2	3.46336	3.05374
Acp5	3.06178	3.03012
Acp6	7.00686	6.96257
Acpl2	1.54597	1.68543
Acpp	0.378512	0.61997
Acpt	0.0565835	0
Acr	0.0426443	0.319457
Acrbp	2.06695	2.10007
Acrv1	0.189034	0
Acsbg1	0.137504	0.150972
Acsbg2	1	0.183124
Acsf2	4.48671	0.377733
Acsf3	3.80529	2.62216
Acsl1	4.58015	2.90951
Acsl3	5.60348	6.07999
Acsl4	4.80581	5.60263
Acsl5	3.12267	4.44404
Acsl6	2.05658	0.457757
Acsm1	0	0
Acsm2	0	0
Acsm3	0.495695	0.00210127
Acsm4	0.176323	0.358055
Acsm5	0	0
Acss1	4.27128	2.7648
Acss2	4.44758	2.75261
Acss3	0.389567	0.0635633
Acta1	0.0976108	1.17517
Actb	9.78663	12.4385
Actbl2	0	0
Actc1	0	0.34812
Actg1	10.0933	12.4911
Actg2	0.111031	0
Actl6a	7.65793	8.50699
Actl6b	0.0426443	0.317348
Actl7a	0.137504	0
Actl7b	0.0426443	0.218105
Actl9	0	0
Actn1	6.93934	6.13118
Actn2	1.38957	1.38473
Actn3	4.65478	1.77354
Actn4	7.90611	7.26132
Actr10	4.51665	6.24513
Actr1a	5.96162	6.3916
Actr1b	6.37173	6.27962
Actr2	7.65019	9.32238
Actr3	7.70888	7.81778
Actr3b	3.904	3.23005
Actr5	3.53481	2.09571
Actr6	4.86146	5.83012
Actr8	5.31542	5.95339
Actrt1	0	0
Actrt2	0	0
Acvr1	2.70929	1.0818
Acvr1b	4.91456	0.750872
Acvr1c	0	0.00211212
Acvr2a	3.15866	2.84672
Acvr2b	4.75809	4.2417
Acvrl1	0.432959	0.0183851
Acy1	6.00293	5.96896
Acy3	2.32481	3.42132
Acyp1	4.80529	4.71163
Acyp2	2.7845	2.5617
Ada	2.99458	4.50475
Adad1	0.378512	0.371738
Adad2	2.62059	0.748543
Adal	4.59096	4.48471
Adam10	4.3505	3.94741
Adam11	0.594549	0.422291
Adam12	0	0
Adam15	3.12598	0.955088
Adam17	4.70653	4.86806
Adam18	0	0
Adam19	5.15137	2.94242
Adam1a	0.189034	0.0575558
Adam1b	0	0.489771
Adam2	0.0285692	0.0112831
Adam20	0	0
Adam21	0.214125	0.982937
Adam22	1.9486	0.152643
Adam23	6.79025	3.27253
Adam24	0	0
Adam25	0	0.00364286
Adam26a	0	0
Adam26b	0	0
Adam28	0	0.0483578
Adam29	0	0
Adam3	0	0
Adam30	0	0
Adam32	0.0565835	0.00393389
Adam33	0.137504	0.0030352
Adam34	0	0
Adam39	0	0
Adam4	0.367371	1.70245
Adam5	0	0.0243815
Adam6a	0	0
Adam6b	0	0
Adam7	0	0
Adam8	0.443607	1.97781
Adam9	4.12681	3.63981
Adamdec1	0	0.654743
Adamts1	1.22033	1.86765
Adamts10	1.93357	2.36066
Adamts12	0	0
Adamts13	0	0.0062834
Adamts14	2.81762	0.959501
Adamts15	0.584963	2.35534
Adamts16	0	0
Adamts17	0.250962	0.145139
Adamts18	0	0.795656
Adamts19	0.201634	0.560612
Adamts2	0.214125	0.251575
Adamts20	0.475085	0.0105205
Adamts3	0.238787	0.942719
Adamts4	0.757023	0.867157
Adamts5	0	0.998408
Adamts6	0.0565835	1.91098
Adamts7	0.650765	0.608844
Adamts8	0.918386	0.363939
Adamts9	2.07724	2.16366
Adamtsl1	0.713696	0.568706
Adamtsl2	0	0
Adamtsl3	0.0143553	0
Adamtsl4	0.948601	1.00294
Adamtsl5	1.28688	1.32231
Adap1	5.03694	3.05758
Adap2	1.60407	2.52862
Adar	4.96625	3.50893
Adarb1	2.15381	0.681867
Adarb2	2.85	1.95028
Adat1	4.4822	2.8732
Adat2	4.33271	5.38159
Adat3	3.39506	3.54618
Adc	3.65191	1.68856
Adck1	4.12598	4.24102
Adck2	1.42761	1.75688
Adck3	2.86196	2.61073
Adck4	3.94205	2.61797
Adck5	3.51602	3.6455
Adcy1	2.72683	1.324
Adcy10	0.0703893	0
Adcy2	0.298658	0.795384
Adcy3	2.66903	1.45485
Adcy4	0.0143553	0
Adcy5	0.378512	0
Adcy6	0.790772	0.230417
Adcy7	0.650765	0.34381
[truncated: 20,046 more rows]

## Sheet: ED4d
	cell_type	PC_1	PC_2	Rbfox3
day0_A.1	ESC	-105.063	21.7506	0
day0_A.11	ESC	-106.037	22.3127	0
day0_A.12	ESC	-109.654	24.1825	0
day0_A.13	ESC	-103.043	19.7125	0
day0_A.14	ESC	-107.898	19.1766	0
day0_A.15	ESC	-98.6469	14.8279	0
day0_A.16	ESC	-109.744	21.9598	0.0892197
day0_A.17	ESC	-106.439	22.5725	0
day0_A.18	ESC	-107.055	19.3158	0
day0_A.2	ESC	-107.013	22.9605	0
day0_A.20	ESC	-106.597	21.2694	0
day0_A.21	ESC	-109.245	23.0778	0
day0_A.22	ESC	-109.613	23.2789	0.0145743
day0_A.23	ESC	-110.08	20.7535	0
day0_A.24	ESC	-107.438	21.759	0
day0_A.25	ESC	-106.869	20.3287	0
day0_A.26	ESC	-109.032	21.6641	0
day0_A.27	ESC	-107.014	21.4576	0
day0_A.28	ESC	-108.123	21.5377	0
day0_A.3	ESC	-110.044	22.6994	0
day0_A.30	ESC	-107.406	21.4219	0
day0_A.31	ESC	-105.598	21.3304	0
day0_A.32	ESC	-106.014	21.8267	0
day0_A.33	ESC	-109.896	21.7732	0
day0_A.34	ESC	-114.039	24.9763	0
day0_A.35	ESC	-106.748	21.6295	0
day0_A.36	ESC	-109.172	21.4761	0
day0_A.37	ESC	-109.066	24.3491	0
day0_A.4	ESC	-110.669	23.4191	0
day0_A.40	ESC	-111.087	21.5492	0
day0_A.41	ESC	-112.357	23.8358	0
day0_A.42	ESC	-102.89	16.713	0
day0_A.43	ESC	-103.673	23.3324	0.0954675
day0_A.44	ESC	-110.372	23.4714	0.0211806
day0_A.45	ESC	-103.402	16.3684	0
day0_A.46	ESC	-105.967	19.0172	0
day0_A.47	ESC	-101.713	16.5115	0.00873358
day0_A.48	ESC	-95.6666	11.4258	0
day0_A.49	ESC	-99.507	17.3934	0
day0_A.5	ESC	-108.968	20.8818	0
day0_A.50	ESC	-112.175	22.8293	0.0142647
day0_A.51	ESC	-105.478	20.9539	0
day0_A.55	ESC	-104.178	20.7651	0
day0_A.56	ESC	-113.291	24.2753	0
day0_A.57	ESC	-106.423	22.1589	0.0334601
day0_A.59	ESC	-111.611	23.3805	0
day0_A.60	ESC	-107.485	21.367	0
day0_A.7	ESC	-86.6548	14.8565	0
day0_A.73	ESC	-107.81	22.1705	0
day0_A.74	ESC	-106.786	18.9817	0
day0_A.75	ESC	-104.598	21.3916	0
day0_A.76	ESC	-105.6	19.333	0
day0_A.77	ESC	-109.808	22.3133	0
day0_A.78	ESC	-99.7203	15.5879	0
day0_A.79	ESC	-101.78	18.87	0
day0_A.8	ESC	-101.773	16.1513	0
day0_A.80	ESC	-111.159	23.9097	0
day0_A.81	ESC	-104.665	18.7443	0
day0_A.82	ESC	-110.893	20.1012	0
day0_A.83	ESC	-112.8	20.8789	0
day0_A.84	ESC	-104.019	21.2682	0
day0_A.87	ESC	-105.85	19.3807	0
day0_A.88	ESC	-102.793	16.8673	0
day0_A.9	ESC	-88.0339	13.31	0
day0_A.90	ESC	-107.104	18.08	0
day0_A.91	ESC	-109.589	20.2968	0
day0_A.93	ESC	-109.23	22.0344	0
day0_A.94	ESC	-101.936	16.7843	0
day0_A.96	ESC	-88.06	10.2024	0
day0_B3.13	ESC	-109.404	19.3137	0
day0_B3.14	ESC	-104.702	16.0507	0
day0_B3.15	ESC	-103.734	16.9914	0
day0_B3.18	ESC	-109.831	19.654	0
day0_B3.19	ESC	-98.5227	15.6954	0
day0_B3.2	ESC	-107.216	19.9936	0
day0_B3.20	ESC	-102.841	18.2047	0
day0_B3.21	ESC	-103.068	16.6554	0
day0_B3.22	ESC	-98.5032	14.287	0
day0_B3.25	ESC	-98.0373	17.158	0
day0_B3.26	ESC	-102.344	16.3192	0
day0_B3.27	ESC	-102.403	19.2246	0
day0_B3.3	ESC	-104.293	19.8523	0
day0_B3.30	ESC	-103.689	14.5289	0
day0_B3.31	ESC	-107.905	20.3646	0
day0_B3.32	ESC	-105.31	20.2483	0
day0_B3.38	ESC	-109.999	18.6642	0
day0_B3.39	ESC	-99.0622	14.372	0
day0_B3.41	ESC	-91.1099	8.26972	0
day0_B3.44	ESC	-102.18	15.2371	0
day0_B3.45	ESC	-98.3871	15.6282	0
day0_B3.5	ESC	-105.396	17.1001	0.0187664
day0_B3.6	ESC	-103.534	17.0793	0
day0_B3.68	ESC	-87.1057	9.9748	0
day0_B3.7	ESC	-105.187	17.7903	0
day0_B3.73	ESC	-86.1713	8.54865	0
day0_B3.74	ESC	-88.629	9.37828	0
day0_B3.8	ESC	-101.151	17.7561	0
day0_B3.9	ESC	-109.148	20.1731	0
pyrCA1_0_1772066070_A04_P24_CA1Pyr1_SRR1546440	PGN-CA1Pyr1	18.6135	24.5759	0.608341
pyrCA1_1_1772066070_A05_P24_CA1Pyr2_SRR1546441	PGN-CA1Pyr2	12.1497	6.59163	1.17402
pyrCA1_2_1772066070_A08_P24_CA1Pyr1_SRR1546443	PGN-CA1Pyr1	16.6499	24.2931	0.624374
pyrCA1_3_1772066070_A10_P24_CA1Pyr2_SRR1546444	PGN-CA1Pyr2	5.35376	-4.48555	1.04152
pyrCA1_4_1772066070_A11_P24_CA1Pyr2_SRR1546445	PGN-CA1Pyr1	13.8591	7.47892	0.792626
pyrCA1_5_1772066070_B03_P24_CA1PyrInt_SRR1546446	PGN-CA1Pyr1	16.6472	19.8859	1.98867
pyrCA1_6_1772066070_B05_P24_CA1Pyr1_SRR1546447	PGN-CA1Pyr2	18.075	24.5245	1.68012
pyrCA1_7_1772066070_B07_P24_CA1Pyr1_SRR1546449	PGN-CA1Pyr2	19.9714	23.3017	1.10191
pyrCA1_8_1772066070_B11_P24_CA1Pyr2_SRR1546450	PGN-CA1Pyr2	12.3036	2.34078	1.28454
pyrCA1_9_1772066070_B12_P24_CA1Pyr2_SRR1546451	PGN-CA1Pyr2	10.8679	-1.59749	1.41527
pyrCA1_10_1772066070_C01_P24_CA1Pyr1_SRR1546452	PGN-CA1Pyr2	21.0264	27.1705	2.19488
pyrCA1_11_1772066070_C02_P24_CA1Pyr2_SRR1546453	PGN-CA1Pyr1	10.4291	-0.972369	0.679339
pyrCA1_12_1772066070_C03_P24_CA1Pyr1_SRR1546454	PGN-CA1Pyr2	19.8637	29.6789	0.908325
pyrCA1_13_1772066070_C04_P24_CA1Pyr1_SRR1546455	PGN-CA1Pyr2	21.2638	29.277	1.15743
pyrCA1_14_1772066070_C05_P24_CA1Pyr1_SRR1546456	PGN-CA1Pyr2	21.6369	26.5109	1.54835
pyrCA1_15_1772066070_C06_P24_CA1Pyr1_SRR1546457	PGN-CA1Pyr2	20.1424	26.8368	1.71821
pyrCA1_16_1772066070_C09_P24_CA1Pyr1_SRR1546458	PGN-CA1Pyr2	19.9611	27.4354	1.52649
pyrCA1_17_1772066070_C11_P24_CA1Pyr1_SRR1546459	PGN-CA1Pyr2	20.8248	27.63	0.632412
pyrCA1_18_1772066070_D08_P24_CA1Pyr1_SRR1546461	PGN-CA1Pyr2	10.6818	2.73476	0.452172
pyrCA1_19_1772066070_D11_P24_CA1Pyr1_SRR1546462	PGN-CA1Pyr2	17.6256	27.9563	1.47677
pyrCA1_20_1772066070_E05_P24_CA1Pyr1_SRR1546464	PGN-CA1Pyr1	18.1133	23.7664	1.54006
pyrCA1_21_1772066070_E08_P24_CA1Pyr1_SRR1546465	PGN-CA1Pyr2	22.0069	27.793	0.672835
pyrCA1_22_1772066070_E09_P24_CA1Pyr1_SRR1546466	PGN-CA1Pyr1	17.6555	24.6025	1.59363
pyrCA1_23_1772066070_E12_P24_CA1Pyr1_SRR1546467	PGN-CA1Pyr1	20.8122	29.0431	1.33612
pyrCA1_25_1772066070_F02_P24_CA1PyrInt_SRR1546469	PGN-CA1Pyr1	14.7426	20.5942	1.13831
pyrCA1_26_1772066070_F03_P24_CA1PyrInt_SRR1546470	PGN-CA1Pyr1	16.1131	23.6164	1.9736
pyrCA1_27_1772066070_F04_P24_CA1Pyr2_SRR1546471	PGN-CA1Pyr1	11.7885	0.910811	0.665033
pyrCA1_28_1772066070_F07_P24_CA1Pyr1_SRR1546472	PGN-CA1Pyr2	19.7482	29.7466	1.51
pyrCA1_29_1772066070_F10_P24_CA1Pyr2_SRR1546473	PGN-CA1Pyr2	14.6119	8.03722	1.13139
pyrCA1_30_1772066070_F12_P24_CA1Pyr1_SRR1546474	PGN-CA1Pyr2	20.3826	27.656	0.967891
pyrCA1_31_1772066070_G05_P24_CA1Pyr1_SRR1546475	PGN-CA1Pyr1	14.8205	24.0987	1.35931
pyrCA1_32_1772066070_G07_P24_CA1Pyr2_SRR1546476	PGN-CA1Pyr2	13.9795	6.44829	1.10814
pyrCA1_33_1772066070_G11_P24_CA1Pyr1_SRR1546478	PGN-CA1Pyr1	11.6881	15.8902	0.576563
pyrCA1_34_1772066070_H04_P24_CA1Pyr1_SRR1546480	PGN-CA1Pyr2	20.6075	29.1818	1.58839
pyrCA1_35_1772066070_H05_P24_CA1Pyr2_SRR1546481	PGN-CA1Pyr2	13.9862	8.24769	0.520364
pyrCA1_36_1772066070_H06_P24_CA1Pyr1_SRR1546482	PGN-CA1Pyr2	10.9485	20.3707	1.58079
pyrCA1_37_1772066070_H08_P24_CA1Pyr1_SRR1546483	PGN-CA1Pyr2	18.7542	28.2468	1.04318
pyrCA1_38_1772066070_H10_P24_CA1Pyr2_SRR1546484	PGN-CA1Pyr2	11.4224	-0.67584	1.71242
pyrCA1_39_1772066070_H11_P24_CA1PyrInt_SRR1546485	PGN-CA1Pyr2	21.3987	28.609	1.44498
pyrCA1_40_1772066070_H12_P24_CA1Pyr1_SRR1546486	PGN-CA1Pyr2	21.7544	30.2089	1.3975
pyrCA1_41_1772066073_A01_P26_CA1Pyr1_SRR1546487	PGN-CA1Pyr2	18.2556	10.6478	1.78167
pyrCA1_43_1772066073_A10_P26_CA1Pyr2_SRR1546489	PGN-CA1Pyr2	3.9546	-15.5694	1.16694
pyrCA1_44_1772066073_A11_P26_CA1Pyr2_SRR1546490	PGN-CA1Pyr1	15.1256	12.5665	0.873868
pyrCA1_45_1772066073_B01_P26_CA1Pyr2_SRR1546491	PGN-CA1Pyr1	10.1185	-3.33386	0.812229
pyrCA1_46_1772066073_B04_P26_CA1Pyr2_SRR1546494	PGN-CA1Pyr1	9.32863	-5.37068	1.3917
pyrCA1_47_1772066073_B05_P26_CA1Pyr2_SRR1546495	PGN-CA1Pyr1	6.08247	-11.8826	1.39632
pyrCA1_48_1772066073_B08_P26_CA1Pyr2_SRR1546496	PGN-CA1Pyr1	10.6358	-3.20898	1.06698
pyrCA1_49_1772066073_B09_P26_CA1PyrInt_SRR1546497	PGN-CA1Pyr1	16.7844	13.1409	0
pyrCA1_53_1772066073_C03_P26_CA1Pyr2_SRR1546501	PGN-CA1Pyr2	6.6076	-9.47774	1.75316
pyrCA1_54_1772066073_C04_P26_CA1Pyr2_SRR1546502	PGN-CA1Pyr1	7.96691	-8.5173	1.37744
pyrCA1_55_1772066073_C07_P26_CA1Pyr2_SRR1546503	PGN-CA1Pyr2	7.30251	-9.4383	1.41778
pyrCA1_56_1772066073_C09_P26_CA1Pyr2_SRR1546504	PGN-CA1Pyr1	7.56737	-7.9418	1.50148
pyrCA1_57_1772066073_C10_P26_CA1Pyr2_SRR1546505	PGN-CA1Pyr1	8.5123	-5.63457	1.37561
pyrCA1_58_1772066073_C11_P26_CA1Pyr2_SRR1546506	PGN-CA1Pyr1	7.65541	-11.1954	1.58396
pyrCA1_59_1772066073_D02_P26_CA1Pyr2_SRR1546507	PGN-CA1Pyr1	4.16019	-17.506	1.02601
pyrCA1_60_1772066073_D04_P26_CA1Pyr2_SRR1546508	PGN-CA1Pyr1	10.8141	-1.33364	2.29115
pyrCA1_61_1772066073_D07_P26_CA1Pyr2_SRR1546509	PGN-CA1Pyr1	14.291	5.63927	1.66791
pyrCA1_62_1772066073_D09_P26_CA1PyrInt_SRR1546510	PGN-CA1Pyr1	14.8074	7.63068	1.01364
pyrCA1_63_1772066073_D10_P26_CA1Pyr2_SRR1546511	PGN-CA1Pyr1	13.6735	5.69455	1.29115
pyrCA1_64_1772066073_D11_P26_CA1Pyr2_SRR1546512	PGN-CA1Pyr2	6.3276	-11.7906	0.839576
pyrCA1_65_1772066073_E01_P26_CA1Pyr2_SRR1546513	PGN-CA1Pyr2	13.0726	4.78726	1.34351
pyrCA1_66_1772066073_E02_P26_CA1PyrInt_SRR1546514	PGN-CA1PyrInt	18.9453	10.6692	1.99022
pyrCA1_67_1772066073_E04_P26_CA1Pyr1_SRR1546515	PGN-CA1Pyr1	17.478	15.6261	1.31786
pyrCA1_68_1772066073_E05_P26_CA1Pyr1_SRR1546516	PGN-CA1Pyr1	18.4241	18.1138	1.75581
pyrCA1_69_1772066073_E08_P26_CA1Pyr2_SRR1546517	PGN-CA1Pyr1	15.8699	11.4259	1.65247
pyrCA1_70_1772066073_E09_P26_CA1PyrInt_SRR1546518	PGN-CA1Pyr1	16.0285	12.5346	1.31346
pyrCA1_71_1772066073_E11_P26_CA1PyrInt_SRR1546519	PGN-CA1Pyr1	19.5669	18.2251	0.995812
pyrCA1_72_1772066073_E12_P26_CA1Pyr2_SRR1546520	PGN-CA1Pyr2	10.3826	-2.82442	1.84214
pyrCA1_73_1772066073_F01_P26_CA1PyrInt_SRR1546521	PGN-CA1Pyr1	17.9532	15.4224	0.582817
pyrCA1_74_1772066073_F02_P26_CA1Pyr2_SRR1546522	PGN-CA1Pyr1	13.8971	7.26295	0.749169
pyrCA1_75_1772066073_F04_P26_CA1Pyr2_SRR1546523	PGN-CA1Pyr1	10.7626	-0.49993	1.8327
pyrCA1_76_1772066073_F06_P26_CA1Pyr2_SRR1546524	PGN-CA1PyrInt	10.9572	0.816582	1.59158
pyrCA1_77_1772066073_F07_P26_CA1PyrInt_SRR1546525	PGN-CA1Pyr1	17.7531	15.8556	1.66852
pyrCA1_78_1772066073_F08_P26_CA1PyrInt_SRR1546526	PGN-CA1Pyr1	18.8051	18.6907	1.63169
pyrCA1_79_1772066073_F09_P26_CA1Pyr2_SRR1546527	PGN-CA1Pyr1	15.3325	11.6107	1.91469
pyrCA1_80_1772066073_G02_P26_CA1PyrInt_SRR1546528	PGN-CA1Pyr1	20.3565	14.6531	2.18138
pyrCA1_81_1772066073_G06_P26_CA1PyrInt_SRR1546529	PGN-CA1Pyr1	15.8958	4.41204	1.84233
pyrCA1_82_1772066073_G07_P26_CA1Pyr1_SRR1546530	PGN-CA1Pyr1	17.7906	14.4499	1.32436
pyrCA1_83_1772066073_G08_P26_CA1Pyr1_SRR1546531	PGN-CA1Pyr1	18.0764	18.219	1.65738
pyrCA1_84_1772066073_G12_P26_CA1Pyr2_SRR1546532	PGN-CA1Pyr1	9.84321	-2.88511	1.53308
pyrCA1_85_1772066073_H01_P26_CA1Pyr1_SRR1546533	PGN-CA1Pyr2	16.5815	16.8196	2.06395
pyrCA1_86_1772066073_H02_P26_CA1Pyr1_SRR1546534	PGN-CA1Pyr1	19.0585	18.2898	1.75756
pyrCA1_87_1772066073_H11_P26_CA1Pyr2_SRR1546535	PGN-CA1Pyr2	13.4783	12.9742	1.54777
pyrCA1_88_1772066074_A01_P26_CA1Pyr2_SRR1546536	PGN-CA1Pyr1	7.83831	-11.9729	1.78777
pyrCA1_89_1772066074_A09_P26_CA1Pyr2_SRR1546539	PGN-CA1Pyr1	8.63975	-9.23107	1.04217
pyrCA1_90_1772066074_B01_P26_CA1Pyr1_SRR1546540	PGN-CA1Pyr2	18.6127	12.8952	0.967688
pyrCA1_92_1772066074_B03_P26_CA1Pyr2_SRR1546542	PGN-CA1PyrInt	9.04414	-4.0824	1.01932
pyrCA1_93_1772066074_B08_P26_CA1Pyr2_SRR1546543	PGN-CA1Pyr1	9.11559	-7.20834	1.72283
pyrCA1_94_1772066074_C01_P26_CA1Pyr1_SRR1546544	PGN-CA1PyrInt	18.9152	12.1018	1.14934
pyrCA1_95_1772066074_C08_P26_CA1Pyr2_SRR1546545	PGN-CA1Pyr2	17.9111	14.3436	1.16704
pyrCA1_96_1772066074_D02_P26_CA1Pyr2_SRR1546546	PGN-CA1Pyr2	5.1871	-6.32635	1.13725
pyrCA1_97_1772066074_D07_P26_CA1Pyr2_SRR1546547	PGN-CA1Pyr2	10.9145	-3.28122	0.815084
pyrCA1_98_1772066074_E02_P26_CA1Pyr2_SRR1546548	PGN-CA1Pyr2	12.8174	0.691471	1.36071
pyrCA1_99_1772066074_E03_P26_CA1Pyr1_SRR1546549	PGN-CA1Pyr2	15.2325	5.21478	1.14669
pyrCA1_100_1772066074_E07_P26_CA1Pyr2_SRR1546550	PGN-CA1Pyr2	16.0686	9.76326	0.993638
pyrCA1_101_1772066074_F01_P26_CA1Pyr1_SRR1546551	PGN-CA1Pyr2	11.5549	0.254696	0.488995
pyrCA1_102_1772066074_F03_P26_CA1Pyr1_SRR1546552	PGN-CA1Pyr1	18.9243	17.5232	1.75832
pyrCA1_103_1772066074_F07_P26_CA1Pyr2_SRR1546553	PGN-CA1Pyr2	9.94894	-10.2289	1.61098
pyrCA1_104_1772066074_F08_P26_CA1Pyr2_SRR1546554	PGN-CA1Pyr1	14.028	4.37028	1.062
pyrCA1_105_1772066074_G03_P26_CA1Pyr2_SRR1546555	PGN-CA1Pyr2	11.0782	-1.40596	1.31638
pyrCA1_107_1772066076_A03_P28_CA1Pyr2_SRR1546557	PGN-CA1Pyr2	3.16168	-11.4382	1.42373
pyrCA1_108_1772066076_A04_P28_CA1Pyr2_SRR1546558	PGN-CA1Pyr2	7.80171	-6.4229	1.47668
pyrCA1_109_1772066076_A05_P28_CA1Pyr1_SRR1546559	PGN-CA1Pyr2	14.0196	33.1091	2.00072
pyrCA1_111_1772066076_A12_P28_CA1Pyr2_SRR1546563	PGN-CA1Pyr1	12.0841	5.80615	1.5726
pyrCA1_112_1772066076_B02_P28_CA1Pyr2_SRR1546564	PGN-CA1PyrInt	15.8873	9.96978	2.2689
pyrCA1_113_1772066076_B03_P28_CA1Pyr2_SRR1546565	PGN-CA1Pyr1	10.1534	-2.17326	1.79808
pyrCA1_114_1772066076_B04_P28_CA1Pyr2_SRR1546566	PGN-CA1Pyr1	6.89933	-6.74967	1.81017
pyrCA1_115_1772066076_B08_P28_CA1Pyr2_SRR1546567	PGN-CA1Pyr2	8.76836	-3.1094	1.63932
pyrCA1_116_1772066076_B11_P28_CA1Pyr2_SRR1546568	PGN-CA1Pyr1	10.5877	3.08061	1.38175
pyrCA1_117_1772066076_C05_P28_CA1Pyr2_SRR1546572	PGN-CA1Pyr1	10.8607	-4.88508	1.76341
pyrCA1_118_1772066076_C06_P28_CA1Pyr1_SRR1546573	PGN-CA1Pyr1	16.2804	24.4234	1.78183
pyrCA1_119_1772066076_D01_P28_CA1Pyr2_SRR1546575	PGN-CA1Pyr2	11.9015	-0.670486	1.71038
pyrCA1_120_1772066076_D02_P28_CA1Pyr1_SRR1546576	PGN-CA1Pyr1	19.0527	20.0863	2.20251
pyrCA1_121_1772066076_D05_P28_CA1Pyr1_SRR1546577	PGN-CA1Pyr2	19.0238	28.5265	1.92738
pyrCA1_123_1772066076_D07_P28_CA1Pyr1_SRR1546579	PGN-CA1Pyr2	19.2618	31.1347	2.49342
pyrCA1_124_1772066076_D09_P28_CA1Pyr1_SRR1546580	PGN-CA1Pyr2	6.97386	19.723	1.13334
pyrCA1_125_1772066076_D10_P28_CA1Pyr2_SRR1546581	PGN-CA1Pyr2	9.14264	-7.37886	2.31621
pyrCA1_126_1772066076_D11_P28_CA1Pyr2_SRR1546582	PGN-CA1Pyr2	9.9438	-2.40446	1.84301
pyrCA1_127_1772066076_E01_P28_CA1Pyr2_SRR1546583	PGN-CA1Pyr1	8.3839	-8.83222	2.24609
pyrCA1_128_1772066076_E02_P28_CA1Pyr1_SRR1546584	PGN-CA1Pyr2	16.6456	30.6015	2.01613
pyrCA1_129_1772066076_E08_P28_CA1Pyr2_SRR1546586	PGN-CA1Pyr1	12.3596	7.2845	1.93283
pyrCA1_130_1772066076_F07_P28_CA1Pyr2_SRR1546591	PGN-CA1Pyr2	1.85392	-6.95697	1.33289
pyrCA1_131_1772066076_F09_P28_CA1Pyr2_SRR1546592	PGN-CA1Pyr2	6.68364	-5.18621	1.38659
pyrCA1_132_1772066076_F10_P28_CA1Pyr2_SRR1546593	PGN-CA1Pyr2	9.56696	-5.72828	2.08112
pyrCA1_133_1772066076_F12_P28_CA1Pyr2_SRR1546595	PGN-CA1Pyr1	5.09899	-0.100448	1.34441
pyrCA1_134_1772066076_G08_P28_CA1Pyr2_SRR1546598	PGN-CA1Pyr2	6.3945	-3.57188	1.51027
pyrCA1_135_1772066076_G10_P28_CA1Pyr2_SRR1546599	PGN-CA1Pyr2	14.4615	2.70279	1.45054
pyrCA1_136_1772066076_H02_P28_CA1Pyr2_SRR1546601	PGN-CA1Pyr2	14.1923	10.4133	1.67354
pyrCA1_137_1772066076_H07_P28_CA1Pyr2_SRR1546604	PGN-CA1Pyr2	11.6794	10.6035	1.66003
pyrCA1_138_1772066077_A01_P23_CA1Pyr2_SRR1546605	PGN-CA1Pyr2	13.6819	5.2296	1.54743
pyrCA1_139_1772066077_A04_P23_CA1Pyr1_SRR1546607	PGN-CA1Pyr2	13.4684	5.17293	0.914734
pyrCA1_140_1772066077_A05_P23_CA1Pyr1_SRR1546608	PGN-CA1Pyr1	19.7035	27.444	2.10451
pyrCA1_141_1772066077_A10_P23_CA1Pyr1_SRR1546610	PGN-CA1Pyr2	20.6449	21.8932	1.9837
pyrCA1_142_1772066077_A12_P23_CA1Pyr1_SRR1546611	PGN-CA1Pyr2	16.8629	14.7807	1.39393
pyrCA1_143_1772066077_B01_P23_CA1Pyr1_SRR1546612	PGN-CA1Pyr1	14.1157	9.59813	0.544227
pyrCA1_144_1772066077_B07_P23_CA1Pyr2_SRR1546614	PGN-CA1Pyr2	17.2261	13.834	1.02015
pyrCA1_145_1772066077_B09_P23_CA1Pyr1_SRR1546615	PGN-CA1Pyr1	22.572	31.8181	1.17016
pyrCA1_146_1772066077_B11_P23_CA1Pyr2_SRR1546616	PGN-CA1Pyr1	9.41952	-4.97602	1.1628
pyrCA1_147_1772066077_B12_P23_CA1Pyr1_SRR1546617	PGN-CA1Pyr2	21.6456	29.6741	1.12339
pyrCA1_148_1772066077_C01_P23_CA1Pyr1_SRR1546618	PGN-CA1Pyr2	20.7511	31.4539	1.98656
pyrCA1_149_1772066077_C04_P23_CA1Pyr1_SRR1546620	PGN-CA1Pyr2	20.5765	26.6791	1.81102
pyrCA1_150_1772066077_C06_P23_CA1Pyr1_SRR1546621	PGN-CA1Pyr1	14.139	10.3325	1.48871
pyrCA1_151_1772066077_C09_P23_CA1Pyr1_SRR1546622	PGN-CA1Pyr1	19.6395	23.1175	1.13481
pyrCA1_152_1772066077_C10_P23_CA1Pyr1_SRR1546623	PGN-CA1Pyr2	20.921	31.7978	1.20018
pyrCA1_153_1772066077_C11_P23_CA1Pyr1_SRR1546624	PGN-CA1Pyr2	22.5234	33.9451	1.68614
pyrCA1_154_1772066077_C12_P23_CA1Pyr2_SRR1546625	PGN-CA1Pyr2	13.2878	-1.73083	1.55558
pyrCA1_155_1772066077_D04_P23_CA1Pyr2_SRR1546626	PGN-CA1Pyr2	11.786	-1.48498	1.13512
pyrCA1_156_1772066077_D05_P23_CA1PyrInt_SRR1546627	PGN-CA1Pyr2	16.0501	15.9074	1.91739
pyrCA1_157_1772066077_D06_P23_CA1Pyr1_SRR1546628	PGN-CA1Pyr2	21.8154	30.1311	1.46225
pyrCA1_158_1772066077_D07_P23_CA1Pyr1_SRR1546629	PGN-CA1Pyr2	14.6794	11.5913	1.05529
pyrCA1_159_1772066077_D08_P23_CA1Pyr1_SRR1546630	PGN-CA1Pyr2	21.3936	30.3872	2.39678
pyrCA1_160_1772066077_D10_P23_CA1Pyr1_SRR1546631	PGN-CA1Pyr2	18.931	24.8575	1.60848
pyrCA1_161_1772066077_D12_P23_CA1Pyr2_SRR1546633	PGN-CA1Pyr2	16.2097	8.3445	1.38983
pyrCA1_162_1772066077_E04_P23_CA1Pyr1_SRR1546634	PGN-CA1Pyr2	24.5465	31.1211	1.68338
pyrCA1_163_1772066077_E05_P23_CA1Pyr1_SRR1546635	PGN-CA1Pyr2	15.732	11.5838	1.21017
pyrCA1_164_1772066077_E06_P23_CA1Pyr1_SRR1546636	PGN-CA1Pyr2	18.7976	23.799	1.50416
pyrCA1_165_1772066077_E09_P23_CA1PyrInt_SRR1546638	PGN-CA1Pyr1	21.6526	29.0034	1.23467
pyrCA1_166_1772066077_E11_P23_CA1Pyr1_SRR1546640	PGN-CA1PyrInt	21.1042	29.2461	1.94122
pyrCA1_167_1772066077_F04_P23_CA1Pyr1_SRR1546641	PGN-CA1Pyr1	14.1732	8.90655	0.776118
pyrCA1_168_1772066077_F05_P23_CA1Pyr1_SRR1546642	PGN-CA1PyrInt	22.8518	31.6061	1.53057
pyrCA1_169_1772066077_F06_P23_CA1Pyr1_SRR1546643	PGN-CA1Pyr1	17.7814	14.331	1.97173
pyrCA1_170_1772066077_G03_P23_CA1Pyr1_SRR1546644	PGN-CA1Pyr2	7.05768	-3.99592	1.92423
pyrCA1_171_1772066077_G04_P23_CA1Pyr1_SRR1546645	PGN-CA1PyrInt	23.7795	31.5137	1.54791
pyrCA1_172_1772066077_G05_P23_CA1Pyr1_SRR1546646	PGN-CA1Pyr1	13.32	19.7298	1.68569
pyrCA1_173_1772066077_G07_P23_CA1Pyr2_SRR1546647	PGN-CA1Pyr1	11.0666	0.551374	1.72338
pyrCA1_174_1772066077_G09_P23_CA1Pyr1_SRR1546648	PGN-CA1Pyr1	17.9102	24.4392	2.06239
pyrCA1_175_1772066077_G11_P23_CA1Pyr2_SRR1546649	PGN-CA1Pyr1	11.4008	-4.50589	1.49842
pyrCA1_176_1772066077_G12_P23_CA1Pyr1_SRR1546650	PGN-CA1Pyr1	18.4195	16.3159	1.47631
pyrCA1_177_1772066077_H01_P23_CA1Pyr1_SRR1546651	PGN-CA1Pyr1	12.4532	19.1104	1.8691
pyrCA1_178_1772066077_H06_P23_CA1Pyr2_SRR1546653	PGN-CA1PyrInt	4.03792	-20.5861	1.24518
pyrCA1_179_1772066077_H08_P23_CA1PyrInt_SRR1546654	PGN-CA1PyrInt	14.0268	16.0175	2.07536
pyrCA1_180_1772066077_H11_P23_CA1PyrInt_SRR1546655	PGN-CA1Pyr1	11.2993	16.1325	1.69358
pyrCA1_181_1772066080_A01_P28_CA1Pyr2_SRR1546657	PGN-CA1PyrInt	8.8109	-1.46638	1.5623
pyrCA1_182_1772066080_A02_P28_CA1Pyr2_SRR1546658	PGN-CA1PyrInt	9.69212	3.30711	0.597588
pyrCA1_183_1772066080_A04_P28_CA1Pyr2_SRR1546659	PGN-CA1Pyr1	9.67041	-2.73144	1.5611
pyrCA1_184_1772066080_A06_P28_CA1Pyr2_SRR1546660	PGN-CA1Pyr1	14.6108	7.13046	1.4431
pyrCA1_185_1772066080_A12_P28_CA1Pyr2_SRR1546662	PGN-CA1Pyr1	11.2756	1.50807	2.06896
pyrCA1_186_1772066080_B01_P28_CA1Pyr2_SRR1546663	PGN-CA1PyrInt	4.47663	-11.1311	0.576939
pyrCA1_187_1772066080_B05_P28_CA1Pyr2_SRR1546665	PGN-CA1Pyr1	10.064	-5.41977	1.87965
pyrCA1_188_1772066080_B06_P28_CA1Pyr1_SRR1546666	PGN-CA1PyrInt	10.8216	18.3463	1.91255
pyrCA1_189_1772066080_B10_P28_CA1Pyr2_SRR1546668	PGN-CA1Pyr2	6.9244	-1.61352	1.52117
pyrCA1_190_1772066080_B12_P28_CA1Pyr2_SRR1546669	PGN-CA1Pyr1	11.7201	1.5179	2.24114
pyrCA1_192_1772066080_C05_P28_CA1Pyr2_SRR1546673	PGN-CA1PyrInt	11.7469	1.85228	1.97679
pyrCA1_193_1772066080_C06_P28_CA1Pyr2_SRR1546674	PGN-CA1PyrInt	4.61956	-6.24981	1.8204
pyrCA1_194_1772066080_D01_P28_CA1Pyr2_SRR1546677	PGN-CA1Pyr2	10.7009	-0.471369	2.00079
pyrCA1_195_1772066080_D06_P28_CA1Pyr1_SRR1546679	PGN-CA1PyrInt	15.8146	17.2661	1.7993
pyrCA1_196_1772066080_D10_P28_CA1PyrInt_SRR1546681	PGN-CA1Pyr1	6.14035	2.21622	1.08956
pyrCA1_197_1772066080_D12_P28_CA1Pyr1_SRR1546683	PGN-CA1PyrInt	20.3034	30.7945	2.25529
pyrCA1_198_1772066080_E04_P28_CA1Pyr1_SRR1546684	PGN-CA1PyrInt	18.2807	26.1904	2.41845
pyrCA1_199_1772066080_E06_P28_CA1Pyr2_SRR1546685	PGN-CA1Pyr1	-3.1221	-7.41007	0.962124
pyrCA1_200_1772066080_F06_P28_CA1Pyr1_SRR1546687	PGN-CA1Pyr2	14.4609	16.5244	1.58031
pyrCA1_201_1772066080_F10_P28_CA1Pyr2_SRR1546689	PGN-CA1Pyr2	13.6242	7.06495	1.97813
pyrCA1_202_1772066080_F12_P28_CA1Pyr1_SRR1546690	PGN-CA1Pyr2	19.26	20.221	1.55468
pyrCA1_203_1772066080_G02_P28_CA1Pyr2_SRR1546691	PGN-CA1Pyr2	8.33818	-7.42888	1.3433
pyrCA1_204_1772066080_G03_P28_CA1Pyr2_SRR1546692	PGN-CA1Pyr2	8.76113	-2.9688	2.31147
pyrCA1_205_1772066080_G06_P28_CA1Pyr2_SRR1546694	PGN-CA1Pyr1	12.9749	0.91559	2.04329
pyrCA1_206_1772066080_G10_P28_CA1Pyr2_SRR1546696	PGN-CA1Pyr2	10.0267	0.0822409	1.92584
pyrCA1_207_1772066080_G11_P28_CA1Pyr2_SRR1546697	PGN-CA1Pyr2	12.3596	2.98564	1.65356
pyrCA1_208_1772066080_H01_P28_CA1Pyr1_SRR1546698	PGN-CA1Pyr2	14.294	16.2062	2.45025
pyrCA1_209_1772066080_H03_P28_CA1Pyr2_SRR1546699	PGN-CA1Pyr1	9.08767	-3.64168	1.95349
pyrCA1_210_1772066080_H05_P28_CA1Pyr2_SRR1546700	PGN-CA1Pyr2	8.38642	-4.88854	2.53644
pyrCA1_211_1772066080_H06_P28_CA1Pyr2_SRR1546701	PGN-CA1Pyr2	12.6441	3.4233	1.53815
pyrCA1_212_1772066080_H11_P28_CA1Pyr2_SRR1546702	PGN-CA1Pyr1	12.111	7.60919	1.79358
pyrCA1_213_1772066089_A02_P24_CA1Pyr1_SRR1546704	PGN-CA1Pyr2	18.096	26.5332	1.44183
pyrCA1_214_1772066089_A03_P24_CA1Pyr2_SRR1546705	PGN-CA1Pyr2	8.50615	-5.31344	1.79232
pyrCA1_215_1772066089_A05_P24_CA1Pyr2_SRR1546706	PGN-CA1Pyr2	10.2612	0.288663	1.59176
pyrCA1_216_1772066089_A06_P24_CA1Pyr2_SRR1546707	PGN-CA1Pyr2	11.1229	6.19832	0.825003
pyrCA1_217_1772066089_A09_P24_CA1Pyr2_SRR1546708	PGN-CA1Pyr2	6.0652	-8.53379	1.24122
pyrCA1_218_1772066089_A12_P24_CA1Pyr2_SRR1546709	PGN-CA1Pyr2	10.1992	-0.526532	0.96948
pyrCA1_219_1772066089_B02_P24_CA1Pyr2_SRR1546710	PGN-CA1Pyr2	8.23149	-3.53824	1.98783
pyrCA1_220_1772066089_B03_P24_CA1Pyr2_SRR1546711	PGN-CA1Pyr2	8.02598	-4.53471	1.6125
pyrCA1_221_1772066089_B10_P24_CA1Pyr2_SRR1546713	PGN-CA1Pyr2	9.15576	-0.557152	1.82826
pyrCA1_222_1772066089_C03_P24_CA1Pyr1_SRR1546714	PGN-CA1Pyr2	15.8887	19.2645	1.84858
pyrCA1_223_1772066089_C06_P24_CA1Pyr2_SRR1546717	PGN-CA1Pyr2	7.43125	-5.72534	1.87511
pyrCA1_224_1772066089_C07_P24_CA1Pyr1_SRR1546718	PGN-CA1Pyr2	15.5605	19.4731	1.80982
pyrCA1_225_1772066089_C12_P24_CA1Pyr1_SRR1546719	PGN-CA1Pyr2	16.2653	20.1415	1.34628
pyrCA1_226_1772066089_D02_P24_CA1Pyr2_SRR1546720	PGN-CA1Pyr2	7.59126	-7.11712	1.80219
pyrCA1_227_1772066089_D04_P24_CA1Pyr2_SRR1546721	PGN-CA1Pyr1	10.5445	-1.44371	1.55121
pyrCA1_228_1772066089_D10_P24_CA1Pyr2_SRR1546722	PGN-CA1Pyr2	11.8266	1.33743	1.30911
pyrCA1_229_1772066089_D12_P24_CA1Pyr1_SRR1546723	PGN-CA1Pyr2	18.3455	25.3018	0.956958
pyrCA1_230_1772066089_E04_P24_CA1Pyr2_SRR1546724	PGN-CA1Pyr2	7.42942	-10.4733	1.5097
pyrCA1_231_1772066089_E11_P24_CA1Pyr2_SRR1546726	PGN-CA1Pyr2	8.52822	-6.61043	1.60418
pyrCA1_232_1772066089_F04_P24_CA1Pyr2_SRR1546727	PGN-CA1Pyr2	10.4136	-2.95281	1.82967
pyrCA1_234_1772066089_F11_P24_CA1Pyr2_SRR1546729	PGN-CA1Pyr2	6.75831	-9.54351	1.94192
pyrCA1_235_1772066089_G05_P24_CA1Pyr2_SRR1546731	PGN-CA1Pyr1	9.48238	-3.82871	1.50869
pyrCA1_236_1772066089_G06_P24_CA1Pyr2_SRR1546732	PGN-CA1Pyr2	9.95861	2.25215	0.977164
pyrCA1_237_1772066089_G10_P24_CA1Pyr2_SRR1546733	PGN-CA1Pyr1	9.51715	-3.54941	0.985541
pyrCA1_238_1772066089_G11_P24_CA1Pyr2_SRR1546734	PGN-CA1Pyr2	8.69439	-4.20862	0.556781
pyrCA1_239_1772066089_G12_P24_CA1Pyr2_SRR1546735	PGN-CA1Pyr1	1.65007	-2.53445	1.68594
pyrCA1_240_1772066089_H02_P24_CA1Pyr2_SRR1546736	PGN-CA1Pyr2	9.12823	-1.32925	1.64077
pyrCA1_241_1772066089_H05_P24_CA1Pyr2_SRR1546738	PGN-CA1Pyr2	5.65203	-4.48766	1.14367
pyrCA1_242_1772066089_H06_P24_CA1Pyr2_SRR1546739	PGN-CA1Pyr2	10.1069	-2.93912	0.954233
pyrCA1_243_1772066089_H10_P24_CA1Pyr2_SRR1546740	PGN-CA1Pyr2	9.12013	-8.24627	1.04611
pyrCA1_244_1772066090_A01_P23_CA1Pyr1_SRR1546741	PGN-CA1Pyr2	14.7503	12.9307	0.89764
pyrCA1_245_1772066090_A08_P23_CA1PyrInt_SRR1546744	PGN-CA1Pyr2	17.9727	23.5371	1.16803
pyrCA1_246_1772066090_A11_P23_CA1Pyr1_SRR1546745	PGN-CA1Pyr2	17.4278	24.9768	1.30801
pyrCA1_247_1772066090_B01_P23_CA1PyrInt_SRR1546746	PGN-CA1Pyr1	14.4937	18.7854	0.543953
pyrCA1_248_1772066090_B09_P23_CA1Pyr1_SRR1546749	PGN-CA1Pyr1	21.5061	31.4061	0.770608
pyrCA1_249_1772066090_B10_P23_CA1Pyr2_SRR1546750	PGN-CA1Pyr2	5.08941	-12.3665	1.14126
pyrCA1_250_1772066090_C02_P23_CA1Pyr1_SRR1546751	PGN-CA1Pyr2	23.3692	33.9937	1.53365
pyrCA1_251_1772066090_C03_P23_CA1Pyr1_SRR1546752	PGN-CA1Pyr2	12.0963	13.2763	0.915452
pyrCA1_252_1772066090_C04_P23_CA1Pyr1_SRR1546753	PGN-CA1Pyr2	14.0474	8.82249	1.28621
pyrCA1_253_1772066090_C09_P23_CA1Pyr1_SRR1546755	PGN-CA1Pyr2	20.1736	28.5585	1.17134
pyrCA1_254_1772066090_C10_P23_CA1Pyr1_SRR1546756	PGN-CA1Pyr2	15.9419	20.8984	1.38741
pyrCA1_255_1772066090_C11_P23_CA1Pyr1_SRR1546757	PGN-CA1Pyr2	20.8214	22.1115	1.09582
pyrCA1_256_1772066090_D07_P23_CA1PyrInt_SRR1546760	PGN-CA1Pyr1	17.5034	23.8734	1.55524
pyrCA1_257_1772066090_D11_P23_CA1PyrInt_SRR1546762	PGN-CA1Pyr2	12.8621	9.91801	1.98006
pyrCA1_258_1772066090_E03_P23_CA1Pyr1_SRR1546763	PGN-CA1Pyr2	19.2427	26.2716	1.22797
pyrCA1_259_1772066090_E04_P23_CA1PyrInt_SRR1546764	PGN-CA1Pyr2	9.43486	8.31146	1.82745
pyrCA1_260_1772066090_E06_P23_CA1Pyr1_SRR1546765	PGN-CA1Pyr1	19.227	28.5821	1.11067
pyrCA1_261_1772066090_E09_P23_CA1Pyr1_SRR1546767	PGN-CA1Pyr2	15.8814	23.4376	1.45755
pyrCA1_262_1772066090_F01_P23_CA1Pyr1_SRR1546768	PGN-CA1Pyr2	16.1165	19.308	1.89403
pyrCA1_263_1772066090_F06_P23_CA1PyrInt_SRR1546771	PGN-CA1Pyr2	16.594	23.014	1.41523
pyrCA1_264_1772066090_F07_P23_CA1Pyr1_SRR1546772	PGN-CA1Pyr2	13.6049	8.60284	1.76875
pyrCA1_265_1772066090_F10_P23_CA1PyrInt_SRR1546774	PGN-CA1Pyr2	20.0476	22.8693	1.17474
pyrCA1_266_1772066090_F11_P23_CA1Pyr2_SRR1546775	PGN-CA1Pyr2	5.26345	-7.4363	1.85143
pyrCA1_267_1772066090_G07_P23_CA1Pyr1_SRR1546778	PGN-CA1Pyr2	18.4315	26.1021	1.97365
pyrCA1_268_1772066090_G08_P23_CA1PyrInt_SRR1546779	PGN-CA1Pyr2	14.0536	21.2934	1.95432
pyrCA1_269_1772066090_G09_P23_CA1PyrInt_SRR1546780	PGN-CA1Pyr2	12.3815	16.5059	1.11008
pyrCA1_270_1772066090_G10_P23_CA1PyrInt_SRR1546781	PGN-CA1Pyr1	20.9243	28.6052	1.55888
pyrCA1_271_1772066090_H03_P23_CA1Pyr1_SRR1546783	PGN-CA1Pyr2	15.3372	24.0838	1.50212
pyrCA1_272_1772066090_H05_P23_CA1PyrInt_SRR1546784	PGN-CA1Pyr2	12.0772	6.81543	1.15432
pyrCA1_273_1772066090_H06_P23_CA1PyrInt_SRR1546785	PGN-CA1Pyr2	19.4919	30.4091	1.58602
pyrCA1_274_1772066090_H07_P23_CA1Pyr1_SRR1546786	PGN-CA1Pyr2	11.6499	16.4196	1.74779
pyrCA1_275_1772066095_A04_P27_CA1Pyr2_SRR1546788	PGN-CA1Pyr2	7.14809	-3.5604	1.73247
pyrCA1_276_1772066095_B09_P27_CA1Pyr2_SRR1546793	PGN-CA1Pyr2	5.92209	-11.0326	1.79983
pyrCA1_277_1772066095_B10_P27_CA1Pyr2_SRR1546794	PGN-CA1Pyr2	6.63639	-13.5192	1.84068
pyrCA1_278_1772066095_B11_P27_CA1Pyr2_SRR1546795	PGN-CA1Pyr1	11.0414	0.0556994	0.740954
pyrCA1_279_1772066095_C01_P27_CA1Pyr2_SRR1546797	PGN-CA1Pyr2	7.59794	-7.88022	1.40502
pyrCA1_280_1772066095_C03_P27_CA1Pyr2_SRR1546798	PGN-CA1Pyr2	9.4493	-4.65762	0.957139
pyrCA1_281_1772066095_C04_P27_CA1Pyr2_SRR1546799	PGN-CA1Pyr2	14.0383	10.2754	1.57012
pyrCA1_282_1772066095_C06_P27_CA1Pyr2_SRR1546800	PGN-CA1Pyr2	8.77265	-7.28836	2.07445
pyrCA1_283_1772066095_C11_P27_CA1Pyr1_SRR1546802	PGN-CA1Pyr2	18.283	19.0179	1.58272
pyrCA1_284_1772066095_D01_P27_CA1Pyr2_SRR1546803	PGN-CA1Pyr2	11.5216	2.99256	1.75632
pyrCA1_286_1772066095_E05_P27_CA1Pyr2_SRR1546806	PGN-CA1Pyr2	9.29771	-6.37419	2.46819
pyrCA1_287_1772066095_E07_P27_CA1Pyr1_SRR1546807	PGN-CA1Pyr2	12.9872	14.1853	1.78457
pyrCA1_288_1772066095_F03_P27_CA1Pyr2_SRR1546808	PGN-CA1Pyr1	8.84228	0.672617	1.48703
pyrCA1_289_1772066095_F06_P27_CA1Pyr2_SRR1546809	PGN-CA1Pyr2	6.47608	-9.5748	1.56944
pyrCA1_290_1772066095_G01_P27_CA1Pyr2_SRR1546813	PGN-CA1Pyr2	12.3931	-1.31389	2.00504
pyrCA1_291_1772066095_G03_P27_CA1Pyr2_SRR1546814	PGN-CA1Pyr1	9.55024	-8.71956	1.18752
pyrCA1_292_1772066095_G06_P27_CA1Pyr2_SRR1546815	PGN-CA1Pyr2	11.3471	-3.05989	1.86678
pyrCA1_293_1772066095_H08_P27_CA1Pyr2_SRR1546818	PGN-CA1Pyr2	10.5048	-0.772221	1.09142
pyrCA1_294_1772066095_H12_P27_CA1Pyr2_SRR1546819	PGN-CA1Pyr2	8.4415	-7.71864	1.03422
pyrCA1_295_1772066096_A01_P27_CA1Pyr2_SRR1546820	PGN-CA1Pyr2	7.59379	-9.94946	1.30405
pyrCA1_296_1772066096_A09_P27_CA1Pyr2_SRR1546822	PGN-CA1Pyr1	13.5301	13.3033	1.3513
pyrCA1_297_1772066096_A12_P27_CA1Pyr2_SRR1546823	PGN-CA1Pyr2	11.3699	-1.8877	2.02188
pyrCA1_298_1772066096_B04_P27_CA1Pyr2_SRR1546825	PGN-CA1Pyr2	7.03031	-5.97358	1.1911
pyrCA1_299_1772066096_B07_P27_CA1Pyr2_SRR1546826	PGN-CA1Pyr2	16.4737	8.67438	1.55088
pyrCA1_300_1772066096_B10_P27_CA1Pyr2_SRR1546827	PGN-CA1Pyr2	5.80812	-9.02168	1.8409
pyrCA1_301_1772066096_B12_P27_CA1Pyr2_SRR1546828	PGN-CA1Pyr1	14.2067	7.86449	0.891385
pyrCA1_302_1772066096_C05_P27_CA1Pyr2_SRR1546832	PGN-CA1Pyr2	10.5645	-1.68932	1.74469
pyrCA1_303_1772066096_C06_P27_CA1Pyr2_SRR1546833	PGN-CA1Pyr2	12.4929	-1.45623	1.26673
pyrCA1_304_1772066096_C10_P27_CA1Pyr2_SRR1546835	PGN-CA1Pyr2	14.6358	10.2829	1.47413
pyrCA1_305_1772066096_D01_P27_CA1Pyr2_SRR1546837	PGN-CA1Pyr2	12.7232	4.76592	1.49436
pyrCA1_306_1772066096_D03_P27_CA1Pyr1_SRR1546838	PGN-CA1Pyr2	17.3397	15.0298	1.15378
pyrCA1_307_1772066096_D04_P27_CA1Pyr2_SRR1546839	PGN-CA1Pyr2	3.7159	-12.9977	1.14816
pyrCA1_308_1772066096_D07_P27_CA1Pyr1_SRR1546840	PGN-CA1Pyr2	17.2172	19.1762	1.92172
pyrCA1_309_1772066096_D09_P27_CA1Pyr2_SRR1546841	PGN-CA1Pyr2	12.8094	3.33437	1.9651
pyrCA1_310_1772066096_D10_P27_CA1Pyr2_SRR1546842	PGN-CA1Pyr2	9.92516	-3.22829	1.53722
pyrCA1_311_1772066096_D11_P27_CA1Pyr2_SRR1546843	PGN-CA1Pyr2	12.3646	1.52144	1.51634
pyrCA1_312_1772066096_D12_P27_CA1Pyr2_SRR1546844	PGN-CA1Pyr2	4.57834	-11.0425	1.65144
pyrCA1_313_1772066096_E01_P27_CA1Pyr2_SRR1546845	PGN-CA1Pyr2	11.4779	-0.369259	2.20796
pyrCA1_314_1772066096_E03_P27_CA1Pyr2_SRR1546846	PGN-CA1Pyr2	7.82535	-1.49709	1.89562
pyrCA1_315_1772066096_E04_P27_CA1Pyr2_SRR1546847	PGN-CA1Pyr2	9.9202	-2.77137	1.25361
pyrCA1_316_1772066096_E05_P27_CA1Pyr2_SRR1546848	PGN-CA1Pyr2	10.0453	-6.36077	1.02348
pyrCA1_317_1772066096_E07_P27_CA1Pyr1_SRR1546850	PGN-CA1Pyr2	16.4201	13.8521	2.00843
pyrCA1_318_1772066096_E11_P27_CA1Pyr1_SRR1546851	PGN-CA1Pyr2	20.4428	24.2484	1.96794
pyrCA1_319_1772066096_E12_P27_CA1Pyr2_SRR1546852	PGN-CA1Pyr2	5.72933	-3.7419	0.940285
pyrCA1_320_1772066096_F01_P27_CA1Pyr2_SRR1546853	PGN-CA1Pyr2	10.75	-2.31277	1.58927
pyrCA1_321_1772066096_F02_P27_CA1Pyr2_SRR1546854	PGN-CA1Pyr2	12.4107	5.20437	1.74511
pyrCA1_322_1772066096_F07_P27_CA1Pyr2_SRR1546855	PGN-CA1PyrInt	13.3647	3.94318	1.8863
pyrCA1_324_1772066096_F12_P27_CA1Pyr2_SRR1546857	PGN-CA1Pyr1	3.99852	-12.5323	1.55585
pyrCA1_325_1772066096_G02_P27_CA1Pyr2_SRR1546859	PGN-CA1Pyr2	8.55544	-9.80673	1.68273
pyrCA1_326_1772066096_G09_P27_CA1Pyr1_SRR1546861	PGN-CA1Pyr2	19.0318	22.0363	0.83919
pyrCA1_327_1772066096_G10_P27_CA1Pyr2_SRR1546862	PGN-CA1Pyr2	9.344	-8.81259	1.68223
pyrCA1_328_1772066096_H08_P27_CA1Pyr2_SRR1546864	PGN-CA1Pyr2	12.8089	1.36386	1.34045
pyrCA1_329_1772066097_A01_P26_CA1Pyr2_SRR1546865	PGN-CA1Pyr2	1.99	-16.7253	0.475069
pyrCA1_330_1772066097_A02_P26_CA1Pyr2_SRR1546866	PGN-CA1Pyr1	-0.87579	-17.8529	1.19213
pyrCA1_331_1772066097_A03_P26_CA1Pyr2_SRR1546867	PGN-CA1Pyr2	5.6502	-8.59495	0.937945
pyrCA1_333_1772066097_A05_P26_CA1Pyr2_SRR1546869	PGN-CA1Pyr2	9.43637	-2.61649	1.16075
pyrCA1_334_1772066097_A06_P26_CA1Pyr2_SRR1546870	PGN-CA1Pyr1	2.54548	-17.9656	1.54414
pyrCA1_335_1772066097_A11_P26_CA1Pyr2_SRR1546871	PGN-CA1Pyr2	8.50893	-6.59319	1.03183
pyrCA1_336_1772066097_B04_P26_CA1Pyr2_SRR1546872	PGN-CA1Pyr2	2.66151	-14.8876	1.26893
pyrCA1_337_1772066097_B05_P26_CA1Pyr2_SRR1546873	PGN-CA1Pyr2	-1.40803	-26.6545	1.8942
pyrCA1_338_1772066097_C02_P26_CA1Pyr2_SRR1546876	PGN-CA1Pyr2	6.72999	-10.1044	1.44789
pyrCA1_339_1772066097_C05_P26_CA1Pyr2_SRR1546878	PGN-CA1Pyr1	7.73893	-8.52433	1.8119
pyrCA1_340_1772066097_C10_P26_CA1Pyr2_SRR1546880	PGN-CA1Pyr2	6.83745	-8.29745	0.866731
pyrCA1_341_1772066097_C11_P26_CA1Pyr2_SRR1546881	PGN-CA1Pyr2	9.81269	-4.96087	1.55876
pyrCA1_342_1772066097_D06_P26_CA1Pyr2_SRR1546883	PGN-CA1Pyr2	12.4614	4.72614	1.35985
pyrCA1_343_1772066097_D07_P26_CA1Pyr2_SRR1546884	PGN-CA1Pyr2	7.13715	-3.93778	0.675715
pyrCA1_344_1772066097_D11_P26_CA1Pyr2_SRR1546886	PGN-CA1Pyr1	10.1485	4.86088	1.16675
pyrCA1_345_1772066097_D12_P26_CA1Pyr2_SRR1546887	PGN-CA1Pyr1	13.2618	1.92699	1.46591
pyrCA1_346_1772066097_E04_P26_CA1Pyr2_SRR1546888	PGN-CA1Pyr2	4.35577	-16.9276	1.63328
pyrCA1_347_1772066097_E07_P26_CA1Pyr1_SRR1546889	PGN-CA1Pyr2	15.8371	17.4152	2.39972
pyrCA1_348_1772066097_E12_P26_CA1Pyr2_SRR1546890	PGN-CA1Pyr2	13.5802	1.28363	1.6923
pyrCA1_349_1772066097_F04_P26_CA1Pyr2_SRR1546891	PGN-CA1Pyr2	8.09996	-4.61283	1.41098
pyrCA1_350_1772066097_F06_P26_CA1Pyr2_SRR1546892	PGN-CA1Pyr2	15.1031	10.4156	2.21639
pyrCA1_351_1772066097_F11_P26_CA1Pyr2_SRR1546893	PGN-CA1Pyr2	11.4639	2.59249	1.46706
pyrCA1_352_1772066097_F12_P26_CA1Pyr2_SRR1546894	PGN-CA1Pyr1	1.02646	-24.4503	1.19527
pyrCA1_353_1772066097_G05_P26_CA1Pyr2_SRR1546898	PGN-CA1Pyr2	2.72325	-12.4437	0.560302
pyrCA1_354_1772066097_G06_P26_CA1Pyr2_SRR1546899	PGN-CA1Pyr2	14.9627	10.5908	2.00291
pyrCA1_355_1772066097_G07_P26_CA1Pyr1_SRR1546900	PGN-CA1Pyr2	19.1919	23.1794	1.97163
pyrCA1_356_1772066097_G10_P26_CA1Pyr2_SRR1546901	PGN-CA1Pyr1	0.344409	-22.3964	1.14611
pyrCA1_357_1772066097_G11_P26_CA1Pyr2_SRR1546902	PGN-CA1Pyr2	9.16933	-3.53421	0.956818
pyrCA1_360_1772066097_H10_P26_CA1Pyr2_SRR1546908	PGN-CA1Pyr2	7.25455	-4.06879	0.803707
pyrCA1_361_1772066097_H11_P26_CA1Pyr2_SRR1546909	PGN-CA1Pyr2	-1.76152	0.453305	1.35408
pyrCA1_362_1772066098_A02_P26_CA1Pyr2_SRR1546911	PGN-CA1Pyr2	7.16479	-10.9143	1.47659
pyrCA1_363_1772066098_A06_P26_CA1Pyr2_SRR1546914	PGN-CA1Pyr2	13.505	6.2461	2.18913
pyrCA1_364_1772066098_A07_P26_CA1Pyr1_SRR1546915	PGN-CA1Pyr2	15.078	7.84614	1.37163
pyrCA1_365_1772066098_A08_P26_CA1Pyr2_SRR1546916	PGN-CA1Pyr2	6.33446	-10.2771	1.56809
pyrCA1_366_1772066098_B02_P26_CA1Pyr2_SRR1546919	PGN-CA1Pyr2	9.27271	-2.50091	1.45448
pyrCA1_368_1772066098_C01_P26_CA1Pyr2_SRR1546925	PGN-CA1Pyr2	14.5789	9.95686	1.71796
pyrCA1_369_1772066098_C03_P26_CA1Pyr2_SRR1546927	PGN-CA1Pyr2	10.0651	-4.34808	1.09981
pyrCA1_370_1772066098_C05_P26_CA1Pyr2_SRR1546929	PGN-CA1Pyr2	10.6658	-3.26851	2.02287
pyrCA1_371_1772066098_C08_P26_CA1Pyr2_SRR1546931	PGN-CA1Pyr1	10.5949	-4.35854	1.00797
pyrCA1_372_1772066098_C09_P26_CA1Pyr2_SRR1546932	PGN-CA1Pyr2	10.0076	-7.20686	0.64893
pyrCA1_373_1772066098_D02_P26_CA1Pyr2_SRR1546934	PGN-CA1Pyr1	11.5511	4.293	1.77075
pyrCA1_374_1772066098_D03_P26_CA1Pyr2_SRR1546935	PGN-CA1Pyr2	10.8897	0.98672	2.3558
pyrCA1_375_1772066098_D05_P26_CA1Pyr2_SRR1546936	PGN-CA1Pyr2	7.72715	-5.06935	2.01418
pyrCA1_376_1772066098_D09_P26_CA1Pyr2_SRR1546938	PGN-CA1Pyr2	8.89016	-6.65009	1.93692
pyrCA1_377_1772066098_E01_P26_CA1Pyr2_SRR1546941	PGN-CA1Pyr2	10.8655	-1.89511	1.35233
pyrCA1_378_1772066098_E02_P26_CA1Pyr2_SRR1546942	PGN-CA1Pyr2	10.4692	2.17422	1.70134
pyrCA1_379_1772066098_E03_P26_CA1Pyr2_SRR1546943	PGN-CA1Pyr1	9.69101	-7.51851	0
pyrCA1_381_1772066098_E09_P26_CA1Pyr2_SRR1546946	PGN-CA1Pyr2	11.7823	1.61206	1.49525
pyrCA1_382_1772066098_E11_P26_CA1Pyr2_SRR1546947	PGN-CA1Pyr1	11.2758	0.392582	1.76453
pyrCA1_383_1772066098_F02_P26_CA1Pyr2_SRR1546950	PGN-CA1Pyr2	10.192	-0.698889	1.57575
pyrCA1_384_1772066098_F07_P26_CA1Pyr2_SRR1546951	PGN-CA1Pyr2	9.03579	-7.53925	1.93325
pyrCA1_385_1772066098_G02_P26_CA1Pyr2_SRR1546953	PGN-CA1Pyr2	13.26	6.21999	1.60593
pyrCA1_386_1772066098_G10_P26_CA1Pyr2_SRR1546954	PGN-CA1Pyr2	8.43417	-8.99232	1.06299
pyrCA1_387_1772066098_H04_P26_CA1Pyr2_SRR1546955	PGN-CA1Pyr2	2.58206	-13.6104	0.92531
pyrCA1_388_1772066098_H05_P26_CA1Pyr2_SRR1546956	PGN-CA1Pyr2	12.1692	2.52724	1.54971
pyrCA1_389_1772066098_H06_P26_CA1Pyr2_SRR1546957	PGN-CA1Pyr2	13.925	5.29267	1.70006
pyrCA1_390_1772066098_H11_P26_CA1Pyr1_SRR1546958	PGN-CA1Pyr2	18.3522	20.3273	1.59219
pyrCA1_391_1772066099_A03_P23_CA1Pyr2_SRR1546960	PGN-CA1Pyr2	12.8867	1.32264	2.06759
pyrCA1_392_1772066099_A04_P23_CA1Pyr2_SRR1546961	PGN-CA1Pyr2	7.11678	-1.04487	1.72556
pyrCA1_393_1772066099_A06_P23_CA1Pyr2_SRR1546962	PGN-CA1Pyr2	8.81519	-3.59202	1.42378
pyrCA1_394_1772066099_A07_P23_CA1Pyr2_SRR1546963	PGN-CA1Pyr2	13.2574	10.9378	2.08844
pyrCA1_395_1772066099_A08_P23_CA1Pyr2_SRR1546964	PGN-CA1Pyr2	1.9669	-21.879	0
pyrCA1_397_1772066099_A12_P23_CA1Pyr1_SRR1546966	PGN-CA1Pyr2	18.2721	28.0527	2.81999
pyrCA1_398_1772066099_B01_P23_CA1Pyr2_SRR1546967	PGN-CA1Pyr2	12.3101	5.35024	1.25965
pyrCA1_400_1772066099_B03_P23_CA1Pyr2_SRR1546969	PGN-CA1Pyr2	8.68634	-5.56672	1.16964
pyrCA1_401_1772066099_B05_P23_CA1Pyr2_SRR1546970	PGN-CA1Pyr2	17.372	15.5309	1.60554
pyrCA1_403_1772066099_B10_P23_CA1Pyr2_SRR1546972	PGN-CA1Pyr2	8.31632	-10.5213	0.880965
pyrCA1_404_1772066099_B11_P23_CA1Pyr2_SRR1546973	PGN-CA1Pyr2	4.241	-13.6918	1.27064
pyrCA1_405_1772066099_C03_P23_CA1Pyr1_SRR1546975	PGN-CA1Pyr2	10.8178	24.2503	1.50488
pyrCA1_406_1772066099_C05_P23_CA1Pyr2_SRR1546977	PGN-CA1Pyr2	5.99145	-0.326568	1.22051
pyrCA1_407_1772066099_C06_P23_CA1Pyr2_SRR1546978	PGN-CA1Pyr2	13.1519	3.76605	2.52443
pyrCA1_408_1772066099_D01_P23_CA1Pyr2_SRR1546981	PGN-CA1Pyr2	8.95589	0.928481	1.29646
pyrCA1_409_1772066099_D02_P23_CA1Pyr2_SRR1546982	PGN-CA1Pyr2	17.3448	15.8293	1.16205
pyrCA1_411_1772066099_D09_P23_CA1Pyr1_SRR1546984	PGN-CA1Pyr2	18.4626	35.6271	1.84344
pyrCA1_413_1772066099_D12_P23_CA1Pyr2_SRR1546987	PGN-CA1Pyr2	10.923	-2.81655	1.71313
pyrCA1_414_1772066099_E01_P23_CA1Pyr2_SRR1546988	PGN-CA1Pyr2	12.1631	5.5085	1.6727
pyrCA1_415_1772066099_E02_P23_CA1Pyr2_SRR1546989	PGN-CA1Pyr2	9.1979	-5.01215	1.45394
pyrCA1_416_1772066099_E06_P23_CA1Pyr2_SRR1546992	PGN-CA1Pyr2	12.4409	5.99709	1.57714
pyrCA1_417_1772066099_E12_P23_CA1Pyr2_SRR1546994	PGN-CA1Pyr2	11.995	2.41022	1.9384
pyrCA1_418_1772066099_F01_P23_CA1Pyr2_SRR1546995	PGN-CA1Pyr2	12.5894	4.08658	1.99444
pyrCA1_419_1772066099_F03_P23_CA1Pyr1_SRR1546996	PGN-CA1Pyr2	15.6044	30.4832	2.3412
pyrCA1_420_1772066099_F04_P23_CA1Pyr2_SRR1546997	PGN-CA1Pyr2	12.5422	4.05422	1.08957
pyrCA1_421_1772066099_F05_P23_CA1Pyr2_SRR1546998	PGN-CA1Pyr2	-4.17718	-8.91458	1.42083
pyrCA1_422_1772066099_F06_P23_CA1Pyr2_SRR1546999	PGN-CA1Pyr2	10.0322	-2.28281	2.10157
pyrCA1_423_1772066099_F07_P23_CA1Pyr1_SRR1547000	PGN-CA1Pyr2	18.0139	27.1256	1.98114
pyrCA1_424_1772066099_F11_P23_CA1Pyr2_SRR1547002	PGN-CA1Pyr2	8.29321	-0.71703	2.12064
pyrCA1_425_1772066099_F12_P23_CA1Pyr2_SRR1547003	PGN-CA1Pyr2	7.60556	-4.72634	1.52066
pyrCA1_426_1772066099_G02_P23_CA1Pyr2_SRR1547004	PGN-CA1Pyr2	15.8377	14.2178	1.90945
pyrCA1_428_1772066099_G05_P23_CA1Pyr2_SRR1547006	PGN-CA1Pyr2	9.98835	-5.84347	0.941015
pyrCA1_429_1772066099_G06_P23_CA1Pyr2_SRR1547007	PGN-CA1Pyr2	11.1326	-0.855724	0.388683
pyrCA1_430_1772066099_G10_P23_CA1Pyr2_SRR1547008	PGN-CA1Pyr2	11.1857	-3.31824	2.49065
pyrCA1_431_1772066099_G11_P23_CA1Pyr2_SRR1547009	PGN-CA1Pyr1	10.3396	-3.93315	1.45528
pyrCA1_433_1772066099_H03_P23_CA1Pyr2_SRR1547013	PGN-CA1Pyr1	12.1696	0.355947	1.25671
pyrCA1_434_1772066099_H05_P23_CA1Pyr2_SRR1547014	PGN-CA1Pyr2	14.5125	2.43584	2.07058
pyrCA1_435_1772066099_H12_P23_CA1Pyr2_SRR1547017	PGN-CA1Pyr2	9.01714	-3.03675	0.71343
pyrCA1_436_1772066100_A03_P24_CA1Pyr1_SRR1547018	PGN-CA1Pyr2	13.758	6.89999	1.64785
pyrCA1_437_1772066100_A06_P24_CA1Pyr2_SRR1547020	PGN-CA1PyrInt	7.30671	-10.7021	1.42397
pyrCA1_438_1772066100_A08_P24_CA1Pyr1_SRR1547021	PGN-CA1Pyr2	17.5728	17.5643	1.33583
pyrCA1_439_1772066100_A09_P24_CA1Pyr2_SRR1547022	PGN-CA1Pyr2	14.5905	9.01514	1.54761
pyrCA1_440_1772066100_A10_P24_CA1Pyr2_SRR1547023	PGN-CA1Pyr2	12.5981	-0.192526	1.31911
pyrCA1_441_1772066100_A11_P24_CA1Pyr2_SRR1547024	PGN-CA1Pyr1	11.7155	-2.67868	1.77058
pyrCA1_442_1772066100_B01_P24_CA1Pyr2_SRR1547026	PGN-CA1Pyr1	10.4657	-7.62214	0.994254
pyrCA1_443_1772066100_B03_P24_CA1Pyr1_SRR1547027	PGN-CA1Pyr2	16.3039	11.8452	1.2974
pyrCA1_444_1772066100_B07_P24_CA1Pyr2_SRR1547029	PGN-CA1Pyr1	11.0629	-7.66496	0.796819
pyrCA1_445_1772066100_B12_P24_CA1Pyr1_SRR1547030	PGN-CA1Pyr2	10.8616	4.91069	2.07734
pyrCA1_446_1772066100_C08_P24_CA1Pyr2_SRR1547031	PGN-CA1PyrInt	11.5317	-3.19371	0.628591
pyrCA1_447_1772066100_C10_P24_CA1Pyr2_SRR1547032	PGN-CA1Pyr2	13.6076	5.68389	1.31921
pyrCA1_448_1772066100_D11_P24_CA1Pyr2_SRR1547036	PGN-CA1Pyr1	8.9905	-6.65148	2.3263
pyrCA1_450_1772066100_E05_P24_CA1Pyr2_SRR1547039	PGN-CA1Pyr2	9.33237	-4.62312	2.04051
pyrCA1_451_1772066100_E09_P24_CA1Pyr2_SRR1547040	PGN-CA1Pyr2	12.6215	-3.41046	1.85117
pyrCA1_452_1772066100_F04_P24_CA1Pyr2_SRR1547042	PGN-CA1Pyr2	5.85668	-8.44933	0
pyrCA1_453_1772066100_F05_P24_CA1Pyr2_SRR1547043	PGN-CA1Pyr2	8.29768	-7.86236	1.04881
pyrCA1_454_1772066100_F10_P24_CA1Pyr2_SRR1547046	PGN-CA1Pyr2	10.7512	-7.12148	1.10142
pyrCA1_455_1772066100_G02_P24_CA1Pyr2_SRR1547047	PGN-CA1Pyr2	11.7498	-2.08739	1.12629
pyrCA1_456_1772066101_A04_P24_CA1Pyr2_SRR1547051	PGN-CA1Pyr2	13.0855	1.78795	1.31269
pyrCA1_457_1772066101_A08_P24_CA1Pyr2_SRR1547052	PGN-CA1Pyr2	10.1666	-2.88518	1.58263
pyrCA1_458_1772066101_A09_P24_CA1Pyr2_SRR1547053	PGN-CA1Pyr2	8.09259	1.44553	1.81788
pyrCA1_459_1772066101_B04_P24_CA1Pyr2_SRR1547055	PGN-CA1Pyr2	16.1011	10.6573	2.3214
pyrCA1_460_1772066101_C01_P24_CA1Pyr2_SRR1547057	PGN-CA1Pyr2	13.9806	5.45773	0.949157
pyrCA1_461_1772066101_C05_P24_CA1Pyr2_SRR1547058	PGN-CA1Pyr2	7.54768	-5.62843	1.59865
pyrCA1_462_1772066101_C06_P24_CA1Pyr2_SRR1547059	PGN-CA1Pyr2	12.9544	7.40724	1.97652
pyrCA1_463_1772066101_C07_P24_CA1Pyr2_SRR1547060	PGN-CA1Pyr2	8.8564	-7.01386	1.17508
pyrCA1_464_1772066101_C08_P24_CA1Pyr2_SRR1547061	PGN-CA1Pyr1	12.002	1.15835	2.00708
pyrCA1_465_1772066101_C09_P24_CA1Pyr2_SRR1547062	PGN-CA1Pyr1	10.6707	0.579919	1.52819
pyrCA1_466_1772066101_C11_P24_CA1Pyr2_SRR1547063	PGN-CA1Pyr1	12.2629	3.39278	1.37016
pyrCA1_467_1772066101_C12_P24_CA1Pyr2_SRR1547064	PGN-CA1Pyr2	11.0772	-2.86678	2.16847
pyrCA1_468_1772066101_D02_P24_CA1Pyr2_SRR1547065	PGN-CA1Pyr1	9.12822	-4.34533	1.39624
pyrCA1_469_1772066101_D03_P24_CA1Pyr2_SRR1547066	PGN-CA1Pyr2	10.7875	-6.58352	1.90157
pyrCA1_470_1772066101_D06_P24_CA1Pyr2_SRR1547067	PGN-CA1Pyr2	14.3988	4.98071	1.6905
pyrCA1_471_1772066101_D08_P24_CA1Pyr2_SRR1547068	PGN-CA1Pyr1	12.7029	6.28641	1.21872
pyrCA1_472_1772066101_D11_P24_CA1Pyr2_SRR1547069	PGN-CA1PyrInt	5.79793	-6.01105	0
pyrCA1_473_1772066101_E05_P24_CA1Pyr2_SRR1547070	PGN-CA1Pyr1	11.8358	2.41232	0.65773
pyrCA1_474_1772066101_E11_P24_CA1Pyr2_SRR1547071	PGN-CA1Pyr1	12.3579	1.19838	2.03994
pyrCA1_475_1772066101_E12_P24_CA1Pyr2_SRR1547072	PGN-CA1Pyr2	11.5578	-3.50665	2.06471
pyrCA1_476_1772066101_F05_P24_CA1Pyr2_SRR1547075	PGN-CA1Pyr1	8.02588	-8.93428	1.15968
pyrCA1_477_1772066101_F11_P24_CA1Pyr2_SRR1547076	PGN-CA1Pyr1	9.03668	-4.40698	1.79997
pyrCA1_478_1772066101_F12_P24_CA1Pyr2_SRR1547077	PGN-CA1Pyr1	8.83383	-5.32185	0.847832
pyrCA1_479_1772066101_G04_P24_CA1Pyr2_SRR1547078	PGN-CA1Pyr1	10.0193	-2.04614	1.87972
pyrCA1_480_1772066101_G10_P24_CA1Pyr2_SRR1547080	PGN-CA1Pyr2	10.6313	-1.54828	2.27269
pyrCA1_481_1772066101_G12_P24_CA1Pyr2_SRR1547081	PGN-CA1Pyr1	12.1623	-1.16567	0.881131
pyrCA1_482_1772066101_H01_P24_CA1Pyr2_SRR1547082	PGN-CA1Pyr1	5.01924	-13.7892	0.992826
pyrCA1_483_1772066102_A01_P23_CA1Pyr2_SRR1547084	PGN-CA1PyrInt	16.8428	12.4345	2.18822
pyrCA1_484_1772066102_A02_P23_CA1Pyr2_SRR1547085	PGN-CA1Pyr1	7.92061	-5.5152	1.73
pyrCA1_485_1772066102_A07_P23_CA1Pyr1_SRR1547088	PGN-CA1Pyr1	12.084	16.0115	2.06733
pyrCA1_486_1772066102_A09_P23_CA1Pyr1_SRR1547089	PGN-CA1Pyr2	19.3633	19.2776	2.60822
pyrCA1_487_1772066102_A10_P23_CA1Pyr2_SRR1547090	PGN-CA1Pyr2	10.4716	-6.33532	1.55032
pyrCA1_488_1772066102_A11_P23_CA1Pyr2_SRR1547091	PGN-CA1Pyr2	12.3188	3.1257	1.67008
pyrCA1_489_1772066102_A12_P23_CA1Pyr2_SRR1547092	PGN-CA1Pyr1	10.4658	-3.26699	1.78976
pyrCA1_490_1772066102_B01_P23_CA1Pyr2_SRR1547093	PGN-CA1Pyr2	9.02412	-5.10086	1.01469
pyrCA1_492_1772066102_B05_P23_CA1Pyr2_SRR1547096	PGN-CA1Pyr2	14.8885	10.5782	1.59163
pyrCA1_493_1772066102_B07_P23_CA1Pyr2_SRR1547098	PGN-CA1Pyr2	6.6853	-4.40323	1.55509
pyrCA1_494_1772066102_B10_P23_CA1Pyr1_SRR1547099	PGN-CA1Pyr2	15.8788	14.3703	1.31874
pyrCA1_496_1772066102_C12_P23_CA1Pyr1_SRR1547107	PGN-CA1PyrInt	15.7448	18.2526	1.95121
pyrCA1_497_1772066102_D02_P23_CA1Pyr2_SRR1547109	PGN-CA1Pyr2	9.0637	-8.40805	1.94758
pyrCA1_498_1772066102_D04_P23_CA1Pyr1_SRR1547110	PGN-CA1Pyr2	20.0288	22.8126	1.35835
pyrCA1_499_1772066102_D05_P23_CA1Pyr2_SRR1547111	PGN-CA1Pyr1	9.3227	-4.80414	1.63134
pyrCA1_500_1772066102_D08_P23_CA1Pyr2_SRR1547112	PGN-CA1Pyr1	10.2364	-5.89566	1.95354
pyrCA1_501_1772066102_D10_P23_CA1Pyr1_SRR1547113	PGN-CA1Pyr2	14.9593	18.1772	1.89951
pyrCA1_502_1772066102_E02_P23_CA1Pyr2_SRR1547115	PGN-CA1Pyr1	11.3355	-1.07978	1.56376
pyrCA1_504_1772066102_E05_P23_CA1Pyr2_SRR1547117	PGN-CA1Pyr2	6.40987	-13.5163	1.04065
pyrCA1_505_1772066102_E11_P23_CA1Pyr2_SRR1547120	PGN-CA1Pyr2	10.4352	-1.44118	1.49177
pyrCA1_506_1772066102_E12_P23_CA1Pyr2_SRR1547121	PGN-CA1Pyr1	14.5745	4.15377	1.67356
pyrCA1_508_1772066102_F03_P23_CA1Pyr2_SRR1547123	PGN-CA1Pyr1	9.6154	-3.49868	1.12202
pyrCA1_509_1772066102_F04_P23_CA1Pyr2_SRR1547124	PGN-CA1Pyr1	13.5429	6.22319	2.13271
pyrCA1_510_1772066102_F05_P23_CA1Pyr2_SRR1547125	PGN-CA1Pyr2	6.76902	-6.00702	0.731095
pyrCA1_511_1772066102_F06_P23_CA1Pyr2_SRR1547126	PGN-CA1Pyr2	11.8867	4.55967	1.96942
pyrCA1_513_1772066102_F09_P23_CA1Pyr2_SRR1547128	PGN-CA1PyrInt	12.1996	4.74949	2.49644
pyrCA1_514_1772066102_F10_P23_CA1Pyr2_SRR1547129	PGN-CA1Pyr2	8.20028	-6.41924	1.21887
pyrCA1_515_1772066102_F11_P23_CA1Pyr2_SRR1547130	PGN-CA1Pyr2	9.16904	-4.99801	1.15705
pyrCA1_516_1772066102_G02_P23_CA1Pyr2_SRR1547131	PGN-CA1Pyr2	13.3801	7.27701	2.16057
pyrCA1_517_1772066102_G05_P23_CA1Pyr2_SRR1547132	PGN-CA1PyrInt	8.45265	-7.94233	1.68069
pyrCA1_518_1772066102_H03_P23_CA1Pyr2_SRR1547138	PGN-CA1Pyr2	5.77003	-9.51399	1.3833
pyrCA1_519_1772066102_H06_P23_CA1Pyr1_SRR1547139	PGN-CA1Pyr2	15.5325	13.078	1.20918
pyrCA1_520_1772066103_A02_P26_CA1Pyr1_SRR1547141	PGN-CA1Pyr1	18.0206	21.1273	1.78186
pyrCA1_521_1772066103_A05_P26_CA1Pyr1_SRR1547142	PGN-CA1Pyr2	14.1938	7.37147	2.01061
pyrCA1_522_1772066103_C03_P26_CA1Pyr2_SRR1547144	PGN-CA1Pyr2	13.0592	2.17021	1.01938
pyrCA1_523_1772066103_C06_P26_CA1Pyr1_SRR1547145	PGN-CA1Pyr2	20.5146	23.1829	1.43603
pyrCA1_524_1772066103_D05_P26_CA1Pyr2_SRR1547146	PGN-CA1Pyr2	16.1491	10.6033	1.87571
pyrCA1_525_1772066103_D07_P26_CA1Pyr2_SRR1547147	PGN-CA1Pyr1	15.4267	9.53732	2.08775
pyrCA1_526_1772066103_D11_P26_CA1Pyr1_SRR1547148	PGN-CA1Pyr1	14.1406	12.7943	1.52328
pyrCA1_527_1772066103_D12_P26_CA1PyrInt_SRR1547149	PGN-CA1Pyr2	9.88665	-2.42231	1.96448
pyrCA1_528_1772066103_E06_P26_CA1Pyr1_SRR1547150	PGN-CA1Pyr2	20.2106	27.2886	1.77787
pyrCA1_529_1772066103_F12_P26_CA1Pyr1_SRR1547151	PGN-CA1Pyr1	12.4765	0.036759	1.12905
pyrCA1_530_1772066103_G10_P26_CA1Pyr1_SRR1547152	PGN-CA1Pyr2	14.0942	5.28632	2.47307
pyrCA1_531_1772066107_A01_P24_CA1Pyr1_SRR1547163	PGN-CA1Pyr2	19.3969	25.5554	1.9357
pyrCA1_532_1772066107_A02_P24_CA1Pyr1_SRR1547164	PGN-CA1Pyr1	20.1738	27.4788	2.05142
pyrCA1_533_1772066107_A03_P24_CA1Pyr1_SRR1547165	PGN-CA1Pyr2	22.6459	32.4657	1.77339
pyrCA1_534_1772066107_A05_P24_CA1Pyr2_SRR1547166	PGN-CA1Pyr2	12.8717	-0.236383	1.87592
pyrCA1_535_1772066107_A06_P24_CA1Pyr1_SRR1547167	PGN-CA1Pyr2	19.8254	30.5711	1.79283
pyrCA1_536_1772066107_A11_P24_CA1Pyr1_SRR1547168	PGN-CA1Pyr2	21.3111	26.0921	1.3612
pyrCA1_537_1772066107_A12_P24_CA1PyrInt_SRR1547169	PGN-CA1Pyr2	18.0623	24.4114	2.19177
pyrCA1_538_1772066107_B02_P24_CA1Pyr1_SRR1547170	PGN-CA1Pyr1	18.5069	21.1325	0.94999
pyrCA1_539_1772066107_B04_P24_CA1Pyr1_SRR1547171	PGN-CA1Pyr2	23.1574	32.3845	1.83273
pyrCA1_540_1772066107_B05_P24_CA1Pyr2_SRR1547172	PGN-CA1Pyr1	15.0888	12.6615	1.61788
pyrCA1_541_1772066107_B06_P24_CA1Pyr2_SRR1547173	PGN-CA1Pyr2	11.6034	4.02842	2.00866
pyrCA1_543_1772066107_B09_P24_CA1Pyr1_SRR1547175	PGN-CA1Pyr2	22.7085	31.0988	1.81519
pyrCA1_544_1772066107_B10_P24_CA1Pyr2_SRR1547176	PGN-CA1Pyr2	11.3879	0.38399	1.23629
pyrCA1_545_1772066107_B11_P24_CA1Pyr2_SRR1547177	PGN-CA1Pyr2	3.74297	-12.791	0.518736
pyrCA1_546_1772066107_B12_P24_CA1Pyr2_SRR1547178	PGN-CA1Pyr2	7.17403	-2.66242	0.645806
pyrCA1_547_1772066107_C04_P24_CA1Pyr2_SRR1547179	PGN-CA1Pyr2	13.5027	8.25732	1.56827
pyrCA1_548_1772066107_C05_P24_CA1PyrInt_SRR1547180	PGN-CA1Pyr2	6.50168	-6.64057	0.978336
pyrCA1_549_1772066107_C06_P24_CA1Pyr2_SRR1547181	PGN-CA1Pyr1	11.5743	5.67528	1.5854
pyrCA1_550_1772066107_C10_P24_CA1Pyr1_SRR1547182	PGN-CA1Pyr1	19.3876	24.7418	1.55139
pyrCA1_551_1772066107_C11_P24_CA1Pyr1_SRR1547183	PGN-CA1Pyr2	20.6934	20.7484	0.855146
pyrCA1_552_1772066107_C12_P24_CA1Pyr2_SRR1547184	PGN-CA1PyrInt	12.6808	1.0215	1.90908
pyrCA1_553_1772066107_D02_P24_CA1Pyr1_SRR1547185	PGN-CA1Pyr1	20.7124	32.9576	0.718826
pyrCA1_555_1772066107_D05_P24_CA1Pyr2_SRR1547187	PGN-CA1Pyr2	11.4652	1.93794	1.48808
pyrCA1_556_1772066107_D11_P24_CA1Pyr2_SRR1547188	PGN-CA1Pyr1	11.159	0.0478017	1.29657
pyrCA1_557_1772066107_E01_P24_CA1Pyr1_SRR1547189	PGN-CA1Pyr1	22.2628	30.3974	0.826807
pyrCA1_558_1772066107_E03_P24_CA1Pyr1_SRR1547190	PGN-CA1Pyr1	24.6243	33.4334	1.21726
pyrCA1_559_1772066107_E04_P24_CA1Pyr1_SRR1547191	PGN-CA1Pyr1	20.4733	18.3491	1.69228
pyrCA1_560_1772066107_E05_P24_CA1Pyr2_SRR1547192	PGN-CA1Pyr1	18.536	18.5769	1.39907
pyrCA1_561_1772066107_E06_P24_CA1PyrInt_SRR1547193	PGN-CA1Pyr1	9.96224	5.69681	1.4079
pyrCA1_562_1772066107_E12_P24_CA1Pyr2_SRR1547195	PGN-CA1Pyr1	3.40798	-1.64772	1.35764
pyrCA1_563_1772066107_F04_P24_CA1Pyr2_SRR1547196	PGN-CA1PyrInt	12.6572	4.67652	1.3585
pyrCA1_564_1772066107_F06_P24_CA1Pyr2_SRR1547197	PGN-CA1Pyr1	14.1528	6.09409	1.56691
pyrCA1_565_1772066107_F08_P24_CA1PyrInt_SRR1547198	PGN-CA1Pyr1	16.5046	20.1875	0.895706
pyrCA1_566_1772066107_F09_P24_CA1Pyr2_SRR1547199	PGN-CA1Pyr2	8.91163	-3.03752	1.24193
pyrCA1_567_1772066107_F10_P24_CA1Pyr2_SRR1547200	PGN-CA1Pyr1	10.6239	1.07499	1.48386
pyrCA1_569_1772066107_F12_P24_CA1Pyr1_SRR1547202	PGN-CA1Pyr1	18.532	21.6461	1.60137
pyrCA1_570_1772066107_G01_P24_CA1Pyr2_SRR1547203	PGN-CA1Pyr1	8.64281	7.41623	1.06733
pyrCA1_571_1772066107_G02_P24_CA1Pyr2_SRR1547204	PGN-CA1Pyr1	9.57083	2.54872	1.28501
pyrCA1_573_1772066107_G04_P24_CA1Pyr2_SRR1547206	PGN-CA1Pyr1	12.2933	0.678328	1.66154
pyrCA1_574_1772066107_G05_P24_CA1Pyr1_SRR1547207	PGN-CA1Pyr1	17.6007	32.2468	1.13783
pyrCA1_576_1772066107_G10_P24_CA1Pyr1_SRR1547209	PGN-CA1Pyr1	17.7149	22.0376	1.25804
pyrCA1_577_1772066107_G12_P24_CA1Pyr2_SRR1547210	PGN-CA1Pyr1	10.9075	3.82037	1.13982
pyrCA1_578_1772066107_H01_P24_CA1Pyr2_SRR1547211	PGN-CA1Pyr1	9.83656	-1.96065	1.28501
pyrCA1_579_1772066107_H03_P24_CA1Pyr1_SRR1547212	PGN-CA1Pyr1	18.72	28.5773	1.27731
pyrCA1_580_1772066107_H04_P24_CA1Pyr2_SRR1547213	PGN-CA1PyrInt	14.8671	10.6715	1.51682
pyrCA1_581_1772066107_H06_P24_CA1Pyr1_SRR1547214	PGN-CA1Pyr1	21.5972	23.7868	1.85009
pyrCA1_582_1772066107_H11_P24_CA1Pyr2_SRR1547215	PGN-CA1Pyr1	18.0932	15.6583	1.25034
pyrCA1_583_1772066107_H12_P24_CA1Pyr2_SRR1547216	PGN-CA1Pyr1	-8.31853	-0.14734	1.46896
pyrCA1_584_1772066108_B05_P23_CA1Pyr2_SRR1547221	PGN-CA1Pyr1	4.27726	-15.241	0.510906
pyrCA1_585_1772066108_C07_P23_CA1Pyr2_SRR1547224	PGN-CA1Pyr2	12.0118	-0.0972839	1.82157
pyrCA1_586_1772066108_D05_P23_CA1Pyr2_SRR1547225	PGN-CA1Pyr2	10.3509	-6.15649	1.52497
pyrCA1_587_1772066108_D11_P23_CA1Pyr1_SRR1547227	PGN-CA1Pyr2	7.28938	6.63257	1.38835
pyrCA1_588_1772066108_E04_P23_CA1Pyr2_SRR1547228	PGN-CA1Pyr2	5.9887	1.70994	1.61032
pyrCA1_589_1772066108_E08_P23_CA1Pyr1_SRR1547231	PGN-CA1Pyr2	19.8613	26.8655	1.57918
pyrCA1_590_1772066108_F02_P23_CA1Pyr2_SRR1547233	PGN-CA1Pyr2	9.02835	-3.4184	1.10575
pyrCA1_591_1772066108_G05_P23_CA1Pyr2_SRR1547235	PGN-CA1Pyr1	9.91066	-1.64521	1.12686
pyrCA1_592_1772066108_G07_P23_CA1Pyr2_SRR1547236	PGN-CA1Pyr2	8.01283	-0.0261757	0.910658
pyrCA1_593_1772066108_G09_P23_CA1Pyr2_SRR1547237	PGN-CA1Pyr1	11.465	-3.85179	1.62498
pyrCA1_594_1772066108_G10_P23_CA1Pyr2_SRR1547238	PGN-CA1Pyr2	11.8011	2.4603	1.68732
pyrCA1_595_1772066108_H01_P23_CA1Pyr2_SRR1547240	PGN-CA1Pyr1	16.8644	10.8311	2.62743
pyrCA1_596_1772066108_H02_P23_CA1Pyr1_SRR1547241	PGN-CA1Pyr2	16.2459	14.5001	1.30752
pyrCA1_597_1772066108_H03_P23_CA1Pyr1_SRR1547242	PGN-CA1Pyr2	18.9361	28.1633	1.71537
pyrCA1_598_1772066110_D05_P23_CA1Pyr2_SRR1547250	PGN-CA1Pyr2	3.4089	-14.5333	0.600973
pyrCA1_599_1772067054_A03_P26_CA1PyrInt_SRR1547258	PGN-CA1Pyr2	13.5427	0.663611	0.711753
pyrCA1_600_1772067054_A04_P26_CA1Pyr1_SRR1547259	PGN-CA1Pyr2	15.9287	11.675	2.0035
pyrCA1_601_1772067054_A05_P26_CA1Pyr1_SRR1547260	PGN-CA1Pyr2	14.1473	8.88369	2.12528
pyrCA1_602_1772067054_A07_P26_CA1Pyr1_SRR1547262	PGN-CA1Pyr2	17.3512	20.4539	1.83976
pyrCA1_603_1772067054_A09_P26_CA1Pyr1_SRR1547263	PGN-CA1Pyr1	12.9743	6.01976	1.5827
pyrCA1_604_1772067054_A12_P26_CA1Pyr1_SRR1547265	PGN-CA1Pyr2	16.8302	17.4289	1.98501
pyrCA1_605_1772067054_B03_P26_CA1Pyr1_SRR1547266	PGN-CA1Pyr1	16.3313	11.4199	1.62609
pyrCA1_606_1772067054_B07_P26_CA1Pyr1_SRR1547267	PGN-CA1PyrInt	14.8905	8.35541	0.606098
pyrCA1_607_1772067054_B10_P26_CA1PyrInt_SRR1547268	PGN-CA1Pyr2	9.78711	2.05401	1.43023
pyrCA1_608_1772067054_C07_P26_CA1Pyr1_SRR1547269	PGN-CA1Pyr1	12.9547	6.52703	1.05006
pyrCA1_609_1772067054_D04_P26_CA1Pyr1_SRR1547271	PGN-CA1Pyr2	16.5487	12.6613	1.63811
pyrCA1_610_1772067054_D05_P26_CA1Pyr1_SRR1547272	PGN-CA1Pyr1	12.3076	-0.752067	1.62062
pyrCA1_611_1772067054_D06_P26_CA1Pyr1_SRR1547273	PGN-CA1Pyr1	16.2718	17.6157	1.41963
pyrCA1_612_1772067054_D11_P26_CA1Pyr1_SRR1547274	PGN-CA1PyrInt	16.685	14.0374	1.84234
pyrCA1_613_1772067054_E04_P26_CA1Pyr1_SRR1547275	PGN-CA1Pyr2	11.3129	1.95241	0.902622
pyrCA1_614_1772067054_E05_P26_CA1Pyr1_SRR1547276	PGN-CA1Pyr1	15.367	7.67767	1.03102
pyrCA1_615_1772067054_E06_P26_CA1Pyr1_SRR1547277	PGN-CA1Pyr1	5.39424	4.15668	0
pyrCA1_616_1772067054_E07_P26_CA1Pyr1_SRR1547278	PGN-CA1Pyr1	18.7603	18.9782	1.92073
pyrCA1_617_1772067054_E11_P26_CA1Pyr1_SRR1547279	PGN-CA1Pyr2	15.3365	14.1793	1.48967
pyrCA1_618_1772067054_G10_P26_CA1Pyr1_SRR1547284	PGN-CA1PyrInt	15.5762	11.3502	0.47852
pyrCA1_619_1772067054_G11_P26_CA1Pyr1_SRR1547285	PGN-CA1Pyr1	11.7939	-3.72844	0.64832
pyrCA1_620_1772067054_H05_P26_CA1Pyr1_SRR1547287	PGN-CA1Pyr1	12.0147	1.57653	2.53472
pyrCA1_621_1772067054_H06_P26_CA1Pyr1_SRR1547288	PGN-CA1Pyr1	13.5679	12.2882	1.25836
pyrCA1_622_1772067054_H11_P26_CA1Pyr1_SRR1547289	PGN-CA1Pyr1	9.85869	2.17562	0.882458
pyrCA1_623_1772067054_H12_P26_CA1Pyr1_SRR1547290	PGN-CA1Pyr1	13.2352	3.56539	1.77978
pyrCA1_624_1772067057_A03_P27_CA1Pyr2_SRR1547291	PGN-CA1Pyr1	13.3927	7.00712	1.92046
pyrCA1_627_1772067057_B10_P27_CA1Pyr2_SRR1547298	PGN-CA1PyrInt	7.41779	1.90241	0.811347
pyrCA1_628_1772067057_C04_P27_CA1Pyr2_SRR1547299	PGN-CA1Pyr1	10.3635	0.408059	1.46804
pyrCA1_629_1772067057_C05_P27_CA1Pyr2_SRR1547300	PGN-CA1Pyr1	13.0383	3.34794	1.33587
pyrCA1_630_1772067057_C06_P27_CA1Pyr2_SRR1547301	PGN-CA1Pyr2	11.9551	-0.303314	2.09796
pyrCA1_631_1772067057_C11_P27_CA1Pyr1_SRR1547302	PGN-CA1Pyr1	21.5032	28.7603	1.70273
pyrCA1_632_1772067057_C12_P27_CA1Pyr2_SRR1547303	PGN-CA1Pyr1	7.77052	-3.34339	1.48894
pyrCA1_633_1772067057_D06_P27_CA1Pyr1_SRR1547304	PGN-CA1Pyr2	15.636	21.5951	2.01404
pyrCA1_635_1772067057_D10_P27_CA1Pyr2_SRR1547306	PGN-CA1Pyr1	12.4205	0.0094046	2.047
pyrCA1_636_1772067057_E06_P27_CA1Pyr1_SRR1547310	PGN-CA1Pyr1	20.688	26.5393	1.72576
pyrCA1_637_1772067057_F10_P27_CA1Pyr2_SRR1547311	PGN-CA1Pyr2	13.2901	2.99657	1.73647
pyrCA1_638_1772067057_G05_P27_CA1Pyr2_SRR1547313	PGN-CA1Pyr1	16.462	13.1621	1.33243
pyrCA1_639_1772067057_G10_P27_CA1Pyr2_SRR1547315	PGN-CA1Pyr1	14.1295	2.40315	1.67293
pyrCA1_640_1772067057_H05_P27_CA1Pyr2_SRR1547319	PGN-CA1Pyr2	11.8672	4.74526	1.22632
pyrCA1_641_1772067057_H06_P27_CA1Pyr2_SRR1547320	PGN-CA1Pyr1	13.6914	5.73257	2.32369
pyrCA1_642_1772067057_H10_P27_CA1Pyr2_SRR1547321	PGN-CA1Pyr1	11.8542	1.52774	1.56304
pyrCA1_643_1772067058_A01_P27_CA1Pyr1_SRR1547322	PGN-CA1Pyr2	16.3225	10.0625	2.33502
pyrCA1_645_1772067058_A06_P27_CA1Pyr2_SRR1547324	PGN-CA1Pyr1	15.8625	9.82125	0.894679
pyrCA1_646_1772067058_A07_P27_CA1Pyr1_SRR1547325	PGN-CA1Pyr2	13.5768	8.96502	1.94299
pyrCA1_647_1772067058_A08_P27_CA1PyrInt_SRR1547326	PGN-CA1Pyr1	13.861	9.66393	1.75561
pyrCA1_648_1772067058_A09_P27_CA1Pyr2_SRR1547327	PGN-CA1Pyr1	12.6254	5.67463	1.26838
pyrCA1_649_1772067058_A11_P27_CA1Pyr1_SRR1547329	PGN-CA1Pyr2	15.7883	16.9658	1.66534
pyrCA1_650_1772067058_B01_P27_CA1Pyr1_SRR1547331	PGN-CA1Pyr1	15.3752	9.88266	1.85241
pyrCA1_651_1772067058_B06_P27_CA1Pyr1_SRR1547333	PGN-CA1Pyr1	21.7563	28.3519	1.31446
pyrCA1_652_1772067058_B11_P27_CA1PyrInt_SRR1547335	PGN-CA1Pyr1	17.1161	16.887	1.98641
pyrCA1_653_1772067058_C05_P27_CA1Pyr2_SRR1547337	PGN-CA1PyrInt	16.6525	9.47049	1.93517
pyrCA1_654_1772067058_C06_P27_CA1Pyr1_SRR1547338	PGN-CA1Pyr1	18.0815	24.43	1.44981
pyrCA1_655_1772067058_C07_P27_CA1Pyr1_SRR1547339	PGN-CA1Pyr1	20.1687	25.8133	2.11412
pyrCA1_657_1772067058_E04_P27_CA1Pyr1_SRR1547346	PGN-CA1Pyr2	17.111	25.5661	1.71198
pyrCA1_659_1772067058_E11_P27_CA1Pyr2_SRR1547349	PGN-CA1Pyr2	12.7679	9.35788	1.11881
pyrCA1_660_1772067058_F02_P27_CA1Pyr1_SRR1547350	PGN-CA1Pyr2	16.4006	13.2315	1.48723
pyrCA1_661_1772067058_F04_P27_CA1Pyr1_SRR1547352	PGN-CA1Pyr1	18.9947	25.7988	2.46461
pyrCA1_662_1772067058_F05_P27_CA1Pyr1_SRR1547353	PGN-CA1Pyr1	16.2814	10.4853	1.68045
pyrCA1_664_1772067058_F12_P27_CA1Pyr1_SRR1547356	PGN-CA1PyrInt	12.7388	18.4585	1.71103
pyrCA1_665_1772067058_G05_P27_CA1Pyr1_SRR1547357	PGN-CA1Pyr1	13.9836	3.52592	1.86095
pyrCA1_666_1772067058_G07_P27_CA1Pyr1_SRR1547358	PGN-CA1Pyr2	18.4018	19.6791	0.852255
pyrCA1_667_1772067058_G08_P27_CA1PyrInt_SRR1547359	PGN-CA1Pyr2	12.6299	8.02384	1.75078
pyrCA1_668_1772067058_G10_P27_CA1Pyr1_SRR1547360	PGN-CA1Pyr2	13.6908	12.6007	1.1874
pyrCA1_670_1772067058_G12_P27_CA1Pyr2_SRR1547362	PGN-CA1Pyr1	13.3598	7.00655	1.17751
pyrCA1_671_1772067058_H04_P27_CA1Pyr1_SRR1547363	PGN-CA1Pyr1	19.5685	21.1659	1.91053
pyrCA1_672_1772067058_H06_P27_CA1Pyr1_SRR1547365	PGN-CA1Pyr1	19.2589	26.3654	2.19453
pyrCA1_673_1772067058_H08_P27_CA1Pyr2_SRR1547366	PGN-CA1Pyr1	14.4111	5.3944	1.49941
pyrCA1_674_1772067058_H10_P27_CA1Pyr1_SRR1547367	PGN-CA1Pyr1	18.0096	11.9035	2.02264
pyrCA1_676_1772067059_A07_P23_CA1Pyr1_SRR1547371	PGN-CA1PyrInt	10.7121	3.21363	1.74981
pyrCA1_677_1772067059_A09_P23_CA1Pyr2_SRR1547372	PGN-CA1Pyr2	11.7697	0.717337	1.18232
pyrCA1_680_1772067059_B09_P23_CA1Pyr1_SRR1547377	PGN-CA1Pyr2	19.4043	31.371	1.75472
pyrCA1_681_1772067059_C02_P23_CA1Pyr2_SRR1547378	PGN-CA1Pyr1	5.84216	9.02384	1.39057
pyrCA1_682_1772067059_C12_P23_CA1Pyr1_SRR1547381	PGN-CA1Pyr1	12.4146	2.87313	1.7269
pyrCA1_683_1772067059_D04_P23_CA1Pyr1_SRR1547382	PGN-CA1Pyr1	19.0181	22.9982	1.59825
pyrCA1_684_1772067059_D05_P23_CA1Pyr2_SRR1547383	PGN-CA1Pyr2	14.7498	9.06746	2.01463
pyrCA1_685_1772067059_D09_P23_CA1Pyr1_SRR1547384	PGN-CA1Pyr2	22.6057	28.7561	2.19706
pyrCA1_687_1772067059_E06_P23_CA1Pyr2_SRR1547390	PGN-CA1Pyr2	13.8895	8.52612	2.19946
pyrCA1_688_1772067059_E11_P23_CA1Pyr1_SRR1547392	PGN-CA1PyrInt	19.7528	24.7183	2.18558
pyrCA1_689_1772067059_E12_P23_CA1Pyr1_SRR1547393	PGN-CA1Pyr2	18.5315	17.9586	2.03478
pyrCA1_690_1772067059_F12_P23_CA1Pyr1_SRR1547395	PGN-CA1Pyr2	13.9804	16.3733	2.23121
pyrCA1_691_1772067059_G04_P23_CA1Pyr1_SRR1547396	PGN-CA1Pyr2	17.6406	24.614	1.84792
pyrCA1_692_1772067059_G07_P23_CA1Pyr1_SRR1547398	PGN-CA1Pyr2	22.7123	28.3888	1.39031
pyrCA1_693_1772067059_G08_P23_CA1PyrInt_SRR1547399	PGN-CA1Pyr2	17.6592	17.6705	1.63007
pyrCA1_694_1772067059_G12_P23_CA1Pyr1_SRR1547401	PGN-CA1Pyr2	17.6169	20.2717	2.96059
pyrCA1_695_1772067059_H04_P23_CA1Pyr1_SRR1547402	PGN-CA1Pyr2	20.4174	20.4479	2.214
pyrCA1_696_1772067059_H10_P23_CA1Pyr2_SRR1547403	PGN-CA1PyrInt	14.4667	3.06296	2.10843
pyrCA1_697_1772067059_H11_P23_CA1Pyr2_SRR1547404	PGN-CA1Pyr1	14.6284	6.9193	1.72984
pyrCA1_698_1772067059_H12_P23_CA1Pyr2_SRR1547405	PGN-CA1Pyr2	15.1498	10.4311	1.57988
pyrCA1_699_1772067060_A01_P23_CA1Pyr1_SRR1547406	PGN-CA1Pyr2	17.7166	20.9871	2.39817
pyrCA1_700_1772067060_B12_P23_CA1Pyr1_SRR1547411	PGN-CA1Pyr2	15.7479	13.153	2.29662
pyrCA1_701_1772067060_C03_P23_CA1Pyr2_SRR1547412	PGN-CA1Pyr1	16.6929	13.0146	1.87195
pyrCA1_702_1772067060_E02_P23_CA1Pyr2_SRR1547415	PGN-CA1Pyr1	13.2143	4.46367	1.59251
pyrCA1_703_1772067060_E04_P23_CA1Pyr2_SRR1547416	PGN-CA1Pyr1	12.946	10.7879	1.95289
pyrCA1_704_1772067060_E11_P23_CA1Pyr1_SRR1547418	PGN-CA1Pyr1	17.3194	24.804	2.32741
pyrCA1_705_1772067060_E12_P23_CA1Pyr1_SRR1547419	PGN-CA1Pyr2	17.4913	23.3687	2.31552
pyrCA1_706_1772067060_G04_P23_CA1Pyr1_SRR1547422	PGN-CA1Pyr1	20.6496	27.3483	2.32668
pyrCA1_707_1772067076_A01_P26_CA1Pyr1_SRR1547649	PGN-CA1Pyr1	15.463	16.5297	2.12634
pyrCA1_708_1772067076_A02_P26_CA1Pyr1_SRR1547650	PGN-CA1Pyr1	11.7044	8.67251	1.53001
pyrCA1_710_1772067076_A07_P26_CA1Pyr2_SRR1547654	PGN-CA1Pyr1	-2.1395	-26.9426	1.23506
pyrCA1_712_1772067076_B03_P26_CA1Pyr2_SRR1547657	PGN-CA1Pyr1	9.40534	7.00681	1.73023
pyrCA1_714_1772067076_B12_P26_CA1Pyr1_SRR1547662	PGN-CA1Pyr1	6.91544	2.46467	2.10736
pyrCA1_716_1772067076_C04_P26_CA1Pyr1_SRR1547664	PGN-CA1Pyr1	11.5984	15.2964	2.33281
pyrCA1_717_1772067076_C05_P26_CA1Pyr1_SRR1547665	PGN-CA1Pyr1	16.5325	18.2123	2.32818
pyrCA1_718_1772067076_C10_P26_CA1Pyr2_SRR1547667	PGN-CA1Pyr2	5.15205	-15.065	2.10521
pyrCA1_719_1772067076_C11_P26_CA1Pyr2_SRR1547668	PGN-CA1Pyr1	9.26095	-2.47784	1.95538
pyrCA1_720_1772067076_C12_P26_CA1PyrInt_SRR1547669	PGN-CA1Pyr1	10.0809	16.6208	2.06773
pyrCA1_721_1772067076_D05_P26_CA1Pyr2_SRR1547672	PGN-CA1Pyr1	9.84854	-2.33873	1.7514
pyrCA1_722_1772067076_D06_P26_CA1Pyr2_SRR1547673	PGN-CA1Pyr1	14.0071	9.9686	1.63236
pyrCA1_723_1772067076_D08_P26_CA1Pyr2_SRR1547674	PGN-CA1Pyr1	9.78804	5.31443	1.50259
pyrCA1_724_1772067076_D09_P26_CA1Pyr2_SRR1547675	PGN-CA1Pyr1	8.49706	-3.24661	1.76365
pyrCA1_725_1772067076_D10_P26_CA1Pyr2_SRR1547676	PGN-CA1Pyr1	13.7918	11.0472	1.53934
pyrCA1_726_1772067076_E07_P26_CA1Pyr2_SRR1547680	PGN-CA1Pyr1	8.97001	-0.260831	2.10533
pyrCA1_729_1772067076_F05_P26_CA1Pyr2_SRR1547683	PGN-CA1PyrInt	16.535	7.83899	2.3837
pyrCA1_730_1772067076_F06_P26_CA1Pyr1_SRR1547684	PGN-CA1Pyr2	16.4708	29.4383	2.51576
pyrCA1_731_1772067076_F11_P26_CA1Pyr2_SRR1547686	PGN-CA1Pyr2	7.00384	-10.1948	1.61329
pyrCA1_734_1772067076_H04_P26_CA1Pyr2_SRR1547691	PGN-CA1Pyr1	7.18108	-2.59651	1.69038
pyrCA1_735_1772067082_A01_P31_CA1Pyr2_SRR1547695	PGN-CA1Pyr1	11.6867	-0.263806	2.29073
pyrCA1_736_1772067082_A06_P31_CA1Pyr1_SRR1547696	PGN-CA1PyrInt	14.2752	8.38177	0.802686
pyrCA1_737_1772067082_A11_P31_CA1Pyr1_SRR1547697	PGN-CA1Pyr1	15.7208	15.888	2.04287
pyrCA1_738_1772067082_B12_P31_CA1Pyr1_SRR1547703	PGN-CA1Pyr1	11.197	2.45876	1.72833
pyrCA1_739_1772067082_C08_P31_CA1Pyr1_SRR1547705	PGN-CA1Pyr1	17.0797	12.3337	2.23984
pyrCA1_741_1772067082_C12_P31_CA1Pyr1_SRR1547707	PGN-CA1Pyr1	14.0059	10.0511	2.12158
pyrCA1_742_1772067082_D01_P31_CA1Pyr1_SRR1547708	PGN-CA1Pyr1	13.6336	7.18271	1.65812
pyrCA1_743_1772067082_D08_P31_CA1Pyr1_SRR1547712	PGN-CA1Pyr1	13.2272	-1.54382	2.33808
pyrCA1_744_1772067082_D09_P31_CA1Pyr1_SRR1547713	PGN-CA1PyrInt	17.9853	18.4913	1.7821
pyrCA1_745_1772067082_D12_P31_CA1Pyr1_SRR1547714	PGN-CA1Pyr1	12.2855	2.52559	1.43736
pyrCA1_746_1772067082_E08_P31_CA1Pyr1_SRR1547715	PGN-CA1Pyr1	16.0977	16.9747	2.36193
pyrCA1_747_1772067082_F01_P31_CA1Pyr1_SRR1547716	PGN-CA1Pyr1	14.2556	8.3268	2.13304
pyrCA1_748_1772067082_F04_P31_CA1Pyr1_SRR1547719	PGN-CA1Pyr1	16.5903	14.4377	1.21607
pyrCA1_750_1772067082_F08_P31_CA1Pyr1_SRR1547721	PGN-CA1Pyr1	10.6065	3.54682	1.71028
pyrCA1_751_1772067082_F11_P31_CA1Pyr1_SRR1547722	PGN-CA1Pyr1	13.4717	9.19509	0
pyrCA1_752_1772067082_G01_P31_CA1Pyr1_SRR1547723	PGN-CA1Pyr1	13.2388	11.0037	1.77337
pyrCA1_753_1772067082_G02_P31_CA1Pyr1_SRR1547724	PGN-CA1Pyr1	15.4985	14.451	1.94625
pyrCA1_755_1772067083_B04_P31_CA1Pyr1_SRR1547728	PGN-CA1Pyr1	17.2628	19.3003	0.436948
pyrCA1_756_1772067083_D02_P31_CA1Pyr1_SRR1547735	PGN-CA1Pyr1	20.1073	19.9067	0.717668
pyrCA1_757_1772067083_D03_P31_CA1Pyr1_SRR1547736	PGN-CA1PyrInt	13.5723	3.05822	1.86337
pyrCA1_758_1772067083_D06_P31_CA1Pyr1_SRR1547737	PGN-CA1Pyr1	19.2024	21.1344	1.77366
pyrCA1_759_1772067083_D08_P31_CA1PyrInt_SRR1547738	PGN-CA1Pyr1	14.4055	14.5267	0.642841
pyrCA1_760_1772067093_A01_P24_CA1Pyr2_SRR1547744	PGN-CA1Pyr1	7.8425	-6.35873	1.90961
pyrCA1_761_1772067093_A03_P24_CA1Pyr1_SRR1547745	PGN-CA1Pyr1	17.6001	17.3245	2.60365
pyrCA1_762_1772067093_A07_P24_CA1Pyr1_SRR1547746	PGN-CA1Pyr1	13.4002	-0.229725	1.51326
pyrCA1_763_1772067093_A10_P24_CA1PyrInt_SRR1547748	PGN-CA1Pyr1	13.2225	6.5788	0
pyrCA1_764_1772067093_B04_P24_CA1Pyr1_SRR1547749	PGN-CA1Pyr1	16.0723	12.6534	1.5959
pyrCA1_765_1772067093_C02_P24_CA1Pyr1_SRR1547750	PGN-CA1Pyr1	16.2875	12.2259	1.22361
pyrCA1_766_1772067093_C03_P24_CA1Pyr1_SRR1547751	PGN-CA1Pyr1	12.5501	1.67227	3.0607
pyrCA1_767_1772067093_C04_P24_CA1Pyr1_SRR1547752	PGN-CA1Pyr1	13.5642	7.00709	1.6517
pyrCA1_768_1772067093_C07_P24_CA1Pyr1_SRR1547753	PGN-CA1Pyr2	11.5836	-5.06897	2.41649
pyrCA1_769_1772067093_C12_P24_CA1Pyr1_SRR1547754	PGN-CA1Pyr1	11.2144	0.490607	1.61329
pyrCA1_770_1772067093_D03_P24_CA1Pyr1_SRR1547756	PGN-CA1Pyr1	13.536	6.90827	2.07404
pyrCA1_771_1772067093_D11_P24_CA1Pyr1_SRR1547757	PGN-CA1Pyr1	8.96175	0.903882	1.37705
pyrCA1_772_1772067093_F02_P24_CA1Pyr1_SRR1547759	PGN-CA1Pyr1	13.0148	3.80205	2.16119
pyrCA1_773_1772067093_F07_P24_CA1Pyr1_SRR1547761	PGN-CA1Pyr1	16.5013	15.4451	1.78283
pyrCA1_774_1772067093_F09_P24_CA1Pyr1_SRR1547762	PGN-CA1Pyr1	15.9643	13.0304	2.43055
pyrCA1_775_1772067093_F12_P24_CA1Pyr1_SRR1547763	PGN-CA1Pyr1	12.4326	0.399888	2.45438
pyrCA1_776_1772067093_G11_P24_CA1Pyr1_SRR1547764	PGN-CA1Pyr1	11.1964	-4.07487	2.64872
pyrCA1_777_1772067093_H02_P24_CA1Pyr1_SRR1547765	PGN-CA1Pyr1	14.9134	8.12805	1.40709
pyrCA1_778_1772067094_A02_P24_CA1Pyr1_SRR1547768	PGN-CA1Pyr1	14.6271	7.0007	2.37482
pyrCA1_779_1772067094_A03_P24_CA1Pyr1_SRR1547769	PGN-CA1Pyr2	16.4457	18.5374	1.09388
pyrCA1_780_1772067094_A04_P24_CA1Pyr1_SRR1547770	PGN-CA1PyrInt	14.6349	5.31937	0
pyrCA1_781_1772067094_A06_P24_CA1Pyr1_SRR1547771	PGN-CA1Pyr1	11.4388	2.00206	1.86291
pyrCA1_782_1772067094_A12_P24_CA1Pyr1_SRR1547773	PGN-CA1Pyr1	16.0714	16.4557	2.1071
pyrCA1_783_1772067094_B06_P24_CA1Pyr1_SRR1547775	PGN-CA1Pyr1	16.0803	16.1978	2.00366
pyrCA1_784_1772067094_B10_P24_CA1Pyr1_SRR1547776	PGN-CA1Pyr1	16.0552	11.9649	2.22766
pyrCA1_785_1772067094_C02_P24_CA1Pyr1_SRR1547777	PGN-CA1Pyr1	17.2409	15.1285	1.9262
pyrCA1_786_1772067094_C04_P24_CA1Pyr1_SRR1547778	PGN-CA1Pyr1	12.8309	7.22599	2.72564
pyrCA1_787_1772067094_C09_P24_CA1Pyr1_SRR1547781	PGN-CA1Pyr1	9.7559	6.41127	1.78048
pyrCA1_788_1772067094_C10_P24_CA1Pyr1_SRR1547782	PGN-CA1Pyr1	12.9237	7.97483	1.24279
pyrCA1_789_1772067094_C11_P24_CA1Pyr1_SRR1547783	PGN-CA1Pyr1	9.99935	4.33746	2.184
pyrCA1_790_1772067094_D08_P24_CA1Pyr1_SRR1547785	PGN-CA1Pyr1	9.19404	-2.35401	2.46244
pyrCA1_791_1772067094_D09_P24_CA1Pyr1_SRR1547786	PGN-CA1PyrInt	14.6842	7.50653	1.12634
pyrCA1_792_1772067094_D12_P24_CA1Pyr1_SRR1547787	PGN-CA1Pyr1	10.8768	-0.144063	1.59482
pyrCA1_793_1772067094_E03_P24_CA1Pyr1_SRR1547788	PGN-CA1Pyr1	11.027	2.96405	2.29069
pyrCA1_794_1772067094_E04_P24_CA1Pyr1_SRR1547789	PGN-CA1Pyr1	19.594	22.215	2.29637
pyrCA1_795_1772067094_E06_P24_CA1Pyr1_SRR1547790	PGN-CA1Pyr1	18.7374	18.6961	2.00382
pyrCA1_796_1772067094_F01_P24_CA1Pyr1_SRR1547792	PGN-CA1Pyr1	19.443	22.0038	1.81409
pyrCA1_797_1772067094_F02_P24_CA1Pyr1_SRR1547793	PGN-CA1Pyr1	18.6544	17.1557	1.49127
pyrCA1_798_1772067094_F03_P24_CA1Pyr1_SRR1547794	PGN-CA1Pyr1	12.9584	4.73174	2.82823
pyrCA1_799_1772067094_F06_P24_CA1Pyr1_SRR1547797	PGN-CA1Pyr1	13.3208	10.9272	0.897109
pyrCA1_800_1772067094_F10_P24_CA1Pyr1_SRR1547798	PGN-CA1Pyr1	14.8495	6.11767	1.9222
pyrCA1_801_1772067094_F11_P24_CA1Pyr1_SRR1547799	PGN-CA1Pyr1	13.6579	2.63857	2.7702
pyrCA1_802_1772067094_G04_P24_CA1Pyr1_SRR1547800	PGN-CA1Pyr1	14.0326	6.26236	1.36168
pyrCA1_803_1772067094_G05_P24_CA1Pyr1_SRR1547801	PGN-CA1Pyr1	11.088	0.419919	1.21604
pyrCA1_804_1772067094_G06_P24_CA1Pyr1_SRR1547802	PGN-CA1Pyr1	18.4653	17.5356	2.81707
pyrCA1_805_1772067094_G07_P24_CA1Pyr1_SRR1547803	PGN-CA1Pyr1	19.8041	18.7901	2.041
pyrCA1_806_1772067094_H04_P24_CA1Pyr1_SRR1547806	PGN-CA1Pyr1	15.8932	15.3692	2.16943
pyrCA1_807_1772067094_H06_P24_CA1Pyr1_SRR1547807	PGN-CA1Pyr1	16.4066	13.4779	2.92249
pyrCA1_808_1772067094_H07_P24_CA1Pyr1_SRR1547808	PGN-CA1Pyr1	15.9462	13.6116	1.78063
pyrCA1_809_1772067094_H10_P24_CA1Pyr1_SRR1547810	PGN-CA1Pyr1	6.66887	0.471217	2.2391
pyrCA1_810_1772067094_H11_P24_CA1Pyr1_SRR1547811	PGN-CA1Pyr2	16.4629	15.486	2.06667
pyrCA1_811_1772067094_H12_P24_CA1Pyr1_SRR1547812	PGN-CA1Pyr1	17.1188	14.1567	1.93974
pyrCA1_812_1772067096_A03_P26_CA1Pyr1_SRR1547815	PGN-CA1Pyr1	6.5068	4.65008	1.75648
pyrCA1_813_1772067096_A04_P26_CA1Pyr1_SRR1547816	PGN-CA1Pyr1	14.3512	9.00263	0.450535
pyrCA1_814_1772067096_A09_P26_CA1Pyr1_SRR1547817	PGN-CA1Pyr1	14.3945	13.0803	2.24267
pyrCA1_815_1772067096_B10_P26_CA1Pyr1_SRR1547820	PGN-CA1Pyr1	15.7826	13.4381	2.15087
pyrCA1_816_1772067096_B12_P26_CA1Pyr1_SRR1547821	PGN-CA1Pyr1	16.1893	12.5957	1.34146
pyrCA1_817_1772067096_C05_P26_CA1Pyr1_SRR1547822	PGN-CA1Pyr1	16.5137	15.1381	2.21314
pyrCA1_818_1772067096_C11_P26_CA1Pyr1_SRR1547823	PGN-CA1Pyr1	16.5873	17.4575	1.01202
pyrCA1_819_1772067096_C12_P26_CA1Pyr1_SRR1547824	PGN-CA1Pyr1	16.6099	18.02	2.21996
pyrCA1_820_1772067096_D04_P26_CA1Pyr1_SRR1547825	PGN-CA1Pyr1	18.2995	18.4829	1.11611
pyrCA1_821_1772067096_D10_P26_CA1Pyr1_SRR1547826	PGN-CA1Pyr1	16.4286	12.564	1.96257
pyrCA1_822_1772067096_E02_P26_CA1Pyr1_SRR1547827	PGN-CA1Pyr2	17.4435	20.9098	1.88119
pyrCA1_823_1772067096_E04_P26_CA1Pyr1_SRR1547828	PGN-CA1Pyr2	14.5302	16.0098	1.42158
pyrCA1_824_1772067096_E06_P26_CA1Pyr1_SRR1547830	PGN-CA1Pyr1	15.8054	16.8008	1.05762
pyrCA1_825_1772067096_E08_P26_CA1Pyr1_SRR1547831	PGN-CA1Pyr2	13.2222	9.74407	1.14821
pyrCA1_826_1772067096_E10_P26_CA1Pyr1_SRR1547832	PGN-CA1Pyr2	16.7467	8.22615	0.944475
pyrCA1_827_1772067096_E11_P26_CA1Pyr2_SRR1547833	PGN-CA1Pyr1	10.7553	-0.702329	1.48972
pyrCA1_828_1772067096_F12_P26_CA1Pyr1_SRR1547836	PGN-CA1Pyr1	16.7613	16.9275	0
pyrCA1_829_1772067096_G04_P26_CA1Pyr1_SRR1547837	PGN-CA1Pyr1	20.0563	23.5254	2.22951
pyrCA1_830_1772067096_G07_P26_CA1Pyr1_SRR1547840	PGN-CA1Pyr1	-0.435278	5.82384	1.52567
pyrCA1_831_1772067096_G10_P26_CA1Pyr1_SRR1547841	PGN-CA1Pyr1	15.1189	12.3066	1.11026
pyrCA1_832_1772067096_G12_P26_CA1Pyr1_SRR1547843	PGN-CA1Pyr1	15.7343	12.0545	1.31329
pyrCA1_833_1772067096_H02_P26_CA1Pyr1_SRR1547844	PGN-CA1Pyr2	20.2828	21.6838	1.66961
pyrCA1_834_1772067096_H04_P26_CA1Pyr1_SRR1547845	PGN-CA1Pyr1	7.5846	-1.25205	2.28313
pyrCA1_835_1772067096_H05_P26_CA1Pyr1_SRR1547846	PGN-CA1Pyr1	10.5252	2.89255	1.31889
pyrCA1_836_1772067096_H06_P26_CA1Pyr1_SRR1547847	PGN-CA1Pyr2	18.1085	17.4695	1.44899
pyrCA1_837_1772067096_H12_P26_CA1Pyr1_SRR1547848	PGN-CA1Pyr2	13.7694	9.12504	1.90586
pyrCA1_838_1772071035_A06_P28_CA1Pyr2_SRR1547961	PGN-CA1Pyr1	12.7733	6.04404	1.69939
pyrCA1_840_1772071035_A12_P28_CA1Pyr1_SRR1547963	PGN-CA1Pyr1	18.3917	19.4207	2.01668
pyrCA1_841_1772071035_B04_P28_CA1Pyr2_SRR1547964	PGN-CA1Pyr2	15.9657	11.5376	2.0152
pyrCA1_842_1772071035_B10_P28_CA1Pyr2_SRR1547966	PGN-CA1Pyr1	13.3226	4.12263	1.99147
pyrCA1_843_1772071035_C04_P28_CA1Pyr1_SRR1547967	PGN-CA1Pyr2	19.3279	21.8405	1.67194
pyrCA1_844_1772071035_C05_P28_CA1Pyr1_SRR1547968	PGN-CA1Pyr2	12.1917	6.84952	1.86195
pyrCA1_845_1772071035_C06_P28_CA1Pyr1_SRR1547969	PGN-CA1Pyr1	16.2497	15.0381	1.42347
pyrCA1_846_1772071035_C08_P28_CA1Pyr1_SRR1547970	PGN-CA1Pyr2	13.6849	6.60929	1.50814
pyrCA1_847_1772071035_C09_P28_CA1Pyr1_SRR1547971	PGN-CA1Pyr1	19.5182	24.3992	1.95588
pyrCA1_848_1772071035_D03_P28_CA1Pyr1_SRR1547972	PGN-CA1Pyr1	20.7245	20.1909	2.12959
pyrCA1_849_1772071035_D05_P28_CA1Pyr2_SRR1547973	PGN-CA1Pyr1	9.92077	5.86277	1.88736
pyrCA1_850_1772071035_D08_P28_CA1Pyr1_SRR1547974	PGN-CA1Pyr2	18.0738	19.6463	1.85133
pyrCA1_851_1772071035_D11_P28_CA1Pyr2_SRR1547975	PGN-CA1Pyr2	10.0096	-1.07306	1.22639
pyrCA1_852_1772071035_D12_P28_CA1Pyr2_SRR1547976	PGN-CA1Pyr2	14.798	5.33518	1.25509
pyrCA1_854_1772071035_E06_P28_CA1Pyr1_SRR1547978	PGN-CA1Pyr2	19.51	21.1234	1.74954
pyrCA1_855_1772071035_E10_P28_CA1Pyr1_SRR1547980	PGN-CA1Pyr2	17.189	7.78897	1.90278
pyrCA1_856_1772071035_E12_P28_CA1Pyr2_SRR1547981	PGN-CA1Pyr2	12.5213	10.8714	1.82685
pyrCA1_857_1772071035_F04_P28_CA1Pyr1_SRR1547982	PGN-CA1Pyr2	20.4404	21.3839	1.45427
pyrCA1_858_1772071035_F05_P28_CA1Pyr2_SRR1547983	PGN-CA1Pyr1	12.0277	1.54856	2.00231
pyrCA1_859_1772071035_F10_P28_CA1Pyr2_SRR1547984	PGN-CA1Pyr1	13.37	0.616806	2.55061
pyrCA1_860_1772071035_G05_P28_CA1Pyr2_SRR1547986	PGN-CA1Pyr1	12.4416	0.00475145	1.43626
pyrCA1_861_1772071035_G06_P28_CA1Pyr1_SRR1547987	PGN-CA1PyrInt	16.6908	20.4043	1.87352
pyrCA1_862_1772071035_G09_P28_CA1Pyr1_SRR1547988	PGN-CA1Pyr1	20.3275	25.2605	2.12732
pyrCA1_863_1772071035_H04_P28_CA1Pyr1_SRR1547990	PGN-CA1Pyr2	20.6949	22.3653	1.57221
pyrCA1_864_1772071035_H06_P28_CA1Pyr2_SRR1547992	PGN-CA1Pyr2	14.9087	10.2303	1.83834
pyrCA1_865_1772071035_H10_P28_CA1Pyr2_SRR1547993	PGN-CA1Pyr1	10.6261	5.78065	1.43569
pyrCA1_866_1772071035_H12_P28_CA1Pyr2_SRR1547994	PGN-CA1Pyr1	14.7965	5.43154	1.69202
pyrCA1_867_1772071036_A01_P28_CA1Pyr2_SRR1547995	PGN-CA1Pyr2	15.4301	6.01479	0.991132
pyrCA1_868_1772071036_A05_P28_CA1Pyr2_SRR1547996	PGN-CA1Pyr1	14.6197	7.16894	1.28625
pyrCA1_869_1772071036_A06_P28_CA1Pyr2_SRR1547997	PGN-CA1Pyr1	12.9074	3.87188	2.11451
pyrCA1_871_1772071036_A11_P28_CA1Pyr1_SRR1547999	PGN-CA1Pyr1	20.4653	20.6727	2.47805
pyrCA1_872_1772071036_A12_P28_CA1Pyr1_SRR1548000	PGN-CA1Pyr1	19.1443	18.9647	1.81772
pyrCA1_873_1772071036_B04_P28_CA1Pyr1_SRR1548001	PGN-CA1Pyr2	21.4845	30.4435	1.87959
pyrCA1_874_1772071036_B05_P28_CA1PyrInt_SRR1548002	PGN-CA1Pyr1	6.71614	4.79602	1.64185
pyrCA1_875_1772071036_B06_P28_CA1Pyr1_SRR1548003	PGN-CA1Pyr2	18.6104	26.093	1.71431
pyrCA1_876_1772071036_B07_P28_CA1Pyr2_SRR1548004	PGN-CA1Pyr1	13.9249	3.62214	1.78303
pyrCA1_877_1772071036_B10_P28_CA1Pyr2_SRR1548005	PGN-CA1Pyr2	16.4334	16.2804	1.58059
pyrCA1_878_1772071036_B11_P28_CA1Pyr1_SRR1548006	PGN-CA1PyrInt	16.6108	19.2053	2.16487
pyrCA1_879_1772071036_C05_P28_CA1Pyr1_SRR1548008	PGN-CA1Pyr2	12.5019	15.3779	2.25347
pyrCA1_880_1772071036_C06_P28_CA1Pyr1_SRR1548009	PGN-CA1Pyr1	22.05	29.5896	2.0322
pyrCA1_881_1772071036_C08_P28_CA1Pyr1_SRR1548010	PGN-CA1Pyr1	18.2762	18.6032	1.89527
pyrCA1_882_1772071036_C10_P28_CA1Pyr1_SRR1548011	PGN-CA1Pyr2	21.3716	27.5504	2.25243
pyrCA1_883_1772071036_C11_P28_CA1Pyr1_SRR1548012	PGN-CA1Pyr1	20.8424	28.8323	2.17112
pyrCA1_884_1772071036_C12_P28_CA1Pyr2_SRR1548013	PGN-CA1Pyr2	17.204	14.6452	1.50507
pyrCA1_885_1772071036_D07_P28_CA1Pyr1_SRR1548015	PGN-CA1Pyr2	20.8251	26.1179	1.47118
pyrCA1_886_1772071036_D10_P28_CA1Pyr2_SRR1548016	PGN-CA1Pyr1	10.2399	0.0643027	1.81037
pyrCA1_887_1772071036_D11_P28_CA1Pyr1_SRR1548017	PGN-CA1Pyr1	22.3869	30.1302	1.791
pyrCA1_888_1772071036_E01_P28_CA1Pyr2_SRR1548018	PGN-CA1Pyr2	14.5734	7.54267	1.17857
pyrCA1_889_1772071036_E02_P28_CA1PyrInt_SRR1548019	PGN-CA1Pyr1	9.40451	9.71446	2.2028
pyrCA1_890_1772071036_E04_P28_CA1Pyr1_SRR1548020	PGN-CA1Pyr2	11.66	24.4794	1.00264
pyrCA1_891_1772071036_E07_P28_CA1Pyr1_SRR1548022	PGN-CA1Pyr1	21.1417	28.1997	1.82062
pyrCA1_892_1772071036_E12_P28_CA1Pyr2_SRR1548025	PGN-CA1Pyr1	9.58224	7.7401	2.16922
pyrCA1_893_1772071036_F11_P28_CA1Pyr1_SRR1548028	PGN-CA1Pyr1	19.8123	26.0119	1.6284
pyrCA1_894_1772071036_F12_P28_CA1Pyr2_SRR1548029	PGN-CA1Pyr2	11.8423	11.1493	1.47919
pyrCA1_895_1772071036_G03_P28_CA1Pyr2_SRR1548031	PGN-CA1Pyr2	15.8249	6.90527	1.8447
pyrCA1_896_1772071036_G04_P28_CA1Pyr1_SRR1548032	PGN-CA1Pyr1	21.3908	27.415	2.44632
pyrCA1_897_1772071036_G08_P28_CA1Pyr1_SRR1548033	PGN-CA1Pyr1	16.9534	19.9023	1.27839
pyrCA1_898_1772071036_H03_P28_CA1Pyr2_SRR1548035	PGN-CA1Pyr1	15.5831	12.3946	1.63247
pyrCA1_899_1772071036_H04_P28_CA1Pyr1_SRR1548036	PGN-CA1PyrInt	20.4438	26.711	1.53877
pyrCA1_900_1772071036_H11_P28_CA1Pyr1_SRR1548037	PGN-CA1Pyr1	16.994	21.0252	1.64767
pyrCA1_901_1772071044_A07_P24_CA1Pyr1_SRR1548127	PGN-CA1Pyr1	13.1345	17.2319	1.84801
pyrCA1_902_1772071044_A08_P24_CA1Pyr2_SRR1548128	PGN-CA1Pyr1	14.2251	5.24148	1.23822
pyrCA1_903_1772071044_A09_P24_CA1Pyr2_SRR1548129	PGN-CA1Pyr1	14.9924	9.92024	1.70229
pyrCA1_904_1772071044_A11_P24_CA1Pyr1_SRR1548130	PGN-CA1Pyr1	14.9474	17.3762	1.49443
pyrCA1_905_1772071044_B06_P24_CA1Pyr1_SRR1548133	PGN-CA1Pyr2	15.6229	13.6208	1.64185
pyrCA1_906_1772071044_C07_P24_CA1Pyr1_SRR1548137	PGN-CA1Pyr1	14.1212	12.4819	2.22534
pyrCA1_907_1772071044_C08_P24_CA1PyrInt_SRR1548138	PGN-CA1Pyr1	13.9326	6.55321	1.17911
pyrCA1_908_1772071044_C11_P24_CA1Pyr1_SRR1548139	PGN-CA1Pyr2	10.7018	6.13576	1.84868
pyrCA1_909_1772071044_D06_P24_CA1Pyr1_SRR1548140	PGN-CA1Pyr1	13.1068	10.3823	2.28177
pyrCA1_910_1772071044_D11_P24_CA1Pyr1_SRR1548141	PGN-CA1Pyr1	18.4497	24.5994	2.50878
pyrCA1_911_1772071044_E05_P24_CA1Pyr1_SRR1548142	PGN-CA1Pyr1	12.1714	8.36542	1.88606
pyrCA1_912_1772071044_E08_P24_CA1Pyr1_SRR1548143	PGN-CA1Pyr2	17.6479	13.3702	1.2798
pyrCA1_913_1772071044_E11_P24_CA1Pyr2_SRR1548144	PGN-CA1Pyr1	17.2634	14.782	1.43037
pyrCA1_914_1772071044_E12_P24_CA1Pyr1_SRR1548145	PGN-CA1Pyr2	17.5564	17.5952	2.09464
pyrCA1_915_1772071044_F04_P24_CA1Pyr1_SRR1548146	PGN-CA1Pyr1	16.6998	16.1224	1.74707
pyrCA1_916_1772071044_F05_P24_CA1Pyr2_SRR1548147	PGN-CA1Pyr1	14.693	5.62106	1.74299
pyrCA1_917_1772071044_F10_P24_CA1Pyr1_SRR1548148	PGN-CA1PyrInt	11.9218	10.1752	1.22928
pyrCA1_918_1772071044_G01_P24_CA1Pyr1_SRR1548149	PGN-CA1Pyr1	17.1354	10.4136	2.65381
pyrCA1_919_1772071044_G04_P24_CA1Pyr1_SRR1548150	PGN-CA1Pyr1	19.9191	25.3195	2.04379
pyrCA1_920_1772071044_G05_P24_CA1Pyr1_SRR1548151	PGN-CA1Pyr1	17.0612	13.3971	1.9581
pyrCA1_921_1772071044_G10_P24_CA1Pyr2_SRR1548153	PGN-CA1Pyr1	14.2421	6.9833	1.53246
pyrCA1_922_1772071044_G12_P24_CA1Pyr1_SRR1548154	PGN-CA1Pyr1	12.7007	3.65948	1.76264
pyrCA1_923_1772071044_H01_P24_CA1Pyr1_SRR1548155	PGN-CA1Pyr2	19.9724	17.0558	1.84384
pyrCA1_924_1772071044_H04_P24_CA1PyrInt_SRR1548156	PGN-CA1Pyr1	16.0167	19.2114	1.71784
pyrCA1_925_1772071044_H06_P24_CA1Pyr1_SRR1548157	PGN-CA1Pyr2	21.7808	27.5423	1.94789
pyrCA1_926_1772071044_H12_P24_CA1Pyr1_SRR1548160	PGN-CA1Pyr1	11.9731	6.37217	1.26976
pyrCA1_927_1772071045_A04_P24_CA1Pyr1_SRR1548162	PGN-CA1Pyr2	20.2453	28.6537	2.31317
pyrCA1_928_1772071045_A07_P24_CA1Pyr1_SRR1548163	PGN-CA1Pyr2	21.1556	26.7512	1.58368
pyrCA1_929_1772071045_B06_P24_CA1Pyr1_SRR1548165	PGN-CA1Pyr2	16.7693	17.927	1.1906
pyrCA1_930_1772071045_D04_P24_CA1Pyr1_SRR1548169	PGN-CA1Pyr2	16.0283	12.5033	1.77033
pyrCA1_931_1772071045_E10_P24_CA1Pyr2_SRR1548172	PGN-CA1Pyr1	14.1833	7.44513	2.35051
pyrCA1_932_1772071045_F02_P24_CA1Pyr1_SRR1548174	PGN-CA1Pyr1	18.3291	14.8589	1.32315
pyrCA1_933_1772071045_F04_P24_CA1Pyr2_SRR1548175	PGN-CA1Pyr2	16.5319	16.8147	1.43287
pyrCA1_935_1772071045_G05_P24_CA1Pyr2_SRR1548179	PGN-CA1Pyr2	14.9969	6.86055	1.84903
pyrCA1_936_1772071045_G12_P24_CA1Pyr2_SRR1548180	PGN-CA1Pyr2	10.6395	1.50274	1.67528
pyrCA1_937_1772071045_H04_P24_CA1Pyr2_SRR1548183	PGN-CA1Pyr2	15.1434	7.57904	1.59265
pyrCA1_938_1772071045_H07_P24_CA1Pyr1_SRR1548184	PGN-CA1Pyr1	19.3947	23.3659	0.776752
dopaVTA_0_1772072122_A04_p28_DA.VTA4_SRR4059937	DN-VTA4	0.272736	-32.9318	0.831392
dopaVTA_1_1772072122_A05_p28_DA.VTA2_SRR4059938	DN-VTA2	5.39276	-16.8174	1.4086
dopaVTA_2_1772072122_A06_p28_DA.VTA3_SRR4059939	DN-VTA3	1.79239	-27.7275	1.94896
dopaVTA_3_1772072122_A08_p28_DA.VTA4_SRR4059941	DN-VTA4	4.86444	-21.2322	0
dopaVTA_4_1772072122_A09_p28_DA.VTA1_SRR4059942	DN-VTA1	5.22891	-12.7183	0.643611
dopaVTA_5_1772072122_A10_p28_DA.VTA1_SRR4059943	DN-VTA1	4.14049	-22.6076	0
dopaVTA_6_1772072122_A12_p28_DA.VTA4_SRR4059945	DN-VTA4	-2.21682	-36.0031	0
dopaVTA_7_1772072122_B01_p28_DA.VTA4_SRR4059946	DN-VTA4	0.446763	-26.9927	1.38727
dopaVTA_8_1772072122_B02_p28_DA.VTA3_SRR4059947	DN-VTA3	0.740682	-23.6006	1.4592
dopaVTA_9_1772072122_B03_p28_DA.VTA4_SRR4059948	DN-VTA4	-4.08992	-31.9075	0
dopaVTA_10_1772072122_B05_p28_DA.VTA2_SRR4059950	DN-VTA2	5.35169	-22.0463	0
dopaVTA_11_1772072122_B06_p28_DA.VTA3_SRR4059951	DN-VTA3	5.73188	-15.7987	0
dopaVTA_12_1772072122_B07_p28_DA.VTA4_SRR4059952	DN-VTA4	2.19514	-17.3882	0.930906
dopaVTA_13_1772072122_B08_p28_DA.VTA2_SRR4059953	DN-VTA2	-1.45196	-33.5973	2.00231
dopaVTA_14_1772072122_B09_p28_DA.VTA4_SRR4059954	DN-VTA4	1.73845	-25.3126	0
dopaVTA_15_1772072122_B11_p28_DA.VTA1_SRR4059956	DN-VTA1	1.46948	-26.6807	0
dopaVTA_16_1772072122_B12_p28_DA.VTA1_SRR4059957	DN-VTA1	-0.102444	-32.1028	0
dopaVTA_17_1772072122_C01_p28_DA.VTA1_SRR4059958	DN-VTA1	-0.291626	-30.0665	0.612685
dopaVTA_18_1772072122_C02_p28_DA.VTA4_SRR4059959	DN-VTA4	-2.87855	-38.3273	0.927845
dopaVTA_19_1772072122_C03_p28_DA.VTA4_SRR4059960	DN-VTA4	5.51819	-20.4457	0
dopaVTA_20_1772072122_C05_p28_DA.VTA4_SRR4059961	DN-VTA4	-1.29019	-33.6135	0
dopaVTA_21_1772072122_C07_p28_DA.VTA2_SRR4059962	DN-VTA2	-1.82342	-35.5472	0
dopaVTA_22_1772072122_C09_p28_DA.VTA4_SRR4059964	DN-VTA4	-0.809158	-28.4683	0
dopaVTA_23_1772072122_C11_p28_DA.VTA4_SRR4059966	DN-VTA4	-1.32831	-26.6606	0
dopaVTA_24_1772072122_C12_p28_DA.VTA2_SRR4059967	DN-VTA2	-2.1133	-38.9632	0
dopaVTA_25_1772072122_D01_p28_DA.VTA4_SRR4059968	DN-VTA4	-2.07576	-34.1422	1.75879
dopaVTA_26_1772072122_D04_p28_DA.VTA3_SRR4059969	DN-VTA3	7.14371	-11.7336	0
dopaVTA_27_1772072122_D05_p28_DA.VTA3_SRR4059970	DN-VTA3	-2.3736	-30.9222	0
dopaVTA_28_1772072122_D06_p28_DA.VTA4_SRR4059971	DN-VTA4	7.62047	-12.7477	0.960163
dopaVTA_29_1772072122_D09_p28_DA.VTA1_SRR4059974	DN-VTA1	4.23233	-19.6016	0
dopaVTA_30_1772072122_D10_p28_DA.VTA1_SRR4059975	DN-VTA1	-0.152889	-30.3524	0.649366
dopaVTA_31_1772072122_D11_p28_DA.VTA2_SRR4059976	DN-VTA2	-0.726678	-28.6877	0
dopaVTA_32_1772072122_E01_p28_DA.VTA2_SRR4059977	DN-VTA2	-1.91511	-34.5267	0.844413
dopaVTA_33_1772072122_E02_p28_DA.VTA4_SRR4059978	DN-VTA4	0.248762	-28.0779	0
dopaVTA_34_1772072122_E04_p28_DA.VTA3_SRR4059980	DN-VTA3	5.44797	-13.9062	0.733731
dopaVTA_35_1772072122_E06_p28_DA.VTA4_SRR4059982	DN-VTA4	5.65853	-14.2142	0
dopaVTA_36_1772072122_E07_p28_DA.VTA4_SRR4059983	DN-VTA4	-2.50267	-30.9931	0.739234
dopaVTA_37_1772072122_E08_p28_DA.VTA4_SRR4059984	DN-VTA4	1.23818	-27.0742	0.922698
dopaVTA_38_1772072122_E10_p28_DA.VTA2_SRR4059986	DN-VTA2	-2.75458	-37.2843	0
dopaVTA_39_1772072122_E12_p28_DA.VTA2_SRR4059987	DN-VTA2	-1.61478	-33.5168	0
dopaVTA_40_1772072122_F01_p28_DA.VTA3_SRR4059988	DN-VTA3	-0.826762	-30.7429	0
dopaVTA_41_1772072122_F02_p28_DA.VTA3_SRR4059989	DN-VTA3	6.44143	-11.3101	0
dopaVTA_42_1772072122_F05_p28_DA.VTA2_SRR4059992	DN-VTA2	-1.40461	-36.7394	0.716273
dopaVTA_43_1772072122_F06_p28_DA.VTA2_SRR4059993	DN-VTA2	-1.37599	-30.7908	0
dopaVTA_44_1772072122_F07_p28_DA.VTA4_SRR4059994	DN-VTA4	3.22176	-26.9474	0
dopaVTA_45_1772072122_F08_p28_DA.VTA1_SRR4059995	DN-VTA1	0.657932	-26.7796	0.566791
dopaVTA_46_1772072122_F09_p28_DA.VTA3_SRR4059996	DN-VTA3	3.57731	-21.8043	1.59812
dopaVTA_47_1772072122_F10_p28_DA.VTA1_SRR4059997	DN-VTA1	4.21121	-19.2024	0.836326
dopaVTA_48_1772072122_F11_p28_DA.VTA1_SRR4059998	DN-VTA1	5.55817	-12.265	1.45623
dopaVTA_49_1772072122_F12_p28_DA.VTA2_SRR4059999	DN-VTA2	-1.46373	-32.4144	1.02691
dopaVTA_50_1772072122_G01_p28_DA.VTA2_SRR4060000	DN-VTA2	0.645524	-30.5508	0
dopaVTA_51_1772072122_G02_p28_DA.VTA4_SRR4060001	DN-VTA4	0.100544	-31.9071	0
dopaVTA_52_1772072122_G04_p28_DA.VTA4_SRR4060002	DN-VTA4	3.57363	-12.6724	0
dopaVTA_53_1772072122_G05_p28_DA.VTA2_SRR4060003	DN-VTA2	-1.62505	-35.1644	0.771712
dopaVTA_54_1772072122_G06_p28_DA.VTA1_SRR4060004	DN-VTA1	-1.54209	-36.2413	0.71207
dopaVTA_55_1772072122_G09_p28_DA.VTA3_SRR4060007	DN-VTA3	5.83225	-11.9516	1.20458
dopaVTA_56_1772072122_G10_p28_DA.VTA4_SRR4060008	DN-VTA4	0.387935	-31.5743	0
dopaVTA_57_1772072122_G12_p28_DA.VTA1_SRR4060009	DN-VTA1	-2.13554	-33.8027	0
dopaVTA_58_1772072122_H02_p28_DA.VTA2_SRR4060010	DN-VTA2	3.5789	-26.3897	0
dopaVTA_59_1772072122_H04_p28_DA.VTA1_SRR4060011	DN-VTA1	6.67491	-10.104	0.581353
dopaVTA_60_1772072122_H06_p28_DA.VTA4_SRR4060013	DN-VTA4	-1.81856	-28.6427	0
dopaVTA_61_1772072122_H07_p28_DA.VTA3_SRR4060014	DN-VTA3	2.1843	-25.1098	1.41235
dopaVTA_62_1772072122_H08_p28_DA.VTA1_SRR4060015	DN-VTA1	-0.580813	-28.9036	0.507435
dopaVTA_63_1772072122_H09_p28_DA.VTA1_SRR4060016	DN-VTA1	4.15887	-12.1887	1.04941
dopaVTA_64_1772072122_H11_p28_DA.VTA1_SRR4060018	DN-VTA1	6.58224	-13.0331	0
dopaVTA_65_1772082029_A04_p56_DA.VTA4_SRR4060358	DN-VTA4	-4.28951	-37.7099	0.53772
dopaVTA_66_1772082029_A05_p56_DA.VTA3_SRR4060359	DN-VTA3	3.83847	-20.919	0.504506
dopaVTA_67_1772082029_A06_p56_DA.VTA4_SRR4060360	DN-VTA4	-1.29157	-34.843	0
dopaVTA_68_1772082029_A09_p56_DA.VTA4_SRR4060363	DN-VTA4	7.3617	-9.75624	0
dopaVTA_69_1772082029_A10_p56_DA.VTA4_SRR4060364	DN-VTA4	6.23734	-18.3513	1.33757
dopaVTA_70_1772082029_A11_p56_DA.VTA2_SRR4060365	DN-VTA2	1.18719	-27.2159	0.72118
dopaVTA_71_1772082029_B02_p56_DA.VTA3_SRR4060366	DN-VTA3	4.95057	-10.2611	0.552959
dopaVTA_72_1772082029_B03_p56_DA.VTA4_SRR4060367	DN-VTA4	-1.51834	-33.0654	0
dopaVTA_73_1772082029_B04_p56_DA.VTA1_SRR4060368	DN-VTA1	3.37484	-20.8292	0
dopaVTA_74_1772082029_B05_p56_DA.VTA4_SRR4060369	DN-VTA4	1.1609	-22.7612	0
dopaVTA_75_1772082029_B06_p56_DA.VTA1_SRR4060370	DN-VTA1	-0.257017	-29.6157	0.867851
dopaVTA_76_1772082029_B08_p56_DA.VTA4_SRR4060372	DN-VTA4	-4.46807	-38.6357	0
dopaVTA_77_1772082029_B10_p56_DA.VTA3_SRR4060374	DN-VTA3	2.60314	-24.1234	1.41368
dopaVTA_78_1772082029_B11_p56_DA.VTA4_SRR4060375	DN-VTA4	6.38998	-10.8943	0
dopaVTA_79_1772082029_B12_p56_DA.VTA1_SRR4060376	DN-VTA1	-3.49337	-37.9293	0.869458
dopaVTA_80_1772082029_C01_p56_DA.VTA4_SRR4060377	DN-VTA4	3.24253	-19.2678	0
dopaVTA_81_1772082029_C02_p56_DA.VTA1_SRR4060378	DN-VTA1	-0.359563	-28.6519	1.07068
dopaVTA_82_1772082029_C04_p56_DA.VTA1_SRR4060380	DN-VTA1	1.76044	-33.8888	0
dopaVTA_83_1772082029_C06_p56_DA.VTA2_SRR4060382	DN-VTA2	-3.89448	-40.0872	0.903582
dopaVTA_84_1772082029_C07_p56_DA.VTA3_SRR4060383	DN-VTA3	4.55459	-14.0972	0
dopaVTA_85_1772082029_C09_p56_DA.VTA4_SRR4060384	DN-VTA4	2.60447	-19.0295	1.20589
dopaVTA_86_1772082029_C10_p56_DA.VTA4_SRR4060385	DN-VTA4	-4.59392	-38.389	0
dopaVTA_87_1772082029_C11_p56_DA.VTA3_SRR4060386	DN-VTA3	0.623207	-20.2232	0.972981
dopaVTA_88_1772082029_D01_p56_DA.VTA1_SRR4060388	DN-VTA1	2.91289	-22.8884	0
dopaVTA_89_1772082029_D03_p56_DA.VTA1_SRR4060390	DN-VTA1	4.01525	-17.6936	1.09662
dopaVTA_90_1772082029_D05_p56_DA.VTA1_SRR4060391	DN-VTA1	4.70966	-23.8131	0
dopaVTA_91_1772082029_D06_p56_DA.VTA3_SRR4060392	DN-VTA3	2.28876	-13.2546	0.784378
dopaVTA_92_1772082029_D09_p56_DA.VTA4_SRR4060395	DN-VTA4	1.92342	-25.5292	0.67082
dopaVTA_93_1772082029_D10_p56_DA.VTA4_SRR4060396	DN-VTA4	-0.773427	-35.3881	0
dopaVTA_94_1772082029_D12_p56_DA.VTA2_SRR4060398	DN-VTA2	1.59693	-23.1949	0
dopaVTA_95_1772082029_E02_p56_DA.VTA4_SRR4060400	DN-VTA4	5.12753	-15.534	1.08636
dopaVTA_96_1772082029_E03_p56_DA.VTA4_SRR4060401	DN-VTA4	2.97159	-22.3715	1.69874
dopaVTA_97_1772082029_E05_p56_DA.VTA4_SRR4060403	DN-VTA4	1.13816	-25.3506	0.771274
dopaVTA_98_1772082029_E06_p56_DA.VTA1_SRR4060404	DN-VTA1	3.89657	-14.6742	0.692298
dopaVTA_99_1772082029_E07_p56_DA.VTA3_SRR4060405	DN-VTA3	5.61325	-16.373	0
dopaVTA_100_1772082029_E09_p56_DA.VTA1_SRR4060406	DN-VTA1	2.67615	-20.6937	0.762628
dopaVTA_101_1772082029_E10_p56_DA.VTA2_SRR4060407	DN-VTA2	-1.34248	-33.3189	0.752398
dopaVTA_102_1772082029_E11_p56_DA.VTA4_SRR4060408	DN-VTA4	-4.18645	-36.1976	1.624
dopaVTA_103_1772082029_E12_p56_DA.VTA4_SRR4060409	DN-VTA4	-2.61611	-36.2075	0
dopaVTA_104_1772082029_F06_p56_DA.VTA4_SRR4060415	DN-VTA4	2.5014	-29.3375	0
dopaVTA_105_1772082029_F10_p56_DA.VTA4_SRR4060417	DN-VTA4	-2.5862	-25.8744	0.683732
dopaVTA_106_1772082029_F11_p56_DA.VTA1_SRR4060418	DN-VTA1	4.73037	-16.0951	0
dopaVTA_107_1772082029_F12_p56_DA.VTA4_SRR4060419	DN-VTA4	-5.64972	-44.6944	2.05536
dopaVTA_108_1772082029_G01_p56_DA.VTA1_SRR4060420	DN-VTA1	1.59667	-27.6408	0
dopaVTA_109_1772082029_G02_p56_DA.VTA4_SRR4060421	DN-VTA4	5.91155	-18.1787	0.68725
dopaVTA_110_1772082029_G04_p56_DA.VTA1_SRR4060423	DN-VTA1	5.762	-12.8476	0.451466
dopaVTA_111_1772082029_G05_p56_DA.VTA3_SRR4060424	DN-VTA3	-3.24053	-32.795	0
dopaVTA_112_1772082029_G09_p56_DA.VTA4_SRR4060426	DN-VTA4	4.54607	-22.4898	0.95561
dopaVTA_113_1772082029_G12_p56_DA.VTA4_SRR4060429	DN-VTA4	-3.243	-37.5261	0
dopaVTA_114_1772082029_H03_p56_DA.VTA4_SRR4060431	DN-VTA4	4.11977	-19.9514	0
dopaVTA_115_1772082029_H04_p56_DA.VTA4_SRR4060432	DN-VTA4	3.89604	-12.9102	0
dopaVTA_116_1772082029_H05_p56_DA.VTA1_SRR4060433	DN-VTA1	-1.5452	-33.1408	0
dopaVTA_117_1772082029_H06_p56_DA.VTA4_SRR4060434	DN-VTA4	-2.64627	-26.1908	1.37699
dopaVTA_118_1772082029_H07_p56_DA.VTA4_SRR4060435	DN-VTA4	8.35805	-13.4504	1.37126
dopaVTA_119_1772082029_H10_p56_DA.VTA4_SRR4060437	DN-VTA4	-2.83042	-36.0952	0
dopaVTA_120_1772082029_H11_p56_DA.VTA3_SRR4060438	DN-VTA3	5.19944	-13.5006	0
dopaVTA_121_1772082029_H12_p56_DA.VTA4_SRR4060439	DN-VTA4	-2.8865	-38.3858	1.28473
dopaVTA_122_1772084018_C07_p24_DA.VTA1_SRR4060440	DN-VTA1	1.49642	-24.4306	0.44744
dopaVTA_123_1772092002_A07_p20_DA.VTA2_SRR4060442	DN-VTA2	-4.12203	-37.6642	0
dopaVTA_124_1772092002_A10_p20_DA.VTA3_SRR4060443	DN-VTA3	1.35286	-25.2876	1.3353
dopaVTA_125_1772092002_B05_p20_DA.VTA4_SRR4060444	DN-VTA4	-4.80043	-23.1053	0
dopaVTA_126_1772092002_B10_p20_DA.VTA2_SRR4060445	DN-VTA2	-4.93163	-38.6675	0.45835
dopaVTA_127_1772092002_D10_p20_DA.VTA4_SRR4060446	DN-VTA4	3.24385	-18.3027	0.568545
dopaVTA_128_1772092002_E07_p20_DA.VTA2_SRR4060447	DN-VTA2	-5.68805	-40.6296	0
dopaVTA_129_1772092002_E10_p20_DA.VTA2_SRR4060448	DN-VTA2	-4.14445	-38.4482	0.847679
dopaVTA_130_1772092002_G05_p20_DA.VTA4_SRR4060449	DN-VTA4	-2.89092	-22.0515	1.5715
dopaVTA_131_1772092002_G07_p20_DA.VTA2_SRR4060450	DN-VTA2	-5.63896	-43.2489	0.983991
dopaVTA_132_1772092277_A10_p27_DA.VTA1_SRR4060549	DN-VTA1	-2.92234	-32.8954	0
dopaVTA_133_1772094135_F02_p19_DA.VTA3_SRR4060550	DN-VTA3	-2.4128	-36.9479	0
dopaVTA_134_1772094136_B06_p21_DA.VTA1_SRR4060551	DN-VTA1	-0.96061	-27.4428	0.299393
dopaVTA_135_1772094143_E08_p24_DA.VTA4_SRR4060554	DN-VTA4	-0.602649	-29.7181	0
dopaVTA_136_1772096086_H03_p20_DA.VTA4_SRR4061374	DN-VTA4	-1.6264	-32.6631	0.669468
dopaVTA_137_1772096087_C09_p20_DA.VTA1_SRR4061375	DN-VTA1	4.28691	-14.3821	0.548572
dopaVTA_138_1772096091_A02_p20_DA.VTA2_SRR4061378	DN-VTA2	-0.830305	-24.598	0.544257
dopaVTA_139_1772096092_A02_p21_DA.VTA1_SRR4061379	DN-VTA1	1.249	-31.8981	0.403905
dopaVTA_140_1772096093_A07_p21_DA.VTA4_SRR4061382	DN-VTA4	-2.83922	-28.8154	0.615819
dopaVTA_141_1772096094_A10_p21_DA.VTA1_SRR4061387	DN-VTA1	-0.438127	-27.5713	0.624133
dopaVTA_142_1772096094_D09_p21_DA.VTA4_SRR4061390	DN-VTA4	-6.15757	-38.8295	0.687717
dopaVTA_143_1772096116_G04_p26_DA.VTA4_SRR4061696	DN-VTA4	-7.05134	-12.6187	0.545505
dopaVTA_144_1772096118_F09_p26_DA.VTA2_SRR4061697	DN-VTA2	-2.16284	-35.0554	0
dopaVTA_145_1772096146_F07_p24_DA.VTA1_SRR4061701	DN-VTA1	0.906094	-28.9288	0
dopaVTA_146_1772096149_F01_p25_DA.VTA4_SRR4061702	DN-VTA4	3.18857	-24.3931	1.5706
dopaVTA_147_1772096150_C08_p25_DA.VTA1_SRR4061706	DN-VTA1	2.60083	-25.8323	0.665377
dopaVTA_148_1772096150_H03_p25_DA.VTA1_SRR4061708	DN-VTA1	-0.356489	-28.7922	0.668609
dopaVTA_149_1772096150_H04_p25_DA.VTA1_SRR4061709	DN-VTA1	0.743959	-32.2199	1.63454
dopaVTA_150_1772096151_C04_p25_DA.VTA3_SRR4061710	DN-VTA3	4.81032	-18.4339	1.10075
dopaVTA_151_1772096151_D03_p25_DA.VTA1_SRR4061711	DN-VTA1	0.812425	-28.2198	0.731039
dopaVTA_152_1772096151_H03_p25_DA.VTA1_SRR4061714	DN-VTA1	6.8498	-11.7265	0.720583
dopaVTA_153_1772099002_A12_p23_DA.VTA1_SRR4061717	DN-VTA1	-3.1827	-36.0136	0.728008
dopaVTA_154_1772099002_C02_p23_DA.VTA3_SRR4061718	DN-VTA3	-5.13184	-38.653	0.833483
dopaVTA_155_1772099002_C05_p23_DA.VTA4_SRR4061719	DN-VTA4	-7.34866	-46.3913	0.399344
dopaVTA_156_1772099002_D02_p23_DA.VTA4_SRR4061720	DN-VTA4	-7.71284	-44.3869	0
dopaVTA_157_1772099002_E02_p23_DA.VTA1_SRR4061721	DN-VTA1	-0.102941	-26.67	0.642243
dopaVTA_158_1772099002_E08_p23_DA.VTA1_SRR4061722	DN-VTA1	-2.24522	-34.2193	0
dopaVTA_159_1772099002_G09_p23_DA.VTA2_SRR4061724	DN-VTA2	5.44578	-18.1982	0
dopaVTA_160_1772099002_H04_p23_DA.VTA4_SRR4061725	DN-VTA4	-2.19759	-34.5809	0.400511
dopaVTA_161_1772099003_A05_p23_DA.VTA4_SRR4061726	DN-VTA4	-0.549051	-33.8058	0
dopaVTA_162_1772099003_F09_p23_DA.VTA4_SRR4061727	DN-VTA4	7.18306	-10.0647	0.569443
dopaVTA_163_1772099003_H07_p23_DA.VTA1_SRR4061728	DN-VTA1	2.80057	-26.0795	0.614803
dopaVTA_164_1772099008_A08_p23_DA.VTA3_SRR4061729	DN-VTA3	-0.297049	-30.1902	0
dopaVTA_165_1772099008_G08_p23_DA.VTA3_SRR4061730	DN-VTA3	5.82178	-18.8209	0.840911
dopaVTA_166_1772099011_D01_p24_DA.VTA1_SRR4061733	DN-VTA1	-2.58631	-33.8418	1.33473
dopaVTA_167_1772099011_F04_p24_DA.VTA2_SRR4061734	DN-VTA2	-6.45922	-35.2299	0.41469
dopaVTA_168_1772099011_G07_p24_DA.VTA4_SRR4061735	DN-VTA4	1.42774	-26.1551	0.621928
dopaVTA_169_1772099012_E04_p24_DA.VTA4_SRR4061737	DN-VTA4	-5.85586	-33.0381	0
oligo_0_C1.1771017.030.A03_P22_OPC_nruns2	OL-NFOL1	-12.9884	-34.7179	0
oligo_1_C1.1771017.030.A09_P22_OPC_nruns2	OL-NFOL2	-12.7126	-29.8849	0
oligo_2_C1.1771017.030.A10_P22_OPC_nruns2	OL-MFOL1	-12.5093	-27.9614	0
oligo_3_C1.1771017.030.A12_P22_OPC_nruns2	OL-MFOL2	-10.8201	-32.2864	0
oligo_4_C1.1771017.030.B02_P22_OPC_nruns2	OL-MFOL2	-11.8622	-33.4473	0
oligo_5_C1.1771017.030.B03_P22_OPC_nruns2	OL-MOL1	-12.0937	-35.124	0
oligo_6_C1.1771017.030.B04_P22_OPC_nruns2	OL-MFOL2	-13.5305	-36.569	0
oligo_7_C1.1771017.030.C09_P22_OPC_nruns2	OL-MFOL2	-11.1718	-33.8696	0
oligo_8_C1.1771017.030.D02_P22_OPC_nruns2	OL-MOL1	-12.5457	-25.6235	0
oligo_9_C1.1771017.030.D06_P22_OPC_nruns2	OL-NFOL2	-12.7233	-35.0461	0
oligo_10_C1.1771017.030.D11_P22_OPC_nruns2	OL-MOL4	-12.5146	-35.1855	0
oligo_11_C1.1771017.030.E01_P22_OPC_nruns2	OL-MOL4	-10.6865	-35.5645	0
oligo_12_C1.1771017.030.E06_P22_OPC_nruns2	OL-MOL4	-10.3126	-36.6005	0
oligo_13_C1.1771017.030.E08_P22_OPC_nruns2	OL-MOL4	-11.772	-33.7162	0
oligo_14_C1.1771017.030.E12_P22_OPC_nruns2	OL-MOL4	-8.54073	-30.0165	0
oligo_15_C1.1771017.030.F01_P22_OPC_nruns2	OL-MOL4	-16.5028	-35.1224	0
oligo_16_C1.1771017.030.F02_P22_OPC_nruns2	OL-MOL4	-10.0353	-27.5695	0
oligo_17_C1.1771017.030.F09_P22_OPC_nruns2	OL-MOL4	-12.0321	-32.6579	0
oligo_18_C1.1771017.030.F11_P22_OPC_nruns2	OL-MOL4	-12.9385	-33.2918	0
oligo_19_C1.1771017.030.G04_P22_OPC_nruns2	OL-MOL4	-8.09358	-17.7783	0
oligo_20_C1.1771017.031.C05_P22_OPC_nruns2	OL-MOL5	-11.5671	-28.914	0
oligo_21_C1.1771017.031.C07_P22_OPC_nruns2	OL-MOL4	-10.231	-35.1515	0
oligo_22_C1.1771017.031.D10_P22_OPC_nruns2	OL-MOL4	-11.8417	-34.4116	0
oligo_23_C1.1771017.031.F05_P22_OPC_nruns2	OL-MOL4	-12.7556	-26.2426	0
oligo_24_C1.1771017.031.F06_P22_OPC_nruns2	OL-MOL4	-11.4958	-32.6678	0
oligo_25_C1.1771017.031.F08_P22_OPC_nruns2	OL-MOL4	-11.2722	-34.9576	0
oligo_26_C1.1771017.031.G02_P22_OPC_nruns2	OL-MOL4	-10.7692	-25.9916	0
oligo_27_C1.1771017.032.A07_P22_OPC_nruns2	OL-MOL4	-10.8808	-29.2738	0
oligo_28_C1.1771017.032.A09_P22_OPC_nruns2	OL-MOL4	-9.31518	-27.9258	0
oligo_29_C1.1771017.032.B02_P22_OPC_nruns2	OL-MOL4	-10.3709	-34.2868	0
oligo_30_C1.1771017.032.B08_P22_OPC_nruns2	OL-MOL4	-12.6225	-36.7675	0
oligo_31_C1.1771017.032.C01_P22_OPC_nruns2	OL-MOL4	-12.1315	-36.9841	0
oligo_32_C1.1771017.032.C02_P22_OPC_nruns2	OL-MFOL2	-13.5876	-30.7973	0
oligo_33_C1.1771017.032.D04_P22_OPC_nruns2	OL-NFOL2	-11.782	-34.9438	0
oligo_34_C1.1771017.032.D11_P22_OPC_nruns2	OL-MOL2	-14.1996	-36.3677	0
oligo_35_C1.1771017.032.E03_P22_OPC_nruns2	OL-MOL1	-12.983	-35.6491	0
oligo_36_C1.1771017.032.E07_P22_OPC_nruns2	OL-MFOL1	-13.3792	-30.5933	0
oligo_37_C1.1771017.032.E11_P22_OPC_nruns2	OL-MOL1	-9.6502	-18.1651	0
oligo_38_C1.1771017.032.F02_P22_OPC_nruns2	OL-MOL2	-13.8456	-29.9258	0
oligo_39_C1.1771017.032.G06_P22_OPC_nruns2	OL-MOL5	-24.6069	-28.3467	0
oligo_40_C1.1771017.032.G09_P22_OPC_nruns2	OL-MOL3	-11.1756	-30.3807	0
oligo_41_C1.1771017.032.H05_P22_OPC_nruns2	OL-MOL5	-9.08067	-19.5121	0
oligo_42_C1.1771017.033.F01_P22_OPC_nruns2	OL-MFOL1	-10.8873	-35.2343	0
oligo_43_C1.1771017.033.F08_P22_OPC_nruns2	OL-MOL4	-13.176	-32.3489	0
oligo_44_C1.1771017.033.H03_P22_OPC_nruns2	OL-MOL5	-12.417	-33.4335	0
oligo_45_C1.1772060.226.A01_P22_MOL4_nruns1	OL-MOL4	-15.6092	-54.9636	0
oligo_46_C1.1772060.226.A07_P22_MOL4_nruns1	OL-MOL3	-16.7667	-54.1097	0
oligo_47_C1.1772060.226.A11_P22_MOL4_nruns1	OL-MOL1	-13.1701	-54.3387	0
oligo_48_C1.1772060.226.A12_P22_MOL4_nruns1	OL-MOL3	-13.6133	-45.7125	1.1608
oligo_49_C1.1772060.226.B03_P22_MOL4_nruns1	OL-MOL1	-13.7064	-50.2748	0
oligo_50_C1.1772060.226.B07_P22_MOL4_nruns1	OL-MOL5	-16.1186	-50.662	0
oligo_51_C1.1772060.226.B11_P22_MOL4_nruns1	OL-MFOL2	-14.706	-53.9816	0
oligo_52_C1.1772060.226.B12_P22_MOL4_nruns1	OL-MFOL1	-9.62645	-47.9253	1.219
oligo_53_C1.1772060.226.C07_P22_MOL4_nruns1	OL-MOL3	-14.5766	-53.4937	0
oligo_54_C1.1772060.226.D01_P22_MOL4_nruns1	OL-MFOL1	-15.3353	-55.307	0
oligo_55_C1.1772060.226.D04_P22_MOL5_nruns1	OL-NFOL2	-14.9142	-55.124	0
oligo_56_C1.1772060.226.D06_P22_MOL4_nruns1	OL-MOL1	-13.0103	-51.7024	0
oligo_57_C1.1772060.226.D11_P22_MOL4_nruns1	OL-MFOL2	-14.1202	-46.6352	1.03774
oligo_58_C1.1772060.226.D12_P22_MOL4_nruns1	OL-MOL3	-15.9028	-54.9759	0
oligo_59_C1.1772060.226.E05_P22_MOL4_nruns1	OL-MOL5	-13.7503	-50.6113	0
oligo_60_C1.1772060.226.F06_P22_MOL4_nruns1	OL-MFOL2	-17.1126	-51.9783	0
oligo_61_C1.1772060.226.G05_P22_MOL4_nruns1	OL-NFOL1	-8.87182	-39.5726	1.03422
oligo_62_C1.1772060.226.G06_P22_MOL4_nruns1	OL-MOL4	-3.97975	-37.455	0.685193
oligo_63_C1.1772060.226.H01_P22_MOL4_nruns1	OL-MOL5	-8.41878	-36.4485	2.03944
oligo_64_C1.1772060.226.H04_P22_MOL4_nruns1	OL-MOL1	-13.3464	-49.0583	0
oligo_65_C1.1772060.226.H07_P22_MOL4_nruns1	OL-OPC	-15.8657	-36.7209	0
oligo_66_C1.1772060.226.H11_P22_MOL4_nruns1	OL-OPC	-13.1133	-47.9087	0
oligo_67_C1.1772062.109.A03_P22_MFOL2_nruns1	OL-MFOL2	-13.2673	-44.1129	0
oligo_68_C1.1772062.109.A05_P22_NFOL2_nruns1	OL-MFOL1	-15.9049	-43.3305	0
oligo_69_C1.1772062.109.A07_P22_MOL2_nruns1	OL-MFOL1	-14.0874	-49.2664	0.943755
oligo_70_C1.1772062.109.B05_P22_MOL1_nruns1	OL-OPC	-13.5914	-44.3206	0
oligo_71_C1.1772062.109.E08_P22_MFOL1_nruns1	OL-OPC	-15.3375	-51.7444	0
oligo_72_C1.1772062.109.F12_P22_MOL1_nruns1	OL-OPC	-16.0158	-46.6393	0.591761
oligo_73_C1.1772062.109.G01_P22_MOL2_nruns1	OL-OPC	-13.2352	-45.8087	1.01887
oligo_74_C1.1772062.109.H02_P22_MOL5_nruns1	OL-OPC	-15.0361	-49.7793	0
oligo_75_C1.1772062.109.H04_P22_MOL3_nruns1	OL-OPC	-12.7825	-48.2368	0
oligo_76_C1.1772062.116.A02_P22_MOL5_nruns1	OL-OPC	-16.3645	-50.8856	0
oligo_77_C1.1772062.116.A12_P22_MFOL1_nruns1	OL-OPC	-15.0033	-45.1767	0
oligo_78_C1.1772062.116.C03_P22_MOL4_nruns1	OL-OPC	-20.9021	-18.6147	1.92146
oligo_79_C1.1772062.116.C06_P22_MOL5_nruns1	OL-OPC	-17.1933	-51.8378	0
oligo_80_C1.1772062.116.C11_P22_MOL4_nruns1	OL-OPC	-16.4728	-54.1311	0
oligo_81_C1.1772062.116.D04_P22_MOL3_nruns1	OL-OPC	-8.83255	-42.4212	1.1239
oligo_82_C1.1772062.116.E01_P22_MOL1_nruns1	OL-OPC	-10.8264	-40.1325	0
oligo_83_C1.1772062.116.E02_P22_MOL3_nruns1	OL-OPC	-15.6535	-51.9244	0
oligo_84_C1.1772062.116.E08_P22_MOL1_nruns1	OL-OPC	-11.4891	-40.4262	0.711806
oligo_85_C1.1772062.116.F05_P22_MOL5_nruns1	OL-OPC	-15.2061	-54.4875	0
oligo_86_C1.1772062.116.H06_P22_MFOL2_nruns1	OL-OPC	-8.58753	-41.8361	0.874777
oligo_87_C1.1772063.063.B04_P21_MFOL1_nruns1	OL-OPC	-10.8548	-40.6631	0
oligo_88_C1.1772063.063.B06_P21_MOL3_nruns1	OL-OPC	-14.0449	-45.6149	0
oligo_89_C1.1772063.063.C02_P21_MFOL1_nruns1	OL-OPC	-9.85434	-41.5182	0
oligo_90_C1.1772063.063.C07_P21_NFOL2_nruns1	OL-OPC	-11.676	-39.8812	0.504091
oligo_91_C1.1772063.063.D06_P21_MOL1_nruns1	OL-OPC	-1.87544	-21.4905	1.075
oligo_92_C1.1772063.063.D07_P21_MFOL2_nruns1	OL-OPC	-10.0173	-41.3536	0
oligo_93_C1.1772063.063.D08_P21_MOL3_nruns1	OL-OPC	-12.3556	-47.986	0
oligo_94_C1.1772063.063.E02_P21_MOL5_nruns1	OL-OPC	-4.22793	-31.5198	0
oligo_95_C1.1772063.063.F05_P21_MFOL2_nruns1	OL-OPC	-12.4871	-44.368	0
oligo_96_C1.1772063.063.F08_P21_NFOL1_nruns1	OL-OPC	-12.5029	-43.4466	0
oligo_97_C1.1772063.063.G10_P21_MOL4_nruns1	OL-OPC	-12.7827	-48.0309	0
oligo_98_C1.1772071.014.D12_P21_MOL5_nruns1	OL-OPC	-12.7146	-44.6454	0
oligo_99_C1.1772071.053.B05_P21_MOL1_nruns6	OL-OPC	-12.9439	-47.0451	0
oligo_100_C1.1772071.053.F01_P21_NFOL1_nruns6	OL-OPC	-15.6286	-34.9557	0
oligo_101_C1.1772071.053.G09_P21_NFOL2_nruns6	OL-OPC	-18.61	-43.99	0
oligo_102_C1.1772071.055.A03_P21_MFOL1_nruns6	OL-OPC	-12.1668	-40.2819	0
oligo_103_C1.1772071.055.A04_P21_MFOL2_nruns6	OL-OPC	-13.7767	-30.7327	0
oligo_104_C1.1772071.055.B03_P21_MFOL2_nruns6	OL-OPC	-9.91436	-30.2344	0
oligo_105_C1.1772071.055.B05_P21_MOL1_nruns6	OL-OPC	-11.1893	-36.6374	0
oligo_106_C1.1772071.055.C03_P21_MFOL2_nruns6	OL-OPC	-13.3029	-42.4248	1.2105
oligo_107_C1.1772071.055.C11_P21_MFOL2_nruns6	OL-OPC	-12.8818	-43.2296	0
oligo_108_C1.1772071.055.D11_P21_MOL1_nruns6	OL-OPC	-13.7156	-37.1579	0
oligo_109_C1.1772071.055.G12_P21_NFOL2_nruns6	OL-OPC	-14.6112	-40.2498	0
oligo_110_C1.1772072.118.A01_P21_MFOL2_nruns2	OL-OPC	-14.118	-48.3094	0
oligo_111_C1.1772078.052.C08_P22_MFOL1_nruns2	OL-OPC	-12.9788	-46.6434	0
oligo_112_C1.1772078.052.E12_P22_MFOL1_nruns2	OL-OPC	-12.4915	-46.6382	0

## Sheet: ED4e
	cell_type	PC_1	PC_2	Pou5f1	Sox2	Olig2	Pdgfra	Wfs1	Satb2	Slc6a3	Calb1
day0_A.1	ESC	-105.063	21.7506	0.897907	0.77396	0	0	0	0	0	0
day0_A.11	ESC	-106.037	22.3127	0.674817	0.387316	0	0	0	0	0	0
day0_A.12	ESC	-109.654	24.1825	0.425637	0.795696	0	0	0	0.525022	0	0
day0_A.13	ESC	-103.043	19.7125	0.616605	0.0718391	0	0	0	0	0	0
day0_A.14	ESC	-107.898	19.1766	0.618649	0.571922	0	0	0.0647645	0	0	0
day0_A.15	ESC	-98.6469	14.8279	0.296116	0.0725396	0	0	0	0.940214	0	0
day0_A.16	ESC	-109.744	21.9598	0.609704	0.993616	0	0	0.10462	0	0	0
day0_A.17	ESC	-106.439	22.5725	0.993226	0.242176	0	0	0	0	0	0
day0_A.18	ESC	-107.055	19.3158	0.53622	0.602737	0	0	0	0	0	0
day0_A.2	ESC	-107.013	22.9605	0.894469	0.721948	0	0	0	0	0	0
day0_A.20	ESC	-106.597	21.2694	0.335261	0.420322	0	0	0	0.00515946	0	0
day0_A.21	ESC	-109.245	23.0778	0.71082	0.332948	0	0	0	0	0	0
day0_A.22	ESC	-109.613	23.2789	0.510149	0.659948	0	0	0	0.00488173	0	0
day0_A.23	ESC	-110.08	20.7535	0.751555	0.360984	0	0	0	0	0	0
day0_A.24	ESC	-107.438	21.759	0.758846	0.238478	0	0	0.0513509	0	0	0
day0_A.25	ESC	-106.869	20.3287	0.485619	0.747924	0	0	0.237787	0.325699	0	0
day0_A.26	ESC	-109.032	21.6641	0.790043	0.434405	0	0	0.186005	0	0	0
day0_A.27	ESC	-107.014	21.4576	0.633798	0.270774	0	0	0	0	0	0
day0_A.28	ESC	-108.123	21.5377	0.563553	0.661201	0	0	0.0143143	0	0	0
day0_A.3	ESC	-110.044	22.6994	0.499299	0.651699	0	0	0.00338466	0	0	0
day0_A.30	ESC	-107.406	21.4219	0.931511	0.442975	0	0	0	0	0	0
day0_A.31	ESC	-105.598	21.3304	0.438984	0.150357	0	0	0	0	0	0
day0_A.32	ESC	-106.014	21.8267	0.224253	0.500662	0	0	0.00473195	0.00944162	0	0
day0_A.33	ESC	-109.896	21.7732	0.780419	0.624607	0	0	0.0190946	0	0	0
day0_A.34	ESC	-114.039	24.9763	0.62244	0.742806	0	0	0	0	0	0
day0_A.35	ESC	-106.748	21.6295	0.569378	0.16797	0	0	0	0.429182	0	0
day0_A.36	ESC	-109.172	21.4761	0.728397	0.4473	0	0.28092	0.00468968	0	0	0
day0_A.37	ESC	-109.066	24.3491	0.775655	0.791909	0	0	0.0735013	0	0	0
day0_A.4	ESC	-110.669	23.4191	0.673743	0.5604	0	0	0	0	0	0
day0_A.40	ESC	-111.087	21.5492	0.629812	0.05455	0	0	0	0.05455	0	0
day0_A.41	ESC	-112.357	23.8358	0.766507	0.750424	0	0	0	0	0	0
day0_A.42	ESC	-102.89	16.713	0.596237	0.35251	0	0.00272296	0	0	0	0
day0_A.43	ESC	-103.673	23.3324	0.557493	0.181218	0	0	0	0	0	0
day0_A.44	ESC	-110.372	23.4714	0.639109	0.193974	0	0	0	0	0	0
day0_A.45	ESC	-103.402	16.3684	0.21286	0.375813	0	0.289489	0	0	0	0
day0_A.46	ESC	-105.967	19.0172	0.995033	0.153115	0	0	0	0	0	0
day0_A.47	ESC	-101.713	16.5115	0.493122	0.0921143	0	0	0	0.00291968	0	0
day0_A.48	ESC	-95.6666	11.4258	0.391862	0.18912	0	0	0	0	0	0
day0_A.49	ESC	-99.507	17.3934	1.45525	0.079671	0	0	0	0	0	0
day0_A.5	ESC	-108.968	20.8818	0.673024	0.723149	0	0	0	0.284383	0	0
day0_A.50	ESC	-112.175	22.8293	0.551759	0.734626	0	0	0	0	0	0
day0_A.51	ESC	-105.478	20.9539	0.272231	0.64778	0	0	0.0039035	0	0	0
day0_A.55	ESC	-104.178	20.7651	0.650922	0.177975	0	0	0	0	0	0
day0_A.56	ESC	-113.291	24.2753	0.644456	0.640693	0	0	0	0	0	0
day0_A.57	ESC	-106.423	22.1589	0.165801	0.377993	0	0	0.00339684	0.00339684	0	0
day0_A.59	ESC	-111.611	23.3805	0.475141	0.624006	0	0	0	0	0	0
day0_A.60	ESC	-107.485	21.367	0.76991	0.115321	0	0	0	0	0	0
day0_A.7	ESC	-86.6548	14.8565	0	0.222632	0	0.0973283	0	0	0	0
day0_A.73	ESC	-107.81	22.1705	0.898703	0.056337	0	0	0	0	0	0
day0_A.74	ESC	-106.786	18.9817	0.802412	0.788609	0	0	0.260957	0	0	0
day0_A.75	ESC	-104.598	21.3916	0.647639	0.265187	0	0	0	0.781074	0	0
day0_A.76	ESC	-105.6	19.333	0.509464	0.337892	0	0	0	0	0	0
day0_A.77	ESC	-109.808	22.3133	0.778484	0.60598	0	0	0.0235225	0	0	0
day0_A.78	ESC	-99.7203	15.5879	0.889364	0.174609	0	0	0	0	0	0
day0_A.79	ESC	-101.78	18.87	0.270591	0.686653	0	0	0	0	0	0
day0_A.8	ESC	-101.773	16.1513	0.242538	0.0422977	0	0	0	0.00253825	0	0
day0_A.80	ESC	-111.159	23.9097	1.19813	0.498317	0	0	0	0	0	0
day0_A.81	ESC	-104.665	18.7443	0.493116	0.106358	0	0	0	0	0	0
day0_A.82	ESC	-110.893	20.1012	0.579003	0.694201	0	0	0	0	0	0
day0_A.83	ESC	-112.8	20.8789	0.805511	0.774988	0	0	0	0	0	0
day0_A.84	ESC	-104.019	21.2682	1.00491	0.0629706	0	0	0	0	0	0
day0_A.87	ESC	-105.85	19.3807	0.758267	0.33085	0	0	0	0.00632544	0	0
day0_A.88	ESC	-102.793	16.8673	0.806152	0.492013	0	0	0	0.0146912	0	0
day0_A.9	ESC	-88.0339	13.31	0.0111746	0.269896	0	0	0	0	0	0
day0_A.90	ESC	-107.104	18.08	0.788359	0.320682	0	0	0	0.00192705	0	0
day0_A.91	ESC	-109.589	20.2968	1.16579	0.604776	0	0	0	0	0	0
day0_A.93	ESC	-109.23	22.0344	1.16319	0.729402	0	0	0	0	0	0
day0_A.94	ESC	-101.936	16.7843	0.404793	0.368873	0	0	0	0	0	0
day0_A.96	ESC	-88.06	10.2024	0.178714	0.11146	0	0.275622	0	0.127046	0	0
day0_B3.13	ESC	-109.404	19.3137	0.817027	0.843376	0	0	0.0109293	0	0	0
day0_B3.14	ESC	-104.702	16.0507	0.986979	0.721171	0	0	0.10097	0	0	0
day0_B3.15	ESC	-103.734	16.9914	0.858192	0.329193	0	0	0	0	0	0
day0_B3.18	ESC	-109.831	19.654	0.608917	0.532797	0	0	0	0	0	0
day0_B3.19	ESC	-98.5227	15.6954	0.94569	0.266599	0	0	0	0	0	0
day0_B3.2	ESC	-107.216	19.9936	0.67794	0.313601	0	0	0	0	0	0
day0_B3.20	ESC	-102.841	18.2047	1.19746	0.302778	0	0	0.430702	0.0260469	0	0
day0_B3.21	ESC	-103.068	16.6554	0.852737	0.458991	0	0	0	0	0	0
day0_B3.22	ESC	-98.5032	14.287	1.49411	0.173787	0	0	0	0	0	0
day0_B3.25	ESC	-98.0373	17.158	0.268568	0.39912	0	0	0	0	0	0
day0_B3.26	ESC	-102.344	16.3192	0.562231	0.398517	0	0	0.216664	0.0283939	0	0
day0_B3.27	ESC	-102.403	19.2246	1.08525	0.579925	0	0	0	0	0	0
day0_B3.3	ESC	-104.293	19.8523	1.24341	0.409229	0	0	0.436831	0	0	0
day0_B3.30	ESC	-103.689	14.5289	0.744714	0.62513	0	0	0	0	0	0
day0_B3.31	ESC	-107.905	20.3646	1.08887	0.494969	0	0	0.0365125	0	0	0
day0_B3.32	ESC	-105.31	20.2483	0.364495	0.690958	0	0	0.549841	0	0	0
day0_B3.38	ESC	-109.999	18.6642	0.792622	0.282288	0	0	0	0	0	0.334869
day0_B3.39	ESC	-99.0622	14.372	0.972069	0.339486	0	0	0	0	0	0.0389898
day0_B3.41	ESC	-91.1099	8.26972	0.930893	0.132179	0	0	0	0	0	0
day0_B3.44	ESC	-102.18	15.2371	0.90819	0.746627	0	0	0	0	0	0
day0_B3.45	ESC	-98.3871	15.6282	0.757274	0.276497	0	0	0	0	0	0
day0_B3.5	ESC	-105.396	17.1001	0.650035	0.682467	0	0	0.441912	0.00629468	0	0
day0_B3.6	ESC	-103.534	17.0793	0.76089	0.368599	0	0	0	0	0	0
day0_B3.68	ESC	-87.1057	9.9748	1.2005	0.473252	0	0	0	0.189852	0	0
day0_B3.7	ESC	-105.187	17.7903	1.09997	0.666077	0	0	0	0	0	0
day0_B3.73	ESC	-86.1713	8.54865	0.610259	0.0677294	0	0	0	0	0	0.18553
day0_B3.74	ESC	-88.629	9.37828	0.332921	0.773416	0	0	0	0.224253	0	0
day0_B3.8	ESC	-101.151	17.7561	1.00574	0.132123	0	0	0	0	0	0
day0_B3.9	ESC	-109.148	20.1731	0.931074	0.868788	0	0	0	0	0	0
pyrCA1_0_1772066070_A04_P24_CA1Pyr1_SRR1546440	PGN-CA1Pyr1	18.6135	24.5759	0	0	0	0	2.32348	0	0	0.98386
pyrCA1_1_1772066070_A05_P24_CA1Pyr2_SRR1546441	PGN-CA1Pyr2	12.1497	6.59163	0	0	0	0	1.55286	0.912275	0	0.912275
pyrCA1_2_1772066070_A08_P24_CA1Pyr1_SRR1546443	PGN-CA1Pyr1	16.6499	24.2931	0	0	0	0	1.49701	1.28128	0	0.624374
pyrCA1_3_1772066070_A10_P24_CA1Pyr2_SRR1546444	PGN-CA1Pyr2	5.35376	-4.48555	0	0.476962	0	0	2.12035	0.798563	0	0.476962
pyrCA1_4_1772066070_A11_P24_CA1Pyr2_SRR1546445	PGN-CA1Pyr1	13.8591	7.47892	0	0	0	0	1.39202	0.472871	0	0.792626
pyrCA1_5_1772066070_B03_P24_CA1PyrInt_SRR1546446	PGN-CA1Pyr1	16.6472	19.8859	0	0	0.718314	0	0	0	0	1.64941
pyrCA1_6_1772066070_B05_P24_CA1Pyr1_SRR1546447	PGN-CA1Pyr2	18.075	24.5245	0	0	0.546789	0	1.36374	0	0	1.68012
pyrCA1_7_1772066070_B07_P24_CA1Pyr1_SRR1546449	PGN-CA1Pyr2	19.9714	23.3017	0	0.850127	0	0	2.46126	0.512807	0	0
pyrCA1_8_1772066070_B11_P24_CA1Pyr2_SRR1546450	PGN-CA1Pyr2	12.3036	2.34078	0	0	0	0	1.45074	0	0	0
pyrCA1_9_1772066070_B12_P24_CA1Pyr2_SRR1546451	PGN-CA1Pyr2	10.8679	-1.59749	0	0	0	1.55627	1.67983	0	0	0.484596
pyrCA1_10_1772066070_C01_P24_CA1Pyr1_SRR1546452	PGN-CA1Pyr2	21.0264	27.1705	0	0	0	0	0.95389	0	0	0.95389
pyrCA1_11_1772066070_C02_P24_CA1Pyr2_SRR1546453	PGN-CA1Pyr1	10.4291	-0.972369	0	0	0	0	0	0.396281	0	0.396281
pyrCA1_12_1772066070_C03_P24_CA1Pyr1_SRR1546454	PGN-CA1Pyr2	19.8637	29.6789	0	0	0	0	2.03611	0.553933	0	1.69387
pyrCA1_13_1772066070_C04_P24_CA1Pyr1_SRR1546455	PGN-CA1Pyr2	21.2638	29.277	0	0	0	0	2.43039	0	0	1.57237
pyrCA1_14_1772066070_C05_P24_CA1Pyr1_SRR1546456	PGN-CA1Pyr2	21.6369	26.5109	0	0	0	0	2.32818	0.655407	0	0.655407
pyrCA1_15_1772066070_C06_P24_CA1Pyr1_SRR1546457	PGN-CA1Pyr2	20.1424	26.8368	0	0	0	0	0.649672	0	0	0
pyrCA1_16_1772066070_C09_P24_CA1Pyr1_SRR1546458	PGN-CA1Pyr2	19.9611	27.4354	0	0	0	0	1.02997	0	0	1.02997
pyrCA1_17_1772066070_C11_P24_CA1Pyr1_SRR1546459	PGN-CA1Pyr2	20.8248	27.63	0	0	0	0	1.29375	0.632412	0	0.632412
pyrCA1_18_1772066070_D08_P24_CA1Pyr1_SRR1546461	PGN-CA1Pyr2	10.6818	2.73476	0	0.452172	0.452172	0	0	0	0	1.18994
pyrCA1_19_1772066070_D11_P24_CA1Pyr1_SRR1546462	PGN-CA1Pyr2	17.6256	27.9563	0	0	0	0	1.70566	0	0	0
pyrCA1_20_1772066070_E05_P24_CA1Pyr1_SRR1546464	PGN-CA1Pyr1	18.1133	23.7664	0	0	0	0	1.16282	0	0	0.549841
pyrCA1_21_1772066070_E08_P24_CA1Pyr1_SRR1546465	PGN-CA1Pyr2	22.0069	27.793	0	0	0	0	1.07144	0	0	0
pyrCA1_22_1772066070_E09_P24_CA1Pyr1_SRR1546466	PGN-CA1Pyr1	17.6555	24.6025	0	0	0	0	1.28492	0	0	1.59363
pyrCA1_23_1772066070_E12_P24_CA1Pyr1_SRR1546467	PGN-CA1Pyr1	20.8122	29.0431	0	0	0	0	2.64522	0	0	0
pyrCA1_25_1772066070_F02_P24_CA1PyrInt_SRR1546469	PGN-CA1Pyr1	14.7426	20.5942	0	0.534833	0	0	1.99667	0.534833	0	0
pyrCA1_26_1772066070_F03_P24_CA1PyrInt_SRR1546470	PGN-CA1Pyr1	16.1131	23.6164	0	0	0	0	1.55137	0	0	0.806168
pyrCA1_27_1772066070_F04_P24_CA1Pyr2_SRR1546471	PGN-CA1Pyr1	11.7885	0.910811	0	0	0	0	1.65832	0	0	2.14668
pyrCA1_28_1772066070_F07_P24_CA1Pyr1_SRR1546472	PGN-CA1Pyr2	19.7482	29.7466	0	0	0	0	1.2093	0.46234	0	1.01645
pyrCA1_29_1772066070_F10_P24_CA1Pyr2_SRR1546473	PGN-CA1Pyr2	14.6119	8.03722	0	0	0	0	1.50406	0	0	0.875457
pyrCA1_30_1772066070_F12_P24_CA1Pyr1_SRR1546474	PGN-CA1Pyr2	20.3826	27.656	0	0	0	0	2.51985	0.596743	0	0
pyrCA1_31_1772066070_G05_P24_CA1Pyr1_SRR1546475	PGN-CA1Pyr1	14.8205	24.0987	0	0	0	0	1.80231	0.544287	0	0.544287
pyrCA1_32_1772066070_G07_P24_CA1Pyr2_SRR1546476	PGN-CA1Pyr2	13.9795	6.44829	0	0.410238	0	0	0.700298	0.410238	0	1.26296
pyrCA1_33_1772066070_G11_P24_CA1Pyr1_SRR1546478	PGN-CA1Pyr1	11.6881	15.8902	0	0	0	0	1.20589	0	0	1.20589
pyrCA1_34_1772066070_H04_P24_CA1Pyr1_SRR1546480	PGN-CA1Pyr2	20.6075	29.1818	0	0	0	0	1.82366	0.500356	0	2.37394
pyrCA1_35_1772066070_H05_P24_CA1Pyr2_SRR1546481	PGN-CA1Pyr2	13.9862	8.24769	0	0	0	0	0.860897	0.520364	0	1.11446
pyrCA1_36_1772066070_H06_P24_CA1Pyr1_SRR1546482	PGN-CA1Pyr2	10.9485	20.3707	0	0	0	0	1.58079	0.675336	0	0
pyrCA1_37_1772066070_H08_P24_CA1Pyr1_SRR1546483	PGN-CA1Pyr2	18.7542	28.2468	0	0	0	0.477938	1.54254	0	0	1.54254
pyrCA1_38_1772066070_H10_P24_CA1Pyr2_SRR1546484	PGN-CA1Pyr2	11.4224	-0.67584	0	0	0	0	1.71242	0	0	1.18515
pyrCA1_39_1772066070_H11_P24_CA1PyrInt_SRR1546485	PGN-CA1Pyr2	21.3987	28.609	0	0	0	0	3.01801	0	0	0.593569
pyrCA1_40_1772066070_H12_P24_CA1Pyr1_SRR1546486	PGN-CA1Pyr2	21.7544	30.2089	0	0	0	0	2.48176	1.03923	0	0.796618
pyrCA1_41_1772066073_A01_P26_CA1Pyr1_SRR1546487	PGN-CA1Pyr2	18.2556	10.6478	0	0	0	0	2.2664	0	0	2.05313
pyrCA1_43_1772066073_A10_P26_CA1Pyr2_SRR1546489	PGN-CA1Pyr2	3.9546	-15.5694	0	0	0	0	0	0.440212	0	0.440212
pyrCA1_44_1772066073_A11_P26_CA1Pyr2_SRR1546490	PGN-CA1Pyr1	15.1256	12.5665	0	0	0	0	1.88474	0	0	0
pyrCA1_45_1772066073_B01_P26_CA1Pyr2_SRR1546491	PGN-CA1Pyr1	10.1185	-3.33386	0	0	0	0	0.812229	0.607198	0	2.47306
pyrCA1_46_1772066073_B04_P26_CA1Pyr2_SRR1546494	PGN-CA1Pyr1	9.32863	-5.37068	0	0	0	0	0.622367	0	0	0.35884
pyrCA1_47_1772066073_B05_P26_CA1Pyr2_SRR1546495	PGN-CA1Pyr1	6.08247	-11.8826	0	0	0	0	0	0	0	1.84381
pyrCA1_48_1772066073_B08_P26_CA1Pyr2_SRR1546496	PGN-CA1Pyr1	10.6358	-3.20898	0	0	0	0	0	0	0	1.57135
pyrCA1_49_1772066073_B09_P26_CA1PyrInt_SRR1546497	PGN-CA1Pyr1	16.7844	13.1409	0	0	0	0	0	0	0	1.25581
pyrCA1_53_1772066073_C03_P26_CA1Pyr2_SRR1546501	PGN-CA1Pyr2	6.6076	-9.47774	0	0	0	0	1.06785	0	0	1.21977
pyrCA1_54_1772066073_C04_P26_CA1Pyr2_SRR1546502	PGN-CA1Pyr1	7.96691	-8.5173	0	0	0	0	1.02203	0	0	1.02203
pyrCA1_55_1772066073_C07_P26_CA1Pyr2_SRR1546503	PGN-CA1Pyr2	7.30251	-9.4383	0	0	0	0	1.50827	0	0	1.08348
pyrCA1_56_1772066073_C09_P26_CA1Pyr2_SRR1546504	PGN-CA1Pyr1	7.56737	-7.9418	0	0	0	0	1.09638	0	0	1.94304
pyrCA1_57_1772066073_C10_P26_CA1Pyr2_SRR1546505	PGN-CA1Pyr1	8.5123	-5.63457	0	0	0	0	2.60781	0	0	1.69309
pyrCA1_58_1772066073_C11_P26_CA1Pyr2_SRR1546506	PGN-CA1Pyr1	7.65541	-11.1954	0	0	0	0	2.0922	0	0	0
pyrCA1_59_1772066073_D02_P26_CA1Pyr2_SRR1546507	PGN-CA1Pyr1	4.16019	-17.506	0	0.201911	0	0	0.85119	0.201911	0	0
pyrCA1_60_1772066073_D04_P26_CA1Pyr2_SRR1546508	PGN-CA1Pyr1	10.8141	-1.33364	0	0	0	0	2.38634	0	0	1.09015
pyrCA1_61_1772066073_D07_P26_CA1Pyr2_SRR1546509	PGN-CA1Pyr1	14.291	5.63927	0	0	0	0	2.86732	0	0	0.801499
pyrCA1_62_1772066073_D09_P26_CA1PyrInt_SRR1546510	PGN-CA1Pyr1	14.8074	7.63068	0	0	0	0	0.630106	0	0	0
pyrCA1_63_1772066073_D10_P26_CA1Pyr2_SRR1546511	PGN-CA1Pyr1	13.6735	5.69455	0	0	0	0	1.09116	0	0	2.11041
pyrCA1_64_1772066073_D11_P26_CA1Pyr2_SRR1546512	PGN-CA1Pyr2	6.3276	-11.7906	0	0	0	0	0	0	0	1.40345
pyrCA1_65_1772066073_E01_P26_CA1Pyr2_SRR1546513	PGN-CA1Pyr2	13.0726	4.78726	0	0	0	0	2.62075	0.664827	0	1.96529
pyrCA1_66_1772066073_E02_P26_CA1PyrInt_SRR1546514	PGN-CA1PyrInt	18.9453	10.6692	0	0	0	0	2.40761	0.816879	0	0.816879
pyrCA1_67_1772066073_E04_P26_CA1Pyr1_SRR1546515	PGN-CA1Pyr1	17.478	15.6261	0	0	0	0	2.42106	0	0	0
pyrCA1_68_1772066073_E05_P26_CA1Pyr1_SRR1546516	PGN-CA1Pyr1	18.4241	18.1138	0	0	0	0	0.586687	0	0	0
pyrCA1_69_1772066073_E08_P26_CA1Pyr2_SRR1546517	PGN-CA1Pyr1	15.8699	11.4259	0	0	0	0	0.720258	0	0	1.1346
pyrCA1_70_1772066073_E09_P26_CA1PyrInt_SRR1546518	PGN-CA1Pyr1	16.0285	12.5346	0	0	0	0	0.96752	1.15537	0	0.96752
pyrCA1_71_1772066073_E11_P26_CA1PyrInt_SRR1546519	PGN-CA1Pyr1	19.5669	18.2251	0	0	0	0	3.62963	0	0	0
pyrCA1_72_1772066073_E12_P26_CA1Pyr2_SRR1546520	PGN-CA1Pyr2	10.3826	-2.82442	0	0	0	0	0	0.463737	0	1.21195
pyrCA1_73_1772066073_F01_P26_CA1PyrInt_SRR1546521	PGN-CA1Pyr1	17.9532	15.4224	0	0	0	0	1.74858	0	0	0
pyrCA1_74_1772066073_F02_P26_CA1Pyr2_SRR1546522	PGN-CA1Pyr1	13.8971	7.26295	0	0	0	0	2.25656	0.316085	0	0.555891
pyrCA1_75_1772066073_F04_P26_CA1Pyr2_SRR1546523	PGN-CA1Pyr1	10.7626	-0.49993	0	0	0	0	1.72176	0	0	0
pyrCA1_76_1772066073_F06_P26_CA1Pyr2_SRR1546524	PGN-CA1PyrInt	10.9572	0.816582	0	0	0	0	0.750268	0	0	1.79659
pyrCA1_77_1772066073_F07_P26_CA1PyrInt_SRR1546525	PGN-CA1Pyr1	17.7531	15.8556	0	0	0	0	2.74258	0	0	1.56157
pyrCA1_78_1772066073_F08_P26_CA1PyrInt_SRR1546526	PGN-CA1Pyr1	18.8051	18.6907	0	0	0	0	2.38601	0.972674	0	0.972674
pyrCA1_79_1772066073_F09_P26_CA1Pyr2_SRR1546527	PGN-CA1Pyr1	15.3325	11.6107	0	0	0	0	1.35903	0	0	0
pyrCA1_80_1772066073_G02_P26_CA1PyrInt_SRR1546528	PGN-CA1Pyr1	20.3565	14.6531	0	0	0	0	3.24095	0	0	1.08675
pyrCA1_81_1772066073_G06_P26_CA1PyrInt_SRR1546529	PGN-CA1Pyr1	15.8958	4.41204	0	0	0	0	0	0	0	0
pyrCA1_82_1772066073_G07_P26_CA1Pyr1_SRR1546530	PGN-CA1Pyr1	17.7906	14.4499	0	0	0	0	2.6468	0	0	1.12162
pyrCA1_83_1772066073_G08_P26_CA1Pyr1_SRR1546531	PGN-CA1Pyr1	18.0764	18.219	0	0	0	0	0.614706	0	0	2.62007
pyrCA1_84_1772066073_G12_P26_CA1Pyr2_SRR1546532	PGN-CA1Pyr1	9.84321	-2.88511	0	0	0	0	1.27942	0	0	2.04716
pyrCA1_85_1772066073_H01_P26_CA1Pyr1_SRR1546533	PGN-CA1Pyr2	16.5815	16.8196	0	0	0	0	1.00035	0.620374	0	1.94839
pyrCA1_86_1772066073_H02_P26_CA1Pyr1_SRR1546534	PGN-CA1Pyr1	19.0585	18.2898	0	0	0	0	0.362004	0.362004	0	1.75756
pyrCA1_87_1772066073_H11_P26_CA1Pyr2_SRR1546535	PGN-CA1Pyr2	13.4783	12.9742	0.344453	0.344453	0	0	2.49344	0	0	0.803639
pyrCA1_88_1772066074_A01_P26_CA1Pyr2_SRR1546536	PGN-CA1Pyr1	7.83831	-11.9729	0	0	0	0	0	0	0	0.690756
pyrCA1_89_1772066074_A09_P26_CA1Pyr2_SRR1546539	PGN-CA1Pyr1	8.63975	-9.23107	0	0	0	0	1.87274	0	0	0
pyrCA1_90_1772066074_B01_P26_CA1Pyr1_SRR1546540	PGN-CA1Pyr2	18.6127	12.8952	0	0	0	0	2.37872	0	0	1.23773
pyrCA1_92_1772066074_B03_P26_CA1Pyr2_SRR1546542	PGN-CA1PyrInt	9.04414	-4.0824	0	0	0	0	2.52682	0	0	0
pyrCA1_93_1772066074_B08_P26_CA1Pyr2_SRR1546543	PGN-CA1Pyr1	9.11559	-7.20834	0	0	0	0	2.20283	0	0	1.19397
pyrCA1_94_1772066074_C01_P26_CA1Pyr1_SRR1546544	PGN-CA1PyrInt	18.9152	12.1018	0	0	0	0	2.63452	0	0	1.14934
pyrCA1_95_1772066074_C08_P26_CA1Pyr2_SRR1546545	PGN-CA1Pyr2	17.9111	14.3436	0	0	0	0	1.75677	0	0	1.87659
pyrCA1_96_1772066074_D02_P26_CA1Pyr2_SRR1546546	PGN-CA1Pyr2	5.1871	-6.32635	0	0	0	0	1.42966	0	0	0.722268
pyrCA1_97_1772066074_D07_P26_CA1Pyr2_SRR1546547	PGN-CA1Pyr2	10.9145	-3.28122	0	0	0	0	0.488386	0	0	0.815084
pyrCA1_98_1772066074_E02_P26_CA1Pyr2_SRR1546548	PGN-CA1Pyr2	12.8174	0.691471	0	0	0	0	0	0	0	0.895878
pyrCA1_99_1772066074_E03_P26_CA1Pyr1_SRR1546549	PGN-CA1Pyr2	15.2325	5.21478	0	0	0	0	3.36457	0.729423	0	1.44023
pyrCA1_100_1772066074_E07_P26_CA1Pyr2_SRR1546550	PGN-CA1Pyr2	16.0686	9.76326	0	0	0	0	2.05466	0.354355	0	0
pyrCA1_101_1772066074_F01_P26_CA1Pyr1_SRR1546551	PGN-CA1Pyr2	11.5549	0.254696	0	0	0	0	2.14805	0	0	1.89853
pyrCA1_102_1772066074_F03_P26_CA1Pyr1_SRR1546552	PGN-CA1Pyr1	18.9243	17.5232	0	0	0	0	2.78554	0.588036	0	0.955856
pyrCA1_103_1772066074_F07_P26_CA1Pyr2_SRR1546553	PGN-CA1Pyr2	9.94894	-10.2289	0	0	0	0	1.43655	0	0	0
pyrCA1_104_1772066074_F08_P26_CA1Pyr2_SRR1546554	PGN-CA1Pyr1	14.028	4.37028	0	0	0	0	2.78113	0	0	0.665814
pyrCA1_105_1772066074_G03_P26_CA1Pyr2_SRR1546555	PGN-CA1Pyr2	11.0782	-1.40596	0	0	0	0	1.96603	0	0	1.55891
pyrCA1_107_1772066076_A03_P28_CA1Pyr2_SRR1546557	PGN-CA1Pyr2	3.16168	-11.4382	0	0	0	0	1.25905	0	0	0
pyrCA1_108_1772066076_A04_P28_CA1Pyr2_SRR1546558	PGN-CA1Pyr2	7.80171	-6.4229	0	0	0	0	0	0	0	0
pyrCA1_109_1772066076_A05_P28_CA1Pyr1_SRR1546559	PGN-CA1Pyr2	14.0196	33.1091	0	0	0	0	2.56414	0.95497	0	0
pyrCA1_111_1772066076_A12_P28_CA1Pyr2_SRR1546563	PGN-CA1Pyr1	12.0841	5.80615	0	0	0	0	2.21	0	0	1.3518
pyrCA1_112_1772066076_B02_P28_CA1Pyr2_SRR1546564	PGN-CA1PyrInt	15.8873	9.96978	0	0	0	0	2.54034	0.319837	0	1.29152
pyrCA1_113_1772066076_B03_P28_CA1Pyr2_SRR1546565	PGN-CA1Pyr1	10.1534	-2.17326	0	0	0	0	1.96818	0.444548	0	1.79808
pyrCA1_114_1772066076_B04_P28_CA1Pyr2_SRR1546566	PGN-CA1Pyr1	6.89933	-6.74967	0	0	0	0	0.944979	0	0	2.48568
pyrCA1_115_1772066076_B08_P28_CA1Pyr2_SRR1546567	PGN-CA1Pyr2	8.76836	-3.1094	0	0	0	0	1.87726	0	0	0
pyrCA1_116_1772066076_B11_P28_CA1Pyr2_SRR1546568	PGN-CA1Pyr1	10.5877	3.08061	0	0	0	0	1.94072	0	0	0.467735
pyrCA1_117_1772066076_C05_P28_CA1Pyr2_SRR1546572	PGN-CA1Pyr1	10.8607	-4.88508	0	0	0	0	0.676237	0	0	0
pyrCA1_118_1772066076_C06_P28_CA1Pyr1_SRR1546573	PGN-CA1Pyr1	16.2804	24.4234	0	0.687201	0	0	2.18663	0.687201	0	0.687201
pyrCA1_119_1772066076_D01_P28_CA1Pyr2_SRR1546575	PGN-CA1Pyr2	11.9015	-0.670486	0	0	0	0	0.992933	0	0	1.80787
pyrCA1_120_1772066076_D02_P28_CA1Pyr1_SRR1546576	PGN-CA1Pyr1	19.0527	20.0863	0	0	0	0	2.48275	0.740705	0	0.549051
pyrCA1_121_1772066076_D05_P28_CA1Pyr1_SRR1546577	PGN-CA1Pyr2	19.0238	28.5265	0	0	0	0	1.7972	0	0	0.98491
pyrCA1_123_1772066076_D07_P28_CA1Pyr1_SRR1546579	PGN-CA1Pyr2	19.2618	31.1347	0	0.527042	0	0	1.64161	0	0	0
pyrCA1_124_1772066076_D09_P28_CA1Pyr1_SRR1546580	PGN-CA1Pyr2	6.97386	19.723	0	0	0	0	1.3371	0	0	0
pyrCA1_125_1772066076_D10_P28_CA1Pyr2_SRR1546581	PGN-CA1Pyr2	9.14264	-7.37886	0	0	0	0	1.28388	0	0	0
pyrCA1_126_1772066076_D11_P28_CA1Pyr2_SRR1546582	PGN-CA1Pyr2	9.9438	-2.40446	0	0	0	0	2.16696	0	0	0
pyrCA1_127_1772066076_E01_P28_CA1Pyr2_SRR1546583	PGN-CA1Pyr1	8.3839	-8.83222	0	0	0	0	0	1.05707	0	0.662155
pyrCA1_128_1772066076_E02_P28_CA1Pyr1_SRR1546584	PGN-CA1Pyr2	16.6456	30.6015	0	0	0	0	1.05074	0	0	0.657461
pyrCA1_129_1772066076_E08_P28_CA1Pyr2_SRR1546586	PGN-CA1Pyr1	12.3596	7.2845	0	0.838594	0	0	1.83297	0.504741	0	0.838594
pyrCA1_130_1772066076_F07_P28_CA1Pyr2_SRR1546591	PGN-CA1Pyr2	1.85392	-6.95697	0	0	0	0	0.657865	0	0	1.33289
pyrCA1_131_1772066076_F09_P28_CA1Pyr2_SRR1546592	PGN-CA1Pyr2	6.68364	-5.18621	0	0	0	0	1.85664	0	0	0.470154
pyrCA1_132_1772066076_F10_P28_CA1Pyr2_SRR1546593	PGN-CA1Pyr2	9.56696	-5.72828	0	0	0.774223	0	0	0	0	1.73618
pyrCA1_133_1772066076_F12_P28_CA1Pyr2_SRR1546595	PGN-CA1Pyr1	5.09899	-0.100448	0	0	0	0	1.96635	0	0	0
pyrCA1_134_1772066076_G08_P28_CA1Pyr2_SRR1546598	PGN-CA1Pyr2	6.3945	-3.57188	0	0	0	0	1.51027	0	0	1.01667
pyrCA1_135_1772066076_G10_P28_CA1Pyr2_SRR1546599	PGN-CA1Pyr2	14.4615	2.70279	0	0	0	0	2.25025	0.502642	0	0
pyrCA1_136_1772066076_H02_P28_CA1Pyr2_SRR1546601	PGN-CA1Pyr2	14.1923	10.4133	0	0	0	0	1.09826	0	0	2.33489
pyrCA1_137_1772066076_H07_P28_CA1Pyr2_SRR1546604	PGN-CA1Pyr2	11.6794	10.6035	0	0.212395	0	0	1.14094	0	0	2.45519
pyrCA1_138_1772066077_A01_P23_CA1Pyr2_SRR1546605	PGN-CA1Pyr2	13.6819	5.2296	0	0	0	0	2.18911	0	0	1.29265
pyrCA1_139_1772066077_A04_P23_CA1Pyr1_SRR1546607	PGN-CA1Pyr2	13.4684	5.17293	0	0	0	0	2.67173	0	0	0
pyrCA1_140_1772066077_A05_P23_CA1Pyr1_SRR1546608	PGN-CA1Pyr1	19.7035	27.444	0	0	0.542502	0	0	1.15086	0	1.15086
pyrCA1_141_1772066077_A10_P23_CA1Pyr1_SRR1546610	PGN-CA1Pyr2	20.6449	21.8932	0	0	0	0	2.13359	0	0	0.578689
pyrCA1_142_1772066077_A12_P23_CA1Pyr1_SRR1546611	PGN-CA1Pyr2	16.8629	14.7807	0	0	0	0	1.1857	0	0	0.321236
pyrCA1_143_1772066077_B01_P23_CA1Pyr1_SRR1546612	PGN-CA1Pyr1	14.1157	9.59813	0	0	0	0	1.67516	0	0	0
pyrCA1_144_1772066077_B07_P23_CA1Pyr2_SRR1546614	PGN-CA1Pyr2	17.2261	13.834	0	0	0	0	0.724728	0.303597	0	1.02015
pyrCA1_145_1772066077_B09_P23_CA1Pyr1_SRR1546615	PGN-CA1Pyr1	22.572	31.8181	0	0.367766	0	0	1.97728	0.847374	0	1.17016
pyrCA1_146_1772066077_B11_P23_CA1Pyr2_SRR1546616	PGN-CA1Pyr1	9.41952	-4.97602	0	0	0	0	1.68599	0	0	0.741673
pyrCA1_147_1772066077_B12_P23_CA1Pyr1_SRR1546617	PGN-CA1Pyr2	21.6456	29.6741	0	0	0	0	3.49106	0.868574	0	0
pyrCA1_148_1772066077_C01_P23_CA1Pyr1_SRR1546618	PGN-CA1Pyr2	20.7511	31.4539	0	0	0	0	3.07355	0.530001	0	0.29971
pyrCA1_149_1772066077_C04_P23_CA1Pyr1_SRR1546620	PGN-CA1Pyr2	20.5765	26.6791	0	0.331885	0	0	2.38323	0.331885	0	0.331885
pyrCA1_150_1772066077_C06_P23_CA1Pyr1_SRR1546621	PGN-CA1Pyr1	14.139	10.3325	0	0.398908	0	0	2.42428	0.398908	0	0.398908
pyrCA1_151_1772066077_C09_P23_CA1Pyr1_SRR1546622	PGN-CA1Pyr1	19.6395	23.1175	0	0.878408	0	0	1.77913	0.532704	0	1.65273
pyrCA1_152_1772066077_C10_P23_CA1Pyr1_SRR1546623	PGN-CA1Pyr2	20.921	31.7978	0	0	0	0	1.20018	0.457539	0	0
pyrCA1_153_1772066077_C11_P23_CA1Pyr1_SRR1546624	PGN-CA1Pyr2	22.5234	33.9451	0	0	0	0	2.21238	0.198794	0	0.506691
pyrCA1_154_1772066077_C12_P23_CA1Pyr2_SRR1546625	PGN-CA1Pyr2	13.2878	-1.73083	0	0	0	0	2.59969	0	0	0
pyrCA1_155_1772066077_D04_P23_CA1Pyr2_SRR1546626	PGN-CA1Pyr2	11.786	-1.48498	0	0	0	0	0.791453	0	0	0.472064
pyrCA1_156_1772066077_D05_P23_CA1PyrInt_SRR1546627	PGN-CA1Pyr2	16.0501	15.9074	0	0.7704	0	0	1.50005	1.20035	0	0
pyrCA1_157_1772066077_D06_P23_CA1Pyr1_SRR1546628	PGN-CA1Pyr2	21.8154	30.1311	0	0	0.263458	0	2.30684	0.263458	0	0.791041
pyrCA1_158_1772066077_D07_P23_CA1Pyr1_SRR1546629	PGN-CA1Pyr2	14.6794	11.5913	0	0.559113	0.318134	0	2.92339	0.318134	0	0.559113
pyrCA1_159_1772066077_D08_P23_CA1Pyr1_SRR1546630	PGN-CA1Pyr2	21.3936	30.3872	0	0	0	0	2.74711	0	0	1.19539
pyrCA1_160_1772066077_D10_P23_CA1Pyr1_SRR1546631	PGN-CA1Pyr2	18.931	24.8575	0	0.405066	0	0	1.3854	0	0	0.405066
pyrCA1_161_1772066077_D12_P23_CA1Pyr2_SRR1546633	PGN-CA1Pyr2	16.2097	8.3445	0	0.407038	0	0	2.14422	0	0	1.25613
pyrCA1_162_1772066077_E04_P23_CA1Pyr1_SRR1546634	PGN-CA1Pyr2	24.5465	31.1211	0	0	0	0	2.6498	0.290586	0	0.698947
pyrCA1_163_1772066077_E05_P23_CA1Pyr1_SRR1546635	PGN-CA1Pyr2	15.732	11.5838	0	0	0.880634	0	2.02701	0.663522	0	1.34152
pyrCA1_164_1772066077_E06_P23_CA1Pyr1_SRR1546636	PGN-CA1Pyr2	18.7976	23.799	0	0	0	0	1.62605	0.773248	0	0.459572
pyrCA1_165_1772066077_E09_P23_CA1PyrInt_SRR1546638	PGN-CA1Pyr1	21.6526	29.0034	0	0	0	0	1.77062	0	0	0.901114
pyrCA1_166_1772066077_E11_P23_CA1Pyr1_SRR1546640	PGN-CA1PyrInt	21.1042	29.2461	0	0	0	0	1.67519	0	0	0.433389
pyrCA1_167_1772066077_F04_P23_CA1Pyr1_SRR1546641	PGN-CA1Pyr1	14.1732	8.90655	0	0	0.461537	0	1.5083	0.461537	0	0
pyrCA1_168_1772066077_F05_P23_CA1Pyr1_SRR1546642	PGN-CA1PyrInt	22.8518	31.6061	0	0	0	0	2.30778	0	0	0.309015
pyrCA1_169_1772066077_F06_P23_CA1Pyr1_SRR1546643	PGN-CA1Pyr1	17.7814	14.331	0	0	0	0	2.75648	0	0	0.389081
pyrCA1_170_1772066077_G03_P23_CA1Pyr1_SRR1546644	PGN-CA1Pyr2	7.05768	-3.99592	0	0	0	0	1.92423	0	0	0.500765
pyrCA1_171_1772066077_G04_P23_CA1Pyr1_SRR1546645	PGN-CA1PyrInt	23.7795	31.5137	0	0	0	0	2.39317	0.208114	0	0.870505
pyrCA1_172_1772066077_G05_P23_CA1Pyr1_SRR1546646	PGN-CA1Pyr1	13.32	19.7298	0	0.291302	0	0	1.95827	0	0	0
pyrCA1_173_1772066077_G07_P23_CA1Pyr2_SRR1546647	PGN-CA1Pyr1	11.0666	0.551374	0	0	0.37867	0	2.00751	0	0	0
pyrCA1_174_1772066077_G09_P23_CA1Pyr1_SRR1546648	PGN-CA1Pyr1	17.9102	24.4392	0	0	0	0	1.59386	0	0	0
pyrCA1_175_1772066077_G11_P23_CA1Pyr2_SRR1546649	PGN-CA1Pyr1	11.4008	-4.50589	0	0	0	0	1.19889	0	0	2.07308
pyrCA1_176_1772066077_G12_P23_CA1Pyr1_SRR1546650	PGN-CA1Pyr1	18.4195	16.3159	0	0	0	0	2.8839	0.516026	0	0.516026
pyrCA1_177_1772066077_H01_P23_CA1Pyr1_SRR1546651	PGN-CA1Pyr1	12.4532	19.1104	0	0	0	0	1.48762	0	0	1.48762
pyrCA1_178_1772066077_H06_P23_CA1Pyr2_SRR1546653	PGN-CA1PyrInt	4.03792	-20.5861	0	0	0.481432	0	1.24518	0	0	0.481432
pyrCA1_179_1772066077_H08_P23_CA1PyrInt_SRR1546654	PGN-CA1PyrInt	14.0268	16.0175	0	0.457817	0	0	2.84824	0	0	0.770681
pyrCA1_180_1772066077_H11_P23_CA1PyrInt_SRR1546655	PGN-CA1Pyr1	11.2993	16.1325	0	0	0	0	1.29838	0	0	2.19612
pyrCA1_181_1772066080_A01_P28_CA1Pyr2_SRR1546657	PGN-CA1PyrInt	8.8109	-1.46638	0	0	0	0	1.5623	0	0	2.21571
pyrCA1_182_1772066080_A02_P28_CA1Pyr2_SRR1546658	PGN-CA1PyrInt	9.69212	3.30711	0	0	0	0	1.45183	0	0	0
pyrCA1_183_1772066080_A04_P28_CA1Pyr2_SRR1546659	PGN-CA1Pyr1	9.67041	-2.73144	0	0	0	0	1.76464	0.730174	0	0
pyrCA1_184_1772066080_A06_P28_CA1Pyr2_SRR1546660	PGN-CA1Pyr1	14.6108	7.13046	0	0	0	0	2.41951	0.431112	0	0
pyrCA1_185_1772066080_A12_P28_CA1Pyr2_SRR1546662	PGN-CA1Pyr1	11.2756	1.50807	0	0	0	0	0.653476	1.1956	0	1.1956
pyrCA1_186_1772066080_B01_P28_CA1Pyr2_SRR1546663	PGN-CA1PyrInt	4.47663	-11.1311	0	0	0	0	0	0	0	0
pyrCA1_187_1772066080_B05_P28_CA1Pyr2_SRR1546665	PGN-CA1Pyr1	10.064	-5.41977	0	0	0	0	1.16954	0	0	1.37641
pyrCA1_188_1772066080_B06_P28_CA1Pyr1_SRR1546666	PGN-CA1PyrInt	10.8216	18.3463	0	0	0	0	0	0	0	0.974057
pyrCA1_189_1772066080_B10_P28_CA1Pyr2_SRR1546668	PGN-CA1Pyr2	6.9244	-1.61352	0	0.539712	0	0	1.52117	0	0	0.888313
pyrCA1_190_1772066080_B12_P28_CA1Pyr2_SRR1546669	PGN-CA1Pyr1	11.7201	1.5179	0	0	0	0	0.98612	0	0	2.04424
pyrCA1_192_1772066080_C05_P28_CA1Pyr2_SRR1546673	PGN-CA1PyrInt	11.7469	1.85228	0	0	0	0	1.8218	0	0	1.63829
pyrCA1_193_1772066080_C06_P28_CA1Pyr2_SRR1546674	PGN-CA1PyrInt	4.61956	-6.24981	0	0	0	0	2.48452	0	0	1.27736
pyrCA1_194_1772066080_D01_P28_CA1Pyr2_SRR1546677	PGN-CA1Pyr2	10.7009	-0.471369	0	0	0	0	0.587431	0	0	2.19651
pyrCA1_195_1772066080_D06_P28_CA1Pyr1_SRR1546679	PGN-CA1PyrInt	15.8146	17.2661	0	0	0	0	0	0.815963	0	0.488995
pyrCA1_196_1772066080_D10_P28_CA1PyrInt_SRR1546681	PGN-CA1Pyr1	6.14035	2.21622	0	0	0	0	1.59857	0	0	0
pyrCA1_197_1772066080_D12_P28_CA1Pyr1_SRR1546683	PGN-CA1PyrInt	20.3034	30.7945	0	0	0	0	0.504871	0.83878	0	1.08867
pyrCA1_198_1772066080_E04_P28_CA1Pyr1_SRR1546684	PGN-CA1PyrInt	18.2807	26.1904	0	0	0	0	1.89949	0	0	1.1857
pyrCA1_199_1772066080_E06_P28_CA1Pyr2_SRR1546685	PGN-CA1Pyr1	-3.1221	-7.41007	0	0.731486	0	0	0.431187	0	0	0.431187
pyrCA1_200_1772066080_F06_P28_CA1Pyr1_SRR1546687	PGN-CA1Pyr2	14.4609	16.5244	0	0.228804	0	0	0.933177	0.414882	0	0.571707
pyrCA1_201_1772066080_F10_P28_CA1Pyr2_SRR1546689	PGN-CA1Pyr2	13.6242	7.06495	0	0	0	0	1.32669	0	0	2.15333
pyrCA1_202_1772066080_F12_P28_CA1Pyr1_SRR1546690	PGN-CA1Pyr2	19.26	20.221	0	0	0	0	2.13619	0.483819	0	1.73465
pyrCA1_203_1772066080_G02_P28_CA1Pyr2_SRR1546691	PGN-CA1Pyr2	8.33818	-7.42888	0	0	0	0	1.65775	0	0	0
pyrCA1_204_1772066080_G03_P28_CA1Pyr2_SRR1546692	PGN-CA1Pyr2	8.76113	-2.9688	0	0	0	0	1.03597	0	0	2.3698
pyrCA1_205_1772066080_G06_P28_CA1Pyr2_SRR1546694	PGN-CA1Pyr1	12.9749	0.91559	0	0	0	0	1.472	0	0	1.82833
pyrCA1_206_1772066080_G10_P28_CA1Pyr2_SRR1546696	PGN-CA1Pyr2	10.0267	0.0822409	0	0	0	0	2.43531	0.501509	0	0
pyrCA1_207_1772066080_G11_P28_CA1Pyr2_SRR1546697	PGN-CA1Pyr2	12.3596	2.98564	0	0	0	0	0	0	0	0
pyrCA1_208_1772066080_H01_P28_CA1Pyr1_SRR1546698	PGN-CA1Pyr2	14.294	16.2062	0	0.809163	0	0	2.84481	0	0	1.05398
pyrCA1_209_1772066080_H03_P28_CA1Pyr2_SRR1546699	PGN-CA1Pyr1	9.08767	-3.64168	0	0	0	0	0	0	0	1.85328
pyrCA1_210_1772066080_H05_P28_CA1Pyr2_SRR1546700	PGN-CA1Pyr2	8.38642	-4.88854	0	0	0	0	1.67952	0	0	0
pyrCA1_211_1772066080_H06_P28_CA1Pyr2_SRR1546701	PGN-CA1Pyr2	12.6441	3.4233	0	0.376377	0	0	0	0	0	0.649192
pyrCA1_212_1772066080_H11_P28_CA1Pyr2_SRR1546702	PGN-CA1Pyr1	12.111	7.60919	0	0.423611	0	0	1.65245	0	0	2.02727
pyrCA1_213_1772066089_A02_P24_CA1Pyr1_SRR1546704	PGN-CA1Pyr2	18.096	26.5332	0	0	0	0	1.76518	0	0	0.96096
pyrCA1_214_1772066089_A03_P24_CA1Pyr2_SRR1546705	PGN-CA1Pyr2	8.50615	-5.31344	0	0	0	0	2.23419	0	0	1.5875
pyrCA1_215_1772066089_A05_P24_CA1Pyr2_SRR1546706	PGN-CA1Pyr2	10.2612	0.288663	0	0.360961	0	0	2.35741	0	0	0
pyrCA1_216_1772066089_A06_P24_CA1Pyr2_SRR1546707	PGN-CA1Pyr2	11.1229	6.19832	0	0	0	0	1.70231	0	0	0
pyrCA1_217_1772066089_A09_P24_CA1Pyr2_SRR1546708	PGN-CA1Pyr2	6.0652	-8.53379	0	0	0	0	1.77828	0	0	0.598804
pyrCA1_218_1772066089_A12_P24_CA1Pyr2_SRR1546709	PGN-CA1Pyr2	10.1992	-0.526532	0	0	0	0	2.27505	0	0	0
pyrCA1_219_1772066089_B02_P24_CA1Pyr2_SRR1546710	PGN-CA1Pyr2	8.23149	-3.53824	0	0	0	0	2.1832	0.580798	0	0
pyrCA1_220_1772066089_B03_P24_CA1Pyr2_SRR1546711	PGN-CA1Pyr2	8.02598	-4.53471	0	0	0	0	0	0	0	1.84905
pyrCA1_221_1772066089_B10_P24_CA1Pyr2_SRR1546713	PGN-CA1Pyr2	9.15576	-0.557152	0	0	0	0	2.11773	0	0	0
pyrCA1_222_1772066089_C03_P24_CA1Pyr1_SRR1546714	PGN-CA1Pyr2	15.8887	19.2645	0	0	0	0	3.10921	0	0	0
pyrCA1_223_1772066089_C06_P24_CA1Pyr2_SRR1546717	PGN-CA1Pyr2	7.43125	-5.72534	0	0	0	0	1.46161	0	0	1.32462
pyrCA1_224_1772066089_C07_P24_CA1Pyr1_SRR1546718	PGN-CA1Pyr2	15.5605	19.4731	0	0.859716	0	0	0.859716	0	0	0.519535
pyrCA1_225_1772066089_C12_P24_CA1Pyr1_SRR1546719	PGN-CA1Pyr2	16.2653	20.1415	0	0	0	0	1.69886	0	0	0.594605
pyrCA1_226_1772066089_D02_P24_CA1Pyr2_SRR1546720	PGN-CA1Pyr2	7.59126	-7.11712	0	0	0	0	0.939153	0	0	2.37363
pyrCA1_227_1772066089_D04_P24_CA1Pyr2_SRR1546721	PGN-CA1Pyr1	10.5445	-1.44371	0	0	0	0	0.975342	0	0	2.42705
pyrCA1_228_1772066089_D10_P24_CA1Pyr2_SRR1546722	PGN-CA1Pyr2	11.8266	1.33743	0	0	0	0	0	0	0	0.855029
pyrCA1_229_1772066089_D12_P24_CA1Pyr1_SRR1546723	PGN-CA1Pyr2	18.3455	25.3018	0.428262	0	0	0	2.07313	0	0	1.1437
pyrCA1_230_1772066089_E04_P24_CA1Pyr2_SRR1546724	PGN-CA1Pyr2	7.42942	-10.4733	0	0	0	0	1.10344	0	0	2.02117
pyrCA1_231_1772066089_E11_P24_CA1Pyr2_SRR1546726	PGN-CA1Pyr2	8.52822	-6.61043	0	0	0	0	2.45072	0	0	0
pyrCA1_232_1772066089_F04_P24_CA1Pyr2_SRR1546727	PGN-CA1Pyr2	10.4136	-2.95281	0	0	0	0	2.69013	0	0	0.503184
pyrCA1_234_1772066089_F11_P24_CA1Pyr2_SRR1546729	PGN-CA1Pyr2	6.75831	-9.54351	0	0.433675	0	0	1.15426	0	0	0
pyrCA1_235_1772066089_G05_P24_CA1Pyr2_SRR1546731	PGN-CA1Pyr1	9.48238	-3.82871	0	0	0	0	2.1885	0	0	0
pyrCA1_236_1772066089_G06_P24_CA1Pyr2_SRR1546732	PGN-CA1Pyr2	9.95861	2.25215	0	0	0	0	1.32482	0	0	1.16603
pyrCA1_237_1772066089_G10_P24_CA1Pyr2_SRR1546733	PGN-CA1Pyr1	9.51715	-3.54941	0	0	0	0	2.04343	0	0	0
pyrCA1_238_1772066089_G11_P24_CA1Pyr2_SRR1546734	PGN-CA1Pyr2	8.69439	-4.20862	0	0	0	0	1.82702	0	0	0
pyrCA1_239_1772066089_G12_P24_CA1Pyr2_SRR1546735	PGN-CA1Pyr1	1.65007	-2.53445	0	0	0	0	1.5622	0.487487	0	0
pyrCA1_240_1772066089_H02_P24_CA1Pyr2_SRR1546736	PGN-CA1Pyr2	9.12823	-1.32925	0	0	0	0	1.44336	0	0	0.86978
pyrCA1_241_1772066089_H05_P24_CA1Pyr2_SRR1546738	PGN-CA1Pyr2	5.65203	-4.48766	0	0	0	0	2.77058	0	0	0
pyrCA1_242_1772066089_H06_P24_CA1Pyr2_SRR1546739	PGN-CA1Pyr2	10.1069	-2.93912	0	0	0	0	1.33347	0	0	0.954233
pyrCA1_243_1772066089_H10_P24_CA1Pyr2_SRR1546740	PGN-CA1Pyr2	9.12013	-8.24627	0	0	0	0	1.72569	0	0	0
pyrCA1_244_1772066090_A01_P23_CA1Pyr1_SRR1546741	PGN-CA1Pyr2	14.7503	12.9307	0	0	0.546329	0	3.12707	0	0	0
pyrCA1_245_1772066090_A08_P23_CA1PyrInt_SRR1546744	PGN-CA1Pyr2	17.9727	23.5371	0	1.16803	0	0	2.84771	0.553053	0	0
pyrCA1_246_1772066090_A11_P23_CA1Pyr1_SRR1546745	PGN-CA1Pyr2	17.4278	24.9768	0	0	0.641646	0	2.79075	0.641646	0	0.641646
pyrCA1_247_1772066090_B01_P23_CA1PyrInt_SRR1546746	PGN-CA1Pyr1	14.4937	18.7854	0	0	0.543953	0	3.2695	0	0	0
pyrCA1_248_1772066090_B09_P23_CA1Pyr1_SRR1546749	PGN-CA1Pyr1	21.5061	31.4061	0	0	0	0	2.25283	0	0	0
pyrCA1_249_1772066090_B10_P23_CA1Pyr2_SRR1546750	PGN-CA1Pyr2	5.08941	-12.3665	0	0.427018	0.427018	0	0.427018	0	0	0.427018
pyrCA1_250_1772066090_C02_P23_CA1Pyr1_SRR1546751	PGN-CA1Pyr2	23.3692	33.9937	0	0	0	0	2.50705	0.310058	0	0
pyrCA1_251_1772066090_C03_P23_CA1Pyr1_SRR1546752	PGN-CA1Pyr2	12.0963	13.2763	0	0.559016	0	0	1.17769	0	0	0.559016
pyrCA1_252_1772066090_C04_P23_CA1Pyr1_SRR1546753	PGN-CA1Pyr2	14.0474	8.82249	0	0.362216	0.627552	0	2.5819	0	0	0
pyrCA1_253_1772066090_C09_P23_CA1Pyr1_SRR1546755	PGN-CA1Pyr2	20.1736	28.5585	0	0	0.442489	0	3.12265	0	0	0
pyrCA1_254_1772066090_C10_P23_CA1Pyr1_SRR1546756	PGN-CA1Pyr2	15.9419	20.8984	0	0.470559	0	0.470559	1.22482	1.03057	0	0
pyrCA1_255_1772066090_C11_P23_CA1Pyr1_SRR1546757	PGN-CA1Pyr2	20.8214	22.1115	0	0	0.691054	0	3.36325	0	0	0
pyrCA1_256_1772066090_D07_P23_CA1PyrInt_SRR1546760	PGN-CA1Pyr1	17.5034	23.8734	0	0	0	0	2.50215	0	0	0
pyrCA1_257_1772066090_D11_P23_CA1PyrInt_SRR1546762	PGN-CA1Pyr2	12.8621	9.91801	0	0.576836	0	0	1.73737	0	0	0.576836
pyrCA1_258_1772066090_E03_P23_CA1Pyr1_SRR1546763	PGN-CA1Pyr2	19.2427	26.2716	0	0.59043	0	0	2.28772	0.95917	0	0
pyrCA1_259_1772066090_E04_P23_CA1PyrInt_SRR1546764	PGN-CA1Pyr2	9.43486	8.31146	0	1.17443	0	0	0.912631	0	0	0
pyrCA1_260_1772066090_E06_P23_CA1Pyr1_SRR1546765	PGN-CA1Pyr1	19.227	28.5821	0	0	0	0	3.76318	0.518076	0	0
pyrCA1_261_1772066090_E09_P23_CA1Pyr1_SRR1546767	PGN-CA1Pyr2	15.8814	23.4376	0	0.600955	0	0	1.45755	0.600955	0	0.973698
pyrCA1_262_1772066090_F01_P23_CA1Pyr1_SRR1546768	PGN-CA1Pyr2	16.1165	19.308	0	0	0	0	0.960562	0.591436	0	0.591436
pyrCA1_263_1772066090_F06_P23_CA1PyrInt_SRR1546771	PGN-CA1Pyr2	16.594	23.014	0	0.576255	1.41523	2.4098	3.12773	0	0	0.576255
pyrCA1_264_1772066090_F07_P23_CA1Pyr1_SRR1546772	PGN-CA1Pyr2	13.6049	8.60284	0	0.474954	0.474954	0	2.78492	0	0	0
pyrCA1_265_1772066090_F10_P23_CA1PyrInt_SRR1546774	PGN-CA1Pyr2	20.0476	22.8693	0	0.557194	0	0.557194	2.55973	0.557194	0	0
pyrCA1_266_1772066090_F11_P23_CA1Pyr2_SRR1546775	PGN-CA1Pyr2	5.26345	-7.4363	0	0	0	0	0.92979	0.92979	0	0.569277
pyrCA1_267_1772066090_G07_P23_CA1Pyr1_SRR1546778	PGN-CA1Pyr2	18.4315	26.1021	0	0	0	0.634071	0.634071	0	0	0
pyrCA1_268_1772066090_G08_P23_CA1PyrInt_SRR1546779	PGN-CA1Pyr2	14.0536	21.2934	0	0	0	0	0.793819	0	0	1.23071
pyrCA1_269_1772066090_G09_P23_CA1PyrInt_SRR1546780	PGN-CA1Pyr2	12.3815	16.5059	0	0.857132	0	0	1.62318	0	0	0.517719
pyrCA1_270_1772066090_G10_P23_CA1PyrInt_SRR1546781	PGN-CA1Pyr1	20.9243	28.6052	0	0	0	0	3.30595	0	0	0
pyrCA1_271_1772066090_H03_P23_CA1Pyr1_SRR1546783	PGN-CA1Pyr2	15.3372	24.0838	0	0	0	0	2.85026	0.458607	0	0
pyrCA1_272_1772066090_H05_P23_CA1PyrInt_SRR1546784	PGN-CA1Pyr2	12.0772	6.81543	0	0.895235	0.895235	0	0.895235	0	0	0
pyrCA1_273_1772066090_H06_P23_CA1PyrInt_SRR1546785	PGN-CA1Pyr2	19.4919	30.4091	0	0	0	0.499183	3.21699	0	0	0
pyrCA1_274_1772066090_H07_P23_CA1Pyr1_SRR1546786	PGN-CA1Pyr2	11.6499	16.4196	0	0.517254	0.856469	0	1.47866	0.856469	0	0.517254
pyrCA1_275_1772066095_A04_P27_CA1Pyr2_SRR1546788	PGN-CA1Pyr2	7.14809	-3.5604	0	0	0	0	0	0	0	0
pyrCA1_276_1772066095_B09_P27_CA1Pyr2_SRR1546793	PGN-CA1Pyr2	5.92209	-11.0326	0	0	0	0	0.816315	0	0	0.816315
pyrCA1_277_1772066095_B10_P27_CA1Pyr2_SRR1546794	PGN-CA1Pyr2	6.63639	-13.5192	0	0	0	0	0	0	0	0
pyrCA1_278_1772066095_B11_P27_CA1Pyr2_SRR1546795	PGN-CA1Pyr1	11.0414	0.0556994	0	0	0	0	2.2807	0	0	0.740954
pyrCA1_279_1772066095_C01_P27_CA1Pyr2_SRR1546797	PGN-CA1Pyr2	7.59794	-7.88022	0	0	0	0	0.479409	0	0	0.802109
pyrCA1_280_1772066095_C03_P27_CA1Pyr2_SRR1546798	PGN-CA1Pyr2	9.4493	-4.65762	0	0	0	0	0.957139	0	0	0.957139
pyrCA1_281_1772066095_C04_P27_CA1Pyr2_SRR1546799	PGN-CA1Pyr2	14.0383	10.2754	0	0	0	0	1.31358	0	0	0
pyrCA1_282_1772066095_C06_P27_CA1Pyr2_SRR1546800	PGN-CA1Pyr2	8.77265	-7.28836	0	0	0	0	1.28372	0	0	0
pyrCA1_283_1772066095_C11_P27_CA1Pyr1_SRR1546802	PGN-CA1Pyr2	18.283	19.0179	0	0	0	0	1.0764	0	0	0.935022
pyrCA1_284_1772066095_D01_P27_CA1Pyr2_SRR1546803	PGN-CA1Pyr2	11.5216	2.99256	0	0	0	0	1.35446	0	0	0.672037
pyrCA1_286_1772066095_E05_P27_CA1Pyr2_SRR1546806	PGN-CA1Pyr2	9.29771	-6.37419	0	0	0	0	2.2408	0	0	0.470041
pyrCA1_287_1772066095_E07_P27_CA1Pyr1_SRR1546807	PGN-CA1Pyr2	12.9872	14.1853	0	0.255872	0	0	1.01143	0.255872	0	1.56666
pyrCA1_288_1772066095_F03_P27_CA1Pyr2_SRR1546808	PGN-CA1Pyr1	8.84228	0.672617	0	0	0	0	2.2211	0	0	0
pyrCA1_289_1772066095_F06_P27_CA1Pyr2_SRR1546809	PGN-CA1Pyr2	6.47608	-9.5748	0	0	0	0	0.967082	0	0	0.434
pyrCA1_290_1772066095_G01_P27_CA1Pyr2_SRR1546813	PGN-CA1Pyr2	12.3931	-1.31389	0	0	0	0	1.01256	0	0	2.27862
pyrCA1_291_1772066095_G03_P27_CA1Pyr2_SRR1546814	PGN-CA1Pyr1	9.55024	-8.71956	0	0	0	0	0.760559	0.760559	0	0.760559
pyrCA1_292_1772066095_G06_P27_CA1Pyr2_SRR1546815	PGN-CA1Pyr2	11.3471	-3.05989	0	0.436154	0	0	1.68157	0.436154	0	0
pyrCA1_293_1772066095_H08_P27_CA1Pyr2_SRR1546818	PGN-CA1Pyr2	10.5048	-0.772221	0	0	0	0	0.506516	0.506516	0	0
pyrCA1_294_1772066095_H12_P27_CA1Pyr2_SRR1546819	PGN-CA1Pyr2	8.4415	-7.71864	0	0	0	0	0	0	0	0.472689
pyrCA1_295_1772066096_A01_P27_CA1Pyr2_SRR1546820	PGN-CA1Pyr2	7.59379	-9.94946	0	0	0	0	0	0	0	0
pyrCA1_296_1772066096_A09_P27_CA1Pyr2_SRR1546822	PGN-CA1Pyr1	13.5301	13.3033	0	0	0	0	2.00694	0.539771	0	0
pyrCA1_297_1772066096_A12_P27_CA1Pyr2_SRR1546823	PGN-CA1Pyr2	11.3699	-1.8877	0	0	0	0	2.02188	0	0	1.01063
pyrCA1_298_1772066096_B04_P27_CA1Pyr2_SRR1546825	PGN-CA1Pyr2	7.03031	-5.97358	0	0	0	0	0.7633	0	0	0
pyrCA1_299_1772066096_B07_P27_CA1Pyr2_SRR1546826	PGN-CA1Pyr2	16.4737	8.67438	0	0	0	0	1.85113	0	0	0.805825
pyrCA1_300_1772066096_B10_P27_CA1Pyr2_SRR1546827	PGN-CA1Pyr2	5.80812	-9.02168	0	0	0	0	1.60476	0	0	0
pyrCA1_301_1772066096_B12_P27_CA1Pyr2_SRR1546828	PGN-CA1Pyr1	14.2067	7.86449	0	0	0	0	1.35506	0.891385	0	0
pyrCA1_302_1772066096_C05_P27_CA1Pyr2_SRR1546832	PGN-CA1Pyr2	10.5645	-1.68932	0	0	0	0	0.665171	1.34403	0	0
pyrCA1_303_1772066096_C06_P27_CA1Pyr2_SRR1546833	PGN-CA1Pyr2	12.4929	-1.45623	0	0	0	0	2.08074	0.493053	0	0.493053
pyrCA1_304_1772066096_C10_P27_CA1Pyr2_SRR1546835	PGN-CA1Pyr2	14.6358	10.2829	0	0	0	0	1.85435	0.853092	0	0.853092
pyrCA1_305_1772066096_D01_P27_CA1Pyr2_SRR1546837	PGN-CA1Pyr2	12.7232	4.76592	0	0	0	0	0.525497	0	0	0.711454
pyrCA1_306_1772066096_D03_P27_CA1Pyr1_SRR1546838	PGN-CA1Pyr2	17.3397	15.0298	0	0	0	0	2.42552	0.433427	0	1.94131
pyrCA1_307_1772066096_D04_P27_CA1Pyr2_SRR1546839	PGN-CA1Pyr2	3.7159	-12.9977	0	0.430546	0	0	0.730537	0.430546	0	0
pyrCA1_308_1772066096_D07_P27_CA1Pyr1_SRR1546840	PGN-CA1Pyr2	17.2172	19.1762	0	0	0	0	0.575318	0.575318	0	1.2039
pyrCA1_309_1772066096_D09_P27_CA1Pyr2_SRR1546841	PGN-CA1Pyr2	12.8094	3.33437	0	0	0	0	2.04037	0	0	0
pyrCA1_310_1772066096_D10_P27_CA1Pyr2_SRR1546842	PGN-CA1Pyr2	9.92516	-3.22829	0.648625	0	0	0	1.71641	0	0	0
pyrCA1_311_1772066096_D11_P27_CA1Pyr2_SRR1546843	PGN-CA1Pyr2	12.3646	1.52144	0	0	0	0	0.971159	0	0	0.739077
pyrCA1_312_1772066096_D12_P27_CA1Pyr2_SRR1546844	PGN-CA1Pyr2	4.57834	-11.0425	0	0	0	0	1.20638	0	0	0
pyrCA1_313_1772066096_E01_P27_CA1Pyr2_SRR1546845	PGN-CA1Pyr2	11.4779	-0.369259	0	0	0	0	2.31346	0	0	0
pyrCA1_314_1772066096_E03_P27_CA1Pyr2_SRR1546846	PGN-CA1Pyr2	7.82535	-1.49709	0	0	0	0	2.43102	0	0	0
pyrCA1_315_1772066096_E04_P27_CA1Pyr2_SRR1546847	PGN-CA1Pyr2	9.9202	-2.77137	0	0	0	0	1.41797	0	0	0.485965
pyrCA1_316_1772066096_E05_P27_CA1Pyr2_SRR1546848	PGN-CA1Pyr2	10.0453	-6.36077	0	0	0	0	2.29397	1.02348	0	0
pyrCA1_317_1772066096_E07_P27_CA1Pyr1_SRR1546850	PGN-CA1Pyr2	16.4201	13.8521	0	0	0	0	1.95616	0	0	1.29652
pyrCA1_318_1772066096_E11_P27_CA1Pyr1_SRR1546851	PGN-CA1Pyr2	20.4428	24.2484	0	0	0	0	1.66047	0.66632	0	0.387661
pyrCA1_319_1772066096_E12_P27_CA1Pyr2_SRR1546852	PGN-CA1Pyr2	5.72933	-3.7419	0	0	0	0	0.418866	0.418866	0	0
pyrCA1_320_1772066096_F01_P27_CA1Pyr2_SRR1546853	PGN-CA1Pyr2	10.75	-2.31277	0	0	0	0	0.576631	0	0	1.206
pyrCA1_321_1772066096_F02_P27_CA1Pyr2_SRR1546854	PGN-CA1Pyr2	12.4107	5.20437	0	0	0	0	2.62678	0	0	0
pyrCA1_322_1772066096_F07_P27_CA1Pyr2_SRR1546855	PGN-CA1PyrInt	13.3647	3.94318	0	0	0	0	0.382704	0	0	1.55391
pyrCA1_324_1772066096_F12_P27_CA1Pyr2_SRR1546857	PGN-CA1Pyr1	3.99852	-12.5323	0	0.97901	0	0	0	0	0	1.4641
pyrCA1_325_1772066096_G02_P27_CA1Pyr2_SRR1546859	PGN-CA1Pyr2	8.55544	-9.80673	0	0	0	0	0	0	0	0
pyrCA1_326_1772066096_G09_P27_CA1Pyr1_SRR1546861	PGN-CA1Pyr2	19.0318	22.0363	0	0	0	0	2.44373	0	0	0.505157
pyrCA1_327_1772066096_G10_P27_CA1Pyr2_SRR1546862	PGN-CA1Pyr2	9.344	-8.81259	0	0	0	0	1.28827	0	0	0
pyrCA1_328_1772066096_H08_P27_CA1Pyr2_SRR1546864	PGN-CA1Pyr2	12.8089	1.36386	0	0.792494	0	0	0.792494	0	0	0
pyrCA1_329_1772066097_A01_P26_CA1Pyr2_SRR1546865	PGN-CA1Pyr2	1.99	-16.7253	0	0	0	0	1.86766	0	0	1.23329
pyrCA1_330_1772066097_A02_P26_CA1Pyr2_SRR1546866	PGN-CA1Pyr1	-0.87579	-17.8529	0	0.764096	0.764096	0	0.764096	0	0	0
pyrCA1_331_1772066097_A03_P26_CA1Pyr2_SRR1546867	PGN-CA1Pyr2	5.6502	-8.59495	0	0	0	0	1.53206	0	0	0.711225
pyrCA1_333_1772066097_A05_P26_CA1Pyr2_SRR1546869	PGN-CA1Pyr2	9.43637	-2.61649	0	0	0	0	0.548572	0	0	0.900796
pyrCA1_334_1772066097_A06_P26_CA1Pyr2_SRR1546870	PGN-CA1Pyr1	2.54548	-17.9656	0	0	0	0	1.04449	0	0	0.801092
pyrCA1_335_1772066097_A11_P26_CA1Pyr2_SRR1546871	PGN-CA1Pyr2	8.50893	-6.59319	0	0	0	0	1.03183	0	0	1.70756
pyrCA1_336_1772066097_B04_P26_CA1Pyr2_SRR1546872	PGN-CA1Pyr2	2.66151	-14.8876	0	0	0	0	1.8106	0	0	1.70016
pyrCA1_337_1772066097_B05_P26_CA1Pyr2_SRR1546873	PGN-CA1Pyr2	-1.40803	-26.6545	0	0	0	0	0.813124	0	0	0
pyrCA1_338_1772066097_C02_P26_CA1Pyr2_SRR1546876	PGN-CA1Pyr2	6.72999	-10.1044	0	0	0	0	0.595279	0	0	2.29746
pyrCA1_339_1772066097_C05_P26_CA1Pyr2_SRR1546878	PGN-CA1Pyr1	7.73893	-8.52433	0	0	0	0	0.995974	0	0	1.48494
pyrCA1_340_1772066097_C10_P26_CA1Pyr2_SRR1546880	PGN-CA1Pyr2	6.83745	-8.29745	0	0	0	0	3.19643	0	0	0.866731
pyrCA1_341_1772066097_C11_P26_CA1Pyr2_SRR1546881	PGN-CA1Pyr2	9.81269	-4.96087	0	0	0	0	2.37561	0.559948	0	0.559948
pyrCA1_342_1772066097_D06_P26_CA1Pyr2_SRR1546883	PGN-CA1Pyr2	12.4614	4.72614	0	0	0	0	2.69153	0	0	0
pyrCA1_343_1772066097_D07_P26_CA1Pyr2_SRR1546884	PGN-CA1Pyr2	7.13715	-3.93778	0	0	0	0	2.16602	0	0	0
pyrCA1_344_1772066097_D11_P26_CA1Pyr2_SRR1546886	PGN-CA1Pyr1	10.1485	4.86088	0	0	0	0	1.87623	0	0	1.16675
pyrCA1_345_1772066097_D12_P26_CA1Pyr2_SRR1546887	PGN-CA1Pyr1	13.2618	1.92699	0	0	0	0	1.69414	0	0	1.69414
pyrCA1_346_1772066097_E04_P26_CA1Pyr2_SRR1546888	PGN-CA1Pyr2	4.35577	-16.9276	0	0	1.45781	0	2.30911	0	0	0
pyrCA1_347_1772066097_E07_P26_CA1Pyr1_SRR1546889	PGN-CA1Pyr2	15.8371	17.4152	0	0	0	0	2.94634	0	0	1.09995
pyrCA1_348_1772066097_E12_P26_CA1Pyr2_SRR1546890	PGN-CA1Pyr2	13.5802	1.28363	0	0	0	0	2.12664	0	0	0
pyrCA1_349_1772066097_F04_P26_CA1Pyr2_SRR1546891	PGN-CA1Pyr2	8.09996	-4.61283	0	0	0	0	1.41098	0.416512	0	1.89961
pyrCA1_350_1772066097_F06_P26_CA1Pyr2_SRR1546892	PGN-CA1Pyr2	15.1031	10.4156	0	0	0	0	3.14816	0	0	0.55567
pyrCA1_351_1772066097_F11_P26_CA1Pyr2_SRR1546893	PGN-CA1Pyr2	11.4639	2.59249	0	0	0	0	2.17306	0	0	0
pyrCA1_352_1772066097_F12_P26_CA1Pyr2_SRR1546894	PGN-CA1Pyr1	1.02646	-24.4503	0	0	0.379048	0	0.653255	0	0	1.54482
pyrCA1_353_1772066097_G05_P26_CA1Pyr2_SRR1546898	PGN-CA1Pyr2	2.72325	-12.4437	0	0	0	0	0	0	0	0.917252
pyrCA1_354_1772066097_G06_P26_CA1Pyr2_SRR1546899	PGN-CA1Pyr2	14.9627	10.5908	0	0	0	0	1.30049	0	0	0.42802
pyrCA1_355_1772066097_G07_P26_CA1Pyr1_SRR1546900	PGN-CA1Pyr2	19.1919	23.1794	0	0	0	0	2.97283	0	0	0
pyrCA1_356_1772066097_G10_P26_CA1Pyr2_SRR1546901	PGN-CA1Pyr1	0.344409	-22.3964	0	0	0.539592	0	0.888144	0	0	1.14611
pyrCA1_357_1772066097_G11_P26_CA1Pyr2_SRR1546902	PGN-CA1Pyr2	9.16933	-3.53421	0	0	0	0	0.337079	0	0	0.956818
pyrCA1_360_1772066097_H10_P26_CA1Pyr2_SRR1546908	PGN-CA1Pyr2	7.25455	-4.06879	0	0	0	0	2.38605	0	0	1.24347
pyrCA1_361_1772066097_H11_P26_CA1Pyr2_SRR1546909	PGN-CA1Pyr2	-1.76152	0.453305	0	1.35408	0	0	0.59934	0	0	1.70748
pyrCA1_362_1772066098_A02_P26_CA1Pyr2_SRR1546911	PGN-CA1Pyr2	7.16479	-10.9143	0	0	0	0	1.47659	0	0	0
pyrCA1_363_1772066098_A06_P26_CA1Pyr2_SRR1546914	PGN-CA1Pyr2	13.505	6.2461	0	0	0	0	2.97028	0.63171	0	0
pyrCA1_364_1772066098_A07_P26_CA1Pyr1_SRR1546915	PGN-CA1Pyr2	15.078	7.84614	0	0	0	0	0	0	0	0
pyrCA1_365_1772066098_A08_P26_CA1Pyr2_SRR1546916	PGN-CA1Pyr2	6.33446	-10.2771	0	0	0	0	1.26176	0	0	0.817938
pyrCA1_366_1772066098_B02_P26_CA1Pyr2_SRR1546919	PGN-CA1Pyr2	9.27271	-2.50091	0	0	0	0	1.45448	0	0	2.15856
pyrCA1_368_1772066098_C01_P26_CA1Pyr2_SRR1546925	PGN-CA1Pyr2	14.5789	9.95686	0	0	0	0	2.45708	0.926	0	0
pyrCA1_369_1772066098_C03_P26_CA1Pyr2_SRR1546927	PGN-CA1Pyr2	10.0651	-4.34808	0	0	0	0	0	0	0	1.09981
pyrCA1_370_1772066098_C05_P26_CA1Pyr2_SRR1546929	PGN-CA1Pyr2	10.6658	-3.26851	0	0	0	0	2.18289	0	0	0.838109
pyrCA1_371_1772066098_C08_P26_CA1Pyr2_SRR1546931	PGN-CA1Pyr1	10.5949	-4.35854	0	0	0	0	0.625949	0	0	1.00797
pyrCA1_372_1772066098_C09_P26_CA1Pyr2_SRR1546932	PGN-CA1Pyr2	10.0076	-7.20686	0	0	0	0	0.64893	0.64893	0	1.03921
pyrCA1_373_1772066098_D02_P26_CA1Pyr2_SRR1546934	PGN-CA1Pyr1	11.5511	4.293	0	0	0	0	2.63911	0	0	1.44696
pyrCA1_374_1772066098_D03_P26_CA1Pyr2_SRR1546935	PGN-CA1Pyr2	10.8897	0.98672	0	0	0	0	1.21984	0.785415	0	0
pyrCA1_375_1772066098_D05_P26_CA1Pyr2_SRR1546936	PGN-CA1Pyr2	7.72715	-5.06935	0	0	0	0	0.964563	0	0	0
pyrCA1_376_1772066098_D09_P26_CA1Pyr2_SRR1546938	PGN-CA1Pyr2	8.89016	-6.65009	0	0	0	0	2.9345	0	0	0
pyrCA1_377_1772066098_E01_P26_CA1Pyr2_SRR1546941	PGN-CA1Pyr2	10.8655	-1.89511	0	0	0	0	2.52298	0	0	0
pyrCA1_378_1772066098_E02_P26_CA1Pyr2_SRR1546942	PGN-CA1Pyr2	10.4692	2.17422	0	0.913793	0	0	2.22091	0	0	0.913793
pyrCA1_379_1772066098_E03_P26_CA1Pyr2_SRR1546943	PGN-CA1Pyr1	9.69101	-7.51851	0	0	0	0	0	0	0	0.70299
pyrCA1_381_1772066098_E09_P26_CA1Pyr2_SRR1546946	PGN-CA1Pyr2	11.7823	1.61206	0	0	0	0	1.12372	0	0	0
pyrCA1_382_1772066098_E11_P26_CA1Pyr2_SRR1546947	PGN-CA1Pyr1	11.2758	0.392582	0	0	0	0	2.36815	0	0	0
[truncated: 794 more rows]

## Sheet: ED4f-i
colour	y	x	density	scaled	ndensity	count	n	flipped_aes	PANEL	group	ymin	ymax	weight	alpha	size	linetype
[truncated: 1,536 more rows]

[truncated: 11 more sheets: ED4f-ii, ED4f-iii, ED4f-iv, ED4h, ED4j, ED4k-i, ED4k-ii, ED4k-iii, Ed4k-iv, ED4l, ED4m]
