# Supplementary material for: Cell-type specialization is encoded by specific chromatin topologies
Source: Nature. 2021 Nov 17;599(7886):684–91. doi: 10.1038/s41586-021-04081-2 (PMC8612935; doi:10.1038/s41586-021-04081-2)
Supplement: Supplementary file 29 — Source Data Extended Data Fig. 5 [file 41586_2021_4081_MOESM29_ESM.xlsx]

## Sheet: legend
	description
ED5a	Matrices are available in GEO repository, accession number: GSE94364; Insulaton scores are available in Supplementary Table 4
ED5b	TAD lengths in bp
ED5c	Pairwise comparisons of TAD borders
ED5d	TAD borders for all cell-types are available in Supplementary Table 3
ED5e-i	mESCs unique borders, insulation score from mESCs. Centered at the border and for 20 50kb bins (1000kb total) on either side
ED5e-ii	mESCs unique borders, insulation score from OLGs. Centered at the border and for 20 50kb bins (1000kb total) on either side
ED5e-iii	mESCs unique borders, insulation score from PGNs. Centered at the border and for 20 50kb bins (1000kb total) on either side
ED5e-iv	mESCs unique borders, insulation score from DNs. Centered at the border and for 20 50kb bins (1000kb total) on either side
ED5e-v	OLGs unique borders, insulation score from mESCs. Centered at the border and for 20 50kb bins (1000kb total) on either side
ED5e-vi	OLGs unique borders, insulation score from OLGs. Centered at the border and for 20 50kb bins (1000kb total) on either side
ED5e-vii	OLGs unique borders, insulation score from PGNs. Centered at the border and for 20 50kb bins (1000kb total) on either side
ED5e-viii	OLGs unique borders, insulation score from DNs. Centered at the border and for 20 50kb bins (1000kb total) on either side
ED5e-ix	PGNs unique borders, insulation score from mESCs. Centered at the border and for 20 50kb bins (1000kb total) on either side
ED5e-x	PGNs unique borders, insulation score from OLGs. Centered at the border and for 20 50kb bins (1000kb total) on either side
ED5e-xi	PGNs unique borders, insulation score from PGNs. Centered at the border and for 20 50kb bins (1000kb total) on either side
ED5e-xii	PGNs unique borders, insulation score from DNs. Centered at the border and for 20 50kb bins (1000kb total) on either side
ED5e-xiii	DNs unique borders, insulation score from mESCs. Centered at the border and for 20 50kb bins (1000kb total) on either side
ED5e-xiv	DNs unique borders, insulation score from OLGs. Centered at the border and for 20 50kb bins (1000kb total) on either side
ED5e-xv	DNs unique borders, insulation score from PGNs. Centered at the border and for 20 50kb bins (1000kb total) on either side
ED5e-xvi	DNs unique borders, insulation score from DNs. Centered at the border and for 20 50kb bins (1000kb total) on either side
ED5f	TAD borders for all cell-types are available in Supplementary Table 3
ED5g-i	Common borders for mESCs, centered at the border and for 20 50kb bins (1000kb total) on either side
ED5g-ii	Common borders for OLGs, centered at the border and for 20 50kb bins (1000kb total) on either side
ED5g-iii	Common borders for PGNs, centered at the border and for 20 50kb bins (1000kb total) on either side
ED5g-iv	Common borders for DNs, centered at the border and for 20 50kb bins (1000kb total) on either side
ED5h	Number of TAD borders with expressed genes (yes/no) in each Upset group (from ED5d)
ED5i-i	Bottom 20% of long genes for DNs, centered at the gene TSS. Two 50kb bins were calculated in the minus direction, and eight bins in the plus direction (within gene)
ED5i-ii	Top 20% of long genes for DNs, centered at the gene TSS. Two 50kb bins were calculated in the minus direction, and eight bins in the plus direction (within gene)
ED5i-iii	Bottom 20% of long genes for PGNs, centered at the gene TSS. Two 50kb bins were calculated in the minus direction, and eight bins in the plus direction (within gene)
ED5i-iv	Top 20% of long genes for PGNs, centered at the gene TSS. Two 50kb bins were calculated in the minus direction, and eight bins in the plus direction (within gene)
ED5i-v	Bottom 20% of long genes for OLGs, centered at the gene TSS. Two 50kb bins were calculated in the minus direction, and eight bins in the plus direction (within gene)
ED5i-vi	Top 20% of long genes for OLGs, centered at the gene TSS. Two 50kb bins were calculated in the minus direction, and eight bins in the plus direction (within gene)
ED5i-vii	Bottom 20% of long genes for mESCs, centered at the gene TSS. Two 50kb bins were calculated in the minus direction, and eight bins in the plus direction (within gene)
ED5i-viii	Top 20% of long genes for mESCs, centered at the gene TSS. Two 50kb bins were calculated in the minus direction, and eight bins in the plus direction (within gene)
ED5i-ix	Bottom 20% of long genes for DNs, centered at the gene TES. Eight 50kb bins were calculated in the minus direction (within gene), and two bins in the plus direction
ED5i-x	Top 20% of long genes for DNs, centered at the gene TES. Eight 50kb bins were calculated in the minus direction (within gene), and two bins in the plus direction
ED5i-xi	Bottom 20% of long genes for PGNs, centered at the gene TES. Eight 50kb bins were calculated in the minus direction (within gene), and two bins in the plus direction
ED5i-xii	Top 20% of long genes for PGNs, centered at the gene TES. Eight 50kb bins were calculated in the minus direction (within gene), and two bins in the plus direction
ED5i-xiii	Bottom 20% of long genes for OLGs, centered at the gene TES. Eight 50kb bins were calculated in the minus direction (within gene), and two bins in the plus direction
ED5i-xiv	Top 20% of long genes for OLGs, centered at the gene TES. Eight 50kb bins were calculated in the minus direction (within gene), and two bins in the plus direction
ED5i-xv	Bottom 20% of long genes for mESCs, centered at the gene TES. Eight 50kb bins were calculated in the minus direction (within gene), and two bins in the plus direction
ED5i-xvi	Top 20% of long genes for mESCs, centered at the gene TES. Eight 50kb bins were calculated in the minus direction (within gene), and two bins in the plus direction

## Sheet: ED5b
mESC	OLG	PGN_R1	PGN_R2	DN_R1	DN_R2
700000	500000	950000	850000	950000	1000000
1450000	500000	600000	1100000	750000	600000
1400000	1150000	650000	1350000	2600000	1350000
700000	300000	1900000	1100000	1050000	600000
1000000	950000	1350000	1050000	1150000	1100000
1000000	1200000	1050000	1100000	600000	1050000
1550000	850000	650000	600000	900000	650000
1850000	1150000	1050000	950000	1850000	1100000
1300000	650000	1550000	800000	600000	2200000
500000	950000	800000	900000	800000	1200000
550000	800000	900000	750000	1000000	600000
1700000	700000	850000	1300000	600000	1150000
1650000	900000	1650000	650000	650000	1900000
800000	750000	1050000	650000	1950000	700000
850000	1050000	500000	1100000	2050000	1350000
900000	850000	750000	750000	1000000	900000
1200000	2250000	1300000	550000	1250000	1050000
550000	750000	850000	700000	550000	1150000
1400000	1100000	1050000	1400000	900000	650000
900000	1400000	650000	1050000	1150000	1250000
2350000	800000	1150000	850000	400000	1500000
800000	600000	1250000	800000	1100000	700000
1250000	1600000	650000	1250000	800000	1950000
2500000	850000	900000	450000	1100000	1700000
1600000	2200000	750000	1150000	750000	900000
1400000	850000	1050000	900000	600000	1550000
2600000	1100000	950000	800000	1300000	1050000
1850000	1700000	1700000	750000	1100000	450000
450000	950000	850000	1350000	1250000	1100000
1450000	1500000	700000	450000	1200000	1550000
1400000	2800000	2000000	1250000	450000	2300000
1600000	1350000	400000	750000	1150000	850000
900000	1300000	1000000	1350000	1600000	650000
850000	1000000	750000	1350000	1100000	1050000
1000000	800000	800000	500000	1050000	1250000
1300000	1450000	550000	1250000	850000	1300000
900000	700000	800000	1450000	1700000	1250000
2550000	750000	1150000	1250000	850000	800000
900000	800000	850000	1000000	550000	950000
1250000	850000	700000	1050000	750000	2900000
950000	1000000	450000	1250000	800000	950000
1250000	900000	750000	950000	1100000	950000
1500000	700000	1300000	700000	700000	1000000
1250000	850000	1300000	650000	800000	1400000
1250000	850000	900000	700000	1600000	800000
1300000	1150000	1000000	950000	1600000	1900000
1850000	650000	850000	1100000	700000	1050000
1400000	650000	650000	1050000	1100000	2850000
500000	1100000	500000	1150000	950000	950000
600000	850000	400000	900000	1400000	1400000
1000000	1200000	1050000	450000	1000000	200000
500000	1550000	650000	1200000	1600000	600000
1400000	700000	900000	1100000	1200000	1000000
1200000	1800000	2150000	1100000	1150000	800000
1450000	1950000	900000	1150000	800000	1000000
2000000	800000	1000000	750000	800000	1100000
950000	1550000	850000	1500000	1150000	450000
1000000	1000000	1000000	3300000	500000	900000
1150000	850000	1250000	800000	1450000	1300000
1350000	800000	600000	1250000	1400000	750000
800000	600000	1400000	1450000	500000	1250000
550000	2200000	750000	900000	1050000	1800000
1650000	500000	1450000	750000	1050000	500000
1350000	1100000	900000	600000	1550000	850000
750000	1050000	1200000	2200000	1100000	700000
550000	800000	1300000	500000	900000	700000
800000	1400000	1000000	950000	1300000	850000
1400000	700000	1350000	1200000	1750000	1650000
800000	1600000	950000	1000000	1350000	250000
2150000	650000	700000	1200000	650000	1700000
750000	750000	900000	550000	1350000	950000
1150000	1600000	650000	750000	500000	900000
750000	1100000	1400000	500000	900000	1150000
500000	750000	800000	750000	850000	950000
550000	1550000	1050000	1450000	1350000	1550000
650000	750000	2150000	1200000	1950000	850000
850000	1200000	1100000	850000	1050000	700000
650000	1200000	1200000	1300000	1050000	1200000
1800000	1000000	850000	1350000	1550000	1200000
2000000	1000000	1600000	550000	850000	1250000
600000	300000	1900000	1150000	850000	1150000
650000	950000	1100000	400000	850000	1950000
1500000	1300000	1200000	1050000	1250000	1250000
950000	300000	750000	950000	850000	1850000
700000	1500000	650000	1200000	1250000	1450000
550000	1400000	800000	1350000	500000	1700000
1050000	1050000	950000	1100000	1850000	650000
1850000	250000	850000	600000	650000	950000
800000	1400000	850000	1200000	650000	1950000
1350000	450000	500000	900000	500000	500000
1300000	650000	1000000	600000	1000000	900000
1150000	550000	1300000	1100000	500000	850000
1000000	1800000	250000	1900000	1400000	1350000
1150000	1650000	1900000	1000000	450000	850000
700000	1650000	1050000	1050000	1400000	1200000
1650000	1550000	800000	550000	550000	750000
900000	1600000	1300000	600000	1050000	1500000
850000	350000	1700000	1700000	1250000	1300000
1350000	900000	1400000	1400000	700000	950000
1100000	1750000	650000	650000	700000	750000
1150000	900000	1000000	950000	2700000	450000
1050000	1050000	1950000	650000	900000	950000
1400000	700000	950000	650000	1150000	1300000
750000	1250000	1000000	800000	800000	1050000
1050000	1250000	800000	850000	1450000	1250000
1050000	1300000	900000	850000	1300000	650000
650000	950000	1050000	750000	950000	1100000
850000	900000	900000	1050000	900000	1000000
600000	2350000	750000	700000	1150000	1400000
850000	1050000	1400000	1450000	1450000	400000
1050000	950000	1300000	600000	900000	1200000
550000	750000	1150000	1550000	850000	200000
1500000	1450000	900000	850000	1100000	2550000
2000000	1050000	650000	650000	2200000	1400000
1100000	1400000	600000	800000	1450000	1050000
1300000	1750000	1200000	1050000	950000	800000
850000	2350000	1750000	850000	750000	1000000
1300000	1550000	750000	650000	2400000	300000
1000000	1650000	450000	950000	1550000	950000
2150000	450000	1100000	600000	500000	1050000
800000	700000	1150000	1300000	900000	1100000
450000	1500000	1100000	700000	400000	900000
2300000	850000	700000	600000	900000	950000
1700000	1200000	1300000	950000	1400000	1450000
1050000	1000000	1100000	800000	2050000	1200000
2700000	1350000	1350000	1700000	800000	1200000
1450000	750000	1550000	1600000	2300000	600000
850000	3100000	1250000	1800000	1000000	1150000
1100000	1500000	700000	600000	2600000	1150000
2550000	650000	800000	1650000	700000	850000
1200000	850000	650000	450000	900000	1450000
1350000	900000	900000	1250000	950000	1550000
900000	800000	850000	1150000	750000	1400000
2550000	1450000	1300000	1150000	1000000	750000
1550000	750000	900000	900000	900000	450000
1050000	650000	950000	750000	1750000	1050000
700000	700000	850000	650000	1500000	3600000
1200000	550000	900000	1200000	750000	1500000
1250000	700000	850000	900000	2600000	1000000
750000	850000	750000	900000	1050000	1150000
900000	650000	1550000	650000	500000	1700000
700000	650000	700000	600000	950000	900000
1100000	1050000	1000000	600000	700000	1700000
300000	700000	900000	900000	1800000	1050000
1900000	550000	750000	950000	1400000	1450000
950000	2200000	1850000	1000000	850000	1900000
1100000	1150000	750000	1000000	500000	500000
600000	950000	1100000	1050000	500000	1150000
1450000	850000	800000	900000	850000	1650000
1550000	1750000	1350000	650000	1100000	1400000
2000000	1750000	550000	1100000	1450000	1050000
750000	1550000	1050000	1250000	1700000	1400000
1550000	1600000	1600000	1500000	700000	900000
1600000	750000	600000	650000	1150000	2050000
1050000	1200000	1100000	850000	1550000	450000
900000	400000	450000	1050000	1550000	1050000
700000	1050000	550000	1400000	900000	2000000
1650000	1450000	1000000	1200000	1500000	1250000
500000	1000000	850000	700000	1000000	400000
800000	2100000	850000	900000	1050000	1000000
650000	1200000	750000	750000	900000	700000
1000000	1150000	800000	900000	1150000	850000
700000	950000	450000	450000	1800000	1450000
800000	2050000	1400000	1000000	800000	2050000
900000	800000	900000	800000	1100000	450000
2300000	950000	1000000	600000	500000	700000
900000	1900000	2150000	450000	800000	1300000
1050000	1050000	700000	1350000	1550000	3250000
1050000	1400000	1400000	400000	2000000	850000
1200000	650000	700000	650000	2450000	2150000
650000	1000000	650000	1250000	1350000	650000
1500000	800000	1450000	750000	850000	700000
1150000	750000	1150000	600000	1350000	800000
1100000	1400000	1800000	1100000	1000000	1200000
1800000	800000	550000	750000	1000000	1250000
850000	1350000	2050000	600000	1350000	800000
500000	1100000	800000	1150000	800000	2050000
2250000	850000	650000	1900000	1200000	750000
1200000	2100000	800000	900000	700000	600000
750000	1400000	950000	1200000	1350000	1550000
600000	450000	2000000	1500000	1350000	650000
2100000	1350000	900000	2100000	1000000	1150000
1250000	1400000	1650000	700000	1650000	1000000
800000	1000000	1350000	950000	950000	1250000
2800000	1450000	650000	700000	850000	700000
800000	1050000	900000	600000	1350000	1050000
850000	950000	950000	950000	800000	400000
1600000	1300000	650000	800000	1800000	600000
1700000	800000	1450000	1100000	1700000	750000
750000	850000	950000	1400000	1050000	550000
950000	1000000	300000	700000	900000	1200000
700000	1450000	950000	700000	350000	650000
1700000	650000	1150000	1400000	900000	550000
950000	2000000	800000	500000	2700000	450000
1400000	800000	1400000	950000	1450000	950000
800000	1650000	850000	1700000	1700000	1350000
1200000	650000	1050000	550000	700000	500000
1550000	550000	850000	1050000	700000	750000
1450000	1450000	1400000	800000	1250000	800000
750000	1750000	1600000	1150000	850000	1900000
700000	900000	700000	1250000	1150000	450000
700000	800000	1400000	850000	2400000	700000
1150000	850000	1100000	1950000	900000	2150000
850000	950000	900000	1200000	2400000	1150000
550000	600000	600000	1150000	1250000	700000
850000	750000	750000	1000000	1350000	2050000
800000	1800000	300000	1350000	1450000	1250000
700000	600000	500000	950000	850000	300000
600000	700000	1300000	1700000	950000	2100000
1200000	1250000	750000	900000	1050000	900000
750000	1050000	1300000	650000	450000	1000000
1300000	1800000	450000	1900000	850000	700000
1250000	2250000	1500000	1450000	900000	1100000
1300000	900000	700000	800000	2350000	650000
600000	1100000	800000	1450000	2200000	1150000
1450000	900000	1700000	650000	1100000	900000
600000	1400000	700000	1150000	900000	1250000
1900000	850000	1750000	650000	700000	2150000
900000	700000	1850000	1300000	450000	1100000
1750000	500000	1300000	1950000	1850000	700000
950000	1300000	1250000	550000	850000	1800000
1050000	1350000	900000	1450000	950000	1300000
1500000	850000	750000	1100000	550000	500000
2150000	1100000	2550000	700000	650000	1550000
800000	900000	700000	1600000	1800000	500000
1150000	2950000	1050000	900000	3150000	750000
850000	650000	1550000	850000	800000	750000
1250000	950000	2650000	900000	600000	2650000
900000	350000	1450000	1200000	1050000	650000
1400000	1050000	900000	1350000	800000	700000
800000	850000	1050000	600000	1150000	1950000
900000	2100000	700000	1250000	900000	800000
1400000	800000	900000	1450000	2350000	900000
650000	1300000	800000	1000000	1550000	1100000
900000	550000	1050000	700000	2000000	1150000
1150000	950000	500000	900000	1950000	1250000
2250000	950000	650000	1750000	800000	1100000
700000	750000	1150000	800000	1250000	400000
1350000	1150000	1400000	950000	800000	1150000
500000	1000000	800000	1000000	1050000	1100000
950000	900000	1900000	1400000	2000000	850000
950000	1400000	1750000	900000	1250000	1150000
1400000	1850000	950000	1150000	850000	700000
1300000	2050000	1000000	1250000	1550000	1100000
1500000	1000000	1650000	1650000	1300000	850000
850000	600000	850000	700000	700000	1150000
1900000	850000	1400000	1500000	1150000	2050000
850000	1150000	1150000	900000	450000	850000
1550000	400000	700000	750000	1000000	1250000
850000	750000	750000	1600000	850000	1450000
1200000	850000	1300000	800000	1000000	1050000
750000	500000	600000	1300000	550000	1950000
2850000	1500000	1400000	950000	950000	600000
1250000	2150000	900000	900000	650000	1050000
1350000	1450000	1100000	900000	650000	600000
800000	1100000	1100000	1100000	800000	1250000
2300000	1250000	900000	1150000	850000	550000
700000	1300000	600000	1150000	600000	1550000
1100000	1000000	800000	750000	800000	1350000
1250000	900000	1050000	1600000	1500000	750000
1550000	650000	800000	750000	1250000	600000
850000	1700000	650000	1050000	1250000	750000
1100000	700000	850000	1100000	1150000	2750000
600000	1300000	750000	2200000	1950000	1350000
600000	850000	400000	1400000	950000	500000
850000	650000	700000	600000	1050000	750000
650000	1000000	500000	750000	1050000	750000
1200000	1300000	850000	1450000	1650000	1000000
800000	1200000	1200000	750000	1800000	1150000
1550000	450000	1000000	700000	650000	2100000
600000	1000000	1050000	850000	650000	450000
850000	1300000	1800000	1100000	1400000	1150000
2150000	2450000	950000	500000	1000000	1850000
1000000	250000	1400000	1550000	1050000	600000
2150000	900000	1350000	1950000	1100000	650000
950000	1200000	1400000	900000	550000	1500000
1250000	650000	650000	1250000	750000	650000
750000	1050000	1550000	700000	1200000	1400000
1200000	1250000	900000	750000	650000	550000
700000	1150000	1000000	1600000	650000	1150000
750000	600000	750000	550000	1300000	750000
1200000	800000	750000	550000	2300000	1450000
750000	750000	1450000	950000	2000000	2250000
1400000	500000	800000	800000	1950000	1150000
1400000	1300000	750000	600000	650000	1200000
1100000	2550000	750000	600000	1150000	2000000
1300000	550000	750000	1600000	850000	650000
950000	1450000	700000	1450000	750000	1200000
650000	700000	550000	650000	1950000	1700000
1050000	1100000	1000000	800000	800000	1000000
750000	2450000	750000	750000	1100000	700000
1050000	1750000	600000	650000	1100000	2650000
950000	500000	1150000	900000	1350000	1250000
1350000	650000	550000	1450000	600000	1050000
1100000	800000	850000	750000	850000	1100000
750000	1200000	800000	850000	800000	700000
900000	650000	1100000	850000	1200000	950000
1200000	1250000	900000	1650000	800000	850000
1300000	400000	850000	650000	700000	650000
1200000	1250000	850000	950000	850000	650000
2300000	1450000	950000	900000	1500000	1400000
900000	1000000	1150000	1000000	1150000	400000
650000	500000	1150000	750000	1200000	750000
600000	950000	700000	800000	850000	1250000
1250000	1800000	650000	1200000	1500000	1100000
950000	1000000	1800000	1850000	600000	1200000
500000	1250000	1000000	650000	1300000	2350000
1350000	650000	1200000	650000	950000	1500000
1200000	650000	1100000	650000	700000	950000
900000	900000	800000	850000	850000	1550000
1550000	650000	750000	1000000	1500000	900000
1050000	1250000	2150000	800000	950000	1000000
2500000	600000	1250000	1400000	800000	800000
1300000	1000000	1600000	700000	1150000	600000
800000	1100000	1000000	500000	950000	1400000
950000	2400000	1100000	450000	800000	450000
650000	1200000	700000	2050000	850000	1400000
550000	450000	900000	1250000	850000	900000
1900000	1250000	1150000	1400000	1550000	700000
1200000	700000	1450000	500000	1000000	1750000
1250000	600000	450000	650000	1250000	750000
900000	1500000	850000	1900000	1150000	1350000
750000	1000000	700000	750000	600000	1100000
800000	750000	1150000	1250000	1150000	650000
1600000	1300000	1000000	600000	750000	950000
1150000	750000	500000	1100000	1200000	1350000
2100000	1100000	1250000	950000	1550000	850000
2300000	900000	1350000	700000	1700000	1150000
1000000	650000	1600000	1350000	400000	1050000
850000	1300000	950000	850000	950000	1000000
1000000	550000	750000	1250000	1850000	1750000
1150000	750000	700000	500000	1150000	900000
750000	2550000	950000	850000	1150000	1650000
1200000	550000	400000	1500000	1150000	500000
1400000	1050000	1000000	350000	900000	1150000
1750000	1350000	550000	1350000	2400000	900000
2100000	650000	1700000	600000	1050000	1650000
650000	1300000	950000	1250000	1700000	800000
850000	1500000	1100000	800000	750000	900000
750000	1700000	1150000	1750000	1150000	1750000
1950000	1350000	950000	650000	1250000	2050000
1500000	1500000	450000	750000	1450000	1200000
1300000	1100000	1800000	950000	900000	1300000
1050000	1950000	900000	1200000	1250000	1950000
600000	2500000	1400000	1100000	850000	1050000
1200000	900000	700000	850000	1600000	1500000
850000	1900000	800000	700000	1000000	1200000
1000000	700000	1100000	1200000	1400000	450000
1000000	1250000	650000	1150000	1150000	1700000
1050000	1150000	1350000	1650000	1200000	1300000
950000	1300000	950000	400000	650000	3900000
1400000	950000	950000	900000	2100000	750000
1000000	1050000	900000	1200000	850000	600000
1400000	1300000	550000	900000	600000	850000
750000	750000	750000	1150000	950000	1200000
2800000	700000	1100000	800000	950000	1050000
2400000	1050000	850000	1050000	1050000	1200000
600000	2500000	1250000	950000	1250000	1000000
1350000	1200000	1200000	1950000	1050000	1200000
600000	900000	1450000	400000	800000	1450000
1150000	1100000	1350000	700000	1450000	600000
1950000	1450000	1000000	1100000	650000	700000
1150000	800000	1350000	1850000	700000	900000
1250000	950000	1700000	250000	1450000	1850000
850000	1900000	1500000	850000	1150000	1000000
950000	1050000	1600000	950000	1850000	1000000
600000	1300000	300000	600000	1250000	2500000
1050000	1000000	950000	900000	750000	750000
700000	1050000	1250000	1250000	2000000	750000
900000	1500000	800000	1900000	850000	1550000
1200000	750000	2350000	550000	800000	800000
1350000	650000	950000	900000	1500000	2600000
650000	2200000	1200000	1250000	950000	850000
800000	550000	650000	400000	1550000	850000
2250000	1650000	1150000	1050000	850000	1250000
650000	850000	1150000	300000	950000	1000000
1250000	1150000	850000	1200000	950000	2700000
850000	700000	1450000	300000	1200000	600000
1250000	850000	750000	900000	1450000	1050000
950000	800000	1100000	900000	500000	1050000
650000	1650000	1400000	900000	1650000	2100000
650000	600000	500000	800000	1650000	1550000
1050000	1800000	800000	900000	1150000	1350000
1050000	750000	1300000	800000	2150000	900000
1450000	1000000	600000	950000	1350000	450000
2500000	900000	1600000	900000	1100000	850000
750000	700000	1100000	850000	550000	950000
600000	650000	350000	1200000	1350000	1100000
1500000	950000	650000	1150000	850000	1000000
950000	400000	3450000	1400000	800000	2900000
1400000	750000	1600000	2050000	1000000	950000
950000	800000	550000	800000	1050000	950000
350000	800000	750000	1000000	1500000	950000
1450000	1550000	1250000	650000	2100000	750000
4050000	1300000	1100000	1450000	600000	950000
1800000	1600000	1050000	1050000	1550000	2500000
1200000	1000000	1050000	1150000	900000	600000
1250000	950000	1500000	1150000	1000000	1050000
650000	1100000	650000	800000	1050000	2050000
1350000	650000	650000	1650000	2000000	1500000
850000	600000	2200000	1150000	950000	2200000
1150000	400000	900000	650000	300000	1000000
1050000	1150000	1000000	1000000	1750000	1250000
1650000	650000	650000	1000000	700000	1600000
1900000	1000000	1900000	1000000	850000	850000
1500000	1200000	550000	1100000	500000	750000
700000	550000	800000	1200000	850000	1250000
650000	2600000	450000	1000000	700000	450000
850000	700000	1950000	1150000	1250000	900000
1050000	950000	1200000	1400000	650000	450000
2400000	900000	1300000	700000	650000	1800000
800000	700000	700000	650000	700000	950000
850000	650000	1050000	1050000	900000	1150000
900000	850000	800000	500000	900000	950000
600000	1450000	1050000	750000	850000	750000
1350000	1300000	350000	850000	1250000	1000000
2100000	750000	1100000	1050000	600000	2500000
1100000	2300000	2400000	650000	700000	750000
1900000	1500000	1700000	650000	1450000	500000
650000	1250000	1200000	1200000	800000	1800000
1000000	1450000	850000	600000	1200000	1150000
1150000	1900000	550000	1350000	400000	1850000
1100000	1350000	700000	1750000	1450000	1600000
550000	950000	600000	900000	650000	1200000
1000000	750000	1000000	1800000	1150000	500000
1250000	1250000	1200000	500000	1350000	650000
2250000	600000	550000	1150000	750000	1350000
950000	1100000	800000	800000	1750000	600000
1650000	1900000	1250000	1250000	1650000	900000
800000	950000	650000	1200000	1200000	450000
700000	650000	1200000	1050000	1100000	1600000
850000	600000	1000000	1400000	600000	1550000
1100000	950000	2800000	600000	350000	1350000
850000	600000	1000000	1250000	1550000	650000
1600000	1100000	1000000	950000	2150000	1450000
450000	1050000	800000	250000	1500000	400000
1000000	1100000	800000	800000	1700000	500000
2050000	1750000	1150000	1100000	600000	1950000
1200000	1650000	650000	650000	1050000	800000
1450000	1200000	800000	1100000	1500000	1000000
1100000	1350000	1550000	1050000	800000	850000
1250000	450000	1150000	1550000	850000	900000
650000	1600000	750000	1150000	900000	800000
950000	1150000	1250000	650000	1050000	1150000
2500000	1200000	700000	1150000	550000	1250000
800000	1350000	1150000	950000	1150000	1250000
1450000	1200000	1500000	1450000	400000	950000
950000	700000	700000	2400000	1900000	1200000
2550000	1600000	950000	950000	900000	1050000
1000000	1300000	1200000	900000	1000000	1450000
600000	1400000	1350000	750000	1100000	1650000
800000	1100000	1200000	1150000	2000000	900000
1000000	600000	450000	1800000	1200000	3650000
1400000	650000	1100000	950000	900000	400000
1550000	2200000	850000	950000	1200000	1050000
950000	1150000	700000	450000	1300000	850000
750000	1050000	750000	900000	1200000	950000
1300000	450000	1550000	1100000	1750000	1300000
1350000	450000	1150000	900000	800000	1350000
700000	900000	1050000	300000	1800000	3600000
1250000	1200000	700000	1750000	1150000	1900000
1300000	900000	950000	700000	900000	650000
1400000	1150000	950000	550000	1150000	1700000
1250000	1050000	1000000	1150000	900000	1350000
800000	1250000	1450000	900000	1200000	1100000
700000	950000	850000	1350000	1450000	1050000
1300000	700000	2050000	800000	850000	700000
900000	800000	1350000	850000	950000	350000
750000	1750000	1050000	1350000	550000	1400000
850000	1000000	1250000	650000	2450000	650000
500000	450000	1150000	650000	1600000	1750000
900000	2200000	1150000	700000	900000	750000
1350000	900000	1450000	450000	1650000	1250000
1050000	650000	1100000	1250000	1200000	1400000
2350000	1600000	2100000	1100000	850000	500000
900000	1050000	1350000	900000	750000	600000
700000	1250000	1200000	1000000	1600000	1700000
600000	1250000	1050000	700000	550000	900000
1150000	1450000	1100000	1050000	950000	1050000
2650000	2450000	1000000	950000	850000	700000
2050000	1750000	1600000	1200000	900000	1700000
800000	650000	1500000	1150000	800000	1050000
1000000	700000	1550000	600000	2050000	1150000
1250000	1200000	1100000	1550000	200000	2200000
850000	1000000	750000	1350000	1100000	650000
850000	1350000	900000	1150000	600000	1200000
950000	1600000	1450000	800000	550000	900000
1000000	950000	1200000	1450000	250000	1000000
1250000	1250000	850000	1850000	650000	950000
1300000	200000	1300000	750000	1650000	2900000
1250000	1100000	950000	1000000	1800000	800000
800000	750000	1500000	1200000	1950000	2100000
850000	800000	1750000	1300000	1400000	1200000
2350000	1000000	950000	1100000	600000	1250000
2050000	650000	2300000	1400000	1650000	1250000
400000	1050000	900000	1800000	950000	1550000
2750000	500000	800000	1500000	1200000	850000
700000	1900000	1800000	1650000	1300000	900000
950000	1150000	1200000	1500000	850000	600000
850000	950000	500000	750000	700000	1950000
750000	250000	600000	950000	2500000	650000
1000000	850000	1250000	1000000	650000	1200000
500000	1550000	1450000	950000	1800000	1450000
850000	1100000	750000	850000	1100000	850000
1000000	1150000	1750000	1450000	1600000	850000
1350000	1550000	1500000	1000000	800000	1000000
600000	600000	950000	1000000	1300000	800000
1300000	750000	1700000	1350000	1450000	950000
1750000	800000	2150000	850000	1100000	350000
1700000	1500000	1050000	1550000	750000	1200000
500000	750000	1000000	1600000	700000	700000
950000	700000	500000	950000	2350000	1200000
950000	2850000	1600000	2400000	1250000	750000
700000	1500000	1300000	1050000	850000	650000
1350000	500000	600000	850000	3650000	1450000
1550000	1200000	850000	750000	250000	1000000
1000000	1300000	1300000	800000	1350000	1350000
1250000	1200000	1050000	1100000	800000	850000
2000000	1250000	800000	200000	650000	900000
1400000	1450000	1250000	1100000	1000000	1700000
1100000	900000	1050000	1200000	600000	1550000
1150000	1000000	600000	1450000	950000	600000
2950000	850000	750000	800000	850000	3000000
1100000	500000	1350000	1750000	1150000	2450000
900000	2000000	450000	1150000	650000	900000
1450000	1100000	1250000	650000	450000	1150000
1000000	700000	400000	650000	1300000	800000
1900000	1150000	1300000	1600000	900000	1350000
2550000	1300000	550000	1150000	900000	2250000
1050000	1650000	1450000	1200000	1600000	1900000
1350000	700000	400000	1950000	1700000	1050000
1300000	2450000	1100000	650000	650000	1100000
300000	1250000	800000	1800000	1550000	1000000
700000	600000	1400000	900000	1450000	1850000
500000	700000	900000	650000	850000	1500000
1500000	1400000	1000000	850000	1600000	1250000
1800000	400000	850000	1000000	950000	1650000
850000	1850000	1850000	1350000	1000000	800000
850000	1000000	950000	1400000	1700000	900000
750000	950000	1050000	1550000	1150000	900000
800000	1550000	1150000	900000	1350000	1350000
600000	2100000	1450000	1700000	700000	500000
1300000	1950000	900000	600000	1500000	1400000
650000	1150000	650000	1300000	1250000	700000
1150000	2050000	650000	450000	900000	1650000
1600000	1350000	650000	1200000	1150000	2650000
1400000	1150000	1000000	650000	800000	1050000
700000	1500000	850000	1250000	1050000	1250000
1200000	1050000	950000	1550000	1550000	1050000
1200000	1400000	650000	800000	1050000	1150000
1300000	850000	1250000	1350000	1150000	550000
450000	1450000	500000	850000	1550000	1350000
1000000	1200000	950000	1150000	1450000	1350000
1050000	1050000	1000000	800000	1150000	1300000
3400000	1100000	2000000	1950000	1350000	600000
1150000	750000	1150000	950000	1900000	1400000
650000	1400000	500000	850000	550000	3100000
1250000	1600000	500000	1250000	1250000	850000
850000	450000	800000	1450000	1350000	1300000
850000	1250000	900000	1000000	1950000	1300000
1300000	1050000	1100000	1200000	2200000	600000
900000	1250000	600000	1550000	800000	850000
1200000	700000	600000	950000	750000	1150000
750000	500000	700000	950000	600000	650000
1150000	600000	550000	600000	1450000	900000
900000	1350000	800000	500000	750000	1500000
1000000	600000	1200000	750000	1100000	450000
1050000	1150000	800000	550000	1500000	1400000
500000	850000	1450000	700000	450000	800000
450000	1600000	1050000	1150000	1000000	1150000
950000	1050000	900000	900000	650000	850000
1250000	750000	900000	850000	2300000	1450000
1350000	1250000	500000	800000	450000	1450000
650000	2100000	1350000	800000	800000	1500000
900000	300000	1400000	1600000	1500000	250000
850000	1350000	600000	1550000	1350000	2100000
750000	750000	1650000	1300000	1400000	1400000
600000	1350000	1350000	600000	650000	1200000
900000	900000	850000	950000	1150000	1000000
1100000	850000	550000	800000	950000	1600000
1150000	1900000	600000	700000	550000	800000
850000	1500000	600000	1450000	700000	2050000
700000	1200000	950000	1200000	850000	1350000
1950000	450000	1000000	1100000	1200000	500000
800000	850000	1000000	950000	800000	1550000
600000	850000	3300000	850000	1100000	800000
500000	650000	500000	1600000	1700000	1050000
1100000	1250000	1100000	1700000	600000	850000
900000	1800000	1600000	550000	1350000	600000
2250000	1650000	1050000	1600000	1650000	1450000
800000	500000	1100000	1400000	900000	950000
1250000	650000	750000	450000	700000	1650000
800000	850000	2200000	850000	3050000	800000
1700000	1400000	500000	1500000	1300000	2300000
700000	500000	900000	800000	1100000	700000
2050000	1400000	1150000	1000000	1300000	1700000
1000000	1000000	1500000	1100000	750000	1150000
2000000	900000	2050000	1550000	950000	1300000
1000000	1150000	500000	550000	850000	650000
3000000	1250000	1300000	1000000	500000	1250000
1450000	1300000	900000	750000	450000	1200000
1150000	1050000	1050000	1250000	2100000	750000
800000	650000	750000	1450000	900000	300000
500000	800000	1000000	850000	1650000	1100000
700000	1100000	700000	950000	2100000	1000000
1550000	450000	800000	650000	750000	1400000
1400000	750000	1850000	1400000	950000	1050000
1000000	1700000	800000	1550000	850000	600000
2900000	950000	650000	700000	1500000	1600000
700000	1050000	1000000	1250000	1600000	3350000
950000	300000	850000	1550000	850000	1750000
700000	1400000	900000	650000	1150000	1000000
1400000	1450000	850000	1150000	1600000	1200000
1000000	700000	1100000	900000	1350000	1300000
1050000	1250000	1050000	1250000	450000	1050000
500000	600000	800000	1850000	1550000	900000
1150000	1250000	800000	750000	1050000	1300000
750000	850000	700000	1200000	900000	850000
800000	1200000	650000	500000	1700000	950000
700000	950000	1700000	750000	650000	1000000
700000	700000	450000	1950000	1150000	650000
1450000	1250000	700000	1400000	1000000	1250000
1250000	1100000	950000	950000	2200000	1300000
1000000	1450000	1150000	1150000	1550000	1650000
500000	2150000	1600000	350000	1100000	1950000
850000	1050000	1700000	900000	1500000	1750000
650000	650000	950000	1250000	1000000	600000
1250000	1250000	850000	1900000	1200000	650000
1400000	1600000	650000	850000	1000000	500000
1100000	900000	1200000	950000	1300000	1450000
1300000	750000	550000	700000	1050000	750000
850000	350000	1000000	900000	1000000	450000
600000	1450000	650000	1250000	2400000	1350000
850000	1100000	1200000	1050000	2450000	850000
750000	1300000	750000	1100000	1100000	1250000
1750000	750000	1350000	300000	1200000	800000
1000000	750000	700000	1500000	650000	650000
600000	1450000	750000	850000	600000	1400000
800000	1700000	750000	1000000	1550000	550000
900000	1600000	950000	800000	2300000	750000
600000	3050000	650000	900000	1200000	950000
1400000	300000	750000	650000	550000	3150000
650000	750000	600000	1250000	750000	650000
1300000	800000	950000	600000	700000	1250000
700000	950000	950000	900000	1600000	1400000
1900000	400000	500000	700000	1100000	1150000
1400000	1300000	800000	1250000	1450000	700000
700000	1300000	1750000	700000	1150000	1950000
1500000	950000	1400000	1200000	500000	850000
1150000	1100000	1150000	950000	900000	1250000
1150000	1100000	1000000	750000	750000	900000
1000000	850000	750000	2050000	1400000	1050000
900000	750000	700000	1000000	1200000	1000000
1800000	1300000	850000	650000	400000	800000
950000	800000	1200000	1000000	1100000	900000
2050000	1300000	550000	1000000	1200000	1450000
400000	900000	1300000	600000	1350000	1350000
600000	1050000	1250000	550000	750000	800000
700000	850000	1600000	800000	1450000	850000
1200000	400000	900000	850000	1150000	1400000
1550000	1750000	1200000	1150000	1150000	1700000
950000	1350000	900000	1350000	800000	700000
1000000	1150000	1700000	1200000	1650000	900000
800000	1950000	750000	1400000	550000	2050000
1300000	950000	1000000	1400000	450000	950000
650000	1600000	1500000	550000	1300000	550000
950000	1750000	650000	600000	950000	2600000
450000	500000	1250000	1250000	950000	1150000
950000	950000	1500000	900000	1050000	650000
1350000	1650000	1250000	950000	950000	1250000
1000000	1650000	900000	1000000	800000	1100000
1300000	300000	1050000	950000	500000	2550000
450000	850000	1250000	1150000	950000	1000000
1400000	1250000	750000	850000	650000	2250000
2650000	1050000	500000	700000	800000	1100000
1150000	1500000	1000000	1150000	950000	1000000
1300000	1050000	1300000	850000	750000	1300000
550000	1050000	1850000	1500000	1300000	400000
900000	1200000	700000	850000	1000000	650000
900000	750000	1500000	550000	650000	700000
2600000	1800000	3350000	1350000	1700000	1250000
750000	1050000	850000	1550000	600000	650000
1400000	1300000	800000	1200000	1200000	1400000
850000	600000	1250000	850000	1800000	1500000
850000	1250000	1200000	1100000	1750000	750000
700000	1100000	1350000	1200000	900000	1650000
3500000	750000	950000	1300000	700000	2350000
1550000	750000	950000	900000	1050000	1300000
1200000	600000	1650000	1100000	1000000	1750000
1950000	1000000	650000	800000	1100000	1350000
650000	1250000	2000000	850000	350000	1450000
900000	1000000	550000	550000	1050000	2200000
1350000	700000	1400000	650000	1450000	1050000
600000	1400000	950000	1550000	1050000	1700000
750000	950000	1100000	1500000	2250000	2950000
900000	1000000	1550000	1200000	1000000	750000
1000000	500000	700000	850000	1050000	700000
1250000	450000	1500000	700000	850000	700000
1050000	650000	1300000	2200000	600000	1450000
1050000	1500000	1150000	900000	950000	1100000
1850000	1800000	1150000	1400000	650000	1700000
900000	650000	950000	1100000	1400000	1000000
1600000	1050000	650000	2400000	1200000	550000
500000	1050000	800000	600000	1050000	1750000
1150000	1050000	1050000	1550000	1100000	700000
850000	1000000	1500000	1250000	850000	1000000
1300000	650000	600000	1350000	1000000	850000
650000	1300000	600000	900000	850000	1400000
950000	600000	700000	500000	900000	950000
1400000	1200000	1550000	800000	1450000	1100000
950000	1000000	2100000	1500000	1200000	1000000
1000000	900000	1000000	900000	900000	450000
600000	950000	2850000	1150000	1350000	1750000
1100000	1350000	600000	1700000	900000	850000
1400000	1200000	1050000	1350000	1350000	1400000
700000	850000	1100000	700000	1150000	2850000
1150000	1350000	1050000	1100000	1150000	1750000
1400000	1100000	1000000	550000	1150000	750000
650000	2850000	950000	950000	1600000	500000
500000	1300000	550000	1100000	1700000	1050000
900000	1950000	850000	1100000	850000	800000
3100000	1800000	1450000	850000	550000	1750000
2150000	700000	900000	950000	650000	1300000
650000	1700000	1150000	800000	750000	1100000
1550000	1100000	1050000	1250000	950000	1600000
900000	950000	650000	1250000	1450000	1700000
1000000	750000	950000	950000	900000	850000
1250000	1600000	2050000	550000	700000	1100000
2150000	2250000	750000	1200000	800000	450000
450000	1350000	800000	1400000	600000	1100000
1050000	1100000	900000	900000	1950000	1100000
250000	750000	750000	1050000	950000	1000000
800000	1000000	900000	1350000	1100000	800000
1600000	1100000	750000	1200000	1350000	1150000
1200000	1800000	950000	950000	650000	2050000
750000	1700000	500000	950000	1350000	900000
1050000	650000	750000	750000	1800000	750000
1100000	1400000	450000	950000	650000	950000
1050000	650000	1350000	1200000	1300000	1050000
1250000	1600000	1350000	850000	1100000	550000
950000	1350000	650000	1150000	850000	800000
1000000	700000	1550000	950000	1250000	1700000
900000	850000	250000	2150000	750000	650000
650000	500000	850000	1000000	1600000	1100000
1850000	650000	600000	450000	2500000	1600000
1450000	1100000	1350000	950000	2100000	1500000
1300000	1300000	950000	850000	1050000	2150000
3000000	700000	1200000	800000	1450000	700000
1400000	1400000	1200000	1300000	800000	950000
1350000	700000	1250000	1100000	800000	700000
1600000	1150000	1150000	450000	650000	800000
400000	850000	1050000	500000	1050000	800000
1550000	1100000	1350000	1650000	750000	2100000
800000	1100000	1050000	1350000	650000	1150000
1550000	600000	900000	1950000	1000000	650000
1400000	1450000	850000	1450000	900000	2100000
1450000	1050000	750000	1900000	1550000	2300000
700000	1200000	850000	1150000	1550000	1550000
1650000	700000	1000000	800000	600000	1100000
1150000	1450000	950000	850000	1250000	650000
600000	950000	2400000	550000	1550000	650000
850000	550000	1800000	1050000	1350000	1300000
3050000	1250000	850000	600000	1100000	450000
1950000	850000	1000000	950000	700000	1350000
2150000	1550000	850000	1000000	1350000	250000
1000000	2150000	1550000	750000	1400000	850000
1400000	1550000	500000	600000	1250000	1500000
1550000	1000000	900000	950000	900000	1300000
1350000	750000	700000	1100000	450000	650000
650000	1100000	850000	1050000	1000000	850000
1550000	400000	450000	750000	800000	700000
2000000	1300000	600000	650000	1900000	850000
1250000	1350000	700000	1100000	750000	2250000
1550000	800000	1350000	400000	900000	650000
850000	1400000	1050000	1250000	850000	850000
400000	900000	900000	900000	850000	1500000
1150000	750000	1200000	700000	2650000	850000
1400000	1050000	1700000	1050000	700000	1050000
900000	2150000	1250000	1000000	750000	800000
1100000	950000	1700000	900000	1650000	1900000
1000000	800000	900000	1450000	550000	1500000
1850000	650000	600000	400000	1650000	850000
1650000	2250000	700000	850000	2550000	1600000
400000	400000	1400000	1450000	1150000	1600000
1050000	1100000	800000	1400000	950000	1350000
1150000	1550000	1000000	850000	350000	1450000
550000	850000	800000	950000	800000	1650000
750000	200000	2100000	1200000	1350000	1350000
1350000	600000	750000	600000	1400000	900000
900000	1700000	1200000	950000	300000	450000
350000	1400000	1100000	500000	1550000	650000
1050000	900000	2500000	1100000	600000	850000
1500000	1350000	1400000	600000	1350000	750000
1300000	1500000	1000000	1100000	1900000	800000
1400000	1650000	2050000	1700000	900000	750000
800000	700000	600000	950000	3350000	1700000
3050000	1900000	1450000	650000	850000	1100000
1900000	750000	1450000	1350000	650000	1400000
1450000	700000	2250000	800000	900000	2700000
650000	450000	600000	1050000	1050000	1950000
1450000	2650000	600000	1900000	900000	1950000
1850000	700000	450000	900000	1000000	2200000
1000000	1750000	600000	800000	850000	650000
900000	1200000	1200000	750000	1450000	1800000
1000000	1650000	800000	1900000	1650000	600000
1250000	2200000	1600000	750000	1050000	1150000
700000	1650000	950000	750000	1950000	1150000
450000	850000	950000	1500000	1150000	1150000
750000	1300000	850000	850000	400000	950000
4650000	2000000	2000000	1350000	1250000	1300000
1500000	1000000	1000000	950000	650000	1050000
750000	600000	900000	800000	1000000	1400000
1650000	950000	1600000	1100000	750000	2300000
750000	1900000	950000	950000	1000000	900000
1000000	1100000	1100000	1050000	600000	1550000
1100000	450000	1550000	2050000	1100000	450000
1150000	1700000	1300000	1050000	1750000	950000
1300000	1250000	1400000	400000	1000000	800000
1100000	1450000	1050000	1600000	600000	500000
1250000	1050000	1900000	1300000	1350000	1100000
1150000	950000	900000	1400000	900000	1450000
2500000	1350000	1850000	1400000	1800000	1600000
2000000	1350000	1300000	650000	900000	1100000
1650000	650000	1000000	1800000	1600000	1350000
1250000	850000	750000	950000	1500000	1450000
500000	950000	1200000	850000	1350000	1300000
1100000	2050000	750000	850000	1000000	1000000
1300000	1200000	650000	400000	650000	700000
1650000	1150000	1750000	650000	1300000	700000
1250000	650000	1200000	1100000	500000	700000
1150000	800000	2450000	1050000	900000	1600000
850000	1500000	650000	650000	700000	1000000
950000	1750000	2450000	1500000	600000	1050000
1250000	950000	550000	1550000	350000	950000
1300000	650000	950000	800000	2350000	1100000
1500000	800000	1000000	1450000	950000	600000
750000	800000	550000	950000	1700000	700000
400000	1050000	1200000	1200000	1650000	1300000
750000	1250000	500000	650000	300000	600000
850000	1050000	1000000	1050000	550000	650000
1700000	800000	1200000	1100000	1200000	1000000
1000000	1350000	950000	650000	950000	650000
2100000	1150000	1300000	300000	1000000	650000
800000	650000	1600000	400000	1000000	900000
650000	450000	1450000	1150000	1400000	1100000
900000	650000	800000	1250000	1200000	1650000
700000	1000000	1350000	1300000	1150000	1250000
2950000	850000	1600000	950000	2350000	650000
1400000	650000	1250000	750000	950000	600000
1050000	2400000	1500000	950000	1000000	1750000
600000	1600000	750000	700000	550000	2750000
1500000	1050000	1250000	1350000	1450000	1300000
1050000	1900000	1350000	1300000	600000	800000
1100000	1100000	1050000	1000000	400000	1950000
1800000	900000	2750000	1000000	1600000	1250000
1600000	1350000	900000	1650000	1500000	750000
1000000	1050000	1450000	850000	1050000	3000000
2650000	1300000	1200000	1400000	1300000	350000
650000	2350000	500000	850000	1600000	1250000
1100000	1300000	950000	1050000	2450000	550000
700000	1200000	2050000	1000000	1100000	700000
1250000	750000	300000	750000	600000	700000
700000	750000	1200000	1300000	1150000	650000
550000	1000000	1150000	750000	1500000	1000000
1650000	2550000	700000	900000	1350000	1550000
800000	350000	1600000	1200000	1250000	400000
1150000	1200000	700000	2450000	750000	1650000
950000	1000000	750000	1250000	800000	950000
1050000	1700000	1550000	350000	850000	850000
1100000	1400000	1200000	1350000	800000	1050000
1200000	1500000	1250000	750000	1300000	1200000
950000	800000	450000	250000	300000	1000000
1500000	650000	1250000	1250000	2100000	2100000
1500000	1200000	1450000	1050000	1000000	1400000
1500000	1500000	850000	750000	800000	600000
2050000	2100000	1400000	1100000	1000000	2500000
700000	1150000	1050000	1000000	900000	1850000
650000	850000	450000	400000	1200000	1700000
600000	1000000	900000	850000	850000	2150000
850000	500000	750000	1000000	1200000	900000
450000	1450000	1100000	1100000	1650000	2250000
2150000	1250000	700000	600000	1550000	900000
700000	1450000	500000	950000	1000000	650000
800000	650000	650000	2000000	1700000	1550000
1150000	950000	750000	850000	1200000	1700000
700000	900000	750000	950000	1700000	1050000
900000	1700000	1100000	500000	1900000	1000000
450000	1200000	500000	1000000	1000000	500000
850000	800000	1950000	1150000	650000	1500000
750000	1300000	650000	1300000	1000000	1050000
950000	1000000	450000	2100000	750000	850000
800000	2050000	1300000	400000	1150000	1550000
800000	800000	800000	900000	1300000	3000000
1100000	300000	1350000	900000	1100000	750000
1450000	1100000	400000	600000	1250000	2800000
850000	750000	2800000	1000000	550000	1000000
1700000	1950000	1000000	1250000	750000	2200000
1400000	1950000	1100000	1400000	900000	650000
850000	1400000	1250000	1750000	1400000	1650000
800000	900000	900000	700000	1850000	1050000
1000000	950000	1450000	800000	700000	1200000
750000	1050000	2350000	1000000	1400000	1300000
950000	700000	1250000	500000	850000	750000
1950000	1550000	1250000	950000	800000	1400000
2050000	1150000	1750000	1800000	1350000	900000
1450000	700000	1350000	800000	1600000	1750000
800000	1500000	350000	1400000	550000	1150000
900000	1450000	1650000	1650000	1000000	2850000
900000	250000	1250000	1200000	650000	2800000
1500000	1750000	1500000	350000	650000	1050000
1100000	700000	850000	1150000	1150000	900000
800000	500000	650000	1000000	950000	1150000
650000	950000	2500000	1800000	750000	800000
3200000	750000	1100000	800000	1050000	1750000
1850000	550000	650000	1100000	850000	1000000
800000	1750000	600000	2350000	750000	1150000
1400000	950000	600000	350000	700000	950000
1400000	700000	700000	750000	1150000	1200000
650000	650000	1100000	650000	750000	1000000
600000	2350000	1950000	900000	1350000	1100000
900000	1050000	1050000	1350000	600000	1550000
2100000	700000	1000000	700000	1000000	1150000
1250000	800000	700000	700000	750000	1000000
800000	1150000	1300000	2000000	950000	900000
800000	750000	900000	900000	1150000	600000
750000	2200000	450000	1150000	800000	1400000
1250000	450000	800000	1150000	650000	800000
1000000	650000	650000	450000	1050000	800000
1400000	1300000	550000	900000	600000	1800000
800000	600000	900000	1150000	2100000	850000
950000	1000000	950000	650000	1150000	1700000
1050000	750000	700000	1500000	650000	2650000
1050000	1050000	1200000	1550000	1050000	650000
700000	1800000	650000	1100000	850000	550000
2100000	600000	1300000	750000	1350000	750000
950000	1550000	1200000	1450000	650000	2200000
700000	1750000	950000	2050000	700000	1300000
650000	1400000	1150000	1250000	1150000	700000
1500000	1850000	700000	1100000	900000	1100000
650000	1450000	700000	1400000	1100000	650000
900000	950000	750000	1250000	1150000	1000000
900000	1150000	2750000	1500000	1000000	2000000
850000	750000	3750000	1250000	1100000	1600000
900000	1550000	900000	1000000	900000	650000
1300000	950000	850000	700000	1300000	650000
700000	1050000	800000	750000	1150000	850000
1750000	550000	850000	450000	650000	850000
1650000	1650000	450000	1500000	800000	850000
1000000	450000	1550000	1050000	1000000	700000
2400000	2600000	950000	500000	750000	700000
1150000	650000	750000	1800000	1500000	1650000
400000	500000	650000	850000	1150000	1150000
1500000	2150000	950000	1550000	1600000	1250000
2500000	1300000	650000	1100000	800000	550000
3250000	350000	1100000	1450000	600000	800000
800000	1600000	500000	850000	1000000	1050000
800000	550000	1350000	1250000	1200000	1300000
650000	750000	650000	950000	450000	2100000
2200000	1350000	500000	1000000	750000	950000
1550000	1200000	1050000	850000	2250000	600000
1000000	650000	1100000	700000	700000	1950000
1450000	1200000	1000000	1350000	3050000	600000
650000	1650000	700000	750000	500000	750000
750000	950000	1400000	500000	600000	850000
2200000	1300000	800000	900000	650000	1700000
1450000	1200000	2100000	800000	850000	2350000
700000	700000	1000000	1450000	1550000	600000
2000000	1550000	650000	1300000	800000	2850000
650000	850000	650000	1550000	1000000	850000
1450000	1550000	1350000	1050000	1000000	1150000
1250000	750000	700000	1750000	1350000	1550000
1200000	1100000	1950000	2000000	450000	1250000
800000	1250000	700000	600000	950000	2500000
700000	900000	800000	700000	900000	1250000
1150000	1150000	650000	950000	1250000	1100000
700000	1350000	950000	1050000	1400000	800000
1050000	1050000	1000000	400000	1600000	450000
1400000	950000	1100000	1250000	2050000	1600000
950000	400000	1100000	350000	1000000	750000
1900000	650000	650000	1000000	500000	950000
950000	1100000	800000	900000	2150000	400000
750000	1500000	750000	1400000	1750000	1250000
1400000	900000	1400000	600000	1700000	550000
2350000	1000000	400000	850000	1300000	2250000
800000	1000000	900000	750000	950000	1050000
900000	650000	1100000	1400000	1350000	1000000
650000	1050000	650000	1000000	1100000	700000
1050000	1050000	1400000	1100000	650000	1950000
1200000	550000	1850000	1150000	1350000	1300000
750000	950000	450000	1000000	500000	1050000
800000	650000	1100000	850000	750000	1350000
2200000	3700000	1500000	400000	700000	1200000
2000000	1000000	1050000	800000	1550000	750000
1100000	600000	1150000	950000	1350000	1200000
950000	1150000	850000	850000	800000	2200000
1000000	1150000	1350000	1250000	750000	1550000
600000	450000	1000000	850000	950000	1250000
2150000	500000	1400000	800000	800000	900000
1150000	3350000	600000	950000	800000	750000
800000	1200000	1250000	1000000	650000	2500000
1650000	1600000	2000000	800000	900000	850000
1850000	750000	1150000	1850000	1550000	1100000
1700000	800000	1450000	750000	950000	1000000
250000	850000	1050000	650000	1400000	1500000
1450000	1450000	700000	800000	1450000	750000
1000000	1150000	1150000	950000	900000	850000
1150000	1450000	1600000	2150000	1150000	2700000
850000	1200000	1100000	850000	600000	650000
600000	1050000	1200000	750000	1500000	900000
2050000	1700000	2900000	850000	1100000	1500000
750000	950000	750000	1050000	850000	1100000
1750000	700000	950000	1050000	2350000	300000
700000	1250000	1300000	950000	650000	650000
1200000	750000	750000	400000	1000000	1600000
3100000	2000000	1300000	1650000	850000	600000
1400000	2800000	950000	1300000	700000	1400000
2700000	550000	850000	850000	550000	800000
1450000	1700000	600000	1300000	2000000	1450000
850000	650000	1050000	400000	850000	750000
1150000	1050000	1100000	1200000	1500000	1400000
1300000	1050000	650000	400000	750000	750000
1050000	1200000	950000	950000	1000000	900000
850000	1100000	750000	1500000	1300000	1300000
850000	1000000	1000000	800000	1050000	950000
1250000	1700000	950000	1050000	600000	550000
250000	1250000	1150000	1100000	1450000	1050000
2400000	700000	800000	2000000	1050000	2100000
800000	600000	750000	600000	1250000	700000
950000	1150000	1250000	650000	1700000	850000
2650000	1650000	1550000	1350000	750000	1200000
1200000	900000	750000	1700000	750000	750000
950000	800000	800000	1150000	500000	650000
900000	2000000	850000	650000	1500000	2100000
850000	1550000	500000	800000	1050000	700000
1600000	1100000	1750000	900000	550000	1400000
2700000	1050000	900000	800000	1500000	1100000
1200000	600000	550000	1500000	300000	800000
700000	750000	2050000	850000	900000	700000
800000	1150000	1850000	2000000	950000	650000
1450000	950000	800000	900000	950000	1150000
900000	1050000	1150000	1400000	1150000	850000
800000	800000	1150000	1050000	950000	900000
1600000	1300000	1850000	1200000	1000000	700000
1000000	900000	1450000	950000	1150000	1200000
850000	1750000	450000	1250000	550000	900000
1800000	1600000	1200000	1000000	2150000	850000
1000000	1200000	300000	1250000	1450000	1000000
1550000	800000	900000	900000	1050000	800000
1150000	1150000	450000	750000	950000	1650000
1550000	950000	550000	1700000	1100000	1150000
2150000	1100000	1100000	1050000	1000000	1050000
1450000	850000	650000	800000	1500000	1100000
1650000	2000000	1550000	700000	850000	850000
550000	1000000	800000	800000	1550000	1300000
1750000	1000000	700000	1100000	1200000	800000
900000	1300000	1200000	1350000	2300000	800000
1150000	650000	1050000	650000	900000	300000
950000	1150000	750000	1650000	850000	1200000
1550000	1150000	800000	950000	1000000	1100000
800000	850000	1550000	1100000	1000000	1600000
1200000	1100000	1050000	750000	1750000	1950000
700000	650000	900000	750000	1450000	1000000
1050000	350000	550000	600000	1000000	1700000
1400000	1250000	1300000	950000	950000	1400000
1050000	750000	1000000	750000	750000	500000
1650000	500000	1200000	800000	600000	1050000
1550000	1550000	1500000	1800000	1050000	1000000
600000	1600000	700000	800000	900000	2250000
1300000	1400000	1000000	2000000	1100000	1350000
2200000	750000	3100000	900000	800000	2250000
1300000	600000	650000	650000	2250000	1100000
850000	2550000	1850000	850000	650000	1350000
1100000	1250000	700000	750000	1350000	900000
1200000	700000	450000	1400000	850000	2200000
1350000	750000	1600000	1000000	1300000	1350000
1150000	1600000	1200000	1300000	750000	2800000
1700000	750000	1450000	900000	1500000	1800000
1050000	700000	950000	850000	800000	1400000
1800000	1000000	1050000	700000	850000	750000
1650000	900000	1150000	500000	750000	850000
650000	1500000	1050000	800000	2050000	450000
750000	750000	650000	1150000	950000	1450000
700000	600000	1450000	750000	1150000	1350000
1350000	1350000	1100000	1200000	900000	1100000
1250000	1750000	1100000	1500000	850000	1000000
1050000	750000	1650000	400000	1600000	950000
2000000	600000	1000000	850000	2000000	1150000
1650000	850000	700000	850000	350000	500000
1000000	1000000	400000	1550000	1550000	450000
1150000	1100000	1300000	700000	700000	750000
1400000	650000	1300000	800000	1400000	1050000
1100000	700000	500000	1600000	1100000	2300000
900000	700000	650000	1150000	750000	1200000
700000	850000	1050000	1300000	1350000	1250000
1750000	1350000	900000	450000	1100000	1150000
1800000	1050000	2000000	900000	950000	1250000
650000	800000	1150000	950000	800000	600000
1450000	750000	950000	1100000	1250000	900000
1250000	600000	1000000	250000	550000	1050000
1250000	1300000	1650000	1550000	1050000	550000
650000	1550000	900000	700000	950000	450000
700000	1250000	2750000	1500000	950000	1600000
1550000	1450000	1100000	1350000	800000	550000
1350000	1000000	1150000	1200000	1450000	2500000
600000	750000	450000	750000	1450000	1450000
1350000	800000	1300000	1400000	950000	2400000
2050000	650000	1550000	1100000	1550000	1300000
1100000	1250000	700000	1900000	1600000	1150000
2350000	1200000	850000	500000	750000	1650000
1500000	1150000	900000	800000	750000	1200000
1600000	1000000	1150000	2650000	550000	850000
3050000	500000	800000	700000	1100000	250000
700000	1550000	800000	1150000	1000000	800000
700000	550000	900000	750000	1700000	750000
950000	700000	500000	1000000	650000	500000
900000	750000	1200000	1400000	1200000	850000
950000	1100000	650000	500000	1000000	1950000
2450000	1100000	550000	650000	650000	550000
1150000	1000000	800000	1250000	1250000	700000
1000000	650000	1300000	950000	1500000	1050000
1150000	700000	650000	600000	850000	900000
1200000	1300000	1450000	900000	600000	1000000
850000	1000000	800000	800000	1100000	1150000
800000	450000	2350000	800000	1800000	950000
850000	2000000	850000	950000	300000	700000
1450000	750000	1150000	1050000	1500000	850000
1050000	750000	1300000	900000	600000	2200000
700000	1850000	500000	1650000	1550000	1050000
1450000	2000000	650000	800000	1050000	1700000
600000	1500000	700000	1400000	1100000	1200000
700000	1100000	1050000	650000	1050000	1300000
1600000	1200000	2100000	1350000	1500000	1800000
1200000	700000	1600000	650000	1500000	1300000
1300000	1650000	1350000	900000	1050000	1000000
1000000	700000	700000	1750000	1850000	600000
500000	900000	1350000	750000	1100000	650000
850000	500000	750000	600000	1450000	500000
1250000	1400000	1400000	1700000	1100000	1350000
950000	1150000	850000	700000	700000	1150000
900000	650000	700000	1250000	400000	1700000
800000	950000	800000	1050000	1150000	600000
1700000	1250000	550000	1100000	1900000	1000000
1750000	1550000	1750000	650000	1250000	1200000
600000	1800000	700000	1600000	2400000	850000
500000	1700000	1850000	1100000	750000	650000
850000	450000	1000000	1300000	1550000	2050000
850000	1100000	850000	1250000	1150000	1300000
1000000	1350000	1100000	1300000	1000000	1150000
950000	1100000	850000	750000	2200000	1000000
2350000	1250000	550000	900000	650000	2750000
950000	850000	800000	1300000	250000	750000
800000	1450000	550000	900000	900000	750000
900000	1200000	1150000	800000	450000	1050000
1300000	1150000	800000	1150000	1500000	600000
1100000	350000	850000	550000	1600000	400000
1200000	950000	600000	700000	1050000	900000
900000	650000	1350000	850000	1100000	650000
1000000	1850000	650000	1200000	700000	1350000
2100000	750000	800000	2150000	750000	1950000
600000	600000	1850000	1050000	1400000	1250000
750000	850000	1150000	850000	700000	1750000
850000	1700000	850000	650000	850000	1150000
1000000	1100000	850000	800000	1100000	600000
650000	950000	850000	600000	1300000	900000
1000000	650000	1150000	550000	550000	850000
1350000	700000	450000	500000	2950000	700000
750000	1200000	1200000	1100000	1000000	950000
1050000	600000	1050000	850000	800000	850000
1950000	900000	1050000	800000	1650000	500000
1350000	1850000	700000	900000	1250000	1050000
1400000	1300000	700000	1400000	950000	750000
1650000	2400000	850000	900000	1600000	950000
750000	1600000	800000	1050000	1400000	850000
500000	700000	700000	350000	1000000	1300000
1550000	1400000	1250000	1100000	1050000	1000000
600000	900000	1400000	850000	900000	1650000
1200000	800000	1100000	1300000	1150000	950000
1100000	800000	600000	1250000	950000	800000
750000	1500000	650000	1050000	1000000	2000000
1250000	950000	1250000	1050000	1200000	900000
700000	650000	1000000	1200000	750000	600000
750000	1000000	750000	950000	850000	850000
450000	1350000	1100000	500000	900000	1000000
750000	1550000	1700000	1500000	1200000	1700000
1200000	2050000	600000	800000	1000000	500000
1600000	1050000	750000	1550000	1050000	700000
750000	900000	950000	1100000	2800000	850000
1400000	900000	2150000	750000	1150000	1350000
1850000	700000	1400000	550000	400000	650000
2100000	1250000	2250000	550000	900000	950000
2100000	900000	700000	1300000	850000	1400000
850000	1150000	1650000	750000	1600000	800000
850000	950000	900000	850000	2200000	1050000
650000	2650000	800000	700000	1250000	2400000
1200000	450000	700000	750000	600000	1300000
1300000	1150000	850000	1100000	800000	2400000
1350000	850000	1600000	1000000	950000	750000
1050000	1300000	950000	1150000	750000	700000
500000	1550000	600000	550000	500000	1000000
1200000	850000	750000	1150000	1350000	1150000
850000	1600000	700000	600000	850000	2450000
800000	600000	950000	1100000	950000	1250000
1300000	750000	1450000	900000	900000	600000
1600000	1150000	1700000	1550000	1500000	950000
1650000	450000	750000	1200000	500000	1450000
1300000	500000	950000	1050000	1150000	950000
1150000	1400000	1750000	1600000	1250000	500000
300000	1700000	1250000	1600000	900000	850000
1350000	1100000	1200000	550000	950000	1150000
800000	3000000	2100000	1350000	950000	1050000
750000	1250000	450000	1150000	950000	500000
1100000	750000	1000000	1100000	1600000	1300000
1750000	2250000	1250000	1100000	950000	700000
600000	450000	1100000	1250000	900000	650000
1150000	1250000	2000000	1100000	900000	650000
1650000	1450000	650000	1100000	450000	1200000
700000	1250000	900000	450000	1050000	1250000
1700000	2500000	1250000	1350000	600000	1250000
900000	800000	900000	800000	850000	1250000
1200000	1400000	1400000	1000000	1150000	1450000
1150000	1000000	550000	550000	1900000	2650000
1300000	1100000	1900000	1700000	1050000	1900000
1150000	550000	750000	2100000	2550000	600000
950000	1450000	650000	1450000	850000	1450000
1600000	1350000	1400000	1400000	1000000	1000000
1000000	850000	1600000	900000	1350000	1350000
950000	1000000	1050000	1000000	1600000	450000
800000	550000	1950000	1050000	750000	800000
400000	850000	1550000	1200000	1000000	800000
1500000	1550000	1000000	1150000	850000	1450000
2600000	900000	400000	250000	1250000	1850000
1350000	800000	1650000	1600000	1350000	1550000
1550000	800000	1350000	1100000	1300000	650000
1050000	1100000	1500000	500000	1050000	3900000
1200000	1450000	1050000	500000	400000	2250000
800000	1250000	1550000	1850000	3400000	700000
1100000	1600000	650000	1550000	1350000	600000
1350000	800000	850000	1650000	2100000	1500000
3100000	1600000	800000	650000	900000	2650000
750000	800000	950000	950000	650000	1250000
950000	700000	650000	1000000	800000	1150000
800000	800000	1700000	900000	1450000	750000
900000	950000	900000	1300000	1150000	3600000
1450000	1200000	1050000	1100000	450000	1000000
1300000	550000	900000	600000	1150000	1350000
800000	700000	1100000	1550000	600000	1850000
1150000	650000	750000	1400000	1600000	1300000
2100000	700000	800000	1200000	700000	1450000
2650000	1400000	1050000	1300000	1150000	1750000
1200000	1150000	1150000	1200000	1600000	850000
900000	600000	1150000	700000	700000	1500000
800000	950000	900000	700000	1800000	950000
1450000	700000	2200000	1050000	850000	950000
1200000	300000	700000	900000	700000	1000000
1550000	1400000	650000	1050000	1050000	1550000
450000	1700000	700000	1350000	1000000	900000
2400000	1750000	850000	500000	1300000	1300000
850000	800000	500000	1000000	250000	750000
900000	450000	850000	1300000	2900000	1250000
700000	1200000	1100000	500000	900000	1150000
900000	850000	600000	700000	800000	2100000
1000000	900000	900000	1250000	700000	1550000
1300000	750000	1450000	500000	1250000	800000
1350000	1150000	400000	1100000	900000	700000
350000	2050000	900000	1200000	850000	1050000
1750000	300000	1750000	1700000	600000	1050000
2150000	2900000	350000	2000000	950000	1100000
3000000	800000	800000	900000	650000	750000
1000000	750000	650000	950000	1050000	850000
1050000	1200000	700000	950000	1250000	2100000
1150000	800000	950000	1450000	1050000	1050000
1350000	1000000	1200000	1500000	1150000	750000
600000	1400000	1400000	1000000	950000	600000
850000	700000	500000	1450000	600000	2700000
1450000	750000	1300000	900000	1250000	1200000
850000	500000	750000	700000	1200000	800000
1800000	1300000	2300000	900000	1350000	850000
600000	650000	1500000	850000	2100000	600000
2200000	500000	1350000	750000	250000	1150000
1350000	900000	1050000	1550000	500000	1350000
1300000	750000	1150000	950000	1500000	1300000
850000	1750000	950000	1000000	700000	1450000
1450000	700000	450000	1100000	1400000	1500000
1700000	1900000	1200000	850000	900000	1200000
1050000	2400000	450000	850000	1100000	2400000
1300000	1150000	850000	900000	700000	450000
800000	900000	1550000	1100000	650000	1000000
1100000	900000	750000	1100000	700000	1000000
800000	1150000	850000	1050000	2200000	1700000
1400000	1150000	1050000	900000	1550000	1550000
850000	1200000	1800000	850000	700000	1000000
3000000	350000	800000	1150000	1300000	2250000
750000	1600000	850000	2250000	3800000	850000
1250000	4650000	1000000	950000	2200000	600000
1150000	650000	1300000	1500000	1050000	1700000
1100000	3400000	800000	800000	2300000	850000
850000	1000000	800000	650000	650000	800000
950000	1750000	850000	800000	1250000	2250000
650000	750000	1050000	1550000	1300000	850000
1000000	1150000	800000	1250000	1800000	1200000
2550000	2800000	1150000	1450000	3600000	1500000
1500000	1100000	1250000	700000	650000	900000
2000000	1800000	1500000	1250000	850000	1450000
1000000	1200000	1450000	1000000	1000000	1050000
650000	650000	1150000	1300000	1750000	600000
750000	650000	1150000	450000	1250000	700000
2200000	1250000	850000	1450000	1400000	1100000
950000	1500000	550000	700000	1750000	550000
1300000	900000	1600000	1250000	850000	1000000
1500000	750000	1050000	1000000	800000	900000
650000	1150000	950000	850000	1450000	1950000
1350000	1300000	1250000	1050000	450000	1550000
1050000	1050000	850000	750000	600000	900000
1100000	2100000	1350000	900000	1150000	650000
400000	2000000	1150000	650000	950000	1300000
1550000	1950000	550000	850000	700000	450000
1000000	1200000	950000	950000	1000000	1100000
2100000	900000	750000	1300000	1300000	950000
900000	750000	1550000	800000	1850000	1550000
600000	900000	1100000	700000	1150000	1850000
850000	900000	850000	450000	1900000	1250000
700000	1200000	400000	1000000	850000	850000
1850000	1000000	1300000	850000	950000	1250000
700000	1300000	700000	1500000	850000	850000
1450000	850000	850000	850000	700000	1250000
750000	1200000	850000	1700000	1850000	1150000
800000	650000	850000	1500000	1150000	650000
700000	600000	650000	1150000	2300000	750000
700000	450000	600000	900000	1200000	850000
1750000	750000	1500000	950000	1000000	1400000
1200000	800000	650000	750000	2950000	1600000
650000	1950000	850000	800000	2450000	2750000
1800000	500000	1350000	1500000	850000	1050000
800000	600000	700000	750000	1300000	1000000
2800000	1500000	1000000	950000	900000	800000
900000	600000	900000	800000	1250000	450000
2150000	1650000	750000	1200000	1800000	1300000
750000	1750000	850000	450000	650000	1100000
900000	600000	1200000	800000	800000	1050000
1800000	750000	800000	1550000	600000	600000
1050000	850000	800000	900000	1100000	700000
950000	1100000	950000	950000	1100000	1400000
650000	1150000	850000	450000	1300000	600000
800000	1050000	500000	700000	1100000	1650000
1150000	800000	850000	900000	1300000	500000
850000	550000	1350000	800000	1250000	1000000
900000	1300000	1150000	650000	1500000	1750000
1400000	850000	1050000	850000	1550000	600000
1250000	2100000	650000	750000	950000	700000
1550000	700000	1750000	1350000	1250000	350000
1800000	1100000	900000	1250000	900000	1500000
1100000	1950000	1800000	650000	400000	1650000
850000	1250000	2500000	700000	850000	700000
1100000	550000	1950000	1400000	300000	650000
850000	750000	1250000	1200000	1050000	1150000
600000	1300000	850000	450000	900000	1000000
1650000	1300000	1250000	1000000	900000	650000
800000	3150000	800000	1100000	750000	800000
2200000	700000	350000	1150000	1100000	1050000
850000	1250000	1200000	1000000	1300000	1650000
3500000	650000	700000	1000000	900000	2900000
600000	600000	950000	950000	1150000	750000
1250000	950000	800000	700000	1050000	750000
1500000	800000	1850000	800000	250000	900000
500000	1400000	800000	1650000	2500000	1150000
1050000	900000	600000	900000	1000000	1100000
550000	2400000	650000	800000	600000	1300000
1750000	1350000	3000000	800000	950000	2050000
650000	1200000	950000	1250000	850000	1550000
2300000	1150000	2200000	1350000	800000	750000
1600000	1200000	950000	1100000	700000	800000
1950000	750000	650000	950000	1300000	650000
1000000	600000	600000	550000	1750000	750000
700000	650000	500000	1300000	750000	900000
500000	1300000	1350000	800000	800000	600000
900000	1800000	1100000	800000	750000	550000
850000	650000	1900000	1350000	1600000	950000
1650000	700000	2050000	700000	900000	1000000
1100000	1350000	450000	750000	1050000	650000
1000000	2650000	1100000	950000	650000	1250000
900000	1900000	800000	650000	650000	1350000
650000	1000000	750000	700000	1150000	500000
2850000	500000	1050000	1050000	600000	850000
850000	1300000	400000	800000	1300000	450000
700000	1150000	1400000	400000	1450000	1750000
950000	650000	1250000	1050000	650000	1200000
850000	900000	1100000	1250000	1300000	1450000
800000	850000	2050000	750000	900000	800000
1200000	1050000	1750000	700000	1200000	1500000
2000000	1100000	1800000	850000	500000	1200000
1100000	1000000	650000	750000	650000	700000
2600000	800000	900000	350000	450000	1800000
1000000	1050000	1000000	800000	1000000	550000
3400000	2000000	700000	1000000	1400000	800000
1050000	700000	1000000	400000	950000	1250000
700000	400000	1200000	1100000	950000	950000
700000	950000	800000	700000	1000000	700000
450000	1450000	1100000	650000	550000	1800000
1550000	750000	1200000	1400000	1050000	1650000
1200000	1000000	2800000	400000	1700000	1050000
1600000	650000	700000	950000	1150000	950000
1050000	1650000	1050000	1150000	3400000	2100000
800000	1000000	700000	950000	700000	1150000
950000	1150000	1000000	1150000	1650000	800000
1400000	1450000	1200000	1200000	1100000	400000
1700000	1900000	900000	850000	750000	2000000
1300000	1150000	850000	1700000	1850000	1100000
900000	700000	600000	800000	700000	1350000
1250000	1600000	650000	1050000	1700000	2850000
2150000	1250000	1550000	600000	600000	700000
1000000	750000	1600000	1500000	900000	650000
800000	450000	600000	700000	850000	2400000
1850000	1400000	1750000	3250000	1300000	1300000
750000	850000	1550000	2000000	1150000	1600000
1250000	1450000	700000	1200000	900000	2000000
1650000	600000	1050000	1200000	1150000	1100000
950000	950000	1350000	1250000	900000	2300000
600000	700000	1300000	1300000	1200000	1950000
1150000	1450000	800000	450000	700000	1750000
2800000	1950000	600000	850000	800000	1700000
1200000	700000	1300000	750000	2400000	950000
800000	600000	1200000	950000	1250000	1150000
1250000	800000	650000	1000000	2000000	1050000
3300000	1300000	1000000	1600000	1350000	2300000
1650000	650000	1100000	1100000	1050000	2600000
1150000	850000	1150000	550000	2100000	1600000
1550000	1700000	800000	750000	650000	1150000
700000	1000000	1100000	750000	950000	650000
1200000	950000	950000	1200000	1250000	1000000
3900000	1750000	1350000	1450000	700000	600000
900000	750000	1400000	900000	450000	700000
3000000	900000	1150000	450000	1200000	3050000
3000000	1050000	2550000	1750000	750000	400000
1500000	1950000	650000	1150000	800000	800000
900000	1200000	1400000	1100000	1300000	1650000
750000	1300000	700000	350000	950000	600000
850000	300000	950000	800000	500000	900000
800000	750000	600000	1850000	1000000	400000
400000	600000	900000	900000	1300000	950000
850000	1200000	1050000	650000	500000	2700000
400000	1400000	400000	1100000	1200000	2500000
1600000	600000	900000	900000	2050000	1500000
1350000	800000	750000	2200000	800000	750000
950000	1000000	800000	1100000	500000	900000
2550000	1850000	1200000	2750000	2050000	1150000
1000000	500000	1250000	950000	700000	1100000
2700000	850000	1000000	800000	950000	750000
950000	850000	1950000	750000	750000	3000000
700000	800000	700000	1000000	1000000	2200000
1200000	2150000	750000	1000000	500000	1350000
950000	800000	750000	900000	1050000	850000
1600000	550000	1000000	2000000	1100000	900000
850000	1600000	550000	700000	650000	950000
1050000	1050000	900000	1150000	1700000	850000
600000	2350000	1300000	1500000	1300000	650000
1100000	850000	1650000	1050000	1100000	1500000
850000	800000	1500000	1250000	2800000	800000
1000000	1600000	850000	1350000	750000	1200000
1200000	2550000	850000	1200000	1400000	1800000
1400000	1450000	800000	850000	3050000	1550000
800000	650000	900000	850000	1200000	400000
1650000	1500000	1250000	750000	1200000	1150000
650000	1150000	300000	650000	1400000	750000
1600000	650000	2100000	450000	1400000	700000
1950000	650000	650000	850000	650000	1050000
1000000	750000	1250000	1750000	950000	1450000
1400000	1450000	1100000	450000	950000	1500000
1300000	900000	700000	1050000	1150000	1000000
1500000	1800000	1000000	2300000	1850000	1000000
700000	950000	1350000	2000000	250000	1150000
1600000	650000	1000000	700000	900000	600000
1350000	650000	750000	500000	2500000	400000
650000	750000	950000	1100000	700000	650000
600000	1450000	1000000	450000	1050000	800000
2500000	600000	2400000	650000	1400000	950000
700000	1700000	950000	1550000	700000	600000
1750000	1250000	600000	600000	1450000	400000
800000	700000	450000	800000	1100000	1050000
850000	1500000	500000	1250000	1150000	950000
1000000	500000	1950000	1200000	600000	900000
2350000	850000	900000	750000	700000	2050000
650000	1600000	900000	550000	1250000	1100000
1550000	1350000	850000	750000	800000	600000
900000	700000	900000	400000	1700000	850000
1000000	1550000	900000	1850000	1400000	1350000
850000	650000	950000	750000	1200000	950000
600000	1700000	1150000	950000	1100000	850000
1500000	1050000	1300000	1650000	1000000	500000
1100000	1500000	900000	600000	2500000	1100000
1250000	1150000	1200000	1200000	1000000	650000
1700000	850000	1550000	800000	650000	950000
1100000	850000	1000000	1150000	600000	1250000
700000	1450000	1300000	1150000	1200000	1800000
1800000	1950000	1650000	1600000	1050000	1450000
2600000	800000	850000	400000	1450000	650000
1000000	1200000	1200000	700000	1000000	600000
650000	900000	650000	700000	1700000	900000
1050000	2400000	1400000	800000	1650000	1400000
1600000	1250000	1200000	950000	950000	850000
850000	1000000	1100000	1450000	450000	1650000
1950000	1300000	1000000	1450000	850000	1300000
1150000	850000	750000	750000	1650000	750000
1150000	950000	750000	700000	1850000	1750000
1250000	1350000	1050000	1100000	1000000	900000
700000	750000	1050000	400000	750000	750000
750000	1400000	650000	950000	1550000	950000
1200000	2900000	1200000	750000	650000	750000
1250000	700000	700000	1000000	1550000	400000
850000	2000000	1050000	750000	650000	1600000
1400000	1400000	600000	1300000	2300000	1900000
1250000	3300000	1050000	400000	1050000	1150000
1000000	2500000	850000	1000000	950000	700000
750000	1700000	1150000	1050000	1150000	1500000
1150000	350000	850000	750000	900000	1700000
1350000	700000	650000	1050000	1750000	1150000
650000	1150000	950000	1250000	2050000	1300000
1350000	900000	1400000	800000	1550000	650000
1000000	800000	1100000	600000	1200000	900000
2750000	450000	1100000	1600000	800000	1200000
600000	600000	1600000	750000	1050000	750000
1450000	1450000	600000	250000	800000	1150000
700000	1750000	700000	700000	700000	850000
2000000	700000	2850000	750000	1450000	2550000
500000	1600000	1300000	1350000	650000	650000
650000	1350000	1550000	700000	1750000	1000000
2800000	700000	950000	1000000	2100000	950000
800000	900000	1250000	2150000	1750000	1600000
1350000	1600000	1350000	1150000	750000	850000
1550000	700000	1200000	1350000	1500000	800000
700000	1650000	1400000	1250000	650000	800000
2150000	750000	1050000	1100000	2350000	1100000
1250000	700000	600000	700000	1400000	300000
2050000	750000	1150000	1250000	1350000	1350000
1200000	1550000	450000	1500000	1700000	1250000
1100000	1600000	950000	2000000	1200000	650000
1550000	2600000	1750000	300000	1300000	750000
550000	750000	1750000	1250000	950000	1050000
1750000	2350000	550000	1200000	1200000	1350000
2200000	650000	750000	1250000	700000	900000
700000	1550000	1150000	1100000	1800000	1400000
2600000	1000000	1250000	1350000	800000	900000
850000	1050000	900000	850000	1250000	1050000
850000	1050000	1400000	650000	1350000	1150000
800000	800000	1350000	850000	1250000	1250000
750000	1400000	1400000	1300000	1400000	300000
1100000	1300000	950000	1250000	950000	1000000
450000	650000	800000	800000	850000	1850000
2000000	1000000	450000	600000	1600000	1000000
1300000	1500000	650000	650000	1050000	950000
750000	300000	1550000	950000	1950000	1850000
1250000	1450000	650000	1100000	1700000	1800000
400000	1100000	800000	700000	1350000	1250000
750000	2750000	1350000	900000	650000	650000
1550000	800000	1850000	2400000	1050000	1200000
1050000	1000000	650000	1150000	1700000	750000
950000	2400000	1500000	1900000	500000	1300000
1950000	1450000	800000	850000	550000	1450000
750000	700000	950000	600000	1550000	400000
1150000	1250000	3800000	1100000	1250000	750000
750000	550000	1150000	1150000	750000	1450000
1150000	1650000	1400000	900000	600000	1400000
1150000	1100000	750000	1550000	1250000	400000
2350000	1050000	1500000	1100000	900000	1650000
1150000	850000	1050000	900000	1850000	3500000
2200000	2350000	600000	1600000	1350000	1950000
1450000	1200000	750000	800000	1150000	1050000
1350000	950000	1400000	1100000	2000000	1500000
1700000	1700000	950000	900000	950000	500000
600000	1100000	800000	1300000	1100000	1700000
1450000	350000	1700000	400000	800000	750000
750000	750000	1500000	1300000	1400000	1600000
950000	600000	1100000	1750000	1050000	1850000
650000	1300000	1050000	1500000	1200000	1550000
1300000	1450000	1050000	400000	600000	550000
950000	1650000	2400000	1350000	950000	1150000
650000	1250000	900000	1600000	700000	700000
550000	800000	1350000	350000	700000	700000
1450000	400000	400000	800000	700000	1500000
1050000	1050000	900000	1650000	1150000	700000
2400000	500000	1000000	750000	650000	700000
1600000	1850000	1350000	750000	2050000	600000
1150000	800000	1200000	1050000	750000	1600000
650000	600000	1500000	850000	900000	950000
1050000	700000	1300000	1000000	700000	850000
1450000	1650000	1450000	800000	1000000	1200000
950000	1150000	1200000	950000	1500000	950000
800000	750000	900000	550000	900000	1650000
1600000	1400000	1400000	800000	900000	750000
1200000	500000	1200000	800000	1950000	1000000
950000	2050000	2100000	900000	850000	900000
800000	650000	650000	500000	600000	1050000
1700000	900000	600000	700000	1250000	700000
1450000	1000000	800000	1150000	700000	2200000
750000	900000	1100000	650000	1900000	900000
1250000	450000	1050000	1350000	1650000	1100000
900000	750000	1550000	950000	1800000	1800000
1200000	1200000	800000	1450000	1100000	1150000
650000	750000	1150000	400000	500000	1200000
600000	950000	1100000	1150000	1400000	1000000
900000	900000	700000	650000	1100000	850000
750000	800000	1200000	1100000	400000	550000
1450000	850000	1250000	800000	1100000	1350000
1550000	1200000	1800000	700000	600000	450000
900000	800000	650000	600000	2450000	1100000
1200000	600000	1100000	850000	750000	750000
800000	1500000	1550000	1050000	650000	650000
900000	1400000	850000	800000	3050000	850000
750000	1550000	1050000	800000	1000000	650000
1150000	1300000	1500000	450000	2100000	1250000
1500000	1200000	700000	1000000	750000	450000
800000	1550000	1600000	1650000	1500000	1300000
650000	550000	850000	850000	900000	1450000
1100000	1700000	850000	450000	1800000	450000
550000	1400000	1250000	1750000	950000	850000
1000000	1100000	800000	950000	2150000	1000000
600000	800000	1700000	1050000	1600000	1050000
1150000	2050000	700000	1550000	3150000	1900000
1150000	550000	1000000	200000	800000	2950000
1300000	1100000	700000	700000	1200000	750000
750000	1050000	650000	1450000	1600000	1650000
1300000	850000	650000	1000000	700000	500000
1250000	1250000	1900000	1450000	800000	650000
950000	700000	850000	650000	1050000	750000
1350000	1100000	900000	450000	700000	750000
1050000	2100000	800000	1100000	850000	800000
1600000	1200000	750000	850000	1500000	600000
400000	950000	1100000	1600000	1450000	250000
1700000	650000	650000	1500000	1350000	1050000
900000	1050000	500000	850000	1150000	2400000
1250000	850000	700000	450000	1850000	1100000
2300000	650000	550000	1000000	750000	1550000
800000	600000	1150000	1050000	750000	700000
2650000	1350000	2000000	2450000	750000	650000
3150000	2850000	800000	850000	1150000	800000
1550000	950000	1150000	1200000	750000	1300000
1350000	1300000	650000	200000	2000000	700000
750000	1500000	1150000	1150000	800000	550000
650000	1100000	1350000	1200000	2000000	1550000
1800000	850000	1200000	1300000	600000	1050000
850000	300000	1600000	1100000	1800000	650000
1100000	600000	850000	1650000	1750000	1150000
1800000	1650000	1200000	850000	1000000	500000
1400000	750000	1150000	950000	1000000	450000
1500000	850000	1800000	900000	1750000	1150000
950000	1200000	800000	1350000	1000000	2400000
1050000	800000	550000	1700000	1050000	650000
1500000	650000	1100000	1450000	1100000	1450000
1900000	750000	1450000	850000	1650000	1500000
1200000	900000	900000	650000	1200000	800000
850000	1400000	1200000	650000	1200000	1000000
850000	800000	1800000	1400000	1000000	600000
1650000	1400000	750000	700000	1250000	750000
1250000	700000	1700000	1450000	1650000	1250000
650000	650000	1350000	850000	1050000	1050000
1100000	950000	700000	1400000	1100000	1450000
800000	350000	1750000	800000	1400000	800000
1650000	650000	850000	1050000	600000	600000
800000	500000	400000	900000	950000	700000
800000	1450000	1300000	900000	800000	1200000
750000	1750000	1650000	1750000	550000	1400000
1150000	850000	1050000	1250000	750000	850000
1750000	1800000	3350000	1150000	1600000	2650000
1800000	800000	700000	1850000	1250000	3300000
2100000	900000	1450000	700000	800000	900000
1300000	3400000	900000	1000000	950000	1850000
1050000	600000	2650000	800000	1000000	2750000
1000000	950000	800000	950000	600000	1300000
900000	1700000	1600000	1650000	1150000	1200000
700000	1350000	1250000	800000	1650000	750000
600000	1250000	700000	650000	950000	950000
2250000	900000	1100000	800000	1500000	1050000
1050000	750000	800000	900000	1150000	750000
600000	650000	2150000	850000	700000	1300000
1000000	1650000	450000	1450000	1000000	750000
1150000	1300000	1000000	900000	600000	1300000
1650000	1200000	950000	1450000	750000	1950000
2950000	950000	750000	750000	750000	1000000
900000	600000	1500000	1450000	1200000	1200000
2050000	800000	900000	1450000	1750000	650000
2050000	900000	900000	1500000	400000	1500000
1750000	1300000	1250000	450000	1500000	1050000
2500000	1600000	1200000	1050000	800000	1050000
1000000	1000000	450000	1350000	1150000	500000
800000	1000000	600000	800000	700000	900000
1000000	1050000	1200000	850000	700000	750000
2250000	800000	750000	1050000	2000000	900000
800000	3500000	600000	1050000	1350000	300000
1550000	750000	1350000	600000	750000	1650000
2100000	2000000	1350000	1050000	850000	950000
1050000	450000	700000	1250000	900000	1300000
1550000	1300000	1400000	450000	1150000	1400000
1150000	550000	1200000	1150000	450000	1400000
1050000	850000	800000	850000	1500000	650000
900000	850000	1150000	750000	1750000	1400000
800000	800000	1400000	1650000	900000	750000
1600000	950000	1100000	1000000	750000	450000
1000000	1300000	1850000	1200000	1050000	2250000
1100000	1000000	1000000	1400000	250000	1650000
1250000	1400000	850000	1050000	1550000	700000
800000	1250000	1900000	850000	1250000	850000
2200000	700000	400000	1550000	450000	600000
850000	700000	1450000	1100000	1950000	850000
550000	650000	1050000	600000	1200000	850000
1050000	2350000	900000	550000	1150000	1000000
550000	1700000	1150000	800000	1350000	700000
800000	1250000	750000	1300000	850000	3150000
1400000	1750000	900000	750000	1200000	650000
850000	600000	2250000	1000000	1250000	900000
1250000	1200000	750000	1350000	1800000	950000
700000	1850000	1350000	550000	500000	1300000
1050000	1550000	950000	1700000	850000	1150000
1100000	900000	2650000	800000	1800000	1200000
650000	1750000	450000	1650000	700000	1000000
600000	1450000	1000000	1350000	450000	350000
1000000	700000	1900000	700000	1050000	1200000
700000	1100000	1050000	1750000	1100000	2750000
400000	1050000	900000	850000	1050000	1650000
900000	1100000	1550000	700000	650000	750000
650000	950000	1400000	650000	1100000	700000
1800000	1450000	800000	950000	650000	1000000
650000	950000	1200000	650000	650000	700000
1250000	1250000	750000	1500000	650000	1350000
1250000	1500000	700000	2100000	800000	1250000
1700000	2800000	900000	1200000	1450000	1050000
1250000	1750000	1300000	800000	1350000	1150000
600000	1500000	700000	1350000	1200000	1850000
600000	700000	750000	600000	1350000	950000
1250000	750000	850000	1300000	1050000	700000
3000000	1250000	450000	1500000	600000	850000
1150000	950000	1000000	1050000	450000	450000
600000	2100000	850000	750000	950000	900000
1200000	1350000	700000	850000	1500000	900000
1150000	450000	800000	1350000	1750000	800000
3250000	1150000	750000	650000	1000000	600000
400000	1250000	1900000	1750000	1800000	1000000
1200000	700000	1200000	2150000	1500000	450000
650000	1000000	1450000	600000	750000	1050000
1150000	1150000	800000	1100000	1500000	2100000
700000	700000	1200000	1450000	1050000	950000
500000	1250000	900000	1750000	750000	1750000
1250000	850000	650000	800000	1100000	950000
1050000	2200000	1000000	800000	550000	950000
900000	1100000	1800000	950000	1250000	550000
650000	2400000	1000000	1250000	2800000	650000
1000000	750000	900000	2450000	1250000	650000
2850000	1150000	900000	800000	500000	700000
1250000	1200000	1800000	1900000	750000	650000
600000	800000	1300000	550000	500000	1250000
1450000	800000	850000	1100000	650000	1150000
650000	500000	750000	1950000	700000	1400000
850000	750000	1300000	1050000	1250000	750000
1250000	1100000	1050000	900000	1600000	2200000
850000	1950000	1250000	850000	650000	1800000
1250000	600000	900000	1150000	600000	750000
600000	2050000	850000	400000	1050000	850000
4750000	1100000	2000000	1400000	1200000	1750000
1550000	650000	1100000	1650000	650000	2200000
750000	1250000	1050000	900000	650000	550000
800000	650000	600000	900000	1250000	900000
1100000	750000	900000	1950000	1000000	1500000
2000000	1050000	550000	600000	750000	1850000
800000	850000	1000000	1250000	650000	2550000
800000	800000	600000	1000000	800000	1700000
2500000	750000	1300000	700000	350000	700000
2350000	950000	1650000	1300000	1200000	1050000
900000	700000	1150000	1050000	950000	1000000
1000000	1850000	1150000	600000	1050000	1950000
850000	1900000	500000	1600000	1050000	1400000
2000000	650000	1200000	950000	250000	1250000
1550000	1750000	1050000	600000	1000000	1150000
750000	700000	700000	1350000	950000	1450000
700000	1400000	1650000	1350000	1250000	1450000
2050000	850000	950000	1000000	800000	1800000
1300000	1450000	650000	1200000	950000	1250000
800000	750000	2050000	1300000	800000	850000
750000	1150000	850000	750000	1450000	600000
900000	2300000	900000	2050000	2950000	700000
2050000	1000000	800000	1350000	1000000	500000
2250000	750000	1500000	1500000	450000	1050000
1150000	650000	900000	700000	1050000	1200000
1050000	2200000	2150000	850000	2050000	1350000
2050000	950000	1250000	950000	1250000	1600000
800000	1100000	1500000	700000	800000	700000
1450000	1700000	700000	200000	2000000	1550000
1150000	1350000	650000	750000	600000	900000
2000000	1650000	750000	1550000	1700000	1300000
850000	1250000	2100000	1050000	950000	1200000
950000	900000	1900000	600000	800000	3250000
1050000	1300000	850000	1050000	900000	1050000
450000	1350000	1000000	1550000	1700000	800000
2600000	700000	1000000	750000	1600000	650000
400000	750000	800000	950000	1500000	1400000
1450000	1150000	1300000	750000	2000000	650000
900000	850000	1750000	600000	1000000	1150000
1150000	1100000	1600000	850000	1650000	1850000
1000000	800000	1200000	1400000	1000000	950000
750000	800000	1050000	1900000	1050000	1300000
600000	250000	1350000	1300000	1000000	2150000
650000	1700000	850000	600000	1200000	1100000
800000	950000	2450000	1250000	850000	800000
1200000	1300000	1150000	1000000	450000	900000
2100000	950000	1150000	750000	850000	1550000
900000	1100000	650000	1050000	900000	1250000
1900000	1500000	700000	750000	1550000	1500000
1900000	1250000	850000	600000	800000	4350000
950000	850000	1200000	1200000	1000000	1750000
1000000	2250000	3250000	900000	900000	900000
800000	2050000	1400000	850000	2100000	650000
1400000	950000	1200000	750000	750000	1250000
800000	1400000	400000	1350000	1700000	900000
700000	800000	650000	1000000	850000	1900000
950000	2200000	900000	200000	650000	2350000
1600000	1800000	650000	1750000	1550000	1150000
1900000	750000	1450000	1100000	550000	1450000
1100000	700000	600000	1100000	1100000	1200000
900000	700000	1150000	1200000	950000	1950000
1850000	850000	550000	1000000	900000	600000
450000	1150000	750000	750000	1350000	2450000
2200000	1300000	600000	900000	800000	3850000
2400000	750000	1450000	950000	1400000	1750000
650000	950000	450000	1300000	600000	2400000
1700000	1050000	1000000	1600000	1550000	3950000
550000	1850000	1400000	950000	1750000	650000
600000	650000	1500000	500000	250000	1650000
700000	450000	1100000	1000000	1000000	1250000
450000	1600000	950000	1150000	3800000	1450000
1000000	1750000	900000	950000	700000	1800000
650000	400000	1050000	350000	1100000	1300000
1250000	700000	2200000	1400000	1900000	700000
900000	900000	1250000	900000	1000000	1450000
1200000	450000	500000	1050000	1800000	800000
1250000	950000	1850000	1050000	1150000	1500000
1500000	850000	700000	800000	1100000	3100000
550000	1300000	1100000	850000	900000	1950000
950000	1050000	1200000	750000	700000	800000
1050000	550000	950000	1650000	1250000	900000
2100000	600000	400000	1050000	700000	1850000
1800000	1200000	800000	700000	850000	600000
1250000	1900000	800000	1900000	750000	2100000
1100000	900000	1100000	1050000	350000	2550000
950000	900000	400000	850000	1400000	1300000
550000	950000	1350000	400000	800000	2100000
1950000	1450000	1000000	850000	750000	1750000
2250000	950000	1000000	800000	700000	1350000
650000	800000	950000	1150000	1150000	450000
600000	800000	900000	1500000	1050000	1000000
950000	2050000	750000	750000	950000	700000
1050000	1700000	1300000	1200000	800000	1700000
800000	1350000	600000	1250000	3000000	1350000
1250000	850000	800000	1000000	1000000	1750000
450000	500000	1050000	600000	600000	3150000
900000	950000	1500000	750000	1100000	800000
1950000	1600000	950000	2050000	1800000	1000000
1650000	1600000	1450000	1050000	850000	850000
1700000	1700000	1300000	900000	2100000	1700000
1000000	1700000	650000	1050000	700000	600000
1400000	1050000	1000000	850000	1200000	750000
950000	1500000	800000	1000000	3600000	1350000
1650000	1400000	1150000	700000	950000	500000
800000	1050000	950000	1500000	600000	1000000
2700000	500000	1300000	1600000	1750000	850000
2350000	1500000	1250000	1100000	900000	650000
650000	4450000	1050000	1850000	2400000	1700000
1000000	750000	900000	1000000	450000	2150000
1750000	1000000	900000	800000	3100000	1050000
1600000	750000	1500000	450000	1750000	2500000
1000000	1450000	950000	1000000	1550000	1050000
950000	650000	1250000	1150000	1000000	900000
950000	750000	1050000	1100000	1250000	2350000
900000	650000	450000	950000	850000	1350000
750000	900000	950000	750000	750000	500000
1450000	1400000	1500000	1500000	950000	850000
800000	400000	650000	1400000	700000	1050000
1150000	4150000	2400000	750000	750000	1100000
850000	950000	950000	550000	1100000	2100000
3450000	850000	3350000	750000	700000	950000
1250000	1000000	1300000	750000	1150000	2100000
1200000	1100000	800000	800000	950000	750000
2050000	300000	1800000	900000	3000000	1050000
1900000	1400000	950000	1150000	1650000	1500000
1050000	650000	1400000	800000	600000	650000
850000	1700000	700000	600000	2600000	600000
1150000	1750000	500000	900000	1650000	1200000
3050000	950000	800000	1350000	1350000	1050000
1800000	1450000	750000	550000	700000	600000
2650000	1650000	1100000	800000	1200000	1150000
950000	1100000	800000	1050000	1150000	650000
750000	850000	650000	950000	900000	650000
2250000	1400000	1000000	750000	700000	950000
900000	2750000	400000	1600000	700000	1500000
500000	1100000	450000	750000	1300000	800000
900000	1800000	600000	1400000	700000	1900000
1700000	950000	1300000	1300000	1350000	850000
1200000	900000	900000	1400000	1150000	500000
1450000	650000	950000	1500000	1550000	1000000
2250000	1200000	1300000	1200000	700000	600000
750000	700000	400000	1050000	1350000	900000
1400000	650000	1050000	650000	650000	750000
850000	600000	900000	1100000	700000	1450000
1300000	650000	300000	1200000	900000	2250000
900000	1400000	900000	2000000	1300000	500000
350000	950000	1300000	1000000	750000	1000000
800000	2100000	950000	900000	850000	500000
700000	800000	1150000	1100000	700000	850000
1450000	2150000	1050000	1650000	1350000	950000
1000000	3100000	1300000	950000	1600000	1600000
1050000	750000	850000	900000	1350000	1000000
1350000	900000	1700000	550000	800000	1500000
600000	600000	900000	800000	1300000	650000
850000	3150000	1050000	700000	750000	900000
900000	700000	1150000	1150000	1100000	1000000
650000	1950000	950000	850000	800000	4250000
1200000	1350000	1500000	900000	1350000	1200000
950000	1050000	450000	1250000	1350000	900000
750000	850000	1650000	950000	2150000	900000
450000	1450000	850000	750000	850000	850000
700000	850000	650000	950000	600000	1500000
500000	950000	1250000	850000	950000	750000
550000	600000	1150000	450000	1150000	1350000
900000	1050000	900000	700000	200000	2350000
1850000	1350000	2350000	700000	1800000	850000
750000	1700000	400000	750000	3050000	800000
1200000	850000	1800000	1100000	750000	950000
1650000	2600000	800000	1050000	450000	2000000
1000000	800000	1100000	600000	1000000	1150000
1100000	800000	1050000	900000	1150000	1450000
1400000	550000	800000	700000	1750000	2400000
650000	2800000	1600000	700000	850000	3750000
1000000	850000	900000	1250000	1250000	1850000
1400000	700000	1200000	1000000	1500000	1200000
1950000	850000	1150000	600000	1500000	1300000
1250000	2000000	1450000	1100000	750000	850000
550000	800000	500000	950000	1300000	1950000
1400000	800000	950000	700000	1100000	650000
800000	1400000	750000	750000	700000	1150000
550000	900000	1050000	700000	1350000	750000
1450000	800000	1250000	700000	1200000	750000
1800000	700000	2600000	800000	1000000	1400000
950000	1600000	950000	1150000	500000	1550000
700000	1000000	1000000	900000	1800000	1350000
2950000	1350000	1650000	1000000	2200000	300000
650000	1050000	1650000	1300000	1050000	1150000
600000	4100000	750000	800000	1450000	850000
900000	450000	1000000	1550000	850000	1000000
700000	950000	600000	350000	1300000	500000
1050000	1200000	1000000	1000000	1800000	500000
2150000	1250000	1200000	1350000	1050000	650000
850000	1000000	1400000	950000	950000	400000
900000	650000	2300000	1650000	700000	750000
1450000	2250000	1150000	1500000	750000	1750000
700000	1000000	650000	950000	850000	1000000
1250000	850000	650000	950000	850000	1650000
1200000	1300000	1600000	850000	1250000	500000
750000	850000	450000	950000	650000	850000
750000	1100000	850000	900000	500000	800000
2450000	850000	1250000	1200000	1250000	1400000
2650000	550000	1850000	750000	700000	1950000
800000	1000000	1300000	850000	950000	750000
1650000	1000000	650000	600000	1250000	1100000
800000	1800000	3350000	1350000	1750000	2050000
700000	1900000	1700000	650000	800000	1700000
1050000	1900000	1550000	900000	750000	550000
900000	750000	1600000	650000	650000	1050000
700000	1600000	600000	1200000	600000	1150000
1800000	550000	600000	800000	800000	1850000
950000	400000	1400000	1150000	600000	1600000
1150000	450000	3150000	650000	1400000	1050000
1150000	800000	1400000	700000	1150000	700000
900000	600000	1750000	1050000	700000	850000
1550000	550000	1000000	800000	1150000	1350000
2350000	1200000	1150000	550000	2800000	1500000
3050000	850000	1650000	1150000	700000	1600000
650000	450000	750000	1050000	1050000	1500000
1000000	600000	1850000	1000000	850000	1850000
600000	1550000	900000	950000	500000	1150000
700000	850000	1150000	850000	1100000	1050000
1250000	550000	600000	900000	1700000	800000
1150000	1250000	1150000	1100000	1850000	550000
800000	950000	1700000	950000	1750000	1250000
500000	1350000	900000	700000	1000000	900000
1350000	750000	1050000	650000	1400000	1250000
1550000	700000	950000	750000	900000	900000
1200000	1150000	550000	1000000	1100000	400000
700000	1500000	2750000	600000	950000	2000000
650000	900000	1100000	800000	1200000	550000
1100000	1600000	1850000	1350000	650000	2700000
1250000	800000	1050000	800000	1700000	250000
1500000	1000000	800000	900000	650000	1200000
750000	1800000	900000	1300000	1600000	1000000
650000	650000	1150000	1500000	400000	700000
700000	1450000	1400000	1000000	1700000	1500000
800000	900000	1200000	1050000	800000	550000
450000	1200000	650000	450000	1200000	600000
1000000	850000	700000	850000	1150000	1250000
900000	1050000	750000	750000	1850000	1000000
500000	1050000	1050000	950000	800000	1200000
1900000	650000	600000	850000	900000	400000
1200000	1350000	500000	700000	1500000	800000
950000	1250000	950000	800000	750000	1600000
[truncated: 570 more rows]

## Sheet: ED5c
Comparison	Number of TAD boundaries in the the first cell type	Number of TAD boundaries in the the second cell type	Number of common TAD boundaries	Number of unique TAD boundaries in the first cell type	Number of unique TAD boundaries in the second cell type
mESC vs CA1_R1	2233	2483	1931	302	549
mESC vs VTA_R1	2233	2359	1853	380	502
mESC vs OLG	2233	2363	1886	347	492
CA1 R1 vs VTA R1	2483	2359	2112	371	260
CA1 R1 vs OLG	2483	2363	2088	395	267
VTA_R1 vs OLG	2359	2363	2003	356	365
CA1_R1 vs mESC	2483	2233	1934	549	302
VTA_R1 vs mESC	2359	2233	1857	502	380
OLG vs mESC	2363	2233	1871	492	347
VTA R1 vs CA1 R1	2359	2483	2099	260	371
OLG vs CA1 R1	2363	2483	2096	267	395
OLG vs VTA_R1	2363	2359	1998	365	356

## Sheet: ED5e-i
-1000kb	-950kb	-900kb	-850kb	-800kb	-750kb	-700kb	-650kb	-600kb	-550kb	-500kb	-450kb	-400kb	-350kb	-300kb	-250kb	-200kb	-150kb	-100kb	-50kb	Border	+50kb	+100kb	+150kb	+200kb	+250kb	+300kb	+350kb	+400kb	+450kb	+500kb	+550kb	+600kb	+650kb	+700kb	+750kb	+800kb	+850kb	+900kb	+950kb	+1000kb
0.0348094	0.074504	0.130662	0.181803	0.243574	0.244679	0.279269	0.292736	0.299066	0.302932	0.272878	0.234733	0.221566	0.18621	0.147787	0.0706503	-0.0868406	-0.148776	-0.168929	-0.177881	-0.178637	-0.169133	-0.139228	-0.108598	-0.0994189	-0.0212476	0.0975004	0.0552959	0.0627452	0.0455968	0.0671785	0.0481447	0.0110803	0.00126615	0.0351119	0.0502343	0.0902976	0.139466	0.155909	0.173495	0.166259
0.12166	0.1405	0.126726	0.148415	0.108593	0.0916606	0.0447769	-0.00658179	-0.0864524	-0.16027	-0.15051	-0.199855	-0.192484	-0.188217	-0.128265	-0.074602	-0.0827237	-0.0886239	-0.103778	-0.138829	-0.139853	-0.109675	-0.0883315	-0.0474172	-0.103932	-0.118474	-0.15371	-0.232635	-0.265416	-0.285215	-0.290732	-0.229962	-0.22584	-0.179442	-0.10948	-0.0718146	0.00744463	0.0290203	-0.00484459	0.00326143	-0.0199126
0.11485	0.119601	0.149351	0.191982	0.152797	0.130627	0.119822	0.0884224	0.0811016	0.086899	0.110913	0.0991785	0.0924968	0.0751321	0.0591775	0.0760572	0.0518339	0.0321289	0.0650967	0.0437606	0.0031051	0.0100573	0.0379192	0.0685935	0.103774	0.133423	0.133341	0.123278	0.11735	0.132995	0.166514	0.192442	0.199327	0.16329	0.128205	0.103709	0.146677	0.163797	0.177087	0.181779	0.133382
0.0760572	0.0518339	0.0321289	0.0650967	0.0437606	0.0031051	0.0100573	0.0379192	0.0685935	0.103774	0.133423	0.133341	0.123278	0.11735	0.132995	0.166514	0.192442	0.199327	0.16329	0.128205	0.103709	0.146677	0.163797	0.177087	0.181779	0.133382	0.109768	0.0920559	0.0835383	0.0779319	0.0846846	0.0561166	0.0422129	0.0111632	-0.0106902	-0.0445526	-0.0999188	-0.09265	-0.0790708	-0.0731142	-0.0364638
0.220129	0.218326	0.179339	0.164341	0.161196	0.187721	0.178177	0.195224	0.200515	0.200948	0.21182	0.187935	0.183613	0.166269	0.133575	0.0695095	0.0807527	0.0781298	0.0674975	0.0271184	0.0179599	0.0470196	0.0126204	-0.00282689	0.0109318	0.0143415	0.00605505	0.00354277	-0.0136887	0.033218	0.0770807	0.118816	0.196489	0.229816	0.229825	0.23706	0.236744	0.227805	0.218777	0.185099	0.17314
-0.000683131	0.0522873	0.00991555	0.00471617	0.00058768	-0.0528675	-0.00420197	-0.0157251	-0.0488391	-0.0659935	-0.0974806	-0.104138	-0.0639103	-0.0557488	-0.041948	-0.0963673	-0.1564	-0.12291	-0.137841	-0.154117	-0.177897	-0.15602	-0.176216	-0.148228	-0.132885	-0.0630626	-0.122463	-0.114149	-0.0911695	-0.106475	-0.0873435	-0.109901	-0.131923	-0.144833	-0.118186	-0.10998	-0.0876987	-0.085222	-0.103718	-0.126558	-0.141162
0.0190152	0.00463983	-0.0210886	-0.00241881	-0.0165736	-0.0799868	-0.116849	-0.163016	-0.168569	-0.131683	-0.125145	-0.14173	-0.178866	-0.217707	-0.231367	-0.194741	-0.163491	-0.158602	-0.205966	-0.255735	-0.301784	-0.298218	-0.259656	-0.221234	-0.137462	-0.130894	-0.084513	-0.0472302	-0.0518639	-0.0854694	-0.0607077	-0.0732717	-0.109968	-0.135804	-0.190845	-0.194048	-0.174557	-0.163129	-0.149294	-0.117129	-0.0527375
-0.30196	-0.278042	-0.230746	-0.176999	-0.194645	-0.200206	-0.260323	-0.264131	-0.274403	-0.292066	-0.301175	-0.285325	-0.240679	-0.201319	-0.199775	-0.213988	-0.266969	-0.321048	-0.383342	-0.402911	-0.459953	-0.422445	-0.387271	-0.358919	-0.316211	-0.247859	-0.258281	-0.243652	-0.337548	-0.315444	-0.381534	-0.474667	-0.54212	-0.585808	-0.686372	-0.744724	-0.657936	-0.551658	-0.415149	-0.392251	-0.420562
-0.45387	-0.42963	-0.396109	-0.397566	-0.382374	-0.344002	-0.343206	-0.271105	-0.26142	-0.172052	-0.128345	-0.0899425	-0.134695	-0.111465	-0.106497	-0.0791811	-0.116011	-0.124374	-0.144737	-0.146069	-0.167693	-0.130558	-0.0738469	-0.0135621	-0.0350683	-0.0507708	-0.0126768	0.0027507	0.0274601	0.0167215	-0.0572079	-0.114198	-0.125171	-0.144895	-0.172307	-0.20814	-0.205167	-0.184157	-0.107757	-0.0392266	0.0456002
-0.0123256	-0.103872	-0.208884	-0.311723	-0.338001	-0.394013	-0.432606	-0.396774	-0.395624	-0.364246	-0.329217	-0.248115	-0.175835	-0.157002	-0.132961	-0.122792	-0.143325	-0.163047	-0.140199	-0.223318	-0.251866	-0.207742	-0.131042	-0.0923345	-0.0580231	-0.0473597	-0.0679738	-0.0694088	-0.0818022	-0.0879651	-0.0747633	-0.0612561	-0.0365495	0.0160055	0.0257169	0.0678064	0.100699	0.11206	0.109461	0.0684607	0.0466489
-0.172621	-0.230415	-0.218894	-0.1894	-0.198044	-0.182488	-0.176645	-0.182303	-0.215418	-0.279279	-0.307081	-0.30287	-0.286174	-0.271101	-0.256608	-0.287346	-0.287325	-0.265914	-0.266793	-0.267853	-0.291491	-0.259681	-0.234616	-0.172131	-0.152355	-0.0982258	-0.118375	-0.132373	-0.111506	-0.112631	-0.120955	-0.16076	-0.229737	-0.214953	-0.202841	-0.198563	-0.136792	-0.0738139	-0.0174508	0.0343268	0.0677566
-0.0532649	-0.0530409	-0.0263727	-0.0180853	0.00672402	0.0151927	0.0463387	0.0665636	0.110884	0.137439	0.156416	0.159536	0.100959	0.0750991	0.0771698	0.0900326	0.0864662	0.0633318	0.0408056	-0.012747	-0.0294609	-0.0190763	0.0540892	0.0927058	0.117516	0.100364	0.0896564	0.08781	0.0916182	0.0821412	0.0398373	-0.0150565	-0.000554258	0.0273097	-0.0125363	9.68966e-05	0.0164324	-0.0101116	-0.0535828	-0.102055	-0.131656
-0.0608457	-0.0912882	-0.113798	-0.066945	-0.0340413	-0.0235991	0.0301697	0.0382209	0.0317236	-0.000895622	0.0072853	0.0104894	-0.00440451	-0.0820565	-0.0972385	-0.103999	-0.102907	-0.0956752	-0.0981475	-0.117499	-0.136233	-0.0782435	-0.0183321	0.0708095	0.0949731	0.0809963	0.0609708	0.0297298	0.0192213	0.00190605	-0.00150889	-0.0396201	-0.0749943	-0.105032	-0.0328584	0.0336501	0.0642745	0.0651333	0.0463758	-0.0273411	-0.038429
-0.234649	-0.199031	-0.211446	-0.152854	-0.140444	-0.058973	-0.0123993	0.0541864	0.0832492	0.0999649	0.0940796	0.0245947	-0.00570769	-0.0564799	-0.0716755	-0.0966949	-0.0897202	-0.0961217	-0.0943328	-0.0909693	-0.123953	-0.110705	-0.127109	-0.129964	-0.121084	-0.133439	-0.137423	-0.135659	-0.131881	-0.116211	-0.12236	-0.188761	-0.214864	-0.23252	-0.179154	-0.15275	-0.178842	-0.204998	-0.22311	-0.213656	-0.155155
-0.0564799	-0.0716755	-0.0966949	-0.0897202	-0.0961217	-0.0943328	-0.0909693	-0.123953	-0.110705	-0.127109	-0.129964	-0.121084	-0.133439	-0.137423	-0.135659	-0.131881	-0.116211	-0.12236	-0.188761	-0.214864	-0.23252	-0.179154	-0.15275	-0.178842	-0.204998	-0.22311	-0.213656	-0.155155	-0.101662	-0.0682987	-0.0442977	-0.0353537	-0.00580556	0.0180184	0.0777043	0.083374	0.085574	0.070269	0.0648105	0.0807296	0.086735
0.0412794	0.0652098	0.0344899	0.0088052	0.003831	0.015272	0.0250498	0.0134036	-0.00508215	0.00584008	0.0136726	-0.00270132	-0.00293504	0.037217	0.0486228	0.0161639	0.00442118	0.0194377	0.0180253	0.0029835	0.00283757	0.0297196	0.0752577	0.0486363	0.0674045	0.0660914	0.0614613	0.0662377	0.0723765	0.0640114	0.0485891	0.029416	-0.0178914	-0.0598183	-0.081176	-0.0808777	-0.0741144	-0.0746203	-0.0517015	-0.0466008	-0.0655999
-0.0757536	-0.113215	-0.161372	-0.226516	-0.305213	-0.282782	-0.244749	-0.157755	-0.0716975	0.040457	0.122949	0.169356	0.22981	0.279642	0.316834	0.296964	0.248212	0.177327	0.14707	0.134067	0.0995068	0.116624	0.10014	0.100494	0.115056	0.144565	0.168665	0.202474	0.214697	0.244779	0.275903	0.260236	0.271136	0.271909	0.232183	0.184125	0.152029	0.142088	0.0936131	0.0635883	0.0488349
0.0995068	0.116624	0.10014	0.100494	0.115056	0.144565	0.168665	0.202474	0.214697	0.244779	0.275903	0.260236	0.271136	0.271909	0.232183	0.184125	0.152029	0.142088	0.0936131	0.0635883	0.0488349	0.0774734	0.102182	0.139808	0.14511	0.158273	0.156166	0.159614	0.137043	0.123473	0.103255	0.115484	0.114876	0.137217	0.175565	0.204714	0.241902	0.249929	0.23333	0.168148	0.155237
0.0466493	0.0746906	0.0643424	0.0350602	-0.0206439	-0.0734763	-0.0614429	-0.0113185	0.0153984	0.0358443	0.0500825	0.0283426	0.0629933	0.0722191	0.0951636	0.0917641	0.030447	-0.0344674	-0.0817866	-0.0682931	-0.109347	-0.0675274	-0.0758804	-0.0587925	-0.0435827	-0.0548716	-0.0519607	-0.0649385	-0.0658978	-0.0144067	0.033241	0.0614471	0.0943769	0.111156	0.158404	0.192711	0.196174	0.183853	0.178373	0.150235	0.158699
0.137866	0.131615	0.113312	0.131325	0.155121	0.176316	0.172808	0.175032	0.176022	0.165473	0.213688	0.224055	0.237665	0.230208	0.211573	0.187441	0.177602	0.176316	0.174145	0.16712	0.142953	0.174443	0.190754	0.22443	0.263622	0.287227	0.293514	0.296105	0.301666	0.285265	0.270476	0.248848	0.184426	0.120863	0.0575039	0.042786	0.0487554	0.00825438	0.0120699	-0.0136138	-0.043037
0.165593	0.155184	0.109156	0.113106	0.0812515	0.0570932	0.0443417	0.0511758	0.0716388	0.0955328	0.133791	0.149011	0.158503	0.136654	0.143939	0.127478	0.093713	0.0560747	0.0482963	0.0215612	0.00718262	0.0104463	0.021921	0.0379093	0.0701817	0.114952	0.168404	0.177146	0.195836	0.172545	0.160138	0.125374	0.0846173	0.0695623	0.0489638	0.0229316	0.00702633	-0.00803109	0.00583361	0.0769779	0.11686
0.119532	0.133315	0.119367	0.108618	0.105912	0.0862903	0.0956525	0.0958576	0.0798076	0.0363394	-0.00785113	-0.0197883	-0.0835233	-0.114538	-0.134114	-0.219352	-0.224524	-0.204613	-0.196269	-0.249118	-0.288833	-0.363045	-0.392273	-0.442757	-0.46436	-0.467695	-0.449016	-0.443775	-0.380813	-0.306589	-0.213047	-0.164224	-0.123928	-0.0515556	-0.0290197	-0.016755	-0.0145691	0.02966	0.0116134	-0.0286434	-0.0562116
-0.0333942	-0.0229207	-0.00820373	0.000830205	-0.0146096	-0.0644266	-0.0970512	-0.102033	-0.0921488	-0.127347	-0.0997415	-0.128669	-0.140739	-0.138425	-0.118728	-0.102578	-0.103245	-0.137404	-0.135429	-0.121228	-0.204293	-0.189322	-0.186539	-0.158024	-0.142826	-0.0853822	-0.0732572	-0.0471183	-0.0677954	-0.101022	-0.104034	-0.164699	-0.263471	-0.314171	-0.362806	-0.441011	-0.51073	-0.616577	-0.624585	-0.518023	-0.470582
-0.0118597	0.00743701	0.0188707	0.0061828	-0.0280176	-0.110557	-0.220152	-0.230438	-0.269072	-0.276998	-0.230168	-0.254798	-0.192003	-0.0798396	-0.0298249	-0.00493444	-0.00373645	-0.0276936	-0.0258257	-0.0579444	-0.0695383	-0.0481111	-0.0260488	0.00898417	0.04302	0.0660042	0.0748467	0.0750929	0.0407741	-0.050375	-0.155557	-0.248666	-0.324544	-0.361299	-0.341383	-0.361726	-0.350706	-0.324279	-0.325601	-0.286741	-0.312592
-0.217126	-0.265858	-0.306372	-0.28679	-0.250507	-0.260606	-0.320502	-0.289051	-0.228584	-0.183657	-0.137268	-0.0685689	-0.0430106	-0.039091	-0.019244	-0.0245322	0.00494935	0.00714627	0.000125492	0.051708	0.0479607	0.064248	0.0744374	0.0499308	0.0759005	0.0949413	0.128324	0.166029	0.21751	0.255439	0.280212	0.254012	0.250421	0.232896	0.234316	0.202825	0.203501	0.137561	0.0904165	0.0415195	0.0426158
0.280212	0.254012	0.250421	0.232896	0.234316	0.202825	0.203501	0.137561	0.0904165	0.0415195	0.0426158	0.0368237	-0.00281025	-0.00787316	-0.0320379	-0.00563464	0.0139594	0.0324948	-0.0174609	-0.013046	-0.023136	-0.00524967	0.044409	0.0426938	0.0781236	0.055653	0.0371798	0.0605822	0.121669	0.160821	0.21463	0.246412	0.294616	0.331722	0.330099	0.35937	0.37595	0.340637	0.298503	0.258743	0.221404
0.0459737	-0.00603805	-0.0463033	-0.0929199	-0.0336147	0.00467268	0.00353996	-0.00569331	-0.0274479	-0.0499438	-0.0316607	-0.0233847	0.00841053	0.00442873	0.0294811	0.0527895	0.0953072	0.127642	0.125042	0.116944	0.0990735	0.143191	0.166593	0.222011	0.250157	0.234434	0.228884	0.243906	0.24012	0.254264	0.223363	0.179641	0.106736	0.0741286	0.0866412	0.151282	0.14632	0.176532	0.231553	0.265845	0.33496
0.350038	0.356366	0.3407	0.327112	0.326975	0.347844	0.334465	0.33368	0.319934	0.278244	0.253948	0.231348	0.216319	0.176031	0.101088	0.0775837	0.0677408	0.0830113	0.0581881	0.0151129	-0.0449575	-0.106198	-0.117194	-0.113925	-0.119767	-0.140743	-0.109193	-0.125282	-0.166682	-0.189643	-0.167248	-0.124987	-0.101857	-0.08477	-0.0632888	-0.0692355	-0.0913703	-0.106576	-0.14005	-0.163749	-0.190447
-0.0913703	-0.106576	-0.14005	-0.163749	-0.190447	-0.266271	-0.39351	-0.501858	-0.523584	-0.493848	-0.430921	-0.39279	-0.329061	-0.246433	-0.193856	-0.135614	-0.0672251	-0.0754685	-0.043037	-0.08285	-0.119561	-0.0921176	-0.0817595	-0.0618394	-0.0493881	-0.0519872	-0.0491122	0.00597548	0.0886349	0.156574	0.179077	0.155151	0.0842314	0.0808544	0.0724622	0.0840592	0.0884184	0.0568017	0.0483775	0.0233018	0.0388945
0.0842314	0.0808544	0.0724622	0.0840592	0.0884184	0.0568017	0.0483775	0.0233018	0.0388945	0.0950576	0.206711	0.117416	0.134709	0.118055	0.146812	0.153638	0.138387	0.14817	0.162379	0.126582	0.104102	0.169703	0.161131	0.165824	0.161696	0.166758	0.146518	0.124988	0.0754292	0.0677826	0.0397084	0.0212481	0.00825438	0.00951404	0.0093072	0.0041993	0.00779671	0.0395592	0.0890813	0.108021	0.14413
-0.110455	-0.0719858	-0.0771822	-0.0264877	0.0608449	0.0898332	0.116038	0.154518	0.181585	0.216244	0.235576	0.23783	0.192551	0.161517	0.125769	0.0796348	0.0248715	0.00370391	-0.021185	-0.0661884	-0.0953215	-0.0924836	-0.0634606	-0.045259	-0.00451668	0.00775311	0.038201	0.0806645	0.106597	0.122967	0.143175	0.116257	0.108242	0.0982617	0.0569808	0.0454889	0.00641555	-0.0312277	-0.0589219	-0.0546933	-0.0693045
-0.0120034	0.0139052	-0.00597937	-0.0311456	-0.0525742	-0.0877985	-0.121077	-0.177931	-0.240013	-0.252364	-0.259941	-0.262559	-0.21688	-0.17324	-0.154833	-0.0944127	-0.0765697	-0.0359495	-0.0525401	-0.0607761	-0.0820727	-0.0644304	-0.0010437	0.00855941	0.0268914	-0.000353032	0.0167891	-0.00819271	0.0121858	0.0270133	0.0400886	0.0346716	0.0379911	0.0483881	0.0624793	0.0579496	0.0676537	0.0927029	0.0386314	0.0533845	0.0730353
0.0644751	0.0598465	0.041885	0.0016039	-0.028662	-0.0523659	-0.0530971	-0.0864483	-0.101116	-0.131983	-0.089939	-0.0361143	-0.0485795	-0.0119039	0.0191627	0.0265364	0.0426902	0.0803778	0.0742466	0.076583	0.0530958	0.0668379	0.105335	0.114342	0.17724	0.231167	0.251321	0.284327	0.31867	0.339237	0.354493	0.35919	0.321321	0.327528	0.301648	0.29307	0.281598	0.254447	0.26393	0.245137	0.252554
-0.0927446	-0.0895269	-0.192399	-0.201442	-0.213242	-0.224306	-0.190635	-0.193384	-0.116627	-0.0753531	-0.0612447	-0.0518887	-0.0112154	0.013348	0.0615976	0.106651	0.0909721	0.117429	0.0856331	0.0748328	0.0726637	0.138414	0.157802	0.157154	0.176096	0.155026	0.166508	0.117379	0.0847551	0.00118426	-0.0342392	-0.0890917	-0.123833	-0.135923	-0.145365	-0.195855	-0.267237	-0.234382	-0.207566	-0.162118	-0.125195
0.0833974	0.110815	0.0913288	0.0930078	0.0794516	0.0788811	0.0858843	0.0976542	0.0777845	0.0486424	0.0233701	0.0261383	0.0428462	0.0490979	0.086077	0.0852509	0.056879	0.0482115	0.0178646	0.0118018	0.00129739	0.0301859	0.0112076	0.055066	0.112224	0.155659	0.187518	0.186148	0.143767	0.107309	0.0558006	0.00631737	-0.0296012	-0.0289638	-0.124454	-0.175945	-0.216052	-0.261705	-0.280952	-0.240255	-0.222869
-0.181162	-0.176077	-0.190568	-0.204651	-0.206521	-0.21212	-0.247404	-0.285899	-0.2812	-0.248293	-0.261206	-0.271596	-0.270327	-0.282835	-0.349663	-0.358294	-0.350417	-0.34619	-0.357241	-0.381526	-0.407438	-0.352533	-0.331247	-0.293082	-0.234927	-0.146497	-0.0623999	0.0764999	0.178554	0.25056	0.343676	0.378065	0.401261	0.342631	0.249789	0.162532	0.0464548	-0.0866694	-0.194855	-0.264458	-0.3497
0.0851717	0.0934734	0.0837628	0.0534232	0.0089878	-0.0492369	-0.0627394	-0.0585339	-0.0114105	0.0175831	0.0310549	0.0180377	0.0229747	0.0456765	0.0281026	0.0719759	0.0512674	0.0157706	-0.0144473	-0.0560825	-0.0949353	-0.0712642	-0.0383182	-0.0120917	-0.0324076	-0.0770744	-0.110084	-0.100008	-0.170142	-0.177212	-0.165231	-0.180007	-0.199659	-0.204718	-0.161938	-0.105051	-0.0604561	-0.0253424	0.0454323	0.0315338	-0.00635719
0.00564807	-0.018885	-0.043835	-0.0688984	-0.124044	-0.180553	-0.203094	-0.149876	-0.103425	-0.0297504	0.0193141	0.0587213	0.0841453	0.112373	0.14793	0.160514	0.11786	0.05113	0.0188058	-0.00304449	-0.00504073	0.0316482	0.0818245	0.111045	0.143532	0.157232	0.204475	0.233266	0.240757	0.238669	0.246418	0.257207	0.250731	0.277168	0.278801	0.277783	0.259537	0.244458	0.198169	0.148068	0.11861
0.157232	0.204475	0.233266	0.240757	0.238669	0.246418	0.257207	0.250731	0.277168	0.278801	0.277783	0.259537	0.244458	0.198169	0.148068	0.11861	0.129149	0.140583	0.109918	0.0923364	0.0822386	0.102323	0.111849	0.0870058	0.114736	0.151663	0.138895	0.104971	0.124513	0.142804	0.154721	0.140357	0.167913	0.210232	0.213607	0.179267	0.162836	0.123283	0.0500437	-0.0257736	-0.0613781
-0.180839	-0.146864	-0.149913	-0.219408	-0.198782	-0.164085	-0.172499	-0.202753	-0.195587	-0.191711	-0.200074	-0.248996	-0.279772	-0.262082	-0.240449	-0.269459	-0.296389	-0.281218	-0.322241	-0.403162	-0.438756	-0.401656	-0.41524	-0.401641	-0.388677	-0.341429	-0.3458	-0.345104	-0.339848	-0.292264	-0.294005	-0.363003	-0.328681	-0.349081	-0.350762	-0.292179	-0.2685	-0.248458	-0.23903	-0.213149	-0.16653
-0.213149	-0.16653	-0.132111	-0.137521	-0.102111	-0.0373508	0.0220361	0.069879	0.127846	0.185916	0.198646	0.205083	0.217802	0.241727	0.244391	0.219146	0.178496	0.1485	0.10235	0.049645	0.016966	0.0547319	0.0593419	0.0465043	-0.00248824	-0.0531312	-0.0843944	-0.115543	-0.120331	-0.123256	-0.140763	-0.20272	-0.165723	-0.195922	-0.144036	-0.0850064	-0.0400446	-0.0207662	0.0270348	0.0310906	0.0322376
-0.280169	-0.272114	-0.224173	-0.120787	-0.0700746	0.00893424	0.0611162	0.124485	0.208147	0.241194	0.29097	0.324002	0.318732	0.276027	0.261343	0.198161	0.238237	0.208322	0.153898	0.160065	0.123785	0.130907	0.139002	0.163266	0.186092	0.165904	0.105739	0.0999329	0.066006	0.0384525	0.0717425	0.0467215	0.0403862	-0.0449171	-0.129585	-0.155304	-0.157169	-0.185157	-0.174661	-0.140301	-0.17759
0.208322	0.153898	0.160065	0.123785	0.130907	0.139002	0.163266	0.186092	0.165904	0.105739	0.0999329	0.066006	0.0384525	0.0717425	0.0467215	0.0403862	-0.0449171	-0.129585	-0.155304	-0.157169	-0.185157	-0.174661	-0.140301	-0.17759	-0.158954	-0.133074	-0.0320693	0.0783435	0.151666	0.20678	0.236335	0.255397	0.280624	0.340061	0.316591	0.331938	0.30789	0.327767	0.311356	0.287467	0.25427
-0.0606886	-0.0876248	-0.117059	-0.139444	-0.114411	-0.0866809	-0.0676538	-0.0360594	0.0132332	-0.00461685	-0.060677	-0.113178	-0.143849	-0.175294	-0.222584	-0.295689	-0.407512	-0.487643	-0.549572	-0.598138	-0.659417	-0.605737	-0.556122	-0.559514	-0.499843	-0.462313	-0.365354	-0.385046	-0.375879	-0.335432	-0.263914	-0.336516	-0.329008	-0.359855	-0.37305	-0.354802	-0.318252	-0.279412	-0.304655	-0.354514	-0.370326
-0.181393	-0.108743	-0.0888437	-0.0740472	-0.0481995	-0.0355341	-0.0786887	-0.19497	-0.275408	-0.365202	-0.473578	-0.531468	-0.645538	-0.701336	-0.770218	-0.821824	-0.824655	-0.758956	-0.820508	-0.810061	-0.868322	-0.803496	-0.82897	-0.752793	-0.665149	-0.612182	-0.522534	-0.574024	-0.60271	-0.585698	-0.595257	-0.630641	-0.656454	-0.698566	-0.722278	-0.698272	-0.693751	-0.681733	-0.657332	-0.655902	-0.582908
-0.575999	-0.527608	-0.535345	-0.573785	-0.55042	-0.568163	-0.678269	-0.804002	-0.800438	-0.825017	-0.71884	-0.777509	-0.84407	-0.778067	-0.789526	-0.918073	-0.815518	-0.784406	-0.872669	-0.858896	-0.992065	-0.915101	-0.859227	-0.821071	-0.683303	-0.513552	-0.486863	-0.422253	-0.311982	-0.227657	-0.149546	-0.112229	-0.0914418	-0.137861	-0.100303	-0.0350618	0.0335331	0.0708231	0.109458	0.120665	0.133823
0.120665	0.133823	0.134179	0.14969	0.210418	0.230483	0.248586	0.301239	0.327062	0.352194	0.365081	0.353707	0.359494	0.302211	0.266536	0.177546	0.149198	0.0882547	0.0477313	0.00883897	-0.0202656	0.00362248	0.0244451	0.0388689	0.0178763	0.0398555	0.0043762	-0.0072898	-0.0398219	-0.063718	-0.0333025	0.00414094	0.0370949	0.038894	0.0656678	0.1064	0.168363	0.202439	0.188336	0.156745	0.134031
0.352194	0.365081	0.353707	0.359494	0.302211	0.266536	0.177546	0.149198	0.0882547	0.0477313	0.00883897	-0.0202656	0.00362248	0.0244451	0.0388689	0.0178763	0.0398555	0.0043762	-0.0072898	-0.0398219	-0.063718	-0.0333025	0.00414094	0.0370949	0.038894	0.0656678	0.1064	0.168363	0.202439	0.188336	0.156745	0.134031	0.0600026	0.0281631	0.00394975	-0.010911	-0.0270679	-0.0207255	-0.0310782	0.032726	0.0751903
0.163035	0.16858	0.165345	0.163398	0.159461	0.166364	0.132613	0.0692321	0.0398914	0.0619147	0.0569047	0.0410672	0.0208119	-0.0498053	-0.0898871	-0.112078	-0.137897	-0.185144	-0.183108	-0.266915	-0.288502	-0.244614	-0.177702	-0.115101	-0.117151	-0.13088	-0.0705469	0.0151681	0.0399631	0.0584846	0.0772746	0.0408271	0.00450852	-0.0295458	-0.0750373	-0.110182	-0.124801	-0.107634	-0.0742297	-0.0124683	-0.0117731
-0.0787549	-0.0964352	-0.136219	-0.187955	-0.193489	-0.208602	-0.1593	-0.151445	-0.124271	-0.0873192	-0.0691344	-0.0534622	-0.0417902	-0.0336119	-0.0249582	0.0188373	0.0250974	-0.00241411	-0.0122118	-0.0278684	-0.0625547	-0.0336799	-0.0172327	-0.038087	-0.0282104	-0.0475515	-0.0199104	0.00575761	0.0408235	0.0664145	0.0611834	0.0582969	0.0995786	0.10061	0.100882	0.122674	0.0974229	0.0958747	0.105934	0.0902163	0.0533844
-0.163886	-0.193257	-0.239347	-0.303931	-0.319167	-0.255541	-0.248472	-0.215264	-0.151679	-0.0630862	-0.0313532	-0.00108153	0.0694394	0.0864327	0.100476	0.141718	0.14011	0.109055	0.0574823	0.0181384	0.014847	0.0415867	0.0448571	0.0599672	0.0228093	0.0216802	0.0533347	0.0818452	0.112213	0.166226	0.176307	0.11963	0.0149419	-0.054197	-0.137431	-0.259975	-0.396594	-0.529652	-0.697851	-0.806274	-0.918773
0.134925	0.139923	0.131035	0.104535	0.0645084	0.110353	0.107786	0.0985803	0.0697521	0.0727595	0.114473	0.138259	0.125955	0.172426	0.198068	0.165237	0.16422	0.191552	0.189206	0.162344	0.158292	0.201419	0.238902	0.245175	0.194325	0.174436	0.177944	0.144129	0.132993	0.0503506	-0.0237658	-0.129912	-0.231387	-0.267718	-0.30108	-0.327633	-0.311076	-0.298683	-0.231824	-0.211033	-0.149935
0.264097	0.243998	0.253265	0.22432	0.169554	0.139504	0.0982532	0.057748	-0.000535563	-0.0304304	0.031345	0.0980672	0.0890036	0.110343	0.147598	0.178208	0.174659	0.17255	0.133386	0.110131	0.107204	0.116971	0.175612	0.210902	0.225506	0.235499	0.267847	0.258394	0.254724	0.208412	0.156421	0.10928	0.0954849	0.092853	0.0957195	0.076544	0.0656538	0.0922686	0.0931675	0.113073	0.132872
-0.166826	-0.154306	-0.179288	-0.172154	-0.168893	-0.145475	-0.132096	-0.0698115	-0.0203665	0.00325835	0.0871201	0.137112	0.190974	0.191174	0.169796	0.12678	0.0939243	0.067488	0.0701103	0.0845807	0.0623279	0.118255	0.147112	0.163025	0.172625	0.191635	0.216361	0.242348	0.231372	0.229383	0.21471	0.224197	0.262318	0.254814	0.22402	0.210414	0.191926	0.147878	0.0775366	0.010659	-0.0675881
0.128167	0.100841	0.0938586	0.113281	0.190822	0.244344	0.312502	0.342657	0.406802	0.442422	0.465692	0.478617	0.428896	0.409863	0.333806	0.296729	0.252092	0.213677	0.165503	0.127512	0.112633	0.134203	0.173544	0.15466	0.139742	0.096437	0.0789126	0.0747142	0.0358942	0.0382874	0.0401567	0.0519021	0.035182	0.0669003	0.0402679	0.0535301	0.0759285	0.0951121	0.164901	0.20889	0.242441
-0.0719026	-0.0625586	-0.0219791	0.00668638	0.0364767	0.0680016	0.0827925	0.0971954	0.119383	0.161296	0.149767	0.115763	0.0407554	4.70638e-05	-0.0185354	-0.0156403	-0.030871	-0.0476163	-0.113653	-0.132221	-0.134623	-0.100932	-0.0368762	-0.0622429	-0.0698231	-0.0955526	-0.107185	-0.138194	-0.112285	-0.193194	-0.142899	-0.253242	-0.382858	-0.39165	-0.471942	-0.438031	-0.389712	-0.416378	-0.363413	-0.157902	-0.085902
-0.0422875	-0.0593741	-0.0468277	-0.0267186	-0.00207439	-0.021253	-0.0326688	-0.0181695	-0.0149882	-0.0233311	-0.00613782	-0.00452069	0.0283005	0.000883718	0.00445706	0.00279477	0.000367777	0.0117053	0.0305294	0.00137737	-0.0195404	0.0172024	0.00403064	0.00461878	0.0663335	0.102301	0.115634	0.163885	0.175612	0.182841	0.185314	0.161187	0.146952	0.137066	0.0773654	0.0317093	0.0220761	-0.0120445	0.0131309	0.00474005	0.0249416
0.0117053	0.0305294	0.00137737	-0.0195404	0.0172024	0.00403064	0.00461878	0.0663335	0.102301	0.115634	0.163885	0.175612	0.182841	0.185314	0.161187	0.146952	0.137066	0.0773654	0.0317093	0.0220761	-0.0120445	0.0131309	0.00474005	0.0249416	0.0556565	0.0486085	0.0414828	0.0682724	0.0629915	0.0680333	0.0754177	0.0459467	0.00618352	0.0486192	0.0445604	0.046775	0.022744	0.00874736	-0.00772712	-0.0195964	-0.0294441
0.182841	0.185314	0.161187	0.146952	0.137066	0.0773654	0.0317093	0.0220761	-0.0120445	0.0131309	0.00474005	0.0249416	0.0556565	0.0486085	0.0414828	0.0682724	0.0629915	0.0680333	0.0754177	0.0459467	0.00618352	0.0486192	0.0445604	0.046775	0.022744	0.00874736	-0.00772712	-0.0195964	-0.0294441	-0.0313155	-0.0437499	-0.1035	-0.0818108	-0.0909862	-0.0957101	-0.0965259	-0.100133	-0.0658466	-0.0657193	-0.0958126	-0.0716507
0.0703421	0.0801233	0.105279	0.126334	0.144336	0.19765	0.229653	0.277327	0.288424	0.30126	0.296645	0.271358	0.257626	0.203393	0.159171	0.0897382	0.0491573	0.0373141	-0.0334006	-0.0420408	-0.0841461	-0.0694284	-0.0337478	0.0288969	0.0310635	0.0919504	0.125168	0.14549	0.151205	0.14479	0.148713	0.11401	0.132912	0.149175	0.141575	0.0744727	0.0165028	-0.0392762	-0.093958	-0.109275	-0.141423
0.0162257	0.0327116	0.0452823	0.0470463	0.0555395	0.08737	0.0830152	0.115607	0.127772	0.153858	0.165227	0.164214	0.130614	0.0967404	0.0588173	0.00747518	-0.0655457	-0.0731743	-0.140069	-0.18885	-0.190936	-0.172407	-0.165808	-0.157802	-0.181782	-0.165403	-0.124902	-0.140346	-0.106804	-0.0901736	-0.0565608	-0.00177904	0.0157699	0.0501156	0.0726333	0.109509	0.138041	0.163993	0.147145	0.144956	0.120224
-0.157802	-0.181782	-0.165403	-0.124902	-0.140346	-0.106804	-0.0901736	-0.0565608	-0.00177904	0.0157699	0.0501156	0.0726333	0.109509	0.138041	0.163993	0.147145	0.144956	0.120224	0.0972678	0.0491573	0.0452073	0.0662067	0.0791185	0.0997816	0.0831127	0.0624055	0.0603527	0.0620701	0.0157845	0.0433945	0.0129701	0.00411888	0.031482	0.0207356	0.0624444	0.0482377	0.0413001	0.0934682	0.107037	0.0370338	0.0438274
0.126415	0.123998	0.0754772	-0.0748586	-0.149951	-0.187657	-0.25792	-0.205109	-0.230349	-0.177715	-0.115453	-0.106022	-0.0275564	0.0384956	0.079307	0.0914003	0.0761244	0.04982	0.0267306	0.00728077	-0.0455943	-0.00117008	-0.00102618	0.0108237	0.0521866	0.0951915	0.128865	0.121502	0.146926	0.100243	0.112217	0.0856478	0.0987663	0.106037	0.0720933	0.0558977	0.0819498	0.138212	0.156262	0.182376	0.180923
-0.141378	-0.22872	-0.305919	-0.36856	-0.395638	-0.35042	-0.269608	-0.202994	-0.132523	-0.0641136	-0.0200211	0.0402415	0.0898777	0.0710567	0.0674236	0.0526878	0.00630686	-0.0392003	-0.0980587	-0.121691	-0.143746	-0.12563	-0.136201	-0.046373	-0.00232837	0.0562237	0.0986195	0.15969	0.214921	0.218039	0.218249	0.210525	0.221183	0.181641	0.173492	0.131252	0.134308	0.0672669	0.00214049	-0.00287439	0.000349713
-0.110471	-0.0950776	-0.124506	-0.198678	-0.238942	-0.205776	-0.218212	-0.207627	-0.206594	-0.175418	-0.141289	-0.114694	-0.0546372	-0.00660754	0.0569594	0.040588	0.0521622	-0.00493081	-0.0527769	-0.118528	-0.145279	-0.132094	-0.116477	-0.11183	-0.0938951	-0.113605	-0.129737	-0.0987881	-0.0717751	-0.08357	-0.102493	-0.149021	-0.22584	-0.288016	-0.344716	-0.321915	-0.274856	-0.252334	-0.260736	-0.247328	-0.189592
0.0569594	0.040588	0.0521622	-0.00493081	-0.0527769	-0.118528	-0.145279	-0.132094	-0.116477	-0.11183	-0.0938951	-0.113605	-0.129737	-0.0987881	-0.0717751	-0.08357	-0.102493	-0.149021	-0.22584	-0.288016	-0.344716	-0.321915	-0.274856	-0.252334	-0.260736	-0.247328	-0.189592	-0.141293	-0.0697862	-0.0218184	0.0166981	0.0390008	0.0763319	0.0916067	0.11594	0.125591	0.125045	0.149355	0.145596	0.15516	0.176186
-0.313185	-0.230248	-0.163986	-0.117276	-0.0694929	-0.0132141	0.0184894	0.0299951	0.0178201	0.0260408	0.0435877	0.0898678	0.0954476	0.137863	0.117309	0.0831652	0.0419325	0.0528124	0.0452478	0.0218761	-0.00358872	0.0214734	0.0256976	0.0340853	0.0460466	0.00189975	0.0248531	-0.0173242	0.00741262	0.0258658	-0.0161154	-0.0378798	-0.100349	-0.0969335	-0.0796436	-0.0810103	-0.136201	-0.107039	-0.128331	-0.147611	-0.186663
-0.00358872	0.0214734	0.0256976	0.0340853	0.0460466	0.00189975	0.0248531	-0.0173242	0.00741262	0.0258658	-0.0161154	-0.0378798	-0.100349	-0.0969335	-0.0796436	-0.0810103	-0.136201	-0.107039	-0.128331	-0.147611	-0.186663	-0.149613	-0.0892417	-0.114142	-0.154629	-0.113529	-0.122603	-0.148505	-0.166909	-0.164976	-0.152915	-0.212493	-0.210737	-0.138825	-0.0947045	-0.0897175	-0.0660508	-0.0263515	0.00452473	0.0626343	0.119497
-0.0378798	-0.100349	-0.0969335	-0.0796436	-0.0810103	-0.136201	-0.107039	-0.128331	-0.147611	-0.186663	-0.149613	-0.0892417	-0.114142	-0.154629	-0.113529	-0.122603	-0.148505	-0.166909	-0.164976	-0.152915	-0.212493	-0.210737	-0.138825	-0.0947045	-0.0897175	-0.0660508	-0.0263515	0.00452473	0.0626343	0.119497	0.135467	0.114297	0.123749	0.132435	0.134003	0.148354	0.150194	0.145874	0.128203	0.0833532	0.0582553
-0.0657289	-0.0795771	-0.109347	-0.108718	-0.0739175	-0.0802899	-0.0267785	0.0421735	0.0515791	0.0548622	0.0693562	0.102543	0.074621	0.06883	0.0635339	0.0480013	0.0108427	-0.0131683	0.0158517	-0.00244386	-0.0287517	0.004772	0.0224506	0.00809026	0.00487646	0.0565564	0.103119	0.141089	0.182534	0.230335	0.261001	0.258194	0.293873	0.325971	0.336546	0.318421	0.294127	0.286278	0.248397	0.220881	0.187298
0.102426	0.09844	0.0317802	-0.0316737	-0.00440153	-0.00861656	-0.0506584	-0.0473186	-0.0652463	-0.0803305	-0.0358224	-0.0529146	-0.0696139	-0.0519943	-0.0250213	-0.0182191	0.0210913	0.0158966	-0.00356421	-0.0231456	-0.0264013	0.0506517	0.11254	0.115298	0.0776137	0.0412265	-0.00498339	-0.0388844	-0.0294255	-0.056409	-0.0794406	-0.155396	-0.195846	-0.206651	-0.177617	-0.139672	-0.13503	-0.136853	-0.189979	-0.243563	-0.247498
0.17255	0.162205	0.153408	0.128733	0.0780871	0.0257491	-0.0125479	-0.0381739	-0.0691227	-0.0573103	-0.0519871	0.00103068	0.035753	0.0489776	0.0646668	0.0866405	0.0719644	0.0647336	0.0454171	0.00343767	-0.00118101	0.0166843	0.0824955	0.110995	0.157906	0.185708	0.227914	0.245385	0.219174	0.216215	0.205968	0.165483	0.116581	0.0681736	-0.00976282	-0.0674742	-0.0659008	-0.0413308	-0.00852167	0.0167464	0.0071067
0.0866405	0.0719644	0.0647336	0.0454171	0.00343767	-0.00118101	0.0166843	0.0824955	0.110995	0.157906	0.185708	0.227914	0.245385	0.219174	0.216215	0.205968	0.165483	0.116581	0.0681736	-0.00976282	-0.0674742	-0.0659008	-0.0413308	-0.00852167	0.0167464	0.0071067	0.0184549	0.00226258	0.0115395	0.035603	0.0344709	0.052489	0.0989131	0.116445	0.098887	0.0979177	0.0776005	0.107899	0.118455	0.117422	0.0998556
-0.416438	-0.551999	-0.575334	-0.410333	-0.376058	-0.318652	-0.304736	-0.246175	-0.195998	-0.169527	-0.0736674	0.0239668	-0.0698266	-0.0577321	-0.00975227	-0.0524689	-0.0348736	-0.0367181	-0.101023	-0.132132	-0.155224	-0.093321	0.0382967	-0.0279073	-0.0302209	-0.0485358	-0.144901	-0.119267	-0.130996	-0.205937	-0.281326	-0.328888	-0.374069	-0.344902	-0.367857	-0.332359	-0.27266	-0.273745	-0.230543	-0.193443	-0.151584
-0.0302209	-0.0485358	-0.144901	-0.119267	-0.130996	-0.205937	-0.281326	-0.328888	-0.374069	-0.344902	-0.367857	-0.332359	-0.27266	-0.273745	-0.230543	-0.193443	-0.151584	-0.0888589	-0.0134398	-0.0394085	-0.0759268	-0.0680601	-0.0248187	0.000650076	0.00647382	-0.000383994	-0.0179431	-0.0130766	-0.00393201	0.0316162	0.0852382	-0.0405148	-0.00894347	-0.0408203	-0.0246055	-0.0126078	-0.0762251	-0.116182	-0.160116	-0.220172	-0.284956
0.064032	0.0681169	0.0838148	0.0948393	0.140388	0.149936	0.159771	0.107691	0.0623164	0.0456574	0.032754	-0.00550236	-0.0361054	-0.0376825	-0.0974194	-0.108598	-0.10303	-0.0745759	-0.0776144	-0.108854	-0.130445	-0.0834737	-0.0991697	-0.0889667	-0.0871655	-0.0768403	-0.0358547	0.0210086	0.069223	0.105101	0.149309	0.156308	0.196535	0.215252	0.226061	0.240485	0.200733	0.157846	0.152321	0.140471	0.148761
0.202207	0.229959	0.25292	0.297844	0.270388	0.315546	0.326409	0.325168	0.29984	0.308694	0.304216	0.315436	0.282644	0.239266	0.216849	0.17456	0.10992	0.108515	0.0785438	0.0232347	-0.00742205	-0.00311947	0.0155095	0.0261232	0.0147904	-0.0210524	-0.0957495	-0.161717	-0.212557	-0.297878	-0.292639	-0.343248	-0.347967	-0.326797	-0.343594	-0.323059	-0.311159	-0.265755	-0.224713	-0.175398	-0.151851
-0.323059	-0.311159	-0.265755	-0.224713	-0.175398	-0.151851	-0.103825	-0.0694416	-0.0213077	-0.0360159	-0.0594532	-0.0470912	-0.0884614	-0.0835996	-0.106114	-0.102786	-0.127698	-0.161342	-0.163774	-0.192009	-0.231978	-0.228179	-0.163927	-0.164228	-0.15104	-0.141286	-0.111339	-0.0822489	-0.0710188	-0.0419745	-0.0331709	-0.0126642	-0.000429426	-0.00196448	-0.017982	-0.0576339	-0.0745869	-0.111067	-0.0847625	-0.106373	-0.0602471
-0.0767224	-0.0550944	-0.0307383	0.0159381	0.0431639	0.0921607	0.119079	0.122039	0.140467	0.144449	0.121538	0.0686101	0.0909573	0.0833499	0.0454306	0.0415965	-0.000768465	-0.0289656	-0.0561802	-0.123722	-0.131413	-0.0940629	-0.125806	-0.108063	-0.0790087	-0.0675621	-0.00830379	0.0486905	0.0793839	0.124826	0.158879	0.163937	0.136093	0.101635	0.0825417	0.022829	-0.0361735	-0.086327	-0.113632	-0.138275	-0.169508
0.0418002	0.0587149	0.0785008	0.0278206	0.0539336	0.0501625	0.101576	0.103701	0.118046	0.149882	0.163881	0.144168	0.131045	0.0902814	0.0608936	0.0549093	0.0496462	0.0101005	0.0220309	-0.00125095	-0.00664263	0.011848	0.063233	0.084787	0.0753805	0.0441605	0.0107109	-0.0166843	-0.0417047	-0.0544703	-0.0786249	-0.146891	-0.141447	-0.128362	-0.103228	-0.0354213	0.00897592	0.0227327	0.0658456	0.0542903	0.0779878
0.154403	0.16689	0.158854	0.119041	0.0645633	0.0209191	-0.0111142	-0.0252915	-0.0576085	-0.0310738	0.0209329	-1.70935e-05	-0.00807188	-0.00264686	0.0185653	-0.00110758	0.00399524	-0.00147826	-0.00122997	-0.0248827	-0.0321916	0.0147524	0.0564455	0.0682269	0.106283	0.0958596	0.0521184	0.0215353	-0.00357471	-0.0111952	-0.0252738	-0.0473728	-0.088963	-0.0706776	-0.0797728	-0.0183747	0.00660946	-0.013669	-0.00678304	0.0202233	0.0492242
-0.0473728	-0.088963	-0.0706776	-0.0797728	-0.0183747	0.00660946	-0.013669	-0.00678304	0.0202233	0.0492242	0.0446145	0.0188377	-0.0713822	-0.121596	-0.149385	-0.214668	-0.220327	-0.258281	-0.326004	-0.411847	-0.430259	-0.399872	-0.360777	-0.381469	-0.341711	-0.255684	-0.181233	-0.121934	-0.0906101	-0.072653	-0.0550981	-0.0199822	-0.0223895	-0.00743258	0.0102566	0.00484512	-0.00439453	0.0144411	0.00208467	0.0413759	0.0304091
-0.360777	-0.381469	-0.341711	-0.255684	-0.181233	-0.121934	-0.0906101	-0.072653	-0.0550981	-0.0199822	-0.0223895	-0.00743258	0.0102566	0.00484512	-0.00439453	0.0144411	0.00208467	0.0413759	0.0304091	0.00107956	-0.0301067	-0.0239304	-0.0255511	-0.00942166	-0.0291438	-0.0201664	0.0156962	0.0199822	0.0220447	0.0238019	0.0158275	0.0163389	-0.0429244	-0.0628029	-0.116363	-0.167301	-0.264546	-0.284833	-0.252068	-0.284127	-0.334657
0.100426	0.120333	0.124714	0.107439	0.0952549	0.0613288	0.0749743	0.0796836	0.129681	0.130793	0.105974	0.094343	0.0908056	0.0905094	0.116103	0.0741277	0.0339861	0.00934163	-0.0211422	-0.0142587	-0.0349068	0.0304585	0.0651359	0.120651	0.156894	0.224102	0.251546	0.235261	0.215753	0.178888	0.196847	0.160635	0.129549	0.114235	0.126886	0.134949	0.153879	0.176596	0.158102	0.157284	0.148859
-0.310449	-0.165654	-0.107602	-0.0319449	0.0205034	0.0826818	0.150485	0.199648	0.19465	0.185479	0.152671	0.132321	0.105551	0.0704652	0.102047	0.0788235	0.0650474	0.0595927	0.0318411	-0.00761115	-0.0516087	-0.0358907	-0.0103853	0.0190795	0.00331602	0.0540578	0.0248207	0.0423414	-0.00215783	-0.0627252	-0.100236	-0.114331	-0.122057	-0.103474	-0.0663289	-0.0172122	0.00912698	0.0126255	0.033477	0.00898387	-0.0395971
-0.0301301	-0.0645205	-0.0890211	-0.124881	-0.102248	-0.0637032	-0.0669286	-0.0490806	-0.0801565	-0.0971224	-0.0921026	-0.0489068	-0.0383148	-0.0206517	-0.0346468	-0.0558796	-0.102333	-0.152578	-0.166446	-0.184441	-0.192337	-0.188132	-0.164938	-0.11762	-0.0973094	-0.0592626	-0.00331214	0.00312784	-0.0069977	0.0327766	0.010108	-0.00259059	-0.0104958	-0.00496621	-0.0389488	-0.0860044	-0.0390333	-0.0135281	-0.00809727	-0.0284994	-0.0262139
-0.0389488	-0.0860044	-0.0390333	-0.0135281	-0.00809727	-0.0284994	-0.0262139	-0.0371744	0.00688321	0.0362818	0.0513271	0.086898	0.0701647	0.0753259	0.118044	0.104052	0.0917391	0.0986246	0.0643425	0.0233538	0.0219563	0.045026	0.0926976	0.0687204	0.0753063	0.0823612	0.0521806	0.0667574	0.072433	0.0449994	-0.0301896	-0.0551277	-0.0659699	-0.0763048	-0.138254	-0.169096	-0.197896	-0.255334	-0.330388	-0.393375	-0.445243
-0.39683	-0.308974	-0.297921	-0.2915	-0.296203	-0.337956	-0.37748	-0.424378	-0.256853	-0.248881	-0.157506	-0.155604	-0.156814	-0.263663	-0.189098	-0.225933	-0.242278	-0.247427	-0.331229	-0.353567	-0.413939	-0.357579	-0.31286	-0.242471	-0.273214	-0.268224	-0.289895	-0.292769	-0.296768	-0.344857	-0.399317	-0.453768	-0.449779	-0.458954	-0.387734	-0.377372	-0.450112	-0.378954	-0.297773	-0.185337	-0.154653
-0.378954	-0.297773	-0.185337	-0.154653	-0.153909	-0.15688	-0.145996	-0.101578	-0.0723985	0.00190242	0.0460194	0.0657912	0.0683541	0.128985	0.109249	0.109189	0.0829408	0.057917	0.053374	-0.00284824	-0.0264374	0.00436249	0.0456408	0.00756558	0.0269391	0.00169693	0.0228712	0.0586349	0.0691682	0.110971	0.109024	0.089762	0.0654243	0.0795311	0.0570932	0.0203986	-0.027821	-0.00325372	0.0259493	-0.0175453	-0.0269089
0.124705	0.135705	0.0795311	0.0470819	0.0580454	0.065955	0.0771342	0.100765	0.0792617	0.121919	0.101008	0.0910149	0.0721557	0.0850727	0.0543319	0.0217199	-0.0583304	-0.138125	-0.189113	-0.265941	-0.306673	-0.261902	-0.209986	-0.180569	-0.146185	-0.125876	-0.130715	-0.118654	-0.129615	-0.175564	-0.215359	-0.23289	-0.250798	-0.267776	-0.338532	-0.297283	-0.275692	-0.26851	-0.255998	-0.314963	-0.205172
0.0543319	0.0217199	-0.0583304	-0.138125	-0.189113	-0.265941	-0.306673	-0.261902	-0.209986	-0.180569	-0.146185	-0.125876	-0.130715	-0.118654	-0.129615	-0.175564	-0.215359	-0.23289	-0.250798	-0.267776	-0.338532	-0.297283	-0.275692	-0.26851	-0.255998	-0.314963	-0.205172	-0.137408	-0.0861318	0.00173208	0.0371425	-0.0099864	0.0380789	0.0229245	-0.00349387	-0.0287001	-0.0944504	-0.0066121	0.0243873	0.0858737	0.0510061
-0.314963	-0.205172	-0.137408	-0.0861318	0.00173208	0.0371425	-0.0099864	0.0380789	0.0229245	-0.00349387	-0.0287001	-0.0944504	-0.0066121	0.0243873	0.0858737	0.0510061	-0.0202408	-0.0623037	-0.0774676	-0.123158	-0.126752	-0.0384874	-0.0121789	0.0597736	0.11259	0.172336	0.235829	0.230835	0.24147	0.29012	0.287925	0.22392	0.18761	0.123106	0.0506121	-0.0315383	-0.100199	-0.137616	-0.132386	-0.122221	-0.110402
0.0268449	0.0693447	0.103564	0.104786	0.183648	0.19989	0.215826	0.211391	0.176975	0.163663	0.151776	0.119698	0.0994537	0.118063	0.0527857	0.03574	0.0155118	0.0361581	-0.0134866	-0.0410957	-0.0618409	-0.0442285	0.0114659	0.0437559	0.0764743	0.089169	0.0590398	0.0349738	0.0414987	0.0613387	0.0886145	0.121137	0.120077	0.101919	0.0939833	0.108594	0.114254	0.0842287	0.0712422	0.0485547	0.0315157
-0.0637964	-0.0647465	-0.0384697	-0.000191434	0.0293468	0.094616	0.147049	0.157266	0.189767	0.189929	0.211213	0.216437	0.227758	0.238796	0.235092	0.213545	0.187357	0.195096	0.193508	0.175409	0.169113	0.18385	0.225109	0.261143	0.274179	0.26914	0.255596	0.251431	0.236187	0.241377	0.238613	0.199809	0.186742	0.153676	0.120049	0.109217	0.122552	0.130163	0.14349	0.123887	0.130624
0.141547	0.141918								-0.322276	-0.342978	-0.336328	-0.311989								-0.137941	-0.115295	-0.107349	-0.114379	-0.124345	-0.0872897	0.0104791	-0.00559257	0.000213179	0.00763721	0.00936548	-0.00338088	0.0122719	-0.000524126	-0.0853167	-0.100188	-0.102392	-0.0787145	-0.0358837	0.0129144	0.0555499
0.0797809	0.0629218	0.0497577	0.0416353	0.0354757	0.0164139	0.0309721	0.0514694	0.0586909	0.106739	0.112571	0.116384	0.0768287	0.0639719	0.0392914	0.034388	0.00727561	0.0161935	-0.00496277	-0.00255624	-0.0118642	0.0324179	0.0730133	0.0728992	0.115432	0.064067	0.0434864	0.0269021	0.0347328	0.0307103	0.0460759	0.0465009	0.0858709	0.11414	0.127168	0.11646	0.0677163	0.0353118	0.0158713	-0.0133516	-0.0361157
0.142875	0.159426	0.181609	0.197185	0.192824	0.206347	0.175334	0.132324	0.0927362	0.0660631	0.0774365	0.0559458	0.0259157	0.000511424	-0.0249504	-0.0116672	-9.88432e-05	0.00951537	0.0422448	-0.0124383	-0.0743828	-0.0413745	-0.000901497	0.0509299	0.0467865	0.0592965	0.0539059	0.055639	0.0356497	0.0337115	0.0296458	-0.0282581	-0.0494602	-0.10049	-0.0992145	-0.0534472	-0.00295132	-0.0275484	0.0245341	0.0616049	0.0665642
0.000511424	-0.0249504	-0.0116672	-9.88432e-05	0.00951537	0.0422448	-0.0124383	-0.0743828	-0.0413745	-0.000901497	0.0509299	0.0467865	0.0592965	0.0539059	0.055639	0.0356497	0.0337115	0.0296458	-0.0282581	-0.0494602	-0.10049	-0.0992145	-0.0534472	-0.00295132	-0.0275484	0.0245341	0.0616049	0.0665642	0.0644113	0.00278223	-0.0490238	-0.134169	-0.238626	-0.293224	-0.306415	-0.391359	-0.433086	-0.432878	-0.451072	-0.403036	-0.330384
-0.245386	-0.268074	-0.240719	-0.244427	-0.341972	-0.332844	-0.296657	-0.240189	-0.176595	-0.104856	-0.0492225	-0.0329724	-0.00685299	0.038497	0.0839991	0.0794142	0.0209867	-0.00515891	-0.0304347	-0.0490132	-0.0751701	-0.0727014	-0.0359856	-0.0478111	-0.0547359	-0.00145401	0.0374784	0.0511153	0.0797485	0.0728796	0.0588258	0.0284528	0.00489227	0.0724656	0.0604281	0.0117789	-0.0361263	-0.0436488	-0.103828	-0.11432	-0.0603134
0.125443	0.115014	0.107388	0.0919932	0.0881533	0.0909022	0.0638472	0.0488066	0.0294577	-0.0184411	-0.0346784	-0.0844111	-0.0977203	-0.0878363	-0.102631	-0.11028	-0.151462	-0.209704	-0.208448	-0.204187	-0.230638	-0.219624	-0.212435	-0.237789	-0.235801	-0.269078	-0.316909	-0.377278	-0.426394	-0.492422	-0.441402	-0.356312	-0.252869	-0.163958	-0.0957073	-0.0224964	0.0523029	0.0898039	0.102593	0.124047	0.116441
0.0279653	-0.03006	-0.0416568	0.00976742	0.0900037	0.151575	0.201709	0.229049	0.253794	0.278599	0.327009	0.345805	0.339518	0.329557	0.305709	0.280952	0.254912	0.217317	0.179978	0.171853	0.168436	0.199137	0.233261	0.277343	0.280429	0.266746	0.257897	0.243221	0.193136	0.136254	0.0639522	0.0245173	-0.0425783	-0.0700748	-0.0629043	-0.0662643	-0.0361614	-0.0324778	-0.0395372	-0.018778	-0.029472
-0.018778	-0.029472	-0.0456329	-0.0421051	0.0475896	0.106554	0.169071	0.184547	0.190332	0.205833	0.208429	0.177003	0.155672	0.131335	0.0704032	0.00949493	-0.067834	-0.147169	-0.174159	-0.223554	-0.244797	-0.224363	-0.215123	-0.199943	-0.187815	-0.177925	-0.114004	-0.0718686	-0.0661207	-0.0851966	-0.0571812	-0.0491764	-0.0494141	-0.0598844	-0.0656828	-0.0418545	-0.0326637	-0.0096878	0.0214564	0.0588061	0.0721231
-0.0571812	-0.0491764	-0.0494141	-0.0598844	-0.0656828	-0.0418545	-0.0326637	-0.0096878	0.0214564	0.0588061	0.0721231	0.0840864	0.113775	0.0845748	0.0753552	0.0407022	0.0355292	0.060941	0.0283755	0.00574294	-0.0112455	0.0266968	0.0512907	0.0834069	0.0742678	0.0732447	0.110419	0.0991177	0.103637	0.115634	0.100778	0.0871885	0.0691551	0.00645316	-0.0162547	-0.026881	-0.0788594	-0.118096	-0.150799	-0.175046	-0.160769
-0.00155699	0.0320356	0.0458467	0.0502247	0.0672582	0.0653784	0.0677032	0.106535	0.12545	0.142325	0.108375	0.0442747	0.00788277	-0.00904931	-0.029248	-0.00275548	0.00246391	-0.00317811	-0.00501782	-0.0343272	-0.036077	-0.00237419	-0.00571994	0.0765165	0.0924307	0.135636	0.111289	0.140799	0.136035	0.123525	0.0845683	0.0468197	0.0458932	-0.00424726	0.00306968	0.00090556	0.0175119	-0.00902515	0.0175525	0.0718654	0.0984997
-0.00317811	-0.00501782	-0.0343272	-0.036077	-0.00237419	-0.00571994	0.0765165	0.0924307	0.135636	0.111289	0.140799	0.136035	0.123525	0.0845683	0.0468197	0.0458932	-0.00424726	0.00306968	0.00090556	0.0175119	-0.00902515	0.0175525	0.0718654	0.0984997	0.144644	0.154542	0.1901	0.19633	0.204364	0.184351	0.195018	0.175075	0.180871	0.188362	0.205304	0.245221	0.279133	0.30356	0.274585	0.251523	0.195066
0.133719	0.150305	0.16559	0.182756	0.218982	0.271981	0.285524	0.294953	0.254563	0.241981	0.220877	0.198749	0.183426	0.118924	0.13141	0.0949235	0.11061	0.135519	0.139151	0.079747	0.0267664	-0.0436259	-0.110038	-0.151673	-0.216213	-0.235108	-0.194084	-0.205098	-0.15876	-0.110544	-0.0832173	-0.0757959	-0.0684088	-0.0803974	-0.148513	-0.179099	-0.237461	-0.280566	-0.287088	-0.234934	-0.221185
0.0481188	0.0543057	0.0102826	0.000224069	-0.00151815	0.0139688	0.033211	0.0766528	0.0812031	0.07887	0.0309648	0.0355451	0.0480421	-0.0182024	-0.055196	-0.15199	-0.172371	-0.17992	-0.192102	-0.242272	-0.24541	-0.225305	-0.212498	-0.134581	-0.0471531	0.042819	0.0915166	0.14249	0.139518	0.159815	0.165722	0.158905	0.132519	0.0509511	-0.0199085	-0.0455968	-0.099384	-0.0922097	-0.0514921	-0.064079	-0.029507
0.0504603	0.0230774	-0.0519929	-0.0647765	-0.114804	-0.180177	-0.234485	-0.232442	-0.244663	-0.253485	-0.229611	-0.165998	-0.130032	-0.0742464	-0.0598148	-0.0275322	0.000634969	-0.0096111	-0.0036781	-0.0541362	-0.0645917	-0.0570777	-0.0556306	-0.0294481	-0.00351545	-0.0137438	-0.0480959	-0.0516005	-0.0412866	0.0480804	0.05228	0.133266	0.141006	0.141484	0.164535	0.201455	0.211722	0.185818	0.148553	0.105445	0.116395
-0.116539	-0.0572015	-0.00131604	-0.00216796	0.0419157	0.0211174	0.0740076	0.072126	0.03344	0.0115815	0.0490356	0.0241805	-0.000800086	0.039434	0.0354185	0.0055423	-0.0231876	-0.051664	-0.0612774	-0.0840807	-0.148085	-0.12177	-0.0909419	-0.101351	-0.101402	-0.0894949	-0.0886052	-0.141102	-0.13506	-0.124865	-0.0931286	-0.0797037	-0.041847	0.00931934	0.00056289	0.0350103	0.0577669	0.0814109	0.121568	0.106818	0.124617
-0.0797037	-0.041847	0.00931934	0.00056289	0.0350103	0.0577669	0.0814109	0.121568	0.106818	0.124617	0.112195	0.0956221	0.0601896	0.0201791	0.0175921	0.027046	-0.00268802	0.00804708	0.0283016	-0.0295732	-0.0840005	-0.0760239	-0.021141	0.0367899	0.0537292	0.0824839	0.114528	0.0877081	0.0975037	0.124286	0.142385	0.116296	0.0947648	0.0762015	0.05164	0.0354924	-0.0381661	-0.0138603	-0.023631	-0.0348417	-0.107281
-0.107281	-0.125612	-0.185887	-0.245423	-0.272147	-0.269042	-0.281201	-0.31359	-0.293044	-0.250209	-0.138802	-0.105011	-0.0925595	-0.071228	-0.0840807	-0.102582	-0.119164	-0.170439	-0.209577	-0.246552	-0.274408	-0.214773	-0.155162	-0.123443	-0.0212764	0.00989955	0.0224528	0.0478049	0.0465347	0.0264762	0.0134402	0.0110092	0.0558674	0.0772989	0.0366001	0.0809679	0.080511	0.103872	0.104915	0.1174	0.0898372
0.186315	0.162095	0.0995579	0.0463881	0.0138616	-0.0396181	-0.0431355	-0.0604049	-0.118992	-0.0893377	-0.0863144	-0.028591	-0.0176986	0.0130365	0.0235067	0.0559645	0.0671823	0.0923454	0.108959	0.0815609	0.0701148	0.0946635	0.141304	0.114811	0.114911	0.0952408	0.0738055	0.0428715	0.0926531	0.0503419	0.0557772	0.0273184	0.0119284	0.00584755	-0.053994	-0.0629449	-0.141659	-0.170098	-0.251325	-0.219643	-0.315154
0.0793308	0.0989689	0.100241	0.118516	0.145101	0.172258	0.188158	0.208886	0.221359	0.198049	0.209865	0.210756	0.211345	0.191061	0.147821	0.117459	0.115297	0.113092	0.110012	0.0842263	0.076181	0.126379	0.144377	0.144553	0.162697	0.149609	0.111651	0.108267	0.0573477	0.0514313	-0.0126813	-0.0781652	-0.078287	-0.0647425	-0.070482	-0.0890922	-0.102276	-0.187865	-0.17239	-0.116451	-0.107159
0.113092	0.110012	0.0842263	0.076181	0.126379	0.144377	0.144553	0.162697	0.149609	0.111651	0.108267	0.0573477	0.0514313	-0.0126813	-0.0781652	-0.078287	-0.0647425	-0.070482	-0.0890922	-0.102276	-0.187865	-0.17239	-0.116451	-0.107159	-0.119792	-0.127245	-0.167708	-0.113888	-0.126438	-0.113898	-0.0291381	0.0243794	0.00842947	0.014879	0.00354486	0.0737713	0.104869	0.0964966	0.0943453	0.0808878	0.0435853
-0.205767	-0.209072	-0.241718	-0.260223	-0.256958	-0.221693	-0.166229	-0.144677	-0.119411	-0.107608	-0.111879	-0.12649	-0.147766	-0.0711636	-0.0795399	-0.0920637	-0.0837406	-0.121441	-0.176053	-0.187048	-0.21412	-0.160081	-0.115667	-0.080588	-0.0805575	-0.0802983	-0.140304	-0.148633	-0.153705	-0.204342	-0.177496	-0.23323	-0.288281	-0.312542	-0.293071	-0.302169	-0.251222	-0.321606	-0.330242	-0.300915	-0.309992
-0.176053	-0.187048	-0.21412	-0.160081	-0.115667	-0.080588	-0.0805575	-0.0802983	-0.140304	-0.148633	-0.153705	-0.204342	-0.177496	-0.23323	-0.288281	-0.312542	-0.293071	-0.302169	-0.251222	-0.321606	-0.330242	-0.300915	-0.309992	-0.250347	-0.166213	-0.123144	-0.0898556	-0.0651197	-0.0458127	0.0124969	0.0745042	0.0857967	0.083631	0.0595116	0.032418	-0.00476652	-0.0173118	-0.0162977	-0.0907077	-0.124881	-0.138259
-0.166213	-0.123144	-0.0898556	-0.0651197	-0.0458127	0.0124969	0.0745042	0.0857967	0.083631	0.0595116	0.032418	-0.00476652	-0.0173118	-0.0162977	-0.0907077	-0.124881	-0.138259	-0.149304	-0.193482	-0.215296	-0.219038	-0.204761	-0.179295	-0.129571	-0.0757085	-0.0233012	-0.0096728	0.0112453	-0.00553361	-0.00954214	-0.0115978	-0.0135036	0.0161417	0.0258778	0.0267169	0.0487254	0.0835766	0.08899	0.0849947	0.110005	0.0813598
-0.0821787	-0.133307	-0.154781	-0.202714	-0.208739	-0.161483	-0.11965	-0.103387	-0.0653347	-0.049655	-0.0232829	-0.00500167	-0.00488228	-0.0108021	-0.00953851	-0.0757199	-0.14904	-0.199817	-0.201043	-0.256652	-0.304803	-0.271468	-0.219483	-0.155009	-0.123643	-0.071353	-0.0356435	-0.0166916	-0.0193493	-0.0326347	0.00247897	-0.0416874	-0.106971	-0.0967675	-0.120896	-0.0831332	-0.0837827	-0.0642298	-0.0472016	-0.0376368	-0.0296358
-0.00953851	-0.0757199	-0.14904	-0.199817	-0.201043	-0.256652	-0.304803	-0.271468	-0.219483	-0.155009	-0.123643	-0.071353	-0.0356435	-0.0166916	-0.0193493	-0.0326347	0.00247897	-0.0416874	-0.106971	-0.0967675	-0.120896	-0.0831332	-0.0837827	-0.0642298	-0.0472016	-0.0376368	-0.0296358	-0.00199826	-0.00267719	-0.0120122	-0.0349821	-0.0612285	-0.0165165	0.0109483	0.0108696	-0.00859155	-0.00984704	-0.0296983	-0.0510513	-0.0872372	-0.0934209
-0.071353	-0.0356435	-0.0166916	-0.0193493	-0.0326347	0.00247897	-0.0416874	-0.106971	-0.0967675	-0.120896	-0.0831332	-0.0837827	-0.0642298	-0.0472016	-0.0376368	-0.0296358	-0.00199826	-0.00267719	-0.0120122	-0.0349821	-0.0612285	-0.0165165	0.0109483	0.0108696	-0.00859155	-0.00984704	-0.0296983	-0.0510513	-0.0872372	-0.0934209	-0.0936825	-0.0937171	-0.11745	-0.109073	-0.138886	-0.1846	-0.19498	-0.196049	-0.168967	-0.176897	-0.173603
-0.0511895	-0.0693845	-0.141818	-0.160616	-0.162488	-0.137259	-0.0995114	-0.0737075	-0.0668294	-0.0598599	-0.0447486	0.0175636	0.0749218	0.0570323	0.000270932	-0.0635024	-0.128739	-0.195615	-0.243604	-0.320849	-0.38278	-0.368946	-0.344029	-0.284737	-0.21859	-0.162528	-0.113205	-0.0767804	-0.0788581	-0.0875666	-0.11223	-0.150436	-0.139223	-0.160354	-0.148257	-0.131975	-0.123816	-0.0593338	-0.0286682	0.00490644	0.0722734
-0.148301	-0.123883	-0.0748424	-0.0239646	0.0234819	0.0303507	0.0834609	0.13921	0.182238	0.246584	0.295347	0.288874	0.262938	0.231228	0.216403	0.175269	0.103141	0.0850185	0.0193256	0.0208118	0.0117174	0.0432879	0.0723557	0.061776	0.0603556	0.0783271	0.121051	0.156209	0.165635	0.168002	0.188044	0.212976	0.250614	0.288621	0.282933	0.218617	0.186496	0.166602	0.183223	0.201298	0.222219
0.0850185	0.0193256	0.0208118	0.0117174	0.0432879	0.0723557	0.061776	0.0603556	0.0783271	0.121051	0.156209	0.165635	0.168002	0.188044	0.212976	0.250614	0.288621	0.282933	0.218617	0.186496	0.166602	0.183223	0.201298	0.222219	0.225525	0.254433	0.298622	0.348078	0.389829	0.407252	0.4178	0.426776	0.414263	0.369307	0.325491	0.283372	0.229079	0.211155	0.210314	0.212456	0.193033
0.177043	0.155762	0.16814	0.169631	0.147202	0.154289	0.159415	0.160044	0.181199	0.156953	0.200718	0.225556	0.2076	0.206279	0.196602	0.167373	0.139652	0.0843793	0.0506413	0.0482722	-0.0771113	-0.0448156	-0.0484949	-0.0388993	-0.0459876	-0.0141916	0.00247537	0.00783553	-0.00186829	0.0262567	0.0730551	0.0608396	0.140189	0.160299	0.192636	0.203542	0.214104	0.167501	0.137467	0.0985413	0.127772
0.311913	0.279126	0.233189	0.207125	0.159847	0.134012	0.1073	0.0543647	0.0516157	0.0288813	0.0164875	0.00798254	-0.00173833	-0.0754502	-0.0845777	-0.118651	-0.148233	-0.167379	-0.176868	-0.198682	-0.218581	-0.176481	-0.11186	-0.0303536	0.0338944	0.0802928	0.10646	0.131572	0.113912	0.0936739	0.0257468	-0.0235174	-0.102485	-0.166945	-0.19757	-0.322773	-0.341843	-0.350358	-0.422418	-0.450345	-0.429762
0.0829538	0.135992	0.129691	0.126745	0.14065	0.133207	0.154308	0.137077	0.103983	0.0795799	0.0659359	0.0485163	0.0062748	-0.0497669	-0.0566652	-0.0984765	-0.136323	-0.150648	-0.201263	-0.248328	-0.305043	-0.302715	-0.243185	-0.160129	-0.15199	-0.11616	-0.0688322	-0.0515968	-0.0111545	-0.0055119	0.00882849	0.032989	0.041597	0.0455953	0.0450992	0.0683175	0.0250064	0.00109259	-0.0338559	-0.0698688	-0.180275
-0.0515968	-0.0111545	-0.0055119	0.00882849	0.032989	0.041597	0.0455953	0.0450992	0.0683175	0.0250064	0.00109259	-0.0338559	-0.0698688	-0.180275	-0.274496	-0.301684	-0.325066	-0.271777	-0.286042	-0.299464	-0.337499	-0.301649	-0.283516	-0.216276	-0.131694	-0.0598899	-0.012554	-0.0349008	0.0264974	0.0527736	0.0534895	0.0192758	-0.00902686	-0.0398701	-0.0491363	-0.113946	-0.168432	-0.188046	-0.1946	-0.241432	-0.201544
-0.299464	-0.337499	-0.301649	-0.283516	-0.216276	-0.131694	-0.0598899	-0.012554	-0.0349008	0.0264974	0.0527736	0.0534895	0.0192758	-0.00902686	-0.0398701	-0.0491363	-0.113946	-0.168432	-0.188046	-0.1946	-0.241432	-0.201544	-0.174087	-0.181534	-0.133501	-0.112211	-0.0896484	-0.118475	-0.117732	-0.080062	-0.0404707	-0.0256482	-0.0248483	0.024815	0.0677397	0.0990968	0.152392	0.206575	0.219394	0.238773	0.221919
0.0359848	0.0453717	0.109554	0.105475	0.106939	0.114445	0.103063	0.125754	0.171419	0.23501	0.309669	0.340025	0.342882	0.361274	0.346752	0.338232	0.3016	0.260788	0.225056	0.171477	0.13692	0.137654	0.1565	0.166564	0.205616	0.195664	0.180012	0.173393	0.17531	0.132996	0.163683	0.198416	0.248139	0.29156	0.343132	0.392811	0.438654	0.480149	0.475917	0.474293	0.453728
-0.0464083	-0.107149	-0.183441	-0.261692	-0.324912	-0.36978	-0.35678	-0.307968	-0.317776	-0.257212	-0.22833	-0.185895	-0.146983	-0.0906348	-0.0220962	0.0470164	0.0692663	0.0729283	0.0618762	0.0367618	0.0199693	0.0227048	0.0472607	0.0877217	0.0811724	0.0655811	0.0751067	0.0994232	0.0475363	0.0537813	0.096317	0.0876878	0.0484256	0.0331511	0.0530795	0.0574482	0.0839984	0.117689	0.130742	0.160244	0.163171
-0.0179432	-0.021474	-0.0336049	-0.0358652	-0.0519368	-0.0706448	-0.0861919	-0.087287	-0.116117	-0.105275	-0.119505	-0.121653	-0.116422	-0.0739655	-0.0565002	-0.0893799	-0.114117	-0.152054	-0.181947	-0.186769	-0.192847	-0.167265	-0.157295	-0.137739	-0.0914796	-0.0337452	-0.00291561	-0.00145679	-0.0276755	-0.0592174	-0.107347	-0.0723231	-0.0578957	-0.088912	-0.119407	-0.147406	-0.166573	-0.204832	-0.169165	-0.171791	-0.117595
-0.231104	-0.249644	-0.2424	-0.210186	-0.155809	-0.106656	0.00845217	0.0802109	0.169292	0.218769	0.288446	0.294665	0.294039	0.280089	0.229808	0.189345	0.138493	0.0476619	-0.0410121	-0.103407	-0.175426	-0.151813	-0.0897712	-0.119462	-0.11826	-0.125148	-0.133611	-0.159424	-0.195269	-0.254483	-0.253068	-0.236866	-0.232437	-0.163509	-0.119759	-0.056909	-0.0290802	-0.0305009	-0.0053418	0.0488056	0.0415724
-0.133639	-0.0843342	-0.0247915	0.00317387	0.0585525	0.107074	0.157932	0.172876	0.177949	0.200221	0.200694	0.197872	0.199183	0.183694	0.16472	0.128411	0.108822	0.0555744	0.0211935	-0.0289928	-0.0427079	-0.0349873	0.000702245	-0.00789631	-0.0270014	0.0132983	0.0376958	0.0635023	0.0626351	0.121659	0.125926	0.119105	0.116794	0.149737	0.166814	0.190146	0.179034	0.171692	0.16702	0.136497	0.121322
0.0635023	0.0626351	0.121659	0.125926	0.119105	0.116794	0.149737	0.166814	0.190146	0.179034	0.171692	0.16702	0.136497	0.121322	0.105643	0.103864	0.0730206	0.09116	0.041866	0.0266536	-0.0226292	-0.00378499	0.031065	0.0626316	0.0907382	0.0938279	0.0889847	0.0972533	0.120146	0.101502	0.101654	0.0613056	0.0166658	-0.00754293	-0.00578825	0.0152645	0.00967105	-0.0295919	-0.0565357	-0.0719935	-0.0534902
-0.0780282	-0.101338	-0.131518	-0.121498	-0.135986	-0.112996	-0.067954	-0.063316	-0.0807389	-0.0304465	-0.00703305	-0.0182886	-0.0182005	-0.042122	-0.0519567	-0.0275738	0.0142674	0.0224213	0.00572428	-0.0189787	-0.0311684	0.0262124	0.0433014	0.0531491	0.0610312	0.0364738	0.0171313	0.0364173	0.0544757	0.0227174	-0.0271528	-0.0859871	-0.0550178	-0.0456259	-0.0518516	-0.0147844	-0.0256323	-0.00457723	-0.00120775	-0.0129405	-0.00375592
-0.0182886	-0.0182005	-0.042122	-0.0519567	-0.0275738	0.0142674	0.0224213	0.00572428	-0.0189787	-0.0311684	0.0262124	0.0433014	0.0531491	0.0610312	0.0364738	0.0171313	0.0364173	0.0544757	0.0227174	-0.0271528	-0.0859871	-0.0550178	-0.0456259	-0.0518516	-0.0147844	-0.0256323	-0.00457723	-0.00120775	-0.0129405	-0.00375592	-0.0280023	-0.0546263	-0.0488047	-0.0409882	-0.0576176	-0.0676311	-0.0821959	-0.0713842	-0.0163082	-0.0330173	-0.00578825
0.156577	0.112222	0.0795063	0.024856	-0.0205252	-0.0666517	-0.0785792	-0.1534	-0.211257	-0.216553	-0.195507	-0.205768	-0.215909	-0.206846	-0.217231	-0.18503	-0.154146	-0.130478	-0.145835	-0.204561	-0.237132	-0.214579	-0.213457	-0.198485	-0.164262	-0.102469	-0.101077	-0.0618439	-0.0367482	-0.0332991	-0.0383548	-0.094818	-0.132792	-0.1625	-0.202453	-0.252867	-0.201028	-0.227181	-0.230204	-0.196595	-0.142323
-0.131637	-0.0954915	-0.0696224	-0.0651952	-0.0742731	-0.075044	-0.070056	-0.0305354	-0.0191733	-0.0282388	-0.00411564	0.0045255	0.0146943	0.0536973	0.0745974	0.0767671	0.0476483	0.00916704	-0.0163558	-0.03741	-0.0761132	-0.0595612	-0.0438206	-0.0233103	-0.0505525	-0.00967545	0.00832424	0.00532359	-0.0424056	-0.0523813	-0.0812985	-0.134227	-0.144937	-0.143203	-0.118674	-0.0953985	-0.118037	-0.17786	-0.176651	-0.180715	-0.205337
-0.0735523	-0.140101	-0.16175	-0.145759	-0.141939	-0.126651	-0.123068	-0.191454	-0.262376	-0.244201	-0.260682	-0.194619	-0.263954	-0.292407	-0.235578	-0.183766	-0.136273	-0.008268	-0.00405387	-0.0715479	-0.125528	-0.11522	-0.0333918	-0.0591081	-0.091795	-0.116237	-0.164855	-0.23202	-0.262549	-0.286494	-0.267893	-0.295103	-0.292953	-0.235216	-0.188433	-0.133039	-0.106502	-0.115102	-0.0875803	-0.051968	-0.0353995
-0.103886	-0.145983	-0.156567	-0.157504	-0.12441	-0.100098	-0.141264	-0.124268	-0.187739	-0.214008	-0.244768	-0.246301	-0.233622	-0.244819	-0.26689	-0.315931	-0.30076	-0.281015	-0.303432	-0.298562	-0.337202	-0.311545	-0.2905	-0.238277	-0.186992	-0.14072	-0.126643	-0.0908183	-0.0404365	-0.0569804	-0.0314943	-0.0467371	-0.0202276	-0.0302985	-0.032276	-0.0596291	-0.0630585	-0.017078	-0.0487935	-0.0287599	-0.00957331
-0.0314943	-0.0467371	-0.0202276	-0.0302985	-0.032276	-0.0596291	-0.0630585	-0.017078	-0.0487935	-0.0287599	-0.00957331	0.0126842	-0.00145801	0.00693649	-0.0546226	-0.0929037	-0.108872	-0.103871	-0.120847	-0.191893	-0.196395	-0.180391	-0.112452	-0.100289	-0.0258167	0.000524762	0.0435265	0.0521219	0.0475606	0.0560659	0.0171779	0.00284119	-0.0427079	-0.0542877	-0.0864564	-0.101451	-0.113247	-0.143139	-0.192883	-0.176786	-0.118324
-0.0369935	-0.0649905	-0.134271	-0.203167	-0.249869	-0.289025	-0.408114	-0.472687	-0.509529	-0.442541	-0.418359	-0.360651	-0.359019	-0.385425	-0.322849	-0.327971	-0.206771	-0.211614	-0.178967	-0.264141	-0.323439	-0.307037	-0.251132	-0.183252	-0.187001	-0.134184	-0.126837	-0.129808	-0.130958	-0.0815477	-0.00738995	-0.0140268	0.0101497	0.00190783	0.029738	-0.00322559	-0.0131745	-0.0696148	-0.0796203	-0.0628655	-0.0565658
0.0437585	0.0280047	0.0210899	0.0277773	-0.00777608	-0.0655592	-0.0898423	-0.117372	-0.17884	-0.156943	-0.190565	-0.181644	-0.140629	-0.171479	-0.188875	-0.175382	-0.215551	-0.208688	-0.184956	-0.211236	-0.238081	-0.196786	-0.189614	-0.170158	-0.131168	-0.098887	-0.0498021	-0.0270051	-0.0133244	0.0122531	-0.00990894	-0.0447472	-0.0739146	-0.125259	-0.200649	-0.278077	-0.32633	-0.346078	-0.384398	-0.399093	-0.397469
-0.17487	-0.0971146	-0.00922317	0.0895944	0.164481	0.237416	0.278574	0.303485	0.304424	0.331055	0.316416	0.328157	0.301551	0.238672	0.213864	0.20524	0.206722	0.230532	0.220652	0.174229	0.168388	0.175031	0.132063	0.0689085	0.0247314	-0.0662116	-0.191947	-0.292518	-0.354097	-0.286861	-0.24695	-0.24075	-0.239393	-0.210469	-0.189395	-0.173558	-0.13699	-0.0947715	-0.0610234	-0.0138548	-0.00737902
0.0545734	0.0740605	0.0806581	0.0930638	0.0833626	0.082675	0.0645422	0.0622569	0.0928191	0.0776258	0.110119	0.133209	0.148737	0.154619	0.181497	0.151823	0.140815	0.136358	0.0996631	0.0916906	0.0666889	0.0713247	0.119712	0.137976	0.177327	0.194811	0.201163	0.199394	0.205038	0.159403	0.15736	0.135016	0.131255	0.0722763	-0.017166	-0.0201467	-0.0203157	-0.0342747	-0.0010917	-0.00321833	-0.0297287
0.0439729	0.0104663	-0.0044173	-0.0195883	0.0105347	0.0326459	0.0629716	0.0950566	0.0877065	0.0848735	0.0972567	0.108829	0.103877	0.0927818	0.0778799	0.0735338	0.0413449	0.0146333	-0.0492546	-0.087357	-0.0941564	-0.0680375	-0.0558425	-0.00640688	0.0564214	0.0441487	0.045185	0.032823	0.0475642	0.0452588	0.0495473	0.0410632	0.0700964	0.0669553	0.0857411	0.105626	0.132843	0.139404	0.146703	0.135336	0.116968
0.165929	0.17634	0.135059	0.162899	0.171606	0.213232	0.219044	0.240713	0.242742	0.217377	0.208291	0.195286	0.171445	0.131973	0.0925337	0.0689742	0.0223036	0.00253737	-0.0369489	-0.0791647	-0.0850989	-0.0403993	-0.0556165	-0.0515135	-0.0580325	-0.0937503	-0.0901469	-0.11952	-0.16171	-0.204247	-0.328804	-0.480274	-0.527782	-0.55124	-0.59281	-0.582772	-0.569827	-0.508884	-0.470039	-0.393999	-0.321522
0.0925337	0.0689742	0.0223036	0.00253737	-0.0369489	-0.0791647	-0.0850989	-0.0403993	-0.0556165	-0.0515135	-0.0580325	-0.0937503	-0.0901469	-0.11952	-0.16171	-0.204247	-0.328804	-0.480274	-0.527782	-0.55124	-0.59281	-0.582772	-0.569827	-0.508884	-0.470039	-0.393999	-0.321522	-0.265691	-0.240527	-0.198739	-0.12475	-0.0529225	0.0226746	0.052709	0.108039	0.147583	0.140562	0.153984	0.155156	0.134174	0.114209
0.00305816	0.0174285	0.0352367	0.0702483	0.0783604	0.0810864	0.126274	0.0829316	0.0879691	0.108298	0.142631	0.154228	0.142717	0.0981812	0.0549292	0.0300859	0.0395938	0.0562332	0.0357176	0.0133773	-0.0284346	0.00079641	0.0163792	0.0178974	0.0437726	0.0549746	0.0731205	0.0735889	0.0946494	0.089138	0.097216	0.0474905	0.0424396	0.0353393	-0.00706218	-0.0249906	-0.0321648	-0.016836	-0.0302911	-0.0114385	0.000108135
0.128643	0.100343	0.0857172	0.0725348	0.0765369	0.043987	0.0655675	0.0724176	0.0609826	0.0638594	0.100937	0.0913709	0.114721	0.0986719	0.101711	0.13561	0.138216	0.130243	0.0947987	0.0424643	0.0345717	0.0559126	0.0936955	0.109367	0.104494	0.0852971	0.0504748	0.0528277	0.0753852	0.0766022	0.0519262	0.0395938	0.0270911	0.0345859	0.0585142	0.119235	0.167033	0.177379	0.174071	0.197477	0.186591
-0.467672	-0.424167	-0.392219	-0.344186	-0.269058	-0.162638	-0.0924207	-0.0437459	-0.0193936	0.00950547	-0.000497095	0.0172567	0.0223535	0.0473187	0.0749828	0.0921564	0.0806992	0.0433718	0.0672908	0.03801	0.00941187	0.0227959	0.0662529	0.0657164	0.0762379	0.0876758	0.0830992	0.0433085	-0.0104454	-0.00228527	0.0281043	-0.00985421	-0.0378823	-0.0390211	-0.0598822	-0.0801144	-0.0337478	-0.0310425	-0.0526444	-0.121553	-0.139044
0.00941187	0.0227959	0.0662529	0.0657164	0.0762379	0.0876758	0.0830992	0.0433085	-0.0104454	-0.00228527	0.0281043	-0.00985421	-0.0378823	-0.0390211	-0.0598822	-0.0801144	-0.0337478	-0.0310425	-0.0526444	-0.121553	-0.139044	-0.121502	-0.119501	-0.11489	-0.100763	-0.11562	-0.110361	-0.0676122	-0.0162459	0.00699419	0.00407389	-0.000250624	-0.013478	-0.0100877	-0.0265695	-0.00133831	0.0158596	0.00201639	-0.0108068	-0.00114972	-0.000805244
0.0158596	0.00201639	-0.0108068	-0.00114972	-0.000805244	0.0109663	0.000292914	-0.0239623	-0.0390956	-0.0449641	-0.0391849	-0.0422899	-0.0853872	-0.0739909	-0.0765449	-0.0684099	-0.0523512	-0.0742808	-0.0708436	-0.140333	-0.185492	-0.130577	-0.130569	-0.127831	-0.0942453	-0.0869143	-0.0484	-0.0106644	-0.0215106	-0.0173164	-0.0368225	-0.078055	-0.101143	-0.137106	-0.220339	-0.296371	-0.360116	-0.364663	-0.325117	-0.216591	-0.12537
0.173059	0.149842	0.156167	0.160859	0.137844	0.120262	0.0951448	0.0799658	-0.0183803	-0.0616094	-0.0876804	-0.111422	-0.110224	-0.0872954	-0.0582325	-0.0297028	0.0182088	0.0277417	0.0533342	0.0436425	0.0254543	0.0584272	0.0973922	0.172191	0.183837	0.166152	0.138779	0.109716	0.0862327	0.0753886	0.0810144	0.0772309	0.103968	0.0898293	0.106663	0.104606	0.104066	0.106381	0.0884361	0.0930026	0.0517549
-0.127399	-0.163783	-0.155013	-0.129213	-0.0913471	-0.0302208	0.0325857	0.0627947	0.119806	0.155748	0.197174	0.213051	0.215453	0.215007	0.188773	0.230498	0.231594	0.218181	0.17675	0.159756	0.156795	0.2022	0.199337	0.190441	0.160852	0.0943406	0.0591091	0.0475817	0.0148127	-0.0352287	-0.0414394	-0.0446389	-0.0113947	0.030987	0.0368624	0.0670591	0.0824286	0.10444	0.095216	0.0961757	0.124796
0.205041	0.20671	0.227404	0.217891	0.218318	0.208296	0.206057	0.156402	0.158637	0.171106	0.176523	0.212321	0.202491	0.179408	0.142218	0.137132	0.0599473	0.0149838	-0.000620843	-0.0402495	-0.0508644	-0.0263651	-0.0146517	-0.00660261	0.0255669	0.0431607	0.0762308	0.0890017	0.094525	0.11776	0.099359	0.0534337	0.0542331	0.0442686	0.0569889	0.105932	0.0976031	0.106757	0.0698675	0.0377373	-0.01348
0.105932	0.0976031	0.106757	0.0698675	0.0377373	-0.01348	-0.0309496	-0.110425	-0.175625	-0.170459	-0.214306	-0.253527	-0.242773	-0.235406	-0.239774	-0.270492	-0.268921	-0.226017	-0.282023	-0.262573	-0.285621	-0.232137	-0.217317	-0.197135	-0.173048	-0.160653	-0.202444	-0.245243	-0.210762	-0.256173	-0.230236	-0.219658	-0.19106	-0.160579	-0.133513	-0.0643235	-0.00245507	0.0537344	0.0689121	0.130012	0.10615
-0.245243	-0.210762	-0.256173	-0.230236	-0.219658	-0.19106	-0.160579	-0.133513	-0.0643235	-0.00245507	0.0537344	0.0689121	0.130012	0.10615	0.0641118	0.0622175	0.0563676	0.0388029	-0.014507	-0.0499176	-0.0592606	-0.0268588	-0.00321296	0.0408888	0.0990402	0.0921673	0.0391924	0.0439801	0.00915047	-0.0384345	-0.0701595	-0.125708	-0.137736	-0.126156	-0.132876	-0.0668673	-0.0368101	-0.024504	-0.00335281	-0.0120908	-0.0131984
-0.00335281	-0.0120908	-0.0131984	-0.0529313	-0.0451664	-0.0249821	0.0277153	0.00967214	0.0445783	0.0876443	0.140827	0.181064	0.172365	0.197668	0.178578	0.162546	0.141016	0.146978	0.111027	0.0853585	0.0440763	0.0611655	0.0816609	0.0912163	0.119279	0.157982	0.18017	0.203397	0.247462	0.291729	0.298083	0.304671	0.279435	0.265631	0.220393	0.198119	0.152476	0.134662	0.0987762	0.0807099	0.0954532
-0.126673	-0.142446	-0.122626	-0.12566	-0.122802	-0.0982596	-0.0136802	0.023614	0.0485034	0.0609614	0.0760671	0.0975893	0.146112	0.184354	0.210621	0.207104	0.152122	0.115267	0.0999416	0.102047	0.0878413	0.0965526	0.0929559	0.105044	0.115738	0.169253	0.212983	0.200962	0.192385	0.181281	0.195931	0.199565	0.212254	0.236346	0.273359	0.245807	0.230017	0.225603	0.202242	0.168296	0.134157
0.115738	0.169253	0.212983	0.200962	0.192385	0.181281	0.195931	0.199565	0.212254	0.236346	0.273359	0.245807	0.230017	0.225603	0.202242	0.168296	0.134157	0.101633	0.050976	0.0338366	0.0168686	0.0222479	0.0232166	0.0482406	0.0756107	0.068408	0.0708816	0.0860712	0.0980868	0.099945	0.083821	0.137833	0.144339	0.136898	0.134853	0.134344	0.13878	0.115782	0.105082	0.116548	0.127342
-0.283528	-0.275884	-0.215665	-0.149283	-0.0705219	-0.0560009	-0.105684	-0.0900131	-0.0842326	-0.0425092	-0.0242052	-0.0409784	-0.172452	-0.261446	-0.256761	-0.2095	-0.200941	-0.26509	-0.303605	-0.418887	-0.421162	-0.447463	-0.444652	-0.471278	-0.472199	-0.432267	-0.330747	-0.255669	-0.206154	-0.159028	-0.139964	-0.127431	-0.189916	-0.200776	-0.200962	-0.24446	-0.309222	-0.364206	-0.463282	-0.485561	-0.474866
-0.298303	-0.280889	-0.244225	-0.17475	-0.123958	-0.0628077	-0.0549515	0.00974144	0.0380056	0.071916	0.10025	0.123205	0.123896	0.112896	0.0819454	0.0846557	0.0854657	0.0570524	0.0400998	0.0235996	0.0188343	0.0424478	0.0775363	0.0877238	0.0978192	0.0974074	0.0881764	0.0186132	0.0209783	0.031162	-0.0127315	-0.0353117	-0.0459546	-0.0982832	-0.128438	-0.121895	-0.117331	-0.0874359	-0.113651	-0.0825286	-0.0721847
-0.128438	-0.121895	-0.117331	-0.0874359	-0.113651	-0.0825286	-0.0721847	-0.0631491	-0.0583465	-0.0457272	-0.0204425	-0.0372019	-0.0610599	-0.111091	-0.133517	-0.160382	-0.188577	-0.194275	-0.207947	-0.218782	-0.242299	-0.222628	-0.189766	-0.15044	-0.108611	-0.0918159	-0.0937386	-0.124582	-0.130234	-0.111777	-0.099337	-0.0650416	-0.0775527	-0.128623	-0.11706	-0.136779	-0.138193	-0.096327	-0.0827347	-0.0444126	-0.0843377
-0.0996164	-0.0191582	-0.0192252	-0.0230742	-0.00256174	0.0340733	0.0556823	0.0884699	0.0861093	0.102984	0.0582731	0.00361212	-0.0194261	-0.0603246	-0.105874	-0.126802	-0.183293	-0.190784	-0.255674	-0.301467	-0.324668	-0.314162	-0.233785	-0.187422	-0.170723	-0.166872	-0.176359	-0.196217	-0.130358	-0.0776767	-0.0214931	-0.0318015	-0.0348226	-0.0276483	-0.0173584	-0.0233019	-0.00147701	-0.0290264	-0.0555619	-0.098126	-0.164487
-0.170723	-0.166872	-0.176359	-0.196217	-0.130358	-0.0776767	-0.0214931	-0.0318015	-0.0348226	-0.0276483	-0.0173584	-0.0233019	-0.00147701	-0.0290264	-0.0555619	-0.098126	-0.164487	-0.221502	-0.283564	-0.33679	-0.381384	-0.363549	-0.361745	-0.357745	-0.36758	-0.369438	-0.349179	-0.367106	-0.354375	-0.290014	-0.261142	-0.18263	-0.144178	-0.0871473	-0.0240782	-0.0247617	-0.0775411	-0.0576776	-0.0797863	-0.0313924	-0.00903553
-0.283564	-0.33679	-0.381384	-0.363549	-0.361745	-0.357745	-0.36758	-0.369438	-0.349179	-0.367106	-0.354375	-0.290014	-0.261142	-0.18263	-0.144178	-0.0871473	-0.0240782	-0.0247617	-0.0775411	-0.0576776	-0.0797863	-0.0313924	-0.00903553	0.00176494	-0.00845923	0.0225661	-0.000841267	0.0174963	-0.0219106	-0.0946518	-0.120006	-0.18833	-0.245456	-0.331518	-0.399369	-0.52297	-0.592713	-0.597683	-0.653642	-0.733578	-0.707003
0.0259565	-0.0133058	-0.0459736	-0.042271	-0.0290414	-0.0528779	-0.0587404	-0.0646421	-0.0903023	-0.117455	-0.142345	-0.143379	-0.113346	-0.161141	-0.191551	-0.229431	-0.274013	-0.265553	-0.298976	-0.345978	-0.369419	-0.304416	-0.27981	-0.204351	-0.172721	-0.15818	-0.187385	-0.207053	-0.191081	-0.149206	-0.126004	-0.121296	-0.127127	-0.11037	-0.0854632	-0.0470506	0.000935867	0.0398891	0.0882696	0.0992973	0.083963
-0.0646421	-0.0903023	-0.117455	-0.142345	-0.143379	-0.113346	-0.161141	-0.191551	-0.229431	-0.274013	-0.265553	-0.298976	-0.345978	-0.369419	-0.304416	-0.27981	-0.204351	-0.172721	-0.15818	-0.187385	-0.207053	-0.191081	-0.149206	-0.126004	-0.121296	-0.127127	-0.11037	-0.0854632	-0.0470506	0.000935867	0.0398891	0.0882696	0.0992973	0.083963	0.0811299	0.0600071	0.0943049	0.128199	0.125657	0.122679	0.130298
0.0398891	0.0882696	0.0992973	0.083963	0.0811299	0.0600071	0.0943049	0.128199	0.125657	0.122679	0.130298	0.120613	0.136941	0.1173	0.121717	0.128565	0.112179	0.069913	0.0683414	0.0485886	0.0473668	0.0737279	0.109452	0.179107	0.160291	0.162386	0.127682	0.0929456	0.0757397	0.0655125	0.0320744	-0.0297197	-0.0460835	-0.093813	-0.108864	-0.13776	-0.127255	-0.0835477	-0.104495	-0.0859503	-0.0882828
0.0799771	0.0954807	0.111248	0.16033	0.209586	0.189209	0.201798	0.168207	0.161841	0.161417	0.153717	0.0943117	0.0678406	0.00116703	0.0184755	0.0365098	0.0120956	0.0038282	-0.0206734	-0.0838006	-0.102692	-0.0742785	-0.0771498	-0.0235594	0.00714231	0.0642172	0.102762	0.125398	0.171419	0.221792	0.234934	0.243631	0.250771	0.218359	0.170493	0.127779	0.104768	0.0717309	0.0456673	0.00468855	-0.0110396
-0.0554093	-0.0652759	-0.117287	-0.14013	-0.194951	-0.241409	-0.28499	-0.274036	-0.297761	-0.307058	-0.289633	-0.274835	-0.228024	-0.146769	-0.0666942	-0.0055259	0.0443505	0.0461439	0.0261837	-0.0411069	-0.0898802	-0.0761005	-0.0263352	-0.0045384	0.0352455	0.0330437	0.0488229	0.0991259	0.139264	0.131749	0.123033	0.0988242	0.0773484	0.0801264	0.0658985	0.0737245	0.0617109	0.0777799	0.117757	0.143947	0.0884009
0.0443505	0.0461439	0.0261837	-0.0411069	-0.0898802	-0.0761005	-0.0263352	-0.0045384	0.0352455	0.0330437	0.0488229	0.0991259	0.139264	0.131749	0.123033	0.0988242	0.0773484	0.0801264	0.0658985	0.0737245	0.0617109	0.0777799	0.117757	0.143947	0.0884009	0.0809702	0.041945	0.024033	0.0301267	0.0303209	0.0147294	0.0177684	0.0351022	0.0324981	0.0719615	0.0925531	0.116948	0.106972	0.107586	0.115596	0.120282
0.0415847	-0.00185566	-0.0537886	-0.0921212	-0.0629573	-0.0774016	-0.0721422	-0.0703368	-0.108421	-0.0803413	-0.036313	-0.00430636	0.00928182	-0.0283372	-0.0831547	-0.137037	-0.102637	-0.105408	-0.135815	-0.158094	-0.18477	-0.161433	-0.151978	-0.127977	-0.0796854	-0.055375	-0.0136653	0.0197799	0.0432961	0.0941501	0.0847492	0.058587	0.0322611	0.00550816	0.0448916	0.0403034	0.0214667	0.018885	0.0430003	0.011021	0.047484
-0.0852295	-0.0600719	-0.0366143	-0.0242761	-0.00446841	-0.0250605	-0.000675946	0.0166182	-0.0309496	0.00376228	0.0146059	0.0135659	-0.00606415	-0.0358499	-0.0480866	-0.0584536	-0.0928298	-0.115257	-0.122674	-0.187958	-0.188263	-0.183385	-0.179379	-0.146537	-0.1308	-0.0963781	-0.0540935	-0.110489	-0.0732467	-0.00173066	-0.00652515	0.00802625	0.02845	0.00361578	-0.00405226	-0.0438296	-0.0748314	-0.0634906	-0.12132	-0.0841586	-0.0574598
-0.00652515	0.00802625	0.02845	0.00361578	-0.00405226	-0.0438296	-0.0748314	-0.0634906	-0.12132	-0.0841586	-0.0574598	-0.0639818	-0.0594558	-0.0103478	0.0301159	0.0590241	0.0547034	0.0820529	0.0785694	0.0695351	0.0427258	0.09319	0.130448	0.10189	0.113001	0.105761	0.170428	0.18674	0.200805	0.205647	0.226698	0.206118	0.204697	0.231053	0.195556	0.151894	0.126761	0.153113	0.163206	0.162645	0.132554
0.0547034	0.0820529	0.0785694	0.0695351	0.0427258	0.09319	0.130448	0.10189	0.113001	0.105761	0.170428	0.18674	0.200805	0.205647	0.226698	0.206118	0.204697	0.231053	0.195556	0.151894	0.126761	0.153113	0.163206	0.162645	0.132554	0.10471	0.0909233	0.0786703	0.0875683	0.147333	0.151769	0.134124	0.121349	0.110047	0.126468	0.14069	0.131609	0.137653	0.170036	0.202542	0.222877
-0.0350822	-0.123558	-0.188351	-0.220577	-0.208197	-0.17721	-0.150465	-0.0943892	-0.0885365	-0.0208969	-0.00932746	0.0133622	0.0351953	0.0409103	0.0140132	-0.0459584	-0.0835866	-0.105309	-0.0722542	-0.105423	-0.121867	-0.096488	-0.0723623	-0.0380009	0.0207828	0.0783573	0.159499	0.203311	0.205806	0.220654	0.23362	0.215831	0.204028	0.162438	0.0988928	0.0432498	0.00486056	-0.043682	-0.0804461	-0.0809082	-0.0811141
0.0180549	0.0159828	0.0575571	0.0473064	0.0969955	0.168645	0.187431	0.215148	0.245587	0.295425	0.348487	0.36644	0.354772	0.359147	0.327751	0.26622	0.249469	0.206678	0.201399	0.170131	0.103712	0.108969	0.143738	0.147552	0.167145	0.194847	0.194677	0.229545	0.219674	0.22101	0.244186	0.209824	0.220163	0.230975	0.211297	0.203257	0.211906	0.231282	0.247685	0.252773	0.198135
0.139307	0.175463	0.16101	0.147661	0.113306	0.0869323	0.0825697	0.0599261	0.014933	-0.00364728	-0.0101223	-0.00955661	0.0515252	0.105693	0.122335	0.133766	0.15164	0.134612	0.123201	0.0785903	0.0730195	0.102735	0.125209	0.151465	0.157452	0.13245	0.0898541	0.0477754	0.0170029	0.0549862	0.0542897	0.00646986	-0.0173212	-0.0367122	-0.0429669	-0.0360833	0.0390173	0.0653897	0.0909164	0.102033	0.101376
-0.171504	-0.16768	-0.131601	-0.116845	-0.103304	-0.0377634	-0.0368892	-0.0668365	-0.102543	-0.118782	-0.0992151	-0.133573	-0.196343	-0.261754	-0.27094	-0.25527	-0.163208	-0.0894035	-0.0129205	-0.00370618	0.011644	0.0316183	0.0927149	0.0709865	0.0515536	0.0907302	0.11051	0.0534655	0.0497775	0.0545691	0.0477505	0.0485602	0.0583014	0.124933	0.131987	0.122912	0.125425	0.155515	0.136287	0.126801	0.110214
-0.16943	-0.241706	-0.321692	-0.421448	-0.438625	-0.423119	-0.469722	-0.454479	-0.414557	-0.378658	-0.290927	-0.207189	-0.197217	-0.165221	-0.150542	-0.157764	-0.172642	-0.167901	-0.166804	-0.186142	-0.223869	-0.153174	-0.0956672	-0.130603	-0.137088	-0.122807	-0.104111	-0.168092	-0.171273	-0.174613	-0.111994	-0.073466	-0.0762235	-0.0375799	-0.0139403	-0.0222822	0.014564	0.067498	0.0904509	0.0897634	0.0620571
-0.0762235	-0.0375799	-0.0139403	-0.0222822	0.014564	0.067498	0.0904509	0.0897634	0.0620571	0.0143037	0.000297002	-0.0279935	-0.111042	-0.211436	-0.27058	-0.241782	-0.236298	-0.248392	-0.300748	-0.301461	-0.318344	-0.311451	-0.239528	-0.217011	-0.221308	-0.26293	-0.27626	-0.277638	-0.275908	-0.277866	-0.278715	-0.304367	-0.307234	-0.31314	-0.342783	-0.278193	-0.275701	-0.213947	-0.175591	-0.0964759	-0.0209444
-0.0540997	-0.0427447	-0.0473222	-0.015663	-0.012965	-0.0214743	-0.00246167	0.0216397	0.0704544	0.0544934	0.12003	0.161662	0.137642	0.140484	0.149473	0.175147	0.174045	0.141653	0.106582	0.115883	0.0854978	0.126598	0.182431	0.190295	0.239911	0.242775	0.255862	0.260866	0.230438	0.192497	0.163392	0.12892	0.108392	0.0839502	0.0473127	0.0501906	-0.0136426	-0.0492801	-0.0821792	-0.0992092	-0.0776023
0.0902907	0.126426	0.112121	0.094316	0.0982172	0.0891925	0.0854241	0.0671827	-0.007095	-0.0491	-0.0469662	-0.0888394	-0.10452	-0.102287	-0.121396	-0.111794	-0.145319	-0.153095	-0.153641	-0.128104	-0.188184	-0.152329	-0.119917	-0.109999	-0.0919861	-0.101624	-0.116774	-0.0863142	-0.0966582	-0.0699306	-0.0269797	-0.0373867	-0.0300958	-0.0291385	-0.0352447	-0.0770626	-0.103764	-0.154929	-0.15012	-0.204653	-0.24654
-0.0854696	-0.164851	-0.186991	-0.203335	-0.217358	-0.212613	-0.182856	-0.160481	-0.12618	-0.119515	-0.0338075	0.0408146	0.0652589	0.0815284	0.15186	0.133215	0.108353	0.0624926	0.0136599	-0.023921	-0.061365	-0.0524116	0.00347218	-0.00756987	-0.0419765	-0.0219107	0.00752765	0.071638	0.12458	0.160655	0.192102	0.188799	0.18631	0.189329	0.183344	0.177036	0.102234	0.0956298	0.0652318	0.0922381	0.127542
-0.313065	-0.331462	-0.314328	-0.256801	-0.198533	-0.153652	-0.117063	-0.0787536	-0.0583953	-0.0636947	-0.0478509	0.0224059	0.0569473	-0.000449025	-0.0116466	-0.0495484	-0.0446707	-0.0936454	-0.159354	-0.218213	-0.268028	-0.263117	-0.221237	-0.174958	-0.216252	-0.211773	-0.172882	-0.15525	-0.114403	-0.0621844	-0.074498	-0.102897	-0.104619	-0.0745878	-0.045422	-0.0357143	-0.0439637	-0.0277436	0.0282455	0.0447735	0.0774807
-0.229702	-0.152183	-0.112098	-0.161696	-0.193951	-0.155523	-0.13012	-0.122126	-0.0880123	-0.0789262	-0.0644597	-0.081758	-0.0716244	-0.0399847	-0.019165	-0.0354376	-0.0580994	-0.0653515	-0.101319	-0.110237	-0.115523	-0.0733614	-0.0594203	-0.0364647	-0.00370408	0.0238287	0.0675184	0.102965	0.128319	0.118326	0.121076	0.120229	0.104638	0.0881469	0.0647224	0.0528026	0.0545105	0.0871407	0.11401	0.0966932	0.0718645
-0.257815	-0.264103	-0.225198	-0.187961	-0.140197	-0.11077	-0.103363	-0.0821227	-0.0898333	-0.0643	-0.0128145	-0.0130045	-0.00247234	-0.00456977	0.00434723	0.0238391	0.0610325	0.0753279	0.100621	0.0921315	0.0675286	0.0746433	0.113859	0.141969	0.129862	0.0930776	0.108521	0.0710125	0.0619924	0.0576062	0.0637405	0.0575721	0.0396089	0.0477389	0.0618835	0.0866356	0.0857288	0.0576438	0.0543566	0.0341101	-0.000271364
-0.25916	-0.264245	-0.25609	-0.242953	-0.214278	-0.163329	-0.140394	-0.158144	-0.163775	-0.14358	-0.14134	-0.143474	-0.161383	-0.108145	-0.16422	-0.169771	-0.170657	-0.161507	-0.1586	-0.18478	-0.205606	-0.201262	-0.129459	-0.0997161	-0.0263727	-0.0432412	-0.0680076	-0.0683973	-0.0979846	-0.107696	-0.155599	-0.16447	-0.199908	-0.231749	-0.225933	-0.231378	-0.183479	-0.172914	-0.124584	-0.0848841	-0.0204377
-0.345163	-0.346779	-0.304874	-0.266081	-0.26479	-0.242179	-0.215624	-0.186344	-0.193148	-0.181273	-0.18191	-0.178015	-0.177165	-0.192796	-0.214218	-0.150809	-0.120429	-0.175086	-0.210561	-0.267973	-0.321811	-0.313892	-0.270872	-0.226786	-0.137852	-0.0743064	-0.0469075	-0.0171615	-0.0300494	-0.00856948	0.0184679	-0.00909306	-0.0954407	-0.148619	-0.183597	-0.210862	-0.233509	-0.243353	-0.255628	-0.24173	-0.225646
0.126123	0.161093	0.140445	0.135764	0.11999	0.0810159	0.0436778	0.0253397	0.0220525	0.0289182	0.0626296	0.0441502	0.0149848	-0.00345214	-0.0409947	-0.0264976	-0.0256347	-0.0175603	-0.0566475	-0.0654266	-0.0896227	-0.0504599	-0.00839001	0.0233917	0.015279	-0.0148387	-0.0287634	-0.0610226	-0.0827962	-0.0882311	-0.0647072	-0.0512531	-0.0352165	-0.0189644	-0.0239142	-0.0270202	0.0204629	0.0690219	0.0709588	0.0941442	0.104042
-0.0270202	0.0204629	0.0690219	0.0709588	0.0941442	0.104042	0.099719	0.0928762	0.0979661	0.0830491	0.0535144	-0.00763498	-0.00891352	0.0107961	0.0313426	0.027099	0.0697977	0.0997779	0.0767893	0.050761	0.00810776	0.0244153	0.0617716	0.0955086	0.149197	0.137316	0.122491	0.100551	0.145673	0.175406	0.217858	0.206651	0.197766	0.187292	0.202244	0.229876	0.217874	0.189126	0.152618	0.0896801	0.0457607
-0.07945	-0.122908	-0.14754	-0.229707	-0.175859	-0.152159	-0.169098	-0.168671	-0.17203	-0.0954685	-0.00142664	0.0402587	0.0973235	0.156135	0.166777	0.149904	0.131389	0.137353	0.124283	0.0523893	0.0480815	0.0888485	0.114685	0.139315	0.105566	0.0759714	0.0723276	-0.00204069	-0.0244282	-0.0224259	0.0277227	0.0356752	0.0564913	0.0719882	0.124556	0.148221	0.161479	0.209492	0.186466	0.160282	0.12228
0.00887267	-0.0262781	-0.104012	-0.126344	-0.170139	-0.216721	-0.186483	-0.115105	-0.12798	-0.120756	-0.0750149	-0.0465351	0.0114785	0.018167	0.000194682	0.0705978	0.0732712	0.0732818	0.0956652	0.127652	0.0841575	0.0886563	0.0991291	0.0994588	0.125507	0.16107	0.112686	0.063793	0.042509	0.040472	0.0521993	-0.00178015	-0.0359975	-0.0618566	-0.0855821	-0.157853	-0.150751	-0.146531	-0.153047	-0.118168	-0.155794
0.0839156	0.125323	0.133085	0.157289	0.222574	0.244631	0.246484	0.219267	0.208389	0.231365	0.260127	0.248857	0.259634	0.259401	0.215856	0.198009	0.182358	0.154206	0.121487	0.0783709	0.0226637	0.0311607	0.0296576	0.069362	0.0907137	0.0829298	0.0563769	0.0178843	-0.0618255	-0.135404	-0.263107	-0.395946	-0.523777	-0.574093	-0.687308	-0.788673	-0.801249	-0.788391	-0.644931	-0.501641	-0.42503
0.0250219	0.0332108	-0.00128154	-0.00813206	0.0270516	0.0633128	0.103613	0.0745567	0.0702049	0.0883836	0.0693053	0.0161247	-0.0563654	-0.100011	-0.146026	-0.25597	-0.342031	-0.445577	-0.547435	-0.656022	-0.743123	-0.699769	-0.598514	-0.500942	-0.358636	-0.255748	-0.109945	-0.0176468	0.0508866	0.124027	0.195129	0.213091	0.168316	0.108062	0.0546136	0.0142857	-0.0285511	-0.0331573	-0.017327	-0.00427953	0.00636579
-0.0277509	-0.0863549	-0.115085	-0.125521	-0.108662	-0.0577802	-0.0388191	-0.0252264	-0.00541025	-0.00245587	0.0104341	0.0574116	0.0577462	0.072042	0.0651729	0.0668167	0.0231628	0.000830312	-0.0469964	-0.0877873	-0.137293	-0.133577	-0.0967625	-0.0730379	-0.0789218	-0.0415186	0.0309764	0.0502679	0.0776012	0.122657	0.168566	0.164743	0.159419	0.147845	0.146167	0.142006	0.138173	0.117977	0.103629	0.074693	0.0430058
-0.0415186	0.0309764	0.0502679	0.0776012	0.122657	0.168566	0.164743	0.159419	0.147845	0.146167	0.142006	0.138173	0.117977	0.103629	0.074693	0.0430058	0.0338439	0.0358102	0.00415669	-0.0671601	-0.0986732	-0.0965727	-0.0626212	-0.0740726	-0.0976463	-0.102784	-0.168125	-0.244156	-0.305629	-0.369621	-0.451349	-0.490643	-0.537128	-0.54428	-0.528667	-0.487327	-0.432801	-0.367876	-0.259858	-0.202319	-0.14216
-0.101308	-0.112189	-0.0877112	-0.0527642	-0.0101299	-0.0167532	-0.00643183	-0.00210367	-0.0298755	-0.0254904	0.0065241	-0.0118431	-0.0248582	-0.0314065	-0.0359146	-0.024747	-0.0276604	-0.056782	-0.105213	-0.11547	-0.151913	-0.119299	-0.108048	-0.0932036	-0.0478996	-0.0503016	-0.0202875	-0.0366988	-0.0197232	-0.0160833	0.00321681	0.00781162	0.0214416	0.0671459	0.0942122	0.0965738	0.0839575	0.104347	0.0995849	0.115133	0.133597
0.0871075	0.10462	0.107614	0.136792	0.129411	0.144155	0.167427	0.169134	0.14936	0.143524	0.14807	0.158881	0.151934	0.121753	0.093454	0.081033	0.0770123	0.0653426	0.0915488	0.0604891	0.0322423	0.0342974	0.0537027	0.0736293	0.102685	0.123644	0.169754	0.146877	0.124794	0.126055	0.131008	0.0816332	0.0789174	0.0898304	0.081104	0.10699	0.111371	0.14488	0.153525	0.126768	0.13809
-0.0965435	-0.0479067	-0.0385175	-0.0164562	-0.0171954	-0.0805237	-0.136951	-0.207742	-0.306241	-0.295734	-0.273729	-0.267235	-0.21026	-0.141934	-0.102183	-0.103745	-0.0897806	-0.0866268	-0.0881575	-0.101264	-0.122797	-0.106496	-0.103283	-0.0899405	-0.038749	0.0242006	0.0652904	0.0921479	0.0836547	0.0941994	0.0896219	0.0709601	-0.0033111	-0.0180801	-0.0352287	-0.0243754	0.00164216	0.0412882	0.0668851	0.0935724	0.138279
0.0428235	0.00167286	-0.0395207	-0.0965216	-0.10391	-0.0870691	-0.149139	-0.168305	-0.208976	-0.189519	-0.188503	-0.142307	-0.140356	-0.138217	-0.136234	-0.133198	-0.152885	-0.160145	-0.141139	-0.189418	-0.237669	-0.233424	-0.213981	-0.174553	-0.16514	-0.163395	-0.186105	-0.184556	-0.171536	-0.0990973	-0.0852172	-0.0397909	0.0235592	0.0702384	0.108751	0.0917347	0.118084	0.126014	0.119244	0.0721395	0.0147999
-0.0460867	-0.00462228	0.0786556	0.130347	0.18773	0.195616	0.192163	0.20569	0.203717	0.164161	0.185093	0.209309	0.173984	0.191027	0.16611	0.200301	0.182565	0.140873	0.142278	0.135832	0.108223	0.117926	0.164134	0.184018	0.175373	0.167156	0.161612	0.174844	0.152877	0.1504	0.171192	0.190674	0.153252	0.16439	0.176654	0.143911	0.128474	0.100961	0.0869178	0.0584906	0.0076588
0.0256267	-0.0120876	-0.0300219	-0.0846197	-0.129037	-0.179981	-0.21071	-0.220001	-0.212556	-0.134513	-0.0617728	-0.0305693	-0.0068091	0.0171296	0.0158572	0.00202746	-0.0365167	-0.106687	-0.127216	-0.174989	-0.197264	-0.134311	-0.0891232	-0.0367794	0.0173253	0.0570802	0.0863841	0.093694	0.0899427	0.0959926	0.122544	0.0907668	0.0817558	0.0635992	0.0321521	0.0208764	0.0200888	0.0561742	0.0164783	-0.0587613	-0.0889743
0.151467	0.113373	0.0794409	0.0901961	0.122337	0.126615	0.105899	0.0956507	0.0715093	0.0329899	0.022568	0.00296812	-0.0583844	-0.164153	-0.256546	-0.256073	-0.256693	-0.258812	-0.271275	-0.299309	-0.332159	-0.324004	-0.279187	-0.225698	-0.212426	-0.185693	-0.174465	-0.173798	-0.166392	-0.145483	-0.126415	-0.176639	-0.161118	-0.144098	-0.121233	-0.0871308	-0.0693471	-0.076389	-0.0112959	-0.0073855	-0.001984
0.038236	-0.00423873	-0.0287466	-0.091575	-0.212462	-0.213583	-0.188186	-0.143727	-0.0472512	-0.0328828	0.00230321	0.0126321	-0.00409264	0.0455882	0.127548	0.00627446	-0.0283067	-0.105098	-0.194753	-0.230396	-0.264165	-0.259648	-0.262981	-0.221125	-0.196122	-0.186816	-0.206709	-0.211251	-0.188336	-0.171493	-0.119963	-0.089886	-0.104127	-0.0909801	-0.0787235	-0.0514121	-0.0566932	-0.0781863	-0.077617	-0.0453114	0.00756032
-0.298939	-0.286627	-0.238454	-0.169791	-0.16444	-0.137165	-0.0707592	-0.0312739	-0.0491072	0.0445724	0.161502	0.194948	0.163323	0.154682	0.178462	0.160555	0.128777	0.079134	0.0563055	0.0152594	0.0112337	0.0353705	0.0636155	0.099349	0.100273	0.12654	0.123227	0.136951	0.158605	0.168551	0.154986	0.122434	0.0503965	0.0145464	-0.00835696	0.0378902	0.0778633	0.0678333	0.0807587	0.132962	0.141381
0.0560198	-0.00359172	-0.0507294	-0.0766014	-0.152008	-0.161325	-0.194285	-0.204489	-0.182067	-0.216383	-0.15429	-0.102477	-0.0798921	-0.0651942	-0.0865398	-0.118803	-0.170432	-0.209778	-0.232786	-0.21828	-0.275633	-0.264124	-0.255878	-0.206973	-0.182354	-0.198494	-0.160607	-0.123046	-0.104692	-0.0823588	-0.067847	-0.0543232	-0.0117812	0.0300806	0.0404121	0.0709569	0.0663179	0.0780962	0.0809749	0.118342	0.100486
-0.0932182	-0.0726501	-0.0539474	-0.0142719	0.0020411	0.0314241	0.000724533	-0.0150859	-0.00406754	0.0021911	-0.0183014	-0.027469	-0.0566115	-0.109075	-0.118221	-0.128884	-0.0660446	-0.0515111	-0.112282	-0.103389	-0.132536	-0.0898133	-0.0394014	-0.0298407	-0.0338824	0.00536129	-0.0133378	-0.00454693	0.00724104	-0.0150859	0.00352676	-0.116154	-0.192091	-0.2285	-0.300545	-0.333166	-0.296807	-0.296358	-0.313787	-0.242806	-0.207525
0.252623	0.244573	0.243671	0.264526	0.258708	0.248148	0.223631	0.175557	0.165766	0.148048	0.0925066	0.0603745	0.0180841	0.00758749	-0.00681596	-0.00336927	-0.008642	0.0122734	0.00444942	-0.00912293	-0.0129347	-0.0571585	-0.11032	-0.159546	-0.222158	-0.197683	-0.18607	-0.180697	-0.181777	-0.124616	-0.0700458	-0.0414835	-0.042088	-0.0325025	0.00365618	-0.0221098	0.00160465	-0.0157243	0.00359828	-0.00828829	0.0418156
-0.263477	-0.241063	-0.231785	-0.180436	-0.132381	-0.134099	-0.113265	-0.0951351	-0.0488352	-0.0642051	-0.0363171	-0.0105082	-0.0173163	-0.00591067	0.0299569	0.0543868	-0.0058901	-0.0313402	-0.0359881	-0.0229594	-0.0384649	-0.023525	-0.00367729	0.0131701	0.00121583	-0.0407107	-0.00127991	-0.00678509	-0.0122666	-0.0274342	-0.0505349	-0.0761226	-0.0677504	-0.072686	-0.0694618	-0.0907292	-0.103976	-0.0611601	-0.0431007	0.00382303	0.0352572
-0.0058901	-0.0313402	-0.0359881	-0.0229594	-0.0384649	-0.023525	-0.00367729	0.0131701	0.00121583	-0.0407107	-0.00127991	-0.00678509	-0.0122666	-0.0274342	-0.0505349	-0.0761226	-0.0677504	-0.072686	-0.0694618	-0.0907292	-0.103976	-0.0611601	-0.0431007	0.00382303	0.0352572	-0.00858362	-0.0405035	-0.0953868	-0.11708	-0.136159	-0.19996	-0.239808	-0.21492	-0.167979	-0.113866	-0.0788064	-0.00948029	0.000867844	0.0484302	0.0831778	0.157568
-0.00678509	-0.0122666	-0.0274342	-0.0505349	-0.0761226	-0.0677504	-0.072686	-0.0694618	-0.0907292	-0.103976	-0.0611601	-0.0431007	0.00382303	0.0352572	-0.00858362	-0.0405035	-0.0953868	-0.11708	-0.136159	-0.19996	-0.239808	-0.21492	-0.167979	-0.113866	-0.0788064	-0.00948029	0.000867844	0.0484302	0.0831778	0.157568	0.162896	0.178158	0.178936	0.199802	0.209191	0.251398	0.249381	0.251335	0.265512	0.262848	0.317217
0.317217	0.306827	0.321428	0.298482	0.290048	0.257315	0.270468	0.236983	0.257554	0.266724	0.291159	0.279871	0.258328	0.244144	0.216967	0.215262	0.161203	0.0911899	0.0516125	0.0445988	0.0221814	0.0904141	0.0802227	0.0706578	0.081075	0.0709341	0.10132	0.112647	0.085329	0.0593853	0.0500404	0.0219629	0.0204018	-0.0379636	-0.0967369	-0.0951971	-0.0814193	-0.0354176	0.0344474	0.0650098	0.115952
0.14186	0.146124	0.119235	0.122817	0.0922824	0.0803357	0.106058	0.091363	0.107649	0.113266	0.142346	0.105702	0.043516	0.0165053	-0.00229515	-0.0116538	-0.000623977	0.0061434	-0.0207723	-0.0168568	-0.0242539	0.0384886	0.0937644	0.133587	0.132367	0.11348	0.127006	0.123901	0.110982	0.0890924	0.0840284	0.0896475	0.0499019	-0.00569471	0.0309029	0.0252544	0.0182122	0.0191727	0.028381	0.0975633	0.135547
0.0937004	0.103047	0.147897	0.190485	0.15959	0.168512	0.187706	0.181645	0.152973	0.189782	0.174632	0.15505	0.133569	0.148603	0.112934	0.0982268	0.0870978	0.089901	0.0615265	0.0182291	-0.00551306	-0.000876749	0.00498368	0.0353272	0.0869435	0.0726265	0.060823	0.10055	0.116359	0.13674	0.13696	0.141749	0.112366	0.141709	0.153062	0.192381	0.213749	0.195422	0.179473	0.14843	0.12376
0.0416896	0.0877437	0.104588	0.10048	0.0763325	0.0890827	0.0925098	0.104963	0.113477	0.138605	0.1361	0.115417	0.100012	0.102097	0.0513259	0.0735644	0.00636775	-0.0439522	-0.0587009	-0.0918058	-0.143408	-0.142307	-0.119292	-0.134225	-0.102898	-0.129448	-0.10906	-0.114176	-0.134221	-0.108294	-0.0636912	-0.0696947	-0.0826082	-0.0809751	-0.0797803	-0.107661	-0.128108	-0.137139	-0.125692	-0.181908	-0.183838
0.101623	0.0590511	0.0327029	0.0597883	0.0444201	0.0441652	0.0641642	0.0510919	0.0575363	0.0608491	0.0818171	0.062197	0.0457338	0.0315176	-0.0212365	-0.0769866	-0.0770515	-0.0553268	-0.0640374	-0.106661	-0.148167	-0.160817	-0.19746	-0.206567	-0.210339	-0.186373	-0.159158	-0.161386	-0.128813	-0.0811159	-0.0253932	-0.00165926	0.0126694	-0.010914	-0.0356976	-0.0530723	-0.0537667	-0.045625	-0.0485139	-0.0339069	-0.0349419
-0.0400401	-0.0446704	-0.0571229	-0.0832953	-0.0884115	-0.0989328	-0.0947668	-0.107032	-0.0812243	-0.0648942	-0.0226126	-0.0149134	0.0251571	0.0489847	0.0693016	0.0856186	0.0409099	0.0238245	0.0170318	-0.041617	-0.0630063	-0.0456039	-0.0418314	-0.0205818	0.0296091	0.0416465	0.0416299	-0.013138	-0.0380197	-0.0330473	-0.0471693	-0.0918094	-0.0953649	-0.091955	-0.0978399	-0.0831832	-0.107099	-0.0705584	-0.0572082	-0.0812784	-0.149719
0.140743	0.0831778	0.0487867	0.0248316	-0.0377218	-0.132038	-0.145578	-0.142397	-0.148443	-0.151773	-0.154666	-0.168555	-0.182044	-0.221596	-0.238957	-0.23932	-0.296442	-0.344769	-0.475046	-0.572165	-0.580916	-0.518019	-0.443611	-0.382978	-0.357599	-0.277084	-0.19954	-0.150643	-0.145026	-0.110408	-0.061869	-0.0787126	-0.0693149	-0.0627281	-0.0878091	-0.147845	-0.20428	-0.209292	-0.144083	-0.163915	-0.161577
0.232358	0.203213	0.207687	0.147466	0.155326	0.155672	0.165918	0.179937	0.162741	0.16163	0.136559	0.132195	0.0979047	0.0368322	-0.0138238	-0.0618192	-0.0793798	-0.107459	-0.113736	-0.152217	-0.155719	-0.106014	-0.0833025	-0.0322092	-0.0144616	0.000468584	0.0178616	0.0582414	0.0906097	0.140427	0.10488	0.0718179	0.0561151	-0.00327345	-0.0213231	-0.0503652	-0.00907483	0.0211321	0.0406876	0.0572279	0.10574
0.0263074	0.0972825	0.0832197	0.102513	0.127768	0.158523	0.199156	0.201029	0.208565	0.207155	0.205844	0.185492	0.179452	0.164039	0.172165	0.124333	0.11003	0.129667	0.0999958	0.100114	0.0873485	0.103934	0.137928	0.167144	0.175213	0.173346	0.165605	0.123794	0.0916802	0.0523008	-0.0127556	-0.085757	-0.123552	-0.212437	-0.228128	-0.266504	-0.26904	-0.227376	-0.206496	-0.199666	-0.139198
0.218982	0.216733	0.208051	0.220113	0.192614	0.177144	0.19481	0.168594	0.157136	0.128447	0.0851945	0.0570556	0.033227	0.00557095	0.00998671	0.00238119	0.00757357	-0.0189915	-0.0522995	-0.0802573	-0.0953773	-0.0726651	-0.00456756	0.0433957	0.0902711	0.102947	0.15025	0.165035	0.15961	0.173325	0.173562	0.163201	0.153861	0.149448	0.138951	0.120208	0.102068	0.0900841	0.108291	0.0973639	0.0901929
-0.177032	-0.0958567	-0.073156	-0.0306753	-0.0573847	-0.0456963	-0.0129074	-0.00961813	0.0377846	0.0228757	0.03546	0.0115167	-0.0270098	-0.0159371	0.0109997	-0.0097274	-0.0479539	-0.0730761	-0.106059	-0.146238	-0.181043	-0.175475	-0.156106	-0.139147	-0.0926353	-0.0369834	-0.00483256	0.041073	0.0914228	0.105448	0.0839558	0.0308383	0.0340754	0.0491249	0.059568	0.0765049	0.102806	0.0915213	0.0830065	0.111804	0.129317
0.118546	0.0875971	0.0841914	0.0670168	0.0686566	0.0599811	0.0393206	0.0709594	0.0791653	0.0591548	0.0902065	0.0868682	0.0519723	0.0406474	-0.0163286	-0.0525846	-0.0684513	-0.0668927	-0.0716799	-0.0826348	-0.096816	-0.0886053	-0.0570722	-0.032062	0.0179455	0.059693	0.0727323	0.06616	0.0870692	0.120797	0.129492	0.139523	0.109794	0.0767314	0.0470881	-0.005933	-0.109298	-0.173098	-0.303452	-0.416483	-0.467467
-0.0170424	-0.0308971	-0.0571739	-0.057012	-0.0628998	-0.0967347	-0.131882	-0.150456	-0.147688	-0.131398	-0.0800393	-0.0470863	0.0246304	0.0479914	0.0377459	0.0234419	-0.0249651	-0.0460437	-0.0471461	-0.0559772	-0.0697304	-0.0603169	-0.0637353	-0.0122832	0.0404715	0.0956786	0.14224	0.136988	0.180312	0.170601	0.149536	0.143823	0.124705	0.116932	0.113959	0.0867728	0.0495655	0.0117464	-0.0563196	-0.00826376	-0.0267186
0.272864	0.27085	0.232341	0.214639	0.181334	0.119185	0.0942931	0.0908352	0.0495934	0.0559039	0.0297789	0.0312916	0.0162864	0.0262941	0.0519548	0.0736506	0.0705874	0.0685117	0.0645105	0.0174487	-0.0230006	-0.0216263	0.0082285	0.0909235	0.0866808	0.0779283	0.101579	0.103655	0.121456	0.186312	0.216851	0.246004	0.260581	0.235012	0.236827	0.131086	0.0871987	0.0425247	-0.0248768	-0.0858838	-0.136202
-0.153725	-0.136452	-0.117224	-0.103397	-0.132754	-0.165319	-0.111689	-0.079871	-0.0745384	-0.059129	0.00393365	-0.00228987	0.0159071	0.0359012	0.0620102	0.0752519	0.0458794	0.00886875	-0.0187092	-0.090904	-0.0991279	-0.0851083	-0.021002	-0.0184966	-0.0467948	-0.0523558	-0.0459877	-0.0221516	0.0020452	-0.00915924	-0.0439048	-0.056534	-0.138355	-0.123407	-0.136782	-0.159145	-0.18984	-0.184324	-0.186114	-0.13412	-0.117711
0.0458794	0.00886875	-0.0187092	-0.090904	-0.0991279	-0.0851083	-0.021002	-0.0184966	-0.0467948	-0.0523558	-0.0459877	-0.0221516	0.0020452	-0.00915924	-0.0439048	-0.056534	-0.138355	-0.123407	-0.136782	-0.159145	-0.18984	-0.184324	-0.186114	-0.13412	-0.117711	-0.155562	-0.129014	-0.10565	-0.0554018	0.0420995	0.0947099	0.0773282	0.0739841	0.0520874	0.0383978	0.00994718	-0.0178114	-0.0281752	-0.00949793	-0.0146426	-0.0728059
0.00667346	-0.0117615	0.0331103	0.0409992	0.0316314	0.0297754	0.0112977	-0.0183647	-0.00517386	-0.00614374	0.0275371	0.0558587	0.00398417	0.00567907	0.0275371	0.0119796	0.032884	0.0563076	0.0395917	-0.008231	-0.0365083	-0.0311226	0.0103065	0.0377882	0.0555837	0.0228793	-0.00450223	-0.0101027	-0.0221075	0.0136007	0.0250714	0.0625854	0.0820326	0.0855799	0.0896319	0.137528	0.203178	0.23344	0.207631	0.157233	0.0980267
0.237104	0.231108	0.175905	0.155012	0.159464	0.145521	0.0418043	-0.0445801	-0.0773034	-0.119235	-0.167325	-0.202433	-0.147343	-0.10736	-0.0676244	-0.0850239	-0.0444607	-0.029855	-0.0538836	-0.101517	-0.133147	-0.127436	-0.0825965	-0.0327281	-0.0263758	0.00855945	0.00321539	0.0639637	0.090825	0.116868	0.0950216	0.0910424	0.0401056	-0.00472728	0.0078327	-0.036423	-0.0377335	-0.0322396	-0.0170607	0.0125357	0.0515953
-0.162547	-0.167813	-0.155711	-0.202071	-0.186081	-0.185472	-0.179325	-0.155296	-0.0694608	-0.0122723	0.0283108	0.0741456	0.0922614	0.0665919	0.0390953	0.0613306	0.0737778	0.0414809	0.0299597	-0.0153263	-0.026339	-0.0185113	-0.0077471	0.0460757	0.069343	0.101127	0.11227	0.116217	0.144834	0.144877	0.133446	0.14376	0.148648	0.108553	0.0822309	0.0945134	0.0795146	0.0345241	0.00300237	0.0019079	-0.0188815
-0.117094	-0.0756857	-0.00132258	0.0345912	0.0684047	0.131344	0.129704	0.135539	0.167673	0.160733	0.159059	0.163405	0.142794	0.126953	0.104439	0.107287	0.103554	0.101518	0.0852798	0.0532212	0.0319606	0.036882	0.0573755	0.0615734	0.118209	0.127172	0.112457	0.101386	0.113374	0.146741	0.161914	0.14082	0.166474	0.164903	0.148329	0.120404	0.122742	0.106538	0.0936455	0.0913617	0.101798
-0.108799	-0.129837	-0.105074	-0.102717	-0.0606376	0.0201986	0.0517698	0.0658593	0.0614555	0.066737	0.0619859	0.0370654	-0.00378374	-0.0193838	-0.0808198	-0.122276	-0.138283	-0.141572	-0.21904	-0.269063	-0.291278	-0.263531	-0.252847	-0.214192	-0.232691	-0.214671	-0.192905	-0.123387	-0.0531401	-0.0295041	-0.0231403	-0.00435342	0.0816566	0.129406	0.174066	0.157872	0.190555	0.17082	0.155142	0.113936	0.0872429
0.213064	0.194974	0.170604	0.134591	0.106877	0.115834	0.0917081	0.109562	0.142876	0.143695	0.098679	0.0609214	0.0238476	-0.0427824	-0.117287	-0.151975	-0.168	-0.224196	-0.301877	-0.303966	-0.322026	-0.291539	-0.219149	-0.199231	-0.124522	-0.100772	-0.0553605	-0.0100261	0.0235344	0.0363317	0.0344499	-0.0257863	0.00168746	0.00526815	-0.076357	-0.0339389	-0.0146353	-0.00436794	0.0169553	0.0428268	0.0304168
-0.199231	-0.124522	-0.100772	-0.0553605	-0.0100261	0.0235344	0.0363317	0.0344499	-0.0257863	0.00168746	0.00526815	-0.076357	-0.0339389	-0.0146353	-0.00436794	0.0169553	0.0428268	0.0304168	0.0624919	0.0222559	0.0152772	0.063292	0.053556	0.0309658	0.0752073	0.0968599	0.153605	0.224688	0.257294	0.287627	0.302261	0.275057	0.28536	0.263484	0.220794	0.177487	0.161157	0.127556	0.0968971	0.110163	0.118166
-0.3381	-0.285039	-0.298397	-0.284501	-0.256806	-0.277774	-0.226467	-0.201459	-0.17833	-0.172218	-0.209499	-0.211492	-0.205358	-0.219419	-0.247971	-0.207864	-0.197051	-0.206986	-0.250637	-0.299207	-0.319301	-0.298989	-0.270598	-0.20558	-0.162774	-0.162073	-0.133421	-0.0932837	-0.0563233	-0.0763151	-0.0510956	-0.0534442	-0.0951222	-0.134584	-0.155594	-0.142319	-0.144837	-0.134342	-0.114295	-0.0707675	-0.0638677
-0.382234	-0.329036	-0.266671	-0.199559	-0.175781	-0.119498	-0.0670898	-0.0174598	0.00233784	-0.0159042	-0.0140871	-0.0342168	-0.0697001	-0.0456627	-0.0182768	0.0152449	0.03363	0.03981	0.0548489	0.0343863	-0.00770709	0.0263901	0.0521538	0.0662809	0.0741559	0.0421874	0.044403	0.0403976	0.0457182	0.0477919	0.0516197	0.0403836	0.0434308	0.0163007	-0.00393975	0.0420152	0.031596	0.0367656	0.0511379	0.0825863	0.114898
-0.0182768	0.0152449	0.03363	0.03981	0.0548489	0.0343863	-0.00770709	0.0263901	0.0521538	0.0662809	0.0741559	0.0421874	0.044403	0.0403976	0.0457182	0.0477919	0.0516197	0.0403836	0.0434308	0.0163007	-0.00393975	0.0420152	0.031596	0.0367656	0.0511379	0.0825863	0.114898	0.143505	0.171244	0.225137	0.216057	0.219476	0.235878	0.252205	0.221827	0.163892	0.132526	0.134482	0.125647	0.131819	0.131086
-0.195356	-0.157816	-0.151364	-0.150492	-0.0936118	-0.0642459	0.0169088	0.0678076	0.0871408	0.11413	0.133882	0.121732	0.110545	0.0884652	0.0246091	-0.0835087	-0.157901	-0.199987	-0.220713	-0.284788	-0.289499	-0.271052	-0.213584	-0.193274	-0.151071	-0.0936697	-0.0922534	-0.0857456	-0.0554921	-0.0236735	0.0104286	0.00541595	0.0067743	-0.0116703	-0.014712	0.0106226	-0.00731427	-0.0097529	-0.00921751	0.00184285	-0.0028082
0.00487875	-0.0122431	-0.00602383	0.0488486	0.0386057	0.027601	-0.00932311	-0.0336944	-0.0276403	-0.0621214	-0.11045	-0.121323	-0.12017	-0.151569	-0.180366	-0.223887	-0.207797	-0.200041	-0.18697	-0.218008	-0.24767	-0.224517	-0.201476	-0.167756	-0.174731	-0.186303	-0.164297	-0.16358	-0.12457	-0.135888	-0.144949	-0.108518	-0.0766126	-0.0489941	-0.0265048	-0.0250719	-0.0592949	-0.0417057	-0.0904686	-0.0802114	-0.0470901
-0.0523933	-0.0374253	-0.0184087	-0.0435281	-0.000685315	0.0381653	0.0575146	0.0696395	0.104913	0.120893	0.136636	0.108653	0.0466678	-0.0153299	-0.108752	-0.186941	-0.205112	-0.257303	-0.30878	-0.316289	-0.34783	-0.269411	-0.253904	-0.233886	-0.190996	-0.122942	-0.0837809	-0.079982	-0.104864	-0.0939555	-0.0470003	-0.0691078	-0.094929	-0.0828915	-0.0565491	-0.053249	-0.081214	-0.0715164	-0.0620232	-0.0740889	-0.0954275
-0.0939555	-0.0470003	-0.0691078	-0.094929	-0.0828915	-0.0565491	-0.053249	-0.081214	-0.0715164	-0.0620232	-0.0740889	-0.0954275	-0.0233205	0.000693248	-0.0469667	-0.0783536	-0.0927318	-0.0917019	-0.119148	-0.143293	-0.19394	-0.156703	-0.184332	-0.183017	-0.179595	-0.153673	-0.125568	-0.0901181	-0.0393687	0.01871	0.0504322	0.0692016	0.0856924	0.0747607	0.0290202	0.0181027	-0.0109592	-0.0356996	-0.108475	-0.190129	-0.257645
0.149758	0.152199	0.187117	0.177998	0.207967	0.211011	0.198087	0.193883	0.156516	0.136889	0.068315	0.0210583	0.00692915	-0.0192555	-0.0280129	-0.0284852	-0.0263906	-0.0434759	-0.0337092	-0.047894	-0.0534367	-0.0950333	-0.168968	-0.2123	-0.227568	-0.266928	-0.249531	-0.211525	-0.21342	-0.151967	-0.101094	-0.0439234	0.00708758	0.0309587	0.0458759	0.10681	0.0930724	0.132433	0.108925	0.0731898	0.0484568
-0.135363	-0.125596	-0.0975398	-0.0879013	-0.103685	-0.113387	-0.083064	-0.0803836	-0.0987443	-0.0871132	-0.103953	-0.132183	-0.101506	-0.109743	-0.0801235	-0.056297	-0.0649876	-0.0727602	-0.105128	-0.154099	-0.188219	-0.150336	-0.177343	-0.114993	-0.0922611	-0.0864331	-0.0643178	-0.0970056	-0.113489	-0.117522	-0.079351	-0.104405	-0.0605169	-0.0862179	-0.0757849	-0.08588	-0.0832902	-0.0692103	-0.0946121	-0.076048	-0.039324
-0.0757849	-0.08588	-0.0832902	-0.0692103	-0.0946121	-0.076048	-0.039324	-0.009487	-0.00298948	0.019467	0.0500094	0.0579283	0.0528481	0.0465522	0.030941	0.0304097	-0.0113457	0.0128693	-0.0226073	-0.0296371	-0.0393724	-0.0339833	0.00444956	0.0108237	0.0558865	0.0745958	0.106023	0.106706	0.0844746	0.0442451	-0.00376198	-0.0280793	0.0279027	0.0620795	0.10975	0.151293	0.162422	0.130818	0.0858288	0.0880976	0.103681
0.180612	0.192307	0.17522	0.180963	0.191087	0.163327	0.177755	0.167843	0.195103	0.210364	0.213575	0.226393	0.22089	0.192598	0.169215	0.160083	0.14103	0.0969885	0.0846111	0.036434	-0.0152531	-0.0113749	0.00609709	0.038507	-0.00745247	-0.0917983	-0.147071	-0.168045	-0.176112	-0.182816	-0.182549	-0.248418	-0.313781	-0.35623	-0.349783	-0.293733	-0.25816	-0.25127	-0.182106	-0.11466	-0.0470302
0.18841	0.186465	0.191832	0.180874	0.18425	0.188756	0.18375	0.210076	0.189022	0.171469	0.136958	0.128083	0.073434	0.0344393	0.00666265	-0.042939	-0.0564512	-0.105778	-0.144805	-0.192864	-0.23173	-0.216212	-0.181035	-0.1697	-0.182073	-0.162073	-0.18319	-0.182167	-0.116188	-0.0727564	-0.0732854	-0.0585599	-0.0813824	-0.120571	-0.138466	-0.189654	-0.182405	-0.194101	-0.161361	-0.141281	-0.0870671
-0.0870671	-0.0677002	-0.0694039	-0.0376444	-0.0450504	0.0058953	-0.0159956	-0.0181448	-0.01582	0.0153774	0.0164617	0.0188993	0.00688953	-0.0205101	-0.0578629	-0.0803568	-0.0623141	-0.0607282	-0.108007	-0.140371	-0.14869	-0.134398	-0.134962	-0.100671	-0.0728249	-0.0346874	-0.0354251	-0.0236515	0.0054484	-0.00736882	-0.0203743	-0.00423729	0.0341778	0.0672482	0.0446381	-0.00356972	0.0241821	0.0380772	0.0255727	0.0377494	0.0464296
-0.366087	-0.408888	-0.377836	-0.329668	-0.224314	-0.108124	-0.00610013	0.00801622	0.075537	0.130623	0.180858	0.213956	0.208198	0.256025	0.237153	0.215786	0.204765	0.158168	0.102334	0.103914	0.069936	0.112139	0.160989	0.187384	0.224697	0.266419	0.269464	0.288294	0.285651	0.274761	0.237619	0.163563	0.119612	0.0761	0.00688233	-0.0555447	-0.0604452	-0.0456366	-0.0676851	-0.0110066	0.0161397
0.104264	0.155932	0.168983	0.185361	0.175569	0.200734	0.234603	0.251515	0.26635	0.275431	0.280492	0.238215	0.187323	0.191895	0.147744	0.0663431	0.0859288	0.102248	0.115443	0.0435045	-0.00412117
-0.294189	-0.228581	-0.235972	-0.184346	-0.12553	-0.12312	-0.162975	-0.0998873	0.0201808	0.0482119	0.0897748	0.127725	0.142699	0.155581	0.159253	0.228973	0.28373	0.255304	0.222844	0.219716	0.19547	0.227729	0.245875	0.262772	0.269563	0.251333	0.262458	0.274881	0.266666	0.247217	0.261381	0.251412	0.233864	0.225892	0.229745	0.220222	0.175338	0.150289	0.106417	0.00585927	-0.0539249
-0.0546268	-0.0838791	-0.119627	-0.146252	-0.175126	-0.190028	-0.185818	-0.168234	-0.0949682	-0.0357417	0.102095	0.130108	0.152354	0.144644	0.1353	0.120077	0.0845361	0.0575628	0.0281009	-0.004541	-0.0165562	0.0209169	0.0365219	0.103964	0.133788	0.146374	0.158539	0.149072	0.146714	0.126617	0.118717	0.126842	0.11541	0.0583296	0.0103317	0.0161226	0.0214644	0.0066436	-0.0328033	-0.0474973	-0.0753547
-0.226163	-0.268617	-0.326924	-0.363065	-0.382484	-0.386386	-0.379069	-0.285949	-0.183943	-0.114848	-0.00785714	0.0644023	0.0912856	0.122844	0.124002	0.136021	0.127779	0.117097	0.0666672	0.0744225	0.0477817	0.0754641	0.0869715	0.0689318	0.0528924	0.0513831	0.0648126	0.0642981	0.0631844	0.0658174	0.0977538	0.11078	0.111246	0.0927932	0.0888872	0.0700008	0.0710422	0.0691899	0.0130907	-0.0311207	-0.0702509
0.120542	0.121677	0.0962546	0.122378	0.0614501	0.0595246	0.0677982	0.0695786	0.0233443	0.00185078	0.0213362	0.00643707	-0.026425	-0.0401099	-0.0239202	-0.0192692	-0.0334977	-0.0454164	-0.0351903	-0.0542507	-0.0839089	-0.0569002	-0.0232339	0.0258541	0.0682779	0.0677982	0.121302	0.138099	0.150172	0.184215	0.184066	0.142152	0.110288	0.0927372	0.0773784	0.0734571	0.0363882	0.041553	0.0348546	0.02631	0.0163069
0.173972	0.187143	0.153331	0.142015	0.17471	0.220271	0.234024	0.239613	0.274235	0.238925	0.186541	0.12487	0.112248	0.0560618	0.0247346	-0.000979086	-0.0241633	-0.0291495	-0.0473265	-0.106529	-0.123637	-0.0989058	-0.0750658	-0.0612414	-0.0491663	-0.0107841	0.0564169	0.0447917	0.0500557	0.0296726	0.000835479	-0.0322206	-0.068384	-0.0925553	-0.155077	-0.192212	-0.156268	-0.114555	-0.0877865	-0.0552624	-0.0341133
0.129159	0.166885	0.17313	0.186429	0.158586	0.136251	0.128937	0.137191	0.101377	0.112368	0.128236	0.127763	0.110943	0.0920973	0.0793201	0.0624707	0.0612681	0.0481796	0.066422	0.0145047	-0.00672971	0.026379	0.0440723	0.0491418	0.0421337	0.0241814	0.0141775	0.0360212	0.0429497	0.0541834	0.0947473	0.0564406	0.0807772	0.114367	0.146927	0.15805	0.117904	0.0723839	0.0523533	0.018822	-0.0736774
0.0491418	0.0421337	0.0241814	0.0141775	0.0360212	0.0429497	0.0541834	0.0947473	0.0564406	0.0807772	0.114367	0.146927	0.15805	0.117904	0.0723839	0.0523533	0.018822	-0.0736774	-0.142986	-0.170924	-0.235034	-0.228513	-0.212086	-0.145944	-0.0965277	-0.0475518	-0.00792078	-0.00895714	-0.0238844	0.00251087	0.0695719	0.072949	0.0779382	0.0856964	0.116977	0.15529	0.158315	0.197272	0.251132	0.245932	0.226293
0.251132	0.245932	0.226293	0.22152	0.232077	0.203979	0.127058	0.070617	0.084692	0.0243094	0.00462253	-0.0336057	-0.0480679	-0.0330947	-0.0473955	-0.00263388	0.0538514	0.0573229	0.0429361	0.0237318	0.00429651	0.0473155	0.0861204	0.127715	0.144794	0.146914	0.143833	0.18337	0.194051	0.256494	0.27413	0.26466	0.285876	0.269222	0.28581	0.322424	0.321724	0.261275	0.244154	0.228128	0.216299
0.222096	0.30132	0.355861	0.375844	0.416168	0.427586	0.442912	0.414032	0.381548	0.352926	0.290674	0.242066	0.195999	0.155811	0.0983419	0.0777916	0.069984	0.0828505	0.0813689	0.0545288	0.0405277	0.0241849	0.0101012	-0.0256767	-0.0295981	0.00475221	0.00748342	0.016585	0.0354518	0.06863	0.134955	0.165519	0.192335	0.193224	0.22425	0.199797	0.228122	0.197922	0.145086	0.108065	0.0341371
0.197922	0.145086	0.108065	0.0341371	-0.0209237	-0.0565491	-0.13063	-0.203278	-0.251139	-0.288438	-0.268431	-0.279763	-0.28266	-0.265477	-0.210063	-0.159473	-0.12644	-0.123311	-0.147408	-0.174416	-0.217657	-0.180584	-0.0869907	-0.0638744	-0.0182397	0.0509419	0.104628	0.115913	0.120766	0.159874	0.167868	0.153555	0.107905	0.100151	0.0506364	0.0152739	-0.014214	0.031597	0.0427893	0.0448633	0.0736609
0.20912	0.210306	0.200685	0.181222	0.140487	0.0518988	0.0246516	-0.031401	-0.0499488	-0.0528822	0.00723852	0.00700408	-0.00731982	-0.0548387	-0.0938382	-0.116323	-0.141411	-0.14654	-0.210641	-0.192883	-0.248681	-0.224095	-0.229152	-0.22185	-0.18927	-0.18062	-0.150238	-0.136443	-0.103266	-0.090023	-0.0334473	-0.0132591	-0.0177875	-0.0115885	0.00774576	0.0201646	0.0263928	0.0415086	0.044652	0.0490602	0.0464441
-0.0697637	-0.0405185	-0.0318971	-0.013543	-0.0222123	-0.04344	-0.0897236	-0.152621	-0.161497	-0.210751	-0.211744	-0.223779	-0.259315	-0.255528	-0.245913	-0.222917	-0.207479	-0.189815	-0.205462	-0.197997	-0.224054	-0.205118	-0.17685	-0.1203	-0.0751028	0.0173253	0.0749034	0.104491	0.105011	0.109969	0.0913153	0.0282043	-0.0140969	-0.0612047	-0.147275	-0.239336	-0.334801	-0.319055	-0.288352	-0.249738	-0.286802
-0.00227107	-0.0557448	-0.0657722	-0.0858408	-0.122499	-0.177455	-0.212677	-0.208852	-0.214892	-0.206736	-0.152226	-0.10378	-0.0953889	-0.0826088	-0.0686348	-0.0238558	0.00174893	0.00116228	-0.0378194	-0.0679416	-0.0792539	-0.0501453	-0.0310561	-0.0227337	0.0158618	0.0134565	0.021641	0.0461342	0.0324843	0.0243405	0.0487815	0.0578297	0.0782014	0.0794266	0.0628579	0.0507926	0.028425	-0.0129184	-0.0130781	-0.0260991	-0.0182931
-0.160448	-0.130688	-0.152714	-0.124871	-0.126386	-0.159128	-0.226891	-0.183732	-0.208604	-0.211174	-0.23795	-0.273348	-0.31558	-0.303092	-0.328818	-0.338447	-0.375119	-0.433421	-0.532886	-0.571337	-0.602472	-0.578823	-0.573298	-0.557153	-0.570668	-0.46136	-0.466035	-0.373141	-0.28882	-0.264506	-0.226731	-0.17348	-0.137878	-0.118886	-0.0706756	-0.055025	-0.00305668	0.0310671	0.0708815	0.0951061	0.0911304
-0.234818	-0.15777	-0.103069	-0.0440816	-0.0357921	-0.0424257	-0.0508154	-0.0371662	-0.0179299	0.0214747	0.0393134	0.0249593	0.0282837	-0.021252	-0.0435814	-0.0667479	-0.104301	-0.0756956	-0.137197	-0.200997	-0.266293	-0.264269	-0.262049	-0.229263	-0.185878	-0.181361	-0.135103	-0.129849	-0.0995462	-0.0270734	0.0487577	0.0632046	0.0616859	0.000473451	-0.00432231	-0.0118083	-0.0592798	-0.0951448	-0.105042	-0.0972309	-0.0885079
0.062363	0.0886722	0.1075	0.098447	0.0982697	0.106867	0.121092	0.122695	0.149801	0.15595	0.129886	0.0995764	0.0612007	0.0565928	0.0680934	0.0864351	0.0994649	0.099501	0.0686569	0.0456403	-0.00276423	0.0059889	0.0304199	0.0491112	0.0297243	0.0453268	0.0441575	0.0298448	0.0767884	0.0744993	0.125554	0.0924602	0.0823424	0.0727049	0.0948823	0.108492	0.122553	0.123218	0.130631	0.132012	0.118442
0.143823	0.11883	0.0888739	0.0603747	0.0196062	0.0145152	0.015987	0.0121425	0.0112775	-0.0162397	0.00935725	0.0261684	0.00458047	0.0185964	0.0142088	-0.0115991	-0.0055008	-0.0390003	-0.03691	-0.033379	-0.0462912	0.0025214	0.034707	0.0342298	0.0516139	0.0804447	0.0985817	0.102661	0.0925624	0.076555	0.037622	-0.0471012	-0.0157525	-0.0238165	0.0104189	-0.0216946	-0.0787525	-0.0866135	-0.0495484	-0.0652828	-0.0315268
-0.0390003	-0.03691	-0.033379	-0.0462912	0.0025214	0.034707	0.0342298	0.0516139	0.0804447	0.0985817	0.102661	0.0925624	0.076555	0.037622	-0.0471012	-0.0157525	-0.0238165	0.0104189	-0.0216946	-0.0787525	-0.0866135	-0.0495484	-0.0652828	-0.0315268	-0.0258521	-0.0187027	0.0116264	0.00386872	-0.0205063	0.0101187	-0.000120752	-0.0394592	0.00471717	0.0199773	0.0114101	-0.0208916	-0.0381371	-0.0330443	-0.00998008	0.0129025	0.00936075
0.0925624	0.076555	0.037622	-0.0471012	-0.0157525	-0.0238165	0.0104189	-0.0216946	-0.0787525	-0.0866135	-0.0495484	-0.0652828	-0.0315268	-0.0258521	-0.0187027	0.0116264	0.00386872	-0.0205063	0.0101187	-0.000120752	-0.0394592	0.00471717	0.0199773	0.0114101	-0.0208916	-0.0381371	-0.0330443	-0.00998008	0.0129025	0.00936075	-0.00878023	-0.0262639	-0.0783626	-0.110726	-0.140124	-0.206505	-0.2524	-0.246134	-0.23693	-0.165424	-0.14652
0.00386872	-0.0205063	0.0101187	-0.000120752	-0.0394592	0.00471717	0.0199773	0.0114101	-0.0208916	-0.0381371	-0.0330443	-0.00998008	0.0129025	0.00936075	-0.00878023	-0.0262639	-0.0783626	-0.110726	-0.140124	-0.206505	-0.2524	-0.246134	-0.23693	-0.165424	-0.14652	-0.139372	-0.139399	-0.118012	-0.0906519	-0.077316	-0.0782921	-0.145349	-0.183408	-0.190622	-0.160055	-0.134554	-0.0995612	-0.115511	-0.0911275	-0.0312142	-0.0304095
0.0455892	-0.0116594	-0.023913	-0.10079	-0.132024	-0.162591	-0.171633	-0.131188	-0.0654374	-0.0526597	-0.0322099	0.00562116	0.00597839	0.0352459	0.0402028	0.0905328	0.114033	0.131203	0.140344	0.132657	0.0845593	0.0983649	0.130037	0.149471	0.148644	0.124957	0.0917245	0.0905625	0.0858123	0.0550298	0.0222437	-0.0223444	0.0124424	0.0321748	0.0458174	-0.0349957	0.00519026	0.0132614	0.028687	0.0452757	0.0687172
0.0905328	0.114033	0.131203	0.140344	0.132657	0.0845593	0.0983649	0.130037	0.149471	0.148644	0.124957	0.0917245	0.0905625	0.0858123	0.0550298	0.0222437	-0.0223444	0.0124424	0.0321748	0.0458174	-0.0349957	0.00519026	0.0132614	0.028687	0.0452757	0.0687172	0.0467097	-0.0163428	-0.0714439	-0.0660888	-0.0823519	-0.139407	-0.168693	-0.219019	-0.190413	-0.159681	-0.124867	-0.124254	-0.122059	-0.129549	-0.129206
0.0635042	0.0090952	-0.0157063	-0.0303412	-0.0534878	-0.0807481	-0.0443318	-0.0351903	-0.0154113	-0.0142318	0.00470315	-0.0106069	-0.0538966	-0.0820168	-0.13031	-0.165558	-0.20702	-0.257359	-0.307072	-0.309179	-0.358058	-0.336456	-0.293264	-0.246869	-0.17444	-0.146707	-0.0712111	-0.0341853	-0.0830296	-0.127884	-0.194218	-0.272103	-0.360923	-0.403819	-0.404015	-0.313105	-0.248911	-0.219502	-0.128738	-0.0748139	-0.0109226
-0.165578	-0.160318	-0.13811	-0.0823407	-0.0502254	-0.00745767	0.0351121	0.0274904	0.0566063	0.0610153	0.0811495	0.0548606	0.0516173	0.0824586	0.0989199	0.0995305	0.106602	0.124573	0.14248	0.128156	0.100902	0.130146	0.178674	0.18604	0.198262	0.206471	0.219269	0.229257	0.217806	0.229002	0.230561	0.193375	0.134727	0.0839789	0.0404456	-0.00907037	-0.0723125	-0.154279	-0.234885	-0.215438	-0.124917
-0.0651357	-0.00812587	0.0128537	0.0406371	0.045797	0.0798026	0.0682175	0.0608602	0.0715442	0.0850136	0.0735941	0.0527331	0.029428	0.0413685	0.0376152	0.0162408	-0.0379386	-0.0944238	-0.0993842	-0.0823742	-0.132776	-0.129272	-0.0821397	-0.0986271	-0.101971	-0.0847104	-0.00506316	0.00480128	0.0172905	0.0185964	0.0699807	0.0738113	0.0644595	0.107954	0.123547	0.0988083	0.0351635	0.0341646	0.0207609	0.0179089	-0.00369464
0.174087	0.137329	0.108407	0.0958927	0.110311	0.0934196	0.0774084	0.0729691	0.0595651	0.0489616	0.014543	0.0335119	0.0245617	0.00721753	-0.0248393	-0.0428024	-0.0383899	-0.0479516	-0.0826535	-0.109201	-0.113992	-0.079436	-0.0695423	-0.0708233	-0.0526232	-0.0360193	-0.0314945	-0.0237915	0.0102339	0.0276422	-0.00950214	-0.026554	-0.0442593	-0.023066	-0.032404	-0.0505532	-0.0390545	-0.0348228	-0.0375307	-0.0324256	-0.0240954
-0.0915921	-0.103817	-0.143476	-0.171866	-0.147977	-0.127093	-0.144358	-0.135261	-0.155986	-0.162658	-0.110047	-0.0906781	-0.0398857	-0.00343026	-0.0282384	-0.0261672	-0.035994	-0.0656949	-0.0594484	-0.0780174	-0.128018	-0.121535	-0.108416	-0.045362	-0.0594924	-0.0731002	-0.0780693	-0.03891	-0.0686053	-0.082646	-0.108018	-0.09693	-0.097167	-0.136366	-0.137127	-0.16912	-0.13888	-0.120185	-0.0628162	-0.0510449	-0.04075
0.268373	0.294378	0.286937	0.278987	0.253673	0.254175	0.237049	0.200481	0.178369	0.0967283	0.112438	0.0964197	0.0844658	0.0722107	0.0514349	0.00465547	0.0230825	-0.0199755	-0.0671281	-0.0821134	-0.186054	-0.170863	-0.167637	-0.144628	-0.107976	-0.0896763	-0.0816883	-0.061208	-0.0766874	-0.0929428	-0.0376607	0.00128065	0.0354278	0.0875167	0.123768	0.134818	0.139771	0.14006	0.18315	0.178984	0.146584
-0.0929428	-0.0376607	0.00128065	0.0354278	0.0875167	0.123768	0.134818	0.139771	0.14006	0.18315	0.178984	0.146584	0.119338	0.0857505	0.0344232	-0.0110508	-0.00286007	-0.0399816	-0.0709503	-0.126346	-0.129536	-0.128034	-0.112617	-0.0990064	-0.0680263	-0.030127	-0.0535357	-0.0234887	-0.0935664	-0.168653	-0.193564	-0.144819	-0.115567	-0.051966	-0.0250423	-0.024123	0.0096691	0.030654	0.0792002	0.119734	0.118076
0.178984	0.146584	0.119338	0.0857505	0.0344232	-0.0110508	-0.00286007	-0.0399816	-0.0709503	-0.126346	-0.129536	-0.128034	-0.112617	-0.0990064	-0.0680263	-0.030127	-0.0535357	-0.0234887	-0.0935664	-0.168653	-0.193564	-0.144819	-0.115567	-0.051966	-0.0250423	-0.024123	0.0096691	0.030654	0.0792002	0.119734	0.118076	0.0876855	0.0539797	0.0149351	-0.0118606	-0.0282752	-0.0279827	-0.0527618	-0.0868931	-0.124957	-0.178526
-0.119294	-0.134456	-0.110541	-0.0470669	-0.0283484	0.0194392	0.0350953	0.0361974	0.0659343	0.0719242	0.0957655	0.117432	0.122362	0.116284	0.123772	0.105388	0.11724	0.105235	0.0929942	0.0854362	0.0665132	0.0737994	0.0953929	0.143233	0.170313	0.128969	0.0905949	0.0867842	0.055561	0.0070806	-0.0180714	-0.0175703	-0.0374252	-0.0633685	-0.0464853	0.0101072	0.0513103	0.0923082	0.108532	0.074399	0.0218855
0.0519262	0.0513969	0.0435997	0.0607484	0.0806897	0.108917	0.17356	0.162292	0.179161	0.144343	0.129638	0.0927084	0.0689118	0.0614187	0.0299482	-0.0121498	-0.0848797	-0.0817414	-0.0818173	-0.100924	-0.148606	-0.130368	-0.134806	-0.14338	-0.0930078	-0.0585987	-0.00703793	-0.0382277	-0.0429527	-0.0611406	-0.0957184	-0.12314	-0.11192	-0.120919	-0.182375	-0.175736	-0.174121	-0.154282	-0.152563	-0.192646	-0.166337
-0.174121	-0.154282	-0.152563	-0.192646	-0.166337	-0.128434	-0.0783373	-0.0652959	-0.0192848	0.0067344	0.0777364	0.123716	0.103126	0.12892	0.145044	0.144476	0.124966	0.0895438	0.104751	0.107177	0.0804251	0.110293	0.128982	0.122379	0.0875707	0.0574059	0.0824282	0.0644295	0.0179134	-0.0299805	-0.104417	-0.169052	-0.224554	-0.194803	-0.156726	-0.114142	-0.126483	-0.10832	-0.0891726	-0.0255094	0.00585247
0.0960071	0.0304082	-0.0368548	-0.0939184	-0.105524	-0.0963624	-0.028118	0.0514418	0.0546704	0.0575851	0.102709	0.15514	0.199847	0.190195	0.156286	0.143165	0.123525	0.0695715	0.0628957	0.0569337	0.0292279	0.0322716	0.0591418	0.131924	0.136662	0.151396	0.123071	0.130146	0.0942277	0.0699781	0.0862032	0.0664961	0.0332637	0.0186075	0.0356237	0.0841005	0.0856829	0.0891359	0.108219	0.143282	0.143094
-0.0839519	-0.0834389	-0.0337421	-0.0452044	-0.0514679	-0.090119	-0.0661666	-0.0599214	-0.0467705	-0.0920022	-0.10343	-0.0901954	-0.121169	-0.136887	-0.130415	-0.153352	-0.153664	-0.157078	-0.15695	-0.12556	-0.166599	-0.158823	-0.136702	-0.093773	-0.0558003	-0.0179334	0.0138344	0.0213662	0.0391287	0.0910596	0.10717	0.100774	0.0960977	0.0895977	0.108761	0.0965338	0.0729133	0.104948	0.0777534	0.102786	0.076118
0.000140804	0.00303883	0.00882817	0.0317665	0.0840903	0.100921	0.0824079	0.0986085	0.156444	0.149891	0.163739	0.18125	0.149086	0.113715	0.124298	0.125607	0.127742	0.138185	0.121011	0.123587	0.0935321	0.117564	0.164626	0.19556	0.196227	0.200531	0.175723	0.17692	0.144418	0.0855646	0.0262518	-0.0225522	-0.0644481	-0.090833	-0.0456893	-0.040841	-0.0143866	-0.0071893	0.0289362	0.0471478	0.0934615
0.113715	0.124298	0.125607	0.127742	0.138185	0.121011	0.123587	0.0935321	0.117564	0.164626	0.19556	0.196227	0.200531	0.175723	0.17692	0.144418	0.0855646	0.0262518	-0.0225522	-0.0644481	-0.090833	-0.0456893	-0.040841	-0.0143866	-0.0071893	0.0289362	0.0471478	0.0934615	0.0817236	0.133553	0.106881	0.0948255	0.0891022	0.0277828	0.0323873	0.0506007	0.0711461	0.102234	0.106891	0.0916521	0.0430672
-0.250117	-0.224542	-0.134247	-0.0952203	-0.120783	-0.0865085	-0.07089	-0.0262104	-0.00583119	0.0248883	0.0774543	0.1223	0.184551	0.205372	0.194708	0.156859	0.112989	0.0632115	0.0831055	0.0702856	0.0621059	0.0691409	0.0798857	0.150049	0.187023	0.226262	0.271318	0.296438	0.278597	0.282568	0.264542	0.238229	0.210808	0.194558	0.190736	0.163851	0.13837	0.128123	0.167148	0.191141	0.204255
0.211449	0.233408	0.221367	0.207085	0.183222	0.198769	0.159896	0.138224	0.0835185	0.0557473	-0.0116255	-0.0851422	-0.199535	-0.213146	-0.235667	-0.274759	-0.242563	-0.244396	-0.293834	-0.327675	-0.357414	-0.355687	-0.217157	-0.145572	-0.141107	-0.105691	-0.130212	-0.0703364
-0.00169631	-0.0118786	-0.0289337	0.0198142	0.0346543	0.0559267	0.0860613	0.0823707	0.0781882	0.0490763	0.071269	0.130991	0.12166	0.102388	0.0876619	0.0399661	0.0103956	0.0104846	0.0146121	-0.0444904	-0.0494772	-0.0429342	-0.00553236	0.00730184	0.0445145	0.0705793	0.0636989	0.0619169	0.0849595	0.0992815	0.0866119	0.0942008	0.118265	0.101185	0.115996	0.113459	0.122672	0.121535	0.110948	0.114675	0.0862505
-0.149429	-0.143653	-0.173567	-0.11123	-0.0709051	-0.0545595	-0.0341863	-0.0354979	-0.0379994	-0.0279973	-0.0499821	-0.0563222	-0.0530408	-0.0797503	-0.140061	-0.164607	-0.190827	-0.206979	-0.143531	-0.172892	-0.207418	-0.201802	-0.220579	-0.222247	-0.169306	-0.220086	-0.236436	-0.204845	-0.210398	-0.192736	-0.158731	-0.16513	-0.124586	-0.138248	-0.153987	-0.0821589	-0.0742463	-0.0504833	-0.0442833	-0.0394029	-0.0450083
0.133439	0.163419	0.140025	0.124328	0.0715761	0.036103	-0.0158398	-0.00785621	-0.0617132	-0.089974	-0.0938649	-0.195706	-0.211955	-0.245846	-0.282614	-0.305859	-0.291764	-0.300977	-0.27675	-0.351928	-0.368717	-0.341412	-0.328277	-0.342034	-0.306803	-0.303684	-0.263792	-0.285351	-0.322131	-0.246139	-0.164885	-0.119843	-0.0937347	-0.0286264	-0.00739114	0.0168079	0.00871767	-0.0226177	-0.00123681	-0.00388812	-0.070939
-0.342034	-0.306803	-0.303684	-0.263792	-0.285351	-0.322131	-0.246139	-0.164885	-0.119843	-0.0937347	-0.0286264	-0.00739114	0.0168079	0.00871767	-0.0226177	-0.00123681	-0.00388812	-0.070939	-0.0915512	-0.135531	-0.164238	-0.111369	-0.116916	-0.0916659	-0.0189831	-0.00645785	-0.0752548	-0.0482271	-0.0682481	-0.0774289	-0.129677	-0.210067	-0.233718	-0.311833	-0.316524	-0.32811	-0.295254	-0.266235	-0.221177	-0.183119	-0.166735
-0.163418	-0.208644	-0.254449	-0.265381	-0.24342	-0.255326	-0.242278	-0.241434	-0.227222	-0.104945	-0.0476005	-0.0303577	0.0139375	0.0231848	0.0461166	0.0780523	0.0785347	0.0583705	0.0349273	-0.0184382	-0.0332356	-0.00918374	-0.0263529	0.013767	0.0076479	-0.0188087	-0.00325539	0.0447892	0.0598472	0.0718594	0.0664516	0.0584187	0.0496689	0.0536238	0.0265757	0.0648582	0.0441285	0.0505453	0.0980792	0.110283	0.114546
0.115828	0.122066	0.158434	0.180807	0.1475	0.110931	0.0941706	0.0738437	0.0163931	-0.00798242	0.0225671	-0.023372	-0.0851079	-0.0853971	-0.0344765	-0.0294497	-0.0251043	0.000542362	0.00625601	-0.0261483	-0.0797541	-0.0341496	0.00983651	0.0114135	0.00997542	-0.000228584	-0.000580128	0.0186216	0.0242713	0.0645187	0.102198	0.108299	0.125321	0.139634	0.14905	0.128884	0.0957152	0.130919	0.134877	0.170727	0.182461
-0.0251043	0.000542362	0.00625601	-0.0261483	-0.0797541	-0.0341496	0.00983651	0.0114135	0.00997542	-0.000228584	-0.000580128	0.0186216	0.0242713	0.0645187	0.102198	0.108299	0.125321	0.139634	0.14905	0.128884	0.0957152	0.130919	0.134877	0.170727	0.182461	0.211725	0.221056	0.160307	0.167866	0.189541	0.23026	0.241491	0.238016	0.228773	0.235911	0.23874	0.23662	0.309165	0.261521	0.231504	0.240948
0.261521	0.231504	0.240948	0.198291	0.183917	0.169634	0.169187	0.177424	0.191103	0.174482	0.228069	0.202826	0.149733	0.131404	0.0875404	0.0671363	-0.00647226	-0.0232372	-0.0476079	-0.0683496	-0.0844538	-0.0430451	0.012317	0.0523344	0.0681595	0.0968323	0.172157	0.180215	0.19436	0.178328	0.198663	0.171644	0.139719	0.153948	0.147633	0.130199	0.0956514	0.0648753	0.0251315	0.0100787	-0.046552
-0.135681	-0.183209	-0.16282	-0.115695	-0.147466	-0.157394	-0.121044	-0.0861658	-0.0917003	-0.0590694	-0.0270506	0.0447683	0.0147719	0.0282893	0.0858045	0.0728382	0.0531434	0.0600984	0.0283983	-0.00568357	-0.00683974	-0.00311162	0.0352493	0.0403707	0.0327239	-0.000831284	0.00768357	0.00801171	0.0326292	0.0163151	-0.0302368	-0.0539079	-0.0711311	-0.0713534	-0.108641	-0.149966	-0.275525	-0.366648	-0.39666	-0.432027	-0.445456
0.0462069	0.0014562	-0.0047226	0.00942328	0.0385108	0.0459707	0.0697253	0.0431821	0.0600399	0.0437041	0.0605283	0.0815101	0.0838839	0.0875235	0.0857674	0.092732	0.116473	0.128267	0.153868	0.146548	0.125222	0.148132	0.217662	0.250095	0.2713	0.281547	0.248448	0.203885	0.170067	0.191122	0.168438	0.0869597	-0.036281	-0.102583	-0.137838	-0.17438	-0.179647	-0.13219	-0.114328	-0.10842	-0.0847276
-0.308698	-0.325767	-0.310805	-0.311615	-0.319985	-0.345758	-0.309578	-0.321485	-0.265537	-0.222984	-0.193708	-0.187809	-0.175307	-0.127787	-0.0766118	-0.0891421	-0.117118	-0.106303	-0.117001	-0.19016	-0.196627	-0.190459	-0.187764	-0.185067	-0.172293	-0.143348	-0.138805	-0.161415	-0.124011	-0.0913181	-0.0837467	-0.0402471	0.0414339	0.0818659	0.147516	0.200512	0.250982	0.325828	0.365659	0.380261	0.439214
0.353621	0.319281	0.256534	0.228703	0.211864	0.192936	0.112664	0.0637743	0.00138813	0.00842535	0.0218043	0.0365506	0.033141	0.0219668	-0.011199	-0.0292484	-0.0246227	-0.0231278	-0.0866837	-0.109155	-0.113377	-0.111571	-0.081214	-0.060703	-0.0224429	-0.0362148	-0.0396646	-0.0169824	0.00728043	-0.0183038	-0.0297425	-0.012186	-0.0169461	-0.0108738	-0.0106389	0.0457962	0.0710343	0.0614994	0.0411193	0.0450351	0.0157991
0.333003	0.311511	0.264354	0.200178	0.112829	0.0652798	0.00207944	-0.0228181	-0.0599775	-0.0719375	-0.0639457	-0.0726426	-0.0816276	-0.103372	-0.112129	-0.165263	-0.165038	-0.157034	-0.14834	-0.171255	-0.185858	-0.173591	-0.149405	-0.122449	-0.0913525	-0.0246373	-0.0635484	-0.0905924	-0.066621	-0.0140679	-0.0233501	-0.0343589	-0.0477673	-0.0505465	-0.0858385	-0.127427	-0.171077	-0.209722	-0.215045	-0.24241	-0.218859
-0.21946	-0.256722	-0.225129	-0.16331	-0.203457	-0.230041	-0.212009	-0.193306	-0.186968	-0.18969	-0.156663	-0.124023	-0.0993214	-0.0851726	-0.0975245	-0.101998	-0.17212	-0.218187	-0.208541	-0.202095	-0.229856	-0.228364	-0.150022	-0.0390676	0.049312	0.110456	0.146542	0.193683	0.199197	0.170788	0.182729	0.149202	0.0729201	0.00793325	-0.0182675	-0.0274088	-0.0599925	-0.101978	-0.126789	-0.137392	-0.176296
-0.279167	-0.188177	-0.164153	-0.107667	-0.0438249	-0.0519808	-0.0129023	-0.0338522	-0.0867713	-0.107381	-0.0671168	-0.0386807	-0.0474152	-0.0299549	-0.0672333	-0.0618217	-0.0693652	-0.0929428	-0.0492509	-0.0456633	-0.105277	-0.0973365	-0.0877656	-0.0950939	-0.0212378	0.0104063	0.05573	0.0950404	0.140916	0.205525	0.250129	0.241345	0.259062	0.2421	0.24916	0.2728	0.245598	0.255522	0.261356	0.239017	0.213829
-0.548274	-0.578748	-0.730636	-0.838481	-0.867696	-0.833079	-0.710896	-0.59338	-0.464502	-0.299847	-0.181508	-0.0688799	-0.00386654	0.0942848	0.149778	0.171928	0.165141	0.129586	0.0873581	0.037945	0.021995	0.0236506	0.0445875	0.0626416	0.082645	0.123706	0.118846	0.122899	0.0650741	0.0363758	0.0106163	0.0165669	0.00895648	-0.0632074	-0.0930308	-0.163362	-0.170044	-0.20949	-0.229457	-0.229835	-0.211847
0.0744024	0.0491942	0.0678379	0.052075	0.0610268	0.0626794	0.0639562	0.101961	0.139875	0.162814	0.202477	0.217079	0.230407	0.211273	0.178689	0.110423	0.00943041	-0.040793	-0.115843	-0.148213	-0.252717	-0.250821	-0.244316	-0.223093	-0.197457	-0.187507	-0.132505	-0.126401	-0.0984419	-0.116239	-0.178652	-0.250954	-0.282884	-0.248336	-0.24828	-0.225531	-0.197083	-0.145897	-0.0972253	-0.0350716	0.0568889
		0.0869369	0.113399	0.0842026	0.119041	0.0916871	0.0726261	0.111051	0.118991	0.132284	0.10786	0.120327	0.103714	0.107008	0.0892136	0.0654033	0.0327519	0.0262848	0.0091823	-0.0081326	0.00745655	-0.00465295	0.0470052	0.0596929	0.11495	0.169319	0.200619	0.194987	0.244447	0.227784	0.252601	0.23746	0.227996	0.219949	0.19341	0.173393	0.211968	0.249872	0.217451	0.201446
0.137678	0.175796	0.175824	0.200077	0.205056	0.206826	0.176414	0.128026	0.111044	0.0931722	0.123659	0.0735572	0.0370227	-0.00939704	-0.0429756	-0.0653789	-0.0923141	-0.0431833	-0.067883	-0.120697	-0.175392	-0.169034	-0.127794	-0.067683	-0.0699794	-0.0393925	0.0219111	-0.00879185	-0.0269597	-0.0538907	-0.115519	-0.149894	-0.203994	-0.23681	-0.224283	-0.192636	-0.160698	-0.134079	-0.154315	-0.152205	-0.17715
0.152421	0.135857	0.121625	0.0737214	0.0302997	-0.0169888	-0.0659178	-0.0987974	-0.181081	-0.212623	-0.234084	-0.249045	-0.241486	-0.236229	-0.213558	-0.145701	-0.135253	-0.145804	-0.16189	-0.18204	-0.188202	-0.158381	-0.119429	-0.115932	-0.141111	-0.138952	-0.127892	-0.134688	-0.0952886	-0.0805608	-0.132104	-0.164696	-0.208785	-0.152313	-0.090254	-0.0246208	0.0576252	0.104367	0.0905941	0.109233	0.133466
0.159506	0.103673	0.0359553	-0.0019207	-0.0447129	-0.0817532	-0.0912395	-0.128939	-0.120819	-0.112833	-0.133818	-0.093789	-0.0940734	-0.0973944	-0.108972	-0.0801915	-0.0561466	-0.0360324	-0.0515339	-0.0644936	-0.120877	-0.119327	-0.0868193	-0.0708491	-0.0846639	-0.0991368	-0.0914045	-0.112016	-0.109916	-0.0927518	-0.0690121	-0.0687137	-0.0773125	-0.076139	-0.0496318	-0.043239	-0.0453371	0.0148498	0.00816572	-0.0266186	-0.00440731
-0.0846639	-0.0991368	-0.0914045	-0.112016	-0.109916	-0.0927518	-0.0690121	-0.0687137	-0.0773125	-0.076139	-0.0496318	-0.043239	-0.0453371	0.0148498	0.00816572	-0.0266186	-0.00440731	0.00371511	-0.0434245	-0.0244377	-0.0566297	-0.0392814	-0.0548854	-0.0256688	0.0371736	0.0824137	0.0933376	0.0914292	0.0865606	0.0713791	0.0706009	0.0342543	0.0179652	-0.0274405	0.00699791	-0.00166831	0.00661799	0.0233645	0.0232228	-0.0103361	-0.00724923
0.219658	0.228989	0.199488	0.190699	0.176366	0.173371	0.143421	0.142952	0.171559	0.162057	0.151251	0.165619	0.150047	0.14103	0.125948	0.0950041	0.0827266	0.039975	0.0124027	-0.0166318	-0.0402846	-0.0204728	0.0153559	0.0458022	0.07968	0.0853493	0.0936245	0.135982	0.105864	0.0973657	0.0707998	0.0155304	-0.00960728	-0.0328348	-0.0461734	-0.0511868	-0.0735068	-0.0577199	-0.0128228	0.00361095	0.0682157
0.142916	0.165625	0.194924	0.220916	0.214819	0.228141	0.221522	0.224718	0.217538	0.149453	0.0778353	0.015135	-0.0504445	-0.131674	-0.146653	-0.143694	-0.115725	-0.153879	-0.165092	-0.191032	-0.231973	-0.263929	-0.296008	-0.301732	-0.336118	-0.390579	-0.479347	-0.479151	-0.510531	-0.490237	-0.378146	-0.35294	-0.271951	-0.205339	-0.151625	-0.115874	-0.0816693	-0.0827978	-0.0242765	-0.0116315	-0.00501427
0.056192	0.0630956	0.0694345	0.13469	0.172272	0.157386	0.152308	0.166232	0.185021	0.242342	0.222368	0.220335	0.208635	0.147189	0.152395	0.14883	0.138107	0.136621	0.123544	0.0640364	0.0371069	0.0702854	0.10251	0.14451	0.153749	0.159844	0.206701	0.213429	0.197627	0.24809	0.26015	0.235161	0.191885	0.189177	0.188422	0.207076	0.199942	0.22866	0.24745	0.238415	0.245434
0.191292	0.197972	0.188728	0.170382	0.128457	0.0992864	0.0711186	0.0132094	0.0514461	0.0427954	0.0205414	-0.0397034	-0.0852063	-0.0892001	-0.0689516	-0.0747654	-0.040981	-0.0447055	-0.0900278	-0.121904	-0.146422	-0.13173	-0.143973	-0.104853	-0.0588673	-0.0380608	-0.103506	-0.169791	-0.211196	-0.295973	-0.408926	-0.513654	-0.584503	-0.627417	-0.662275	-0.620037	-0.549139	-0.455315	-0.387984	-0.328569	-0.22769
-0.195194	-0.259336	-0.28955	-0.254095	-0.221833	-0.193612	-0.142855	-0.179159	-0.143881	-0.14365	-0.116334	-0.102682	-0.121273	-0.103529	-0.0819361	-0.0699152	-0.074845	-0.0902041	-0.113823	-0.11742	-0.11808	-0.0487524	0.00842709	0.0248803	0.00509372	0.0163211	0.0579193	0.091659	0.125651	0.0946635	0.0948423	0.0450869	0.0111347	0.00110508	0.0253969	0.0165703	0.0340116	0.0743543	0.110351	0.175014	0.186354
-0.0621721	-0.0618563	-0.0515973	-0.0728021	-0.0779167	-0.0767503	-0.0251081	-0.0425008	-0.0136078	-0.0414886	-0.0543917	-0.0639929	-0.0608605	-0.0983155	-0.117432	-0.137129	-0.113643	-0.121606	-0.147163	-0.139543	-0.18952	-0.162696	-0.174266	-0.112728	-0.110619	-0.111467	-0.141166	-0.0991638	-0.0925905	-0.0835798	-0.00974505	0.0145255	0.00758551	-0.0254122	-0.031973	-0.00511546	0.0358675	0.0387275	0.0982103	0.137063	0.134388
-0.618044	-0.488422	-0.37654	-0.292886	-0.104437	0.00337766	0.0773937	0.069779	0.141343	0.158329	0.164983	0.163157	0.157505	0.162102	0.146001	0.131889	0.0845141	0.0700384	0.0254252	0.0200691	0.0100265	0.0159864	0.0549377	0.0756944	0.0525438	0.0909491	0.14831	0.171425	0.173706	0.182738	0.168643	0.165564	0.151932	0.157305	0.179715	0.19621	0.205343	0.219779	0.223133	0.2218	0.209485
-0.099052	-0.107578	-0.14237	-0.150201	-0.153382	-0.138758	-0.097718	-0.031465	0.0402447	0.0831856	0.102822	0.100879	0.11864	0.0897213	0.0740909	0.00108349	-0.0724765	-0.159611	-0.26252	-0.281339	-0.379565	-0.372899	-0.348595	-0.309405	-0.297698	-0.261575	-0.263843	-0.227648	-0.240596	-0.208718	-0.158775	-0.115253	-0.0657444	-0.0386118	-0.0270772	0.0238074	0.0695924	0.0646597	0.0411549	0.0307052	0.0215244
-0.242282	-0.279305	-0.376626	-0.363886	-0.301488	-0.21065	-0.164716	-0.117435	-0.0685022	-0.0107025	0.0317694	0.0378718	0.132809	0.07033	0.0424633	0.0397823	0.0214996	0.0346621	0.025036	0.0154734	-0.0221247	0.0217692	0.0383874	0.0355232	-0.00476857	-0.0392925	-0.0939773	-0.133415	-0.201383	-0.230835	-0.294904	-0.347564	-0.377388	-0.315509	-0.268451	-0.2645	-0.238071	-0.222753	-0.213316	-0.240694	-0.245498
0.0383874	0.0355232	-0.00476857	-0.0392925	-0.0939773	-0.133415	-0.201383	-0.230835	-0.294904	-0.347564	-0.377388	-0.315509	-0.268451	-0.2645	-0.238071	-0.222753	-0.213316	-0.240694	-0.245498	-0.241069	-0.251602	-0.224695	-0.159386	-0.105151	-0.0500045	0.00185694	0.0193125	0.0411724	0.0312726	0.0276561	0.0331848	0.0199484	0.029559	0.0657921	0.0876251	0.10311	0.160924	0.19549	0.230859	0.232769	0.200249
-0.152965	-0.156268	-0.118502	-0.068589	0.0173711	0.0357902	0.0459661	0.0762581	0.0800548	0.071146	0.0920036	0.0771562	0.036791	0.00391265	-0.0111524	-0.0197206	-0.06318	-0.106155	-0.109236	-0.114883	-0.184559	-0.159221	-0.145219	-0.138774	-0.117256	-0.079769	-0.041711	-0.0591824	-0.0733439	-0.0866434	-0.0171966	0.0570957	0.124162	0.142518	0.151912	0.141826	0.143907	0.133748	0.0982709	0.127165	0.0555095
0.0285567	0.0475489	0.0773029	0.109082	0.0813794	0.0428513	0.0282248	0.0519603	0.077982	0.0711186	0.0756944	0.0773678	0.036296	0.0490777	0.0557452	0.0411409	0.017485	-0.000713232	-0.0410032	-0.106853	-0.149123	-0.123837	-0.0988437	-0.0856304	-0.0862993	-0.0583835	-0.0721546	-0.0729196	-0.0430461	-0.0268167	-0.0277635	-0.0638386	-0.0623976	-0.080142	-0.117705	-0.120259	-0.108801	-0.134783	-0.160814	-0.1161	-0.0687665
-0.240915	-0.274706	-0.327054	-0.262983	-0.210209	-0.156541	-0.0873778	-0.0235626	0.0199164	0.0451357	0.0797038	0.149453	0.199569	0.202711	0.237509	0.228706	0.176688	0.116991	0.0646528	0.0593646	0.0229641	0.0304443	0.043421	0.0938101	0.085536	0.134178	0.180236	0.229603	0.224471	0.242059	0.241882	0.216466	0.185258	0.145891	0.0991419	0.0944376	0.110968	0.115708	0.121979	0.100983	0.0840589
0.0213825	-0.0207541	-0.0356041	-0.0571166	-0.0226404	-0.00424838	0.0458999	0.0683977	0.0326146	0.020726	0.0649661	0.0899378	0.0814645	0.122284	0.172547	0.2016	0.178945	0.166739	0.170657	0.143219	0.108518	0.116728	0.15686	0.190778	0.208298	0.19381	0.185645	0.204215	0.194659	0.211567	0.238605	0.224789	0.19537	0.173783	0.142257	0.10975	0.0888039	0.0373912	-0.0265929	-0.10206	-0.158107
0.10975	0.0888039	0.0373912	-0.0265929	-0.10206	-0.158107	-0.183782	-0.221753	-0.250355	-0.19037	-0.137755	-0.118545	-0.108393	-0.0858177	-0.0908023	-0.0776811	-0.050273	-0.0615406	-0.0813454	-0.108315	-0.117221	-0.0986972	-0.0757974	-0.0517392	0.00590089	0.0119135	-0.0173496	-0.00919045	-0.011352	0.0160825	0.0153951	-0.0221686	-0.0172075	0.0122563	0.0666658	0.0923347	0.115515	0.125793	0.132044	0.150777	0.141141
0.0901002	0.103435	0.138794	0.167913	0.158529	0.146909	0.177459	0.193649	0.175722	0.165879	0.11324	0.0488863	0.0486008	0.0374684	0.0482212	0.0310013	-0.0291849	-0.108711	-0.157971	-0.225339	-0.279821	-0.272094	-0.250471	-0.245498	-0.254508	-0.263929	-0.198959	-0.192858	-0.167561	-0.082569	-0.0893648	-0.0288799	0.0128596	0.0592817	0.10506	0.153254	0.181199	0.193076	0.153788	0.134227	0.129254
-0.0893648	-0.0288799	0.0128596	0.0592817	0.10506	0.153254	0.181199	0.193076	0.153788	0.134227	0.129254	0.0529083	0.0233185	-0.0107243	-0.000850148	-0.0616871	-0.0868423	-0.0776811	-0.116467	-0.153089	-0.163292	-0.137482	-0.120748	-0.0743672	-0.0660309	-0.0707773	-0.0961351	-0.0975755	-0.0800887	-0.106942	-0.158441	-0.247531	-0.343729	-0.447053	-0.528661	-0.537849	-0.539361	-0.541189	-0.514106	-0.483223	-0.473785
-0.473785	-0.435358	-0.442314	-0.346913	-0.254113	-0.193682	-0.11587	-0.0177141	0.0898092	0.204353	0.272414	0.317804	0.350195	0.352599	0.33397	0.329641	0.325201	0.293361	0.26862	0.251652	0.223873	0.252788	0.283356	0.300624	0.283134	0.240096	0.187429	0.147949	0.112597	0.065627	0.0467543	0.000626419	-0.0329859	-0.0482124	-0.0719199	-0.0792248	-0.0688043	-0.0311154	-0.0204692	-0.0376468	-0.0928555
-0.066374	-0.00864694	0.0499094	0.0737659	0.0616644	0.0584312	0.0654618	0.0792881	0.111381	0.120576	0.148992	0.146476	0.0919394	0.0738617	0.067934	0.0210312	-0.00716237	-0.0319914	-0.0597904	-0.109197	-0.180668	-0.171871	-0.135483	-0.0960389	-0.125297	-0.140547	-0.145497	-0.148596	-0.168188	-0.206435	-0.222526	-0.163135	-0.116284	-0.095581	-0.0994223	-0.0671019	-0.0411403	-0.0141568	-0.0022056	0.0286838	0.012367
-0.206435	-0.222526	-0.163135	-0.116284	-0.095581	-0.0994223	-0.0671019	-0.0411403	-0.0141568	-0.0022056	0.0286838	0.012367	-0.0896024	-0.0808007	-0.0932818	-0.0834234	-0.0922795	-0.090277	-0.107547	-0.119519	-0.155935	-0.117838	-0.0347591	-0.0262811	-0.0069561	-0.0260318	-0.0433726	-0.0505713	-0.0856686	-0.0929976	-0.135819	-0.180395	-0.140849	-0.121453	-0.0751295	0.0062057	0.0762957	0.0942457	0.128765
0.012367	-0.0896024	-0.0808007	-0.0932818	-0.0834234	-0.0922795	-0.090277	-0.107547	-0.119519	-0.155935	-0.117838	-0.0347591	-0.0262811	-0.0069561	-0.0260318	-0.0433726	-0.0505713	-0.0856686	-0.0929976	-0.135819	-0.180395	-0.140849	-0.121453	-0.0751295	0.0062057	0.0762957	0.0942457	0.128765
-0.0444406	-0.0987227	-0.111302	-0.105213	-0.0630748	-0.0497494	-0.0441759	-0.0550473	-0.0396187	-0.083215	-0.0269182	-0.00667386	0.00844183	-0.0160891	-0.0330106	-0.067603	-0.107681	-0.0696608	-0.0838367	-0.0454811	-0.115142	-0.108195	-0.0762653	-0.033735	-0.0150436	-0.0199476	0.0249516	0.00380741	-0.00816319	-0.0255811	-0.00755105	-0.0554283	-0.0749744	-0.06064	-0.0714362	-0.0551197	-0.0521278	-0.0379309	0.0091891	-0.0345612	-0.0145471
0.0803834	0.0433261	0.0633661	0.0719958	0.0646081	0.0675194	0.0166261	-0.0175696	-0.00805254	-0.0116159	-0.00279187	-0.0937123	-0.142923	-0.167394	-0.13144	-0.129389	-0.0791062	-0.051702	-0.0441305	-0.0807188	-0.0955647	-0.0425356	-0.0496317	-0.068945	-0.0481445	0.00527713	0.00229591	0.00486415	0.0227439	0.0437104	0.0564137	0.0445179	0.0630958	0.0613219	0.040936	0.000485881	0.0208509	0.0257444	0.0474239	0.0399267	0.018959
0.0571612	0.0824147	0.117091	0.147464	0.185046	0.16686	0.143854	0.133242	0.0999529	0.073199	0.0841076	0.0628852	0.0523343	0.0823073	0.0593979	0.0540275	0.00798963	-0.00254569	-0.0566255	-0.108373	-0.114764	-0.0863655	-0.0384732	-0.0172504	0.0318417	0.0637486	0.125376	0.142652	0.173089	0.186626	0.195563	0.139036	0.15538	0.148679	0.110329	0.0882879	0.0530309	0.0312891	0.0327992	0.0288394	0.0235415
0.223481	0.248148	0.285287	0.200745	0.180157	0.161977	0.128395	0.0903219	0.0753831	0.0896672	0.0870938	0.125994	0.153016	0.175348	0.130692	0.117737	0.084789	0.0625129	0.0572811	0.0353603	0.0331254	0.0735023	0.0951712	0.104872	0.13706	0.15233	0.218036	0.240118	0.220642	0.225154	0.216882	0.199159	0.204812	0.208368	0.194621	0.164299	0.144776	0.174029	0.166069	0.180212	0.185562
-0.0135842	-0.0106365	-0.0382058	-0.0857582	-0.106279	-0.103892	-0.148608	-0.0934815	-0.08165	-0.0456174	-0.0932545	-0.149372	-0.201258	-0.175457	-0.148104	-0.160184	-0.136039	-0.135036	-0.173209	-0.222937	-0.238945	-0.176252	-0.0994298	-0.0738623	-0.0509913	-0.0106882	0.0339209	0.0654635	0.117142	0.103787	0.119058	0.0704284	-0.000243902	-0.052086	-0.0833937	-0.14758	-0.153519	-0.176066	-0.211231	-0.152508	-0.15325
-0.260846	-0.206492	-0.14836	-0.121479	-0.109049	-0.111294	-0.0784245	-0.0902607	-0.112352	-0.0987306	-0.07448	-0.0497076	-0.0305323	-0.0434273	-0.0746616	-0.0991862	-0.1486	-0.110882	-0.137176	-0.142859	-0.152039	-0.121272	-0.119952	-0.131006	-0.145635	-0.157134	-0.0950084	-0.100542	-0.0753995	-0.120606	-0.115781	-0.0998857	-0.0522495	-0.065863	-0.0791372	-0.124075	-0.176376	-0.153854	-0.155156	-0.0907176	-0.133197
-0.0186318	0.0444219	0.105162	0.12803	0.206326	0.224963	0.257483	0.27406	0.32528	0.350235	0.370964	0.357641	0.313789	0.31075	0.300879	0.291991	0.230306	0.192463	0.119365	0.101772	0.0589403	0.0634995	0.121595	0.163117	0.186339	0.221208	0.246918	0.244394	0.253385	0.206993	0.15238	0.100517	0.00296219	-0.0861358	-0.16753	-0.180332	-0.149047	-0.0944875	-0.044002	0.012207	0.0153965
-0.0104592	-0.0702613	-0.130288	-0.126932	-0.14559	-0.176405	-0.202675	-0.204014	-0.165081	-0.126327	-0.0843499	-0.0530102	0.0471186	-0.0307159	-0.0446373	-0.0826983	-0.0921164	-0.133647	-0.182116	-0.223023	-0.245795	-0.22456	-0.196203	-0.109128	-0.059386	-0.0262084	-0.000684151	0.0237147	0.0478284	0.0383919	0.00360621	-0.0212125	-0.020792	-0.000768547	-0.00235465	0.0474806	0.0800018	0.0466251	0.0245298	0.0736138	0.151105
-0.2542	-0.216565	-0.19553	-0.123524	-0.0674723	0.0317197	0.100322	0.137056	0.216058	0.230985	0.230034	0.17958	0.149737	0.119092	0.0819816	-0.00516029	-0.0545901	-0.0713245	-0.0924292	-0.0938493	-0.114149	-0.0639525	-0.0607777	-0.026993	-0.00886784	0.0547198	0.0797971	0.0757486	0.0679078	0.0704947	0.0904115	0.0469269	0.0793285	0.0426283	-0.00825909	-0.0305173	-0.0179372	-0.0471968	-0.0364143	-0.0508849	-0.0525537
0.0793285	0.0426283	-0.00825909	-0.0305173	-0.0179372	-0.0471968	-0.0364143	-0.0508849	-0.0525537	-0.0196761	-0.0249354	-0.00393882	-0.00110618	-0.00623914	-0.0461323	-0.068172	-0.127737	-0.126399	-0.12051	-0.146832	-0.164625	-0.161061	-0.15594	-0.128767	-0.0653486	-0.0586715	-0.0438318	-0.0207213	-0.0123852	0.000863463	0.0108135	0.0242053	0.0485342	0.0323259	0.0325483	0.0552917	0.0277857	0.0375703	-0.00658911	0.0040415	0.00723079
-0.0489258	-0.0457423	-0.0618952	-0.103506	-0.155479	-0.172031	-0.0949026	-0.0364745	0.0135156	0.0412853	0.118416	0.107002	0.132777	0.183387	0.220443	0.210896	0.16812	0.0990046	0.0464511	-0.0114052	-0.0268099	-0.007293	-0.0212571	-0.000713506	0.00780725	0.0156722	0.0532077	0.0705716	0.0826398	0.0778559	0.0767609	0.0744813	0.110047	0.0906629	0.115585	0.106771	0.0942129	0.109098	0.103753	0.103125	0.103886
0.105067	0.0812607	0.0639802	0.00380009	-0.0195535	-0.0546815	-0.0515423	0.0251967	0.085356	0.0756825	0.116398	0.102503	0.0767192	0.0284943	-0.0605674	-0.109413	-0.193738	-0.408402	-0.434092	-0.429491	-0.47495	-0.433913	-0.369437	-0.354936	-0.336633	-0.354364	-0.341434	-0.178043	-0.393612	-0.431201	-0.405333	-0.355016	-0.321283	-0.294573	-0.294344	-0.243218	-0.192883	-0.177015	-0.0198732	0.0683312	0.125117
-0.0381192	-0.0861046	-0.0923979	-0.128883	-0.140019	-0.117189	-0.138286	-0.0834908	-0.039728	0.0121452	0.0312496	0.0554188	0.0783354	0.135221	0.162203	0.166369	0.135361	0.104019	0.058803	0.0293139	0.00464483	0.0321753	0.0724842	0.0726969	0.0140569	-0.00704973	-0.0706272	-0.131802	-0.13785	-0.196673	-0.200583	-0.168898	-0.126259	-0.135995	-0.0824342	-0.0460793	0.0267672	0.0446139	0.0209991	-0.00147694	-0.00551
-0.00551	-0.0307758	-0.0779135	-0.119797	-0.151391	-0.207461	-0.269184	-0.277571	-0.258001	-0.275239	-0.303041	-0.261418	-0.279266	-0.314097	-0.340305	-0.312539	-0.312466	-0.331963	-0.347418	-0.369304	-0.395285	-0.361084	-0.262605	-0.164033	-0.120558	-0.047663	-0.0513333	-0.057188	-0.0351474	-0.0481324	-0.0435776	-0.06373	-0.160738	-0.258496	-0.332258	-0.389751	-0.288234	-0.2636	-0.331412	-0.326786	-0.346947
-0.355672	-0.321888	-0.281547	-0.256235	-0.237707	-0.202528	-0.189876	-0.136044	-0.189184	-0.166557	-0.238031	-0.215765	-0.250062	-0.262101	-0.245544	-0.234425	-0.102489	-0.104263	-0.0514226	-0.169674	-0.23192	-0.219809	-0.149748	-0.100072	-0.0717582	-0.0702278	-0.0694965	0.00696341	-0.0239605	0.0743954	0.0261263	0.0164847	-0.0151659	-0.0596573	-0.0636918	-0.102624	-0.152263	-0.18774	-0.147149	-0.150308	-0.139344
0.22312	0.223428	0.219067	0.237106	0.230932	0.269314	0.299386	0.282557	0.271853	0.27566	0.20645	0.149169	0.109054	0.0498103	0.00823398	-0.0284473	-0.130846	-0.1936	-0.242806	-0.278403	-0.292645	-0.240889	-0.227129	-0.234459	-0.213942	-0.203055	-0.17378	-0.16948	-0.158816	-0.120411	-0.0660396	-0.0338889	-0.0339114	-0.00954699	-0.00976852	0.0055804	-0.018238	-0.011542	-0.0223965	-0.0190851	-0.0376786
0.0349022	0.054409	0.081233	0.0614449	0.0690026	0.0559198	-0.000852949	0.0352136	0.0520974	0.0487896	0.069803	0.0372808	0.0293642	0.0190604	0.0422687	0.0586656	0.0190893	-0.00232159	-0.000214557	0.00339767	-0.00398663	0.0421654	0.0669208	0.059792	0.0404689	0.0497962	0.0734082	0.0531971	0.0501681	0.0178908	0.00386228	-0.0128698	0.00915265	0.0591515	0.00946603	-0.00313365	0.00917816	0.00332815	0.0100707	0.0286956	-0.00328436
0.0782485	0.101912	0.100531	0.105714	0.112478	0.0780957	0.00990684	-0.0255699	-0.0579116	-0.087538	-0.074202	-0.118446	-0.150589	-0.157306	-0.110454	-0.0464656	-0.0471362	-0.0219533	-0.0411613	-0.0723846	-0.108428	-0.0807499	-0.0255139	0.0159697	0.0715491	0.108813	0.134683	0.207778	0.242814	0.259397	0.29797	0.294054	0.286517	0.277174	0.226754	0.150917	0.110801	0.0124725	-0.0684335	-0.180078	-0.344067
0.150917	0.110801	0.0124725	-0.0684335	-0.180078	-0.344067	-0.38497	-0.428755	-0.447913	-0.383764	-0.318646	-0.265759	-0.18274	-0.134766	-0.090288	-0.0154884	-0.0438999	-0.0232423	-0.0514017	-0.0438961	-0.067138	-0.027834	0.0236461	0.0587396	0.0917853	0.108881	0.121379	0.117368	0.174585	0.198245	0.203924	0.204146	0.161606	0.116973	0.0331756	-0.000764878	-0.0203827	-0.0914051	-0.113835	-0.15603	-0.17242
-0.23236	-0.300219	-0.376923	-0.378889	-0.354389	-0.326321	-0.274176	-0.199613	-0.140667	-0.0869756	0.000161532	0.0430291	0.106994	0.158834	0.142445	0.142851	0.134527	0.0988276	0.0431176	0.0184438	-0.00369976	0.0195698	0.03993	0.00242314	-0.0923362	-0.138354	-0.213434	-0.268085	-0.400849	-0.476023	-0.497262	-0.594849	-0.647942	-0.580159	-0.500845	-0.534074	-0.400647	-0.349493	-0.24472	-0.268083	-0.206331
-0.136718	-0.0947631	0.036508	0.0863876	0.098688	0.111289	0.12123	0.153754	0.151964	0.144949	0.145292	0.126562	0.0695039	0.0379218	0.0558189	0.0116657	0.0370907	-0.0102929	-0.0376929	-0.0608819	-0.104406	-0.0568306	-0.0328072	-0.0533049	-0.0241262	-0.00528669	0.00454313	0.048196	0.0943241	0.126031	0.151679	0.142792	0.145991	0.197642	0.195314	0.177407	0.169721	0.109023	0.0667432	0.0353631	0.0416239
-0.230734	-0.31011	-0.387636	-0.50813	-0.587453	-0.485529	-0.422792	-0.347578	-0.252381	-0.206406	-0.16517	-0.0791375	-0.0543984	-0.0424452	-0.0652115	-0.167338	-0.167911	-0.149915	-0.169574	-0.15234	-0.200421	-0.176788	-0.141523	-0.0561975	-0.00926165	0.0402314	0.00746528	-0.0160388	0.0296037	0.0760612	0.133607	0.151042	0.185065	0.124461	0.12184	0.0684614	-0.0307242	-0.122998	-0.194206	-0.279781	-0.313023
-0.175515	-0.218336	-0.222102	-0.289417	-0.338793	-0.356114	-0.39587	-0.352376	-0.375824	-0.354475	-0.22052	-0.0505574	-0.0823757	-0.0437244	-0.065928	-0.0124897	0.00857697	0.0261267	0.0449764	0.0365804	0.0147372	0.053309	0.117088	0.0684406	0.0835077	0.0650438	0.0318054	-0.0387897	-0.0236926	-0.0455907	-0.0234665	-0.088746	-0.128435	-0.139081	-0.163009	-0.179254	-0.158946	-0.0839357	-0.0631117	-0.0297675	-0.0325014
-0.0631765	-0.0451919	-0.00287408	0.0353987	0.03332	0.00890422	-0.00149413	0.016081	-0.0347849	-0.0296857	-0.0337248	-0.0757836	-0.0716481	-0.0926043	-0.0585112	-0.0936036	-0.133108	-0.141407	-0.137933	-0.134284	-0.167862	-0.144292	-0.138756	-0.134108	-0.108193	-0.114643	-0.0823062	-0.119478	-0.148072	-0.146006	-0.165382	-0.226544	-0.302043	-0.341718	-0.404695	-0.407825	-0.380003	-0.339179	-0.337746	-0.325859	-0.254125
-0.279967	-0.361808	-0.415282	-0.473434	-0.490944	-0.442987	-0.443904	-0.391873	-0.356931	-0.338286	-0.266511	-0.224988	-0.195627	-0.24363	-0.329975	-0.39754	-0.345649	-0.404116	-0.46045	-0.484563	-0.579735	-0.542234	-0.471684	-0.346825	-0.292901	-0.256587	-0.219466	-0.136883	-0.021495	-0.0467767	-0.0462341	-0.0379362	-0.036298	-0.0599734	-0.0418034	-0.0139799	-0.0136707	0.031866	0.048122	0.0818072	0.134348
0.207715	0.174293	0.171985	0.110327	0.061052	0.00672895	-0.0472583	-0.0548906	-0.0355319	-0.00116576	-0.00108186	0.0196453	0.017443	0.0432343	0.036771	0.0507637	0.0459168	0.0114126	-0.0158656	-0.025617	-0.0341876	0.0134472	0.058065	0.059136	0.0293537	0.0176447	0.00627173	-0.0180269	-0.0267194	-0.0230739	0.000372911	-0.0341764	-0.0531158	-0.0265189	-0.0160278	-0.0278264	-0.0362718	-0.00586119	-0.0299015	-0.0678989	-0.0922351
-0.304629	-0.338022	-0.454159	-0.514287	-0.560351	-0.684338	-0.631678	-0.563903	-0.543842	-0.593135	-0.501501	-0.490415	-0.403267	-0.322787	-0.282975	-0.170337	-0.19131	-0.214495	-0.242187	-0.169538	-0.306584	-0.298394	-0.26986	-0.25773	-0.231975	-0.226576	-0.125035	-0.102335	-0.141609	-0.155181	-0.104222	-0.144953	-0.148432	-0.167395	-0.188383	-0.1676	-0.129164	-0.0935841	-0.0471114	-0.0225073	0.0300251
0.11691	0.143214	0.135291	0.147235	0.11186	0.122748	0.085955	0.076165	0.0504399	0.0481361	0.0672477	0.0505174	0.0369451	0.00245589	0.0593179	0.0444401	0.0851924	0.101521	0.0732021	0.0527085	0.0322724	0.0472297	0.0648033	0.103643	0.062051	0.0660783	0.0545874	0.0635028	0.079446	0.0693163	0.108293	0.105619	0.112992	0.0854329	0.0714826	0.0157133	-0.0240298	-0.015265	-0.0451506	-0.0179826	-0.0384265
0.247708	0.246691	0.271893	0.263961	0.309084	0.336981	0.33675	0.333733	0.326115	0.314552	0.281695	0.210641	0.158798	0.0980206	0.03332	-0.0230665	-0.0494521	-0.0693859	-0.096664	-0.086217	-0.0984229	-0.0841559	-0.0780905	-0.0156003	0.021575	0.0693233	0.0579214	0.0832737	0.114094	0.0757984	0.0816075	0.0663429	0.0685414	0.00263782	-0.0643575	-0.0806824	-0.0686709	-0.0491277	-0.0282129	0.0133172	0.00506629
0.15617	0.156619	0.1633	0.126105	0.154878	0.18007	0.141239	0.078963	0.0451221	0.00796201	-0.0185068	-0.0686862	-0.0829856	-0.0545915	-0.0593466	-0.0434328	-0.0253536	-0.0400933	-0.00825314	-0.059924	-0.0740597	-0.0682199	-0.0419122	-0.021508	0.0214062	0.0139996	-0.00165104	-0.032397	-0.0111449	0.0239933	0.0516397	0.0320336	-0.0047563	0.0109894	-0.00559037	-0.0299201	-0.00542937	0.0236814	0.00819762	-0.000199342	0.0042306
0.0471063	-0.0044345	-0.0167282	-0.0387672	-0.00371803	0.0209105	0.00612292	0.0252117	0.0888061	0.113997	0.147328	0.135898	0.143524	0.105484	0.0553559	0.0291608	0.00735649	-0.00303114	-0.0578471	-0.105453	-0.108523	-0.0998754	-0.104304	-0.0768251	-0.0911669	-0.068518	-0.0279119	0.0144977	0.0911246	0.119288	0.153518	0.144145	0.138294	0.11398	0.0953105	0.0676582	-0.0126444	-0.06065	-0.153503	-0.229332	-0.276338
0.0705561	0.0228457	0.00314349	-0.0182557	-0.0104985	-0.0141529	-0.0456659	-0.00858679	-0.0210271	0.0253407	0.0680268	0.10077	0.0872972	0.0773505	0.0841474	0.112736	0.124053	0.113485	0.143425	0.115259	0.0855943	0.103096	0.15932	0.161049	0.152735	0.149975	0.143719	0.13107	0.114158	0.146261	0.107383	0.100032	0.128401	0.154036	0.168625	0.155902	0.142059	0.190371	0.209484	0.17	0.144184
0.10077	0.0872972	0.0773505	0.0841474	0.112736	0.124053	0.113485	0.143425	0.115259	0.0855943	0.103096	0.15932	0.161049	0.152735	0.149975	0.143719	0.13107	0.114158	0.146261	0.107383	0.100032	0.128401	0.154036	0.168625	0.155902	0.142059	0.190371	0.209484	0.17	0.144184	0.0847697	0.0302357	0.0123164	0.0367852	0.0647266	0.0797392	0.0914086	0.089327	0.103415	0.0861576	0.0625258
-0.041657	-0.0781982	-0.0354049	0.00353625	0.020181	0.000259937	-0.0114241	0.0181595	0.0404866	0.131652	0.149426	0.221827	0.216485	0.181633	0.16685	0.159516	0.171062	0.137814	0.116746	0.0654549	0.0643258	0.072717	0.101531	0.106808	0.116746	0.119808	0.143765	0.155618	0.147505	0.113488	0.111812	0.100498	0.0820896	0.0493413	-0.0029033	-0.0100286	-0.00469413	0.0215858	0.0327286	0.0602272	0.0568705
-0.00635903	-0.0229294	-0.0654137	-0.108098	-0.145739	-0.155726	-0.121641	-0.130808	-0.149216	-0.107313	-0.0550307	-0.0524692	-0.0942338	-0.0611443	-0.0728668	-0.0593998	-0.0451543	-0.0381046	-0.0655052	-0.108397	-0.125573	-0.115954	-0.109376	-0.0922585	-0.078637	-0.0702047	-0.0550458	-0.0555079	-0.0144805	-0.00614669	-0.0465503	-0.042494	-0.0768097	-0.121443	-0.0803124	-0.0978689	-0.0988249	-0.0614105	-0.0409068	-0.0496746	-0.0149924
0.0463899	0.0310457	0.044122	0.0630318	0.0570632	0.0442634	0.0211835	0.0358041	0.0645384	0.0540714	0.0265329	0.0106059	-0.0222555	-0.00410912	0.0097553	-0.0154123	-0.0183702	-0.0167983	-0.0033782	-0.0321808	-0.0471377	-0.0424001	-0.0299201	0.0136747	0.0302	0.00546942	0.0397882	0.0307175	0.0471839	0.0653782	0.0473603	0.0579984	0.0583836	0.0193217	0.0198647	-0.0324455	-0.063405	-0.0424001	-0.0411844	-0.0281423	-0.0888817
-0.0411844	-0.0281423	-0.0888817	-0.136053	-0.119375	-0.0418146	0.000762788	0.0678078	0.106479	0.115437	0.132301	0.140085	0.183005	0.149156	0.163131	0.17103	0.156769	0.104416	0.0604614	0.033726	-0.00116576	0.0146745	0.020871	0.0505033	0.0511473	0.056464	0.0819588	0.118775	0.108935	0.0999606	0.112365	0.12068	0.123427	0.165525	0.206692	0.233178	0.263132	0.304929	0.337445	0.345873	0.394466
0.0467005	0.0579074	0.0534147	0.0534323	0.0465875	0.0747362	0.0682737	0.0595733	0.0177563	-0.00350974	0.00831722	0.00763209	-0.031987	-0.0483924	-0.0397598	-0.0616882	-0.0174328	-0.0105609	-0.0302439	-0.0652954	-0.103074	-0.0947008	-0.0082568	0.00326715	-0.00150872	-0.0182336	-0.0124091	-0.011979	-0.0122142	-0.00321014	-0.0186729	-0.0969407	-0.166585	-0.104457	-0.0613724	-0.0321883	-0.0225517	-0.0123172	0.0267333	0.0627945	0.0621453
-0.00115482	0.0171621	-0.030754	-0.0985063	-0.142868	-0.16048	-0.187333	-0.213508	-0.240319	-0.218439	-0.254959	-0.231984	-0.222107	-0.136398	-0.120147	-0.157624	-0.160677	-0.184948	-0.159829	-0.242825	-0.243313	-0.204594	-0.188874	-0.166744	-0.0738755	-0.0210788	-0.00176417	0.024918	0.0343811	0.0550647	0.0244808	-0.00513669	0.000842937	0.0399017	0.0475437	0.0255591	-0.0132108	-0.00796606	-0.0744392	-0.103988	-0.167426
0.00898392	0.000733642	-0.0467913	-0.0406031	-0.00904522	-0.0171634	0.0250935	0.0762549	0.103419	0.1681	0.186452	0.153335	0.115209	0.0887992	0.0744108	0.0639736	-0.00240299	-0.0523861	-0.0826458	-0.101732	-0.119727	-0.0961496	-0.0598784	-0.04736	-0.0266786	0.0243769	0.0144652	0.0242944	0.0641201	0.0954675	0.153774	0.163694	0.172696	0.163444	0.160958	0.126926	0.114872	0.0632586	-0.000374343	-0.0486111	-0.0783906
0.149219	0.173815	0.196071	0.216961	0.230552	0.266815	0.269367	0.286249	0.296516	0.325289	0.317535	0.283793	0.243736	0.200414	0.189665	0.191983	0.170181	0.153554	0.145783	0.115734	0.109767	0.131432	0.179768	0.20666	0.20408	0.186141	0.233525	0.252085	0.274936	0.282286	0.275683	0.27518	0.277037	0.258221	0.229057	0.190463	0.152138	0.13742	0.10239	0.120489	0.106892
0.248751	0.26088	0.281302	0.295022	0.276832	0.285298	0.299143	0.280018	0.263946	0.274243	0.264747	0.23036	0.180585	0.156092	0.12537	0.0604579	-0.00130075	-0.00957352	-0.0219927	-0.065696	-0.130959	-0.109966	-0.0766944	-0.0425127	-0.0892578	-0.106375	-0.127359	-0.130205	-0.0892539	-0.05655	0.00192815	0.0220274	-0.00252714	-0.0264075	-0.014002	-0.015884	0.0193468	0.000161532	-0.00604054	-0.0477781	-0.0573387
-0.299524	-0.30745	-0.302447	-0.268005	-0.237813	-0.214271	-0.270083	-0.276431	-0.359253	-0.329285	-0.318026	-0.27852	-0.280941	-0.246687	-0.258499	-0.26448	-0.250558	-0.226877	-0.218468	-0.176133	-0.13358	-0.112454	-0.0888585	-0.101494	-0.111603	-0.0919476	-0.0487958	0.0131691	0.0215211	-0.000717116	-0.0493389	-0.0685103	-0.0665546	-0.0255279	0.0287607	0.0585201	0.117384	0.191086	0.252673	0.262248	0.273522
0.162501	0.179811	0.166147	0.146057	0.117959	0.107173	0.09707	0.0562243	0.0458041	0.0529338	0.00937697	0.0195925	-0.00537236	-0.0508631	-0.0373872	-0.0600892	-0.122962	-0.116336	-0.175123	-0.207279	-0.238361	-0.232844	-0.216873	-0.21636	-0.205868	-0.214004	-0.191328	-0.225359	-0.168313	-0.0954627	-0.0837185	-0.0558021	-0.0165395	-0.0168125	-0.0211487	0.0173294	0.0392838	0.0566692	0.0634269	0.0382431	0.0685565
0.000368185	-0.017309	-0.016426	-0.0250129	0.00241661	-0.0153416	0.0345555	0.101543	0.133708	0.143219	0.167431	0.198347	0.206167	0.225536	0.224909	0.231489	0.190263	0.134207	0.11612	0.0842894	0.079355	0.105891	0.116967	0.108653	0.10343	0.0912648	0.087971	0.0744336	0.0556444	0.0312426	-0.055314	-0.121135	-0.186202	-0.300855	-0.392806	-0.357364	-0.315039	-0.248385	-0.234096	-0.20424	-0.0960882
0.0858854	0.0713746	0.0926723	0.0830194	0.0299661	0.0333162	0.0795142	0.127051	0.179533	0.194186	0.175566	0.147457	0.106301	0.0809763	0.0773034	-0.00480958	-0.0693047	-0.12475	-0.162177	-0.188785	-0.197637	-0.180888	-0.144399	-0.164257	-0.138214	-0.129086	-0.139272	-0.0939282	-0.113478	-0.102494	-0.117222	-0.0693305	-0.0415369	-0.0544875	-0.0491903	0.00185664	0.0156626	0.0171735	0.0294168	0.00237112	0.0275749
0.00437127	0.0305565	0.0742438	0.134066	0.167977	0.219805	0.24061	0.25376	0.270844	0.279426	0.280698	0.273772	0.266068	0.234224	0.212512	0.171762	0.186525	0.1724	0.167818	0.127574	0.122277	0.169346	0.180628	0.189771	0.180748	0.188886	0.207488	0.209138	0.162801	0.147273	0.127491	0.0851521	0.0873839	0.0509357	0.0355715	0.0189596	-0.052985	-0.0540435	-0.0358198	-0.0354713	-0.00535477
0.0344699	0.0472057	0.0844448	0.0780772	0.0373554	0.0405418	0.0840282	0.0876643	0.110894	0.115719	0.16807	0.177863	0.152504	0.182396	0.186658	0.160693	0.119063	0.12784	0.108227	0.100239	0.0368669	0.0745767	0.110375	0.11178	0.115806	0.131438	0.161454	0.15171	0.169056	0.186442	0.198826	0.172027	0.185469	0.174942	0.197433	0.14321	0.142023	0.124054	0.111881	0.100131	0.108614
0.0391137	0.120113	0.123824	0.0713335	0.00187342	-0.058311	-0.00559411	-0.027496	-0.0222565	0.0297234	0.0589794	-0.00053083	0.0502317	0.100725	0.0989943	0.0998122	0.143314	0.13884	0.119956	0.105769	0.0726883	0.0803134	0.0955455	0.097129	0.137715	0.163311	0.150987	0.107798	0.0833701	0.0493175	0.0169449	-0.0388412	-0.125809	-0.158894	-0.219985	-0.274907	-0.292327	-0.270707	-0.267712	-0.211859	-0.165405
-0.10507	-0.16522	-0.166868	-0.217382	-0.187295	-0.150658	-0.109555	-0.0949872	-0.0911366	-0.0990884	-0.115163	-0.107741	-0.0778913	-0.155014	-0.189644	-0.199704	-0.193915	-0.198079	-0.187052	-0.215582	-0.260103	-0.238237	-0.257821	-0.158722	-0.127799	-0.115956	-0.125927	-0.0802275	-0.104508	-0.0809354	-0.0965491	-0.0347423	0.0065815	-0.0147466	-0.00196741	0.0340147	0.00635121	-0.00376551	-0.00322444	0.00097426	0.00801128
-0.109555	-0.0949872	-0.0911366	-0.0990884	-0.115163	-0.107741	-0.0778913	-0.155014	-0.189644	-0.199704	-0.193915	-0.198079	-0.187052	-0.215582	-0.260103	-0.238237	-0.257821	-0.158722	-0.127799	-0.115956	-0.125927	-0.0802275	-0.104508	-0.0809354	-0.0965491	-0.0347423	0.0065815	-0.0147466	-0.00196741	0.0340147	0.00635121	-0.00376551	-0.00322444	0.00097426	0.00801128	-0.0135751	0.0358074	0.0511792	0.0557793	0.0455223	0.0356877
-0.238237	-0.257821	-0.158722	-0.127799	-0.115956	-0.125927	-0.0802275	-0.104508	-0.0809354	-0.0965491	-0.0347423	0.0065815	-0.0147466	-0.00196741	0.0340147	0.00635121	-0.00376551	-0.00322444	0.00097426	0.00801128	-0.0135751	0.0358074	0.0511792	0.0557793	0.0455223	0.0356877	0.0139836	-0.0321667	-0.0756254	-0.111924	-0.0961182	-0.0995202	-0.0801756	-0.11203	-0.0876946	-0.0289125	-0.0118354	0.0415059	0.0825362	0.0883304	0.104949
-0.182431	-0.215737	-0.225047	-0.157228	-0.112841	-0.129661	-0.138924	-0.14704	-0.142893	-0.154144	-0.205759	-0.30999	-0.29991	-0.260867	-0.28654	-0.212586	-0.219801	-0.236341	-0.230449	-0.269249	-0.277335	-0.259419	-0.267007	-0.213313	-0.204571	-0.27129	-0.249626	-0.288195	-0.329135	-0.312577	-0.352877	-0.30903	-0.29972	-0.304586	-0.242116	-0.161468	-0.146555	-0.0968452	-0.0515022	-0.0529923	-0.0292916
-0.0255444	0.0185479	0.00202115	0.0303986	0.0510811	0.0420132	0.0695521	0.0747065	0.102529	0.0958013	0.0850728	0.0697158	0.0478942	0.0111518	0.0119063	-0.00653378	-0.0489256	-0.0932401	-0.13529	-0.125285	-0.148391	-0.113164	-0.0896738	-0.0896514	-0.0734773	-0.0660465	-0.0354462	-0.00560809	-0.0157491	-0.0313749	-0.0129702	-0.042847	-0.0295599	-0.033705	-0.0202385	-0.040931	-0.0198937	-0.0207006	0.0262263	0.0562546	0.0899548
0.0182814	-0.028244	-0.0307088	-0.0370384	-0.0285586	-0.0515967	-0.022266	0.0356501	0.0829896	0.119447	0.200358	0.225979	0.245287	0.214401	0.191518	0.196742	0.171996	0.149613	0.125253	0.0828109	0.0758276	0.082076	0.0948203	0.147839	0.12407	0.0972044	0.0857665	0.0479586	0.0291077	0.0203218	0.00625699	0.00632329	0.015413	0.0125284	0.0670483	0.0949582	0.131243	0.153362	0.169096	0.198176	0.188597
-0.278172	-0.353132	-0.360088	-0.33237	-0.319296	-0.301092	-0.22508	-0.222093	-0.255229	-0.210346	-0.184078	-0.179165	-0.187603	-0.172857	-0.154811	-0.102215	-0.119901	-0.0765158	-0.0670779	-0.109052	-0.128887	-0.0887677	-0.0419626	-0.0347997	-0.0519309	-0.0497779	-0.0558166	-0.0995277	-0.0883578	-0.0886671	-0.10501	-0.160132	-0.213208	-0.223369	-0.206644	-0.19572	-0.161174	-0.143807	-0.123436	-0.0682681	-0.0361109
-0.099892	-0.114131	-0.138052	-0.165857	-0.196287	-0.229043	-0.200876	-0.178007	-0.176901	-0.143768	-0.165975	-0.179054	-0.174525	-0.172904	-0.152904	-0.16712	-0.202363	-0.24118	-0.328197	-0.384871	-0.401094	-0.384112	-0.359018	-0.332419	-0.307302	-0.235763	-0.291958	-0.35039	-0.397318	-0.431624	-0.477345	-0.451166	-0.486047	-0.484811	-0.402896	-0.308005	-0.191948	-0.100437	-0.0439522	-0.0651882	-0.0563814
-0.332419	-0.307302	-0.235763	-0.291958	-0.35039	-0.397318	-0.431624	-0.477345	-0.451166	-0.486047	-0.484811	-0.402896	-0.308005	-0.191948	-0.100437	-0.0439522	-0.0651882	-0.0563814	-0.0603705	-0.000175046	-0.0428831	-0.039032	-0.0349362	-0.0244852	-0.0375275	-0.0286336	0.0326413	0.0536229	0.0321615	-0.00373389	-0.00762918	-0.0405092	-0.0971826	-0.131921	-0.168049	-0.165995	-0.187431	-0.189928	-0.15487	-0.113217	-0.0658154
-0.145252	-0.114836	-0.0804832	-0.0710857	-0.061504	-0.0551501	-0.0744882	-0.0689517	-0.0791867	-0.0868196	-0.0649169	-0.0741229	-0.106552	-0.133032	-0.173418	-0.204518	-0.188146	-0.228341	-0.232481	-0.237898	-0.272196	-0.224531	-0.158018	-0.119417	-0.110058	-0.0878846	-0.0791534	-0.0110122	0.00439224	0.00599872	0.0206432	-0.0122418	-0.00569253	-0.0576248	-0.0333104	-0.0408228	-0.0369521	-0.0364775	0.0151772	0.0573969	0.103211
-0.133032	-0.173418	-0.204518	-0.188146	-0.228341	-0.232481	-0.237898	-0.272196	-0.224531	-0.158018	-0.119417	-0.110058	-0.0878846	-0.0791534	-0.0110122	0.00439224	0.00599872	0.0206432	-0.0122418	-0.00569253	-0.0576248	-0.0333104	-0.0408228	-0.0369521	-0.0364775	0.0151772	0.0573969	0.103211	0.165829	0.192233	0.21582	0.21772	0.19621	0.199073	0.194722	0.160862	0.120099	0.0776123	0.0522512	0.00140151	-0.0667989
0.142395	0.192597	0.260204	0.277732	0.274035	0.274092	0.293669	0.304885	0.335844	0.343857	0.357098	0.346635	0.341213	0.346727	0.382072	0.367053	0.380737	0.354019	0.30479	0.296302	0.276574	0.307682	0.290069	0.286975	0.288062	0.330429	0.329329	0.331738	0.317125	0.277499	0.260462	0.253779	0.247677	0.20465	0.151024	0.101827	0.086597	0.0696294	0.0971679	0.0998972	0.0841025
0.354019	0.30479	0.296302	0.276574	0.307682	0.290069	0.286975	0.288062	0.330429	0.329329	0.331738	0.317125	0.277499	0.260462	0.253779	0.247677	0.20465	0.151024	0.101827	0.086597	0.0696294	0.0971679	0.0998972	0.0841025	0.0463717	-0.00825115	-0.0303377	-0.0434151	-0.0940606	-0.0863757	-0.0587812	-0.0632868	-0.0386727	-0.0269969	-0.0214013	0.0162963	0.0443414	0.0729879	0.101909	0.140902	0.158984
-0.0587812	-0.0632868	-0.0386727	-0.0269969	-0.0214013	0.0162963	0.0443414	0.0729879	0.101909	0.140902	0.158984	0.191828	0.203511	0.199813	0.218228	0.2221	0.235237	0.238067	0.217416	0.191249	0.175862	0.210736	0.230693	0.237103	0.212735	0.21024	0.210075	0.218143	0.227767	0.283286	0.269815	0.270647	0.275101	0.251184	0.227601	0.188358	0.198968	0.18761	0.155292	0.152672	0.138967
0.118412	0.121757	0.0588293	0.0298038	0.0336549	0.0233733	0.0251336	0.0214951	0.0646085	0.0356895	0.0511513	0.0610648	0.141276	0.148148	0.210974	0.230157	0.242756	0.283464	0.283026	0.21891	0.208787	0.218913	0.246252	0.241444	0.192128	0.162105	0.133804	0.0522967	-0.0334154	0.00740823	-0.0751335	-0.0989614	-0.153499	-0.131629	-0.0735236	-0.0465436	-0.0472347	-0.0140668	-0.0299323	-0.0616939	-0.00713884
0.175309	0.140502	0.115287	0.0833499	0.107239	0.0974703	0.0713166	0.0825725	0.0870746	0.0843522	0.135441	0.162423	0.140362	0.148095	0.119499	0.0797302	0.06036	0.0418334	0.00291423	-0.0156898	-0.0512853	0.00954227	0.0621461	0.0972366	0.0950152	0.0848305	0.0899025	0.0437567	0.0359369	-0.00321382	-0.042775	-0.0732258	-0.109261	-0.0793371	-0.0137588	0.0498984	0.0796085	0.134316	0.132017	0.136518	0.14624
0.14624	0.132869	0.149587	0.107068	0.0985761	0.0518465	0.0688446	0.103918	0.183861	0.255036	0.291637	0.323325	0.314358	0.314458	0.302166	0.311547	0.28535	0.212878	0.184896	0.142651	0.126927	0.142458	0.157502	0.150637	0.128293	0.0932866	0.0427472	0.0395643	-0.00607538	0.0345882	0.0696434	0.0804604	0.148705	0.222027	0.213303	0.234528	0.265865	0.278378	0.305676	0.294865	0.29158
0.0447442	0.000994432	-0.0681071	-0.0615366	-0.0587774	-0.0659008	-0.0446808	0.0328	0.0770845	0.151617	0.186912	0.19581	0.192736	0.163861	0.158075	0.11259	0.118195	0.081159	0.0533988	0.0157837	-0.0321745	-0.0197272	0.0174116	0.0296634	0.0321243	0.034276	0.0255561	0.012497	0.0666562	0.06197	0.125118	0.191857	0.209852	0.198638	0.204312	0.237702	0.228275	0.212916	0.202837	0.172615	0.172393
-0.0375405	-0.0150805	-0.0354407	-0.0161952	-0.0268246	0.0249421	-0.0013105	0.0350906	0.0313692	0.029757	0.0182648	-0.022547	-0.0408869	-0.034518	-0.0326745	-0.0277236	-0.0233687	-0.0330129	-0.0420596	-0.0378763	-0.103902	-0.0944844	-0.0819337	-0.0902952	-0.0254809	-0.0518072	-0.0527371	-0.0440895	-0.0105043	0.00546877	0.025975	0.0393676	0.062484	0.0616707	0.0369727	0.0649108	0.0551263	0.0150564	0.00417924	-0.0143452	-0.0358852
0.104578	0.0963361	0.0918249	0.0629943	0.0411441	0.0326886	0.0278222	0.00252534	-0.0190641	-0.00852474	-0.00765979	-0.00757849	-0.0100674	-0.0219162	-0.00329856	-0.0631678	-0.0607275	-0.0399683	-0.0376084	-0.0608425	-0.0642934	-0.0608463	-0.0471549	-0.0289307	-0.0541408	0.0175496	0.0379755	0.0470692	0.105484	0.0956758	0.0789614	0.0520734	0.0374993	0.0447121	0.056926	0.0508958	0.0642218	0.0746223	0.0477948	0.0313045	-0.0175229
0.056926	0.0508958	0.0642218	0.0746223	0.0477948	0.0313045	-0.0175229	-0.0589574	-0.0549654	-0.0785063	-0.112587	-0.146919	-0.134475	-0.140605	-0.173535	-0.178897	-0.172388	-0.18349	-0.189413	-0.218935	-0.250692	-0.190356	-0.135589	-0.0517157	0.0178764	0.0544115	0.12881	0.197513	0.236523	0.265608	0.272888	0.276094	0.228592	0.195903	0.181208	0.156968	0.123776	0.105132	0.0839985	0.0785054	0.105074
-0.0268209	0.00392999	-0.0105746	-0.0286944	-0.068188	-0.0724835	-0.048519	-0.0358551	-0.0208567	-0.0268171	-0.0340061	-0.0611876	-0.0552098	-0.0338706	-0.0668245	-0.0974505	-0.120226	-0.203578	-0.245894	-0.308154	-0.319728	-0.277035	-0.201167	-0.162353	-0.133793	-0.161822	-0.187235	-0.17551	-0.180758	-0.172445	-0.203303	-0.235873	-0.211217	-0.174817	-0.138803	-0.108195	-0.093684	-0.108076	-0.115766	-0.136962	-0.15747
0.043771	0.0468664	0.0492627	0.0822288	0.134327	0.11399	0.0697344	0.0429114	-0.0225284	-0.0642742	-0.140422	-0.204336	-0.284837	-0.400191	-0.451974	-0.475531	-0.449262	-0.46498	-0.451889	-0.505979	-0.527609	-0.509161	-0.483464	-0.466711	-0.500326	-0.510092	-0.459087	-0.432383	-0.450984	-0.37367	-0.305407	-0.259452	-0.210039	-0.194153	-0.18278	-0.158356	-0.173834	-0.176669	-0.153589	-0.153278	-0.171058
-0.205988	-0.111773	-0.0423094	0.0104695	0.0499126	0.116552	0.148324	0.175179	0.181468	0.211155	0.241572	0.199634	0.175853	0.187413	0.168182	0.119979	0.0203176	-0.0862664	-0.168776	-0.23115	-0.271621	-0.270232	-0.256309	-0.239435	-0.246474	-0.229106	-0.217665	-0.187624	-0.151476	-0.107787	-0.0912934	-0.064451	-0.0160131	0.0308944	0.0624629	0.122382	0.136642	0.116569	0.104441	0.0718203	0.0333029
-0.284031	-0.303206	-0.311945	-0.264512	-0.270365	-0.231395	-0.199955	-0.206955	-0.15473	-0.0700621	-0.0652738	-0.0355989	0.0092903	-0.024531	-0.0428621	-0.0863171	-0.104234	-0.108373	-0.143257	-0.165157	-0.169276	-0.168945	-0.114711	-0.06592	-0.0209052	0.00375036	0.0452465	0.0446586	0.0573005	0.0548185	-0.00474346	-0.00462177	-0.0398625	-0.0772958	-0.14148	-0.188215	-0.195394	-0.242389	-0.280795	-0.3392	-0.334214
-0.259003	-0.227999	-0.207851	-0.151991	-0.14084	-0.096558	-0.0406336	-0.0617246	-0.0389823	-0.0125532	0.00741189	0.00905289	-0.035889	-0.00137304	0.023941	0.0295374	0.0281178	-0.0125199	-0.0367296	-0.0584597	-0.0701045	-0.0393865	0.00771903	0.00872046	-0.00447796	-0.0071647	0.0167869	0.00824541	-0.0268696	-0.0532824	-0.0786732	-0.114246	-0.0840711	-0.000560163	0.0139866	0.045129	0.0521372	0.0565019	0.0361126	0.0277176	0.0149691
-0.20842	-0.19798	-0.158721	-0.102442	-0.0835102	-0.108797	-0.119822	-0.123197	-0.067664	-0.0378763	-0.0209499	-0.0411289	-0.0922178	-0.138248	-0.202956	-0.190851	-0.187913	-0.211081	-0.26306	-0.282797	-0.301189	-0.276087	-0.245523	-0.191644	-0.14275	-0.0849169	-0.0638823	-0.0196676	0.0640636	0.102361	0.144382	0.141386	0.124299	0.0773632	0.0752121	0.0440634	0.0736167	0.0576325	0.0889732	0.0891183	0.0712886
-0.136801	-0.129967	-0.0895832	-0.026937	0.0394999	0.0341216	0.0446444	0.0453676	0.054061	0.0391959	0.0581551	0.036575	0.00416824	-0.0262031	-0.0345481	-0.00694308	-0.00384391	-0.00335014	0.0150055	0.00394465	-0.0390616	-0.0216177	0.0103016	0.0551864	0.0685081	0.0818225	0.0972951	0.109435	0.172347	0.221334	0.225882	0.254324	0.242954	0.220611	0.15114	0.103651	0.105863	0.0694542	0.00687056	-0.0310811	-0.0504818
-0.240877	-0.264331	-0.231383	-0.197854	-0.161337	-0.11227	-0.113339	-0.112631	-0.0745954	-0.0533015	-0.0429682	-0.0496256	-0.105574	-0.159291	-0.196029	-0.249346	-0.272544	-0.293154	-0.302385	-0.352021	-0.371247	-0.349471	-0.298696	-0.322124	-0.323747	-0.317981	-0.280152	-0.261491	-0.186632	-0.16655	-0.141906	-0.0783239	-0.0455341	-0.0308333	-0.0481161	-0.0699888	-0.0555612	-0.0801918	-0.0723328	-0.0224686	0.01606
0.123756	0.144794	0.164107	0.143953	0.142188	0.157772	0.170124	0.192594	0.197369	0.19874	0.19964	0.196221	0.175599	0.187132	0.185659	0.186176	0.156813	0.141695	0.109132	0.103935	0.0924215	0.0939996	0.121865	0.171088	0.212415	0.2039	0.240912	0.257495	0.251069	0.247371	0.216723	0.221639	0.212342	0.212919	0.207616	0.184741	0.200418	0.202495	0.158332	0.160254	0.148951
0.0789788	0.0437567	0.0363922	0.0487653	0.0347461	0.0101848	0.00482781	0.0145725	0.0164489	0.0250035	0.0222264	0.0131964	-0.00655901	0.0292384	0.017644	0.0170448	-0.0240151	-0.10168	-0.149168	-0.204586	-0.226682	-0.183315	-0.149261	-0.165701	-0.165499	-0.147721	-0.122109	-0.0878281	-0.0896731	-0.102742	-0.106488	-0.0863952	-0.0270793	0.0266607	0.111631	0.140822	0.172634	0.206327	0.225964	0.20502	0.237583
										-0.440702	-0.384825	-0.361042	-0.345963	-0.355541	-0.394652	-0.368864	-0.395597	-0.588186	-0.618191	-0.693674	-0.606582	-0.561709	-0.495474	-0.458568	-0.393085	-0.392003	-0.303973	-0.297963	-0.281437	-0.25323	-0.228759	-0.147599	-0.188264	-0.214443	-0.245752	-0.216252	-0.191074	-0.181257	-0.160214	-0.235202
-0.394652	-0.368864	-0.395597	-0.588186	-0.618191	-0.693674	-0.606582	-0.561709	-0.495474	-0.458568	-0.393085	-0.392003	-0.303973	-0.297963	-0.281437	-0.25323	-0.228759	-0.147599	-0.188264	-0.214443	-0.245752	-0.216252	-0.191074	-0.181257	-0.160214	-0.235202	-0.290262	-0.445519	-0.550301	-0.562463	-0.537573	-0.501704	-0.488274	-0.42282	-0.350237	-0.252192	-0.2271	-0.190439	-0.204545	-0.225566	-0.202992
-0.00746403	-0.0221936	-0.0390384	-0.0197005	0.0022749	0.0447365	0.0839317	0.100495	0.144635	0.110687	0.124716	0.10791	0.0868622	0.0421076	-0.0369717	-0.0661059	-0.0839218	-0.125534	-0.164077	-0.130574	-0.181555	-0.129664	-0.0871172	-0.0886607	-0.101646	-0.134407	-0.133422	-0.107519	-0.0822433	-0.123934	-0.0586456	-0.0675973	-0.0667095	-0.0448956	-0.0565277	-0.100609	-0.18409	-0.225791	-0.236087	-0.195599	-0.247168
-0.0871172	-0.0886607	-0.101646	-0.134407	-0.133422	-0.107519	-0.0822433	-0.123934	-0.0586456	-0.0675973	-0.0667095	-0.0448956	-0.0565277	-0.100609	-0.18409	-0.225791	-0.236087	-0.195599	-0.247168	-0.277775	-0.302834	-0.283975	-0.278891	-0.215703	-0.245677	-0.275646	-0.308831	-0.390926	-0.387493	-0.453992	-0.39534	-0.330411	-0.361577	-0.340738	-0.26304	-0.177677	-0.149723	-0.0344369	0.0297277	0.0795351	0.134282
0.0148574	0.025113	-0.0256303	-0.0785429	-0.0698108	-0.0916821	-0.132679	-0.155136	-0.176772	-0.184534	-0.17627	-0.137512	-0.0947737	-0.0522	-0.0347821	-0.0606319	-0.0582913	-0.0310082	-0.00153268	0.0248096	0.00746147	0.0270466	0.0106796	0.0110204	0.0429946	0.100313	0.101582	0.112125	0.128614	0.167156	0.21676	0.180522	0.199926	0.17658	0.153428	0.134159	0.0871766	0.0519016	-0.0233265	-0.104028	-0.152693
-0.0904204	-0.0633943	-0.0831907	-0.14353	-0.207165	-0.192007	-0.191842	-0.181184	-0.166239	-0.215451	-0.263524	-0.330882	-0.309198	-0.311929	-0.32738	-0.324158	-0.367067	-0.384061	-0.366105	-0.387217	-0.388812	-0.346198	-0.366271	-0.321636	-0.273748	-0.327162	-0.313157	-0.335879	-0.312394	-0.331021	-0.364494	-0.276561	-0.230832	-0.275249	-0.283787	-0.228354	-0.262776	-0.1946	-0.1451	-0.126761	-0.1024
0.101884	0.146711	0.199578	0.150621	0.150857	0.135519	0.104301	0.084104	0.0643226	0.0228544	0.0344507	0.031726	0.00439951	0.026824	0.0299221	0.0479	-0.0178591	0.00122402	-0.00637832	0.0113798	-0.0362706	0.0137376	0.0351211	-0.0197868	-0.0186854	0.0116955	-0.0170556	-0.0303035	-0.0455294	-0.0389187	-0.0115578	-0.0539354	-0.0616639	0.00389064	0.0452891	0.0381585	-0.00329658	-0.0201956	-0.0136743	-0.0528501	-0.0764222
										-0.312993					-0.452815	-0.475335	-0.449296	-0.422179	-0.463957	-0.585467	-0.555088	-0.535013	-0.474371	-0.412927	-0.382278	-0.361498	-0.343524	-0.371098	-0.358921	-0.375817	-0.348609	-0.367747	-0.330093	-0.342488	-0.401791	-0.459863	-0.568354	-0.528262	-0.558754	-0.501516
															-0.0777285	-0.13382	-0.190808	-0.279247	-0.293828	-0.306344	-0.233915	-0.218666	-0.211747	-0.224926	-0.150223	-0.100122	-0.0790819	-0.0292744	-0.0072139	0.0042676	0.00538218	0.00129012	0.0255402	0.0732041	0.0694383	0.0490149	0.0106108	-0.031211	-0.00307243	-0.00285777
-0.279247	-0.293828	-0.306344	-0.233915	-0.218666	-0.211747	-0.224926	-0.150223	-0.100122	-0.0790819	-0.0292744	-0.0072139	0.0042676	0.00538218	0.00129012	0.0255402	0.0732041	0.0694383	0.0490149	0.0106108	-0.031211	-0.00307243	-0.00285777	0.001523	0.020437	0.0519594	0.0624544	0.0861033	0.1188	0.0442396	0.0102035	-0.0652845	-0.0983195	-0.193768	-0.336564	-0.381291	-0.370859	-0.353577	-0.344846	-0.28269	-0.220012
-0.381291	-0.370859	-0.353577	-0.344846	-0.28269	-0.220012	-0.169508	-0.160217	-0.101885	-0.0792239	-0.0145564	-0.0483453	-0.0548211	-0.0649847	-0.0552244	-0.0528207	-0.0646456	-0.0773691	-0.0818865	-0.0719151	-0.0855245	-0.0511029	-0.00781239	-0.0321802	-0.0513314	-0.070125	-0.0594267	-0.0819298	-0.133042	-0.176437	-0.214836	-0.280091	-0.228981	-0.194773	-0.127463	-0.0836046	-0.0463847	0.0230497	0.059361	0.0719609	0.0464793
0.0371119	-0.00517329	-0.0390805	-0.0173138	0.00899628	-0.0400972	-0.0268782	0.0152907	-0.00382396	-0.00295247	-0.0185322	-0.0512694	0.00901193	-0.00254216	0.0131446	-0.0219729	-0.0362996	-0.0668481	-0.0639507	-0.0523078	-0.0738072	-0.0390417	-0.0125203	0.0176296	0.0617685	0.101206	0.128813	0.149148	0.146768	0.128398	0.155265	0.133915	0.107831	0.0636415	0.0410303	0.0438597	0.0520414	0.0308289	0.019306	0.0196758	-0.0091179
0.0438597	0.0520414	0.0308289	0.019306	0.0196758	-0.0091179	-0.0195696	-0.0714782	-0.109095	-0.159084	-0.190838	-0.219113	-0.24954	-0.230204	-0.26553	-0.234159	-0.17148	-0.155631	-0.0967127	-0.101001	-0.133073	-0.115404	-0.074759	-0.0498698	-0.037295	-0.0448858	-0.019873	0.0097443	0.000714033	0.0192842	0.0454692	0.0391675	0.0308968	0.0150849	0.0137938	0.0126451	0.0172281	-0.0365032	-0.0351468	2.43206e-05	0.0160791
-0.131844	-0.164229	-0.178161	-0.206623	-0.212061	-0.200123	-0.107105	-0.00466754	0.0283476	0.0910798	0.112431	0.113031	0.0930835	0.102427	0.0468666	-0.00259266	-0.0409784	-0.0615061	-0.0589639	-0.0560364	-0.0826469	-0.0293548	-0.0644776	-0.0755057	-0.0331373	0.00895871	0.00588424	0.010101	0.0260755	0.0321512	0.0494381	0.0330012	0.0133288	0.0293573	0.0239671	0.0569525	0.0700326	0.0574097	0.0302769	-0.0260728	-0.0732138
-0.0734558	-0.0587571	-0.0686937	-0.0845396	-0.11336	-0.161831	-0.153936	-0.135805	-0.146241	-0.174883	-0.143548	-0.178657	-0.138299	-0.076967	-0.00998678	0.0101496	-0.0087562	0.00719924	-0.0275527	-0.0279023	-0.0402907	0.0131659	0.0380922	-0.017469	-0.143479	-0.17413	-0.222354
																-0.249026	-0.271887	-0.329852	-0.308701	-0.362493	-0.357212	-0.288258	-0.255578	-0.305337	-0.369699	-0.418625	-0.373391	-0.449956	-0.513308	-0.64534	-0.703125	-0.718321	-0.722128	-0.722913	-0.621096	-0.419396	-0.301797	-0.163174	-0.0642537	0.0241871
0.094043	0.109919	0.0442814	-0.0162079	-0.0594398	-0.131236	-0.153923	-0.171494	-0.178885	-0.149381	-0.139194	-0.1148	-0.070168	0.032068	0.0723265	0.135115	0.139754	0.143201	0.12454	0.124658	0.117977	0.131406	0.152048	0.206894	0.248604	0.247521	0.250771	0.221809	0.220688	0.201381	0.200814	0.138747	0.087482	0.010789	-0.02308	-0.0118246	0.0323329	0.0923361	0.118752	0.126088	0.10038
0.152048	0.206894	0.248604	0.247521	0.250771	0.221809	0.220688	0.201381	0.200814	0.138747	0.087482	0.010789	-0.02308	-0.0118246	0.0323329	0.0923361	0.118752	0.126088	0.10038	0.0917243	0.0865922	0.0953234	0.100986	0.10336	0.0905089	0.105256	0.119132	0.161526	0.253022	0.267577	0.285731	0.28953	0.315474	0.28894	0.273821	0.276005	0.242426	0.213332	0.187476	0.215605	0.182166
0.106322	0.11437	0.12706	0.138181	0.161008	0.163381	0.169169	0.181988	0.130434	0.0932371	0.113436	0.115057	0.0721976	0.0699426	0.0676299	0.0464548	0.0280881	-0.00722023	0.0144426	-0.00407667	-0.0394851	0.00986632	0.0257939	0.0166522	-0.032351	-0.0354632	-0.0326377	0.00936251	0.0061603	-0.0128381	0.00949396	-0.0444634	-0.075446	-0.105098	-0.0957058	-0.138382	-0.123065	-0.0868931	-0.0536084	-0.0975484	-0.0545569
0.0464548	0.0280881	-0.00722023	0.0144426	-0.00407667	-0.0394851	0.00986632	0.0257939	0.0166522	-0.032351	-0.0354632	-0.0326377	0.00936251	0.0061603	-0.0128381	0.00949396	-0.0444634	-0.075446	-0.105098	-0.0957058	-0.138382	-0.123065	-0.0868931	-0.0536084	-0.0975484	-0.0545569	-0.0274913	0.00711983	-0.0165042	-0.0192567	0.0267869	0.0399797	0.0337461	0.0282302	0.068309	0.00702579	-0.04235	-0.0812365	-0.0677888	-0.0952414	-0.0268172
0.0337461	0.0282302	0.068309	0.00702579	-0.04235	-0.0812365	-0.0677888	-0.0952414	-0.0268172	0.048555	0.123383	0.119294	0.124467	0.183986	0.23259	0.224494	0.208076	0.17262	0.133812	0.0759323	0.0519442	0.0889636	0.0998955	0.0774288	0.0465098	0.031689	0.00115477	0.0140839	0.00102886	0.00855793	-0.0218098	-0.0569668	-0.0404405	-0.00948886	0.0383732	0.0412476	0.0274732	0.0147326	0.00718252	-0.00463278	0.0254009
-0.00948886	0.0383732	0.0412476	0.0274732	0.0147326	0.00718252	-0.00463278	0.0254009	-0.00168091	0.0305668	0.0168483	-0.0169472	0.0144956	0.0401635	0.0337523	-0.0358894	-0.0406155	-0.0607173	-0.0538177	-0.118876	-0.131857	-0.0690704	-0.0945181	-0.0412215	-0.00159575	0.013104	-0.00759386	-0.00371026	-0.00773638	0.0090088	-0.0254603	-0.136729	-0.094054	-0.14291	-0.164864	-0.119201	-0.0501144	-0.0190748	-0.00980916	0.061536	0.0782228
0.048424	0.00245103	-0.0238741	-0.043921	-0.0415652	-0.00700179	0.0768615	0.117295	0.116225	0.0876717	0.0746466	0.0699786	0.0564891	0.0229102	-0.00194901	-0.0354567	-0.0639507	-0.0830272	-0.0560167	-0.104295	-0.153835	-0.132244	-0.137051	-0.10937	-0.0947636	-0.104078	-0.0859298	-0.0395661	-0.0286573	-0.0188449	0.0335153	0.0279893	-0.0196782	-0.0377153	-0.073416	-0.0512498	-0.0740923	-0.0792383	-0.0957126	-0.12045	-0.147478
0.219968	0.179532	0.119149	0.116249	0.104576	0.0945417	0.0844606	0.099234	0.0439972	0.0828672	0.126405	0.1894	0.248805	0.24169	0.256826	0.248641	0.230094	0.218702	0.173899	0.146558	0.102908	0.12251	0.133148	0.189715	0.209959	0.196922	0.140252	0.126258	0.103134	0.0317599	-0.0694968	-0.152858	-0.172363	-0.249379	-0.288227	-0.3074	-0.304603	-0.324738	-0.27067	-0.236703	-0.184069
0.150491	0.185536	0.147653	0.113517	0.0837266	0.0687356	0.0628093	0.0341492	0.00268373	0.0289869	-0.0126347	0.00293525	0.0184758	0.0323607	0.0257908	0.0137969	0.0360185	0.0289344	0.0609352	0.0400532	0.00994454	0.0233597	0.0637741	0.0751341	0.0920643	0.109432	0.0590677	0.0508012	0.06169	0.0837444	0.0851646	0.0694863	0.0455852	0.0518409	0.0894611	0.0809207	0.119883	0.109677	0.0508468	0.0225133	-0.00540726
-0.226845	-0.265197	-0.186354	-0.207226	-0.193876	-0.212101	-0.175064	-0.200786	-0.266037	-0.30479	-0.330418	-0.341065	-0.361836	-0.348751	-0.358524	-0.266602	-0.310182	-0.249514	-0.196195	-0.130877	-0.133685	-0.100713	-0.0873314	-0.0724186	-0.0916519	-0.0397668	0.0596572	0.0506765	0.0628154	0.0576912	0.0692972	0.0569131	0.0639399	0.0472233	0.0445654	0.0632375	0.0172001	0.00186597	0.0428632	0.0674916	0.0789358
0.298761	0.276874	0.260016	0.278877	0.244613	0.223356	0.239707	0.276346	0.239178	0.221677	0.237656	0.227506	0.207538	0.140014	0.159429	0.131947	0.121236	0.045338	0.066415	0.0359417	0.0154154	0.0559498	0.0481285	0.0598174	0.0418047	0.0592431	0.0881341	0.179251	0.166881	0.164938	0.148443	0.122417	0.145601	0.130051	0.113834	0.0597902	0.0279028	-0.036487	-0.0306284	-0.0176964	-0.0144122
0.0418047	0.0592431	0.0881341	0.179251	0.166881	0.164938	0.148443	0.122417	0.145601	0.130051	0.113834	0.0597902	0.0279028	-0.036487	-0.0306284	-0.0176964	-0.0144122	-0.028638	-0.0445381	-0.0445966	-0.0533502	-0.00590694	0.0163719	0.0819538	0.175219	0.246308	0.283142	0.310511	0.323567	0.321509	0.258112	0.196046	0.17422	0.133636	0.0895292	0.0512451	0.111492	0.145444	0.190687	0.21891	0.286901
0.163887	0.137688	0.169433	0.188875	0.204518	0.207315	0.214269	0.184849	0.141854	0.108731	0.118116	0.111947	0.113668	0.0746825	0.0298758	-0.00040416	0.00132159	0.00768083	0.00198237	0.00892427	-0.0674553	-0.0588687	-0.00942227	0.0141837	0.0503936	0.0768406	0.0868889	0.104527	0.123464	0.142026	0.126599	0.0989223	0.0629993	0.029956	-0.0391647	-0.0118468	-0.0342691	-0.0139891	0.0125951	0.0214708	0.0578486
-0.329785	-0.325547	-0.455153	-0.499217	-0.447246	-0.39806	-0.321093	-0.200431	-0.178803	-0.0987926	-0.0717298	-0.0427491	0.0394587	0.0149945	-0.0451426	-0.0713127	-0.104803	-0.20159	-0.190665	-0.198051	-0.206063	-0.179631	-0.163763	-0.0903265	-0.0894381	-0.118489	-0.0917861	-0.0568554	-0.0196558	0.019595	0.0553103	0.0354777	0.0285576	0.0667128	0.0983809	0.111964	0.0976628	0.0798153	0.115155	0.158791	0.158633
0.0703446	0.0502421	0.0524166	-0.0213134	-0.111617	-0.164372	-0.195305	-0.223151	-0.257003	-0.169137	-0.0905169	-0.0787144	-0.0622339	-0.095599	-0.0712341	-0.0768715	-0.0814556	-0.0678911	-0.10728	-0.160745	-0.212554	-0.156701	-0.12171	-0.195736	-0.218303	-0.21555	-0.257569	-0.32563	-0.377371	-0.438852	-0.48259	-0.624355	-0.718879	-0.670149	-0.789627	-0.856927	-0.758901	-0.672908	-0.682411	-0.606408	-0.618404
-0.195736	-0.218303	-0.21555	-0.257569	-0.32563	-0.377371	-0.438852	-0.48259	-0.624355	-0.718879	-0.670149	-0.789627	-0.856927	-0.758901	-0.672908	-0.682411	-0.606408	-0.618404	-0.58526	-0.61256	-0.712711	-0.606278	-0.658362	-0.560616	-0.481164	-0.352905	-0.309456	-0.211765	-0.165126	-0.13567	-0.0775619	-0.00401665	0.0373943	-0.0280372	-0.105966	-0.149901	-0.178247	-0.17526	-0.149304	-0.175992	-0.11851
-0.606408	-0.618404	-0.58526	-0.61256	-0.712711	-0.606278	-0.658362	-0.560616	-0.481164	-0.352905	-0.309456	-0.211765	-0.165126	-0.13567	-0.0775619	-0.00401665	0.0373943	-0.0280372	-0.105966	-0.149901	-0.178247	-0.17526	-0.149304	-0.175992	-0.11851	-0.157878	-0.112404	-0.076017	-0.0588064	-0.0728526	-0.100116	-0.141708	-0.232893	-0.256451	-0.321656	-0.383748	-0.447211	-0.466399	-0.524497	-0.520791	-0.397658
0.124849	0.134604	0.101191	0.0930747	0.101003	0.127092	0.109187	0.0923479	0.0434227	0.0378271	0.0410854	0.03434	0.0312328	0.045631	0.0504331	0.052327	0.0484088	0.0670676	0.0829238	0.0943411	0.0747902	0.0840238	0.0797885	0.108932	0.155149	0.202696	0.194929	0.191669	0.154227	0.115408	0.129262	0.109406	0.101925	0.0648136	0.0564376	0.024565	0.0327395	0.0021082	-0.00452533	-0.0123265	0.0108484
-0.158177	-0.144261	-0.111557	-0.070727	-0.0306638	-0.00885163	0.0198343	0.0296135	0.0281623	0.0858237	0.129331	0.158611	0.185746	0.187202	0.176795	0.15576	0.1251	0.128804	0.126561	0.0801283	0.0636385	0.0721377	0.0873812	0.128551	0.142054	0.129588	0.122365	0.0870253	0.0566769	0.0719639	0.0981838	0.0580392	0.0536237	0.0179283	0.0483144	0.0139529	0.0418353	0.0296968	-0.0225456	-0.0472731	-0.0458676
0.222449	0.267708	0.276616	0.259184	0.251009	0.247105	0.219636	0.234407	0.222625	0.205592	0.196769	0.175654	0.163142	0.103424	0.119401	0.102721	0.087049	0.0482961	0.0207413	0.0261064	0.0194987	0.0300085	0.0432484	0.080602	0.0530499	0.0948574	0.0872181	0.144909	0.129576	0.109438	0.0945004	0.0569495	0.0186282	0.027127	0.0325085	0.0142024	0.0100415	0.0130791	0.0203065	0.0232047	0.0566345
0.282754	0.299319	0.301522	0.301432	0.287526	0.274128	0.274506	0.251319	0.259803	0.253876	0.251075	0.192849	0.145891	0.121575	0.0658131	0.0161943	-0.0223696	-0.101866	-0.187925	-0.214186	-0.257588	-0.233804	-0.227125	-0.227243	-0.139464	-0.13667	-0.134155	-0.0998928	-0.0995012	-0.0607436	-0.0112212	-0.00249483	0.0141026	-0.0253192	-0.0526247	-0.0336821	-0.00418092	0.0128761	0.0232295	0.0343584	0.0286781
0.0658131	0.0161943	-0.0223696	-0.101866	-0.187925	-0.214186	-0.257588	-0.233804	-0.227125	-0.227243	-0.139464	-0.13667	-0.134155	-0.0998928	-0.0995012	-0.0607436	-0.0112212	-0.00249483	0.0141026	-0.0253192	-0.0526247	-0.0336821	-0.00418092	0.0128761	0.0232295	0.0343584	0.0286781	0.00718879	0.0061948	-0.0124123	-0.00132772	-0.00804362	0.0233256	0.0402432	0.0432912	0.0694803	0.122168	0.131516	0.132137	0.146791	0.135206
0.143184	0.155805	0.10073	0.133306	0.12898	0.125126	0.120625	0.0928236	0.0842823	0.104357	0.12284	0.104978	0.176162	0.170883	0.145723	0.162649	0.164851	0.213723	0.18466	0.145914	0.141	0.161768	0.171026	0.208067	0.262305	0.266368	0.264428	0.243043	0.234056	0.185804	0.235252	0.190055	0.145926	0.126783	0.0828256	0.0733747	0.0464365	0.025014	-0.0226896	-0.0167815	-0.0158894
-0.0514922	-0.0506625	-0.0261964	0.00549516		-0.00283979	-0.0713715	-0.11831	-0.188095	-0.204041	-0.112489	-0.068041	-0.0609185	-0.0526835	-0.00898315	-0.0657202	-0.0645136	-0.105378	-0.28678	-0.317753	-0.469671	-0.3842	-0.291618	-0.252014	-0.132575	-0.0553257	-0.00697086	0.0794788	0.180604	0.131435	0.116839	0.133165	0.113156	0.0969855	0.0698885	0.0513849	0.059494	0.0268085	0.0628727	0.0738297	0.0667759

## Sheet: ED5e-ii
-1000kb	-950kb	-900kb	-850kb	-800kb	-750kb	-700kb	-650kb	-600kb	-550kb	-500kb	-450kb	-400kb	-350kb	-300kb	-250kb	-200kb	-150kb	-100kb	-50kb	Border	+50kb	+100kb	+150kb	+200kb	+250kb	+300kb	+350kb	+400kb	+450kb	+500kb	+550kb	+600kb	+650kb	+700kb	+750kb	+800kb	+850kb	+900kb	+950kb	+1000kb
0.22702	0.226859	0.254359	0.243598	0.208738	0.177858	0.156029	0.0694861	0.0585802	0.0380968	-0.00874684	0.0288794	0.0627471	0.0747453	0.0945758	0.0870381	0.0827145	0.0674227	0.0376895	0.0803249	0.0863472	0.0952798	0.101202	0.0614111	0.0143668	-0.0217988	-0.0794927	-0.0615018	-0.122869	-0.165788	-0.184056	-0.187803	-0.215628	-0.226085	-0.198284	-0.129222	-0.0845374	-0.0597005	-0.0631463	-0.0125241	0.0215645
-0.0233227	0.00891409	0.0163414	0.00827946	-0.0183777	-0.0103453	-0.0747074	-0.0588123	-0.0842922	-0.110314	-0.0838112	-0.0358596	-0.0140123	-0.013443	0.0282122	0.02389	0.0883129	0.13138	0.163419	0.195605	0.190536	0.228965	0.260841	0.284555	0.310114	0.295744	0.2346	0.202223	0.151001	0.143544	0.187287	0.203062	0.216947	0.213846	0.224312	0.305446	0.374757	0.431262	0.4242	0.416019	0.421215
0.351281	0.333637	0.316735	0.272763	0.241289	0.216669	0.194218	0.17283	0.131631	0.108545	0.0755974	-0.00559416	-0.0405484	-0.0370196	0.0244605	0.0144657	-0.016544	-0.0149976	0.0395984	0.0346175	0.0135767	0.0384502	0.0484187	0.0170942	-0.0432107	-0.0322926	-0.0443565	-0.0298819	0.029432	0.125281	0.216451	0.22437	0.278401	0.309813	0.361164	0.370234	0.384956	0.327449	0.270139	0.184566	0.176448
-0.0370196	0.0244605	0.0144657	-0.016544	-0.0149976	0.0395984	0.0346175	0.0135767	0.0384502	0.0484187	0.0170942	-0.0432107	-0.0322926	-0.0443565	-0.0298819	0.029432	0.125281	0.216451	0.22437	0.278401	0.309813	0.361164	0.370234	0.384956	0.327449	0.270139	0.184566	0.176448	0.163968	0.0802367	0.0154247	-0.104379	-0.226317	-0.325303	-0.343852	-0.330159	-0.31174	-0.318259	-0.321224	-0.323972	-0.325587
0.32609	0.324906	0.313229	0.337184	0.356661	0.342732	0.311697	0.290661	0.279234	0.266512	0.275052	0.284589	0.324026	0.288896	0.295441	0.25994	0.238641	0.180342	0.120486	0.0663449	-0.00732924	-0.0733088	-0.0934706	-0.100983	-0.0910212	-0.132903	-0.16896	-0.169911	-0.190296	-0.117616	-0.0376947	-0.0371692	-0.0478363	-0.0515126	-0.0719251	-0.0845945	-0.0978582	-0.111732	-0.144921	-0.192364	-0.274938
0.153969	0.132855	0.124906	0.11966	0.0914584	0.0949399	0.139549	0.145066	0.200698	0.234556	0.305815	0.371798	0.395197	0.42603	0.423814	0.389788	0.365749	0.328229	0.29463	0.259753	0.226798	0.197551	0.205703	0.170966	0.197966	0.225632	0.22278	0.246546	0.234432	0.215915	0.235446	0.267918	0.279261	0.29893	0.208387	0.150326	0.133485	0.0981952	0.0589971	0.049371	0.0187522
-0.0380707	-0.0562997	-0.073077	-0.084141	-0.0547404	-0.0444367	-0.0855433	-0.106729	-0.117124	-0.0877458	-0.0931802	-0.0305438	0.0343391	-0.00243538	-0.0306398	-0.0632073	-0.0723646	-0.13424	-0.169874	-0.267468	-0.338884	-0.33522	-0.344312	-0.2775	-0.360232	-0.376211	-0.446301	-0.41747	-0.403411	-0.446667	-0.394276	-0.408938	-0.415419	-0.494481	-0.547036	-0.589908	-0.536722	-0.562474	-0.608218	-0.725015	-0.708881
-0.701979	-0.629052	-0.556785	-0.636363	-0.58427	-0.595411	-0.580427	-0.578064	-0.617809	-0.747625	-0.820562	-0.895729	-0.960559	-0.842192	-0.798332	-0.617058	-0.557939	-0.48995	-0.403938	-0.399306	-0.412634	-0.382281	-0.334897	-0.319298	-0.31397	-0.375134	-0.427743	-0.499874	-0.591059	-0.594486	-0.600699	-0.687553	-0.786393	-0.846545	-0.902924	-0.965614	-0.894854	-0.779371	-0.580456	-0.49308	-0.363992
-0.144971	-0.0838373	-0.0312947	0.028394	0.0963049	0.0966205	0.062382	0.104966	0.0644808	0.0193854	0.01687	-0.0236686	-0.0631734	-0.139289	-0.23136	-0.244523	-0.290208	-0.262852	-0.195214	-0.101675	-0.0820195	-0.00242889	0.0917564	0.104611	0.161221	0.176445	0.181172	0.118523	0.0664471	0.0221167	0.0490798	0.0129794	-0.04721	-0.0514353	-0.0463998	-0.0599943	-0.0559257	-0.0205029	-0.0149125	0.0124944	0.0203955
0.175263	0.1461	0.0557082	0.0147865	-0.0316597	-0.0305703	0.0230228	0.0354905	0.00817312	0.0309395	0.0984888	0.181029	0.253992	0.299473	0.284895	0.281158	0.267966	0.24969	0.217045	0.196459	0.164552	0.0850597	0.0241163	-0.0342857	-0.0133939	-0.0279477	0.00320848	-0.037871	-0.0800278	-0.0880868	-0.00835889	0.0264664	0.0558267	0.0692915	0.0834549	0.089154	0.100963	0.123634	0.112687	0.120045	0.110852
-0.0238366	-0.115266	-0.11308	-0.0921642	-0.0791957	-0.0993294	-0.0767977	-0.107434	-0.141789	-0.159373	-0.145405	-0.0777003	-0.0819063	-0.0189292	0.0512301	0.11651	0.154988	0.217368	0.229728	0.180983	0.163447	0.164156	0.147602	0.132985	0.137753	0.149558	0.090999	-0.0112563	-0.0529339	-0.106332	-0.118098	-0.221688	-0.225544	-0.228688	-0.230269	-0.291925	-0.300214	-0.175899	-0.0824861	-0.00915119	0.0166842
-0.335073	-0.331439	-0.330306	-0.367488	-0.35115	-0.29318	-0.21247	-0.147263	-0.0806446	-0.0199902	0.040481	0.0993088	0.167291	0.198294	0.206647	0.229272	0.230062	0.228329	0.241242	0.236755	0.224562	0.267067	0.288376	0.321103	0.319213	0.265111	0.236857	0.204708	0.199008	0.154636	0.075828	0.0412905	0.0415456	0.0399861	0.0503509	0.0864309	0.0851483	0.0587949	0.032645	0.0670783	0.122247
-0.213875	-0.213488	-0.169561	-0.146646	-0.150831	-0.107347	-0.0592445	-0.0515965	-0.0166194	-0.0328494	0.0107777	0.00325375	0.0171582	0.0331519	0.111764	0.132459	0.139837	0.0944695	0.0841215	0.0883159	0.0538831	0.115978	0.0837607	0.00890121	-0.00838497	-0.0492004	-0.148064	-0.245544	-0.414383	-0.52292	-0.583192	-0.690469	-0.59381	-0.399302	-0.294137	-0.206198	-0.0951659	-0.0215256	0.0469639	0.0881056	0.0849314
-0.112029	-0.00493064	0.0741051	0.126671	0.148675	0.169661	0.132184	0.0815971	0.0704926	0.0184194	0.0307238	-0.00359475	-0.0441426	-0.0511633	0.0196444	-0.0289756	-0.0487377	-0.0856568	-0.0591972	-0.00852514	0.0177954	0.0500473	0.088895	0.11021	0.124431	0.193073	0.209722	0.234705	0.197582	0.18486	0.200052	0.177786	0.132255	0.0728547	0.00769612	-0.0666005	-0.146319	-0.245625	-0.268791	-0.336152	-0.397329
-0.0289756	-0.0487377	-0.0856568	-0.0591972	-0.00852514	0.0177954	0.0500473	0.088895	0.11021	0.124431	0.193073	0.209722	0.234705	0.197582	0.18486	0.200052	0.177786	0.132255	0.0728547	0.00769612	-0.0666005	-0.146319	-0.245625	-0.268791	-0.336152	-0.397329	-0.419414	-0.369354	-0.255568	-0.159778	-0.0854642	0.00285598	0.0526181	0.102536	0.157904	0.192001	0.17571	0.187233	0.192307	0.176373	0.166477
-0.119776	-0.0839933	-0.131646	-0.211449	-0.303637	-0.387803	-0.347653	-0.357148	-0.380605	-0.368751	-0.259598	-0.215274	-0.161394	-0.0998815	0.017773	0.0810886	0.0984161	0.144539	0.191825	0.194558	0.18492	0.202257	0.238344	0.279312	0.256914	0.246778	0.192222	0.0955497	0.0569424	0.045203	-0.0421191	-0.149806	-0.211033	-0.234659	-0.218291	-0.233835	-0.22673	-0.204203	-0.144237	-0.101052	-0.0717276
-0.539895	-0.570595	-0.567374	-0.57378	-0.472281	-0.3293	-0.188581	-0.0924648	-0.00204913	0.0588758	0.165483	0.237154	0.284132	0.327999	0.347776	0.338438	0.316988	0.320786	0.307678	0.321569	0.287314	0.291037	0.307267	0.311718	0.338607	0.346219	0.332819	0.344334	0.348804	0.317612	0.362012	0.322443	0.281734	0.279015	0.247911	0.22741	0.194478	0.180188	0.172807	0.199124	0.202468
0.307678	0.321569	0.287314	0.291037	0.307267	0.311718	0.338607	0.346219	0.332819	0.344334	0.348804	0.317612	0.362012	0.322443	0.281734	0.279015	0.247911	0.22741	0.194478	0.180188	0.172807	0.199124	0.202468	0.209057	0.217112	0.23571	0.205276	0.189909	0.163977	0.128172	0.100138	0.0584121	0.0759448	0.154283	0.185928	0.250025	0.295816	0.33215	0.369025	0.412724	0.43094
-0.0107683	-0.100362	-0.161698	-0.175629	-0.223153	-0.123506	-0.0668881	-0.0393179	0.065705	0.143633	0.208731	0.280799	0.355874	0.362067	0.360461	0.356198	0.331455	0.333937	0.339879	0.319481	0.319877	0.342169	0.334591	0.333918	0.327016	0.300318	0.246947	0.200257	0.144046	0.09757	0.0857703	0.0894551	0.0701258	0.104988	0.11261	0.114325	0.215236	0.220821	0.264721	0.263439	0.25479
0.217663	0.219292	0.241552	0.273772	0.271955	0.28527	0.277524	0.251202	0.246419	0.275849	0.323777	0.332348	0.335465	0.305529	0.269477	0.227333	0.211733	0.22701	0.242298	0.234184	0.193332	0.205306	0.178158	0.133609	0.100015	0.0784014	0.0421592	-0.0017679	-0.00827661	0.0451652	0.0465834	0.0804283	0.0602162	0.0550375	0.0261321	0.00604468	-0.0933273	-0.149755	-0.241592	-0.214314	-0.251298
0.00809788	0.025112	-0.0352196	-0.07637	-0.0416255	-0.0595778	-0.11206	-0.207209	-0.264832	-0.304691	-0.305031	-0.230349	-0.144612	-0.0729422	0.00319721	0.0537489	0.137102	0.159343	0.259295	0.265004	0.270798	0.283943	0.326807	0.290917	0.304512	0.297512	0.300044	0.340503	0.288087	0.268168	0.223501	0.186709	0.161153	0.161609	0.0967011	0.0334229	0.0480167	0.0165307	0.0101211	-0.0591166	-0.0718539
-0.0965855	-0.152023	-0.241351	-0.258094	-0.252401	-0.160438	-0.0305137	0.0454127	0.0862483	0.119706	0.157137	0.179398	0.193427	0.069477	0.0353711	-0.0334274	-0.0913454	-0.105349	-0.116084	-0.163017	-0.191045	-0.266406	-0.311654	-0.334585	-0.416475	-0.467728	-0.487922	-0.438992	-0.384081	-0.335202	-0.33693	-0.286778	-0.226173	-0.240558	-0.163505	-0.14272	-0.129508	-0.149041	-0.0897648	-0.0189245	0.00841949
0.0750729	0.0600365	0.111891	0.0989313	0.130278	0.0574279	-0.0117256	-0.115951	-0.120993	-0.137138	-0.159742	-0.161009	-0.181706	-0.113581	-0.0540848	0.0147827	0.0864599	0.107057	0.120871	0.110593	0.122505	0.129522	0.177418	0.150904	0.182278	0.21178	0.243874	0.272022	0.325191	0.339701	0.299638	0.211424	0.139212	0.0742679	-0.00429615	-0.0529541	-0.12745	-0.204884	-0.269528	-0.302741	-0.321092
0.279209	0.30361	0.289154	0.269957	0.246574	0.219512	0.169947	0.124293	0.0756029	0.0725367	0.0935422	0.105978	0.155863	0.180492	0.238704	0.272617	0.298962	0.295851	0.331491	0.341787	0.33923	0.353922	0.353744	0.369242	0.410264	0.407559	0.402117	0.407689	0.373288	0.354522	0.291849	0.265633	0.228787	0.212574	0.199409	0.1872	0.163966	0.129908	0.143565	0.140733	0.125473
-0.385201	-0.346829	-0.358637	-0.32156	-0.285703	-0.270904	-0.325949	-0.332738	-0.323808	-0.217612	-0.189773	-0.168543	-0.126889	-0.0661429	-0.029794	0.0077017	0.0406142	0.108551	0.139101	0.123143	0.0986198	0.111409	0.0605525	0.0667944	0.0280234	0.0169716	0.0510697	0.0638234	0.090191	0.152828	0.134958	0.116723	0.101691	0.0525445	0.108845	0.0719085	0.0409253	-0.000643385	-0.0596168	-0.124615	-0.126431
0.134958	0.116723	0.101691	0.0525445	0.108845	0.0719085	0.0409253	-0.000643385	-0.0596168	-0.124615	-0.126431	-0.117413	-0.0651488	-0.067309	-0.0181933	0.00187847	0.0029288	-0.0422178	-0.0813686	-0.144284	-0.208778	-0.212719	-0.222434	-0.183209	-0.251428	-0.275673	-0.214021	-0.0878927	0.0182934	0.125954	0.203187	0.268222	0.30783	0.338974	0.355938	0.341524	0.2641	0.155108	0.0159685	-0.0584782	-0.110494
0.00036793	0.0208898	-0.0299435	-0.0497964	-0.0602486	-0.0798168	-0.0812569	-0.0823379	-0.082511	-0.135334	-0.172744	-0.230844	-0.262813	-0.22276	-0.304405	-0.260046	-0.238191	-0.238958	-0.303392	-0.260588	-0.235034	-0.196643	-0.142555	-0.0645113	0.0750697	0.11682	0.164699	0.204733	0.230532	0.182773	0.177912	0.166578	0.173671	0.147609	0.114888	0.154912	0.227857	0.274752	0.281244	0.367897	0.378766
0.482938	0.460999	0.462876	0.489389	0.504269	0.486616	0.498956	0.480055	0.479735	0.468881	0.487406	0.432116	0.389033	0.304663	0.285256	0.225392	0.194246	0.179253	0.206912	0.210268	0.196336	0.243213	0.221093	0.211436	0.21038	0.190053	0.177093	0.184946	0.166402	0.137523	0.140967	0.161238	0.210904	0.220251	0.247676	0.225974	0.196366	0.140553	0.149452	0.0970353	0.0756482
0.0970353	0.0756482	0.00742397	-0.0648567	-0.120264	-0.236337	-0.397006	-0.462788	-0.490881	-0.537008	-0.506284	-0.500675	-0.461849	-0.391596	-0.378639	-0.342902	-0.252194	-0.214085	-0.227289	-0.197229	-0.247219	-0.266474	-0.253407	-0.353251	-0.427911	-0.41389	-0.368001	-0.282133	-0.215974	-0.209735	-0.185976	-0.152488	-0.16489	-0.143705	-0.123483	-0.140042	-0.14044	-0.156813	-0.196756	-0.144495	-0.105115
-0.16489	-0.143705	-0.123483	-0.140042	-0.14044	-0.156813	-0.196756	-0.144495	-0.105115	-0.0808751	-0.0194973	0.074976	0.0960896	0.134477	0.182812	0.20754	0.241466	0.255096	0.248891	0.24806	0.233596	0.203309	0.218026	0.197219	0.0601704	-0.0193109	-0.0455979	-0.132312	-0.231028	-0.312433	-0.411692	-0.501008	-0.606012	-0.658766	-0.562511	-0.53768	-0.469792	-0.398594	-0.334133	-0.334974	-0.328299
-0.120497	-0.0864496	-0.0289844	0.0370811	0.147283	0.197949	0.254964	0.324044	0.416724	0.473937	0.520056	0.494644	0.490574	0.482029	0.399339	0.35101	0.306633	0.255663	0.183103	0.168442	0.134198	0.142032	0.120135	0.0965164	0.0881521	0.0689967	0.0624905	0.0853051	0.0839951	0.117784	0.0759034	0.00728169	-0.0156613	-0.0580635	-0.06211	-0.0907434	-0.157637	-0.232623	-0.268133	-0.305587	-0.272465
-0.553489	-0.590159	-0.747177	-0.911595	-0.946701	-0.999268	-1.05334	-1.02453	-0.872839	-0.756753	-0.573236	-0.463562	-0.290783	-0.129076	-0.0726056	-0.0243092	0.00641759	-0.0400108	-0.0555773	-0.1332	-0.162514	-0.212443	-0.22868	-0.30385	-0.341702	-0.242929	-0.225962	-0.226866	-0.219395	-0.148275	-0.160769	-0.181378	-0.130909	-0.132476	-0.129694	-0.108	-0.0610227	-0.0951446	-0.0276719	0.0411305	0.0975
-0.0419865	-0.0644543	-0.074526	-0.162083	-0.26325	-0.332807	-0.394158	-0.437244	-0.495011	-0.484851	-0.472954	-0.440932	-0.417637	-0.336018	-0.270468	-0.233204	-0.194783	-0.193895	-0.194682	-0.189439	-0.193229	-0.187402	-0.0810372	0.00572593	0.11683	0.116154	0.155863	0.208374	0.197765	0.218339	0.218131	0.152093	0.0609703	-0.0145397	-0.0520184	-0.0773576	-0.10319	-0.0395908	0.0670967	0.0737472	0.112244
-0.2066	-0.19444	-0.157686	-0.208476	-0.242704	-0.270969	-0.264047	-0.277743	-0.261474	-0.27219	-0.238962	-0.176498	-0.150167	-0.0636855	-0.0090473	0.0403924	0.0629306	0.148052	0.175294	0.186281	0.227953	0.281508	0.339222	0.35978	0.347648	0.344402	0.305771	0.247716	0.236781	0.145419	0.0583961	-0.0865436	-0.247162	-0.364688	-0.451611	-0.541476	-0.536747	-0.463149	-0.330519	-0.205634	-0.0871547
-0.421463	-0.411058	-0.424937	-0.381439	-0.308599	-0.141589	-0.0315678	0.00298996	0.0174931	0.0154027	0.00196688	0.0184951	0.0391006	0.0215071	0.0474106	0.0341812	0.0518122	0.0593963	0.0589191	0.100463	0.130278	0.174935	0.238813	0.265007	0.261038	0.299289	0.260029	0.263053	0.217554	0.153526	0.0650151	-0.0576842	-0.173047	-0.243752	-0.368217	-0.497196	-0.547117	-0.656151	-0.631715	-0.62427	-0.571819
-0.509406	-0.505737	-0.46786	-0.378759	-0.45649	-0.402918	-0.481096	-0.484641	-0.460017	-0.418261	-0.433873	-0.400858	-0.408426	-0.354814	-0.2561	-0.241113	-0.178778	-0.157735	-0.18531	-0.204292	-0.211236	-0.22478	-0.280549	-0.292771	-0.22183	-0.211362	-0.113971	-0.00518772	0.0903029	0.185123	0.263981	0.370709	0.38385	0.386035	0.34269	0.284373	0.181906	0.0843644	-0.0464838	-0.130962	-0.258994
-0.317494	-0.263413	-0.205057	-0.21783	-0.234148	-0.167415	-0.191191	-0.176937	-0.172467	-0.147939	-0.0899931	-0.119498	-0.162918	-0.180448	-0.158062	-0.234645	-0.300382	-0.340305	-0.447548	-0.5386	-0.646856	-0.697146	-0.745977	-0.776359	-0.839734	-0.91082	-0.93186	-0.938247	-0.843663	-0.835967	-0.848149	-0.776581	-0.686762	-0.562572	-0.413115	-0.236505	-0.131763	-0.0322257	0.0514476	0.102196	0.15174
0.279534	0.259229	0.22492	0.216051	0.13705	0.0910479	0.00984047	-0.0808103	-0.134855	-0.105976	-0.0763772	-0.0330999	0.0366131	0.0960673	0.156697	0.159992	0.15133	0.212077	0.20677	0.210965	0.197741	0.207349	0.252308	0.283431	0.296417	0.313767	0.351816	0.346773	0.308748	0.238811	0.196506	0.124236	0.0463724	0.0237562	-0.000248308	0.0183304	0.00602433	0.0402301	0.0798518	0.0973059	0.0602456
0.346773	0.308748	0.238811	0.196506	0.124236	0.0463724	0.0237562	-0.000248308	0.0183304	0.00602433	0.0402301	0.0798518	0.0973059	0.0602456	0.0482868	0.0309457	-0.00673647	0.00778975	-0.0435366	-0.0394963	-0.0635539	-0.105979	-0.145079	-0.157409	-0.146148	-0.0965637	-0.078353	-0.00765009	0.120925	0.168936	0.257356	0.326653	0.397236	0.446121	0.475583	0.424056	0.415925	0.376305	0.334245	0.29681	0.23978
0.136833	0.125233	0.0970544	0.032308	-0.101143	-0.158206	-0.2606	-0.269618	-0.308637	-0.317032	-0.287418	-0.335271	-0.39991	-0.412412	-0.415815	-0.40349	-0.367382	-0.391422	-0.342082	-0.308662	-0.281202	-0.154602	-0.127956	-0.0667918	-0.0521314	-0.0664887	-0.0942029	-0.139945	-0.197186	-0.284093	-0.239175	-0.29866	-0.281794	-0.263234	-0.239874	-0.223412	-0.218911	-0.211898	-0.198224	-0.118659	-0.127811
-0.127811	-0.0186209	0.0274423	0.0758549	0.0968698	0.188073	0.230758	0.245265	0.229353	0.19393	0.229594	0.208236	0.205047	0.206009	0.203693	0.132684	0.0633673	-0.0262218	-0.0495321	-0.104244	-0.144337	-0.139986	-0.205092	-0.28131	-0.35721	-0.340292	-0.3579	-0.372662	-0.484355	-0.515862	-0.564882	-0.605887	-0.63736	-0.5209	-0.528777	-0.527986	-0.486343	-0.455579	-0.426584	-0.434274	-0.454343
-0.323923	-0.281035	-0.254998	-0.183631	-0.13236	-0.0897331	-0.0300942	0.0866257	0.154053	0.188186	0.211928	0.23104	0.215923	0.20215	0.186372	0.184791	0.129354	0.143425	0.166585	0.19776	0.193608	0.229468	0.288931	0.294819	0.275676	0.283849	0.309993	0.332938	0.325698	0.346739	0.375126	0.361151	0.344919	0.340927	0.324044	0.312156	0.306124	0.246293	0.152434	0.0394032	-0.0652137
0.19776	0.193608	0.229468	0.288931	0.294819	0.275676	0.283849	0.309993	0.332938	0.325698	0.346739	0.375126	0.361151	0.344919	0.340927	0.324044	0.312156	0.306124	0.246293	0.152434	0.0394032	-0.0652137	-0.118366	-0.173329	-0.207116	-0.175337	-0.164819	-0.16065	-0.0657453	0.0362918	0.107281	0.14911	0.221833	0.257332	0.248949	0.205402	0.193022	0.140154	0.0871655	0.0409216	0.00281987
-0.740352	-0.854683	-1.00868	-1.08211	-1.05147	-0.954065	-0.868886	-0.796385	-0.684505	-0.612301	-0.55155	-0.525914	-0.449682	-0.485672	-0.437312	-0.394446	-0.260579	-0.137719	-0.0473442	0.0155093	0.107807	0.117029	0.195438	0.220354	0.253787	0.294059	0.297818	0.250176	0.28521	0.300786	0.266083	0.287331	0.27174	0.23971	0.178568	0.132178	0.0853779	0.0401005	-0.0239914	-0.0302692	-0.0298142
0.269324	0.276227	0.22535	0.206766	0.174473	0.132269	0.0741792	-0.00693847	-0.0903368	-0.229305	-0.214636	-0.195496	-0.193349	-0.172021	-0.120704	-0.0733549	0.0174692	0.0557357	0.0775741	0.121806	0.0602061	0.0670026	0.104821	0.0756385	0.059089	0.0403372	-0.0103363	-0.00751282	-0.0334446	0.00532111	-0.0371907	-0.0600843	-0.026083	0.0565147	0.0529113	0.0727934	0.0989113	0.0390988	-0.0474286	-0.00654929	0.0282999
-0.0089565	-0.0804174	-0.133665	-0.151022	-0.192757	-0.238499	-0.234218	-0.273518	-0.293296	-0.286741	-0.207167	-0.184361	-0.19358	-0.261017	-0.301329	-0.349838	-0.350532	-0.37715	-0.431858	-0.484041	-0.547978	-0.525986	-0.587182	-0.52079	-0.601872	-0.546735	-0.500409	-0.465382	-0.408362	-0.270431	-0.247624	-0.281312	-0.265429	-0.306827	-0.200673	-0.120261	-0.00812883	0.0767226	0.160017	0.179996	0.240525
0.179996	0.240525	0.291729	0.315102	0.339959	0.29084	0.277518	0.206372	0.211618	0.171125	0.150972	0.125075	0.116566	0.127045	0.12161	0.108356	0.0639069	0.0548785	-0.0227468	-0.0971006	-0.129514	-0.133258	-0.180608	-0.185465	-0.167917	-0.0700569	0.0209219	0.0807828	0.121573	0.174006	0.207984	0.240921	0.261427	0.294679	0.327904	0.336829	0.357692	0.374111	0.347356	0.338536	0.314235
0.206372	0.211618	0.171125	0.150972	0.125075	0.116566	0.127045	0.12161	0.108356	0.0639069	0.0548785	-0.0227468	-0.0971006	-0.129514	-0.133258	-0.180608	-0.185465	-0.167917	-0.0700569	0.0209219	0.0807828	0.121573	0.174006	0.207984	0.240921	0.261427	0.294679	0.327904	0.336829	0.357692	0.374111	0.347356	0.338536	0.314235	0.347427	0.351653	0.346753	0.364452	0.382466	0.387411	0.422144
-0.128212	-0.175302	-0.187295	-0.189145	-0.209589	-0.224374	-0.22112	-0.271984	-0.257566	-0.254749	-0.270123	-0.25665	-0.298881	-0.331106	-0.281978	-0.187767	-0.169606	-0.204417	-0.127514	-0.121661	-0.150155	-0.12617	-0.0810905	-0.0636203	-0.0882151	-0.140416	-0.138178	-0.109843	-0.115338	-0.0976707	-0.0433695	-0.0759474	-0.12314	-0.131769	-0.185688	-0.212222	-0.252545	-0.250679	-0.274051	-0.214824	-0.140296
0.366073	0.317442	0.267606	0.250254	0.223566	0.229646	0.215091	0.163917	0.180398	0.242141	0.299052	0.285831	0.265428	0.24053	0.240712	0.237245	0.246505	0.292767	0.315337	0.316186	0.281551	0.307525	0.327055	0.354032	0.33992	0.32383	0.29412	0.254905	0.218909	0.178042	0.192725	0.193486	0.153773	0.165832	0.190225	0.193905	0.212848	0.233908	0.241967	0.253395	0.209019
-0.161295	-0.179746	-0.17346	-0.158475	-0.222719	-0.215562	-0.230087	-0.171591	-0.158673	-0.0853458	-0.0247996	0.00581804	0.0263205	0.0408034	0.110254	0.18078	0.24182	0.237047	0.259161	0.272914	0.267262	0.271621	0.265394	0.221774	0.158011	0.155632	0.156874	0.194888	0.178727	0.13094	0.0973936	0.100565	0.0964641	0.092597	0.0565724	0.0114186	-0.0754515	-0.179602	-0.24497	-0.316639	-0.36877
0.0938823	0.125052	0.127738	0.164109	0.148714	0.116744	0.152644	0.151632	0.125109	0.139467	0.135614	0.144077	0.159479	0.196156	0.216403	0.279473	0.289992	0.298652	0.340164	0.383315	0.41014	0.417368	0.423515	0.406818	0.37446	0.291989	0.23882	0.124309	0.0328873	-0.0717426	-0.197354	-0.295163	-0.464178	-0.52613	-0.444036	-0.371556	-0.345866	-0.313441	-0.334784	-0.274741	-0.239349
0.0990559	0.0549475	0.0696403	0.0430525	0.042393	0.0664	0.0930528	0.0722717	0.075691	0.109535	0.146024	0.146491	0.133116	0.140429	0.107009	0.0490649	0.000105278	-0.0142308	-0.112569	-0.165078	-0.217521	-0.285575	-0.3759	-0.488494	-0.551842	-0.575043	-0.52374	-0.435161	-0.337203	-0.302558	-0.305594	-0.273264	-0.266699	-0.223159	-0.286012	-0.312973	-0.29607	-0.262514	-0.265482	-0.19504	-0.199925
0.0131644	-0.0100386	-0.0155658	-0.0387462	-0.00289231	-0.0420535	-0.0285581	-0.0745849	-0.0782781	-0.0734401	-0.0320173	-0.00299535	0.0363678	0.0780369	0.0720375	0.095607	0.121607	0.161818	0.144765	0.139869	0.1063	0.113343	0.128944	0.126605	0.122647	0.11946	0.167284	0.13197	0.141952	0.147904	0.162645	0.174523	0.145447	0.0901107	0.0748155	-0.0191455	-0.0745784	-0.101898	-0.177838	-0.210801	-0.205836
-0.451884	-0.386884	-0.34143	-0.219178	-0.0852136	-0.00313276	0.05372	0.116641	0.215564	0.278543	0.331693	0.369837	0.390888	0.363578	0.360952	0.344701	0.303523	0.243795	0.1551	0.101155	0.0790993	0.0465477	0.0190902	-0.00826986	-0.0446353	-0.112711	-0.108545	-0.128468	-0.188438	-0.224338	-0.293241	-0.301801	-0.336633	-0.402884	-0.456884	-0.439123	-0.331263	-0.279011	-0.17399	-0.100601	-0.0318198
-0.397546	-0.394713	-0.334313	-0.256244	-0.146425	-0.0721586	-0.0144511	0.016976	0.0760813	0.0911321	0.0492426	0.0190257	-0.0377926	-0.083106	-0.125035	-0.232399	-0.26592	-0.31532	-0.361351	-0.404649	-0.426705	-0.44363	-0.489539	-0.506354	-0.484656	-0.45228	-0.451027	-0.482012	-0.457945	-0.49203	-0.503096	-0.510475	-0.501907	-0.611476	-0.64517	-0.617877	-0.519429	-0.420207	-0.356757	-0.296697	-0.264666
0.101515	0.145024	0.155184	0.173247	0.168821	0.147727	0.130536	0.0927343	0.10207	0.149256	0.166687	0.182645	0.221985	0.271967	0.279819	0.284908	0.3236	0.365151	0.350639	0.350319	0.334533	0.357053	0.340511	0.318996	0.356364	0.355344	0.345081	0.336496	0.357357	0.352918	0.295177	0.262381	0.286542	0.305718	0.313886	0.31343	0.3237	0.342665	0.325027	0.288875	0.312334
0.350319	0.334533	0.357053	0.340511	0.318996	0.356364	0.355344	0.345081	0.336496	0.357357	0.352918	0.295177	0.262381	0.286542	0.305718	0.313886	0.31343	0.3237	0.342665	0.325027	0.288875	0.312334	0.290152	0.257016	0.264263	0.254871	0.283096	0.306452	0.288306	0.269332	0.291423	0.227683	0.175668	0.126129	0.0807121	0.0957003	0.0498208	0.0885583	0.154297	0.21396	0.231391
0.262381	0.286542	0.305718	0.313886	0.31343	0.3237	0.342665	0.325027	0.288875	0.312334	0.290152	0.257016	0.264263	0.254871	0.283096	0.306452	0.288306	0.269332	0.291423	0.227683	0.175668	0.126129	0.0807121	0.0957003	0.0498208	0.0885583	0.154297	0.21396	0.231391	0.328654	0.335812	0.348184	0.361721	0.370664	0.376302	0.352159	0.326866	0.330065	0.335269	0.350295	0.376579
-0.47955	-0.367256	-0.358256	-0.282191	-0.265718	-0.246784	-0.189912	-0.124134	-0.131373	-0.0599514	0.0134916	0.0286716	0.0625439	0.0453433	-0.000209472	-0.0244509	-0.0823569	-0.170272	-0.219156	-0.278247	-0.296276	-0.321086	-0.377575	-0.399818	-0.367417	-0.296112	-0.224727	-0.0893916	-0.0553589	-0.0550643	-0.0587695	-0.0666979	-0.073027	-0.0866722	-0.0586494	-0.0552132	-0.0928006	-0.134773	-0.128458	-0.104342	-0.063604
-0.50337	-0.468819	-0.352094	-0.28681	-0.201193	-0.111084	-0.0587727	0.0113692	0.0994079	0.149984	0.175329	0.195623	0.140027	0.0874002	0.000803093	-0.098865	-0.136571	-0.228381	-0.288659	-0.357569	-0.470571	-0.571361	-0.661112	-0.674374	-0.640174	-0.592482	-0.593403	-0.517142	-0.463206	-0.421808	-0.326117	-0.254678	-0.204507	-0.175795	-0.154904	-0.0999466	0.0420449	0.117844	0.211653	0.253588	0.242109
-0.571361	-0.661112	-0.674374	-0.640174	-0.592482	-0.593403	-0.517142	-0.463206	-0.421808	-0.326117	-0.254678	-0.204507	-0.175795	-0.154904	-0.0999466	0.0420449	0.117844	0.211653	0.253588	0.242109	0.258864	0.273795	0.295365	0.297108	0.295895	0.273659	0.253567	0.241907	0.255868	0.241295	0.22984	0.180947	0.185279	0.218791	0.254584	0.244608	0.269655	0.315593	0.333329	0.38245	0.384105
0.153462	0.115525	0.0424535	-0.042307	-0.127896	-0.184204	-0.193835	-0.229692	-0.243586	-0.202469	-0.155831	-0.168299	-0.207566	-0.158033	-0.126378	-0.0846021	-0.0750379	-0.0684255	-0.0280909	-0.00892191	-0.0623931	-0.0396108	-0.0371306	-0.0842255	-0.0635096	-0.0916545	-0.12948	-0.192737	-0.266433	-0.316015	-0.33742	-0.319565	-0.420627	-0.487886	-0.564096	-0.523982	-0.425658	-0.385565	-0.347689	-0.337014	-0.392117
-0.325798	-0.363065	-0.33689	-0.344655	-0.277838	-0.188133	-0.152146	-0.111584	-0.0433098	0.025664	0.0265805	0.0708805	0.0654893	0.0943514	0.13837	0.174271	0.213751	0.184426	0.167307	0.136557	0.126531	0.155544	0.177212	0.182739	0.202787	0.210655	0.218988	0.238536	0.207002	0.15895	0.0729491	-0.00494495	-0.123768	-0.186674	-0.313681	-0.470902	-0.627705	-0.802453	-0.807916	-0.711283	-0.606962
-0.0131682	0.0233642	0.00546776	-0.0752804	-0.103066	-0.0895746	-0.0776716	-0.102274	-0.0783907	-0.0262488	0.0203984	0.0269042	0.0620279	0.0904417	0.0990291	0.117498	0.0879502	0.0865213	0.0240802	0.00730735	-0.069945	-0.119558	-0.135184	-0.233679	-0.349416	-0.337756	-0.253039	-0.216444	-0.181986	-0.128456	-0.0826766	-0.064883	-0.0912372	-0.0548281	0.049897	-0.0794077	-0.1244	-0.173761	-0.204427	-0.16997	-0.133874
0.0620279	0.0904417	0.0990291	0.117498	0.0879502	0.0865213	0.0240802	0.00730735	-0.069945	-0.119558	-0.135184	-0.233679	-0.349416	-0.337756	-0.253039	-0.216444	-0.181986	-0.128456	-0.0826766	-0.064883	-0.0912372	-0.0548281	0.049897	-0.0794077	-0.1244	-0.173761	-0.204427	-0.16997	-0.133874	-0.00730977	0.0752363	0.112886	0.201905	0.339113	0.372511	0.409977	0.425709	0.435666	0.409948	0.33698	0.341419
0.000348548	-0.0769955	-0.156089	-0.227344	-0.291624	-0.401097	-0.362401	-0.415476	-0.340804	-0.276409	-0.211092	-0.0953355	-0.021145	0.0130433	0.0366234	0.0904475	0.05217	0.0978699	0.106838	0.09406	0.0895123	0.102226	0.126616	0.129713	0.128553	0.146417	0.180951	0.152125	0.13194	0.17605	0.147967	0.140909	0.182202	0.213547	0.22931	0.211821	0.230018	0.279664	0.291157	0.288337	0.332908
0.09406	0.0895123	0.102226	0.126616	0.129713	0.128553	0.146417	0.180951	0.152125	0.13194	0.17605	0.147967	0.140909	0.182202	0.213547	0.22931	0.211821	0.230018	0.279664	0.291157	0.288337	0.332908	0.319778	0.34315	0.333231	0.322629	0.331919	0.328421	0.295865	0.288796	0.261569	0.197745	0.16627	0.164928	0.163709	0.166905	0.148408	0.129801	0.14781	0.150346	0.157356
0.140909	0.182202	0.213547	0.22931	0.211821	0.230018	0.279664	0.291157	0.288337	0.332908	0.319778	0.34315	0.333231	0.322629	0.331919	0.328421	0.295865	0.288796	0.261569	0.197745	0.16627	0.164928	0.163709	0.166905	0.148408	0.129801	0.14781	0.150346	0.157356	0.187393	0.227052	0.240778	0.245042	0.257963	0.257435	0.278815	0.290407	0.276536	0.25018	0.182065	0.177201
-0.512683	-0.493637	-0.420513	-0.380525	-0.267537	-0.188615	-0.118078	-0.0285854	-0.0240299	0.0471117	0.124013	0.155058	0.195248	0.288266	0.2459	0.236755	0.14505	0.10754	0.0787692	0.00285609	-0.0849943	-0.195139	-0.337177	-0.514673	-0.597771	-0.61875	-0.568774	-0.516968	-0.411693	-0.375097	-0.298911	-0.186497	-0.0390687	-0.00555063	0.0130464	0.0630854	0.0877629	0.0592361	-6.02981e-06	-0.0203024	-0.0333177
0.0180072	0.0476506	0.0397195	0.06636	0.104896	0.102623	0.0997812	0.0651712	0.0597943	0.01193	0.0389839	0.0737651	0.166035	0.17962	0.162284	0.165802	0.180797	0.206129	0.189198	0.154606	0.112687	0.0916595	0.049888	0.0566423	0.0237253	-0.0184266	-0.0449102	-0.0368396	-0.0256534	0.0372237	0.0590062	0.0484629	0.0369721	-0.0109505	-0.0105775	-0.0622141	-0.134641	-0.186493	-0.296272	-0.416767	-0.336434
0.0997289	0.108752	0.0786661	0.0263881	-0.0645479	-0.165195	-0.22253	-0.275509	-0.27432	-0.356709	-0.273161	-0.263324	-0.138557	-0.0519746	-0.0173022	-0.0135136	-0.00739106	-0.0712386	-0.0917211	-0.0878346	-0.106843	-0.0966587	-0.106488	-0.0959471	-0.0194067	0.0471659	0.0661966	0.093684	0.0881229	0.102519	0.0636004	-0.0463036	-0.116391	-0.199636	-0.280911	-0.330832	-0.403165	-0.427558	-0.515211	-0.549774	-0.520444
-0.0135136	-0.00739106	-0.0712386	-0.0917211	-0.0878346	-0.106843	-0.0966587	-0.106488	-0.0959471	-0.0194067	0.0471659	0.0661966	0.093684	0.0881229	0.102519	0.0636004	-0.0463036	-0.116391	-0.199636	-0.280911	-0.330832	-0.403165	-0.427558	-0.515211	-0.549774	-0.520444	-0.45724	-0.414037	-0.367621	-0.252829	-0.120589	0.0302283	0.106465	0.198887	0.22197	0.230792	0.266672	0.295323	0.342309	0.279374	0.213979
-0.0284743	-0.0316431	0.012268	0.042263	-0.0282736	-0.0452106	-0.167247	-0.199918	-0.238016	-0.257661	-0.188738	-0.19905	-0.224176	-0.3065	-0.274587	-0.184424	-0.116111	-0.181769	-0.170664	-0.162432	-0.221895	-0.186965	-0.216403	-0.219703	-0.315987	-0.302508	-0.238411	-0.225124	-0.244944	-0.210926	-0.200859	-0.242529	-0.214463	-0.192211	-0.156817	-0.189512	-0.172595	-0.0805633	-0.0484509	-0.0230434	0.00882619
-0.219703	-0.315987	-0.302508	-0.238411	-0.225124	-0.244944	-0.210926	-0.200859	-0.242529	-0.214463	-0.192211	-0.156817	-0.189512	-0.172595	-0.0805633	-0.0484509	-0.0230434	0.00882619	0.0862605	0.133223	0.167858	0.187124	0.218111	0.216698	0.189263	0.170517	0.0922067	-0.0119393	-0.125281	-0.208501	-0.305487	-0.22306	-0.199961	-0.16458	-0.184272	-0.175715	-0.161451	-0.188839	-0.247941	-0.288337	-0.300546
-0.0769758	-0.053788	-0.013096	0.0224365	0.0693871	0.135391	0.161272	0.154502	0.159797	0.150385	0.104467	0.117793	0.0621709	0.052392	-0.0298265	-0.0403989	-0.0653191	-0.0134194	-0.00909298	0.0168823	0.0776289	0.083207	0.116078	0.133739	0.170555	0.142175	0.12472	0.156987	0.184106	0.188346	0.191948	0.228426	0.246466	0.295926	0.346021	0.369112	0.351754	0.335153	0.330683	0.337541	0.310031
-0.0998621	-0.0476469	-0.0415158	0.0199382	0.0684678	0.148178	0.229769	0.25452	0.253393	0.217862	0.272347	0.269527	0.270943	0.24339	0.225856	0.167517	0.150923	0.0752215	0.0430958	0.00355135	-0.048734	-0.040802	-0.0764148	-0.122504	-0.155129	-0.211103	-0.291665	-0.285393	-0.291243	-0.215784	-0.192563	-0.14159	-0.0771727	-0.0898394	-0.05726	-0.0915653	-0.0532683	-0.0600397	-0.0181808	-0.0304999	-0.0151064
-0.05726	-0.0915653	-0.0532683	-0.0600397	-0.0181808	-0.0304999	-0.0151064	0.00571565	0.033551	0.0629127	0.0647013	0.0494041	-0.0125876	-0.0602084	-0.063361	-0.0435951	-0.0955981	-0.0574672	-0.0923577	-0.0346457	-0.0346075	-0.0256027	-0.00292995	-0.0115179	0.0595824	0.11424	0.161311	0.124632	0.177575	0.23213	0.29803	0.326375	0.336615	0.368218	0.333448	0.33226	0.3139	0.334063	0.311809	0.272584	0.283134
-0.508615	-0.562696	-0.57414	-0.573432	-0.47331	-0.375658	-0.283105	-0.245203	-0.235334	-0.199522	-0.176091	-0.18898	-0.258835	-0.306989	-0.355439	-0.472071	-0.526436	-0.47848	-0.432902	-0.48423	-0.492368	-0.442741	-0.318964	-0.251559	-0.197858	-0.163128	-0.120447	-0.107446	-0.0267177	0.0479786	0.0548077	0.0670312	-0.0225662	-0.0464803	-0.0634228	-0.0364567	-0.109347	-0.103143	-0.217281	-0.25369	-0.303207
-0.078614	-0.0474733	-0.0484477	0.0026046	0.112198	0.191907	0.234969	0.27803	0.318023	0.33294	0.346601	0.296166	0.268923	0.224054	0.234797	0.195519	0.211071	0.228691	0.231004	0.170591	0.111121	0.111265	0.067815	0.0362927	0.00203626	-0.066146	-0.137352	-0.182933	-0.261775	-0.296043	-0.330637	-0.372654	-0.390656	-0.370932	-0.321803	-0.241539	-0.175378	-0.116702	-0.0470651	0.0394289	0.150738
0.0661431	-0.0126597	-0.0115461	-0.00817294	-0.00523215	-0.0285283	-0.0594626	-0.0980165	-0.096539	-0.0949202	-0.0257737	0.0174971	-0.0166035	-0.0135669	0.0336756	0.0619832	0.0652455	0.0984046	0.102377	0.135034	0.174871	0.207889	0.273688	0.269341	0.223124	0.233793	0.214493	0.162315	0.0734045	0.0097843	-0.0131243	-0.0113706	0.0166855	0.0453976	0.0837443	0.0872067	0.144282	0.157958	0.223934	0.249196	0.275709
0.0453976	0.0837443	0.0872067	0.144282	0.157958	0.223934	0.249196	0.275709	0.299446	0.280271	0.266858	0.240222	0.233808	0.156639	0.1192	0.0153473	-0.0677231	-0.127936	-0.248096	-0.30122	-0.355252	-0.386117	-0.39777	-0.414725	-0.364626	-0.281951	-0.154637	-0.0621524	0.0612828	0.14974	0.197167	0.236644	0.274861	0.323925	0.353846	0.350783	0.385812	0.387075	0.387313	0.375646	0.379585
-0.39777	-0.414725	-0.364626	-0.281951	-0.154637	-0.0621524	0.0612828	0.14974	0.197167	0.236644	0.274861	0.323925	0.353846	0.350783	0.385812	0.387075	0.387313	0.375646	0.379585	0.362793	0.320782	0.263657	0.242304	0.218295	0.160679	0.172003	0.176053	0.199656	0.176254	0.137926	0.111467	0.0618759	-0.0273802	-0.078844	-0.178103	-0.243305	-0.319931	-0.36985	-0.355308	-0.313167	-0.270866
0.187221	0.210938	0.220729	0.247931	0.198314	0.162819	0.187862	0.211143	0.202579	0.213945	0.217828	0.194335	0.206922	0.195575	0.175985	0.163441	0.100589	0.0779359	0.0917366	0.0744642	0.0683386	0.0751803	0.0862205	0.106662	0.114573	0.0948009	0.0680655	0.0156271	-0.0177829	-0.0327532	0.0390139	0.0714325	0.0613404	0.0621927	0.0467975	0.083809	0.105847	0.114238	0.131763	0.133335	0.148258
0.104511	0.172146	0.230687	0.294082	0.339495	0.376168	0.405739	0.406682	0.403048	0.407422	0.340667	0.315188	0.293921	0.272981	0.271767	0.205545	0.137477	0.0971136	0.0182191	-0.0258956	-0.0400012	-0.070752	-0.126516	-0.182611	-0.222893	-0.2152	-0.268564	-0.310699	-0.366342	-0.338686	-0.300609	-0.24036	-0.199899	-0.154673	-0.0952112	-0.0676227	-0.0250529	-0.0208994	-0.0322495	-0.0582434	-0.0980781
0.0838206	0.0264751	-0.0168825	-0.0210962	-0.0226182	-0.0626506	-0.0874523	-0.0958164	-0.0368399	-0.0260523	0.0202238	0.0446444	0.0397208	0.0703101	0.114881	0.131392	0.170263	0.208865	0.224709	0.248654	0.225596	0.227133	0.174499	0.0951468	0.0768214	0.0726038	0.0430051	-0.0127867	-0.0666005	-0.0985097	-0.13504	-0.150916	-0.139352	-0.196953	-0.243994	-0.269361	-0.228962	-0.197712	-0.186991	-0.162706	-0.0855404
-0.196953	-0.243994	-0.269361	-0.228962	-0.197712	-0.186991	-0.162706	-0.0855404	-0.0727966	-0.0106796	0.042243	0.0921871	0.0975798	0.116497	0.156357	0.204752	0.197246	0.188097	0.199382	0.205657	0.234203	0.285998	0.313611	0.335686	0.355369	0.377503	0.412868	0.437748	0.409213	0.379123	0.378476	0.350145	0.378277	0.388505	0.386147	0.350454	0.306062	0.269016	0.255895	0.217179	0.140898
0.0670118	0.119461	0.135099	0.172444	0.182206	0.132549	0.17999	0.131542	0.110518	0.0252438	0.0467877	0.0642322	0.0710557	0.0862039	0.0892899	0.106205	0.0629615	0.10521	0.117733	0.121759	0.0206405	-0.015124	-0.0158121	-0.0361512	-0.0539513	-0.132562	-0.158378	-0.244878	-0.266854	-0.339048	-0.330384	-0.379185	-0.369235	-0.325772	-0.351829	-0.396416	-0.380369	-0.319029	-0.263265	-0.228715	-0.200532
-0.319029	-0.263265	-0.228715	-0.200532	-0.182102	-0.161474	-0.0666585	0.0136931	0.102393	0.145066	0.157147	0.180482	0.168212	0.165094	0.227859	0.207135	0.22005	0.192368	0.171561	0.100695	0.0598883	-0.0419868	-0.120631	-0.241441	-0.406798	-0.386911	-0.425573	-0.451895	-0.509877	-0.528387	-0.511338	-0.47113	-0.424495	-0.440547	-0.447888	-0.44694	-0.322348	-0.216881	-0.134631	-0.0879365	-0.021393
0.175696	0.13541	0.131378	0.131232	0.163097	0.179022	0.143085	0.102651	0.0506365	0.0410378	0.0423058	0.11095	0.122725	0.14778	0.140965	0.107194	0.101559	0.0432142	-0.00489534	-0.00912678	-0.0702477	-0.123019	-0.192356	-0.23744	-0.244307	-0.268808	-0.294257	-0.323411	-0.342502	-0.439311	-0.412818	-0.416083	-0.407407	-0.378674	-0.363588	-0.364718	-0.302013	-0.384889	-0.425054	-0.411269	-0.311426
0.122725	0.14778	0.140965	0.107194	0.101559	0.0432142	-0.00489534	-0.00912678	-0.0702477	-0.123019	-0.192356	-0.23744	-0.244307	-0.268808	-0.294257	-0.323411	-0.342502	-0.439311	-0.412818	-0.416083	-0.407407	-0.378674	-0.363588	-0.364718	-0.302013	-0.384889	-0.425054	-0.411269	-0.311426	-0.367431
-0.166467	-0.0925174	-0.0498898	-0.0338873	-0.0298938	0.0248966	0.0222135	0.0201479	-0.0278368	-0.103111	-0.148283	-0.219477	-0.234677	-0.249059	-0.248854	-0.25628	-0.263995	-0.307038	-0.291659	-0.23046	-0.191582	-0.155396	-0.104759	-0.0228308	0.0376111	0.08934	0.112422	0.106205	0.0930647	0.0794428	0.0379739	0.000736563	-0.0746626	-0.125985	-0.169881	-0.189646	-0.165069	-0.179522	-0.157564	-0.1729	-0.151616
-0.0422942	-0.0451149	-0.020225	0.0432411	0.0697383	0.1098	0.163179	0.178905	0.176015	0.221621	0.205943	0.166973	0.097292	0.0500241	0.0103557	-0.0501735	-0.123814	-0.175575	-0.246303	-0.324736	-0.332413	-0.278341	-0.273649	-0.321955	-0.363876	-0.370077	-0.391891	-0.422542	-0.415821	-0.396506	-0.343439	-0.287457	-0.222336	-0.15614	-0.131906	-0.106116	-0.0690622	-0.0642524	-0.120089	-0.0697017	-0.0653728
0.172136	0.159259	0.166166								-0.0704514	-0.0636379	-0.094698	-0.0839968							0.0390348	0.0971401	0.0940747	0.0695638	-0.00116924	-0.0451015	-0.0710171	-0.11142	-0.137164	-0.18846	-0.221876	-0.263027	-0.238689	-0.212737	-0.196434	-0.168787	-0.152872	-0.124941	-0.0996406	-0.0461474	-0.0311954
0.256068	0.247184	0.21048	0.197058	0.184672	0.206642	0.203472	0.208806	0.252672	0.261615	0.274048	0.274205	0.297171	0.315391	0.318655	0.320212	0.332188	0.346756	0.316143	0.315094	0.305761	0.344064	0.319849	0.320446	0.333616	0.313718	0.285086	0.266421	0.272175	0.244524	0.204958	0.187502	0.208785	0.239764	0.259461	0.255359	0.246248	0.231169	0.222753	0.195465	0.169546
0.117953	0.0882633	0.0761558	0.0657528	0.0651851	0.0882633	0.126119	0.147447	0.142954	0.108254	0.121687	0.119997	0.144994	0.115744	0.0941522	0.121902	0.129935	0.131406	0.159629	0.120014	0.105283	0.110964	0.0603371	0.0749377	0.0596609	0.000862697	-0.0325297	-0.0183564	0.038909	0.114608	0.0890246	0.0846307	0.101438	0.106376	0.111209	0.139029	0.11554	0.101694	0.0787522	0.0800137	0.125013
0.119997	0.144994	0.115744	0.0941522	0.121902	0.129935	0.131406	0.159629	0.120014	0.105283	0.110964	0.0603371	0.0749377	0.0596609	0.000862697	-0.0325297	-0.0183564	0.038909	0.114608	0.0890246	0.0846307	0.101438	0.106376	0.111209	0.139029	0.11554	0.101694	0.0787522	0.0800137	0.125013	0.103838	0.0400052	0.014631	-0.0165867	-0.0415464	-0.0199316	-0.141972	-0.160138	-0.219828	-0.267885	-0.273656
0.12834	0.111978	0.112317	0.069398	0.0823676	0.097761	0.127494	0.130189	0.154146	0.186107	0.208516	0.220784	0.234083	0.245425	0.255008	0.245389	0.230962	0.272055	0.27402	0.312387	0.320564	0.343526	0.365881	0.318122	0.32896	0.337901	0.355614	0.311877	0.290981	0.246736	0.23901	0.202999	0.213205	0.227509	0.184464	0.172892	0.173501	0.154558	0.163402	0.165421	0.150947
0.366316	0.358212	0.334141	0.299064	0.260248	0.246414	0.217161	0.188083	0.149804	0.10865	0.119543	0.149088	0.159171	0.203082	0.221518	0.242644	0.239923	0.261307	0.278232	0.269726	0.206684	0.11602	0.0706237	-0.0496891	-0.0981439	-0.169974	-0.238351	-0.339913	-0.440116	-0.403924	-0.333553	-0.263567	-0.204233	-0.132365	-0.0568627	0.0235194	0.0792272	0.108245	0.15077	0.169721	0.187564
-0.182261	-0.229839	-0.190977	-0.141184	-0.0729974	-0.03338	0.0317332	0.0253685	0.0486588	0.0751715	0.156556	0.213669	0.195707	0.146062	0.126669	0.0899417	0.064779	0.0986582	0.10176	0.083594	0.074663	0.0639165	0.0388551	0.0763631	0.083928	0.0901904	0.0484177	-0.0510853	-0.159595	-0.207929	-0.230016	-0.238816	-0.229218	-0.221133	-0.219538	-0.202882	-0.130487	-0.154279	-0.152759	-0.136227	-0.0914315
-0.136227	-0.0914315	-0.0313275	0.0482272	0.0957749	0.170687	0.172537	0.177619	0.246414	0.280613	0.299289	0.311182	0.323526	0.3441	0.353973	0.306991	0.289364	0.256555	0.196642	0.157892	0.0819344	0.0381807	-0.0228527	-0.0754181	-0.11569	-0.0962737	-0.107784	-0.0908872	-0.0975345	-0.0920843	-0.0496859	-0.117235	-0.146851	-0.153152	-0.153091	-0.134394	-0.0681164	-0.0292717	-0.0497879	-0.00241731	-0.026184
-0.0975345	-0.0920843	-0.0496859	-0.117235	-0.146851	-0.153152	-0.153091	-0.134394	-0.0681164	-0.0292717	-0.0497879	-0.00241731	-0.026184	0.0344497	0.0334726	0.036504	0.0142927	0.0418693	0.0867192	0.0929983	0.147319	0.184418	0.198888	0.183949	0.184038	0.177327	0.169475	0.141685	0.0848455	0.0649615	-0.00256532	-0.0907495	-0.159007	-0.184645	-0.245533	-0.267181	-0.324621	-0.372434	-0.419455	-0.45612	-0.43603
-0.244468	-0.164799	-0.15495	-0.0881982	-0.0760442	-0.0821768	-0.0472952	-0.0181195	0.0167776	-0.00607568	-0.0298246	-0.111404	-0.137465	-0.199167	-0.202418	-0.163609	-0.123535	-0.0673905	-0.0378729	-0.000660885	0.0284744	0.0985777	0.117885	0.153277	0.16368	0.140563	0.158066	0.15254	0.161969	0.160929	0.164051	0.174605	0.170922	0.164979	0.154184	0.159585	0.143693	0.0964775	0.0683709	0.086148	0.0616531
-0.0378729	-0.000660885	0.0284744	0.0985777	0.117885	0.153277	0.16368	0.140563	0.158066	0.15254	0.161969	0.160929	0.164051	0.174605	0.170922	0.164979	0.154184	0.159585	0.143693	0.0964775	0.0683709	0.086148	0.0616531	0.0600094	0.0546313	0.100884	0.116974	0.0843781	0.102336	0.177458	0.206842	0.190205	0.207727	0.205556	0.188691	0.172722	0.154931	0.120005	0.063675	0.0331597	0.0191823
-0.170817	-0.144633	-0.0783987	-0.0387555	0.0216337	0.099442	0.140394	0.180643	0.197802	0.187398	0.195463	0.208229	0.191938	0.165678	0.147455	0.170544	0.218769	0.242618	0.249837	0.254309	0.215243	0.153663	0.140662	0.105177	0.0767926	0.0503426	-0.00605357	-0.0369449	0.02085	0.0521623	0.0614726	0.0668893	-0.00468885	0.0323815	0.0205908	-0.00498486	-0.00917733	0.00528519	-0.00708118	0.0431308	0.100229
0.0146099	0.0594892	0.0415551	0.0645178	0.0758224	0.113815	0.0903923	0.0508565	0.0351632	0.0561805	0.0115975	-0.0412777	-0.0497301	-0.0773461	-0.206801	-0.275095	-0.311303	-0.286447	-0.300998	-0.309644	-0.290559	-0.248779	-0.187278	-0.185158	-0.0964046	-0.0537452	-0.00483363	0.0369522	0.0710621	0.0608271	0.0522056	0.0708759	0.119544	0.145413	0.15364	0.133707	0.122996	0.118534	0.108756	0.0957587	0.0671862
0.281335	0.2654	0.259427	0.207021	0.143036	0.103952	0.0248617	-0.0500288	-0.0599862	-0.0642413	0.0290666	0.0620656	0.0559029	0.0743399	0.101494	0.0919848	0.101846	0.0763091	0.0116897	-0.0788085	-0.136319	-0.194562	-0.205702	-0.267953	-0.250349	-0.221315	-0.241884	-0.245688	-0.178904	-0.135009	-0.0848155	0.0511537	0.0625293	0.0522767	0.0632201	0.0845191	0.0816462	0.0874285	0.0950924	0.0612175	-0.016272
0.170276	0.13973	0.136837	0.0964547	0.100857	0.0919818	0.12111	0.120892	0.0899314	0.0612667	0.0891569	0.114781	0.0982143	0.0873953	0.0917712	0.0767774	0.0537203	0.0385173	0.0198604	0.0410815	0.0302854	0.0308976	0.0172835	-0.0146643	-0.0322448	-0.0424661	-0.065781	-0.106982	-0.101126	-0.130242	-0.186307	-0.14536	-0.0620904	0.0358859	0.0886112	0.130878	0.138234	0.195376	0.151621	0.167655	0.203352
-0.0620904	0.0358859	0.0886112	0.130878	0.138234	0.195376	0.151621	0.167655	0.203352	0.240489	0.259242	0.264679	0.267817	0.278535	0.276148	0.223995	0.262146	0.240831	0.257017	0.235132	0.198764	0.174581	0.164053	0.160981	0.153404	0.131309	0.127615	0.0979356	0.056939	0.0145369	0.0170173	0.0425643	0.0599568	0.0637172	0.0717335	0.115258	0.123635	0.122928	0.13835	0.114704	0.0239631
0.0239631	2.94429e-05	-0.0262236	-0.045587	-0.022522	0.0263738	-0.00730677	0.0221769	0.0276076	0.0974292	0.136225	0.150223	0.219127	0.251971	0.279719	0.321305	0.346993	0.349699	0.358312	0.324873	0.323523	0.304138	0.247119	0.256276	0.236972	0.223229	0.195017	0.155657	0.138021	0.111505	0.138802	0.180272	0.199035	0.216323	0.226236	0.210811	0.223594	0.222215	0.259992	0.245369	0.170866
0.122136	0.116432	0.0421345	-0.0284459	-0.0430838	-0.0916437	-0.18128	-0.283786	-0.3331	-0.411355	-0.423707	-0.403716	-0.377918	-0.272594	-0.217126	-0.10935	0.0118138	0.0602921	0.120488	0.156048	0.219325	0.233837	0.265674	0.249052	0.263993	0.256324	0.225784	0.198867	0.185106	0.185357	0.164267	0.119715	0.0379489	-0.0181022	-0.117919	-0.138704	-0.191838	-0.214906	-0.238936	-0.217522	-0.185194
-0.0987549	-0.0868848	-0.117258	-0.156757	-0.150291	-0.16696	-0.162151	-0.134016	-0.0788559	-0.0447632	0.00654666	0.0818765	0.0499554	0.0574106	-0.0250191	-0.0451899	-0.0494347	-0.059916	-0.0494911	-0.0396847	-0.0130002	-4.43122e-05	0.0943056	0.13264	0.168796	0.129615	0.112362	0.0512094	-0.0474947	-0.119444	-0.241641	-0.328986	-0.526311	-0.578566	-0.49081	-0.318427	-0.20889	-0.116212	-0.0510384	-0.000866562	0.0617845
-0.059916	-0.0494911	-0.0396847	-0.0130002	-4.43122e-05	0.0943056	0.13264	0.168796	0.129615	0.112362	0.0512094	-0.0474947	-0.119444	-0.241641	-0.328986	-0.526311	-0.578566	-0.49081	-0.318427	-0.20889	-0.116212	-0.0510384	-0.000866562	0.0617845	0.0681416	0.0777751	0.0684666	0.0319691	0.0768899	0.0418815	0.0243037	0.0356537	0.0727949	0.0729372	0.0785042	0.0576502	0.0356654	0.0616961	-0.00654634	-0.0386057	-0.047406
-0.23894	-0.22347	-0.233976	-0.24686	-0.192006	-0.144122	-0.174982	-0.146541	-0.132412	-0.101546	-0.08586	-0.140891	-0.0821211	-0.123183	-0.10862	-0.102379	-0.0319628	0.0273087	-0.0420566	-0.100198	-0.100896	-0.0784326	-0.0203478	-0.0229389	-0.057598	-0.0739566	-0.140774	-0.145824	-0.0412216	0.0134063	0.0246348	0.0432086	0.0245843	0.0519767	0.0476986	0.126708	0.148535	0.165915	0.111015	0.0833755	0.0953656
-0.0420566	-0.100198	-0.100896	-0.0784326	-0.0203478	-0.0229389	-0.057598	-0.0739566	-0.140774	-0.145824	-0.0412216	0.0134063	0.0246348	0.0432086	0.0245843	0.0519767	0.0476986	0.126708	0.148535	0.165915	0.111015	0.0833755	0.0953656	0.0443192	0.0134222	0.000404573	-0.035508	-0.0774375	-0.0438769	-0.0800689	-0.0767373	-0.0581087	-0.0982262	-0.080686	-0.059789	-0.0546775	-0.0382813	-0.00973897	-0.0356855	-0.012586	-0.0032065
0.0443192	0.0134222	0.000404573	-0.035508	-0.0774375	-0.0438769	-0.0800689	-0.0767373	-0.0581087	-0.0982262	-0.080686	-0.059789	-0.0546775	-0.0382813	-0.00973897	-0.0356855	-0.012586	-0.0032065	0.0676085	0.0995407	0.087341	0.102677	0.126288	0.0869123	0.0935214	0.125326	0.108935	0.107263	0.0864382	0.0484895	-0.00471458	-0.0323103	0.0215736	0.0540632	0.0657193	0.0863627	0.0553599	-0.0100651	-0.0524178	-0.0968641	-0.0990915
0.038155	0.0343305	0.0547271	0.0414492	0.0273622	0.0218864	0.0801758	0.0515096	0.0145528	-0.0270075	0.075941	0.0594276	0.0805701	0.00313335	-0.00185731	-0.0220986	-0.0537086	-0.0901956	-0.0825523	-0.0537918	-0.0853087	-0.0535222	-0.0477764	-0.0273899	0.0430312	0.0755394	0.121031	0.145795	0.107319	0.0829002	0.0795144	0.0739744	0.114336	0.135737	0.15496	0.187859	0.172571	0.194219	0.219573	0.244403	0.25572
-0.00185731	-0.0220986	-0.0537086	-0.0901956	-0.0825523	-0.0537918	-0.0853087	-0.0535222	-0.0477764	-0.0273899	0.0430312	0.0755394	0.121031	0.145795	0.107319	0.0829002	0.0795144	0.0739744	0.114336	0.135737	0.15496	0.187859	0.172571	0.194219	0.219573	0.244403	0.25572	0.275905	0.25554	0.235856	0.244517	0.234156	0.235034	0.227064	0.215036	0.179403	0.176852	0.207674	0.204299	0.187254	0.185118
0.145795	0.107319	0.0829002	0.0795144	0.0739744	0.114336	0.135737	0.15496	0.187859	0.172571	0.194219	0.219573	0.244403	0.25572	0.275905	0.25554	0.235856	0.244517	0.234156	0.235034	0.227064	0.215036	0.179403	0.176852	0.207674	0.204299	0.187254	0.185118	0.172235	0.161667	0.0982772	0.041097	0.0243447	-0.0341315	-0.102265	-0.111461	-0.113118	-0.135118	-0.132033	-0.12556	-0.120992
-0.105146	-0.0893731	-0.0995209	-0.0855129	-0.104177	-0.152039	-0.115416	-0.0824063	-0.0817987	-0.0902263	-0.11895	-0.151847	-0.0407531	0.0147083	0.0915846	0.164488	0.181641	0.200732	0.219832	0.207299	0.188343	0.229993	0.24059	0.257814	0.261743	0.265218	0.254495	0.227382	0.195622	0.177173	0.130357	0.109895	0.0960918	0.12223	0.120574	0.163964	0.192334	0.225392	0.246146	0.232506	0.241187
-0.121557	-0.102826	-0.021301	0.0226189	0.0778655	0.115089	0.134344	0.168034	0.195799	0.239723	0.230334	0.21717	0.218306	0.203506	0.22456	0.184601	0.172889	0.0940503	0.0865621	-0.00557384	-0.0390421	-0.0492522	-0.0702788	-0.103271	-0.122928	-0.0564705	-0.0366752	0.0443752	0.0713246	0.164671	0.205565	0.220325	0.235159	0.241406	0.216706	0.166032	0.164119	0.165149	0.168582	0.1521	0.129536
0.172889	0.0940503	0.0865621	-0.00557384	-0.0390421	-0.0492522	-0.0702788	-0.103271	-0.122928	-0.0564705	-0.0366752	0.0443752	0.0713246	0.164671	0.205565	0.220325	0.235159	0.241406	0.216706	0.166032	0.164119	0.165149	0.168582	0.1521	0.129536	0.135562	0.16191	0.207102	0.221668	0.24452	0.247645	0.226609	0.261076	0.291557	0.279254	0.279312	0.282303	0.260895	0.226859	0.170843	0.177805
0.179782	0.192121	0.167161	0.156391	0.18556	0.235884	0.223111	0.191138	0.154153	0.182568	0.216414	0.214983	0.260721	0.273639	0.217953	0.210334	0.197204	0.200732	0.19227	0.136476	0.115485	0.0858945	-0.00162935	-0.0690269	-0.0462193	-0.115114	-0.146367	-0.214732	-0.243511	-0.226667	-0.207678	-0.194914	-0.0890661	-0.0165833	0.00483463	0.0265187	0.0692538	0.0750281	0.0213651	-0.0543578	-0.0597355
0.236537	0.174541	0.152423	0.0766406	-0.0011896	-0.0264326	-0.0256098	-0.0580186	-0.115572	-0.0933703	-0.00349256	0.0191327	-0.0261126	-0.0240047	-0.0434076	-0.0598024	-0.0577482	0.0214188	0.0509153	0.0552395	0.0771058	0.117736	0.172244	0.212451	0.242792	0.252981	0.230427	0.161925	0.155435	0.109268	0.0493513	-0.000275222	-0.0665296	-0.158034	-0.25006	-0.327653	-0.42767	-0.414331	-0.425002	-0.462829	-0.429651
0.0261408	-0.0379355	-0.0566105	-0.059398	-0.0859076	-0.0592944	-0.0399682	-0.0825455	-0.161434	-0.186905	-0.144101	-0.119646	-0.14152	-0.114746	-0.148413	-0.158542	-0.160656	-0.17692	-0.166244	-0.185782	-0.199933	-0.15526	-0.153408	-0.135181	-0.0447632	-0.0281058	0.024187	0.0764642	0.0839928	0.067076	0.084141	0.061488	0.102313	0.109238	0.059923	0.048077	-0.00960984	-0.0774815	-0.11802	-0.225197	-0.277938
-0.0281058	0.024187	0.0764642	0.0839928	0.067076	0.084141	0.061488	0.102313	0.109238	0.059923	0.048077	-0.00960984	-0.0774815	-0.11802	-0.225197	-0.277938	-0.400038	-0.452981	-0.390465	-0.312979	-0.297041	-0.209709	-0.204408	-0.202178	-0.120051	-0.113097	-0.0153447	0.0273181	0.0604397	0.0737002	0.129369	0.136397	0.149107	0.153857	0.138306	0.157777	0.114381	0.072859	0.0800908	0.0672474	0.0310138
-0.209709	-0.204408	-0.202178	-0.120051	-0.113097	-0.0153447	0.0273181	0.0604397	0.0737002	0.129369	0.136397	0.149107	0.153857	0.138306	0.157777	0.114381	0.072859	0.0800908	0.0672474	0.0310138	0.0169666	-0.00249641	-0.046461	-0.0890593	-0.152025	-0.206634	-0.232265	-0.27197	-0.21008	-0.222407	-0.261773	-0.224046	-0.197144	-0.109512	-0.0681626	0.0256967	0.104632	0.170433	0.16881	0.221398	0.296388
-0.144753	-0.212092	-0.277615	-0.324365	-0.378172	-0.433743	-0.396505	-0.364025	-0.235523	-0.135227	-0.0204389	0.0396284	0.074279	0.0742973	0.0593015	0.0661911	0.0313495	0.000628963	-0.0491029	-0.0477863	-0.0962538	-0.0634335	-0.0431532	-0.0791133	-0.0784969	-0.0704	-0.103956	-0.140618	-0.183329	-0.213571	-0.221322	-0.173216	-0.15002	-0.02806	0.0424615	0.137517	0.235598	0.263747	0.280501	0.268973	0.260354
0.227965	0.187538	0.1573	0.0713124	0.0902628	0.0608333	0.0543319	0.0385422	0.0480957	0.0155144	0.0742424	0.117252	0.162913	0.223666	0.26087	0.293918	0.310156	0.272511	0.286797	0.322623	0.316026	0.350033	0.320039	0.278969	0.279402	0.262681	0.250915	0.198688	0.112994	0.0300656	0.00971942	0.0408539	0.0770663	0.0898109	0.0262699	-0.0184465	-0.0654286	-0.0969875	-0.0790693	-0.0794724	-0.118065
-0.390637	-0.38108	-0.379502	-0.380858	-0.349697	-0.34391	-0.414895	-0.414664	-0.354408	-0.351009	-0.314055	-0.278805	-0.245285	-0.222848	-0.175163	-0.182594	-0.166863	-0.146346	-0.144424	-0.148438	-0.150661	-0.149085	-0.138393	-0.0771601	-0.071434	-0.0858566	-0.107497	-0.120392	-0.134882	-0.189474	-0.214296	-0.278681	-0.227008	-0.241091	-0.222519	-0.182113	-0.100497	-0.120877	-0.126488	-0.0831501	-0.0902741
-0.311239	-0.287323	-0.314414	-0.256059	-0.236883	-0.187314	-0.0803096	-0.0157597	0.0272458	0.114722	0.157803	0.172457	0.149694	0.121004	0.138283	0.0570654	-0.00410666	-0.124759	-0.194357	-0.368912	-0.514018	-0.546074	-0.601095	-0.653685	-0.755811	-0.811536	-0.926443	-0.948806	-0.86492	-0.734755	-0.661485	-0.642053	-0.586104	-0.490738	-0.32104	-0.226408	-0.201433	-0.223335	-0.267316	-0.359937	-0.492208
-0.248013	-0.258597	-0.179276	-0.157702	-0.21416	-0.306445	-0.294093	-0.306178	-0.328388	-0.3817	-0.364853	-0.367396	-0.356129	-0.287182	-0.238431	-0.203027	-0.223275	-0.279029	-0.354871	-0.440951	-0.554364	-0.589466	-0.597868	-0.593812	-0.582542	-0.628487	-0.601093	-0.490717	-0.340725	-0.251264	-0.247572	-0.220678	-0.181641	-0.163251	-0.145924	-0.0886857	-0.137434	-0.12993	-0.111104	-0.0839806	-0.0121727
-0.628487	-0.601093	-0.490717	-0.340725	-0.251264	-0.247572	-0.220678	-0.181641	-0.163251	-0.145924	-0.0886857	-0.137434	-0.12993	-0.111104	-0.0839806	-0.0121727	0.019833	0.0916597	0.178319	0.213718	0.269448	0.314722	0.297575	0.321443	0.331801	0.297596	0.325117	0.269898	0.260172	0.239577	0.176964	0.162644	0.139889	0.100057	0.0917342	0.0718399	0.0276251	0.0149057	-0.0275595	-0.0503244	-0.0522605
-0.119206	-0.151128	-0.229696	-0.240599	-0.243721	-0.241012	-0.188942	-0.169703	-0.196193	-0.221059	-0.296877	-0.380573	-0.449815	-0.473511	-0.432706	-0.378563	-0.319319	-0.352427	-0.420253	-0.429892	-0.448308	-0.396407	-0.424508	-0.51819	-0.543971	-0.629365	-0.67424	-0.62363	-0.534515	-0.509638	-0.407354	-0.458568	-0.436904	-0.329097	-0.285743	-0.165128	-0.0405259	0.0419229	0.0946753	0.146553	0.169258
-0.380573	-0.449815	-0.473511	-0.432706	-0.378563	-0.319319	-0.352427	-0.420253	-0.429892	-0.448308	-0.396407	-0.424508	-0.51819	-0.543971	-0.629365	-0.67424	-0.62363	-0.534515	-0.509638	-0.407354	-0.458568	-0.436904	-0.329097	-0.285743	-0.165128	-0.0405259	0.0419229	0.0946753	0.146553	0.169258	0.195239	0.205923	0.253226	0.299775	0.321577	0.321499	0.345721	0.36664	0.36518	0.371692	0.376786
0.330081	0.2996	0.25575	0.176554	0.110441	0.0834345	0.05547	0.0261834	-0.0698336	-0.0877448	-0.0471677	-0.053995	-0.0427658	0.0300847	0.00851479	0.0381864	0.0607263	0.107779	0.194355	0.161688	0.15852	0.180022	0.17858	0.170741	0.174431	0.162703	0.149485	0.104971	0.0794589	0.0811003	0.00277948	-0.0369185	-0.067661	-0.0701233	-0.190733	-0.305566	-0.399751	-0.414115	-0.394571	-0.448014	-0.467002
-0.423746	-0.43886	-0.39108	-0.371035	-0.368109	-0.291761	-0.204372	-0.118988	-0.0443025	-0.0180585	0.0551097	0.0872141	0.0969106	0.105561	0.166776	0.184697	0.242797	0.254325	0.278421	0.289456	0.198605	0.200508	0.19796	0.172563	0.109892	0.0252205	-0.0622486	-0.168176	-0.301205	-0.430541	-0.502915	-0.526917	-0.515585	-0.510361	-0.512391	-0.459597	-0.433027	-0.339251	-0.311778	-0.307343	-0.274172
0.274088	0.286912	0.228621	0.122568	0.0505713	-0.0140487	-0.049221	-0.118775	-0.129882	-0.163194	-0.179326	-0.181077	-0.194264	-0.146149	-0.0499828	0.0408594	0.152525	0.216943	0.269548	0.25235	0.215326	0.232166	0.214861	0.155692	0.0822754	-0.0248556	-0.143655	-0.224946	-0.271608	-0.34841	-0.383918	-0.484503	-0.546063	-0.55846	-0.498915	-0.447291	-0.383955	-0.279815	-0.20739	-0.088028	-0.0689049
-0.05386	-0.0439623	-0.0447246	0.0160544	0.0448689	0.0323757	-0.0187011	0.000263301	-0.00655622	-0.00522157	-0.00140601	0.0233769	-0.00756679	-0.0950587	-0.112495	-0.0890231	-0.0548021	-0.0355945	-0.0224789	-0.00277209	-0.0259534	-0.0246136	0.0231116	0.0316311	-0.0708095	-0.123146	-0.105059	-0.0891479	-0.0642705	-0.0378171	0.0183114	0.0489102	0.0785759	0.150054	0.271313	0.234082	0.239671	0.259558	0.192485	0.147166	0.148045
-0.0642705	-0.0378171	0.0183114	0.0489102	0.0785759	0.150054	0.271313	0.234082	0.239671	0.259558	0.192485	0.147166	0.148045	0.137056	0.11191	0.0626139	0.0434997	0.114532	0.137197	0.171496	0.233437	0.242017	0.244373	0.241945	0.231234	0.202765	0.195311	0.161161	0.152402	0.178386	0.201921	0.187925	0.14777	0.0978773	0.0409211	-0.0473742	-0.0911572	-0.149836	-0.232533	-0.338681	-0.428397
0.0273294	0.0139541	0.00229497	0.0117342	-0.0426972	-0.101668	-0.184353	-0.336425	-0.413476	-0.561345	-0.500857	-0.46759	-0.474189	-0.45575	-0.452617	-0.373474	-0.274648	-0.20206	-0.198288	-0.168629	-0.186702	-0.117019	-0.108143	-0.169624	-0.175402	-0.168836	-0.210357	-0.23882	-0.194606	-0.122997	-0.0686454	-0.00798461	0.0555616	0.0945357	0.106978	0.0919217	0.0361211	-0.00325212	-0.133159	-0.194036	-0.162981
0.246757	0.271068	0.241534	0.213871	0.237991	0.186014	0.16308	0.206338	0.217177	0.265603	0.300211	0.307376	0.283035	0.282678	0.261504	0.259494	0.284734	0.309604	0.329256	0.322587	0.310418	0.313413	0.323642	0.31795	0.314059	0.281888	0.231461	0.187544	0.115613	-0.0129727	-0.103309	-0.207566	-0.320542	-0.46655	-0.541138	-0.574116	-0.561415	-0.497445	-0.375177	-0.318092	-0.255231
0.0250926	0.0762338	0.109045	0.168064	0.201366	0.244119	0.279038	0.31129	0.30996	0.32706	0.318947	0.278722	0.234654	0.185196	0.154806	0.142377	0.0958543	0.0885632	0.063965	0.0381369	0.0259622	0.0649479	0.0287046	0.0254948	-0.00648611	-0.0631631	-0.0534419	-0.0283358	-0.0344212	-0.0274108	0.0104435	0.0203961	0.0631848	0.06388	0.0901287	0.0877217	0.0598561	0.0406435	0.0526037	0.0683799	0.0624802
0.410901	0.342362	0.321163	0.3208	0.346372	0.335273	0.343302	0.333721	0.266178	0.215711	0.260231	0.264692	0.252332	0.219495	0.17397	0.180873	0.159614	0.0817209	0.119204	0.109245	0.052983	0.0174435	-0.0233588	-0.0535703	-0.0300159	-0.0325965	-0.0676078	-0.0107657	-0.0783226	-0.0353539	-0.0646287	-0.116159	-0.164723	-0.201363	-0.280289	-0.294564	-0.387743	-0.490332	-0.549773	-0.687845	-0.708071
0.27188	0.244469	0.246712	0.199583	0.174411	0.117863	0.105496	0.05518	0.052827	0.0806473	0.055821	0.086545	0.093537	0.123104	0.105378	0.0506662	0.0669663	0.0584281	0.0452624	-0.00464223	-0.0259889	-0.0443647	-0.0175253	-0.00853658	-0.0201255	-0.0536493	-0.0556723	-0.0878796	0.00756206	0.0483765	0.133104	0.167403	0.177977	0.210059	0.223598	0.234573	0.220418	0.232503	0.175139	0.180512	0.112033
0.178616	0.199196	0.228883	0.229187	0.222532	0.156355	0.171504	0.199196	0.217123	0.198533	0.189117	0.132366	0.128099	0.170025	0.152699	0.227602	0.24886	0.277879	0.262631	0.273039	0.258768	0.266674	0.295912	0.309392	0.322925	0.352604	0.342369	0.344405	0.351578	0.273965	0.220367	0.149001	0.0865898	0.0649752	0.0353908	-0.0301681	-0.0947165	-0.172067	-0.200145	-0.115702	-0.0872426
0.227602	0.24886	0.277879	0.262631	0.273039	0.258768	0.266674	0.295912	0.309392	0.322925	0.352604	0.342369	0.344405	0.351578	0.273965	0.220367	0.149001	0.0865898	0.0649752	0.0353908	-0.0301681	-0.0947165	-0.172067	-0.200145	-0.115702	-0.0872426	-0.0287403	0.00339677	0.04081	0.0782214	0.157832	0.236079	0.245364	0.274421	0.266872	0.299229	0.294242	0.277521	0.265793	0.274243	0.203969
0.154242	0.146458	0.129602	0.164547	0.171772	0.188507	0.222666	0.209601	0.200809	0.223386	0.226597	0.236263	0.250477	0.27434	0.290286	0.282694	0.271988	0.291072	0.271738	0.222437	0.188658	0.177898	0.175788	0.139552	0.128384	0.156318	0.181883	0.156503	0.153172	0.184627	0.24673	0.267599	0.260784	0.241553	0.195428	0.190418	0.178198	0.179361	0.200569	0.213885	0.165704
-0.417865	-0.295218	-0.213031	-0.0694707	0.0238669	0.0508347	0.114977	0.099634	0.0773678	0.0701154	0.0470752	-0.0200515	-0.0949808	-0.116892	-0.141778	-0.183276	-0.230358	-0.261377	-0.268995	-0.279707	-0.293529	-0.286277	-0.302954	-0.374967	-0.38635	-0.371807	-0.344184	-0.270264	-0.322771	-0.368477	-0.396478	-0.425888	-0.394988	-0.350411	-0.308973	-0.202721	-0.182419	-0.167346	-0.13214	-0.154097	-0.272163
-0.168586	-0.170602	-0.194039	-0.161277	-0.142786	-0.16361	-0.187565	-0.142317	-0.141862	-0.0792372	-0.0261343	0.00629921	0.0329867	0.0556043	0.136958	0.198002	0.24722	0.258866	0.271964	0.265758	0.245061	0.249882	0.251266	0.21124	0.2131	0.190791	0.190632	0.178622	0.200133	0.197504	0.208739	0.17517	0.177071	0.193615	0.167674	0.190999	0.213743	0.256398	0.224755	0.189537	0.200066
0.249882	0.251266	0.21124	0.2131	0.190791	0.190632	0.178622	0.200133	0.197504	0.208739	0.17517	0.177071	0.193615	0.167674	0.190999	0.213743	0.256398	0.224755	0.189537	0.200066	0.176801	0.143328	0.111748	0.0901227	0.0801013	0.0442568	0.0979988	0.151625	0.154581	0.144425	0.135474	0.116163	0.140194	0.145831	0.11928	0.121372	0.108992	0.132233	0.134081	0.105107	0.0941553
0.11928	0.121372	0.108992	0.132233	0.134081	0.105107	0.0941553	0.0721598	0.0476891	-0.0344602	-0.141526	-0.252454	-0.364673	-0.401719	-0.416607	-0.394762	-0.40479	-0.422981	-0.314419	-0.267921	-0.160107	-0.0799244	-0.0201737	0.0662726	0.0828086	0.117675	0.190118	0.220383	0.225235	0.246503	0.212227	0.206693	0.175015	0.140116	0.141972	0.131859	0.077473	0.0770159	0.0693265	0.0931088	0.158273
0.390367	0.391721	0.365532	0.348589	0.34886	0.334946	0.309397	0.268856	0.222791	0.137301	0.092621	0.0487292	0.00979146	-0.00735952	-0.0229301	-0.0187814	0.00831609	0.0493333	0.103425	0.136282	0.145306	0.200525	0.244898	0.274954	0.323216	0.382486	0.39299	0.396152	0.371261	0.384568	0.361131	0.318156	0.31711	0.335751	0.339807	0.316066	0.334896	0.327399	0.378273	0.391632	0.408023
-0.553251	-0.491506	-0.429016	-0.286257	-0.219935	-0.143084	-0.10945	-0.0773349	0.015047	0.0593447	0.0877963	0.0767152	0.0953614	0.115519	0.140801	0.150851	0.16565	0.143816	0.101282	0.0335633	0.00524704	-0.0365313	-0.109176	-0.161033	-0.207599	-0.233663	-0.256428	-0.196949	-0.101062	-0.0802263	-0.0724831	-0.0447769	-0.0142986	-0.00647655	0.0197297	-0.00407903	0.0323478	0.031749	0.0335385	0.038449	0.0763451
0.0571549	0.115885	0.156658	0.198219	0.235476	0.279335	0.260847	0.228104	0.238718	0.285358	0.326344	0.315925	0.31591	0.338843	0.332781	0.335475	0.31434	0.279429	0.177933	0.101051	0.0426237	0.0126755	-0.00340098	-0.048544	0.00240974	0.0135476	0.0262143	0.0317771	0.0544049	0.0263572	-0.0148308	-0.0400082	-0.0982833	-0.0362606	-0.0660437	-0.0639145	-0.0804977	-0.110333	-0.168871	-0.240699	-0.269187
-0.0362606	-0.0660437	-0.0639145	-0.0804977	-0.110333	-0.168871	-0.240699	-0.269187	-0.305492	-0.277919	-0.362377	-0.387288	-0.346811	-0.31403	-0.245479	-0.182799	-0.102311	-0.0167382	0.0275969	0.0524495	0.0656248	0.104076	0.130663	0.153787	0.134524	0.148331	0.136858	0.119642	0.127696	0.113438	0.149005	0.0820073	0.0637664	0.0820671	0.0994089	0.0804873	0.0822555	0.0606162	0.11843	0.0990572	0.0959181
0.113438	0.149005	0.0820073	0.0637664	0.0820671	0.0994089	0.0804873	0.0822555	0.0606162	0.11843	0.0990572	0.0959181	0.131779	0.0780358	0.0680872	0.0624641	0.0664637	0.0272096	-0.0370431	-0.136153	-0.182932	-0.248152	-0.33151	-0.296079	-0.368944	-0.472798	-0.496424	-0.485901	-0.530699	-0.489687	-0.495308	-0.450946	-0.389132	-0.354589	-0.273895	-0.206455	-0.19113	-0.160968	-0.172841	-0.189158	-0.221313
-0.160968	-0.172841	-0.189158	-0.221313	-0.251861	-0.20162	-0.14796	-0.120961	-0.0746187	-0.0115564	0.0468281	0.105956	0.150075	0.18027	0.197855	0.223016	0.187885	0.176866	0.189141	0.124166	0.0977562	0.128832	0.101004	0.0422672	0.0474899	0.0249828	0.00462652	-0.0266679	-0.0470159	-0.0394063	-0.0292176	-0.0720342	-0.00593207	0.0145288	-0.0140666	0.0147262	-0.00017132	0.0320403	0.0747398	0.0431246	0.0480166
-0.4575	-0.48174	-0.403987	-0.339667	-0.222317	-0.0606358	0.00818141	0.114371	0.127887	0.0964393	0.103109	0.132356	0.125551	0.146239	0.163625	0.165054	0.115899	0.111306	0.120283	0.145309	0.117736	0.0734738	0.0493907	0.0556876	0.0292698	0.0919347	0.145337	0.134261	0.12869	0.127664	0.171049	0.145809	0.159405	0.191723	0.169193	0.130382	0.100189	0.0389556	0.0929442	0.143501	0.0919882
0.0292698	0.0919347	0.145337	0.134261	0.12869	0.127664	0.171049	0.145809	0.159405	0.191723	0.169193	0.130382	0.100189	0.0389556	0.0929442	0.143501	0.0919882	0.148782	0.180815	0.182319	0.162386	0.153036	0.165023	0.180739	0.161574	0.151176	0.180952	0.204018	0.229913	0.265815	0.301365	0.266868	0.302757	0.296375	0.291276	0.287053	0.290051	0.294552	0.305149	0.263737	0.240761
0.15042	0.158673	0.157408	0.15385	0.211496	0.21193	0.207477	0.176034	0.184134	0.179845	0.137082	0.0848187	0.0473673	0.0035754	-0.00840711	-0.0319174	-0.100572	-0.11661	-0.16586	-0.238512	-0.256044	-0.310795	-0.37196	-0.485276	-0.625138	-0.620926	-0.536427	-0.556333	-0.513787	-0.46451	-0.501999	-0.501268	-0.550466	-0.493849	-0.397764	-0.457378	-0.514506	-0.577718	-0.711726	-0.84765	-0.874914
-0.422769	-0.422773	-0.315447	-0.213041	-0.18609	-0.195999	-0.167253	-0.141999	-0.122212	-0.109489	-0.0433349	0.0254276	0.0198651	0.000183217	0.0244289	0.0446875	0.0686887	0.124628	0.128901	0.133883	0.107547	0.0730316	0.0254711	-0.0317297	-0.109428	-0.154495	-0.22684	-0.209771	-0.180099	-0.189404	-0.237142	-0.256445	-0.34461	-0.358407	-0.349498	-0.286982	-0.31732	-0.389932	-0.425126	-0.39568	-0.352353
-0.349498	-0.286982	-0.31732	-0.389932	-0.425126	-0.39568	-0.352353	-0.304104	-0.21847	-0.181244	-0.0771277	-0.0589794	-0.0408742	-0.0374784	0.00200517	0.0257448	0.0214005	-0.00207845	-0.0319303	0.00250454	-0.032989	-0.0191517	0.000477543	-0.00764315	-0.0582508	-0.0665176	-0.0533548	-0.0950304	-0.0756091	-0.0922336	-0.107421	-0.0978902	-0.148033	-0.172898	-0.191824	-0.176252	-0.16581	-0.132047	-0.0887351	-0.0500803	-0.0489533
-0.0186193	0.0457153	0.0949314	0.104983	0.139147	0.119363	0.120851	0.123469	0.110189	0.0791275	0.0630394	0.0211509	-0.00564285	0.0456018	0.096075	0.145721	0.149182	0.182339	0.17996	0.151546	0.123073	0.119584	0.147308	0.10015	0.0741897	0.0362632	0.000936318	0.0125688	0.0237066	0.0389556	0.0581616	0.0900951	0.0892086	0.10648	0.122064	0.132893	0.17516	0.173314	0.178489	0.163944	0.0792533
0.0741897	0.0362632	0.000936318	0.0125688	0.0237066	0.0389556	0.0581616	0.0900951	0.0892086	0.10648	0.122064	0.132893	0.17516	0.173314	0.178489	0.163944	0.0792533	0.00663825	-0.003804	-0.0310988	-0.0595434	-0.0472089	-0.103865	-0.112669	-0.080404	-0.0550803	-0.0103507	0.014958	0.0546487	0.0821538	0.0766292	0.0906511	0.121942	0.0921991	0.115581	0.149744	0.178081	0.251075	0.302731	0.335621	0.336085
0.0792533	0.00663825	-0.003804	-0.0310988	-0.0595434	-0.0472089	-0.103865	-0.112669	-0.080404	-0.0550803	-0.0103507	0.014958	0.0546487	0.0821538	0.0766292	0.0906511	0.121942	0.0921991	0.115581	0.149744	0.178081	0.251075	0.302731	0.335621	0.336085	0.329661	0.320564	0.285275	0.258993	0.223648	0.141993	0.0445249	-0.0338119	-0.113829	-0.134311	-0.215156	-0.30792	-0.299036	-0.339166	-0.352397	-0.338297
-0.173301	-0.216211	-0.238359	-0.258348	-0.261282	-0.255273	-0.321586	-0.444755	-0.484966	-0.486854	-0.480176	-0.414914	-0.402823	-0.38709	-0.354824	-0.383158	-0.332394	-0.305343	-0.245663	-0.274193	-0.278092	-0.197305	-0.149925	-0.114559	-0.0693945	-0.0863268	-0.11435	-0.142624	-0.143379	-0.15322	-0.160939	-0.172473	-0.158054	-0.176202	-0.248232	-0.259909	-0.330268	-0.335499	-0.330244	-0.314766	-0.246632
-0.486854	-0.480176	-0.414914	-0.402823	-0.38709	-0.354824	-0.383158	-0.332394	-0.305343	-0.245663	-0.274193	-0.278092	-0.197305	-0.149925	-0.114559	-0.0693945	-0.0863268	-0.11435	-0.142624	-0.143379	-0.15322	-0.160939	-0.172473	-0.158054	-0.176202	-0.248232	-0.259909	-0.330268	-0.335499	-0.330244	-0.314766	-0.246632	-0.187236	-0.153554	-0.178719	-0.171532	-0.129964	-0.135684	-0.0796043	-0.0174526	-0.0454764
-0.335499	-0.330244	-0.314766	-0.246632	-0.187236	-0.153554	-0.178719	-0.171532	-0.129964	-0.135684	-0.0796043	-0.0174526	-0.0454764	-0.0201754	0.0155124	0.0707337	0.147076	0.197466	0.201813	0.236202	0.226873	0.241717	0.270402	0.263737	0.233701	0.170898	0.0582985	-0.0332838	-0.0814687	-0.0882067	-0.0888664	-0.0562055	-0.0738522	-0.0799087	0.0038785	0.0402522	0.132859	0.180273	0.209778	0.227466	0.182916
0.0863133	0.0429249	0.0122581	-0.0953855	-0.13488	-0.111242	-0.0906316	-0.0904462	-0.0613259	-0.0267872	0.012961	0.000189547	-0.0318203	-0.0478207	-0.107769	-0.129766	-0.0923247	-0.106524	-0.105213	-0.0472514	-0.0175327	0.0316254	0.0522236	0.078606	0.128826	0.150528	0.144212	0.135429	0.105286	0.0474133	0.0169492	0.0389556	0.0620755	0.0259251	0.0250356	0.0188751	0.0160353	0.0462457	0.0840126	0.109071	0.159062
-0.389679	-0.39561	-0.402999	-0.388825	-0.363578	-0.387305	-0.331366	-0.336941	-0.283834	-0.220549	-0.141332	-0.120486	-0.175434	-0.167711	-0.177892	-0.117509	-0.111475	-0.0675157	-0.0475851	-0.0515854	-0.046908	-0.0192511	0.0328512	0.0902557	0.108921	0.14337	0.127149	0.136411	0.169694	0.157053	0.177017	0.161781	0.161685	0.124767	0.149961	0.143364	0.182417	0.154939	0.0929472	-0.00402302	-0.096106
-0.0475851	-0.0515854	-0.046908	-0.0192511	0.0328512	0.0902557	0.108921	0.14337	0.127149	0.136411	0.169694	0.157053	0.177017	0.161781	0.161685	0.124767	0.149961	0.143364	0.182417	0.154939	0.0929472	-0.00402302	-0.096106	-0.21194	-0.315282	-0.486757	-0.585335	-0.664936	-0.694913	-0.574198	-0.534995	-0.428181	-0.354168	-0.250343	-0.179128	-0.0808659	-0.0612632	-0.084822	-0.138002	-0.237754	-0.269801
0.15667	0.0871658	0.0503112	0.0345922	0.036504	-0.000190315	0.00297531	-0.0153298	-0.0969589	-0.151584	-0.197214	-0.186094	-0.210053	-0.224952	-0.234328	-0.238325	-0.210284	-0.184175	-0.136515	-0.123125	-0.112771	-0.0943544	-0.0752289	-0.111687	-0.131496	-0.151352	-0.132057	-0.0997649	-0.108223	-0.0973517	-0.0462117	-0.0153906	0.017631	0.10952	0.169283	0.233668	0.286347	0.360756	0.416398	0.467184	0.499111
-0.155746	-0.141325	-0.13117	-0.08238	-0.0666403	-0.0618214	-0.0583134	-0.0970334	-0.0872043	-0.0859505	-0.166581	-0.102104	-0.115629	-0.194506	-0.150529	-0.0909991	-0.0472482	0.0485462	0.0505191	0.0773824	0.134446	0.162431	0.192458	0.227966	0.233043	0.262732	0.271892	0.252923	0.287196	0.33366	0.340114	0.29937	0.254293	0.277429	0.251642	0.195736	0.171089	0.197441	0.129564	0.149096	0.17516
0.340114	0.29937	0.254293	0.277429	0.251642	0.195736	0.171089	0.197441	0.129564	0.149096	0.17516	0.189909	0.194157	0.147119	0.1739	0.217402	0.220639	0.206487	0.235111	0.225997	0.247	0.291245	0.303411	0.321522	0.347763	0.372127	0.404219	0.419845	0.405845	0.417623	0.396178	0.394224	0.387878	0.364034	0.331445	0.268225	0.190842	0.0995153	0.0118029	-0.0796545	-0.143019
0.235111	0.225997	0.247	0.291245	0.303411	0.321522	0.347763	0.372127	0.404219	0.419845	0.405845	0.417623	0.396178	0.394224	0.387878	0.364034	0.331445	0.268225	0.190842	0.0995153	0.0118029	-0.0796545	-0.143019	-0.199928	-0.219299	-0.263871	-0.266824	-0.326003	-0.328999	-0.332167	-0.33024	-0.296017	-0.2568	-0.267879	-0.233412	-0.159121	-0.10187	-0.0566663	0.0435239	0.110494	0.120635
0.0562449	0.0474225	0.0439754	-0.00851537	-0.0081174	-0.0195399	0.00072435	0.00666031	0.0357476	0.0667677	0.12864	0.174473	0.225791	0.286376	0.330779	0.331516	0.310688	0.312623	0.298166	0.280933	0.2797	0.303962	0.305787	0.308356	0.323157	0.374618	0.415536	0.427705	0.424692	0.45625	0.424376	0.408399	0.431961	0.408842	0.3742	0.298076	0.248735	0.186539	0.113212	0.0405477	-0.0468263
-0.507834	-0.492731	-0.402422	-0.263165	-0.208655	-0.175559	-0.206798	-0.170252	-0.169479	-0.108158	-0.0420959	0.0205924	0.087431	0.0100184	0.00833564	0.00798625	0.0126912	0.0287765	0.00824751	-0.0319142	-0.10133	-0.123921	-0.178819	-0.219981	-0.287735	-0.392889	-0.439057	-0.506718	-0.480105	-0.420051	-0.316109	-0.234734	-0.163982	-0.117417	-0.102964	-0.0966238	-0.0967084	-0.0875305	-0.0920143	-0.0678807	-0.0504802
0.0722821	0.0596568	0.0846098	0.0760467	0.0582893	0.0218152	0.0287207	-0.0118691	-0.0424577	-0.0295988	0.0360162	0.0490114	0.00399215	-0.026136	0.0180906	0.0457061	0.0167614	-0.0327267	-0.112101	-0.195669	-0.246143	-0.311089	-0.438079	-0.587288	-0.726949	-0.796727	-0.810807	-0.762584	-0.59497	-0.486504	-0.372484	-0.292031	-0.229907	-0.218205	-0.134359	-0.097311	-0.050372	-0.0328627	-0.0155954	0.0318855	0.070598
0.281245	0.259499	0.253372	0.236353	0.218382	0.212288	0.174453	0.163311	0.114286	0.0730556	0.0160948	-0.00157132	-0.0725434	-0.101985	-0.151043	-0.213587	-0.215689	-0.211504	-0.162129	-0.149212	-0.0985273	-0.0613722	-0.0293468	-0.00368658	0.0745444	0.156221	0.201873	0.190242	0.141979	0.15532	0.182874	0.193396	0.23879	0.279074	0.31009	0.33476	0.366992	0.404453	0.396991	0.370779	0.325228
-0.187753	-0.273907	-0.371561	-0.476201	-0.499265	-0.570339	-0.637522	-0.770316	-0.793866	-0.814586	-0.726511	-0.620388	-0.524703	-0.572958	-0.578848	-0.519165	-0.51553	-0.424806	-0.374526	-0.335556	-0.329827	-0.27961	-0.234571	-0.203577	-0.237943	-0.290979	-0.263392	-0.270998	-0.306124	-0.317097	-0.262806	-0.175491	-0.10262	-0.0221514	-0.0187715	-0.0500476	-0.0715313	-0.0451886	0.0156309	0.0758365	0.0512872
-0.0187715	-0.0500476	-0.0715313	-0.0451886	0.0156309	0.0758365	0.0512872	0.0240539	0.0387695	0.0159415	-0.00893052	0.0124335	-0.00559366	-0.0278219	-0.045906	-0.0347635	-0.0125611	-0.0501738	-0.105362	-0.194631	-0.289063	-0.310995	-0.339084	-0.39716	-0.467656	-0.523423	-0.533458	-0.538103	-0.533352	-0.472296	-0.446433	-0.519943	-0.5622	-0.558828	-0.504381	-0.484201	-0.495792	-0.529483	-0.408357	-0.329306	-0.335041
-0.215153	-0.171115	-0.172272	-0.107571	-0.0593097	-0.0147001	-0.0211208	0.000441481	-0.0257782	-0.0145554	0.0143305	0.00465658	0.0652832	0.0665531	0.102263	0.107355	0.121451	0.0930003	0.100075	0.102516	0.0929231	0.113205	0.0847875	0.0774295	0.0539416	0.0152026	-0.00875874	-0.0336022	-0.0810618	-0.0900488	-0.102315	-0.138468	-0.189765	-0.326111	-0.42355	-0.504364	-0.656705	-0.806837	-0.790603	-0.79459	-0.776549
0.201438	0.233581	0.284144	0.295908	0.318965	0.350869	0.380064	0.382924	0.392778	0.381495	0.384405	0.364263	0.351641	0.363974	0.357985	0.346991	0.325347	0.308447	0.294162	0.296745	0.290183	0.316399	0.314089	0.296499	0.306972	0.299797	0.284374	0.28157	0.266226	0.239091	0.253902	0.246556	0.222132	0.194767	0.210691	0.181368	0.131825	0.0559784	0.0120677	-0.0768079	-0.159181
-0.00212403	-0.0874064	-0.111383	-0.156915	-0.214625	-0.228943	-0.252684	-0.262042	-0.273435	-0.224658	-0.14639	-0.0603266	-0.023161	0.0805727	0.141437	0.127696	0.128862	0.112838	0.0767099	0.0255792	0.0204333	-0.0243853	-0.0299712	-0.10354	-0.0661048	0.00112404	0.0363367	0.0444744	0.0835767	0.110338	0.116251	0.151974	0.148628	0.149876	0.081008	0.0378788	0.0555384	0.0820827	0.126805	0.155397	0.137823
0.015836	0.112438	0.177566	0.161066	0.181919	0.195079	0.20307	0.188702	0.187166	0.19914	0.209265	0.209742	0.261755	0.271376	0.206654	0.148554	0.0641085	-0.0333556	-0.135163	-0.215326	-0.278422	-0.292688	-0.34983	-0.371651	-0.308931	-0.300473	-0.277853	-0.231328	-0.190046	-0.182546	-0.21372	-0.231557	-0.203106	-0.192312	-0.182079	-0.164878	-0.166718	-0.0706634	-0.0418171	0.0112996	0.0224969
-0.39576	-0.326826	-0.252611	-0.227	-0.213335	-0.221601	-0.219267	-0.209631	-0.207747	-0.210771	-0.21511	-0.197774	-0.128382	-0.0931837	-0.0887707	-0.0708106	-0.0194141	0.0239159	0.053125	0.0490994	0.0522372	0.108357	0.186229	0.240179	0.292564	0.295566	0.312295	0.271911	0.24709	0.208722	0.159034	0.120296	0.0550807	0.0383331	0.0246894	-0.037114	-0.100409	-0.0690058	-0.0489685	-0.0257627	-0.059478
-0.416631	-0.419878	-0.393736	-0.363843	-0.346454	-0.312584	-0.261472	-0.276615	-0.25089	-0.209131	-0.14666	-0.134828	-0.118108	-0.0801559	-0.0651954	-0.0518415	-0.0296662	0.0302531	0.0894772	0.0888295	0.0796065	0.0829897	0.0809561	0.0764178	0.0435104	0.0518079	0.0619401	0.0248422	0.0169242	0.0445217	0.0643826	0.0601661	0.0598591	-0.0261724	-0.0926147	-0.149139	-0.214586	-0.279691	-0.360742	-0.402381	-0.357114
-0.550182	-0.559334	-0.574287	-0.541634	-0.520282	-0.424299	-0.360599	-0.26358	-0.222697	-0.267884	-0.262894	-0.303959	-0.305747	-0.30939	-0.322806	-0.3423	-0.354944	-0.349029	-0.321959	-0.303068	-0.253598	-0.216861	-0.170014	-0.151944	-0.101756	-0.10364	-0.0913004	-0.15727	-0.169266	-0.20375	-0.297703	-0.337357	-0.441156	-0.527041	-0.672127	-0.755575	-0.843522	-0.84194	-0.754291	-0.658493	-0.587412
-0.242928	-0.229092	-0.248266	-0.217303	-0.222417	-0.257837	-0.289013	-0.295011	-0.288583	-0.316317	-0.274885	-0.251287	-0.283183	-0.284868	-0.330088	-0.297299	-0.275507	-0.240301	-0.311395	-0.288134	-0.291702	-0.247302	-0.111643	-0.0869491	0.0233028	0.0462699	0.0884448	0.0912315	0.191748	0.233042	0.229224	0.223991	0.156254	0.106261	0.0363412	-0.0335741	-0.147286	-0.148618	-0.300621	-0.388395	-0.366932
0.118712	0.0904573	0.0880631	0.0788636	0.0920773	0.0616349	-0.00320327	-0.0338521	-0.067512	-0.0597899	-0.0815384	-0.110525	-0.119155	-0.128781	-0.161267	-0.190072	-0.170136	-0.10672	-0.0253869	-0.0602563	-0.0386368	0.0370079	0.0666115	0.0814122	0.110394	0.172662	0.0966424	0.0377086	-0.0219724	-0.0224463	-0.0816365	-0.0605529	-0.0637693	-0.0687013	-0.131968	-0.174699	-0.0721141	-0.00437603	0.0307365	0.00702268	-0.0111138
-0.00437603	0.0307365	0.00702268	-0.0111138	-0.0282064	-0.0610162	-0.0859379	-0.064725	-0.108694	-0.190043	-0.195943	-0.21297	-0.090208	-0.0274831	0.0115824	0.0689868	0.107899	0.15184	0.139321	0.100999	0.0501211	0.0360202	-0.0352498	-0.0369636	-0.0141992	-0.0975307	-0.118874	-0.095624	0.0211849	0.0449106	0.0473775	0.0195401	0.0563859	0.0673621	0.0920293	0.120824	0.138732	0.121321	0.1144	0.118489	0.133369
0.0999383	0.0902052	0.00916781	-0.0523607	-0.0489679	-0.0406866	0.0167029	0.0711483	0.168124	0.209697	0.242214	0.24948	0.287766	0.306268	0.357479	0.400468	0.406834	0.348303	0.339993	0.297043	0.239967	0.132714	0.00480428	-0.0997105	-0.231318	-0.31454	-0.355091	-0.418469	-0.438434	-0.328301	-0.260721	-0.158978	-0.130739	-0.0707238	-0.028265	0.00292377	-0.0364293	-0.0273235	-0.0271476	-0.0716572	-0.0519267
0.138003	0.120139	0.122877	0.0639603	0.0643668	0.0295471	0.0267986	0.0432678	0.115052	0.180249	0.232984	0.285153	0.323152	0.357834	0.35519	0.362308	0.350455	0.304419	0.2515	0.152478	0.139774	0.0806296	0.00601734	-0.0214923	-0.0520724	-0.155258	-0.214701	-0.168361	-0.139475	-0.0966249	-0.0775603	-0.0623971	-0.11885	-0.185972	-0.196444	-0.177692	-0.159385	-0.173041	-0.23433	-0.239592	-0.272443
-0.217047	-0.317205	-0.40517	-0.499102	-0.630349	-0.529253	-0.529959	-0.457977	-0.335941	-0.26999	-0.176941	-0.102134	-0.06406	-0.00406833	0.00274834	-0.0289268	0.0222301	0.0438724	0.0389908	0.0637615	0.0589162	0.117004	0.149447	0.100001	0.145197	0.0721762	0.0842366	0.0242993	-0.0493614	-0.150851	-0.186707	-0.286953	-0.325667	-0.396975	-0.461347	-0.396802	-0.381709	-0.381109	-0.256657	-0.0862127	-0.0022203
0.326818	0.358215	0.356361	0.346902	0.377694	0.32328	0.297121	0.302593	0.301141	0.274421	0.254423	0.254145	0.204346	0.149162	0.100108	0.0878436	0.0641131	-0.0255202	-0.123372	-0.131513	-0.154389	-0.151891	-0.121629	-0.174832	-0.19075	-0.25356	-0.269169	-0.30416	-0.292833	-0.332146	-0.368512	-0.386961	-0.390061	-0.43203	-0.436171	-0.388989	-0.379479	-0.420701	-0.426672	-0.382996	-0.300747
0.216585	0.168033	0.0769399	-0.0217247	-0.0494351	-0.0405641	-0.0448958	-0.100118	-0.149684	-0.22773	-0.193104	-0.165745	-0.101134	-0.0173813	-0.0295199	-0.0435249	-0.0187953	-0.0242935	0.00426564	0.0148028	-0.00518074	0.0602832	0.0640973	0.0654141	0.0667054	0.0671406	0.0721047	0.126207	0.0306795	0.0657066	0.144257	0.176473	0.20929	0.209072	0.197086	0.196621	0.191842	0.19942	0.22189	0.166202	0.120062
0.126207	0.0306795	0.0657066	0.144257	0.176473	0.20929	0.209072	0.197086	0.196621	0.191842	0.19942	0.22189	0.166202	0.120062	0.129032	0.167332	0.177663	0.17755	0.176436	0.135228	0.123871	0.122293	0.0872734	0.0560206	-0.0364874	-0.0737268	-0.0585302	-0.0192282	-0.0559627	-0.102232	-0.128287	-0.1088	-0.123701	-0.167072	-0.114484	-0.0950696	-0.0634492	-0.0657531	-0.0848794	0.0281774	0.115805
-0.180877	-0.106533	-0.0241022	-0.0354578	-0.00953884	-0.0253931	-0.0525762	0.0120611	0.076181	0.132218	0.168606	0.192618	0.201778	0.205811	0.258895	0.284902	0.24646	0.202548	0.182306	0.186294	0.165258	0.133509	0.13463	0.115952	0.112438	0.163949	0.175107	0.158298	0.189342	0.19025	0.204589	0.26976	0.292596	0.319689	0.298961	0.29496	0.280438	0.268781	0.266527	0.259516	0.244416
-0.037063	0.0108181	0.0494428	0.0612278	0.00219806	-0.0438928	-0.0606137	-0.0172087	0.00461087	0.00362181	0.0497194	0.0895461	0.125345	0.172618	0.221871	0.265053	0.298002	0.296038	0.305426	0.311319	0.298526	0.334755	0.356354	0.36146	0.368283	0.360983	0.367967	0.367512	0.335526	0.350394	0.37366	0.358479	0.350919	0.344476	0.339286	0.354457	0.358815	0.347781	0.330094	0.280002	0.302644
0.0330154	-0.0391646	-0.0930074	-0.12458	-0.150568	-0.185514	-0.224802	-0.286863	-0.269765	-0.248093	-0.339685	-0.379623	-0.38235	-0.350051	-0.338334	-0.329414	-0.321133	-0.3263	-0.319032	-0.352447	-0.347157	-0.344624	-0.310964	-0.22695	-0.15458	-0.0829093	-0.0459025	-0.0109388	0.00228391	-0.0324157	-0.0672187	-0.155776	-0.242651	-0.371602	-0.419908	-0.481988	-0.467068	-0.433501	-0.465082	-0.413218	-0.365749
-0.0933543	-0.129797	-0.145986	-0.128137	-0.129211	-0.163197	-0.170341	-0.167294	-0.192	-0.170233	-0.124087	-0.128942	-0.0694684	-0.0436268	0.000895391	-0.0257695	-0.0134048	0.00677469	0.0720804	0.0968181	0.111857	0.131522	0.159623	0.162708	0.159052	0.109135	0.127258	0.117211	0.131744	0.123652	0.104409	0.117758	0.12227	0.122191	0.104282	0.176213	0.172569	0.190214	0.174104	0.138047	0.099091
-0.0626374	0.0187921	0.0600256	0.127871	0.136511	0.131167	0.169111	0.196332	0.182767	0.179449	0.166949	0.187266	0.165448	0.169692	0.20277	0.223098	0.222322	0.258434	0.309805	0.348643	0.391075	0.417754	0.440834	0.43945	0.460599	0.482798	0.468376	0.447189	0.446574	0.470458	0.454949	0.470066	0.432209	0.467535	0.467177	0.497567	0.525104	0.545271	0.515409	0.501942	0.474181
0.122762	0.0448575	-0.002668	-0.114822	-0.253635	-0.356723	-0.466971	-0.545584	-0.547708	-0.530521	-0.443378	-0.306656	-0.256778	-0.145661	-0.119584	-0.0925688	-0.0647657	-0.0138426	-0.023616	-0.032207	-0.0331462	-0.0300797	0.0257272	0.030795	0.0664984	0.140366	0.215789	0.255158	0.321631	0.355382	0.341613	0.325611	0.253559	0.223797	0.153301	0.0633499	0.0145062	-0.0679304	-0.211943	-0.30915	-0.388234
0.205875	0.209431	0.264153	0.291494	0.277082	0.290447	0.316128	0.297548	0.237256	0.205966	0.19278	0.175914	0.137818	0.0925516	0.0697342	0.0418286	0.036641	0.0905917	0.155593	0.171191	0.16221	0.169672	0.192118	0.257688	0.271813	0.294643	0.286403	0.247723	0.18107	0.10935	0.012273	-0.0692142	-0.173969	-0.245883	-0.239677	-0.261147	-0.272566	-0.279144	-0.218705	-0.0829532	0.012766
-0.390389	-0.4274	-0.358964	-0.299465	-0.231607	-0.117493	-0.00183884	0.14267	0.236317	0.315173	0.354743	0.352572	0.354654	0.373887	0.324595	0.258584	0.161026	0.0624499	0.00227683	-0.0828077	-0.143	-0.178573	-0.198111	-0.256027	-0.26646	-0.299328	-0.345308	-0.41083	-0.449656	-0.465566	-0.493379	-0.48385	-0.461394	-0.542391	-0.472424	-0.404128	-0.405998	-0.323561	-0.193199	-0.0938612	-0.0548727
-0.387446	-0.412896	-0.363914	-0.235565	-0.0997903	-0.0599453	-0.0344583	0.0170857	0.0517607	0.065737	0.132034	0.227535	0.260674	0.239261	0.239561	0.241906	0.221857	0.181216	0.0977717	-0.00504316	-0.0889936	-0.0654962	-0.0490887	-0.044807	-0.0173361	-0.0389517	-0.0702013	-0.135462	-0.126577	-0.0676697	-0.0574748	-0.0928306	-0.1407	-0.172121	-0.258703	-0.256908	-0.22165	-0.108948	-0.025033	0.0883504	0.167045
2.52944e-05	-0.0759498	-0.0844905	-0.051882	-0.0564036	-0.0272926	-0.048871	-0.0672287	-0.125888	-0.0503724	-0.0454912	-0.0164071	0.0131231	0.0557323	0.0665045	0.0407256	0.0536266	0.0402761	-0.00824606	-0.0392531	-0.112766	-0.143969	-0.2023	-0.239659	-0.207135	-0.18679	-0.0998484	-0.026776	-0.0305941	-0.0066181	0.0624434	0.109814	0.185733	0.211183	0.230165	0.229641	0.244976	0.228822	0.274494	0.260496	0.246839
-0.132579	-0.133523	-0.11386	-0.156235	-0.0867132	-0.0521001	-0.0117936	0.013142	0.0430081	0.128166	0.212246	0.259612	0.296051	0.250545	0.186033	0.155862	0.121382	0.127667	0.10574	0.0892557	0.0855468	0.098022	0.140126	0.141789	0.193438	0.1783	0.158558	0.145731	0.11243	0.0603658	-0.00823644	-0.0604007	-0.118798	-0.164033	-0.193221	-0.181263	-0.285351	-0.314195	-0.273252	-0.23212	-0.167423
0.0761901	0.105204	0.128866	0.100445	0.0674541	0.0467322	0.0437661	-0.047816	-0.113204	-0.136594	-0.207894	-0.316476	-0.357184	-0.364012	-0.302278	-0.218304	-0.163433	-0.117639	-0.0511187	-0.00574399	0.0639509	0.141358	0.195408	0.201226	0.197592	0.187109	0.137676	0.114142	0.0939921	0.0953923	0.123795	0.0759935	0.103119	0.0967316	0.0959294	0.152255	0.195015	0.229478	0.244575	0.224214	0.199039
0.219318	0.209243	0.198539	0.171912	0.151827	0.155959	0.147033	0.156589	0.116864	0.160582	0.16063	0.162161	0.140969	0.152283	0.161728	0.13864	0.160596	0.175776	0.212738	0.202712	0.172422	0.143853	0.150644	0.123216	0.0899958	0.0377688	0.00608911	0.00504106	-0.0011548	0.0103022	-0.0359905	-0.0655596	-0.0451425	-0.00544313	0.103653	0.183932	0.228297	0.238867	0.253532	0.277643	0.302192
0.161728	0.13864	0.160596	0.175776	0.212738	0.202712	0.172422	0.143853	0.150644	0.123216	0.0899958	0.0377688	0.00608911	0.00504106	-0.0011548	0.0103022	-0.0359905	-0.0655596	-0.0451425	-0.00544313	0.103653	0.183932	0.228297	0.238867	0.253532	0.277643	0.302192	0.290256	0.274238	0.239869	0.210351	0.196307	0.150107	0.103255	0.100882	0.0553427	0.0053492	0.0515977	0.104288	0.123994	0.154282
0.00504106	-0.0011548	0.0103022	-0.0359905	-0.0655596	-0.0451425	-0.00544313	0.103653	0.183932	0.228297	0.238867	0.253532	0.277643	0.302192	0.290256	0.274238	0.239869	0.210351	0.196307	0.150107	0.103255	0.100882	0.0553427	0.0053492	0.0515977	0.104288	0.123994	0.154282	0.208832	0.20432	0.185444	0.220076	0.246788	0.248289	0.221463	0.231624	0.246156	0.245551	0.24266	0.24958	0.286212
0.24958	0.286212	0.251448	0.203418	0.240036	0.249429	0.230195	0.230559	0.250038	0.237829	0.252545	0.240357	0.23242	0.225336	0.199228	0.222185	0.253848	0.264703	0.273302	0.249046	0.226429	0.240514	0.246659	0.259881	0.254511	0.217783	0.18869	0.177373	0.169148	0.20993	0.23007	0.240857	0.221154	0.224307	0.212959	0.222644	0.257421	0.281656	0.26487	0.243495	0.224026
0.207126	0.244537	0.224089	0.224913	0.207541	0.194098	0.143351	0.162549	0.171128	0.162335	0.153439	0.152458	0.151658	0.134012	0.128312	0.0799533	0.101738	0.0826654	0.116629	0.138531	0.126286	0.162956	0.187504	0.179156	0.25681	0.247132	0.230788	0.259013	0.272455	0.267081	0.290043	0.274288	0.255307	0.277703	0.251019	0.237231	0.188785	0.143738	0.151219	0.203537	0.174381
0.154846	0.170497	0.185733	0.225106	0.198173	0.195692	0.158961	0.199681	0.219813	0.235716	0.258933	0.257957	0.250545	0.26496	0.239234	0.201024	0.241798	0.25174	0.235846	0.204367	0.208829	0.22739	0.225944	0.219904	0.25307	0.183503	0.136615	0.10611	0.100347	0.066066	0.0354843	0.0141684	0.0311258	0.0184871	0.0132747	-0.0818933	-0.158777	-0.263628	-0.304623	-0.334603	-0.371194
0.209221	0.223857	0.207165	0.265774	0.283257	0.266967	0.262318	0.271391	0.297146	0.32158	0.348107	0.368765	0.382041	0.399472	0.408272	0.389771	0.358554	0.335435	0.333167	0.320516	0.241027	0.169253	0.100064	0.0327785	-0.0608263	-0.128719	-0.152544	-0.208391	-0.233899	-0.298544	-0.336957	-0.376449	-0.419187	-0.39915	-0.344308	-0.337122	-0.341203	-0.32792	-0.324495	-0.330111	-0.31483
-0.281378	-0.287279	-0.311498	-0.27289	-0.250139	-0.253039	-0.242481	-0.251641	-0.254411	-0.303993	-0.302136	-0.214885	-0.13854	-0.13733	-0.122007	-0.0900011	-0.119965	-0.103526	-0.0614283	-0.0598323	-0.0644356	-0.0407675	-0.00202613	0.039932	-0.00176755	-0.0553033	-0.0443433	-0.107958	-0.201515	-0.248502	-0.252834	-0.252302	-0.253343	-0.284267	-0.264892	-0.263349	-0.27587	-0.305257	-0.276565	-0.329602	-0.394444
-0.209319	-0.234826	-0.277025	-0.267933	-0.22488	-0.15535	-0.146949	-0.145721	-0.168397	-0.0984277	-0.109574	-0.053863	-0.109299	-0.147111	-0.151931	-0.115123	-0.0749218	-0.0864492	-0.0243097	-0.087123	-0.094535	-0.128175	-0.139867	-0.161763	-0.180718	-0.211068	-0.278177	-0.287225	-0.235528	-0.161866	-0.148263	-0.122503	-0.0985062	-0.0713532	-0.0555319	-0.0865033	-0.0939394	-0.0986257	-0.121126	-0.125116	-0.162929
-0.259955	-0.296996	-0.323692	-0.287548	-0.269857	-0.25524	-0.19808	-0.19461	-0.174328	-0.143504	-0.174131	-0.236087	-0.295348	-0.317414	-0.349568	-0.334353	-0.364172	-0.288622	-0.253153	-0.180244	-0.114905	-0.0281343	0.0701594	0.0898729	0.065865	0.0319087	-0.0272178	-0.0260649	-0.108044	-0.197667	-0.298093	-0.373315	-0.500289	-0.502035	-0.543329	-0.632559	-0.610589	-0.647659	-0.598369	-0.530705	-0.543678
-0.135686	-0.151315	-0.137779	-0.0581717	-0.00895486	0.0171361	0.0103307	-0.00102717	-0.0568744	-0.0682412	-0.0886376	-0.190817	-0.241041	-0.25602	-0.275724	-0.240984	-0.175127	-0.0877767	-0.00620179	0.0286681	0.0265945	0.116208	0.168314	0.189761	0.18373	0.203557	0.211153	0.218581	0.233605	0.244117	0.216278	0.0944878	0.0202644	-0.134618	-0.278463	-0.452559	-0.564418	-0.618037	-0.646625	-0.715321	-0.665111
0.128787	0.137024	0.132459	0.141072	0.137172	0.101946	0.106084	0.0890609	0.0776954	-0.0118836	-0.0649091	-0.077345	-0.0689667	-0.0451359	0.0302831	0.0721684	0.0987933	0.155865	0.18336	0.235377	0.268823	0.305438	0.365079	0.395447	0.433919	0.453683	0.458285	0.439969	0.426456	0.385413	0.329802	0.270474	0.203102	0.189616	0.12633	0.112503	0.084158	0.070712	0.0173724	0.0112452	-0.0146701
0.316608	0.283018	0.293739	0.281581	0.268513	0.224653	0.225642	0.174333	0.0956397	-0.00880955	-0.0530163	-0.0917357	-0.142946	-0.207623	-0.233662	-0.243818	-0.28101	-0.28595	-0.250141	-0.223521	-0.225467	-0.154805	-0.0121737	0.0477574	0.0866648	0.160614	0.191442	0.226762	0.216666	0.224989	0.219883	0.210423	0.212588	0.211946	0.208205	0.16946	0.15613	0.147333	0.135641	0.0800735	0.0592148
-0.327655	-0.29728	-0.195628	-0.0958538	0.00758902	0.044888	0.0436877	0.0628169	0.0299401	0.0159757	0.0226289	0.0157941	0.00542716	-0.0353024	-0.105886	-0.138022	-0.268929	-0.328907	-0.34117	-0.480355	-0.618615	-0.688483	-0.73897	-0.779183	-0.852881	-0.921659	-0.802856	-0.805316	-0.627322	-0.447235	-0.324929	-0.178842	-0.106233	0.0160414	0.0991757	0.180299	0.256688	0.303232	0.312374	0.299347	0.271422
0.185536	0.222262	0.230852	0.213475	0.213675	0.25155	0.244943	0.20569	0.157274	0.154208	0.173845	0.140546	0.138336	0.108311	0.104962	0.0943889	0.135038	0.124884	0.104353	0.0901038	0.0770967	0.105504	0.10706	0.120468	0.106231	0.105701	0.0815521	0.129603	0.165565	0.158917	0.135252	0.0725461	0.012945	-0.0583135	-0.128855	-0.17266	-0.194664	-0.231453	-0.227026	-0.23693	-0.1763
-0.277027	-0.286046	-0.301101	-0.311698	-0.31754	-0.347186	-0.393345	-0.338398	-0.263288	-0.297389	-0.268018	-0.225541	-0.138071	-0.109546	-0.0435823	-0.0609429	-0.0813324	-0.161694	-0.180298	-0.139242	-0.0940112	-0.0405544	0.00793853	0.0973244	0.177373	0.199147	0.248528	0.254485	0.267006	0.248995	0.221488	0.165412	0.113558	0.0197996	-0.0242791	-0.0741527	-0.20274	-0.168648	-0.159394	-0.124538	-0.11911
0.298344	0.312033	0.285622	0.194906	0.15551	0.095613	0.0621287	0.052344	-0.0144837	-0.0286092	-0.0348094	-0.0041383	0.0551925	0.124187	0.198858	0.212326	0.235452	0.278497	0.288077	0.266593	0.214818	0.19214	0.161987	0.0988159	0.026957	-0.0100867	-0.0332193	-0.0541169	-0.0420366	0.010062	0.0285224	0.0660803	0.0820546	0.130043	0.0554302	0.0569982	0.0217966	-0.031363	-0.102969	-0.0997056	-0.142485
0.110952	0.116081	0.0551529	0.0332292	-0.0157857	-0.033069	0.0105901	0.0849855	0.140287	0.183031	0.215355	0.219864	0.281706	0.325204	0.369621	0.403414	0.395802	0.366474	0.316661	0.312971	0.307847	0.324426	0.320058	0.293943	0.300998	0.278554	0.289238	0.292263	0.292219	0.271868	0.255665	0.215898	0.205989	0.177385	0.109474	0.100239	0.0499058	-0.00887326	-0.0418932	-0.0530491	-0.0825554
0.366474	0.316661	0.312971	0.307847	0.324426	0.320058	0.293943	0.300998	0.278554	0.289238	0.292263	0.292219	0.271868	0.255665	0.215898	0.205989	0.177385	0.109474	0.100239	0.0499058	-0.00887326	-0.0418932	-0.0530491	-0.0825554	-0.127471	-0.182262	-0.28534	-0.285209	-0.292708	-0.276966	-0.294889	-0.324691	-0.404582	-0.507207	-0.504861	-0.516519	-0.477262	-0.504335	-0.547299	-0.573653	-0.660102
0.420607	0.418472	0.419452	0.384789	0.34679	0.308208	0.297226	0.268361	0.232637	0.211948	0.246363	0.264845	0.242935	0.215756	0.233574	0.193851	0.120867	0.0243512	-0.0301503	-0.126908	-0.256295	-0.323165	-0.359107	-0.410128	-0.486564	-0.554888	-0.499798	-0.432844	-0.469189	-0.42103	-0.438492	-0.400397	-0.374718	-0.311725	-0.2271	-0.0734098	-0.00246935	0.0457654	0.117156	0.141054	0.13713
0.120479	0.132303	0.170566	0.214469	0.197285	0.210729	0.192015	0.164836	0.116274	0.0695838	0.0381334	0.0351614	0.0210293	0.0406655	0.0443693	0.0106498	0.0184031	-0.00323378	-0.0851656	-0.140456	-0.200367	-0.270937	-0.288043	-0.33336	-0.265668	-0.238722	-0.227585	-0.181016	-0.142576	-0.111456	-0.160271	-0.170945	-0.198952	-0.192126	-0.176347	-0.17895	-0.142768	-0.109805	-0.0455282	0.00648014	0.0819649
-0.416156	-0.371102	-0.298147	-0.217248	-0.163611	-0.181942	-0.159529	-0.121512	-0.113934	-0.0927582	-0.0735996	-0.0219598	-0.040981	-0.0527142	-0.0842928	-0.0909768	-0.115576	-0.0929878	-0.0669987	-0.0598074	-0.0385339	-0.00337974	0.0846094	0.132499	0.173727	0.192428	0.216012	0.193054	0.166806	0.140609	0.112285	0.0239714	-0.0731566	-0.0801238	-0.112904	-0.134161	-0.11119	-0.118972	-0.148623	-0.191772	-0.197917
-0.309919	-0.32913	-0.210016	-0.128582	-0.0681399	-0.0153985	0.0241831	0.086784	0.133086	0.198047	0.268001	0.277661	0.274686	0.239437	0.238608	0.244782	0.248861	0.252329	0.280948	0.256651	0.254355	0.312532	0.333325	0.358605	0.373583	0.380043	0.377428	0.364302	0.356312	0.348703	0.294683	0.28088	0.216451	0.209612	0.173	0.0942347	0.0484341	0.00141948	-0.130095	-0.212651	-0.202212
-0.105382	-0.12944	-0.129226	-0.0808702	-0.0228697	0.0013752	0.0234701	0.0631805	0.0467648	0.0563621	0.0108666	-0.0159233	-0.0788159	-0.0834942	-0.153132	-0.184584	-0.197496	-0.212035	-0.160218	-0.177879	-0.0938186	0.0100652	0.102691	0.151668	0.235536	0.283938	0.262952	0.255512	0.219034	0.209322	0.187661	0.192971	0.228476	0.246747	0.244921	0.263429	0.330294	0.329098	0.356962	0.354889	0.305731
0.291945	0.299157	0.235113	0.184366	0.16872	0.10666	0.0577739	0.0173807	-0.0228536	-0.0174637	-0.0489005	-0.129762	-0.223514	-0.242016	-0.294299	-0.24539	-0.238699	-0.224338	-0.17852	-0.181572	-0.207046	-0.186985	-0.171137	-0.147911	-0.0675725	-0.0839471	-0.0345078	-0.0281831	0.00876943	-0.0396137	-0.0140649	-0.013742	0.0353714	0.0731872	0.0436846	0.0662557	0.0492053	0.068585	0.0726725	0.144655	0.136018
-0.147911	-0.0675725	-0.0839471	-0.0345078	-0.0281831	0.00876943	-0.0396137	-0.0140649	-0.013742	0.0353714	0.0731872	0.0436846	0.0662557	0.0492053	0.068585	0.0726725	0.144655	0.136018	0.158622	0.144598	0.144056	0.155436	0.152534	0.141992	0.141545	0.131884	0.152509	0.148947	0.118399	0.142291	0.143409	0.112226	0.127637	0.163763	0.137628	0.148496	0.150454	0.0994298	0.137593	0.183625	0.203808
-0.0471594	-0.0189609	0.00709454	0.0120663	-0.0399229	-0.0496048	-0.133775	-0.206362	-0.236408	-0.242151	-0.320297	-0.409728	-0.444782	-0.429668	-0.360171	-0.421259	-0.39006	-0.350654	-0.3312	-0.329548	-0.345062	-0.294513	-0.206008	-0.152559	-0.111207	-0.062886	0.000764684	-0.0178258	-0.0209927	-0.0678744	-0.0974482	-0.117028	-0.115453	-0.0975667	-0.127928	-0.155384	-0.0966051	-0.0329265	-0.0692721	-0.042757	-0.0542418
-0.509342	-0.396654	-0.260953	-0.201997	-0.165012	-0.0903498	-0.0794179	-0.100625	-0.113434	-0.167904	-0.228909	-0.240078	-0.30701	-0.303775	-0.287498	-0.24847	-0.184235	-0.0934606	-0.0853671	-0.066949	-0.0636037	-0.0114715	0.0281934	0.0401607	0.045474	0.0881695	0.127014	0.0937394	0.0773007	0.0430241	0.0327929	0.0469426	0.0322822	-0.00432562	-0.00284993	-0.0362922	-0.0509848	-0.0682959	-0.095431	-0.0991561	-0.0447312
-0.184235	-0.0934606	-0.0853671	-0.066949	-0.0636037	-0.0114715	0.0281934	0.0401607	0.045474	0.0881695	0.127014	0.0937394	0.0773007	0.0430241	0.0327929	0.0469426	0.0322822	-0.00432562	-0.00284993	-0.0362922	-0.0509848	-0.0682959	-0.095431	-0.0991561	-0.0447312	0.0434174	0.135866	0.198667	0.198643	0.21699	0.212369	0.227411	0.234925	0.250438	0.163497	0.150505	0.095933	0.0622924	0.0127944	-0.0774758	-0.198553
0.0605906	0.0817167	0.122952	0.145062	0.200969	0.277648	0.344488	0.404945	0.457338	0.492122	0.503151	0.475987	0.422479	0.395333	0.336776	0.243411	0.186412	0.107847	0.0247745	-0.0333702	-0.0835446	-0.0994546	-0.145654	-0.212387	-0.267702	-0.216905	-0.203921	-0.152414	-0.161064	-0.121023	-0.0821599	-0.0457373	-0.0152961	0.00192223	-0.0115385	-0.0381665	-0.0140425	-0.00862165	0.000647612	-0.0157985	-0.0127676
-0.140707	-0.112377	-0.157278	-0.180908	-0.153411	-0.174463	-0.233621	-0.337702	-0.526968	-0.580477	-0.670006	-0.805117	-0.820453	-0.813348	-0.893758	-0.944884	-0.993797	-0.876632	-0.726089	-0.588985	-0.454123	-0.389595	-0.346067	-0.213807	-0.111904	-0.0604312	0.0067858	0.0793426	0.0933478	0.141404	0.0853674	0.0853645	0.141998	0.170799	0.198833	0.230035	0.240547	0.258338	0.238995	0.224385	0.267606
-0.14585	-0.125709	-0.0875653	-0.0385241	-0.0647786	-0.147592	-0.196041	-0.286583	-0.303459	-0.259493	-0.257282	-0.322441	-0.361488	-0.330316	-0.338702	-0.362684	-0.399854	-0.423932	-0.416202	-0.392971	-0.404812	-0.36781	-0.307065	-0.234258	-0.126887	-0.0729369	-0.0234681	0.031186	0.0947595	0.140979	0.166236	0.183288	0.217595	0.227171	0.251874	0.286181	0.284448	0.292651	0.294183	0.29545	0.259952
0.140979	0.166236	0.183288	0.217595	0.227171	0.251874	0.286181	0.284448	0.292651	0.294183	0.29545	0.259952	0.232408	0.218343	0.21403	0.204443	0.221266	0.232777	0.242247	0.267304	0.276867	0.315184	0.340841	0.343535	0.34552	0.364413	0.384027	0.402988	0.366067	0.353014	0.38089	0.374352	0.366138	0.363997	0.343692	0.292067	0.253189	0.246801	0.247363	0.21644	0.18225
0.0430979	0.0167769	0.00862469	-0.0224034	-0.048596	-0.0447247	0.00707879	0.0495755	0.0337519	0.0597313	0.0641891	0.0585371	0.0246096	-0.0148483	-0.129035	-0.176869	-0.181863	-0.192249	-0.164633	-0.163611	-0.204005	-0.230037	-0.298844	-0.32138	-0.251855	-0.275911	-0.327942	-0.34711	-0.405965	-0.444855	-0.420225	-0.355643	-0.278581	-0.274299	-0.265093	-0.250276	-0.250258	-0.268491	-0.294089	-0.302529	-0.347009
-0.555999	-0.506996	-0.441244	-0.433272	-0.493264	-0.440926	-0.363719	-0.303517	-0.287058	-0.302826	-0.34006	-0.301893	-0.26393	-0.244684	-0.18588	-0.211874	-0.16031	-0.158528	-0.142464	-0.0949812	-0.156696	-0.188619	-0.212853	-0.179696	-0.240004	-0.275375	-0.363442	-0.423945	-0.425049	-0.437051	-0.445312	-0.463333	-0.438603	-0.46595	-0.452654	-0.426946	-0.362387	-0.382199	-0.390599	-0.435821	-0.467381
-0.438603	-0.46595	-0.452654	-0.426946	-0.362387	-0.382199	-0.390599	-0.435821	-0.467381	-0.557462	-0.629705	-0.57781	-0.603019	-0.674773	-0.707804	-0.599504	-0.594997	-0.568461	-0.59549	-0.641701	-0.657803	-0.643011	-0.653808	-0.583054	-0.524207	-0.495436	-0.368223	-0.305605	-0.214758	-0.116177	-0.0894974	-0.0734697	0.000473569	0.0502757	0.0636107	0.111421	0.124324	0.15022	0.133233	0.16195	0.185803
0.325383	0.364169	0.371367	0.35993	0.382865	0.379953	0.40429	0.432616	0.42094	0.399117	0.406663	0.372047	0.390106	0.361156	0.361128	0.347556	0.266249	0.201054	0.166603	0.0922762	0.0149829	0.0126156	-0.045966	-0.0736996	-0.186524	-0.230903	-0.197195	-0.197503	-0.197681	-0.218577	-0.310323	-0.379705	-0.315861	-0.359298	-0.357581	-0.319562	-0.326016	-0.27667	-0.231947	-0.135061	-0.0222041
0.194543	0.204839	0.185266	0.160323	0.157697	0.109635	0.0694089	0.0617011	0.118349	0.14923	0.186159	0.201126	0.192038	0.178585	0.196951	0.203638	0.163178	0.151748	0.0732383	0.0368472	-0.00163243	0.00576773	0.0115011	-0.0153089	-0.0354224	-0.00641639	0.00627843	0.0439917	0.0749133	0.0935436	0.138833	0.13152	0.106719	0.0696954	0.00537039	-0.0835781	-0.0956339	-0.0736429	-0.130542	-0.11755	-0.162736
-0.162736	-0.181561	-0.150846	-0.0932647	-0.0554091	-0.0810477	-0.105279	-0.0958403	-0.0747827	-0.0334966	0.0349358	0.0781346	0.0626502	0.0231461	-0.0218602	-0.120431	-0.199883	-0.358133	-0.516873	-0.64061	-0.753413	-0.910613	-1.02046	-1.07303	-1.0407	-0.953839	-0.769323	-0.626598	-0.456953	-0.272806	-0.139933	-0.0707575	-0.0210184	0.0187407	0.0331457	0.0969634	0.103481	0.105798	0.10506	0.0762652	0.0669963
0.264094	0.297419	0.294534	0.288777	0.311584	0.362518	0.352893	0.368322	0.372148	0.338657	0.379038	0.40289	0.405971	0.403905	0.414895	0.429928	0.452971	0.454312	0.464261	0.47417	0.478316	0.497879	0.506894	0.499537	0.495283	0.487722	0.474698	0.464142	0.456404	0.446851	0.395369	0.344031	0.311074	0.305026	0.264811	0.229697	0.218958	0.206241	0.199588	0.186932	0.177415
0.245244	0.267895	0.311477	0.263445	0.193096	0.193378	0.199616	0.244232	0.27138	0.297545	0.31227	0.291444	0.287221	0.271333	0.253983	0.190274	0.184777	0.150171	0.133426	0.106153	0.0123237
0.0227294	0.0119823	-0.0365225	-0.0489629	-0.00693696	-0.0486648	-0.123954	-0.178384	-0.248747	-0.208131	-0.235193	-0.313679	-0.467516	-0.535679	-0.575341	-0.471808	-0.276793	-0.142083	-0.0218891	0.0894554	0.191264	0.270745	0.356075	0.399133	0.467527	0.480917	0.456837	0.462392	0.473294	0.463233	0.482411	0.474085	0.455483	0.404644	0.361868	0.363032	0.35197	0.300527	0.226508	0.167562	0.0794025
0.192612	0.0883093	0.0638176	0.0304417	0.00366121	-0.0617728	-0.0702535	-0.135991	-0.110443	-0.0659381	-0.0350521	-0.0176043	-0.0218239	-0.0175145	-0.00900506	0.041131	0.0254173	0.073598	0.0998674	0.0658789	0.0965876	0.117208	0.119867	0.119594	0.127883	0.0741994	0.056693	0.0259491	0.0108091	0.0193649	-0.00988547	-0.0171369	-0.0393734	-0.0919088	-0.151278	-0.153811	-0.17326	-0.16329	-0.170332	-0.196668	-0.254832
-0.0703145	-0.0316719	-0.0227432	-0.00404971	-0.00214032	-0.010215	-0.0184435	-0.0150124	0.0156667	0.0796996	0.156267	0.204785	0.228667	0.239041	0.266022	0.288879	0.292814	0.306196	0.319858	0.313941	0.303695	0.30981	0.336748	0.338237	0.310828	0.299537	0.305498	0.311279	0.315296	0.32936	0.318829	0.313085	0.25603	0.232202	0.178346	0.129743	0.10023	0.0787385	0.0438422	0.00940304	-0.0188122
0.230597	0.243241	0.225328	0.192042	0.189478	0.216582	0.212486	0.203713	0.194602	0.185686	0.176269	0.138321	0.0716844	-0.00393317	-0.0652084	-0.0703755	-0.0810923	-0.0805424	-0.0602542	-0.0354282	-0.0662775	-0.027807	0.0281822	0.0434594	0.054751	0.0308728	0.0564165	0.0356247	0.0409556	0.0400249	0.0760632	0.0847695	0.039891	0.0512134	0.063961	0.0111885	0.0198536	0.0324167	-0.00456197	-0.0503618	-0.130062
-0.0915829	-0.152318	-0.245586	-0.321867	-0.268449	-0.205982	-0.162705	-0.114146	-0.0886368	-0.119079	-0.0849958	-0.0900358	-0.16174	-0.18481	-0.255098	-0.240229	-0.321153	-0.331025	-0.234181	-0.194241	-0.155101	-0.101071	0.0118893	0.0859513	0.14705	0.206527	0.250241	0.296721	0.293079	0.280486	0.226983	0.185877	0.137114	0.123484	0.0960784	0.100695	0.153223	0.171687	0.226641	0.240396	0.289267
0.303809	0.253862	0.194701	0.133642	0.0784981	-0.00645921	-0.104848	-0.211496	-0.298427	-0.291804	-0.256081	-0.209748	-0.204473	-0.170535	-0.13499	-0.0935101	-0.0589315	-0.0313969	0.0339708	0.113696	0.14909	0.163379	0.175594	0.196613	0.191384	0.187261	0.185065	0.171033	0.173456	0.158236	0.139909	0.138468	0.147591	0.222151	0.266904	0.299455	0.320093	0.325107	0.334875	0.320471	0.291191
0.187261	0.185065	0.171033	0.173456	0.158236	0.139909	0.138468	0.147591	0.222151	0.266904	0.299455	0.320093	0.325107	0.334875	0.320471	0.291191	0.265508	0.203883	0.136141	0.035374	-0.013783	-0.0787132	-0.146193	-0.179761	-0.227294	-0.254894	-0.224615	-0.182487	-0.131019	-0.0708701	-0.0658453	-0.0729017	-0.0583805	-0.0126317	-0.00472458	0.0227857	0.0377535	0.096436	0.127787	0.169519	0.187422
0.0377535	0.096436	0.127787	0.169519	0.187422	0.169125	0.164594	0.156147	0.0941801	0.0586617	-0.00197494	-0.1033	-0.243933	-0.285222	-0.286486	-0.235642	-0.221128	-0.160495	-0.0843569	-0.0546848	-0.0428473	0.0262554	0.0641979	0.0641511	0.0653763	0.100255	0.110578	0.0907438	0.0884905	0.0731736	0.0323449	0.046492	0.0762953	0.108763	0.0947358	0.0843138	0.100558	0.13769	0.155861	0.142078	0.137843
-0.205972	-0.110238	0.0205262	0.0724961	0.134626	0.13707	0.133731	0.134353	0.0594426	0.00232752	-0.0252464	-0.0713488	-0.11675	-0.13175	-0.0981543	-0.0557175	-0.052111	-0.0466265	-0.00350698	0.0115708	-0.0341688	-0.0950413	-0.125431	-0.155397	-0.113034	-0.0960444	-0.0746752	-0.0432475	-0.0540655	-0.00864197	0.0321595	0.0851472	0.0798848	0.0534902	0.0740425	0.0742198	0.0725252	0.0738769	0.0881913	0.0373423	0.00358494
0.0881913	0.0373423	0.00358494	-0.0227184	0.00138678	0.00874355	-0.011355	-0.0402254	-0.101127	-0.146687	-0.166558	-0.142796	-0.105634	-0.0613835	-0.0478906	-0.0576323	-0.058355	-0.0951621	-0.101176	-0.104378	-0.120452	-0.188047	-0.271015	-0.400268	-0.400934	-0.432251	-0.536006	-0.527923	-0.465453	-0.409914	-0.412834	-0.373852	-0.309398	-0.231474	-0.237256	-0.162845	-0.0737962	-0.0118946	0.0305345	0.068264	0.128968
0.0341799	0.035004	0.0627112	0.0833529	0.0899222	0.0494679	0.061047	0.0775536	0.0606776	0.0514849	0.076594	0.0739728	0.0783012	0.0646337	0.0220962	0.0737665	0.0508355	0.0750068	0.0943921	0.0872704	0.0887522	0.123232	0.136124	0.103097	0.10568	0.0784402	0.0918519	0.017946	-0.0276635	-0.0258472	-0.0455119	-0.0358294	-0.025483	-0.023545	-0.0470056	-0.0814126	-0.0773315	-0.0218239	0.0429459	0.056143	0.0662908
0.0649203	0.0737607	0.105003	0.0999901	0.142824	0.147834	0.1635	0.111979	0.0309896	-0.0731301	-0.12516	-0.171055	-0.190268	-0.213806	-0.189567	-0.131157	-0.109767	-0.0513375	-0.011127	0.0172451	-0.0112163	0.0190299	0.0205442	-0.0115708	-0.0138787	-0.0195281	0.0193649	0.000142728	0.00697636	-0.0105908	-0.051027	-0.0878533	-0.0892516	-0.115739	-0.121144	-0.193541	-0.205947	-0.203099	-0.220975	-0.159719	-0.128182
-0.00145441	-0.00472458	-0.0401751	-0.00270092	0.0616362	0.03343	0.012508	-0.00585108	0.0201975	0.0211773	0.018097	0.0142018	-0.0210013	-0.0827496	-0.13878	-0.0791945	-0.0404801	0.00119734	0.0152764	0.0330983	0.0537407	0.0845388	0.110082	0.133996	0.149853	0.103316	0.0781534	0.0697538	0.0594191	0.0361766	0.00109955	-0.0131131	-0.0530847	-0.112475	-0.162869	-0.203864	-0.307947	-0.339018	-0.371741	-0.408078	-0.346783
-0.441898	-0.418828	-0.373587	-0.337587	-0.35567	-0.347577	-0.263826	-0.182056	-0.129373	-0.068402	-0.0509541	-0.0766638	-0.152998	-0.191661	-0.225119	-0.310873	-0.284388	-0.375621	-0.427653	-0.45944	-0.460689	-0.42864	-0.485583	-0.500194	-0.461296	-0.510391	-0.55088	-0.538598	-0.451832	-0.427303	-0.376196	-0.352082	-0.1898	-0.112578	-0.0723742	0.0159057	0.0692584	0.107714	0.154328	0.261421	0.30087
-0.286247	-0.280913	-0.276702	-0.293981	-0.318179	-0.29766	-0.305485	-0.32558	-0.30009	-0.250754	-0.304586	-0.332387	-0.370286	-0.415071	-0.450018	-0.479921	-0.504735	-0.460959	-0.484539	-0.449228	-0.453762	-0.417753	-0.38341	-0.383778	-0.390934	-0.372359	-0.346161	-0.343	-0.334653	-0.249616	-0.17793	-0.0972119	-0.0419655	0.0514879	0.0886257	0.0766201	0.084559	0.0508621	0.0120319	-0.118223	-0.21436
0.00229393	-0.00301042	-0.00727351	-0.0601713	-0.116803	-0.201126	-0.207489	-0.240526	-0.247483	-0.270831	-0.267407	-0.233807	-0.163396	-0.086794	-0.0624529	0.000219175	0.0300015	0.0293663	9.99156e-05	-0.0732395	-0.106467	-0.103467	-0.119435	-0.13251	-0.155081	-0.151584	-0.108569	-0.07114	-0.0338369	-0.01224	-0.0116818	0.0118772	0.0241066	0.0228579	0.0252491	0.034153	0.00785262	-0.0384308	-0.0718823	-0.106167	-0.124634
-0.258211	-0.304034	-0.333034	-0.363609	-0.391339	-0.41772	-0.518994	-0.534357	-0.580999	-0.527786	-0.440847	-0.415785	-0.418918	-0.423475	-0.47022	-0.48495	-0.477879	-0.389507	-0.340496	-0.287173	-0.260587	-0.23775	-0.191989	-0.125521	-0.084318	-0.0253242	-0.0017912	0.0265677	0.0392007	0.0540559	0.0495477	0.0109457	-0.0328917	-0.0464591	-0.0160541	-0.0147435	0.0141079	0.0385517	0.0575601	0.0713614	0.0822007
-0.389507	-0.340496	-0.287173	-0.260587	-0.23775	-0.191989	-0.125521	-0.084318	-0.0253242	-0.0017912	0.0265677	0.0392007	0.0540559	0.0495477	0.0109457	-0.0328917	-0.0464591	-0.0160541	-0.0147435	0.0141079	0.0385517	0.0575601	0.0713614	0.0822007	0.0680919	0.0448119	0.0519275	0.0368982	0.0515498	0.0238359	0.0471255	0.0605251	0.0241096	0.038239	0.0944322	0.102388	0.118715	0.106939	0.0816112	0.060179	-0.015309
0.0540559	0.0495477	0.0109457	-0.0328917	-0.0464591	-0.0160541	-0.0147435	0.0141079	0.0385517	0.0575601	0.0713614	0.0822007	0.0680919	0.0448119	0.0519275	0.0368982	0.0515498	0.0238359	0.0471255	0.0605251	0.0241096	0.038239	0.0944322	0.102388	0.118715	0.106939	0.0816112	0.060179	-0.015309	-0.0808982	-0.17954	-0.230035	-0.265373	-0.199861	-0.236881	-0.190045	-0.206638	-0.246663	-0.277881	-0.283829	-0.239673
0.0238359	0.0471255	0.0605251	0.0241096	0.038239	0.0944322	0.102388	0.118715	0.106939	0.0816112	0.060179	-0.015309	-0.0808982	-0.17954	-0.230035	-0.265373	-0.199861	-0.236881	-0.190045	-0.206638	-0.246663	-0.277881	-0.283829	-0.239673	-0.277636	-0.29968	-0.314364	-0.363168	-0.400506	-0.414325	-0.4049	-0.355764	-0.392338	-0.382493	-0.327805	-0.275861	-0.252958	-0.237353	-0.194185	-0.177397	-0.164678
0.206506	0.19284	0.189153	0.202942	0.166143	0.135603	0.0965075	0.102094	0.076391	0.0995506	0.144272	0.146749	0.127555	0.0816921	0.0775884	0.0927842	0.0984712	0.102149	0.100612	0.0741471	0.063285	0.0874402	0.0962872	0.0729643	0.028593	-0.00353763	-0.0512868	-0.075094	-0.0933632	-0.0836114	-0.115904	-0.0493424	0.0159965	0.0646191	0.121819	0.113594	0.153292	0.206124	0.227174	0.218021	0.234257
0.0927842	0.0984712	0.102149	0.100612	0.0741471	0.063285	0.0874402	0.0962872	0.0729643	0.028593	-0.00353763	-0.0512868	-0.075094	-0.0933632	-0.0836114	-0.115904	-0.0493424	0.0159965	0.0646191	0.121819	0.113594	0.153292	0.206124	0.227174	0.218021	0.234257	0.171342	0.0893732	0.0202668	-0.0315	-0.0487096	-0.0818009	-0.155472	-0.207849	-0.234418	-0.255686	-0.283245	-0.277428	-0.313295	-0.276935	-0.25917
0.0237757	-0.0192119	-0.0563502	-0.158695	-0.22602	-0.305024	-0.28056	-0.261547	-0.245945	-0.229594	-0.226542	-0.225466	-0.261797	-0.251027	-0.320495	-0.328165	-0.330148	-0.274196	-0.221852	-0.264924	-0.30343	-0.235829	-0.220746	-0.163811	-0.0597632	0.0359588	0.078223	0.0944952	0.098137	0.0982627	0.033436	-0.0315969	-0.0356946	-0.0523678	-0.0661622	-0.0136131	0.0420937	0.0771884	0.0902066	0.119815	0.170927
-0.0407569	-0.0261025	-0.007252	-0.00713213	0.00860372	0.00929061	0.0439756	0.0816575	0.0608975	0.0554869	0.0564489	0.0773218	0.108681	0.149768	0.174419	0.188244	0.166615	0.132075	0.096682	0.00530755	-0.055228	-0.178629	-0.280178	-0.312069	-0.350611	-0.411857	-0.331329	-0.213771	-0.113778	-0.0340717	-0.0503333	-0.0205638	-0.0336584	-0.0475144	-0.0743081	-0.127851	-0.214218	-0.288827	-0.333389	-0.293059	-0.254931
0.266113	0.279504	0.287863	0.238702	0.266767	0.276086	0.274924	0.262158	0.239248	0.228649	0.248955	0.2551	0.23336	0.246253	0.226107	0.241972	0.257612	0.244065	0.224284	0.200142	0.147989	0.122996	0.0906117	0.0715593	0.0926895	0.112118	0.0814812	0.0627756	0.069168	0.00460961	-0.0331451	-0.0600183	-0.103684	-0.142066	-0.209606	-0.255142	-0.239782	-0.253213	-0.287579	-0.297611	-0.311503
-0.0703113	-0.132722	-0.176433	-0.230947	-0.281976	-0.314759	-0.32134	-0.29784	-0.284432	-0.255376	-0.185019	-0.116836	-0.084798	-0.0327665	-0.00160749	-0.0461623	-0.0236041	-0.00458037	0.0119409	0.0214515	-0.00290009	0.00839698	0.0229242	-0.0162675	-0.0145829	0.00825711	-0.025623	-0.00697539	-0.00967609	-0.00711369	0.0311362	-0.0171741	-0.0696756	-0.100497	-0.200293	-0.273808	-0.329014	-0.39784	-0.409426	-0.473117	-0.554639
0.151099	0.0930767	0.144778	0.185917	0.188944	0.176609	0.144955	0.122813	0.121172	0.106223	0.134754	0.173646	0.207727	0.235248	0.262424	0.291555	0.296721	0.239103	0.184032	0.158562	0.110745	0.134854	0.132694	0.160331	0.176777	0.132663	0.0843513	0.107924	0.0769449	0.0577482	0.0387542	0.0297139	0.0374048	0.0401379	0.0557753	0.125594	0.192117	0.186987	0.195577	0.189457	0.135456
0.281409	0.283871	0.29579	0.332765	0.325521	0.327455	0.34779	0.408896	0.392224	0.421432	0.434909	0.424674	0.433067	0.389928	0.33862	0.285369	0.232636	0.192493	0.179154	0.165326	0.133281	0.0983299	0.0431409	0.0354135	0.0346818	0.0638616	-0.0150074	-0.0339605	-0.0836464	-0.0633688	-0.0107773	0.0191124	0.0944084	0.0936235	0.0780451	0.1146	0.156264	0.101125	0.127656	0.122761	0.0582608
-0.0633688	-0.0107773	0.0191124	0.0944084	0.0936235	0.0780451	0.1146	0.156264	0.101125	0.127656	0.122761	0.0582608	0.0636597	0.0390172	-0.00161939	0.0222671	0.0328202	0.0633854	0.0657227	-0.0100413	-0.0782559	-0.140001	-0.197443	-0.256816	-0.356582	-0.321757	-0.242417	-0.168002	-0.0972116	-0.0149564	0.0831357	0.180842	0.231134	0.281567	0.336651	0.323534	0.298974	0.29084	0.302186	0.297406	0.225447
0.101125	0.127656	0.122761	0.0582608	0.0636597	0.0390172	-0.00161939	0.0222671	0.0328202	0.0633854	0.0657227	-0.0100413	-0.0782559	-0.140001	-0.197443	-0.256816	-0.356582	-0.321757	-0.242417	-0.168002	-0.0972116	-0.0149564	0.0831357	0.180842	0.231134	0.281567	0.336651	0.323534	0.298974	0.29084	0.302186	0.297406	0.225447	0.221751	0.158309	0.125853	0.122538	0.0843692	0.00405179	-0.144708	-0.307896
0.218217	0.241743	0.255526	0.289483	0.291175	0.28472	0.281238	0.280916	0.273676	0.246222	0.258097	0.236395	0.217136	0.184225	0.170566	0.14482	0.10514	0.0870553	0.0802724	0.0543592	0.0494794	0.058902	0.064419	0.0510825	0.0333436	0.0232747	0.010686	-0.0114344	-0.0830224	-0.0914816	-0.102717	-0.0946027	-0.132454	-0.179421	-0.237912	-0.20253	-0.156006	-0.11966	-0.134067	-0.159467	-0.159175
0.168852	0.162286	0.153466	0.15335	0.0986683	0.0835519	0.0949247	0.14741	0.157945	0.155753	0.146235	0.111728	0.0983447	0.0691195	0.091399	0.0692125	0.0749624	0.0453341	0.0422571	0.0311011	-0.0309773	-0.0885514	-0.0924988	-0.110178	-0.177771	-0.176859	-0.263689	-0.320404	-0.278857	-0.230956	-0.200172	-0.197363	-0.226844	-0.212992	-0.197324	-0.255533	-0.30594	-0.353383	-0.465907	-0.513633	-0.464576
-0.30594	-0.353383	-0.465907	-0.513633	-0.464576	-0.326205	-0.242667	-0.119753	-0.0298932	0.056275	0.104689	0.103766	0.113741	0.137497	0.0762537	0.0561599	0.0849276	0.0967962	0.0960302	0.0662372	0.0448609	0.0297411	0.0262811	0.000611459	0.0628276	0.0616511	-0.0182574	-0.11099	-0.203161	-0.215832	-0.192068	-0.164044	-0.148299	-0.133031	-0.127594	-0.0988736	-0.0257509	0.0475363	0.0618955	0.0465637	0.0355364
0.191807	0.195605	0.192614	0.219654	0.207599	0.225353	0.220968	0.227705	0.163887	0.1408	0.139202	0.129753	0.117509	0.0393758	0.0357792	0.00786617	-0.0253821	-0.0286364	-0.0206902	-0.0658987	-0.116966	-0.13571	-0.142126	-0.112927	-0.17666	-0.204518	-0.152189	-0.150454	-0.173164	-0.184424	-0.194524	-0.17326	-0.147573	-0.0903913	-0.0431904	-0.0463225	-0.0660602	-0.00942926	-0.0108535	-0.00955608	-0.0336799
0.194154	0.211138	0.175436	0.175461	0.1963	0.203876	0.199763	0.186109	0.146386	0.128961	0.0980769	0.117788	0.202002	0.245252	0.267019	0.30434	0.324337	0.299703	0.262299	0.24289	0.248681	0.277945	0.277961	0.293186	0.324148	0.276679	0.271772	0.255336	0.227165	0.146767	0.121249	0.106528	0.117867	0.110359	0.0775564	0.141309	0.147248	0.149865	0.152761	0.181889	0.179713
-0.225127	-0.20018	-0.166489	-0.1141	-0.0485099	-0.0740886	-0.0456884	-0.0606363	-0.120064	-0.184975	-0.19	-0.193054	-0.212795	-0.258442	-0.240894	-0.166577	-0.133753	-0.0901934	-0.048448	-0.0604655	-0.0702606	-0.0638987	-0.0442098	0.0630236	0.0696718	0.0477526	0.0431042	0.00708279	-0.0452365	-0.102288	-0.137178	-0.18804	-0.192201	-0.279392	-0.318486	-0.299293	-0.407846	-0.461012	-0.393182	-0.374629	-0.363994
[truncated: 163 more rows]

## Sheet: ED5e-iii
-1000kb	-950kb	-900kb	-850kb	-800kb	-750kb	-700kb	-650kb	-600kb	-550kb	-500kb	-450kb	-400kb	-350kb	-300kb	-250kb	-200kb	-150kb	-100kb	-50kb	Border	+50kb	+100kb	+150kb	+200kb	+250kb	+300kb	+350kb	+400kb	+450kb	+500kb	+550kb	+600kb	+650kb	+700kb	+750kb	+800kb	+850kb	+900kb	+950kb	+1000kb
[truncated: 452 more rows]

## Sheet: ED5e-iv
-1000kb	-950kb	-900kb	-850kb	-800kb	-750kb	-700kb	-650kb	-600kb	-550kb	-500kb	-450kb	-400kb	-350kb	-300kb	-250kb	-200kb	-150kb	-100kb	-50kb	Border	+50kb	+100kb	+150kb	+200kb	+250kb	+300kb	+350kb	+400kb	+450kb	+500kb	+550kb	+600kb	+650kb	+700kb	+750kb	+800kb	+850kb	+900kb	+950kb	+1000kb
[truncated: 453 more rows]

[truncated: 33 more sheets: ED5e-v, ED5e-vi, ED5e-vii, ED5e-viii, Ed5e-ix, ED5e-x, ED5e-xi, ED5e-xii, ED5e-xiii, ED5e-xiv, ED5e-xv, ED5e-xvi, ED5g-i, ED5g-ii, ED5g-iii, ED5g-iv, ED5h, ED5i-i, ED5i-ii, ED5i-iii …]
