# Supplementary material for: Cell-type specialization is encoded by specific chromatin topologies
Source: Nature. 2021 Nov 17;599(7886):684–91. doi: 10.1038/s41586-021-04081-2 (PMC8612935; doi:10.1038/s41586-021-04081-2)
Supplement: Supplementary file 30 — Source Data Extended Data Fig. 6 [file 41586_2021_4081_MOESM30_ESM.xlsx]

## Sheet: legend
	description
ED6a	Insulation scores for 100-1000kb insulation squares, for ecdf curve plots for Grik2, Dscam and Magi2
ED6b	Matrices are available in GEO repository, accession number: GSE94364; Insulation scores can be found in Supplemental Table 4
ED6c	Melting scores (meltingScore) comparing PGNs R1 and R2 (upper plot) and DNs R1 and R2 (lower plot); table subset from Supplemental Table 8
ED6d	Melting scores (meltingScore) compared to length-scaled RNA RPM (lsRRPM) values for PGNs (upper plot) and DNs R2 (lower plot); table subset from Supplemental Table 8
ED6e	Melting scores (meltingScore) compared to length-scaled ATAC RPM (lsARPM) values for OLGs (upper plot, PGNs R1 (middle plot) and DNs R1 (lower plot); table subset from Supplemental Table 8
ED6f	Melting scores (meltingScore) compared to length-scaled ATAC RPM (lsARPM) values for PGNs (upper plot) and DNs R2 (lower plot); table subset from Supplemental Table 8
ED6g	Topoisomerase inhibition sensitivity (King et al. 2013) for long genes that are in the top 3% of melting genes (TOP_3%), intermediate (INTERMEDIATE) or in non-melting genes (NON_MELT)
ED6h	Clusters definitions for OLGs, PGNs and DNs melting genes; Data from Supplemental Table 8, left: filter on meltingScore_OLGs > 5. middle: filter on meltingScore_PGN_R1 > 5 | meltingScore_PGN_R2 >5. right: filter on meltingScore_DN_R1 > 5 | meltingScore_DN_R2 >5
ED6i	Percentage of genes with lad_assoc50 == TRUE in five groups: meltingScore_OLGs > 5, meltingScore_PGN_R1 > 5, meltingScore_PGN_R2 >5, meltingScore_DN_R1 > 5, meltingScore_DN_R2 >5; table subset from Supplemental Table 8
ED6j	Percentage of genes with nad_assoc50 == TRUE in five groups: meltingScore_OLGs > 5, meltingScore_PGN_R1 > 5, meltingScore_PGN_R2 >5, meltingScore_DN_R1 > 5, meltingScore_DN_R2 >5; table subset from Supplemental Table 8

## Sheet: ED6a
chrom	start	end	gene_name	cell_type	IS_distance	Insulation_Score
chr10	49050000	49100000	Grik2	DN_R1	100	0.0128286
chr10	49100000	49150000	Grik2	DN_R1	100	-0.0553141
chr10	49150000	49200000	Grik2	DN_R1	100	-0.102276
chr10	49200000	49250000	Grik2	DN_R1	100	-0.338564
chr10	49250000	49300000	Grik2	DN_R1	100	-0.404047
chr10	49300000	49350000	Grik2	DN_R1	100	-0.727839
chr10	49350000	49400000	Grik2	DN_R1	100	-0.926236
chr10	49400000	49450000	Grik2	DN_R1	100	-0.32872
chr10	49450000	49500000	Grik2	DN_R1	100	-0.251398
chr10	49500000	49550000	Grik2	DN_R1	100	-0.11882
chr10	49550000	49600000	Grik2	DN_R1	100	-0.250414
chr10	49600000	49650000	Grik2	DN_R1	100	-0.086
chr10	49650000	49700000	Grik2	DN_R1	100	0.012903
chr10	49700000	49750000	Grik2	DN_R1	100	-0.181924
chr10	49750000	49800000	Grik2	DN_R1	100	-0.29331
chr10	49050000	49100000	Grik2	DN_R1	200	-0.047784
chr10	49100000	49150000	Grik2	DN_R1	200	-0.0730942
chr10	49150000	49200000	Grik2	DN_R1	200	-0.173922
chr10	49200000	49250000	Grik2	DN_R1	200	-0.307603
chr10	49250000	49300000	Grik2	DN_R1	200	-0.290915
chr10	49300000	49350000	Grik2	DN_R1	200	-0.310577
chr10	49350000	49400000	Grik2	DN_R1	200	-0.35657
chr10	49400000	49450000	Grik2	DN_R1	200	-0.224709
chr10	49450000	49500000	Grik2	DN_R1	200	-0.30679
chr10	49500000	49550000	Grik2	DN_R1	200	-0.225116
chr10	49550000	49600000	Grik2	DN_R1	200	-0.135371
chr10	49600000	49650000	Grik2	DN_R1	200	-0.190006
chr10	49650000	49700000	Grik2	DN_R1	200	-0.109464
chr10	49700000	49750000	Grik2	DN_R1	200	-0.225428
chr10	49750000	49800000	Grik2	DN_R1	200	-0.308365
chr10	49050000	49100000	Grik2	DN_R1	300	-0.0659469
chr10	49100000	49150000	Grik2	DN_R1	300	-0.128917
chr10	49150000	49200000	Grik2	DN_R1	300	-0.0958747
chr10	49200000	49250000	Grik2	DN_R1	300	-0.0722026
chr10	49250000	49300000	Grik2	DN_R1	300	-0.151077
chr10	49300000	49350000	Grik2	DN_R1	300	-0.184604
chr10	49350000	49400000	Grik2	DN_R1	300	-0.202096
chr10	49400000	49450000	Grik2	DN_R1	300	-0.155314
chr10	49450000	49500000	Grik2	DN_R1	300	-0.142243
chr10	49500000	49550000	Grik2	DN_R1	300	-0.149801
chr10	49550000	49600000	Grik2	DN_R1	300	-0.17074
chr10	49600000	49650000	Grik2	DN_R1	300	-0.181938
chr10	49650000	49700000	Grik2	DN_R1	300	-0.126607
chr10	49700000	49750000	Grik2	DN_R1	300	-0.233884
chr10	49750000	49800000	Grik2	DN_R1	300	-0.282547
chr10	49050000	49100000	Grik2	DN_R1	400	-0.038649
chr10	49100000	49150000	Grik2	DN_R1	400	-0.0256049
chr10	49150000	49200000	Grik2	DN_R1	400	-0.0168607
chr10	49200000	49250000	Grik2	DN_R1	400	-0.0260412
chr10	49250000	49300000	Grik2	DN_R1	400	-0.0700663
chr10	49300000	49350000	Grik2	DN_R1	400	-0.0744802
chr10	49350000	49400000	Grik2	DN_R1	400	-0.103682
chr10	49400000	49450000	Grik2	DN_R1	400	-0.0736451
chr10	49450000	49500000	Grik2	DN_R1	400	-0.0712035
chr10	49500000	49550000	Grik2	DN_R1	400	-0.0975845
chr10	49550000	49600000	Grik2	DN_R1	400	-0.0875819
chr10	49600000	49650000	Grik2	DN_R1	400	-0.124665
chr10	49650000	49700000	Grik2	DN_R1	400	-0.143814
chr10	49700000	49750000	Grik2	DN_R1	400	-0.228045
chr10	49750000	49800000	Grik2	DN_R1	400	-0.206891
chr10	49050000	49100000	Grik2	DN_R1	500	0.00362558
chr10	49100000	49150000	Grik2	DN_R1	500	-0.00562354
chr10	49150000	49200000	Grik2	DN_R1	500	-0.0249308
chr10	49200000	49250000	Grik2	DN_R1	500	0.00429671
chr10	49250000	49300000	Grik2	DN_R1	500	-0.0132511
chr10	49300000	49350000	Grik2	DN_R1	500	-0.00312636
chr10	49350000	49400000	Grik2	DN_R1	500	-0.0127094
chr10	49400000	49450000	Grik2	DN_R1	500	-0.014614
chr10	49450000	49500000	Grik2	DN_R1	500	-0.0388382
chr10	49500000	49550000	Grik2	DN_R1	500	-0.0199209
chr10	49550000	49600000	Grik2	DN_R1	500	-0.0266535
chr10	49600000	49650000	Grik2	DN_R1	500	-0.0705952
chr10	49650000	49700000	Grik2	DN_R1	500	-0.0609661
chr10	49700000	49750000	Grik2	DN_R1	500	-0.108681
chr10	49750000	49800000	Grik2	DN_R1	500	-0.122386
chr10	49050000	49100000	Grik2	DN_R1	600	-0.00892764
chr10	49100000	49150000	Grik2	DN_R1	600	-0.0075502
chr10	49150000	49200000	Grik2	DN_R1	600	-0.00401463
chr10	49200000	49250000	Grik2	DN_R1	600	0.016279
chr10	49250000	49300000	Grik2	DN_R1	600	0.0269393
chr10	49300000	49350000	Grik2	DN_R1	600	0.0160081
chr10	49350000	49400000	Grik2	DN_R1	600	0.00937964
chr10	49400000	49450000	Grik2	DN_R1	600	0.0667192
chr10	49450000	49500000	Grik2	DN_R1	600	0.0500819
chr10	49500000	49550000	Grik2	DN_R1	600	0.0286982
chr10	49550000	49600000	Grik2	DN_R1	600	0.0262518
chr10	49600000	49650000	Grik2	DN_R1	600	0.0230926
chr10	49650000	49700000	Grik2	DN_R1	600	0.020141
chr10	49700000	49750000	Grik2	DN_R1	600	-0.0353781
chr10	49750000	49800000	Grik2	DN_R1	600	-0.047494
chr10	49050000	49100000	Grik2	DN_R1	700	0.0279967
chr10	49100000	49150000	Grik2	DN_R1	700	0.00645522
chr10	49150000	49200000	Grik2	DN_R1	700	0.0429289
chr10	49200000	49250000	Grik2	DN_R1	700	0.0455007
chr10	49250000	49300000	Grik2	DN_R1	700	0.0440173
chr10	49300000	49350000	Grik2	DN_R1	700	0.0719529
chr10	49350000	49400000	Grik2	DN_R1	700	0.0608878
chr10	49400000	49450000	Grik2	DN_R1	700	0.0880524
chr10	49450000	49500000	Grik2	DN_R1	700	0.0896416
chr10	49500000	49550000	Grik2	DN_R1	700	0.0983164
chr10	49550000	49600000	Grik2	DN_R1	700	0.0973955
chr10	49600000	49650000	Grik2	DN_R1	700	0.0700229
chr10	49650000	49700000	Grik2	DN_R1	700	0.0709491
chr10	49700000	49750000	Grik2	DN_R1	700	0.0428533
chr10	49750000	49800000	Grik2	DN_R1	700	0.0174765
chr10	49050000	49100000	Grik2	DN_R1	800	0.0794683
chr10	49100000	49150000	Grik2	DN_R1	800	0.0734493
chr10	49150000	49200000	Grik2	DN_R1	800	0.0736518
chr10	49200000	49250000	Grik2	DN_R1	800	0.0981516
chr10	49250000	49300000	Grik2	DN_R1	800	0.114586
chr10	49300000	49350000	Grik2	DN_R1	800	0.111037
chr10	49350000	49400000	Grik2	DN_R1	800	0.10808
chr10	49400000	49450000	Grik2	DN_R1	800	0.129366
chr10	49450000	49500000	Grik2	DN_R1	800	0.116827
chr10	49500000	49550000	Grik2	DN_R1	800	0.116433
chr10	49550000	49600000	Grik2	DN_R1	800	0.134376
chr10	49600000	49650000	Grik2	DN_R1	800	0.123779
chr10	49650000	49700000	Grik2	DN_R1	800	0.134333
chr10	49700000	49750000	Grik2	DN_R1	800	0.0908135
chr10	49750000	49800000	Grik2	DN_R1	800	0.0587804
chr10	49050000	49100000	Grik2	DN_R1	900	0.121548
chr10	49100000	49150000	Grik2	DN_R1	900	0.129251
chr10	49150000	49200000	Grik2	DN_R1	900	0.141032
chr10	49200000	49250000	Grik2	DN_R1	900	0.153934
chr10	49250000	49300000	Grik2	DN_R1	900	0.157575
chr10	49300000	49350000	Grik2	DN_R1	900	0.166303
chr10	49350000	49400000	Grik2	DN_R1	900	0.173023
chr10	49400000	49450000	Grik2	DN_R1	900	0.175122
chr10	49450000	49500000	Grik2	DN_R1	900	0.157672
chr10	49500000	49550000	Grik2	DN_R1	900	0.140967
chr10	49550000	49600000	Grik2	DN_R1	900	0.140474
chr10	49600000	49650000	Grik2	DN_R1	900	0.142232
chr10	49650000	49700000	Grik2	DN_R1	900	0.163747
chr10	49700000	49750000	Grik2	DN_R1	900	0.11602
chr10	49750000	49800000	Grik2	DN_R1	900	0.0913098
chr10	49050000	49100000	Grik2	DN_R1	1000	0.174164
chr10	49100000	49150000	Grik2	DN_R1	1000	0.174864
chr10	49150000	49200000	Grik2	DN_R1	1000	0.191036
chr10	49200000	49250000	Grik2	DN_R1	1000	0.211712
chr10	49250000	49300000	Grik2	DN_R1	1000	0.219407
chr10	49300000	49350000	Grik2	DN_R1	1000	0.223066
chr10	49350000	49400000	Grik2	DN_R1	1000	0.205584
chr10	49400000	49450000	Grik2	DN_R1	1000	0.206197
chr10	49450000	49500000	Grik2	DN_R1	1000	0.207345
chr10	49500000	49550000	Grik2	DN_R1	1000	0.193347
chr10	49550000	49600000	Grik2	DN_R1	1000	0.182699
chr10	49600000	49650000	Grik2	DN_R1	1000	0.150879
chr10	49650000	49700000	Grik2	DN_R1	1000	0.143774
chr10	49700000	49750000	Grik2	DN_R1	1000	0.117197
chr10	49750000	49800000	Grik2	DN_R1	1000	0.118907
chr10	49050000	49100000	Grik2	DN_R2	100	-0.20972
chr10	49100000	49150000	Grik2	DN_R2	100	-0.180306
chr10	49150000	49200000	Grik2	DN_R2	100	0.0610374
chr10	49200000	49250000	Grik2	DN_R2	100	-0.0393673
chr10	49250000	49300000	Grik2	DN_R2	100	-0.1544
chr10	49300000	49350000	Grik2	DN_R2	100	-0.225292
chr10	49350000	49400000	Grik2	DN_R2	100	-0.0799716
chr10	49400000	49450000	Grik2	DN_R2	100	0.0323134
chr10	49450000	49500000	Grik2	DN_R2	100	0.0581475
chr10	49500000	49550000	Grik2	DN_R2	100	-0.093924
chr10	49550000	49600000	Grik2	DN_R2	100	-0.148848
chr10	49600000	49650000	Grik2	DN_R2	100	0.0574703
chr10	49650000	49700000	Grik2	DN_R2	100	0.159217
chr10	49700000	49750000	Grik2	DN_R2	100	0.185544
chr10	49750000	49800000	Grik2	DN_R2	100	0.0723565
chr10	49050000	49100000	Grik2	DN_R2	200	-0.146765
chr10	49100000	49150000	Grik2	DN_R2	200	-0.0233545
chr10	49150000	49200000	Grik2	DN_R2	200	-0.00969532
chr10	49200000	49250000	Grik2	DN_R2	200	-0.0389728
chr10	49250000	49300000	Grik2	DN_R2	200	-0.0357788
chr10	49300000	49350000	Grik2	DN_R2	200	-0.0660484
chr10	49350000	49400000	Grik2	DN_R2	200	0.00261089
chr10	49400000	49450000	Grik2	DN_R2	200	-0.0231612
chr10	49450000	49500000	Grik2	DN_R2	200	-0.0463457
chr10	49500000	49550000	Grik2	DN_R2	200	-0.0731612
chr10	49550000	49600000	Grik2	DN_R2	200	-0.0652341
chr10	49600000	49650000	Grik2	DN_R2	200	0.0297272
chr10	49650000	49700000	Grik2	DN_R2	200	0.0400728
chr10	49700000	49750000	Grik2	DN_R2	200	0.0370426
chr10	49750000	49800000	Grik2	DN_R2	200	0.0127922
chr10	49050000	49100000	Grik2	DN_R2	300	-0.0726939
chr10	49100000	49150000	Grik2	DN_R2	300	-0.0312469
chr10	49150000	49200000	Grik2	DN_R2	300	-0.0686839
chr10	49200000	49250000	Grik2	DN_R2	300	-0.035421
chr10	49250000	49300000	Grik2	DN_R2	300	-0.00402577
chr10	49300000	49350000	Grik2	DN_R2	300	-0.0362806
chr10	49350000	49400000	Grik2	DN_R2	300	0.0650283
chr10	49400000	49450000	Grik2	DN_R2	300	0.0238848
chr10	49450000	49500000	Grik2	DN_R2	300	-0.00606823
chr10	49500000	49550000	Grik2	DN_R2	300	-0.0568304
chr10	49550000	49600000	Grik2	DN_R2	300	-0.0980014
chr10	49600000	49650000	Grik2	DN_R2	300	-0.0454179
chr10	49650000	49700000	Grik2	DN_R2	300	-0.0861648
chr10	49700000	49750000	Grik2	DN_R2	300	-0.121979
chr10	49750000	49800000	Grik2	DN_R2	300	-0.13042
chr10	49050000	49100000	Grik2	DN_R2	400	-0.0378174
chr10	49100000	49150000	Grik2	DN_R2	400	0.00170375
chr10	49150000	49200000	Grik2	DN_R2	400	0.00866768
chr10	49200000	49250000	Grik2	DN_R2	400	0.0233518
chr10	49250000	49300000	Grik2	DN_R2	400	0.0235315
chr10	49300000	49350000	Grik2	DN_R2	400	-0.00428119
chr10	49350000	49400000	Grik2	DN_R2	400	0.0399981
chr10	49400000	49450000	Grik2	DN_R2	400	0.0444142
chr10	49450000	49500000	Grik2	DN_R2	400	0.0499827
chr10	49500000	49550000	Grik2	DN_R2	400	-0.0840812
chr10	49550000	49600000	Grik2	DN_R2	400	-0.154587
chr10	49600000	49650000	Grik2	DN_R2	400	-0.142424
chr10	49650000	49700000	Grik2	DN_R2	400	-0.168523
chr10	49700000	49750000	Grik2	DN_R2	400	-0.118316
chr10	49750000	49800000	Grik2	DN_R2	400	-0.182234
chr10	49050000	49100000	Grik2	DN_R2	500	0.0451304
chr10	49100000	49150000	Grik2	DN_R2	500	0.068374
chr10	49150000	49200000	Grik2	DN_R2	500	0.0801681
chr10	49200000	49250000	Grik2	DN_R2	500	0.0903597
chr10	49250000	49300000	Grik2	DN_R2	500	0.0740452
chr10	49300000	49350000	Grik2	DN_R2	500	0.0446481
chr10	49350000	49400000	Grik2	DN_R2	500	0.0467381
chr10	49400000	49450000	Grik2	DN_R2	500	0.0119422
chr10	49450000	49500000	Grik2	DN_R2	500	-0.00523108
chr10	49500000	49550000	Grik2	DN_R2	500	-0.0876267
chr10	49550000	49600000	Grik2	DN_R2	500	-0.116323
chr10	49600000	49650000	Grik2	DN_R2	500	-0.16342
chr10	49650000	49700000	Grik2	DN_R2	500	-0.186641
chr10	49700000	49750000	Grik2	DN_R2	500	-0.151754
chr10	49750000	49800000	Grik2	DN_R2	500	-0.14989
chr10	49050000	49100000	Grik2	DN_R2	600	0.0723848
chr10	49100000	49150000	Grik2	DN_R2	600	0.125508
chr10	49150000	49200000	Grik2	DN_R2	600	0.138555
chr10	49200000	49250000	Grik2	DN_R2	600	0.158705
chr10	49250000	49300000	Grik2	DN_R2	600	0.124408
chr10	49300000	49350000	Grik2	DN_R2	600	0.0726801
chr10	49350000	49400000	Grik2	DN_R2	600	0.0635638
chr10	49400000	49450000	Grik2	DN_R2	600	0.0179422
chr10	49450000	49500000	Grik2	DN_R2	600	0.00685671
chr10	49500000	49550000	Grik2	DN_R2	600	-0.045434
chr10	49550000	49600000	Grik2	DN_R2	600	-0.101739
chr10	49600000	49650000	Grik2	DN_R2	600	-0.0917195
chr10	49650000	49700000	Grik2	DN_R2	600	-0.103313
chr10	49700000	49750000	Grik2	DN_R2	600	-0.149373
chr10	49750000	49800000	Grik2	DN_R2	600	-0.181814
chr10	49050000	49100000	Grik2	DN_R2	700	0.111284
chr10	49100000	49150000	Grik2	DN_R2	700	0.156767
chr10	49150000	49200000	Grik2	DN_R2	700	0.163235
chr10	49200000	49250000	Grik2	DN_R2	700	0.172002
chr10	49250000	49300000	Grik2	DN_R2	700	0.158158
chr10	49300000	49350000	Grik2	DN_R2	700	0.0978914
chr10	49350000	49400000	Grik2	DN_R2	700	0.0872758
chr10	49400000	49450000	Grik2	DN_R2	700	0.0694246
chr10	49450000	49500000	Grik2	DN_R2	700	0.0419476
chr10	49500000	49550000	Grik2	DN_R2	700	0.0107591
chr10	49550000	49600000	Grik2	DN_R2	700	-0.0149772
chr10	49600000	49650000	Grik2	DN_R2	700	-0.027457
chr10	49650000	49700000	Grik2	DN_R2	700	-0.0774294
chr10	49700000	49750000	Grik2	DN_R2	700	-0.0933388
chr10	49750000	49800000	Grik2	DN_R2	700	-0.133683
chr10	49050000	49100000	Grik2	DN_R2	800	0.16294
chr10	49100000	49150000	Grik2	DN_R2	800	0.174586
chr10	49150000	49200000	Grik2	DN_R2	800	0.179539
chr10	49200000	49250000	Grik2	DN_R2	800	0.154127
chr10	49250000	49300000	Grik2	DN_R2	800	0.146317
chr10	49300000	49350000	Grik2	DN_R2	800	0.135056
chr10	49350000	49400000	Grik2	DN_R2	800	0.132238
chr10	49400000	49450000	Grik2	DN_R2	800	0.128907
chr10	49450000	49500000	Grik2	DN_R2	800	0.104307
chr10	49500000	49550000	Grik2	DN_R2	800	0.0651899
chr10	49550000	49600000	Grik2	DN_R2	800	0.0093777
chr10	49600000	49650000	Grik2	DN_R2	800	0.0112729
chr10	49650000	49700000	Grik2	DN_R2	800	-0.0182951
chr10	49700000	49750000	Grik2	DN_R2	800	-0.0356851
chr10	49750000	49800000	Grik2	DN_R2	800	-0.0631269
chr10	49050000	49100000	Grik2	DN_R2	900	0.185734
chr10	49100000	49150000	Grik2	DN_R2	900	0.189079
chr10	49150000	49200000	Grik2	DN_R2	900	0.195665
chr10	49200000	49250000	Grik2	DN_R2	900	0.187071
chr10	49250000	49300000	Grik2	DN_R2	900	0.167523
chr10	49300000	49350000	Grik2	DN_R2	900	0.155448
chr10	49350000	49400000	Grik2	DN_R2	900	0.164276
chr10	49400000	49450000	Grik2	DN_R2	900	0.163212
chr10	49450000	49500000	Grik2	DN_R2	900	0.1378
chr10	49500000	49550000	Grik2	DN_R2	900	0.0993288
chr10	49550000	49600000	Grik2	DN_R2	900	0.0492123
chr10	49600000	49650000	Grik2	DN_R2	900	0.0452652
chr10	49650000	49700000	Grik2	DN_R2	900	0.0163636
chr10	49700000	49750000	Grik2	DN_R2	900	-0.00326417
chr10	49750000	49800000	Grik2	DN_R2	900	-0.0436648
chr10	49050000	49100000	Grik2	DN_R2	1000	0.213118
chr10	49100000	49150000	Grik2	DN_R2	1000	0.227115
chr10	49150000	49200000	Grik2	DN_R2	1000	0.214431
chr10	49200000	49250000	Grik2	DN_R2	1000	0.22651
chr10	49250000	49300000	Grik2	DN_R2	1000	0.221065
chr10	49300000	49350000	Grik2	DN_R2	1000	0.185509
chr10	49350000	49400000	Grik2	DN_R2	1000	0.175539
chr10	49400000	49450000	Grik2	DN_R2	1000	0.167078
chr10	49450000	49500000	Grik2	DN_R2	1000	0.143312
chr10	49500000	49550000	Grik2	DN_R2	1000	0.118996
chr10	49550000	49600000	Grik2	DN_R2	1000	0.0962116
chr10	49600000	49650000	Grik2	DN_R2	1000	0.0707482
chr10	49650000	49700000	Grik2	DN_R2	1000	0.0178692
chr10	49700000	49750000	Grik2	DN_R2	1000	-0.028002
chr10	49750000	49800000	Grik2	DN_R2	1000	-0.0739653
chr10	49050000	49100000	Grik2	mESC	100	0.143781
chr10	49100000	49150000	Grik2	mESC	100	0.0167554
chr10	49150000	49200000	Grik2	mESC	100	-0.0721979
chr10	49200000	49250000	Grik2	mESC	100	-0.0253616
chr10	49250000	49300000	Grik2	mESC	100	0.0898314
chr10	49300000	49350000	Grik2	mESC	100	0.132951
chr10	49350000	49400000	Grik2	mESC	100	0.067713
chr10	49400000	49450000	Grik2	mESC	100	0.0866093
chr10	49450000	49500000	Grik2	mESC	100	-0.0506813
chr10	49500000	49550000	Grik2	mESC	100	0.0287582
chr10	49550000	49600000	Grik2	mESC	100	0.0646376
chr10	49600000	49650000	Grik2	mESC	100	-0.0208369
chr10	49650000	49700000	Grik2	mESC	100	-0.0662327
chr10	49700000	49750000	Grik2	mESC	100	0.0321789
chr10	49750000	49800000	Grik2	mESC	100	-0.0154261
chr10	49050000	49100000	Grik2	mESC	200	0.145235
chr10	49100000	49150000	Grik2	mESC	200	0.145972
chr10	49150000	49200000	Grik2	mESC	200	0.0461973
chr10	49200000	49250000	Grik2	mESC	200	0.0453534
chr10	49250000	49300000	Grik2	mESC	200	0.100176
chr10	49300000	49350000	Grik2	mESC	200	0.0892407
chr10	49350000	49400000	Grik2	mESC	200	0.0660748
chr10	49400000	49450000	Grik2	mESC	200	0.0578005
chr10	49450000	49500000	Grik2	mESC	200	0.0156839
chr10	49500000	49550000	Grik2	mESC	200	0.0149687
chr10	49550000	49600000	Grik2	mESC	200	0.075516
chr10	49600000	49650000	Grik2	mESC	200	0.0191449
chr10	49650000	49700000	Grik2	mESC	200	0.0160139
chr10	49700000	49750000	Grik2	mESC	200	0.0100626
chr10	49750000	49800000	Grik2	mESC	200	0.00735443
chr10	49050000	49100000	Grik2	mESC	300	0.172146
chr10	49100000	49150000	Grik2	mESC	300	0.167357
chr10	49150000	49200000	Grik2	mESC	300	0.102317
chr10	49200000	49250000	Grik2	mESC	300	0.13724
chr10	49250000	49300000	Grik2	mESC	300	0.112376
chr10	49300000	49350000	Grik2	mESC	300	0.104828
chr10	49350000	49400000	Grik2	mESC	300	0.078216
chr10	49400000	49450000	Grik2	mESC	300	0.0618774
chr10	49450000	49500000	Grik2	mESC	300	0.0414246
chr10	49500000	49550000	Grik2	mESC	300	0.0547771
chr10	49550000	49600000	Grik2	mESC	300	0.0989019
chr10	49600000	49650000	Grik2	mESC	300	0.062406
chr10	49650000	49700000	Grik2	mESC	300	0.0699697
chr10	49700000	49750000	Grik2	mESC	300	0.0669791
chr10	49750000	49800000	Grik2	mESC	300	0.0844505
chr10	49050000	49100000	Grik2	mESC	400	0.189417
chr10	49100000	49150000	Grik2	mESC	400	0.198158
chr10	49150000	49200000	Grik2	mESC	400	0.148872
chr10	49200000	49250000	Grik2	mESC	400	0.169541
chr10	49250000	49300000	Grik2	mESC	400	0.143785
chr10	49300000	49350000	Grik2	mESC	400	0.126942
chr10	49350000	49400000	Grik2	mESC	400	0.0908604
chr10	49400000	49450000	Grik2	mESC	400	0.107241
chr10	49450000	49500000	Grik2	mESC	400	0.0975407
chr10	49500000	49550000	Grik2	mESC	400	0.108479
chr10	49550000	49600000	Grik2	mESC	400	0.10845
chr10	49600000	49650000	Grik2	mESC	400	0.0948927
chr10	49650000	49700000	Grik2	mESC	400	0.137014
chr10	49700000	49750000	Grik2	mESC	400	0.125105
chr10	49750000	49800000	Grik2	mESC	400	0.106556
chr10	49050000	49100000	Grik2	mESC	500	0.194178
chr10	49100000	49150000	Grik2	mESC	500	0.208443
chr10	49150000	49200000	Grik2	mESC	500	0.186534
chr10	49200000	49250000	Grik2	mESC	500	0.203027
chr10	49250000	49300000	Grik2	mESC	500	0.175445
chr10	49300000	49350000	Grik2	mESC	500	0.178721
chr10	49350000	49400000	Grik2	mESC	500	0.174689
chr10	49400000	49450000	Grik2	mESC	500	0.191229
chr10	49450000	49500000	Grik2	mESC	500	0.150804
chr10	49500000	49550000	Grik2	mESC	500	0.15144
chr10	49550000	49600000	Grik2	mESC	500	0.168535
chr10	49600000	49650000	Grik2	mESC	500	0.128173
chr10	49650000	49700000	Grik2	mESC	500	0.13928
chr10	49700000	49750000	Grik2	mESC	500	0.144401
chr10	49750000	49800000	Grik2	mESC	500	0.148283
chr10	49050000	49100000	Grik2	mESC	600	0.231978
chr10	49100000	49150000	Grik2	mESC	600	0.229602
chr10	49150000	49200000	Grik2	mESC	600	0.215641
chr10	49200000	49250000	Grik2	mESC	600	0.240774
chr10	49250000	49300000	Grik2	mESC	600	0.243863
chr10	49300000	49350000	Grik2	mESC	600	0.255537
chr10	49350000	49400000	Grik2	mESC	600	0.223108
chr10	49400000	49450000	Grik2	mESC	600	0.231615
chr10	49450000	49500000	Grik2	mESC	600	0.223609
chr10	49500000	49550000	Grik2	mESC	600	0.206237
chr10	49550000	49600000	Grik2	mESC	600	0.196913
chr10	49600000	49650000	Grik2	mESC	600	0.161826
chr10	49650000	49700000	Grik2	mESC	600	0.176999
chr10	49700000	49750000	Grik2	mESC	600	0.161806
chr10	49750000	49800000	Grik2	mESC	600	0.165618
chr10	49050000	49100000	Grik2	mESC	700	0.25586
chr10	49100000	49150000	Grik2	mESC	700	0.273747
chr10	49150000	49200000	Grik2	mESC	700	0.269791
chr10	49200000	49250000	Grik2	mESC	700	0.285964
chr10	49250000	49300000	Grik2	mESC	700	0.2725
chr10	49300000	49350000	Grik2	mESC	700	0.280363
chr10	49350000	49400000	Grik2	mESC	700	0.28023
chr10	49400000	49450000	Grik2	mESC	700	0.288606
chr10	49450000	49500000	Grik2	mESC	700	0.265414
chr10	49500000	49550000	Grik2	mESC	700	0.242435
chr10	49550000	49600000	Grik2	mESC	700	0.245624
chr10	49600000	49650000	Grik2	mESC	700	0.20962
chr10	49650000	49700000	Grik2	mESC	700	0.204338
chr10	49700000	49750000	Grik2	mESC	700	0.180668
chr10	49750000	49800000	Grik2	mESC	700	0.181303
chr10	49050000	49100000	Grik2	mESC	800	0.29916
chr10	49100000	49150000	Grik2	mESC	800	0.312183
chr10	49150000	49200000	Grik2	mESC	800	0.292262
chr10	49200000	49250000	Grik2	mESC	800	0.309868
chr10	49250000	49300000	Grik2	mESC	800	0.302635
chr10	49300000	49350000	Grik2	mESC	800	0.300786
chr10	49350000	49400000	Grik2	mESC	800	0.304193
chr10	49400000	49450000	Grik2	mESC	800	0.303277
chr10	49450000	49500000	Grik2	mESC	800	0.296837
chr10	49500000	49550000	Grik2	mESC	800	0.291049
chr10	49550000	49600000	Grik2	mESC	800	0.279413
chr10	49600000	49650000	Grik2	mESC	800	0.235394
chr10	49650000	49700000	Grik2	mESC	800	0.234912
chr10	49700000	49750000	Grik2	mESC	800	0.242055
chr10	49750000	49800000	Grik2	mESC	800	0.236356
chr10	49050000	49100000	Grik2	mESC	900	0.308104
chr10	49100000	49150000	Grik2	mESC	900	0.320052
chr10	49150000	49200000	Grik2	mESC	900	0.322771
chr10	49200000	49250000	Grik2	mESC	900	0.326045
chr10	49250000	49300000	Grik2	mESC	900	0.321807
chr10	49300000	49350000	Grik2	mESC	900	0.319228
chr10	49350000	49400000	Grik2	mESC	900	0.313787
chr10	49400000	49450000	Grik2	mESC	900	0.31424
chr10	49450000	49500000	Grik2	mESC	900	0.306068
chr10	49500000	49550000	Grik2	mESC	900	0.293428
chr10	49550000	49600000	Grik2	mESC	900	0.304375
chr10	49600000	49650000	Grik2	mESC	900	0.302947
chr10	49650000	49700000	Grik2	mESC	900	0.296553
chr10	49700000	49750000	Grik2	mESC	900	0.260893
chr10	49750000	49800000	Grik2	mESC	900	0.248253
chr10	49050000	49100000	Grik2	mESC	1000	0.327597
chr10	49100000	49150000	Grik2	mESC	1000	0.336265
chr10	49150000	49200000	Grik2	mESC	1000	0.332678
chr10	49200000	49250000	Grik2	mESC	1000	0.333293
chr10	49250000	49300000	Grik2	mESC	1000	0.33457
chr10	49300000	49350000	Grik2	mESC	1000	0.325543
chr10	49350000	49400000	Grik2	mESC	1000	0.318638
chr10	49400000	49450000	Grik2	mESC	1000	0.321552
chr10	49450000	49500000	Grik2	mESC	1000	0.311996
chr10	49500000	49550000	Grik2	mESC	1000	0.325016
chr10	49550000	49600000	Grik2	mESC	1000	0.337399
chr10	49600000	49650000	Grik2	mESC	1000	0.3014
chr10	49650000	49700000	Grik2	mESC	1000	0.29797
chr10	49700000	49750000	Grik2	mESC	1000	0.282012
chr10	49750000	49800000	Grik2	mESC	1000	0.267486
chr10	49050000	49100000	Grik2	OLG	100	0.135626
chr10	49100000	49150000	Grik2	OLG	100	0.0828309
chr10	49150000	49200000	Grik2	OLG	100	-0.0727953
chr10	49200000	49250000	Grik2	OLG	100	-0.229046
chr10	49250000	49300000	Grik2	OLG	100	-0.142116
chr10	49300000	49350000	Grik2	OLG	100	-0.0176208
chr10	49350000	49400000	Grik2	OLG	100	-0.0169044
chr10	49400000	49450000	Grik2	OLG	100	0.0123565
chr10	49450000	49500000	Grik2	OLG	100	-0.131926
chr10	49500000	49550000	Grik2	OLG	100	0.0328817
chr10	49550000	49600000	Grik2	OLG	100	-0.0717805
chr10	49600000	49650000	Grik2	OLG	100	-0.398603
chr10	49650000	49700000	Grik2	OLG	100	-0.468115
chr10	49700000	49750000	Grik2	OLG	100	-0.276583
chr10	49750000	49800000	Grik2	OLG	100	-0.322518
chr10	49050000	49100000	Grik2	OLG	200	0.106541
chr10	49100000	49150000	Grik2	OLG	200	0.0570032
chr10	49150000	49200000	Grik2	OLG	200	0.0466125
chr10	49200000	49250000	Grik2	OLG	200	0.0151555
chr10	49250000	49300000	Grik2	OLG	200	0.0173371
chr10	49300000	49350000	Grik2	OLG	200	-0.0563464
chr10	49350000	49400000	Grik2	OLG	200	-0.0961061
chr10	49400000	49450000	Grik2	OLG	200	-0.049085
chr10	49450000	49500000	Grik2	OLG	200	-0.119317
chr10	49500000	49550000	Grik2	OLG	200	-0.00149462
chr10	49550000	49600000	Grik2	OLG	200	0.0254331
chr10	49600000	49650000	Grik2	OLG	200	-0.226353
chr10	49650000	49700000	Grik2	OLG	200	-0.285066
chr10	49700000	49750000	Grik2	OLG	200	-0.354265
chr10	49750000	49800000	Grik2	OLG	200	-0.278519
chr10	49050000	49100000	Grik2	OLG	300	0.126232
chr10	49100000	49150000	Grik2	OLG	300	0.143311
chr10	49150000	49200000	Grik2	OLG	300	0.13701
chr10	49200000	49250000	Grik2	OLG	300	0.0568505
chr10	49250000	49300000	Grik2	OLG	300	0.00676724
chr10	49300000	49350000	Grik2	OLG	300	-0.0256737
chr10	49350000	49400000	Grik2	OLG	300	-0.0791581
chr10	49400000	49450000	Grik2	OLG	300	-0.142861
chr10	49450000	49500000	Grik2	OLG	300	-0.102564
chr10	49500000	49550000	Grik2	OLG	300	-0.0260322
chr10	49550000	49600000	Grik2	OLG	300	0.0301149
chr10	49600000	49650000	Grik2	OLG	300	-0.0315455
chr10	49650000	49700000	Grik2	OLG	300	-0.042526
chr10	49700000	49750000	Grik2	OLG	300	-0.174403
chr10	49750000	49800000	Grik2	OLG	300	-0.219654
chr10	49050000	49100000	Grik2	OLG	400	0.171588
chr10	49100000	49150000	Grik2	OLG	400	0.12601
chr10	49150000	49200000	Grik2	OLG	400	0.106001
chr10	49200000	49250000	Grik2	OLG	400	0.0629105
chr10	49250000	49300000	Grik2	OLG	400	0.0259833
chr10	49300000	49350000	Grik2	OLG	400	-0.0436147
chr10	49350000	49400000	Grik2	OLG	400	-0.0785205
chr10	49400000	49450000	Grik2	OLG	400	-0.0898117
chr10	49450000	49500000	Grik2	OLG	400	-0.0484082
chr10	49500000	49550000	Grik2	OLG	400	-0.0234465
chr10	49550000	49600000	Grik2	OLG	400	0.00467115
chr10	49600000	49650000	Grik2	OLG	400	-0.0152666
chr10	49650000	49700000	Grik2	OLG	400	0.0290614
chr10	49700000	49750000	Grik2	OLG	400	-0.0768497
chr10	49750000	49800000	Grik2	OLG	400	-0.130174
chr10	49050000	49100000	Grik2	OLG	500	0.146446
chr10	49100000	49150000	Grik2	OLG	500	0.140258
chr10	49150000	49200000	Grik2	OLG	500	0.0935131
chr10	49200000	49250000	Grik2	OLG	500	0.0347061
chr10	49250000	49300000	Grik2	OLG	500	0.025744
chr10	49300000	49350000	Grik2	OLG	500	-0.0114425
chr10	49350000	49400000	Grik2	OLG	500	-0.032866
chr10	49400000	49450000	Grik2	OLG	500	-0.0138487
chr10	49450000	49500000	Grik2	OLG	500	0.0155113
chr10	49500000	49550000	Grik2	OLG	500	0.0365525
chr10	49550000	49600000	Grik2	OLG	500	0.0317101
chr10	49600000	49650000	Grik2	OLG	500	-0.0611197
chr10	49650000	49700000	Grik2	OLG	500	-0.0698861
chr10	49700000	49750000	Grik2	OLG	500	-0.101876
chr10	49750000	49800000	Grik2	OLG	500	-0.0747825
chr10	49050000	49100000	Grik2	OLG	600	0.15043
chr10	49100000	49150000	Grik2	OLG	600	0.109565
chr10	49150000	49200000	Grik2	OLG	600	0.0907856
chr10	49200000	49250000	Grik2	OLG	600	0.0437022
chr10	49250000	49300000	Grik2	OLG	600	0.0333881
chr10	49300000	49350000	Grik2	OLG	600	0.0335506
chr10	49350000	49400000	Grik2	OLG	600	0.0452339
chr10	49400000	49450000	Grik2	OLG	600	0.0634706
chr10	49450000	49500000	Grik2	OLG	600	0.0565236
chr10	49500000	49550000	Grik2	OLG	600	0.0522082
chr10	49550000	49600000	Grik2	OLG	600	0.0032052
chr10	49600000	49650000	Grik2	OLG	600	-0.069236
chr10	49650000	49700000	Grik2	OLG	600	-0.0734838
chr10	49700000	49750000	Grik2	OLG	600	-0.10912
chr10	49750000	49800000	Grik2	OLG	600	-0.109094
chr10	49050000	49100000	Grik2	OLG	700	0.152294
chr10	49100000	49150000	Grik2	OLG	700	0.127485
chr10	49150000	49200000	Grik2	OLG	700	0.122117
chr10	49200000	49250000	Grik2	OLG	700	0.103776
chr10	49250000	49300000	Grik2	OLG	700	0.131466
chr10	49300000	49350000	Grik2	OLG	700	0.10788
chr10	49350000	49400000	Grik2	OLG	700	0.0818371
chr10	49400000	49450000	Grik2	OLG	700	0.0485075
chr10	49450000	49500000	Grik2	OLG	700	0.0264385
chr10	49500000	49550000	Grik2	OLG	700	0.040676
chr10	49550000	49600000	Grik2	OLG	700	0.017844
chr10	49600000	49650000	Grik2	OLG	700	-0.0200148
chr10	49650000	49700000	Grik2	OLG	700	-0.0541618
chr10	49700000	49750000	Grik2	OLG	700	-0.0944617
chr10	49750000	49800000	Grik2	OLG	700	-0.11303
chr10	49050000	49100000	Grik2	OLG	800	0.164154
chr10	49100000	49150000	Grik2	OLG	800	0.184328
chr10	49150000	49200000	Grik2	OLG	800	0.202733
chr10	49200000	49250000	Grik2	OLG	800	0.18567
chr10	49250000	49300000	Grik2	OLG	800	0.171795
chr10	49300000	49350000	Grik2	OLG	800	0.111407
chr10	49350000	49400000	Grik2	OLG	800	0.0802968
chr10	49400000	49450000	Grik2	OLG	800	0.0568737
chr10	49450000	49500000	Grik2	OLG	800	0.0504656
chr10	49500000	49550000	Grik2	OLG	800	0.0560231
chr10	49550000	49600000	Grik2	OLG	800	0.0214266
chr10	49600000	49650000	Grik2	OLG	800	0.00491597
chr10	49650000	49700000	Grik2	OLG	800	-0.0149462
chr10	49700000	49750000	Grik2	OLG	800	-0.0244418
chr10	49750000	49800000	Grik2	OLG	800	-0.0597235
chr10	49050000	49100000	Grik2	OLG	900	0.229736
chr10	49100000	49150000	Grik2	OLG	900	0.224642
chr10	49150000	49200000	Grik2	OLG	900	0.211335
chr10	49200000	49250000	Grik2	OLG	900	0.182997
chr10	49250000	49300000	Grik2	OLG	900	0.164757
chr10	49300000	49350000	Grik2	OLG	900	0.142428
chr10	49350000	49400000	Grik2	OLG	900	0.115832
chr10	49400000	49450000	Grik2	OLG	900	0.0942759
chr10	49450000	49500000	Grik2	OLG	900	0.0847192
chr10	49500000	49550000	Grik2	OLG	900	0.093682
chr10	49550000	49600000	Grik2	OLG	900	0.0684659
chr10	49600000	49650000	Grik2	OLG	900	0.0372716
chr10	49650000	49700000	Grik2	OLG	900	0.0185355
chr10	49700000	49750000	Grik2	OLG	900	0.00401999
chr10	49750000	49800000	Grik2	OLG	900	-0.0291109
chr10	49050000	49100000	Grik2	OLG	1000	0.255792
chr10	49100000	49150000	Grik2	OLG	1000	0.218133
chr10	49150000	49200000	Grik2	OLG	1000	0.191333
chr10	49200000	49250000	Grik2	OLG	1000	0.177161
chr10	49250000	49300000	Grik2	OLG	1000	0.168819
chr10	49300000	49350000	Grik2	OLG	1000	0.161824
chr10	49350000	49400000	Grik2	OLG	1000	0.145876
chr10	49400000	49450000	Grik2	OLG	1000	0.157042
chr10	49450000	49500000	Grik2	OLG	1000	0.140592
chr10	49500000	49550000	Grik2	OLG	1000	0.13346
chr10	49550000	49600000	Grik2	OLG	1000	0.110788
chr10	49600000	49650000	Grik2	OLG	1000	0.0663475
chr10	49650000	49700000	Grik2	OLG	1000	0.0378757
chr10	49700000	49750000	Grik2	OLG	1000	-0.0237035
chr10	49750000	49800000	Grik2	OLG	1000	-0.0743352
chr10	49050000	49100000	Grik2	PGN_R1	100	-0.0650568
chr10	49100000	49150000	Grik2	PGN_R1	100	-0.0481509
chr10	49150000	49200000	Grik2	PGN_R1	100	-0.186624
chr10	49200000	49250000	Grik2	PGN_R1	100	-0.517601
chr10	49250000	49300000	Grik2	PGN_R1	100	-0.138356
chr10	49300000	49350000	Grik2	PGN_R1	100	0.0978208
chr10	49350000	49400000	Grik2	PGN_R1	100	0.0853828
chr10	49400000	49450000	Grik2	PGN_R1	100	0.0780485
chr10	49450000	49500000	Grik2	PGN_R1	100	-0.159219
chr10	49500000	49550000	Grik2	PGN_R1	100	-0.0321894
chr10	49550000	49600000	Grik2	PGN_R1	100	0.105192
chr10	49600000	49650000	Grik2	PGN_R1	100	-0.00842617
chr10	49650000	49700000	Grik2	PGN_R1	100	-0.159055
chr10	49700000	49750000	Grik2	PGN_R1	100	-0.107578
chr10	49750000	49800000	Grik2	PGN_R1	100	-0.150984
chr10	49050000	49100000	Grik2	PGN_R1	200	-0.0177622
chr10	49100000	49150000	Grik2	PGN_R1	200	-0.0150589
chr10	49150000	49200000	Grik2	PGN_R1	200	-0.149034
chr10	49200000	49250000	Grik2	PGN_R1	200	-0.16818
chr10	49250000	49300000	Grik2	PGN_R1	200	-0.0143537
chr10	49300000	49350000	Grik2	PGN_R1	200	0.0657339
chr10	49350000	49400000	Grik2	PGN_R1	200	0.0278313
chr10	49400000	49450000	Grik2	PGN_R1	200	-0.00261681
chr10	49450000	49500000	Grik2	PGN_R1	200	-0.148879
chr10	49500000	49550000	Grik2	PGN_R1	200	-0.0876377
chr10	49550000	49600000	Grik2	PGN_R1	200	0.087128
chr10	49600000	49650000	Grik2	PGN_R1	200	-0.040639
chr10	49650000	49700000	Grik2	PGN_R1	200	-0.19462
chr10	49700000	49750000	Grik2	PGN_R1	200	-0.425314
chr10	49750000	49800000	Grik2	PGN_R1	200	-0.540896
chr10	49050000	49100000	Grik2	PGN_R1	300	-0.117855
chr10	49100000	49150000	Grik2	PGN_R1	300	-0.0157992
chr10	49150000	49200000	Grik2	PGN_R1	300	-0.0608718
chr10	49200000	49250000	Grik2	PGN_R1	300	-0.0194325
chr10	49250000	49300000	Grik2	PGN_R1	300	0.0721725
chr10	49300000	49350000	Grik2	PGN_R1	300	0.11188
chr10	49350000	49400000	Grik2	PGN_R1	300	0.133223
chr10	49400000	49450000	Grik2	PGN_R1	300	0.0917863
chr10	49450000	49500000	Grik2	PGN_R1	300	0.0429761
chr10	49500000	49550000	Grik2	PGN_R1	300	0.053472
chr10	49550000	49600000	Grik2	PGN_R1	300	0.0243459
chr10	49600000	49650000	Grik2	PGN_R1	300	-0.0590601
chr10	49650000	49700000	Grik2	PGN_R1	300	-0.279342
chr10	49700000	49750000	Grik2	PGN_R1	300	-0.406226
chr10	49750000	49800000	Grik2	PGN_R1	300	-0.40575
chr10	49050000	49100000	Grik2	PGN_R1	400	-0.090881
chr10	49100000	49150000	Grik2	PGN_R1	400	0.00475645
chr10	49150000	49200000	Grik2	PGN_R1	400	-0.0352145
chr10	49200000	49250000	Grik2	PGN_R1	400	0.00373982
chr10	49250000	49300000	Grik2	PGN_R1	400	0.0856828
chr10	49300000	49350000	Grik2	PGN_R1	400	0.137726
chr10	49350000	49400000	Grik2	PGN_R1	400	0.125088
chr10	49400000	49450000	Grik2	PGN_R1	400	0.123269
chr10	49450000	49500000	Grik2	PGN_R1	400	0.1202
chr10	49500000	49550000	Grik2	PGN_R1	400	0.0586116
chr10	49550000	49600000	Grik2	PGN_R1	400	-0.0410474
chr10	49600000	49650000	Grik2	PGN_R1	400	-0.125493
chr10	49650000	49700000	Grik2	PGN_R1	400	-0.203255
chr10	49700000	49750000	Grik2	PGN_R1	400	-0.246206
chr10	49750000	49800000	Grik2	PGN_R1	400	-0.313057
chr10	49050000	49100000	Grik2	PGN_R1	500	0.0128779
chr10	49100000	49150000	Grik2	PGN_R1	500	0.0115044
chr10	49150000	49200000	Grik2	PGN_R1	500	-0.0264771
chr10	49200000	49250000	Grik2	PGN_R1	500	-0.0145389
chr10	49250000	49300000	Grik2	PGN_R1	500	0.0352468
chr10	49300000	49350000	Grik2	PGN_R1	500	0.0994284
chr10	49350000	49400000	Grik2	PGN_R1	500	0.114944
chr10	49400000	49450000	Grik2	PGN_R1	500	0.0971747
chr10	49450000	49500000	Grik2	PGN_R1	500	0.0163133
chr10	49500000	49550000	Grik2	PGN_R1	500	0.0110488
chr10	49550000	49600000	Grik2	PGN_R1	500	-0.0113942
chr10	49600000	49650000	Grik2	PGN_R1	500	-0.0804514
chr10	49650000	49700000	Grik2	PGN_R1	500	-0.123102
chr10	49700000	49750000	Grik2	PGN_R1	500	-0.132871
chr10	49750000	49800000	Grik2	PGN_R1	500	-0.15536
chr10	49050000	49100000	Grik2	PGN_R1	600	0.0761925
chr10	49100000	49150000	Grik2	PGN_R1	600	0.0642325
chr10	49150000	49200000	Grik2	PGN_R1	600	0.0442194
chr10	49200000	49250000	Grik2	PGN_R1	600	0.0339021
chr10	49250000	49300000	Grik2	PGN_R1	600	0.0548138
chr10	49300000	49350000	Grik2	PGN_R1	600	0.0616634
chr10	49350000	49400000	Grik2	PGN_R1	600	-0.00151742
chr10	49400000	49450000	Grik2	PGN_R1	600	0.0231094
chr10	49450000	49500000	Grik2	PGN_R1	600	0.030017
chr10	49500000	49550000	Grik2	PGN_R1	600	0.0378007
chr10	49550000	49600000	Grik2	PGN_R1	600	0.011386
chr10	49600000	49650000	Grik2	PGN_R1	600	0.0134852
chr10	49650000	49700000	Grik2	PGN_R1	600	-0.0239383
chr10	49700000	49750000	Grik2	PGN_R1	600	-0.0404256
chr10	49750000	49800000	Grik2	PGN_R1	600	-0.0354153
chr10	49050000	49100000	Grik2	PGN_R1	700	0.120221
chr10	49100000	49150000	Grik2	PGN_R1	700	0.132594
chr10	49150000	49200000	Grik2	PGN_R1	700	0.121804
chr10	49200000	49250000	Grik2	PGN_R1	700	0.0767608
chr10	49250000	49300000	Grik2	PGN_R1	700	0.0517908
chr10	49300000	49350000	Grik2	PGN_R1	700	0.0542401
chr10	49350000	49400000	Grik2	PGN_R1	700	0.0332093
chr10	49400000	49450000	Grik2	PGN_R1	700	0.0467721
chr10	49450000	49500000	Grik2	PGN_R1	700	0.0251926
chr10	49500000	49550000	Grik2	PGN_R1	700	0.0728912
chr10	49550000	49600000	Grik2	PGN_R1	700	0.0893901
chr10	49600000	49650000	Grik2	PGN_R1	700	0.0753328
chr10	49650000	49700000	Grik2	PGN_R1	700	0.0496796
chr10	49700000	49750000	Grik2	PGN_R1	700	0.0280227
chr10	49750000	49800000	Grik2	PGN_R1	700	-0.00531421
chr10	49050000	49100000	Grik2	PGN_R1	800	0.188521
chr10	49100000	49150000	Grik2	PGN_R1	800	0.180724
chr10	49150000	49200000	Grik2	PGN_R1	800	0.131293
chr10	49200000	49250000	Grik2	PGN_R1	800	0.103028
chr10	49250000	49300000	Grik2	PGN_R1	800	0.110679
chr10	49300000	49350000	Grik2	PGN_R1	800	0.106521
chr10	49350000	49400000	Grik2	PGN_R1	800	0.106372
chr10	49400000	49450000	Grik2	PGN_R1	800	0.119659
chr10	49450000	49500000	Grik2	PGN_R1	800	0.102175
chr10	49500000	49550000	Grik2	PGN_R1	800	0.126123
chr10	49550000	49600000	Grik2	PGN_R1	800	0.120378
chr10	49600000	49650000	Grik2	PGN_R1	800	0.114443
chr10	49650000	49700000	Grik2	PGN_R1	800	0.0882924
chr10	49700000	49750000	Grik2	PGN_R1	800	0.0661351
chr10	49750000	49800000	Grik2	PGN_R1	800	0.0373652
chr10	49050000	49100000	Grik2	PGN_R1	900	0.212808
chr10	49100000	49150000	Grik2	PGN_R1	900	0.211182
chr10	49150000	49200000	Grik2	PGN_R1	900	0.17876
chr10	49200000	49250000	Grik2	PGN_R1	900	0.16287
chr10	49250000	49300000	Grik2	PGN_R1	900	0.188183
chr10	49300000	49350000	Grik2	PGN_R1	900	0.198329
chr10	49350000	49400000	Grik2	PGN_R1	900	0.198311
chr10	49400000	49450000	Grik2	PGN_R1	900	0.183325
chr10	49450000	49500000	Grik2	PGN_R1	900	0.183685
chr10	49500000	49550000	Grik2	PGN_R1	900	0.182101
chr10	49550000	49600000	Grik2	PGN_R1	900	0.160529
chr10	49600000	49650000	Grik2	PGN_R1	900	0.146216
chr10	49650000	49700000	Grik2	PGN_R1	900	0.102507
chr10	49700000	49750000	Grik2	PGN_R1	900	0.08613
chr10	49750000	49800000	Grik2	PGN_R1	900	0.0605151
chr10	49050000	49100000	Grik2	PGN_R1	1000	0.235064
chr10	49100000	49150000	Grik2	PGN_R1	1000	0.245583
chr10	49150000	49200000	Grik2	PGN_R1	1000	0.249315
chr10	49200000	49250000	Grik2	PGN_R1	1000	0.245378
chr10	49250000	49300000	Grik2	PGN_R1	1000	0.256212
chr10	49300000	49350000	Grik2	PGN_R1	1000	0.25995
chr10	49350000	49400000	Grik2	PGN_R1	1000	0.269804
chr10	49400000	49450000	Grik2	PGN_R1	1000	0.249365
chr10	49450000	49500000	Grik2	PGN_R1	1000	0.235485
chr10	49500000	49550000	Grik2	PGN_R1	1000	0.226008
chr10	49550000	49600000	Grik2	PGN_R1	1000	0.194781
chr10	49600000	49650000	Grik2	PGN_R1	1000	0.155124
chr10	49650000	49700000	Grik2	PGN_R1	1000	0.10814
chr10	49700000	49750000	Grik2	PGN_R1	1000	0.0793921
chr10	49750000	49800000	Grik2	PGN_R1	1000	0.0201184
chr10	49050000	49100000	Grik2	PGN_R2	100	-0.582512
chr10	49100000	49150000	Grik2	PGN_R2	100	-0.544451
chr10	49150000	49200000	Grik2	PGN_R2	100	-0.557821
chr10	49200000	49250000	Grik2	PGN_R2	100	-0.452189
chr10	49250000	49300000	Grik2	PGN_R2	100	-0.0142042
chr10	49300000	49350000	Grik2	PGN_R2	100	-0.0446676
chr10	49350000	49400000	Grik2	PGN_R2	100	-0.139743
chr10	49400000	49450000	Grik2	PGN_R2	100	-0.269628
chr10	49450000	49500000	Grik2	PGN_R2	100	-0.355293
chr10	49500000	49550000	Grik2	PGN_R2	100	-0.498185
chr10	49550000	49600000	Grik2	PGN_R2	100	-0.320798
chr10	49600000	49650000	Grik2	PGN_R2	100	-0.103283
chr10	49650000	49700000	Grik2	PGN_R2	100	-0.15647
chr10	49700000	49750000	Grik2	PGN_R2	100	-0.17551
chr10	49750000	49800000	Grik2	PGN_R2	100	-0.18692
chr10	49050000	49100000	Grik2	PGN_R2	200	-0.636602
chr10	49100000	49150000	Grik2	PGN_R2	200	-0.638138
chr10	49150000	49200000	Grik2	PGN_R2	200	-0.602427
chr10	49200000	49250000	Grik2	PGN_R2	200	-0.211119
chr10	49250000	49300000	Grik2	PGN_R2	200	-0.0186308
chr10	49300000	49350000	Grik2	PGN_R2	200	-0.0773846
chr10	49350000	49400000	Grik2	PGN_R2	200	-0.0808622
chr10	49400000	49450000	Grik2	PGN_R2	200	-0.337638
chr10	49450000	49500000	Grik2	PGN_R2	200	-0.28813
chr10	49500000	49550000	Grik2	PGN_R2	200	-0.361034
chr10	49550000	49600000	Grik2	PGN_R2	200	-0.310293
chr10	49600000	49650000	Grik2	PGN_R2	200	-0.156632
chr10	49650000	49700000	Grik2	PGN_R2	200	-0.163147
chr10	49700000	49750000	Grik2	PGN_R2	200	-0.0746332
chr10	49750000	49800000	Grik2	PGN_R2	200	-0.252595
chr10	49050000	49100000	Grik2	PGN_R2	300	-0.621828
chr10	49100000	49150000	Grik2	PGN_R2	300	-0.522149
chr10	49150000	49200000	Grik2	PGN_R2	300	-0.494205
chr10	49200000	49250000	Grik2	PGN_R2	300	-0.313768
chr10	49250000	49300000	Grik2	PGN_R2	300	-0.117514
chr10	49300000	49350000	Grik2	PGN_R2	300	-0.0413784
chr10	49350000	49400000	Grik2	PGN_R2	300	-0.0532188
chr10	49400000	49450000	Grik2	PGN_R2	300	-0.160524
chr10	49450000	49500000	Grik2	PGN_R2	300	-0.207214
chr10	49500000	49550000	Grik2	PGN_R2	300	-0.240059
chr10	49550000	49600000	Grik2	PGN_R2	300	-0.189363
chr10	49600000	49650000	Grik2	PGN_R2	300	-0.163201
chr10	49650000	49700000	Grik2	PGN_R2	300	-0.275314
chr10	49700000	49750000	Grik2	PGN_R2	300	-0.0404538
chr10	49750000	49800000	Grik2	PGN_R2	300	-0.171489
chr10	49050000	49100000	Grik2	PGN_R2	400	-0.500488
chr10	49100000	49150000	Grik2	PGN_R2	400	-0.391845
chr10	49150000	49200000	Grik2	PGN_R2	400	-0.352855
chr10	49200000	49250000	Grik2	PGN_R2	400	-0.232285
chr10	49250000	49300000	Grik2	PGN_R2	400	-0.116159
chr10	49300000	49350000	Grik2	PGN_R2	400	-0.135832
chr10	49350000	49400000	Grik2	PGN_R2	400	-0.128205
chr10	49400000	49450000	Grik2	PGN_R2	400	-0.103672
chr10	49450000	49500000	Grik2	PGN_R2	400	-0.0837544
chr10	49500000	49550000	Grik2	PGN_R2	400	-0.142654
chr10	49550000	49600000	Grik2	PGN_R2	400	-0.181356
chr10	49600000	49650000	Grik2	PGN_R2	400	-0.108208
chr10	49650000	49700000	Grik2	PGN_R2	400	-0.134954
chr10	49700000	49750000	Grik2	PGN_R2	400	-0.160645
chr10	49750000	49800000	Grik2	PGN_R2	400	-0.222338
chr10	49050000	49100000	Grik2	PGN_R2	500	-0.320865
chr10	49100000	49150000	Grik2	PGN_R2	500	-0.292145
chr10	49150000	49200000	Grik2	PGN_R2	500	-0.236145
chr10	49200000	49250000	Grik2	PGN_R2	500	-0.154416
chr10	49250000	49300000	Grik2	PGN_R2	500	-0.110502
chr10	49300000	49350000	Grik2	PGN_R2	500	-0.106743
chr10	49350000	49400000	Grik2	PGN_R2	500	-0.0650638
chr10	49400000	49450000	Grik2	PGN_R2	500	-0.1195
chr10	49450000	49500000	Grik2	PGN_R2	500	-0.163911
chr10	49500000	49550000	Grik2	PGN_R2	500	-0.13192
chr10	49550000	49600000	Grik2	PGN_R2	500	-0.0844726
chr10	49600000	49650000	Grik2	PGN_R2	500	-0.0903273
chr10	49650000	49700000	Grik2	PGN_R2	500	-0.128183
chr10	49700000	49750000	Grik2	PGN_R2	500	-0.0727103
chr10	49750000	49800000	Grik2	PGN_R2	500	-0.102065
chr10	49050000	49100000	Grik2	PGN_R2	600	-0.218294
chr10	49100000	49150000	Grik2	PGN_R2	600	-0.233215
chr10	49150000	49200000	Grik2	PGN_R2	600	-0.191565
chr10	49200000	49250000	Grik2	PGN_R2	600	-0.141824
chr10	49250000	49300000	Grik2	PGN_R2	600	-0.0755161
chr10	49300000	49350000	Grik2	PGN_R2	600	-0.0600521
chr10	49350000	49400000	Grik2	PGN_R2	600	-0.0566061
chr10	49400000	49450000	Grik2	PGN_R2	600	-0.070613
chr10	49450000	49500000	Grik2	PGN_R2	600	-0.0648091
chr10	49500000	49550000	Grik2	PGN_R2	600	-0.0807356
chr10	49550000	49600000	Grik2	PGN_R2	600	-0.100606
chr10	49600000	49650000	Grik2	PGN_R2	600	-0.0219517
chr10	49650000	49700000	Grik2	PGN_R2	600	-0.00597566
chr10	49700000	49750000	Grik2	PGN_R2	600	0.027478
chr10	49750000	49800000	Grik2	PGN_R2	600	-0.0626008
chr10	49050000	49100000	Grik2	PGN_R2	700	-0.175812
chr10	49100000	49150000	Grik2	PGN_R2	700	-0.199742
chr10	49150000	49200000	Grik2	PGN_R2	700	-0.124865
chr10	49200000	49250000	Grik2	PGN_R2	700	-0.0895593
chr10	49250000	49300000	Grik2	PGN_R2	700	-0.0343918
chr10	49300000	49350000	Grik2	PGN_R2	700	-0.00724958
chr10	49350000	49400000	Grik2	PGN_R2	700	-0.00427856
chr10	49400000	49450000	Grik2	PGN_R2	700	-0.0322395
chr10	49450000	49500000	Grik2	PGN_R2	700	-0.0402969
chr10	49500000	49550000	Grik2	PGN_R2	700	0.000317998
chr10	49550000	49600000	Grik2	PGN_R2	700	0.0180531
chr10	49600000	49650000	Grik2	PGN_R2	700	0.0560697
chr10	49650000	49700000	Grik2	PGN_R2	700	0.0115879
chr10	49700000	49750000	Grik2	PGN_R2	700	0.0515989
chr10	49750000	49800000	Grik2	PGN_R2	700	-0.00579119
chr10	49050000	49100000	Grik2	PGN_R2	800	-0.114544
chr10	49100000	49150000	Grik2	PGN_R2	800	-0.121026
chr10	49150000	49200000	Grik2	PGN_R2	800	-0.102197
chr10	49200000	49250000	Grik2	PGN_R2	800	-0.0296887
chr10	49250000	49300000	Grik2	PGN_R2	800	0.0298289
chr10	49300000	49350000	Grik2	PGN_R2	800	0.0473242
chr10	49350000	49400000	Grik2	PGN_R2	800	0.0724735
chr10	49400000	49450000	Grik2	PGN_R2	800	0.0607697
chr10	49450000	49500000	Grik2	PGN_R2	800	0.0651093
chr10	49500000	49550000	Grik2	PGN_R2	800	0.0720588
chr10	49550000	49600000	Grik2	PGN_R2	800	0.0639141
chr10	49600000	49650000	Grik2	PGN_R2	800	0.0893527
chr10	49650000	49700000	Grik2	PGN_R2	800	0.0687674
chr10	49700000	49750000	Grik2	PGN_R2	800	0.0999076
chr10	49750000	49800000	Grik2	PGN_R2	800	0.015013
chr10	49050000	49100000	Grik2	PGN_R2	900	-0.0564902
chr10	49100000	49150000	Grik2	PGN_R2	900	-0.060102
chr10	49150000	49200000	Grik2	PGN_R2	900	-0.0173899
chr10	49200000	49250000	Grik2	PGN_R2	900	0.0431351
chr10	49250000	49300000	Grik2	PGN_R2	900	0.0827389
chr10	49300000	49350000	Grik2	PGN_R2	900	0.12704
chr10	49350000	49400000	Grik2	PGN_R2	900	0.154176
chr10	49400000	49450000	Grik2	PGN_R2	900	0.135477
chr10	49450000	49500000	Grik2	PGN_R2	900	0.144897
chr10	49500000	49550000	Grik2	PGN_R2	900	0.116269
chr10	49550000	49600000	Grik2	PGN_R2	900	0.112633
chr10	49600000	49650000	Grik2	PGN_R2	900	0.134707
chr10	49650000	49700000	Grik2	PGN_R2	900	0.089445
chr10	49700000	49750000	Grik2	PGN_R2	900	0.135833
chr10	49750000	49800000	Grik2	PGN_R2	900	0.07823
chr10	49050000	49100000	Grik2	PGN_R2	1000	0.053197
chr10	49100000	49150000	Grik2	PGN_R2	1000	0.065383
chr10	49150000	49200000	Grik2	PGN_R2	1000	0.0739165
chr10	49200000	49250000	Grik2	PGN_R2	1000	0.127552
chr10	49250000	49300000	Grik2	PGN_R2	1000	0.173343
chr10	49300000	49350000	Grik2	PGN_R2	1000	0.195076
chr10	49350000	49400000	Grik2	PGN_R2	1000	0.195467
chr10	49400000	49450000	Grik2	PGN_R2	1000	0.174289
chr10	49450000	49500000	Grik2	PGN_R2	1000	0.187247
chr10	49500000	49550000	Grik2	PGN_R2	1000	0.169035
chr10	49550000	49600000	Grik2	PGN_R2	1000	0.16228
chr10	49600000	49650000	Grik2	PGN_R2	1000	0.158806
chr10	49650000	49700000	Grik2	PGN_R2	1000	0.11806
chr10	49700000	49750000	Grik2	PGN_R2	1000	0.133789
chr10	49750000	49800000	Grik2	PGN_R2	1000	0.0607038
chr16	96550000	96600000	Dscam	DN_R1	100	0.230921
chr16	96600000	96650000	Dscam	DN_R1	100	0.0261076
chr16	96650000	96700000	Dscam	DN_R1	100	-0.211699
chr16	96700000	96750000	Dscam	DN_R1	100	-0.230534
chr16	96750000	96800000	Dscam	DN_R1	100	-0.0521777
chr16	96800000	96850000	Dscam	DN_R1	100	-0.176215
chr16	96850000	96900000	Dscam	DN_R1	100	-0.147903
chr16	96900000	96950000	Dscam	DN_R1	100	-0.201058
chr16	96950000	97000000	Dscam	DN_R1	100	-0.272451
chr16	97000000	97050000	Dscam	DN_R1	100	-0.249255
chr16	97050000	97100000	Dscam	DN_R1	100	-0.142508
chr16	97100000	97150000	Dscam	DN_R1	100	-0.0267979
chr16	97150000	97200000	Dscam	DN_R1	100	-0.0828473
chr16	96550000	96600000	Dscam	DN_R1	200	0.075618
chr16	96600000	96650000	Dscam	DN_R1	200	-0.0512998
chr16	96650000	96700000	Dscam	DN_R1	200	-0.225789
chr16	96700000	96750000	Dscam	DN_R1	200	-0.170229
chr16	96750000	96800000	Dscam	DN_R1	200	-0.097247
chr16	96800000	96850000	Dscam	DN_R1	200	-0.124207
chr16	96850000	96900000	Dscam	DN_R1	200	-0.108438
chr16	96900000	96950000	Dscam	DN_R1	200	-0.118019
chr16	96950000	97000000	Dscam	DN_R1	200	-0.0520127
chr16	97000000	97050000	Dscam	DN_R1	200	-0.0385924
chr16	97050000	97100000	Dscam	DN_R1	200	0.0150917
chr16	97100000	97150000	Dscam	DN_R1	200	-0.0410348
chr16	97150000	97200000	Dscam	DN_R1	200	-0.0911732
chr16	96550000	96600000	Dscam	DN_R1	300	-0.0247244
chr16	96600000	96650000	Dscam	DN_R1	300	-0.0741633
chr16	96650000	96700000	Dscam	DN_R1	300	-0.17211
chr16	96700000	96750000	Dscam	DN_R1	300	-0.17009
chr16	96750000	96800000	Dscam	DN_R1	300	-0.156117
chr16	96800000	96850000	Dscam	DN_R1	300	-0.150319
chr16	96850000	96900000	Dscam	DN_R1	300	-0.0685499
chr16	96900000	96950000	Dscam	DN_R1	300	-0.0552753
chr16	96950000	97000000	Dscam	DN_R1	300	0.00949256
chr16	97000000	97050000	Dscam	DN_R1	300	0.00444209
chr16	97050000	97100000	Dscam	DN_R1	300	0.01375
chr16	97100000	97150000	Dscam	DN_R1	300	-0.0315873
chr16	97150000	97200000	Dscam	DN_R1	300	-0.0868239
chr16	96550000	96600000	Dscam	DN_R1	400	-0.0828708
chr16	96600000	96650000	Dscam	DN_R1	400	-0.119188
chr16	96650000	96700000	Dscam	DN_R1	400	-0.212571
chr16	96700000	96750000	Dscam	DN_R1	400	-0.189311
chr16	96750000	96800000	Dscam	DN_R1	400	-0.129226
chr16	96800000	96850000	Dscam	DN_R1	400	-0.106011
chr16	96850000	96900000	Dscam	DN_R1	400	-0.0320086
chr16	96900000	96950000	Dscam	DN_R1	400	-0.0325452
chr16	96950000	97000000	Dscam	DN_R1	400	-0.0512832
chr16	97000000	97050000	Dscam	DN_R1	400	-0.0447121
chr16	97050000	97100000	Dscam	DN_R1	400	-0.00742407
chr16	97100000	97150000	Dscam	DN_R1	400	-0.02051
chr16	97150000	97200000	Dscam	DN_R1	400	-0.0205518
chr16	96550000	96600000	Dscam	DN_R1	500	-0.173596
chr16	96600000	96650000	Dscam	DN_R1	500	-0.179351
chr16	96650000	96700000	Dscam	DN_R1	500	-0.206219
chr16	96700000	96750000	Dscam	DN_R1	500	-0.183438
chr16	96750000	96800000	Dscam	DN_R1	500	-0.105199
chr16	96800000	96850000	Dscam	DN_R1	500	-0.0921252
chr16	96850000	96900000	Dscam	DN_R1	500	-0.0728326
chr16	96900000	96950000	Dscam	DN_R1	500	-0.0479569
chr16	96950000	97000000	Dscam	DN_R1	500	-0.0610433
chr16	97000000	97050000	Dscam	DN_R1	500	-0.0662665
chr16	97050000	97100000	Dscam	DN_R1	500	0.000618714
chr16	97100000	97150000	Dscam	DN_R1	500	-0.0145665
chr16	97150000	97200000	Dscam	DN_R1	500	-0.0338282
chr16	96550000	96600000	Dscam	DN_R1	600	-0.232064
chr16	96600000	96650000	Dscam	DN_R1	600	-0.188266
chr16	96650000	96700000	Dscam	DN_R1	600	-0.188858
chr16	96700000	96750000	Dscam	DN_R1	600	-0.189694
chr16	96750000	96800000	Dscam	DN_R1	600	-0.14859
chr16	96800000	96850000	Dscam	DN_R1	600	-0.107253
chr16	96850000	96900000	Dscam	DN_R1	600	-0.0975852
chr16	96900000	96950000	Dscam	DN_R1	600	-0.0703944
chr16	96950000	97000000	Dscam	DN_R1	600	-0.0366718
chr16	97000000	97050000	Dscam	DN_R1	600	-0.0346013
chr16	97050000	97100000	Dscam	DN_R1	600	-0.0034372
chr16	97100000	97150000	Dscam	DN_R1	600	-0.0334216
chr16	97150000	97200000	Dscam	DN_R1	600	-0.0724021
chr16	96550000	96600000	Dscam	DN_R1	700	-0.258188
chr16	96600000	96650000	Dscam	DN_R1	700	-0.242195
chr16	96650000	96700000	Dscam	DN_R1	700	-0.238576
chr16	96700000	96750000	Dscam	DN_R1	700	-0.178761
chr16	96750000	96800000	Dscam	DN_R1	700	-0.173205
chr16	96800000	96850000	Dscam	DN_R1	700	-0.170046
chr16	96850000	96900000	Dscam	DN_R1	700	-0.103437
chr16	96900000	96950000	Dscam	DN_R1	700	-0.0750848
chr16	96950000	97000000	Dscam	DN_R1	700	-0.0461649
chr16	97000000	97050000	Dscam	DN_R1	700	-0.0305284
chr16	97050000	97100000	Dscam	DN_R1	700	-0.026879
chr16	97100000	97150000	Dscam	DN_R1	700	-0.0423943
chr16	97150000	97200000	Dscam	DN_R1	700	-0.0772625
chr16	96550000	96600000	Dscam	DN_R1	800	-0.270236
chr16	96600000	96650000	Dscam	DN_R1	800	-0.238536
chr16	96650000	96700000	Dscam	DN_R1	800	-0.263875
chr16	96700000	96750000	Dscam	DN_R1	800	-0.26285
chr16	96750000	96800000	Dscam	DN_R1	800	-0.201065
chr16	96800000	96850000	Dscam	DN_R1	800	-0.165783
chr16	96850000	96900000	Dscam	DN_R1	800	-0.111576
chr16	96900000	96950000	Dscam	DN_R1	800	-0.0810722
chr16	96950000	97000000	Dscam	DN_R1	800	-0.0837839
chr16	97000000	97050000	Dscam	DN_R1	800	-0.0686296
chr16	97050000	97100000	Dscam	DN_R1	800	-0.0477724
chr16	97100000	97150000	Dscam	DN_R1	800	-0.0557143
chr16	97150000	97200000	Dscam	DN_R1	800	-0.0793374
chr16	96550000	96600000	Dscam	DN_R1	900	-0.299455
chr16	96600000	96650000	Dscam	DN_R1	900	-0.270109
chr16	96650000	96700000	Dscam	DN_R1	900	-0.258392
chr16	96700000	96750000	Dscam	DN_R1	900	-0.254332
chr16	96750000	96800000	Dscam	DN_R1	900	-0.201493
chr16	96800000	96850000	Dscam	DN_R1	900	-0.178585
chr16	96850000	96900000	Dscam	DN_R1	900	-0.156024
chr16	96900000	96950000	Dscam	DN_R1	900	-0.112499
chr16	96950000	97000000	Dscam	DN_R1	900	-0.0956635
chr16	97000000	97050000	Dscam	DN_R1	900	-0.092668
chr16	97050000	97100000	Dscam	DN_R1	900	-0.0753629
chr16	97100000	97150000	Dscam	DN_R1	900	-0.081814
chr16	97150000	97200000	Dscam	DN_R1	900	-0.0949042
chr16	96550000	96600000	Dscam	DN_R1	1000	-0.297328
chr16	96600000	96650000	Dscam	DN_R1	1000	-0.289251
chr16	96650000	96700000	Dscam	DN_R1	1000	-0.281654
chr16	96700000	96750000	Dscam	DN_R1	1000	-0.223425
chr16	96750000	96800000	Dscam	DN_R1	1000	-0.200247
chr16	96800000	96850000	Dscam	DN_R1	1000	-0.18423
chr16	96850000	96900000	Dscam	DN_R1	1000	-0.154664
chr16	96900000	96950000	Dscam	DN_R1	1000	-0.138755
chr16	96950000	97000000	Dscam	DN_R1	1000	-0.140303
chr16	97000000	97050000	Dscam	DN_R1	1000	-0.125645
chr16	97050000	97100000	Dscam	DN_R1	1000	-0.0941288
chr16	97100000	97150000	Dscam	DN_R1	1000	-0.0866574
chr16	97150000	97200000	Dscam	DN_R1	1000	-0.0841712
chr16	96550000	96600000	Dscam	DN_R2	100	0.0394594
chr16	96600000	96650000	Dscam	DN_R2	100	-0.325835
chr16	96650000	96700000	Dscam	DN_R2	100	-0.717147
chr16	96700000	96750000	Dscam	DN_R2	100	-0.641301
chr16	96750000	96800000	Dscam	DN_R2	100	-0.274077
chr16	96800000	96850000	Dscam	DN_R2	100	-0.201424
chr16	96850000	96900000	Dscam	DN_R2	100	-0.219396
chr16	96900000	96950000	Dscam	DN_R2	100	-0.205045
chr16	96950000	97000000	Dscam	DN_R2	100	-0.142067
chr16	97000000	97050000	Dscam	DN_R2	100	-0.350584
chr16	97050000	97100000	Dscam	DN_R2	100	-0.284359
chr16	97100000	97150000	Dscam	DN_R2	100	-0.271595
chr16	97150000	97200000	Dscam	DN_R2	100	-0.362418
chr16	96550000	96600000	Dscam	DN_R2	200	-0.276736
chr16	96600000	96650000	Dscam	DN_R2	200	-0.468442
chr16	96650000	96700000	Dscam	DN_R2	200	-0.681193
chr16	96700000	96750000	Dscam	DN_R2	200	-0.54489
chr16	96750000	96800000	Dscam	DN_R2	200	-0.346028
chr16	96800000	96850000	Dscam	DN_R2	200	-0.29405
chr16	96850000	96900000	Dscam	DN_R2	200	-0.327412
chr16	96900000	96950000	Dscam	DN_R2	200	-0.260534
chr16	96950000	97000000	Dscam	DN_R2	200	-0.223088
chr16	97000000	97050000	Dscam	DN_R2	200	-0.165287
chr16	97050000	97100000	Dscam	DN_R2	200	-0.120774
chr16	97100000	97150000	Dscam	DN_R2	200	-0.153019
chr16	97150000	97200000	Dscam	DN_R2	200	-0.323744
chr16	96550000	96600000	Dscam	DN_R2	300	-0.37612
chr16	96600000	96650000	Dscam	DN_R2	300	-0.478773
chr16	96650000	96700000	Dscam	DN_R2	300	-0.558729
chr16	96700000	96750000	Dscam	DN_R2	300	-0.529276
chr16	96750000	96800000	Dscam	DN_R2	300	-0.418285
chr16	96800000	96850000	Dscam	DN_R2	300	-0.33446
chr16	96850000	96900000	Dscam	DN_R2	300	-0.294444
chr16	96900000	96950000	Dscam	DN_R2	300	-0.238579
chr16	96950000	97000000	Dscam	DN_R2	300	-0.188208
chr16	97000000	97050000	Dscam	DN_R2	300	-0.153493
chr16	97050000	97100000	Dscam	DN_R2	300	-0.127036
chr16	97100000	97150000	Dscam	DN_R2	300	-0.171719
chr16	97150000	97200000	Dscam	DN_R2	300	-0.214884
chr16	96550000	96600000	Dscam	DN_R2	400	-0.395174
chr16	96600000	96650000	Dscam	DN_R2	400	-0.432872
chr16	96650000	96700000	Dscam	DN_R2	400	-0.468488
chr16	96700000	96750000	Dscam	DN_R2	400	-0.469469
chr16	96750000	96800000	Dscam	DN_R2	400	-0.3971
chr16	96800000	96850000	Dscam	DN_R2	400	-0.357436
chr16	96850000	96900000	Dscam	DN_R2	400	-0.269127
chr16	96900000	96950000	Dscam	DN_R2	400	-0.23247
chr16	96950000	97000000	Dscam	DN_R2	400	-0.207792
chr16	97000000	97050000	Dscam	DN_R2	400	-0.162517
chr16	97050000	97100000	Dscam	DN_R2	400	-0.117975
chr16	97100000	97150000	Dscam	DN_R2	400	-0.138392
chr16	97150000	97200000	Dscam	DN_R2	400	-0.177326
chr16	96550000	96600000	Dscam	DN_R2	500	-0.429742
chr16	96600000	96650000	Dscam	DN_R2	500	-0.450588
chr16	96650000	96700000	Dscam	DN_R2	500	-0.454461
chr16	96700000	96750000	Dscam	DN_R2	500	-0.449097
chr16	96750000	96800000	Dscam	DN_R2	500	-0.345872
chr16	96800000	96850000	Dscam	DN_R2	500	-0.32267
chr16	96850000	96900000	Dscam	DN_R2	500	-0.301651
chr16	96900000	96950000	Dscam	DN_R2	500	-0.226968
chr16	96950000	97000000	Dscam	DN_R2	500	-0.175863
chr16	97000000	97050000	Dscam	DN_R2	500	-0.154789
chr16	97050000	97100000	Dscam	DN_R2	500	-0.120801
chr16	97100000	97150000	Dscam	DN_R2	500	-0.167183
chr16	97150000	97200000	Dscam	DN_R2	500	-0.190002
chr16	96550000	96600000	Dscam	DN_R2	600	-0.46292
chr16	96600000	96650000	Dscam	DN_R2	600	-0.466809
chr16	96650000	96700000	Dscam	DN_R2	600	-0.419265
chr16	96700000	96750000	Dscam	DN_R2	600	-0.42082
chr16	96750000	96800000	Dscam	DN_R2	600	-0.379218
chr16	96800000	96850000	Dscam	DN_R2	600	-0.327072
chr16	96850000	96900000	Dscam	DN_R2	600	-0.277445
chr16	96900000	96950000	Dscam	DN_R2	600	-0.24275
chr16	96950000	97000000	Dscam	DN_R2	600	-0.195351
chr16	97000000	97050000	Dscam	DN_R2	600	-0.161693
chr16	97050000	97100000	Dscam	DN_R2	600	-0.140558
chr16	97100000	97150000	Dscam	DN_R2	600	-0.189722
chr16	97150000	97200000	Dscam	DN_R2	600	-0.246649
chr16	96550000	96600000	Dscam	DN_R2	700	-0.474559
chr16	96600000	96650000	Dscam	DN_R2	700	-0.471923
chr16	96650000	96700000	Dscam	DN_R2	700	-0.487682
chr16	96700000	96750000	Dscam	DN_R2	700	-0.447865
chr16	96750000	96800000	Dscam	DN_R2	700	-0.370063
chr16	96800000	96850000	Dscam	DN_R2	700	-0.348971
chr16	96850000	96900000	Dscam	DN_R2	700	-0.301736
chr16	96900000	96950000	Dscam	DN_R2	700	-0.281896
chr16	96950000	97000000	Dscam	DN_R2	700	-0.242494
chr16	97000000	97050000	Dscam	DN_R2	700	-0.225712
chr16	97050000	97100000	Dscam	DN_R2	700	-0.221876
chr16	97100000	97150000	Dscam	DN_R2	700	-0.252904
chr16	97150000	97200000	Dscam	DN_R2	700	-0.281726
chr16	96550000	96600000	Dscam	DN_R2	800	-0.53354
chr16	96600000	96650000	Dscam	DN_R2	800	-0.489446
chr16	96650000	96700000	Dscam	DN_R2	800	-0.480449
chr16	96700000	96750000	Dscam	DN_R2	800	-0.481532
chr16	96750000	96800000	Dscam	DN_R2	800	-0.432679
chr16	96800000	96850000	Dscam	DN_R2	800	-0.392103
chr16	96850000	96900000	Dscam	DN_R2	800	-0.338222
chr16	96900000	96950000	Dscam	DN_R2	800	-0.315883
chr16	96950000	97000000	Dscam	DN_R2	800	-0.301431
chr16	97000000	97050000	Dscam	DN_R2	800	-0.318541
chr16	97050000	97100000	Dscam	DN_R2	800	-0.291403
chr16	97100000	97150000	Dscam	DN_R2	800	-0.310039
chr16	97150000	97200000	Dscam	DN_R2	800	-0.344352
chr16	96550000	96600000	Dscam	DN_R2	900	-0.498333
chr16	96600000	96650000	Dscam	DN_R2	900	-0.525271
chr16	96650000	96700000	Dscam	DN_R2	900	-0.513455
chr16	96700000	96750000	Dscam	DN_R2	900	-0.48062
chr16	96750000	96800000	Dscam	DN_R2	900	-0.442699
chr16	96800000	96850000	Dscam	DN_R2	900	-0.427207
chr16	96850000	96900000	Dscam	DN_R2	900	-0.417331
chr16	96900000	96950000	Dscam	DN_R2	900	-0.40822
chr16	96950000	97000000	Dscam	DN_R2	900	-0.370612
chr16	97000000	97050000	Dscam	DN_R2	900	-0.356227
chr16	97050000	97100000	Dscam	DN_R2	900	-0.335435
chr16	97100000	97150000	Dscam	DN_R2	900	-0.373476
chr16	97150000	97200000	Dscam	DN_R2	900	-0.411661
chr16	96550000	96600000	Dscam	DN_R2	1000	-0.529593
chr16	96600000	96650000	Dscam	DN_R2	1000	-0.513351
chr16	96650000	96700000	Dscam	DN_R2	1000	-0.494442
chr16	96700000	96750000	Dscam	DN_R2	1000	-0.500059
chr16	96750000	96800000	Dscam	DN_R2	1000	-0.483691
chr16	96800000	96850000	Dscam	DN_R2	1000	-0.46099
chr16	96850000	96900000	Dscam	DN_R2	1000	-0.45364
chr16	96900000	96950000	Dscam	DN_R2	1000	-0.443903
chr16	96950000	97000000	Dscam	DN_R2	1000	-0.426133
chr16	97000000	97050000	Dscam	DN_R2	1000	-0.41949
chr16	97050000	97100000	Dscam	DN_R2	1000	-0.410655
chr16	97100000	97150000	Dscam	DN_R2	1000	-0.413112
chr16	97150000	97200000	Dscam	DN_R2	1000	-0.403017
chr16	96550000	96600000	Dscam	mESC	100	0.0924021
chr16	96600000	96650000	Dscam	mESC	100	-0.0904673
chr16	96650000	96700000	Dscam	mESC	100	-0.197486
chr16	96700000	96750000	Dscam	mESC	100	0.0284219
chr16	96750000	96800000	Dscam	mESC	100	0.0863758
chr16	96800000	96850000	Dscam	mESC	100	0.117168
chr16	96850000	96900000	Dscam	mESC	100	0.21644
chr16	96900000	96950000	Dscam	mESC	100	-0.0842545
chr16	96950000	97000000	Dscam	mESC	100	-0.0630489
chr16	97000000	97050000	Dscam	mESC	100	0.0715008
chr16	97050000	97100000	Dscam	mESC	100	0.248582
chr16	97100000	97150000	Dscam	mESC	100	0.200648
chr16	97150000	97200000	Dscam	mESC	100	0.22984
chr16	96550000	96600000	Dscam	mESC	200	0.00659358
chr16	96600000	96650000	Dscam	mESC	200	-0.149297
chr16	96650000	96700000	Dscam	mESC	200	-0.13794
chr16	96700000	96750000	Dscam	mESC	200	0.0120059
chr16	96750000	96800000	Dscam	mESC	200	0.118954
chr16	96800000	96850000	Dscam	mESC	200	0.148292
chr16	96850000	96900000	Dscam	mESC	200	0.13848
chr16	96900000	96950000	Dscam	mESC	200	-0.0308138
chr16	96950000	97000000	Dscam	mESC	200	-0.026314
chr16	97000000	97050000	Dscam	mESC	200	0.0736514
chr16	97050000	97100000	Dscam	mESC	200	0.232691
chr16	97100000	97150000	Dscam	mESC	200	0.142256
chr16	97150000	97200000	Dscam	mESC	200	0.0128997
chr16	96550000	96600000	Dscam	mESC	300	0.0745468
chr16	96600000	96650000	Dscam	mESC	300	-0.0269657
chr16	96650000	96700000	Dscam	mESC	300	-0.0423989
chr16	96700000	96750000	Dscam	mESC	300	0.035279
chr16	96750000	96800000	Dscam	mESC	300	0.0891858
chr16	96800000	96850000	Dscam	mESC	300	0.120727
chr16	96850000	96900000	Dscam	mESC	300	0.0946341
chr16	96900000	96950000	Dscam	mESC	300	0.0470163
chr16	96950000	97000000	Dscam	mESC	300	0.114991
chr16	97000000	97050000	Dscam	mESC	300	0.0840683
chr16	97050000	97100000	Dscam	mESC	300	0.0822669
chr16	97100000	97150000	Dscam	mESC	300	0.044146
chr16	97150000	97200000	Dscam	mESC	300	-0.0295883
chr16	96550000	96600000	Dscam	mESC	400	0.110147
chr16	96600000	96650000	Dscam	mESC	400	0.0728085
chr16	96650000	96700000	Dscam	mESC	400	0.0209169
chr16	96700000	96750000	Dscam	mESC	400	0.0652338
chr16	96750000	96800000	Dscam	mESC	400	0.130266
chr16	96800000	96850000	Dscam	mESC	400	0.173678
chr16	96850000	96900000	Dscam	mESC	400	0.179038
chr16	96900000	96950000	Dscam	mESC	400	0.118077
chr16	96950000	97000000	Dscam	mESC	400	0.0912842
chr16	97000000	97050000	Dscam	mESC	400	0.0934513
chr16	97050000	97100000	Dscam	mESC	400	0.0658425
chr16	97100000	97150000	Dscam	mESC	400	0.0290659
chr16	97150000	97200000	Dscam	mESC	400	-0.00365828
chr16	96550000	96600000	Dscam	mESC	500	0.095216
chr16	96600000	96650000	Dscam	mESC	500	0.0961757
chr16	96650000	96700000	Dscam	mESC	500	0.124796
chr16	96700000	96750000	Dscam	mESC	500	0.16525
chr16	96750000	96800000	Dscam	mESC	500	0.203614
chr16	96800000	96850000	Dscam	mESC	500	0.20378
chr16	96850000	96900000	Dscam	mESC	500	0.157864
chr16	96900000	96950000	Dscam	mESC	500	0.133183
chr16	96950000	97000000	Dscam	mESC	500	0.0949684
chr16	97000000	97050000	Dscam	mESC	500	0.0981033
chr16	97050000	97100000	Dscam	mESC	500	0.0885315
chr16	97100000	97150000	Dscam	mESC	500	0.0500514
chr16	97150000	97200000	Dscam	mESC	500	0.00180288
chr16	96550000	96600000	Dscam	mESC	600	0.140898
chr16	96600000	96650000	Dscam	mESC	600	0.151375
chr16	96650000	96700000	Dscam	mESC	600	0.173213
chr16	96700000	96750000	Dscam	mESC	600	0.208361
chr16	96750000	96800000	Dscam	mESC	600	0.219832
chr16	96800000	96850000	Dscam	mESC	600	0.204922
chr16	96850000	96900000	Dscam	mESC	600	0.165652
chr16	96900000	96950000	Dscam	mESC	600	0.135797
chr16	96950000	97000000	Dscam	mESC	600	0.117396
chr16	97000000	97050000	Dscam	mESC	600	0.105299
chr16	97050000	97100000	Dscam	mESC	600	0.0824377
chr16	97100000	97150000	Dscam	mESC	600	0.0251175
chr16	97150000	97200000	Dscam	mESC	600	0.00205345
chr16	96550000	96600000	Dscam	mESC	700	0.186839
chr16	96600000	96650000	Dscam	mESC	700	0.191482
chr16	96650000	96700000	Dscam	mESC	700	0.169064
chr16	96700000	96750000	Dscam	mESC	700	0.181716
chr16	96750000	96800000	Dscam	mESC	700	0.182038
chr16	96800000	96850000	Dscam	mESC	700	0.187126
chr16	96850000	96900000	Dscam	mESC	700	0.184317
chr16	96900000	96950000	Dscam	mESC	700	0.142154
chr16	96950000	97000000	Dscam	mESC	700	0.121035
chr16	97000000	97050000	Dscam	mESC	700	0.0915815
chr16	97050000	97100000	Dscam	mESC	700	0.0817516
chr16	97100000	97150000	Dscam	mESC	700	0.0501846
chr16	97150000	97200000	Dscam	mESC	700	0.00280192
chr16	96550000	96600000	Dscam	mESC	800	0.165169
chr16	96600000	96650000	Dscam	mESC	800	0.160267
chr16	96650000	96700000	Dscam	mESC	800	0.151232
chr16	96700000	96750000	Dscam	mESC	800	0.167821
chr16	96750000	96800000	Dscam	mESC	800	0.171148
chr16	96800000	96850000	Dscam	mESC	800	0.152083
chr16	96850000	96900000	Dscam	mESC	800	0.137492
chr16	96900000	96950000	Dscam	mESC	800	0.109224
chr16	96950000	97000000	Dscam	mESC	800	0.125056
chr16	97000000	97050000	Dscam	mESC	800	0.114568
chr16	97050000	97100000	Dscam	mESC	800	0.0929609
chr16	97100000	97150000	Dscam	mESC	800	0.0707785
chr16	97150000	97200000	Dscam	mESC	800	0.0415686
chr16	96550000	96600000	Dscam	mESC	900	0.142829
chr16	96600000	96650000	Dscam	mESC	900	0.137728
chr16	96650000	96700000	Dscam	mESC	900	0.132343
chr16	96700000	96750000	Dscam	mESC	900	0.135493
chr16	96750000	96800000	Dscam	mESC	900	0.138428
chr16	96800000	96850000	Dscam	mESC	900	0.118352
chr16	96850000	96900000	Dscam	mESC	900	0.124951
chr16	96900000	96950000	Dscam	mESC	900	0.112544
chr16	96950000	97000000	Dscam	mESC	900	0.102288
chr16	97000000	97050000	Dscam	mESC	900	0.12122
chr16	97050000	97100000	Dscam	mESC	900	0.13372
chr16	97100000	97150000	Dscam	mESC	900	0.111988
chr16	97150000	97200000	Dscam	mESC	900	0.0948359
chr16	96550000	96600000	Dscam	mESC	1000	0.140394
chr16	96600000	96650000	Dscam	mESC	1000	0.103788
chr16	96650000	96700000	Dscam	mESC	1000	0.0968196
chr16	96700000	96750000	Dscam	mESC	1000	0.0876672
chr16	96750000	96800000	Dscam	mESC	1000	0.108245
chr16	96800000	96850000	Dscam	mESC	1000	0.113825
chr16	96850000	96900000	Dscam	mESC	1000	0.1118
chr16	96900000	96950000	Dscam	mESC	1000	0.114823
chr16	96950000	97000000	Dscam	mESC	1000	0.129231
chr16	97000000	97050000	Dscam	mESC	1000	0.143796
chr16	97050000	97100000	Dscam	mESC	1000	0.138943
chr16	97100000	97150000	Dscam	mESC	1000	0.12236
chr16	97150000	97200000	Dscam	mESC	1000	0.120058
chr5	19200000	19250000	Magi2	mESC	100	0.239013
chr5	19250000	19300000	Magi2	mESC	100	0.0519014
chr5	19300000	19350000	Magi2	mESC	100	0.239663
chr5	19350000	19400000	Magi2	mESC	100	0.053783
chr5	19400000	19450000	Magi2	mESC	100	0.0717365
chr5	19450000	19500000	Magi2	mESC	100	0.119425
chr5	19500000	19550000	Magi2	mESC	100	0.11499
chr5	19550000	19600000	Magi2	mESC	100	0.0511615
chr5	19600000	19650000	Magi2	mESC	100	0.0264611
chr5	19650000	19700000	Magi2	mESC	100	-0.0792279
chr5	19700000	19750000	Magi2	mESC	100	0.00793169
chr5	19750000	19800000	Magi2	mESC	100	-0.0703443
chr5	19800000	19850000	Magi2	mESC	100	0.148709
chr5	19850000	19900000	Magi2	mESC	100	0.110219
chr5	19900000	19950000	Magi2	mESC	100	-0.10869
chr5	19950000	20000000	Magi2	mESC	100	-0.162444
chr5	20000000	20050000	Magi2	mESC	100	-0.173172
chr5	20050000	20100000	Magi2	mESC	100	-0.000760321
chr5	20100000	20150000	Magi2	mESC	100	-0.00551086
chr5	20150000	20200000	Magi2	mESC	100	-0.0502833
chr5	20200000	20250000	Magi2	mESC	100	0.0940481
chr5	20250000	20300000	Magi2	mESC	100	-0.0314234
chr5	20300000	20350000	Magi2	mESC	100	-0.0539693
chr5	20350000	20400000	Magi2	mESC	100	0.226079
chr5	20400000	20450000	Magi2	mESC	100	0.0896002
chr5	20450000	20500000	Magi2	mESC	100	-0.0591165
chr5	20500000	20550000	Magi2	mESC	100	0.0437416
chr5	20550000	20600000	Magi2	mESC	100	0.088945
chr5	20600000	20650000	Magi2	mESC	100	0.122886
chr5	20650000	20700000	Magi2	mESC	100	-0.0380643
chr5	20700000	20750000	Magi2	mESC	100	0.00439167
chr5	19200000	19250000	Magi2	mESC	200	0.194681
chr5	19250000	19300000	Magi2	mESC	200	0.0951638
chr5	19300000	19350000	Magi2	mESC	200	0.10145
chr5	19350000	19400000	Magi2	mESC	200	0.00880075
chr5	19400000	19450000	Magi2	mESC	200	0.0106835
chr5	19450000	19500000	Magi2	mESC	200	0.0186206
chr5	19500000	19550000	Magi2	mESC	200	0.0106647
chr5	19550000	19600000	Magi2	mESC	200	0.0741969
chr5	19600000	19650000	Magi2	mESC	200	0.116093
chr5	19650000	19700000	Magi2	mESC	200	0.202675
chr5	19700000	19750000	Magi2	mESC	200	0.200416
chr5	19750000	19800000	Magi2	mESC	200	0.13705
chr5	19800000	19850000	Magi2	mESC	200	0.111275
chr5	19850000	19900000	Magi2	mESC	200	-0.0177043
chr5	19900000	19950000	Magi2	mESC	200	-0.089765
chr5	19950000	20000000	Magi2	mESC	200	-0.0114238
chr5	20000000	20050000	Magi2	mESC	200	0.00202127
chr5	20050000	20100000	Magi2	mESC	200	0.077973
chr5	20100000	20150000	Magi2	mESC	200	0.0326796
chr5	20150000	20200000	Magi2	mESC	200	-0.0508381
chr5	20200000	20250000	Magi2	mESC	200	0.0221342
chr5	20250000	20300000	Magi2	mESC	200	-0.00711232
chr5	20300000	20350000	Magi2	mESC	200	0.0743589
chr5	20350000	20400000	Magi2	mESC	200	0.0802878
chr5	20400000	20450000	Magi2	mESC	200	0.0651843
chr5	20450000	20500000	Magi2	mESC	200	0.0751869
chr5	20500000	20550000	Magi2	mESC	200	0.11527
chr5	20550000	20600000	Magi2	mESC	200	0.145849
chr5	20600000	20650000	Magi2	mESC	200	0.150245
chr5	20650000	20700000	Magi2	mESC	200	0.074539
chr5	20700000	20750000	Magi2	mESC	200	0.0339762
chr5	19200000	19250000	Magi2	mESC	300	0.168553
chr5	19250000	19300000	Magi2	mESC	300	0.0847241
chr5	19300000	19350000	Magi2	mESC	300	0.0414386
chr5	19350000	19400000	Magi2	mESC	300	-0.0452835
chr5	19400000	19450000	Magi2	mESC	300	-0.0509395
chr5	19450000	19500000	Magi2	mESC	300	-0.0747163
chr5	19500000	19550000	Magi2	mESC	300	0.00899925
chr5	19550000	19600000	Magi2	mESC	300	0.128256
chr5	19600000	19650000	Magi2	mESC	300	0.152428
chr5	19650000	19700000	Magi2	mESC	300	0.224377
chr5	19700000	19750000	Magi2	mESC	300	0.188768
chr5	19750000	19800000	Magi2	mESC	300	0.14994
chr5	19800000	19850000	Magi2	mESC	300	0.101384
chr5	19850000	19900000	Magi2	mESC	300	0.0845289
chr5	19900000	19950000	Magi2	mESC	300	0.0401966
chr5	19950000	20000000	Magi2	mESC	300	0.0663234
chr5	20000000	20050000	Magi2	mESC	300	0.100445
chr5	20050000	20100000	Magi2	mESC	300	0.158777
chr5	20100000	20150000	Magi2	mESC	300	0.123457
chr5	20150000	20200000	Magi2	mESC	300	0.0781592
chr5	20200000	20250000	Magi2	mESC	300	0.0903637
chr5	20250000	20300000	Magi2	mESC	300	0.0100093
chr5	20300000	20350000	Magi2	mESC	300	0.0475805
chr5	20350000	20400000	Magi2	mESC	300	0.114168
chr5	20400000	20450000	Magi2	mESC	300	0.146977
chr5	20450000	20500000	Magi2	mESC	300	0.133457
chr5	20500000	20550000	Magi2	mESC	300	0.188665
chr5	20550000	20600000	Magi2	mESC	300	0.205009
chr5	20600000	20650000	Magi2	mESC	300	0.172454
chr5	20650000	20700000	Magi2	mESC	300	0.130797
chr5	20700000	20750000	Magi2	mESC	300	0.0618307
chr5	19200000	19250000	Magi2	mESC	400	0.187144
chr5	19250000	19300000	Magi2	mESC	400	0.0817041
chr5	19300000	19350000	Magi2	mESC	400	0.0192901
chr5	19350000	19400000	Magi2	mESC	400	-0.0283798
chr5	19400000	19450000	Magi2	mESC	400	-0.0392473
chr5	19450000	19500000	Magi2	mESC	400	-0.00394258
chr5	19500000	19550000	Magi2	mESC	400	0.0463132
chr5	19550000	19600000	Magi2	mESC	400	0.0838069
chr5	19600000	19650000	Magi2	mESC	400	0.0997962
chr5	19650000	19700000	Magi2	mESC	400	0.132391
chr5	19700000	19750000	Magi2	mESC	400	0.141083
chr5	19750000	19800000	Magi2	mESC	400	0.180749
chr5	19800000	19850000	Magi2	mESC	400	0.145053
chr5	19850000	19900000	Magi2	mESC	400	0.149911
chr5	19900000	19950000	Magi2	mESC	400	0.123981
chr5	19950000	20000000	Magi2	mESC	400	0.129786
chr5	20000000	20050000	Magi2	mESC	400	0.138799
chr5	20050000	20100000	Magi2	mESC	400	0.188582
chr5	20100000	20150000	Magi2	mESC	400	0.177614
chr5	20150000	20200000	Magi2	mESC	400	0.170544
chr5	20200000	20250000	Magi2	mESC	400	0.168531
chr5	20250000	20300000	Magi2	mESC	400	0.111459
chr5	20300000	20350000	Magi2	mESC	400	0.123313
chr5	20350000	20400000	Magi2	mESC	400	0.149047
chr5	20400000	20450000	Magi2	mESC	400	0.162268
chr5	20450000	20500000	Magi2	mESC	400	0.168412
chr5	20500000	20550000	Magi2	mESC	400	0.196013
chr5	20550000	20600000	Magi2	mESC	400	0.173267
chr5	20600000	20650000	Magi2	mESC	400	0.141952
chr5	20650000	20700000	Magi2	mESC	400	0.120267
chr5	20700000	20750000	Magi2	mESC	400	0.0812234
chr5	19200000	19250000	Magi2	mESC	500	0.16672
chr5	19250000	19300000	Magi2	mESC	500	0.0758379
chr5	19300000	19350000	Magi2	mESC	500	0.0508413
chr5	19350000	19400000	Magi2	mESC	500	0.0109239
chr5	19400000	19450000	Magi2	mESC	500	-0.00934267
chr5	19450000	19500000	Magi2	mESC	500	0.0201863
chr5	19500000	19550000	Magi2	mESC	500	0.0211838
chr5	19550000	19600000	Magi2	mESC	500	0.0378017
chr5	19600000	19650000	Magi2	mESC	500	0.0486252
chr5	19650000	19700000	Magi2	mESC	500	0.09747
chr5	19700000	19750000	Magi2	mESC	500	0.134464
chr5	19750000	19800000	Magi2	mESC	500	0.167053
chr5	19800000	19850000	Magi2	mESC	500	0.171437
chr5	19850000	19900000	Magi2	mESC	500	0.206199
chr5	19900000	19950000	Magi2	mESC	500	0.187135
chr5	19950000	20000000	Magi2	mESC	500	0.21663
chr5	20000000	20050000	Magi2	mESC	500	0.216479
chr5	20050000	20100000	Magi2	mESC	500	0.20904
chr5	20100000	20150000	Magi2	mESC	500	0.199155
chr5	20150000	20200000	Magi2	mESC	500	0.193422
chr5	20200000	20250000	Magi2	mESC	500	0.215043
chr5	20250000	20300000	Magi2	mESC	500	0.210864
chr5	20300000	20350000	Magi2	mESC	500	0.219828
chr5	20350000	20400000	Magi2	mESC	500	0.196929
chr5	20400000	20450000	Magi2	mESC	500	0.166508
chr5	20450000	20500000	Magi2	mESC	500	0.136319
chr5	20500000	20550000	Magi2	mESC	500	0.135549
chr5	20550000	20600000	Magi2	mESC	500	0.134529
chr5	20600000	20650000	Magi2	mESC	500	0.137966
chr5	20650000	20700000	Magi2	mESC	500	0.0949232
chr5	20700000	20750000	Magi2	mESC	500	0.0804601
chr5	19200000	19250000	Magi2	mESC	600	0.184381
chr5	19250000	19300000	Magi2	mESC	600	0.114753
chr5	19300000	19350000	Magi2	mESC	600	0.0926137
chr5	19350000	19400000	Magi2	mESC	600	0.0357562
chr5	19400000	19450000	Magi2	mESC	600	0.00234612
chr5	19450000	19500000	Magi2	mESC	600	-0.0222946
chr5	19500000	19550000	Magi2	mESC	600	-0.0141662
chr5	19550000	19600000	Magi2	mESC	600	0.0529307
chr5	19600000	19650000	Magi2	mESC	600	0.0650039
chr5	19650000	19700000	Magi2	mESC	600	0.122348
chr5	19700000	19750000	Magi2	mESC	600	0.142348
chr5	19750000	19800000	Magi2	mESC	600	0.165951
chr5	19800000	19850000	Magi2	mESC	600	0.185072
chr5	19850000	19900000	Magi2	mESC	600	0.209983
chr5	19900000	19950000	Magi2	mESC	600	0.214793
chr5	19950000	20000000	Magi2	mESC	600	0.236422
chr5	20000000	20050000	Magi2	mESC	600	0.241603
chr5	20050000	20100000	Magi2	mESC	600	0.264158
chr5	20100000	20150000	Magi2	mESC	600	0.266869
chr5	20150000	20200000	Magi2	mESC	600	0.24457
chr5	20200000	20250000	Magi2	mESC	600	0.252698
chr5	20250000	20300000	Magi2	mESC	600	0.217787
chr5	20300000	20350000	Magi2	mESC	600	0.212897
chr5	20350000	20400000	Magi2	mESC	600	0.208811
chr5	20400000	20450000	Magi2	mESC	600	0.177474
chr5	20450000	20500000	Magi2	mESC	600	0.12928
chr5	20500000	20550000	Magi2	mESC	600	0.118995
chr5	20550000	20600000	Magi2	mESC	600	0.112413
chr5	20600000	20650000	Magi2	mESC	600	0.114736
chr5	20650000	20700000	Magi2	mESC	600	0.0850174
chr5	20700000	20750000	Magi2	mESC	600	0.0744233
chr5	19200000	19250000	Magi2	mESC	700	0.228581
chr5	19250000	19300000	Magi2	mESC	700	0.155477
chr5	19300000	19350000	Magi2	mESC	700	0.100914
chr5	19350000	19400000	Magi2	mESC	700	0.0238118
chr5	19400000	19450000	Magi2	mESC	700	0.0115496
chr5	19450000	19500000	Magi2	mESC	700	0.0138067
chr5	19500000	19550000	Magi2	mESC	700	0.0303723
chr5	19550000	19600000	Magi2	mESC	700	0.0686484
chr5	19600000	19650000	Magi2	mESC	700	0.0726337
chr5	19650000	19700000	Magi2	mESC	700	0.140067
chr5	19700000	19750000	Magi2	mESC	700	0.153849
chr5	19750000	19800000	Magi2	mESC	700	0.177065
chr5	19800000	19850000	Magi2	mESC	700	0.181694
chr5	19850000	19900000	Magi2	mESC	700	0.183474
chr5	19900000	19950000	Magi2	mESC	700	0.209412
chr5	19950000	20000000	Magi2	mESC	700	0.239689
chr5	20000000	20050000	Magi2	mESC	700	0.273853
chr5	20050000	20100000	Magi2	mESC	700	0.305536
chr5	20100000	20150000	Magi2	mESC	700	0.294666
chr5	20150000	20200000	Magi2	mESC	700	0.282634
chr5	20200000	20250000	Magi2	mESC	700	0.271271
chr5	20250000	20300000	Magi2	mESC	700	0.211792
chr5	20300000	20350000	Magi2	mESC	700	0.190679
chr5	20350000	20400000	Magi2	mESC	700	0.176709
chr5	20400000	20450000	Magi2	mESC	700	0.16279
chr5	20450000	20500000	Magi2	mESC	700	0.149117
chr5	20500000	20550000	Magi2	mESC	700	0.144899
chr5	20550000	20600000	Magi2	mESC	700	0.109143
chr5	20600000	20650000	Magi2	mESC	700	0.0933363
chr5	20650000	20700000	Magi2	mESC	700	0.0641595
chr5	20700000	20750000	Magi2	mESC	700	0.0442093
chr5	19200000	19250000	Magi2	mESC	800	0.215885
chr5	19250000	19300000	Magi2	mESC	800	0.148387
chr5	19300000	19350000	Magi2	mESC	800	0.120146
chr5	19350000	19400000	Magi2	mESC	800	0.071605
chr5	19400000	19450000	Magi2	mESC	800	0.0518805
chr5	19450000	19500000	Magi2	mESC	800	0.0508965
chr5	19500000	19550000	Magi2	mESC	800	0.0678935
chr5	19550000	19600000	Magi2	mESC	800	0.108002
chr5	19600000	19650000	Magi2	mESC	800	0.0997044
chr5	19650000	19700000	Magi2	mESC	800	0.126783
chr5	19700000	19750000	Magi2	mESC	800	0.143803
chr5	19750000	19800000	Magi2	mESC	800	0.16502
chr5	19800000	19850000	Magi2	mESC	800	0.177476
chr5	19850000	19900000	Magi2	mESC	800	0.196935
chr5	19900000	19950000	Magi2	mESC	800	0.221736
chr5	19950000	20000000	Magi2	mESC	800	0.244737
chr5	20000000	20050000	Magi2	mESC	800	0.274939
chr5	20050000	20100000	Magi2	mESC	800	0.291437
chr5	20100000	20150000	Magi2	mESC	800	0.28409
chr5	20150000	20200000	Magi2	mESC	800	0.274309
chr5	20200000	20250000	Magi2	mESC	800	0.24816
chr5	20250000	20300000	Magi2	mESC	800	0.209909
chr5	20300000	20350000	Magi2	mESC	800	0.199205
chr5	20350000	20400000	Magi2	mESC	800	0.174736
chr5	20400000	20450000	Magi2	mESC	800	0.169064
chr5	20450000	20500000	Magi2	mESC	800	0.14208
chr5	20500000	20550000	Magi2	mESC	800	0.131581
chr5	20550000	20600000	Magi2	mESC	800	0.126855
chr5	20600000	20650000	Magi2	mESC	800	0.10737
chr5	20650000	20700000	Magi2	mESC	800	0.0633648
chr5	20700000	20750000	Magi2	mESC	800	0.047034
chr5	19200000	19250000	Magi2	mESC	900	0.175536
chr5	19250000	19300000	Magi2	mESC	900	0.153958
chr5	19300000	19350000	Magi2	mESC	900	0.139928
chr5	19350000	19400000	Magi2	mESC	900	0.113595
chr5	19400000	19450000	Magi2	mESC	900	0.108444
chr5	19450000	19500000	Magi2	mESC	900	0.108725
chr5	19500000	19550000	Magi2	mESC	900	0.0982974
chr5	19550000	19600000	Magi2	mESC	900	0.112685
chr5	19600000	19650000	Magi2	mESC	900	0.117872
chr5	19650000	19700000	Magi2	mESC	900	0.131605
chr5	19700000	19750000	Magi2	mESC	900	0.152254
chr5	19750000	19800000	Magi2	mESC	900	0.163274
chr5	19800000	19850000	Magi2	mESC	900	0.183693
chr5	19850000	19900000	Magi2	mESC	900	0.218534
chr5	19900000	19950000	Magi2	mESC	900	0.230956
chr5	19950000	20000000	Magi2	mESC	900	0.244148
chr5	20000000	20050000	Magi2	mESC	900	0.247728
chr5	20050000	20100000	Magi2	mESC	900	0.250819
chr5	20100000	20150000	Magi2	mESC	900	0.246519
chr5	20150000	20200000	Magi2	mESC	900	0.232694
chr5	20200000	20250000	Magi2	mESC	900	0.23598
chr5	20250000	20300000	Magi2	mESC	900	0.212125
chr5	20300000	20350000	Magi2	mESC	900	0.205247
chr5	20350000	20400000	Magi2	mESC	900	0.194553
chr5	20400000	20450000	Magi2	mESC	900	0.182829
chr5	20450000	20500000	Magi2	mESC	900	0.148764
chr5	20500000	20550000	Magi2	mESC	900	0.135694
chr5	20550000	20600000	Magi2	mESC	900	0.121434
chr5	20600000	20650000	Magi2	mESC	900	0.105261
chr5	20650000	20700000	Magi2	mESC	900	0.102738
chr5	20700000	20750000	Magi2	mESC	900	0.0992678
chr5	19200000	19250000	Magi2	mESC	1000	0.16909
chr5	19250000	19300000	Magi2	mESC	1000	0.144487
chr5	19300000	19350000	Magi2	mESC	1000	0.138944
chr5	19350000	19400000	Magi2	mESC	1000	0.130552
chr5	19400000	19450000	Magi2	mESC	1000	0.123222
chr5	19450000	19500000	Magi2	mESC	1000	0.126314
chr5	19500000	19550000	Magi2	mESC	1000	0.134602
chr5	19550000	19600000	Magi2	mESC	1000	0.139436
chr5	19600000	19650000	Magi2	mESC	1000	0.140467
chr5	19650000	19700000	Magi2	mESC	1000	0.151882
chr5	19700000	19750000	Magi2	mESC	1000	0.18076
chr5	19750000	19800000	Magi2	mESC	1000	0.192865
chr5	19800000	19850000	Magi2	mESC	1000	0.197863
chr5	19850000	19900000	Magi2	mESC	1000	0.202845
chr5	19900000	19950000	Magi2	mESC	1000	0.206328
chr5	19950000	20000000	Magi2	mESC	1000	0.22783
chr5	20000000	20050000	Magi2	mESC	1000	0.225338
chr5	20050000	20100000	Magi2	mESC	1000	0.222433
chr5	20100000	20150000	Magi2	mESC	1000	0.216561
chr5	20150000	20200000	Magi2	mESC	1000	0.206023
chr5	20200000	20250000	Magi2	mESC	1000	0.223416
chr5	20250000	20300000	Magi2	mESC	1000	0.204343
chr5	20300000	20350000	Magi2	mESC	1000	0.209443
chr5	20350000	20400000	Magi2	mESC	1000	0.20177
chr5	20400000	20450000	Magi2	mESC	1000	0.188491
chr5	20450000	20500000	Magi2	mESC	1000	0.168626
chr5	20500000	20550000	Magi2	mESC	1000	0.153537
chr5	20550000	20600000	Magi2	mESC	1000	0.14515
chr5	20600000	20650000	Magi2	mESC	1000	0.139107
chr5	20650000	20700000	Magi2	mESC	1000	0.117443
chr5	20700000	20750000	Magi2	mESC	1000	0.0978342
chr5	19200000	19250000	Magi2	OLG	100	-0.637548
chr5	19250000	19300000	Magi2	OLG	100	-0.303236
chr5	19300000	19350000	Magi2	OLG	100	0.0471362
chr5	19350000	19400000	Magi2	OLG	100	-0.267556
chr5	19400000	19450000	Magi2	OLG	100	-0.312991
chr5	19450000	19500000	Magi2	OLG	100	-0.315062
chr5	19500000	19550000	Magi2	OLG	100	-0.443857
chr5	19550000	19600000	Magi2	OLG	100	-0.365176
chr5	19600000	19650000	Magi2	OLG	100	0.104154
chr5	19650000	19700000	Magi2	OLG	100	0.107369
chr5	19700000	19750000	Magi2	OLG	100	0.0670256
chr5	19750000	19800000	Magi2	OLG	100	0.0206674
chr5	19800000	19850000	Magi2	OLG	100	-0.0375817
chr5	19850000	19900000	Magi2	OLG	100	-0.0115818
chr5	19900000	19950000	Magi2	OLG	100	-0.129547
chr5	19950000	20000000	Magi2	OLG	100	-0.601234
chr5	20000000	20050000	Magi2	OLG	100	-0.120466
chr5	20050000	20100000	Magi2	OLG	100	-0.127027
chr5	20100000	20150000	Magi2	OLG	100	-0.217387
chr5	20150000	20200000	Magi2	OLG	100	-0.545847
chr5	20200000	20250000	Magi2	OLG	100	-0.302998
chr5	20250000	20300000	Magi2	OLG	100	-0.310685
chr5	20300000	20350000	Magi2	OLG	100	-0.244908
chr5	20350000	20400000	Magi2	OLG	100	-0.212554
chr5	20400000	20450000	Magi2	OLG	100	-0.221938
chr5	20450000	20500000	Magi2	OLG	100	-0.209958
chr5	20500000	20550000	Magi2	OLG	100	-0.0146202
chr5	20550000	20600000	Magi2	OLG	100	-0.202715
chr5	20600000	20650000	Magi2	OLG	100	-0.480481
chr5	20650000	20700000	Magi2	OLG	100	-0.387461
chr5	20700000	20750000	Magi2	OLG	100	-0.141935
chr5	19200000	19250000	Magi2	OLG	200	-0.289415
chr5	19250000	19300000	Magi2	OLG	200	-0.153396
chr5	19300000	19350000	Magi2	OLG	200	-0.0977211
chr5	19350000	19400000	Magi2	OLG	200	-0.349638
chr5	19400000	19450000	Magi2	OLG	200	-0.489059
chr5	19450000	19500000	Magi2	OLG	200	-0.529864
chr5	19500000	19550000	Magi2	OLG	200	-0.395642
chr5	19550000	19600000	Magi2	OLG	200	-0.206675
chr5	19600000	19650000	Magi2	OLG	200	0.0207408
chr5	19650000	19700000	Magi2	OLG	200	0.00340593
chr5	19700000	19750000	Magi2	OLG	200	0.026456
chr5	19750000	19800000	Magi2	OLG	200	0.0440393
chr5	19800000	19850000	Magi2	OLG	200	-0.00641981
chr5	19850000	19900000	Magi2	OLG	200	-0.0495973
chr5	19900000	19950000	Magi2	OLG	200	-0.136865
chr5	19950000	20000000	Magi2	OLG	200	-0.189961
chr5	20000000	20050000	Magi2	OLG	200	-0.167272
chr5	20050000	20100000	Magi2	OLG	200	-0.202378
chr5	20100000	20150000	Magi2	OLG	200	-0.179809
chr5	20150000	20200000	Magi2	OLG	200	-0.294234
chr5	20200000	20250000	Magi2	OLG	200	-0.333553
chr5	20250000	20300000	Magi2	OLG	200	-0.258487
chr5	20300000	20350000	Magi2	OLG	200	-0.219762
chr5	20350000	20400000	Magi2	OLG	200	-0.196743
chr5	20400000	20450000	Magi2	OLG	200	-0.156292
chr5	20450000	20500000	Magi2	OLG	200	-0.174554
chr5	20500000	20550000	Magi2	OLG	200	-0.218612
chr5	20550000	20600000	Magi2	OLG	200	-0.264203
chr5	20600000	20650000	Magi2	OLG	200	-0.387929
chr5	20650000	20700000	Magi2	OLG	200	-0.350743
chr5	20700000	20750000	Magi2	OLG	200	-0.311519
chr5	19200000	19250000	Magi2	OLG	300	-0.105479
chr5	19250000	19300000	Magi2	OLG	300	-0.118236
chr5	19300000	19350000	Magi2	OLG	300	-0.0751095
chr5	19350000	19400000	Magi2	OLG	300	-0.21212
chr5	19400000	19450000	Magi2	OLG	300	-0.292914
chr5	19450000	19500000	Magi2	OLG	300	-0.301519
chr5	19500000	19550000	Magi2	OLG	300	-0.288851
chr5	19550000	19600000	Magi2	OLG	300	-0.322993
chr5	19600000	19650000	Magi2	OLG	300	-0.145469
chr5	19650000	19700000	Magi2	OLG	300	-0.0281119
chr5	19700000	19750000	Magi2	OLG	300	-0.0154955
chr5	19750000	19800000	Magi2	OLG	300	-0.0395777
chr5	19800000	19850000	Magi2	OLG	300	-0.0420014
chr5	19850000	19900000	Magi2	OLG	300	-0.0174402
chr5	19900000	19950000	Magi2	OLG	300	-0.0395861
chr5	19950000	20000000	Magi2	OLG	300	-0.108951
chr5	20000000	20050000	Magi2	OLG	300	-0.0678025
chr5	20050000	20100000	Magi2	OLG	300	-0.0580261
chr5	20100000	20150000	Magi2	OLG	300	-0.147842
chr5	20150000	20200000	Magi2	OLG	300	-0.239443
chr5	20200000	20250000	Magi2	OLG	300	-0.202863
chr5	20250000	20300000	Magi2	OLG	300	-0.158732
chr5	20300000	20350000	Magi2	OLG	300	-0.184719
chr5	20350000	20400000	Magi2	OLG	300	-0.105189
chr5	20400000	20450000	Magi2	OLG	300	-0.0843695
chr5	20450000	20500000	Magi2	OLG	300	-0.0892089
chr5	20500000	20550000	Magi2	OLG	300	-0.125099
chr5	20550000	20600000	Magi2	OLG	300	-0.270153
chr5	20600000	20650000	Magi2	OLG	300	-0.450752
chr5	20650000	20700000	Magi2	OLG	300	-0.448295
chr5	20700000	20750000	Magi2	OLG	300	-0.341056
chr5	19200000	19250000	Magi2	OLG	400	0.0057915
chr5	19250000	19300000	Magi2	OLG	400	-0.0315076
chr5	19300000	19350000	Magi2	OLG	400	-0.0493845
chr5	19350000	19400000	Magi2	OLG	400	-0.0832336
chr5	19400000	19450000	Magi2	OLG	400	-0.118653
chr5	19450000	19500000	Magi2	OLG	400	-0.202107
chr5	19500000	19550000	Magi2	OLG	400	-0.253081
chr5	19550000	19600000	Magi2	OLG	400	-0.24812
chr5	19600000	19650000	Magi2	OLG	400	-0.184784
chr5	19650000	19700000	Magi2	OLG	400	-0.159182
chr5	19700000	19750000	Magi2	OLG	400	-0.127642
chr5	19750000	19800000	Magi2	OLG	400	-0.0913428
chr5	19800000	19850000	Magi2	OLG	400	-0.0238452
chr5	19850000	19900000	Magi2	OLG	400	-0.0237073
chr5	19900000	19950000	Magi2	OLG	400	-0.0321068
chr5	19950000	20000000	Magi2	OLG	400	-0.0547121
chr5	20000000	20050000	Magi2	OLG	400	-0.0483925
chr5	20050000	20100000	Magi2	OLG	400	-0.091121
chr5	20100000	20150000	Magi2	OLG	400	-0.0732424
chr5	20150000	20200000	Magi2	OLG	400	-0.120437
chr5	20200000	20250000	Magi2	OLG	400	-0.16698
chr5	20250000	20300000	Magi2	OLG	400	-0.111153
chr5	20300000	20350000	Magi2	OLG	400	-0.0865932
chr5	20350000	20400000	Magi2	OLG	400	-0.0400673
chr5	20400000	20450000	Magi2	OLG	400	-0.0872517
chr5	20450000	20500000	Magi2	OLG	400	-0.131138
chr5	20500000	20550000	Magi2	OLG	400	-0.16834
chr5	20550000	20600000	Magi2	OLG	400	-0.241382
chr5	20600000	20650000	Magi2	OLG	400	-0.350096
chr5	20650000	20700000	Magi2	OLG	400	-0.487826
chr5	20700000	20750000	Magi2	OLG	400	-0.491254
chr5	19200000	19250000	Magi2	OLG	500	0.0572602
chr5	19250000	19300000	Magi2	OLG	500	0.0764905
chr5	19300000	19350000	Magi2	OLG	500	0.059432
chr5	19350000	19400000	Magi2	OLG	500	-0.0538274
chr5	19400000	19450000	Magi2	OLG	500	-0.141252
chr5	19450000	19500000	Magi2	OLG	500	-0.127946
chr5	19500000	19550000	Magi2	OLG	500	-0.203197
chr5	19550000	19600000	Magi2	OLG	500	-0.221119
chr5	19600000	19650000	Magi2	OLG	500	-0.207257
chr5	19650000	19700000	Magi2	OLG	500	-0.209398
chr5	19700000	19750000	Magi2	OLG	500	-0.186597
chr5	19750000	19800000	Magi2	OLG	500	-0.186059
chr5	19800000	19850000	Magi2	OLG	500	-0.0972466
chr5	19850000	19900000	Magi2	OLG	500	-0.0265496
chr5	19900000	19950000	Magi2	OLG	500	-0.0157099
chr5	19950000	20000000	Magi2	OLG	500	-0.0731939
chr5	20000000	20050000	Magi2	OLG	500	-0.0528693
chr5	20050000	20100000	Magi2	OLG	500	-0.0557659
chr5	20100000	20150000	Magi2	OLG	500	-0.0677879
chr5	20150000	20200000	Magi2	OLG	500	-0.0623377
chr5	20200000	20250000	Magi2	OLG	500	-0.0376643
chr5	20250000	20300000	Magi2	OLG	500	0.011625
chr5	20300000	20350000	Magi2	OLG	500	-0.0508172
chr5	20350000	20400000	Magi2	OLG	500	-0.08336
chr5	20400000	20450000	Magi2	OLG	500	-0.114186
chr5	20450000	20500000	Magi2	OLG	500	-0.136162
chr5	20500000	20550000	Magi2	OLG	500	-0.181507
chr5	20550000	20600000	Magi2	OLG	500	-0.310509
chr5	20600000	20650000	Magi2	OLG	500	-0.403498
chr5	20650000	20700000	Magi2	OLG	500	-0.496406
chr5	20700000	20750000	Magi2	OLG	500	-0.490403
chr5	19200000	19250000	Magi2	OLG	600	0.0845796
chr5	19250000	19300000	Magi2	OLG	600	0.0626532
chr5	19300000	19350000	Magi2	OLG	600	0.0443982
chr5	19350000	19400000	Magi2	OLG	600	-0.011375
chr5	19400000	19450000	Magi2	OLG	600	-0.10821
chr5	19450000	19500000	Magi2	OLG	600	-0.149575
chr5	19500000	19550000	Magi2	OLG	600	-0.215313
chr5	19550000	19600000	Magi2	OLG	600	-0.200633
chr5	19600000	19650000	Magi2	OLG	600	-0.185111
chr5	19650000	19700000	Magi2	OLG	600	-0.175252
chr5	19700000	19750000	Magi2	OLG	600	-0.170795
chr5	19750000	19800000	Magi2	OLG	600	-0.191989
chr5	19800000	19850000	Magi2	OLG	600	-0.152669
chr5	19850000	19900000	Magi2	OLG	600	-0.0833513
chr5	19900000	19950000	Magi2	OLG	600	-0.0494812
chr5	19950000	20000000	Magi2	OLG	600	-0.048883
chr5	20000000	20050000	Magi2	OLG	600	-0.0148452
chr5	20050000	20100000	Magi2	OLG	600	0.00850507
chr5	20100000	20150000	Magi2	OLG	600	0.0278302
chr5	20150000	20200000	Magi2	OLG	600	0.0399353
chr5	20200000	20250000	Magi2	OLG	600	0.00294874
chr5	20250000	20300000	Magi2	OLG	600	0.00630422
chr5	20300000	20350000	Magi2	OLG	600	-0.00556825
chr5	20350000	20400000	Magi2	OLG	600	-0.03838
chr5	20400000	20450000	Magi2	OLG	600	-0.0994603
chr5	20450000	20500000	Magi2	OLG	600	-0.206126
chr5	20500000	20550000	Magi2	OLG	600	-0.261941
chr5	20550000	20600000	Magi2	OLG	600	-0.308051
chr5	20600000	20650000	Magi2	OLG	600	-0.41719
chr5	20650000	20700000	Magi2	OLG	600	-0.485013
chr5	20700000	20750000	Magi2	OLG	600	-0.499945
chr5	19200000	19250000	Magi2	OLG	700	0.0555827
chr5	19250000	19300000	Magi2	OLG	700	0.0488711
chr5	19300000	19350000	Magi2	OLG	700	0.0158475
chr5	19350000	19400000	Magi2	OLG	700	-0.0464372
chr5	19400000	19450000	Magi2	OLG	700	-0.111107
chr5	19450000	19500000	Magi2	OLG	700	-0.119582
chr5	19500000	19550000	Magi2	OLG	700	-0.153556
chr5	19550000	19600000	Magi2	OLG	700	-0.172819
chr5	19600000	19650000	Magi2	OLG	700	-0.162834
chr5	19650000	19700000	Magi2	OLG	700	-0.122828
chr5	19700000	19750000	Magi2	OLG	700	-0.130785
chr5	19750000	19800000	Magi2	OLG	700	-0.13998
chr5	19800000	19850000	Magi2	OLG	700	-0.129819
chr5	19850000	19900000	Magi2	OLG	700	-0.123487
chr5	19900000	19950000	Magi2	OLG	700	-0.104013
chr5	19950000	20000000	Magi2	OLG	700	-0.0474061
chr5	20000000	20050000	Magi2	OLG	700	0.0320109
chr5	20050000	20100000	Magi2	OLG	700	0.0905954
chr5	20100000	20150000	Magi2	OLG	700	0.0806955
chr5	20150000	20200000	Magi2	OLG	700	0.0631493
chr5	20200000	20250000	Magi2	OLG	700	0.0417593
chr5	20250000	20300000	Magi2	OLG	700	0.0349116
chr5	20300000	20350000	Magi2	OLG	700	0.00780646
chr5	20350000	20400000	Magi2	OLG	700	-0.0751172
chr5	20400000	20450000	Magi2	OLG	700	-0.126247
chr5	20450000	20500000	Magi2	OLG	700	-0.177642
chr5	20500000	20550000	Magi2	OLG	700	-0.254639
chr5	20550000	20600000	Magi2	OLG	700	-0.30887
chr5	20600000	20650000	Magi2	OLG	700	-0.40496
chr5	20650000	20700000	Magi2	OLG	700	-0.442305
chr5	20700000	20750000	Magi2	OLG	700	-0.494954
chr5	19200000	19250000	Magi2	OLG	800	0.0598257
chr5	19250000	19300000	Magi2	OLG	800	0.028389
chr5	19300000	19350000	Magi2	OLG	800	-0.000455247
chr5	19350000	19400000	Magi2	OLG	800	-0.0509784
chr5	19400000	19450000	Magi2	OLG	800	-0.107008
chr5	19450000	19500000	Magi2	OLG	800	-0.12801
chr5	19500000	19550000	Magi2	OLG	800	-0.116655
chr5	19550000	19600000	Magi2	OLG	800	-0.103596
chr5	19600000	19650000	Magi2	OLG	800	-0.0905135
chr5	19650000	19700000	Magi2	OLG	800	-0.0679611
chr5	19700000	19750000	Magi2	OLG	800	-0.11399
chr5	19750000	19800000	Magi2	OLG	800	-0.129163
chr5	19800000	19850000	Magi2	OLG	800	-0.104533
chr5	19850000	19900000	Magi2	OLG	800	-0.0532403
chr5	19900000	19950000	Magi2	OLG	800	-0.0310684
chr5	19950000	20000000	Magi2	OLG	800	-0.0133466
chr5	20000000	20050000	Magi2	OLG	800	0.0231203
chr5	20050000	20100000	Magi2	OLG	800	0.0582382
chr5	20100000	20150000	Magi2	OLG	800	0.0841596
chr5	20150000	20200000	Magi2	OLG	800	0.0906675
chr5	20200000	20250000	Magi2	OLG	800	0.0759751
chr5	20250000	20300000	Magi2	OLG	800	0.0343333
chr5	20300000	20350000	Magi2	OLG	800	-0.0189518
chr5	20350000	20400000	Magi2	OLG	800	-0.0658799
chr5	20400000	20450000	Magi2	OLG	800	-0.127189
chr5	20450000	20500000	Magi2	OLG	800	-0.163557
chr5	20500000	20550000	Magi2	OLG	800	-0.199174
chr5	20550000	20600000	Magi2	OLG	800	-0.258378
chr5	20600000	20650000	Magi2	OLG	800	-0.368784
chr5	20650000	20700000	Magi2	OLG	800	-0.450722
chr5	20700000	20750000	Magi2	OLG	800	-0.474647
chr5	19200000	19250000	Magi2	OLG	900	0.0587495
chr5	19250000	19300000	Magi2	OLG	900	0.0361781
chr5	19300000	19350000	Magi2	OLG	900	0.00465153
chr5	19350000	19400000	Magi2	OLG	900	-0.0544632
chr5	19400000	19450000	Magi2	OLG	900	-0.0811106
chr5	19450000	19500000	Magi2	OLG	900	-0.0771381
chr5	19500000	19550000	Magi2	OLG	900	-0.0744288
chr5	19550000	19600000	Magi2	OLG	900	-0.0660269
chr5	19600000	19650000	Magi2	OLG	900	-0.0618892
chr5	19650000	19700000	Magi2	OLG	900	-0.0582169
chr5	19700000	19750000	Magi2	OLG	900	-0.0669792
chr5	19750000	19800000	Magi2	OLG	900	-0.0565852
chr5	19800000	19850000	Magi2	OLG	900	-0.0437249
chr5	19850000	19900000	Magi2	OLG	900	0.0186625
chr5	19900000	19950000	Magi2	OLG	900	0.02274
chr5	19950000	20000000	Magi2	OLG	900	0.0184003
chr5	20000000	20050000	Magi2	OLG	900	0.0426139
chr5	20050000	20100000	Magi2	OLG	900	0.0417118
chr5	20100000	20150000	Magi2	OLG	900	0.0572642
chr5	20150000	20200000	Magi2	OLG	900	0.0431284
chr5	20200000	20250000	Magi2	OLG	900	0.0372608
chr5	20250000	20300000	Magi2	OLG	900	0.0408359
chr5	20300000	20350000	Magi2	OLG	900	0.00443493
chr5	20350000	20400000	Magi2	OLG	900	-0.0214438
chr5	20400000	20450000	Magi2	OLG	900	-0.091174
chr5	20450000	20500000	Magi2	OLG	900	-0.138843
chr5	20500000	20550000	Magi2	OLG	900	-0.187527
chr5	20550000	20600000	Magi2	OLG	900	-0.248055
chr5	20600000	20650000	Magi2	OLG	900	-0.307254
chr5	20650000	20700000	Magi2	OLG	900	-0.365863
chr5	20700000	20750000	Magi2	OLG	900	-0.413379
chr5	19200000	19250000	Magi2	OLG	1000	0.0335742
chr5	19250000	19300000	Magi2	OLG	1000	0.0133434
chr5	19300000	19350000	Magi2	OLG	1000	0.0281755
chr5	19350000	19400000	Magi2	OLG	1000	-0.0058143
chr5	19400000	19450000	Magi2	OLG	1000	-0.037616
chr5	19450000	19500000	Magi2	OLG	1000	-0.0357714
chr5	19500000	19550000	Magi2	OLG	1000	-0.0544466
chr5	19550000	19600000	Magi2	OLG	1000	-0.0779605
chr5	19600000	19650000	Magi2	OLG	1000	-0.0501014
chr5	19650000	19700000	Magi2	OLG	1000	-0.00815462
chr5	19700000	19750000	Magi2	OLG	1000	-0.003788
chr5	19750000	19800000	Magi2	OLG	1000	0.013464
chr5	19800000	19850000	Magi2	OLG	1000	0.0325358
chr5	19850000	19900000	Magi2	OLG	1000	0.0609476
chr5	19900000	19950000	Magi2	OLG	1000	0.0351851
chr5	19950000	20000000	Magi2	OLG	1000	0.028354
chr5	20000000	20050000	Magi2	OLG	1000	0.0549268
chr5	20050000	20100000	Magi2	OLG	1000	0.0388502
chr5	20100000	20150000	Magi2	OLG	1000	0.0332943
chr5	20150000	20200000	Magi2	OLG	1000	0.015959
chr5	20200000	20250000	Magi2	OLG	1000	0.0192148
chr5	20250000	20300000	Magi2	OLG	1000	0.0370062
chr5	20300000	20350000	Magi2	OLG	1000	0.0168939
chr5	20350000	20400000	Magi2	OLG	1000	-0.00728197
chr5	20400000	20450000	Magi2	OLG	1000	-0.0575899
chr5	20450000	20500000	Magi2	OLG	1000	-0.0946317
chr5	20500000	20550000	Magi2	OLG	1000	-0.150531
chr5	20550000	20600000	Magi2	OLG	1000	-0.197301
chr5	20600000	20650000	Magi2	OLG	1000	-0.27255
chr5	20650000	20700000	Magi2	OLG	1000	-0.321788
chr5	20700000	20750000	Magi2	OLG	1000	-0.33318

## Sheet: ED6c
gene_symbol	meltingScore_PGN_R1	meltingScore_PGN_R2	meltingScore_DN_R1	meltingScore_DN_R2
2210408I21Rik	21.261	0.92021	16.5232	0.92021
A830018L16Rik	0	0	0	0
Abca13	0	2.02569	0	0
Adam12	0	0	0.87678	10.7407
Adamts17	0	0	11.2998	14.2585
Adamtsl1	0	0	7.5032	1.04593
Adarb2	0	0	5.6685	24.6472
Adcy2	7.61377	7.61377	0	0.290483
Adgrb3	6.06931	0	4.53571	0
Adgrl3	29.8212	2.02638	0	0
Adgrv1	13.3555	16.9782	1.31107	0
Adk	0	0	0	0
Aff3	1.06787	3.56941	0	0
Agap1	35.7072	0	32.31	31.4849
Agbl1	0	0	0	0
Agbl4	0	0	0	0
Agmo	0	0	0	0
Akap6	0	0	0	0
Alk	0	0	0	0
Ank2	8.24976	0	0	36.3119
Ank3	0	0	0	7.711
Ankfn1	0	0	0	0
Anks1b	20.3067	0	0	35.2333
Ano2	0	0	0	11.2998
Ano4	0	0	0	0
Aopep	4.87772	16.1639	8.10778	14.2585
Apbb2	0	4.87772	0	0
Arhgap15	5.3345	0	0	0
Arhgap24	0	0.801503	10.0085	0
Arhgap26	5.75174	0	0.13848	31.8963
Arhgef28	0	0	16.1639	0.0136201
Arid1b	6.65833	5.30658	8.10778	0
Arl15	0	0	0	2.19897
Asic2	41.9856	6.96068	1.15435	1.34129
Astn2	0	4.96112	0	0
Atp8a2	0	0	15.5386	27.2645
Atrnl1	0	0	0	0
Atxn1	0	0	6.62684	7.47806
Auts2	0	0	5.87306	17.8369
B3galt1	0	0	0	0
Babam2	0	0	3.96027	3.58871
Bach2	6.65833	4.87772	4.45971	18.1671
Baz2b	0	0	0	0
Bbs9	3.58871	18.2823	20.946	15.1699
Bcas3	0	0	0	3.56941
Bmpr1b	0	4.05256	0	13.645
Bnc2	0	0	24.4927	24.4927
Brinp3	1.35016	13.8578	1.64114	4.28165
Btbd9	0	0	0	0
Cacna1c	0	0	4.64178	6.36225
Cacna1d	24.4155	12.2553	31.0212	32.5846
Cacna1e	27.195	0	0	11.7973
Cacna2d1	8.36402	2.24915	0	0
Cacna2d3	0	39.133	40.4614	67.868
Cacnb2	27.9768	5.74631	20.268	0
Cadm1	0	0	0	19.5569
Cadm2	0	10.5181	0	0
Cadps	0	5.41516	0	0
Cadps2	17.5247	21.5528	19.2076	38.8341
Caln1	0	0	0	2.24915
Camk1d	4.6508	0	16.7025	18.5135
Camkmt	0	23.0451	34.8434	5.54303
Camta1	10.9907	0	21.659	4.63215
Car10	0	0	0	0
Ccdc148	18.8566	4.45971	1.50651	14.8828
Ccdc171	0	0	22.4666	24.763
Ccdc178	0	0	0	0
Ccser1	1.13909	0	0	0
Cdh12	4.74381	0	0	0
Cdh13	0	0	0.13848	37.8196
Cdh18	3.1894	0	5.23927	0.451172
Cdh23	0	9.65496	4.45971	7.13062
Cdh4	0	0	0.794264	25.1148
Cdh8	0	0	0	0
Cdk14	25.9356	0.326674	27.2529	37.2851
Cdkal1	0	0	0	31.0197
Celf2	72.2096	73.0662	0	11.6786
Cep112	0	0	0	0
Cep128	18.2823	5.54303	0	0
Cfap299	0	0	8.56379	0
Chrm3	0	0	0	0
Clstn2	0	0	0	0
Clvs1	0	0	0	7.61377
Cnbd1	0	0	0	0
Cntn3	0	0	0	0
Cntn4	0	0	0	0
Cntn5	55.9164	0	0	0
Cntn6	0	0	0	0
Cntnap2	0	0	0	0
Cntnap5a	0	0	0	14.7262
Cntnap5b	0	0	0	0
Cntnap5c	0	0	0	24.6172
Col22a1	15.7731	13.9925	0	23.0451
Col25a1	0	0	0	0
Cpa6	5.02864	0	4.28165	13.315
Cpne4	0	0	0	0
Cpq	0	0	0	7.711
Creb5	0	0	0.273111	0
Csgalnact1	0	0	0	0
Csmd1	18.5411	5.42027	0	24.2227
Csmd2	0	9.05154	30.028	53.079
Csmd3	6.39232	0	0	0
Ctnna2	0	0	0	45.5657
Ctnna3	0	0	0	0
Ctnnd2	57.6174	4.18707	53.1007	74.7937
Cux1	0	0	2.53253	8.10778
Dab1	61.9461	20.7316	23.36	14.3871
Dach1	0	0	0	1.562
Dcc	0	0	0	0
Dcdc5	0	24.763	0	0
Dennd1a	0	0	0	0
Dgkb	0	25.4171	0	0
Dgki	19.4251	23.1679	25.1459	0
Diaph3	0	0	0	0
Dip2c	0	0	0	0
Dis3l2	0.87678	6.65833	8.61265	3.27083
Dlc1	9.66883	0	17.6405	0
Dlg2	51.5861	35.4043	0	0
Dlgap1	9.47822	21.2331	0	1.29177
Dlgap2	47.4102	20.6576	42.4924	39.7947
Dnah7a	23.2212	0	0	0
Dnah7c	6.83144	23.7641	25.979	3.58871
Dnah9	0	7.61377	0	0
Dnm3	7.29644	14.8769	35.3163	30.7681
Dock1	0	0	0	0
Dock2	0	0	0	0
Dock3	0	2.53253	14.8828	14.2585
Dock4	8.68443	19.5949	0	5.13287
Dok6	6.18713	29.6151	0	0
Dpp10	0	0	0	0
Dpp6	0	0	26.8499	11.2496
Dpyd	0	0	0	35.5359
Dscam	0	0	37.7818	49.6581
Dscaml1	2.17966	0	0	8.61265
Dst	27.5039	15.7731	22.3358	33.9893
Dtna	21.7229	0	3.65627	9.65496
Ebf1	0	0	0	0
Edil3	0	0.663581	0	0
Egfem1	7.09721	0	0	0
Elmo1	0	0	0	0
Enox1	0	0	0	0
Epha3	0	0	0	0
Epha5	0	0	0	0
Epha6	78.5183	61.4112	36.005	59.2336
Ephb1	0	0	0	0
Erbb4	0	4.35491	8.70541	0
Erc2	0	0.290483	63.9098	71.3579
Esr1	5.54303	1.25799	3.2268	2.19897
Esrrg	0	0	0	0
Etl4	24.2784	2.80139	15.9674	34.658
Exoc4	0	0	0	0
Exoc6b	0	0	3.56941	30.2525
Fam155a	10.985	0	24.6472	38.8341
Fam172a	38.3303	23.725	34.1828	6.62684
Fam189a1	6.39232	4.34149	23.7641	11.2178
Fars2	6.39232	0	0	0
Fat3	26.7708	0	0	0
Fbxl17	12.7922	15.9665	17.0878	39.3237
Fbxl7	0	22.4666	0	0
Fgf12	0	0	0	0
Fgf14	25.0266	5.95803	18.6182	7.30636
Fggy	15.5179	5.74631	3.27083	0
Fhit	0	0	0	0
Fhod3	21.6361	0	17.6405	7.73863
Fmn1	30.6694	6.39232	30.6694	24.4927
Focad	0.0136201	3.27083	0	0
Foxn3	0	4.34149	18.9338	25.231
Foxp1	21.3287	0	10.7353	0
Foxp2	0	0	0	0
Fras1	18.2823	10.6918	9.17181	0
Frmd4a	16.9457	0	13.939	45.5323
Frmd4b	1.50651	9.12838	4.45971	7.61377
Fry	8.10778	23.9867	2.17966	0
Fstl4	0	0	6.83144	15.7731
Fstl5	2.35648	0	6.34889	19.5639
Fto	1.18622	7.61377	30.5011	1.18622
Gabrb1	13.8578	5.81037	15.5386	0
Gabrg3	0	41.291	15.9809	19.0334
Galnt13	2.48367	21.6621	4.15136	0.584355
Galnt17	0	0	0	11.7385
Galntl6	55.9037	10.6339	0	9.08676
Glis3	0	0	0	0
Gm37013	0	0	0	0
Gm38666	0	0	0	0
Gm38667	0	0	0	0
Gmds	0	0	0	0
Gpc5	9.68572	15.4343	0	0
Gpc6	0	0	7.72481	22.2757
Gphn	0	30.2525	39.1859	21.7055
Gpr158	20.4027	0.273111	36.6453	29.4924
Gria4	26.3482	30.5011	8.10778	4.05256
Grid1	0	0	0	0
Grid2	0	0	0	0
Grik1	0	0	0	0
Grik2	12.4753	26.1556	14.6902	14.2357
Grik4	18.2823	0	3.58871	26.7366
Grin2a	3.58871	0	0	0
Grin2b	0.529345	0	10.7309	21.7055
Grip1	0	0	0	0
Grm1	0	0	0	0
Grm5	4.95915	0	0	0
Grm7	0	14.2096	0	0
Grm8	0	0	0	0
Gse1	0	0	6.19689	4.45971
Gtdc1	27.9768	1.50651	0	0
Gucy1a2	14.5764	12.713	17.0084	1.87566
Hcn1	0	0	0	0
Hdac9	0	0	0	11.2496
Hecw2	0	0	0	0
Hivep3	0	0	0	15.7731
Hmcn1	0.403882	28.2808	0	0
Hpse2	2.7977	0	7.09721	0.258746
Hs3st4	0	0	0	0.678935
Hs6st3	44.6347	6.72076	25.4171	6.39232
Hydin	0	0.87678	2.53253	7.13062
Immp2l	37.9742	74.1879	6.66158	26.346
Inpp4b	0	0	0	0
Iqcm	0	0	3.62731	0
Iqschfp	3.40655	0	18.121	51.3527
Itpr1	0	0	0	0
Itpr2	0	0	0	0
Kalrn	40.8018	6.0048	0	12.5259
Kcnab1	5.41516	0	0	0
Kcnb2	0	0	0	0
Kcnd2	7.711	0	0	0
Kcnh1	0	0	0	0
Kcnh7	0	0	0	0
Kcnh8	3.27083	0	0	0
Kcnip1	0	0	0	0
Kcnip4	2.29548	0	0	0
Kcnma1	0	0	4.83157	0.13848
Kcnn2	0	0	0	19.5949
Kcnq5	0	0	0	0
Kcnt2	12.2987	10.1755	0	2.19897
Khdrbs2	0	0	0	0
Kif26b	0	0	0	0
Kirrel3	0	0	0	3.31245
Klf12	0.678935	13.9925	0	0
Klhl1	0	0	1.25799	22.3358
Ksr2	0	0	3.65627	2.53253
L3mbtl4	0	0	0	2.3218
Lama2	0	0	0	0
Large1	0.0986695	4.27875	0	0
Ldb2	0	0	0	0
Ldlrad4	0	0	0	0
Lhfpl3	0	0	0	0
Limch1	0	20.268	7.61377	0
Lingo2	6.4068	6.4068	0	0
Lpp	0	0	0	0
Lrba	22.1572	38.8341	22.7688	35.0159
Lrfn5	18.1671	25.5501	20.99	9.65496
Lrmda	0	0	0	0
Lrp1b	55.2818	0	0	0
Lrrc4c	77.3287	0	0	0
Lrrc7	13.3016	5.71719	0	20.6411
Lrrtm4	0	0	0	22.1674
Lsamp	18.9183	16.0809	0	27.8899
Ltbp1	0	1.18622	0	0
Luzp2	0	0	0	0
Macf1	22.4666	16.1639	18.1671	27.9768
Macrod2	0	0	0	0
Magi1	0	0	0	31.3776
Magi2	9.80223	50.9902	22.5327	27.3071
Malrd1	0	0	0	0
Maml2	0	0	0	0
Maml3	0	0	0	0
2001-03-01	3.14476	0	0	0
Mast4	0	1.19415	43.9287	23.6806
Mbd5	15.1699	4.73235	0	18.2823
Mcc	0	12.2987	20.946	29.0673
Mctp1	39.0854	30.173	41.291	32.8036
Mdga2	0	0.13848	0	0
Mecom	0	0	0	6.03403
Megf11	19.5569	0	7.13062	0.290483
Mei4	0	0	0	0
Mgat4c	0	12.9067	0	0
Msi2	0	0	8.20671	31.4849
Msra	22.4666	7.61377	15.5179	29.6488
Mtus2	0	0.578203	0	11.2998
Myo16	0	0	0	0
Myo3a	2.87454	0	8.68443	0
Myo3b	2.19897	0	5.13287	0
Myo5b	0	0	0	0
Myt1l	9.17181	28.2808	0	23.0451
Naaladl2	0	0	0	0
Nalcn	0.0136201	0	0.578203	10.1924
Nav2	7.41912	13.6078	1.83533	19.5639
Nav3	13.7983	13.3819	0	0
Nbas	0	0	0	0
Nbea	44.4836	21.5528	24.0138	29.9745
Ncald	0	0	0	9.17181
Ncam2	0	0.963639	0	0
Nckap5	0	0	0	17.6863
Nebl	15.1699	0	2.87454	0
Nedd4l	0	0	0	4.87772
Negr1	0	0	16.2318	2.87454
Nell1	1.66994	0	0	19.9377
Nfia	7.17405	0	6.4068	0
Nkain2	8.01832	0	35.7072	0
Nkain3	0	3.18475	0	0
Nlgn1	3.28597	54.407	0.463058	37.0535
Nol4	0	0	0	0
Npas3	0	0	0	0
Nr3c2	0	0	0	0
Nrg1	0	0	0	0
Nrg3	3.41835	49.9143	4.35491	0
Nrxn1	17.5636	32.598	28.4604	44.0476
Nrxn3	51.3892	8.24926	47.695	49.2624
Ntm	0	7.34156	0	0
Ntng1	0	0	0	0
Ntrk3	26.7366	5.96285	20.2656	12.2987
Opcml	33.1087	2.70806	2.91977	16.1929
Otud7a	27.157	25.5501	14.8828	1.18622
Oxr1	2.89191	0	0	0
Pacrg	0	0.963639	6.83144	19.5949
Palld	0	18.2823	0	31.4849
Pard3	15.3822	25.2877	38.8341	29.2833
Pard3b	0	3.33985	10.5264	0
Patj	0	0	21.7229	0
Pcca	0	0	0	0
Pcdh15	0	0	0	0
Pcdh7	0	0	0.678935	0
Pcdh9	0	45.2713	0	0
Pclo	2.76286	0.732392	0	0
Pcsk5	0	0	0	0
Pde10a	0	3.22631	23.725	9.7581
Pde11a	0	0	7.61377	0
Pde1a	0	0	0	0
Pde1c	0	0	0	0
Pde4b	0	11.9115	0	0
Pde4d	34.7678	10.8334	64.2178	66.2108
Pde7b	19.5569	0	11.8699	24.763
Pdgfd	0	1.50651	0	0
Pdzd2	7.13062	18.1671	9.65496	9.12838
Pdzrn4	0	0	15.1699	23.0451
Phactr1	0	0	0	7.47806
Piezo2	0	0	0	0
Pik3c2g	0.87678	0	7.13062	0.87678
Pkhd1	0	0	0	0
Plcb1	5.70034	16.0887	12.0497	39.0107
Plcb4	0	9.65496	1.50651	19.5569
Plcl1	0	0	0	0
Plxdc2	0	0	0	0
Plxna4	0	0	14.9696	31.7985
Ppargc1a	0	0	0	0
Ppfia2	0	0	0	0
Ppp2r2b	0	5.41516	0.0255632	35.8158
Prex2	0	0	0	0
Prickle2	0	10.7407	0	17.4885
Prkca	0	0	0	0
Prkcb	8.61265	13.0425	11.8699	14.8828
Prkce	18.2407	18.2407	5.34212	36.102
Prkg1	0	0	0	13.3046
Prkn	7.04543	0	31.7401	33.7044
Psd3	0	1.8467	0	0
Ptprd	0	0	0	0
Ptprg	6.00456	13.6078	3.18475	28.895
Ptprk	0	0	9.90221	0
Ptprm	0	0	0	0
Ptprn2	0	3.2654	0	55.6439
Ptprt	0	0	0	0
Rabgap1l	0.804398	29.9745	0	16.9782
Rad51b	6.7868	17.5247	14.8647	39.6195
Ralyl	15.1506	3.0164	11.2159	0
Rarb	0	0	0	0
Rbfox1	65.3274	38.6604	0	0
Rbfox3	0	13.315	15.5386	16.7025
Rbms3	0	0	15.7658	89.2832
Reln	0	0	0	0
Rere	4.45971	0	7.61377	23.2212
Rgs6	16.9782	0	5.6685	33.5393
Rgs7	6.39232	0	2.19897	15.7731
Rims1	4.95915	0	7.56853	24.6472
Rims2	0	0	17.0878	24.4787
Rit2	0	0	0	0
Robo1	39.5042	22.1014	43.1522	62.1454
Robo2	25.1552	23.2212	44.5885	48.2271
Ror1	7.61377	13.0425	16.8208	0
Rora	0	0	0	0
Rsrc1	0	0	0	0
Runx2	4.87772	0	0.0136201	24.763
Ryr2	23.3877	23.3877	3.62731	13.3555
Ryr3	21.9067	16.4279	10.3043	18.0013
Samd12	0	0	0	0
Samd5	0	0	0	0
Scaper	0	0	0	0
Schip1	4.95915	0	15.3822	39.6195
Sdk1	0	0	0	38.9106
Sema3a	0	11.3117	3.92079	0
Sema5a	0	0	0	0
Sema6d	0	0	10.7353	12.5259
Setbp1	0	0	0	0
Sgcd	0	0	0	0
Sgcz	20.9701	0	0	0
Shank2	3.22631	9.28472	12.2553	2.56619
Skint5	0	0	0	0
Skint6	0	0	0	0
Slc14a2	7.0481	0	0	0
Slc24a3	0	0	0	1.9408
Slc25a21	5.41516	0	17.9011	0
Slc35f1	32.5846	27.9985	0	31.0212
Slc39a11	0	0	1.06787	0
Slc4a4	0	0	0	0
Slc8a1	0	12.4507	0	0
Slc9a9	0	0	0.0986695	1.8467
Slit2	4.87772	5.30658	3.65627	0
Slit3	9.46245	0	0	0
Smyd3	0	0	0	0
Snd1	0	0	0	0
Snrpn	0	0	2.6258	0
Sntg1	29.4729	0	0	0
Snx29	0	0	4.6508	34.995
Sorcs1	1.8467	0	0	0
Sorcs2	0	0	7.61377	8.61265
Sorcs3	0	0	0	0
Sox5	0	0	0	0
Sox6	0	0	0	0
Spag16	0	0	13.1353	0
Spata16	0	0	0	0
Spock1	0	0	10.3641	0
Spock3	0	1.25799	0	9.17181
St18	5.96285	0	0.13848	0
St6galnac3	35.0159	1.05412	18.0785	37.2851
Stag1	0	0	0	0
Stard13	6.85167	4.13733	0	0
Stpg2	0	16.5232	0	14.3439
Sugct	3.00738	0	0	0
Supt3	0	0	0	2.89625
Syn3	0	0	0	0
Syne1	45.3196	42.0189	47.0133	44.4836
Synpr	0	0	0	0
Syt1	12.3856	1.8467	12.3856	25.2877
Tafa1	22.7688	20.9557	10.0874	0
Tafa2	0	1.06787	0	0
Tanc2	15.5179	0	9.12838	5.30658
Tbc1d5	7.47806	0	0	13.8578
Tcf4	27.9768	0	0	0
Tenm2	51.6614	86.9262	2.26479	22.9025
Tenm3	24.2241	3.62731	9.36161	3.84124
Tenm4	0	0	0	0
Thrb	0	8.10778	0	5.74631
Thsd4	7.97026	0	0	3.31245
Thsd7a	0	3.2268	5.13287	0
Thsd7b	0	0	0	0
Tiam1	0	0	2.89625	0
Tln2	0.13848	0	2.87454	11.7534
Tmem117	6.21426	11.7385	24.4155	22.37
Tmem132c	0	0	4.87772	0
Tmem132d	0	0	1.33899	4.37595
Tmem178b	0	8.68443	3.58871	15.7731
Tmtc2	19.5949	3.96027	0	0
Tnik	9.17181	11.7534	23.7641	13.4182
Tnr	0	4.73235	0	27.5039
Tpk1	7.13062	0	3.65627	0
Trappc9	10.834	0.663581	12.2908	40.9819
Trdn	0	0	6.39232	0
Trhde	0	0	0	0
Trpm3	0	11.6786	25.8149	0
Tshz2	0	0	0	0
Ttc28	0.403882	0	1.87566	11.7534
Unc13c	0	0	0	0
Unc5c	0	9.65496	0	24.763
Unc5d	0	9.46245	2.7977	0
Ush2a	0	0	0.372999	0
Utrn	0	0	0	0
Vav3	0	0	0	12.4507
Vps13b	0	0	1.05412	0
Vwa8	1.562	0	0	18.2823
Wwox	0	0	0	0
Xkr4	1.38734	24.0766	3.48467	0
Zbtb20	14.8719	0	13.9925	27.119
Zfhx3	0	0	6.02751	21.6621
Zfp385b	0.678935	0	0	0
Zfp407	0	0	0	0
Zfp536	0	0	0	0
Zfp804b	0	0	36.5215	0
Zfp993	0	0	0	0
Zfpm2	0	0	0	0
Zmat4	0	0	23.0432	0

## Sheet: ED6d
gene_symbol	lsRRPM_PGN	meltingScore_PGN_R2	lsRRPM_DN	meltingScore_DN_R2
2210408I21Rik	155.837	0.92021	120.263	0.92021
A830018L16Rik	120.696	0	42.1711	0
Abca13	26.6538	2.02569	13.6219	0
Adam12	108.801	0	57.2713	10.7407
Adamts17	74.1215	0	79.3315	14.2585
Adamtsl1	91.6395	0	174.298	1.04593
Adarb2	182.971	0	919.908	24.6472
Adcy2	341.109	7.61377	110.752	0.290483
Adgrb3	1398.18	0	625.239	0
Adgrl3	811.313	2.02638	304.361	0
Adgrv1	52.5816	16.9782	59.2851	0
Adk	185.033	0	180.427	0
Aff3	358.861	3.56941	135.532	0
Agap1	167.644	0	224.715	31.4849
Agbl1	69.9908	0	37.979	0
Agbl4	175.39	0	252.575	0
Agmo	56.9411	0	32.8175	0
Akap6	445.342	0	495.266	0
Alk	43.225	0	47.4504	0
Ank2	1118.6	0	984.027	36.3119
Ank3	1228.39	0	839.656	7.711
Ankfn1	18.9337	0	89.9148	0
Anks1b	1216.27	0	520.185	35.2333
Ano2	26.5142	0	47.3397	11.2998
Ano4	188.055	0	55.0947	0
Aopep	389.308	16.1639	276.256	14.2585
Apbb2	196.584	4.87772	263.455	0
Arhgap15	61.5977	0	19.5863	0
Arhgap24	57.0292	0.801503	81.2976	0
Arhgap26	223.616	0	259.72	31.8963
Arhgef28	438.326	0	231.653	0.0136201
Arid1b	574.113	5.30658	474.345	0
Arl15	976.154	0	269.604	2.19897
Asic2	272.341	6.96068	145.776	1.34129
Astn2	162.021	4.96112	112.946	0
Atp8a2	97.9123	0	114.591	27.2645
Atrnl1	185.834	0	80.2786	0
Atxn1	845.951	0	746.534	7.47806
Auts2	492.851	0	389.942	17.8369
B3galt1	676.848	0	1145.91	0
Babam2	150.414	0	110.76	3.58871
Bach2	131.709	4.87772	184.82	18.1671
Baz2b	293.076	0	224.179	0
Bbs9	82.0244	18.2823	138.969	15.1699
Bcas3	333.982	0	279.016	3.56941
Bmpr1b	100.911	4.05256	91.6138	13.645
Bnc2	37.4926	0	333.959	24.4927
Brinp3	55.8739	13.8578	93.8367	4.28165
Btbd9	681.557	0	384.688	0
Cacna1c	186.178	0	166.953	6.36225
Cacna1d	299.711	12.2553	207.713	32.5846
Cacna1e	726.16	0	325.212	11.7973
Cacna2d1	949.326	2.24915	391.892	0
Cacna2d3	403.284	39.133	357.576	67.868
Cacnb2	1512.09	5.74631	503.57	0
Cadm1	1024.05	0	657.359	19.5569
Cadm2	1453.44	10.5181	921.258	0
Cadps	760.591	5.41516	486.626	0
Cadps2	407.677	21.5528	657.224	38.8341
Caln1	501.517	0	355.581	2.24915
Camk1d	893.905	0	429.525	18.5135
Camkmt	175.101	23.0451	119.083	5.54303
Camta1	228.132	0	211.475	4.63215
Car10	47.7541	0	118.246	0
Ccdc148	216.764	4.45971	144.08	14.8828
Ccdc171	70.2699	0	141.042	24.763
Ccdc178	35.5637	0	13.6348	0
Ccser1	273.3	0	199.424	0
Cdh12	209.371	0	37.775	0
Cdh13	41.8003	0	183.449	37.8196
Cdh18	108.306	0	456.394	0.451172
Cdh23	825.124	9.65496	666.42	7.13062
Cdh4	42.8265	0	163.881	25.1148
Cdh8	398.006	0	460.262	0
Cdk14	410.696	0.326674	415.025	37.2851
Cdkal1	175.63	0	123.707	31.0197
Celf2	2510.87	73.0662	416.765	11.6786
Cep112	77.7066	0	31.2517	0
Cep128	67.5007	5.54303	48.3364	0
Cfap299	48.6299	0	39.5981	0
Chrm3	722.61	0	65.3732	0
Clstn2	247.696	0	472.487	0
Clvs1	251.672	0	240.009	7.61377
Cnbd1	56.7052	0	45.5857	0
Cntn3	333.327	0	89.0439	0
Cntn4	205.641	0	109.886	0
Cntn5	78.022	0	113.457	0
Cntn6	42.8423	0	109.887	0
Cntnap2	619.393	0	298.021	0
Cntnap5a	113.26	0	207.398	14.7262
Cntnap5b	219.72	0	214.902	0
Cntnap5c	281.395	0	76.3089	24.6172
Col22a1	32.7006	13.9925	11.405	23.0451
Col25a1	213.273	0	391.194	0
Cpa6	80.2254	0	50.4887	13.315
Cpne4	172.195	0	499.785	0
Cpq	408.47	0	391.657	7.711
Creb5	50.6481	0	28.9289	0
Csgalnact1	79.5694	0	18.1752	0
Csmd1	873.941	5.42027	607.349	24.2227
Csmd2	164.085	9.05154	270.756	53.079
Csmd3	543.069	0	494.952	0
Ctnna2	362.782	0	287.373	45.5657
Ctnna3	176.392	0	175.252	0
Ctnnd2	579.465	4.18707	533.58	74.7937
Cux1	56.5074	0	143.514	8.10778
Dab1	718.479	20.7316	248.969	14.3871
Dach1	165.673	0	95.9981	1.562
Dcc	354.903	0	630.828	0
Dcdc5	29.8847	24.763	17.727	0
Dennd1a	317.325	0	200.308	0
Dgkb	471.376	25.4171	127.542	0
Dgki	587.472	23.1679	215.987	0
Diaph3	70.3043	0	20.8116	0
Dip2c	566.576	0	322.594	0
Dis3l2	607.227	6.65833	1086.1	3.27083
Dlc1	125.654	0	73.6717	0
Dlg2	915.352	35.4043	212.615	0
Dlgap1	1577.89	21.2331	466.221	1.29177
Dlgap2	641.132	20.6576	72.0271	39.7947
Dnah7a	47.151	0	71.6862	0
Dnah7c	68.877	23.7641	54.0676	3.58871
Dnah9	226.347	7.61377	69.2063	0
Dnm3	351.304	14.8769	481.133	30.7681
Dock1	76.3464	0	63.2935	0
Dock2	17.49	0	40.0925	0
Dock3	556.32	2.53253	685.171	14.2585
Dock4	1364.75	19.5949	263.507	5.13287
Dok6	544.381	29.6151	260.483	0
Dpp10	71.6543	0	144.587	0
Dpp6	256.575	0	346.877	11.2496
Dpyd	163.14	0	114.807	35.5359
Dscam	205.027	0	556.598	49.6581
Dscaml1	438.569	0	36.9996	8.61265
Dst	333.867	15.7731	610.923	33.9893
Dtna	377.298	0	381.65	9.65496
Ebf1	27.9937	0	70.0026	0
Edil3	114.673	0.663581	81.0151	0
Egfem1	711.797	0	111.057	0
Elmo1	64.515	0	108.351	0
Enox1	506.562	0	274.422	0
Epha3	296.803	0	88.8429	0
Epha5	977.688	0	691.418	0
Epha6	1931.5	61.4112	604.647	59.2336
Ephb1	52.7019	0	55.236	0
Erbb4	75.8391	4.35491	884.581	0
Erc2	505.122	0.290483	1219.04	71.3579
Esr1	62.5262	1.25799	38.4817	2.19897
Esrrg	57.9472	0	100.506	0
Etl4	288.491	2.80139	233.184	34.658
Exoc4	260.331	0	187.811	0
Exoc6b	563.595	0	258.186	30.2525
Fam155a	1701.16	0	1465.6	38.8341
Fam172a	228.164	23.725	116.234	6.62684
Fam189a1	636.232	4.34149	235.006	11.2178
Fars2	142.648	0	71.5309	0
Fat3	305.413	0	182.191	0
Fbxl17	328.144	15.9665	326.538	39.3237
Fbxl7	470.51	22.4666	1609.07	0
Fgf12	448.825	0	372.103	0
Fgf14	718.776	5.95803	540.579	7.30636
Fggy	44.9026	5.74631	62.1132	0
Fhit	70.9135	0	58.4351	0
Fhod3	34.57	0	80.2974	7.73863
Fmn1	150.543	6.39232	101.628	24.4927
Focad	460.482	3.27083	206.03	0
Foxn3	229.286	4.34149	1190.66	25.231
Foxp1	645.818	0	270.055	0
Foxp2	42.1003	0	343.112	0
Fras1	121.148	10.6918	69.3919	0
Frmd4a	570.981	0	458.287	45.5323
Frmd4b	282.812	9.12838	370.178	7.61377
Fry	695.63	23.9867	388.859	0
Fstl4	146.189	0	57.7093	15.7731
Fstl5	82.4961	0	148.927	19.5639
Fto	237.305	7.61377	277.747	1.18622
Gabrb1	1053.69	5.81037	494.749	0
Gabrg3	314.34	41.291	161.758	19.0334
Galnt13	154.311	21.6621	189.911	0.584355
Galnt17	818.981	0	61.4462	11.7385
Galntl6	1301.5	10.6339	700.605	9.08676
Glis3	82.6579	0	27.9075	0
Gm37013	466.446	0	412.834	0
Gm38666	466.723	0	410.619	0
Gm38667	467.344	0	410.701	0
Gmds	106.903	0	139.922	0
Gpc5	219.17	15.4343	32.9334	0
Gpc6	64.9426	0	364.411	22.2757
Gphn	1309.92	30.2525	597.844	21.7055
Gpr158	334.778	0.273111	719.663	29.4924
Gria4	244.782	30.5011	463.136	4.05256
Grid1	172.916	0	136.059	0
Grid2	104.734	0	117.937	0
Grik1	147.996	0	103.683	0
Grik2	443.862	26.1556	206.166	14.2357
Grik4	72.8482	0	65.2587	26.7366
Grin2a	2544.81	0	486.367	0
Grin2b	2272.81	0	395.921	21.7055
Grip1	283.678	0	188.122	0
Grm1	231.719	0	102.592	0
Grm5	2058.62	0	308.094	0
Grm7	527.062	14.2096	158.451	0
Grm8	72.0876	0	94.0869	0
Gse1	281.08	0	289.15	4.45971
Gtdc1	213.511	1.50651	82.9478	0
Gucy1a2	431.125	12.713	123.548	1.87566
Hcn1	983.25	0	78.1408	0
Hdac9	628.476	0	606.96	11.2496
Hecw2	226.296	0	238.268	0
Hivep3	269.68	0	169.318	15.7731
Hmcn1	24.9505	28.2808	15.7369	0
Hpse2	56.2502	0	33.0978	0.258746
Hs3st4	249.297	0	27.1186	0.678935
Hs6st3	1414.07	6.72076	76.7305	6.39232
Hydin	79.0331	0.87678	49.9831	7.13062
Immp2l	162.935	74.1879	175.942	26.346
Inpp4b	30.8663	0	80.5368	0
Iqcm	106.062	0	53.5213	0
Iqschfp	962.956	0	1605.54	51.3527
Itpr1	683.472	0	107.169	0
Itpr2	146.974	0	57.6381	0
Kalrn	1110.23	6.0048	312.017	12.5259
Kcnab1	658.953	0	108.458	0
Kcnb2	627.231	0	378.324	0
Kcnd2	2584.03	0	294.037	0
Kcnh1	115.335	0	36.8236	0
Kcnh7	1056.09	0	98.1066	0
Kcnh8	31.0879	0	15.4054	0
Kcnip1	608.759	0	357.383	0
Kcnip4	2103.63	0	1396.29	0
Kcnma1	724.469	0	427.415	0.13848
Kcnn2	779.594	0	145.571	19.5949
Kcnq5	497.247	0	113.692	0
Kcnt2	253.957	10.1755	61.9118	2.19897
Khdrbs2	436.522	0	185.836	0
Kif26b	31.8975	0	76.335	0
Kirrel3	363.113	0	268.868	3.31245
Klf12	86.8657	13.9925	120.226	0
Klhl1	62.9595	0	740.363	22.3358
Ksr2	184.711	0	133.714	2.53253
L3mbtl4	28.0311	0	30.0268	2.3218
Lama2	37.2741	0	20.0592	0
Large1	867.05	4.27875	257.484	0
Ldb2	405.801	0	168.127	0
Ldlrad4	415.494	0	183.567	0
Lhfpl3	72.6305	0	242.818	0
Limch1	272.328	20.268	228.828	0
Lingo2	216.074	6.4068	265.494	0
Lpp	524.639	0	886.253	0
Lrba	208.356	38.8341	329.915	35.0159
Lrfn5	1391.05	25.5501	678.987	9.65496
Lrmda	31.0204	0	37.4983	0
Lrp1b	311.63	0	252.278	0
Lrrc4c	318.166	0	172.538	0
Lrrc7	1694.8	5.71719	458.51	20.6411
Lrrtm4	217.099	0	202.28	22.1674
Lsamp	1311.57	16.0809	786.691	27.8899
Ltbp1	36.9713	1.18622	27.6597	0
Luzp2	400.815	0	327.301	0
Macf1	593.947	16.1639	692.099	27.9768
Macrod2	234.977	0	218.954	0
Magi1	140.093	0	354.066	31.3776
Magi2	627.079	50.9902	345.47	27.3071
Malrd1	29.6202	0	15.4966	0
Maml2	58.6621	0	54.522	0
Maml3	175.351	0	283.832	0
2001-03-01	431.945	0	215.398	0
Mast4	260.903	1.19415	133.793	23.6806
Mbd5	537.858	4.73235	571.901	18.2823
Mcc	50.3552	12.2987	309.067	29.0673
Mctp1	118.45	30.173	99.1723	32.8036
Mdga2	548.542	0.13848	306.917	0
Mecom	87.0888	0	28.0066	6.03403
Megf11	181.318	0	234.773	0.290483
Mei4	70.3437	0	29.7147	0
Mgat4c	1820.55	12.9067	1277.82	0
Msi2	131.116	0	686.472	31.4849
Msra	905.666	7.61377	149.473	29.6488
Mtus2	228.492	0.578203	81.5262	11.2998
Myo16	113.525	0	22.3475	0
Myo3a	3931.03	0	2730.5	0
Myo3b	54.1356	0	47.8794	0
Myo5b	180.359	0	40.8056	0
Myt1l	1009.6	28.2808	435.66	23.0451
Naaladl2	110.312	0	129.997	0
Nalcn	353.547	0	298.08	10.1924
Nav2	319.295	13.6078	220.22	19.5639
Nav3	950.049	13.3819	106.286	0
Nbas	143.237	0	178.23	0
Nbea	1019.76	21.5528	375.832	29.9745
Ncald	69.4019	0	322.153	9.17181
Ncam2	366.902	0.963639	477.635	0
Nckap5	123.063	0	47.6748	17.6863
Nebl	569.798	0	96.3988	0
Nedd4l	470.901	0	808.889	4.87772
Negr1	345.3	0	403.765	2.87454
Nell1	266.89	0	62.9527	19.9377
Nfia	233.294	0	25.9841	0
Nkain2	722.043	0	737.679	0
Nkain3	145.852	3.18475	108.011	0
Nlgn1	1511.11	54.407	771.568	37.0535
Nol4	239.843	0	217.15	0
Npas3	67.0032	0	39.3341	0
Nr3c2	928.64	0	69.5659	0
Nrg1	288.694	0	465.245	0
Nrg3	1232.14	49.9143	677.783	0
Nrxn1	1022.66	32.598	667.607	44.0476
Nrxn3	1006.45	8.24926	1635.87	49.2624
Ntm	1028.2	7.34156	406.973	0
Ntng1	215.209	0	287.896	0
Ntrk3	958.42	5.96285	327.835	12.2987
Opcml	1346.28	2.70806	220.403	16.1929
Otud7a	498.011	25.5501	174.186	1.18622
Oxr1	625.826	0	168.531	0
Pacrg	248.252	0.963639	197.113	19.5949
Palld	60.8659	18.2823	37.7127	31.4849
Pard3	73.9419	25.2877	75.8686	29.2833
Pard3b	100.976	3.33985	105.203	0
Patj	85.752	0	92.9049	0
Pcca	193.261	0	125.753	0
Pcdh15	98.0969	0	214.41	0
Pcdh7	387.176	0	637.344	0
Pcdh9	830.001	45.2713	644.099	0
Pclo	605.997	0.732392	569.872	0
Pcsk5	45.8153	0	54.896	0
Pde10a	546.874	3.22631	301.82	9.7581
Pde11a	196.361	0	71.8805	0
Pde1a	1345.13	0	276.233	0
Pde1c	406.392	0	263.426	0
Pde4b	222.919	11.9115	369.86	0
Pde4d	316.842	10.8334	549.132	66.2108
Pde7b	68.4548	0	48.1714	24.763
Pdgfd	55.2357	1.50651	33.0188	0
Pdzd2	136.825	18.1671	67.4338	9.12838
Pdzrn4	94.7584	0	309.341	23.0451
Phactr1	1305.68	0	186.621	7.47806
Piezo2	32.4712	0	18.7987	0
Pik3c2g	32.6639	0	21.931	0.87678
Pkhd1	111.549	0	55.0219	0
Plcb1	654.713	16.0887	283.367	39.0107
Plcb4	89.3823	9.65496	1657.11	19.5569
Plcl1	125.815	0	418.245	0
Plxdc2	107.684	0	127.324	0
Plxna4	493.297	0	272.633	31.7985
Ppargc1a	438.117	0	97.7372	0
Ppfia2	695.764	0	465.47	0
Ppp2r2b	1069.57	5.41516	570.642	35.8158
Prex2	87.7943	0	24.1573	0
Prickle2	758.387	10.7407	521.075	17.4885
Prkca	670.527	0	765.258	0
Prkcb	3284.16	13.0425	630.506	14.8828
Prkce	550.343	18.2407	206.539	36.102
Prkg1	289.095	0	255.108	13.3046
Prkn	132.151	0	122.75	33.7044
Psd3	449.251	1.8467	316.173	0
Ptprd	317.407	0	159.82	0
Ptprg	580.261	13.6078	253.514	28.895
Ptprk	153.054	0	73.6896	0
Ptprm	81.1432	0	50.5044	0
Ptprn2	384.288	3.2654	379.966	55.6439
Ptprt	51.3097	0	28.9688	0
Rabgap1l	395.616	29.9745	353.921	16.9782
Rad51b	42.9294	17.5247	47.3968	39.6195
Ralyl	701.047	3.0164	435.295	0
Rarb	57.5229	0	46.4256	0
Rbfox1	1111.45	38.6604	43.5185	0
Rbfox3	545.501	13.315	158.627	16.7025
Rbms3	89.5817	0	343.692	89.2832
Reln	73.5064	0	40.6658	0
Rere	627.581	0	546.59	23.2212
Rgs6	75.9311	0	206.892	33.5393
Rgs7	429.414	0	310.509	15.7731
Rims1	560.031	0	895.641	24.6472
Rims2	360.591	0	406.468	24.4787
Rit2	286.439	0	1050.53	0
Robo1	217.089	22.1014	460.939	62.1454
Robo2	1591.84	23.2212	819.922	48.2271
Ror1	165.005	13.0425	25.2293	0
Rora	155.193	0	348.264	0
Rsrc1	174.759	0	206.054	0
Runx2	365.513	0	108.24	24.763
Ryr2	536.357	23.3877	76.3896	13.3555
Ryr3	726.773	16.4279	226.506	18.0013
Samd12	240.602	0	190.944	0
Samd5	538.417	0	129.457	0
Scaper	173.636	0	233.085	0
Schip1	1197.81	0	1787.04	39.6195
Sdk1	50.3498	0	199.171	38.9106
Sema3a	37.1754	11.3117	16.4218	0
Sema5a	40.277	0	77.2706	0
Sema6d	95.072	0	621.065	12.5259
Setbp1	537.784	0	143.1	0
Sgcd	104.212	0	474.001	0
Sgcz	49.653	0	233.364	0
Shank2	295.22	9.28472	120.227	2.56619
Skint5	40.394	0	24.2409	0
Skint6	128.612	0	174.548	0
Slc14a2	36.5504	0	18.8636	0
Slc24a3	694.901	0	543.474	1.9408
Slc25a21	51.7919	0	28.1752	0
Slc35f1	207.264	27.9985	444.397	31.0212
Slc39a11	110.731	0	102.663	0
Slc4a4	97.4018	0	22.9312	0
Slc8a1	2169.96	12.4507	929.116	0
Slc9a9	147.177	0	58.3687	1.8467
Slit2	112.387	5.30658	175.575	0
Slit3	724.928	0	30.8377	0
Smyd3	162.009	0	204.448	0
Snd1	429.93	0	259.348	0
Snrpn	530.022	0	816.191	0
Sntg1	369.763	0	233.346	0
Snx29	91.3426	0	111.916	34.995
Sorcs1	94.646	0	54.7956	0
Sorcs2	75.857	0	63.5795	8.61265
Sorcs3	474.379	0	117.474	0
Sox5	93.6682	0	16.9135	0
Sox6	90.7806	0	101.787	0
Spag16	47.5044	0	44.4368	0
Spata16	35.8041	0	19.4854	0
Spock1	82.3572	0	78.7412	0
Spock3	60.6028	1.25799	331.38	9.17181
St18	85.5628	0	75.3935	0
St6galnac3	213.634	1.05412	153.927	37.2851
Stag1	483.066	0	353.98	0
Stard13	68.4531	4.13733	50.5826	0
Stpg2	38.4709	16.5232	21.6303	14.3439
Sugct	44.3428	0	20.372	0
Supt3	86.6216	0	92.3586	2.89625
Syn3	104.865	0	136.806	0
Syne1	483.3	42.0189	289.087	44.4836
Synpr	71.3134	0	53.8931	0
Syt1	2332.2	1.8467	2531.12	25.2877
Tafa1	1493.25	20.9557	124.232	0
Tafa2	79.5092	1.06787	61.3835	0
Tanc2	724.98	0	515.392	5.30658
Tbc1d5	147.777	0	88.9706	13.8578
Tcf4	2686.04	0	222.458	0
Tenm2	1336.23	86.9262	587.848	22.9025
Tenm3	220.792	3.62731	106.124	3.84124
Tenm4	445.332	0	91.6804	0
Thrb	275.789	8.10778	73.1839	5.74631
Thsd4	109.47	0	69.199	3.31245
Thsd7a	88.3556	3.2268	114.725	0
Thsd7b	198.763	0	87.1431	0
Tiam1	137.269	0	161.535	0
Tln2	383.016	0	535.787	11.7534
Tmem117	54.631	11.7385	164.433	22.37
Tmem132c	44.1789	0	76.0486	0
Tmem132d	217.306	0	136.436	4.37595
Tmem178b	636.144	8.68443	865.815	15.7731
Tmtc2	346.265	3.96027	308.948	0
Tnik	443.981	11.7534	115.181	13.4182
Tnr	577.301	4.73235	124.071	27.5039
Tpk1	47.5901	0	35.097	0
Trappc9	145.959	0.663581	224.196	40.9819
Trdn	41.8295	0	18.4305	0
Trhde	130.906	0	44.5722	0
Trpm3	235.372	11.6786	406.872	0
Tshz2	360.335	0	1072.78	0
Ttc28	63.7301	0	138.104	11.7534
Unc13c	54.6956	0	112.394	0
Unc5c	362.128	9.65496	579.09	24.763
Unc5d	59.4074	9.46245	215.456	0
Ush2a	186.197	0	171.865	0
Utrn	62.3288	0	70.8593	0
Vav3	78.3371	0	66.4442	12.4507
Vps13b	231.915	0	164.153	0
Vwa8	143.065	0	153.031	18.2823
Wwox	97.2491	0	107.83	0
Xkr4	1008.51	24.0766	563.859	0
Zbtb20	835.139	0	350.626	27.119
Zfhx3	46.3663	0	649.757	21.6621
Zfp385b	465.146	0	160.302	0
Zfp407	111.853	0	70.6821	0
Zfp536	63.3763	0	52.7922	0
Zfp804b	110.193	0	208.549	0
Zfp993	200.225	0	132.121	0
Zfpm2	154.923	0	52.5454	0
Zmat4	228.801	0	40.9044	0

## Sheet: ED6e
gene_symbol	lsARPM_OLG	meltingScore_OLGs	lsARPM_PGN	meltingScore_PGN_R1	lsARPM_DN	meltingScore_DN_R1
2210408I21Rik	350.912	15.4177	175.222	21.261	221.268	16.5232
A830018L16Rik	159.295	5.3102	174.585	0	178.053	0
Abca13	133.891	5.71719	227.852	0	160.897	0
Adam12	358.495	10.1924	719.398	0	360.554	0.87678
Adamts17	222.571	0	281.218	0	496.023	11.2998
Adamtsl1	636.607	3.0414	284.654	0	317.166	7.5032
Adarb2	227.285	0	168.37	0	634.942	5.6685
Adcy2	155.253	0	856.19	7.61377	332.738	0
Adgrb3	291.835	0	858.407	6.06931	458.941	4.53571
Adgrl3	941.391	37.825	543.663	29.8212	447.733	0
Adgrv1	389.694	27.2529	219.96	13.3555	330.192	1.31107
Adk	361.902	3.27083	429.288	0	444.632	0
Aff3	359.691	17.2975	827.994	1.06787	592.784	0
Agap1	1065.98	35.7072	579.159	35.7072	1115.4	32.31
Agbl1	169.058	0	101.889	0	154.09	0
Agbl4	219.209	0	270.132	0	326.403	0
Agmo	471.012	0	120.892	0	119.656	0
Akap6	701.485	0	584.433	0	665.331	0
Alk	141.609	0	200.589	0	366.584	0
Ank2	1014.94	8.64731	758.971	8.24976	778.366	0
Ank3	1061.28	9.90221	1076.53	0	980.144	0
Ankfn1	111.835	3.58871	138.633	0	395.751	0
Anks1b	365.866	21.1602	962.931	20.3067	614.118	0
Ano2	133.453	0	150	0	321.788	0
Ano4	993.341	0	447.662	0	269.302	0
Aopep	1584.43	20.268	836.422	4.87772	557.761	8.10778
Apbb2	1218.5	16.1639	568.726	0	859.384	0
Arhgap15	641.034	0	316.833	5.3345	199.818	0
Arhgap24	339.798	0	188.395	0	466.311	10.0085
Arhgap26	408.941	43.9154	604.945	5.75174	627.711	0.13848
Arhgef28	1123.15	5.74631	1070.37	0	723.649	16.1639
Arid1b	792.459	1.50651	1503.01	6.65833	942.428	8.10778
Arl15	370.167	0	860.568	0	357.511	0
Asic2	115.664	33.6301	551.047	41.9856	454.963	1.15435
Astn2	532.788	26.9739	287.886	0	433.801	0
Atp8a2	268.227	32.5846	141.681	0	617.891	15.5386
Atrnl1	131.756	0	406.259	0	402.154	0
Atxn1	266.796	0	932.018	0	959.048	6.62684
Auts2	372.142	22.9125	599.916	0	668.613	5.87306
B3galt1	453.922	0	396.145	0	507.265	0
Babam2	386.177	0	555.169	0	541.143	3.96027
Bach2	924.679	0	622.889	6.65833	789.837	4.45971
Baz2b	736.235	0	349.048	0	369.934	0
Bbs9	439.752	6.39232	199.351	3.58871	457.508	20.946
Bcas3	503.367	0	391.655	0	465.003	0
Bmpr1b	287.857	9.65496	224.572	0	355.659	0
Bnc2	190.076	17.6405	139.356	0	492.035	24.4927
Brinp3	1053.28	39.1859	146.057	1.35016	260.106	1.64114
Btbd9	386.538	0	1347.74	0	774.605	0
Cacna1c	390.953	18.0013	535.471	0	878.74	4.64178
Cacna1d	192.239	31.0212	642.069	24.4155	963.644	31.0212
Cacna1e	156.51	0.174013	1118.33	27.195	846.026	0
Cacna2d1	436.888	0	437.557	8.36402	543.246	0
Cacna2d3	415.602	48.8612	883.878	0	606.754	40.4614
Cacnb2	183.693	22.4666	903	27.9768	564.326	20.268
Cadm1	465.584	0	774.026	0	1087.27	0
Cadm2	1031.7	11.58	631.237	0	477.342	0
Cadps	346.155	0.273111	614.201	0	728.829	0
Cadps2	251.846	14.3544	476.045	17.5247	406.139	19.2076
Caln1	92.9154	0	610.657	0	736.259	0
Camk1d	325.538	19.7642	1055.77	4.6508	664.96	16.7025
Camkmt	356.099	29.8635	379.109	0	357.447	34.8434
Camta1	275.008	6.76019	706.786	10.9907	899.648	21.659
Car10	159.646	0	216.394	0	431.105	0
Ccdc148	480.967	14.8828	345.946	18.8566	278.065	1.50651
Ccdc171	190.928	0	221.028	0	349.311	22.4666
Ccdc178	818.609	0	241.515	0	175.63	0
Ccser1	298.629	0	228.359	1.13909	252.014	0
Cdh12	212.838	0	300.876	4.74381	127.088	0
Cdh13	321.464	3.96027	209.966	0	698.7	0.13848
Cdh18	192.407	0	158.222	3.1894	284.297	5.23927
Cdh23	183.173	7.61377	231.614	0	337.777	4.45971
Cdh4	211.489	0	322.481	0	843.339	0.794264
Cdh8	508.352	0	452.274	0	493.887	0
Cdk14	416.774	39.6195	595.413	25.9356	641.275	27.2529
Cdkal1	428.861	0	345.214	0	352.469	0
Celf2	253.141	63.1064	1368.78	72.2096	508.356	0
Cep112	133.144	0	219.913	0	298.728	0
Cep128	349.321	0	157.342	18.2823	160.274	0
Cfap299	219.304	19.4251	136.237	0	143.343	8.56379
Chrm3	195.14	0	866.487	0	316.991	0
Clstn2	152.877	0	617.539	0	587.634	0
Clvs1	207.338	0	578.649	0	556.497	0
Cnbd1	163.535	0	125.846	0	133.452	0
Cntn3	735.361	0	368.822	0	211.845	0
Cntn4	570.768	0.981406	316.329	0	284.769	0
Cntn5	210.006	0	185.534	55.9164	256.821	0
Cntn6	185.646	0	153.821	0	205.776	0
Cntnap2	152.91	0	274.541	0	330.049	0
Cntnap5a	155.645	0	234.404	0	335.866	0
Cntnap5b	156.187	0	254.827	0	248.375	0
Cntnap5c	219.407	0	355.238	0	188.426	0
Col22a1	169.888	5.54303	291.703	15.7731	450.369	0
Col25a1	220.244	0	324.79	0	383.696	0
Cpa6	184.451	8.36402	124.669	5.02864	122.077	4.28165
Cpne4	123.932	0	177.25	0	465.744	0
Cpq	198.182	0	114.488	0	253.725	0
Creb5	747.399	5.02864	101.156	0	250.727	0.273111
Csgalnact1	398.199	0	285.554	0	253.643	0
Csmd1	286.665	106.279	679.021	18.5411	530.154	0
Csmd2	343.938	36.3119	800.387	0	1064.82	30.028
Csmd3	701.728	0.296563	275.87	6.39232	291.029	0
Ctnna2	366.599	35.7752	548.036	0	370.37	0
Ctnna3	402.643	0	135.144	0	253.075	0
Ctnnd2	379.639	40.593	623.923	57.6174	732.296	53.1007
Cux1	367.448	7.13062	215.31	0	842.153	2.53253
Dab1	257.212	88.8441	908.498	61.9461	465.705	23.36
Dach1	226.526	0	181.331	0	192.515	0
Dcc	534.287	0	329.386	0	365.565	0
Dcdc5	533.228	0	180.02	0	171.767	0
Dennd1a	271.219	0	545.03	0	574.178	0
Dgkb	263.195	0	358.507	0	207.238	0
Dgki	723.031	0	887.891	19.4251	601.815	25.1459
Diaph3	390.027	0	292.525	0	195.459	0
Dip2c	325.554	0	674.479	0	623.137	0
Dis3l2	561.901	10.1924	383.224	0.87678	603.373	8.61265
Dlc1	233.602	18.2823	320.19	9.66883	287.605	17.6405
Dlg2	350.268	9.05129	705.043	51.5861	430.486	0
Dlgap1	208.514	0	1131.56	9.47822	446.748	0
Dlgap2	192.885	45.2719	1210.64	47.4102	439.39	42.4924
Dnah7a	123.056	1.50651	136.081	23.2212	135.905	0
Dnah7c	167.813	5.96285	91.1566	6.83144	113.02	25.979
Dnah9	90.8571	0	756.404	0	311.451	0
Dnm3	715.868	8.56379	322.192	7.29644	637.738	35.3163
Dock1	376.79	0	248.408	0	289.799	0
Dock2	355.411	0	173.478	0	347.18	0
Dock3	254.104	6.65833	384.033	0	654.033	14.8828
Dock4	1010.06	6.83144	1141.21	8.68443	668.246	0
Dok6	178.838	0	459.857	6.18713	269.389	0
Dpp10	253.2	49.3468	117.771	0	271.587	0
Dpp6	177.661	0	604.821	0	853.342	26.8499
Dpyd	338.887	0	179.967	0	210.285	0
Dscam	489.461	21.3287	494.132	0	1316.88	37.7818
Dscaml1	1174.64	8.61265	1370.24	2.17966	919.504	0
Dst	1339.77	3.96027	593.076	27.5039	921.365	22.3358
Dtna	760.28	0.578203	478.632	21.7229	464.132	3.65627
Ebf1	152.306	0	169.11	0	582.553	0
Edil3	930.147	0	216.036	0	176.794	0
Egfem1	183.336	0	515.404	7.09721	260.289	0
Elmo1	1060.55	0	296.75	0	542.847	0
Enox1	582.693	0	912.203	0	534.079	0
Epha3	167.606	0	481.296	0	264.792	0
Epha5	323.319	0	604.329	0	451.386	0
Epha6	179.916	0	844.184	78.5183	299.192	36.005
Ephb1	915.45	0	185.176	0	456.694	0
Erbb4	642.75	0	79.0448	0	398.541	8.70541
Erc2	143.695	9.47822	736.172	0	926.766	63.9098
Esr1	0	0	195.743	5.54303	221.939	3.2268
Esrrg	181.92	0	132.097	0	315.457	0
Etl4	117.812	9.4781	303.894	24.2784	300.304	15.9674
Exoc4	398.003	0	438.398	0	394.743	0
Exoc6b	585.396	7.47806	676.449	0	596.242	3.56941
Fam155a	164.529	34.274	732.041	10.985	805.663	24.6472
Fam172a	387.386	33.3794	244.036	38.3303	195.091	34.1828
Fam189a1	296.669	22.3358	1425.23	6.39232	719.331	23.7641
Fars2	344.447	0	516.488	6.39232	375.39	0
Fat3	290.414	0	622.694	26.7708	490.504	0
Fbxl17	503.068	22.5244	506.831	12.7922	623.474	17.0878
Fbxl7	168.596	0	348.155	0	481.333	0
Fgf12	241.465	0	360.057	0	471.527	0
Fgf14	211.83	27.3445	260.302	25.0266	422.958	18.6182
Fggy	858.727	0.0136201	386.478	15.5179	283.397	3.27083
Fhit	254.43	0	164.737	0	254.472	0
Fhod3	242.851	0.678935	300.037	21.6361	578.366	17.6405
Fmn1	398.599	3.58871	365.288	30.6694	367.985	30.6694
Focad	363.557	12.4507	645.307	0.0136201	385.025	0
Foxn3	1324.97	34.8434	234.802	0	726.117	18.9338
Foxp1	471.1	27.4088	838.37	21.3287	452.953	10.7353
Foxp2	208.404	0	99.4456	0	374.098	0
Fras1	162.892	3.96027	310.907	18.2823	269.751	9.17181
Frmd4a	571.495	43.9287	573.73	16.9457	873.68	13.939
Frmd4b	1647.45	2.89625	349.405	1.50651	616.143	4.45971
Fry	377.995	0	1077.6	8.10778	931.464	2.17966
Fstl4	126.678	10.6918	588.968	0	308.435	6.83144
Fstl5	167.586	0	152.36	2.35648	208.686	6.34889
Fto	698.366	27.9768	483.064	1.18622	632.301	30.5011
Gabrb1	170.675	0	540.563	13.8578	419.101	15.5386
Gabrg3	111.046	0.206726	404.986	0	289.016	15.9809
Galnt13	150.666	0	138.494	2.48367	268.465	4.15136
Galnt17	125.152	19.1345	1307.46	0	422.734	0
Galntl6	197.658	0	410.493	55.9037	379.731	0
Glis3	125.29	0.13848	293.377	0	232.531	0
Gm37013	310.665	0	439.38	0	333.742	0
Gm38666	311.676	0	441.184	0	333.832	0
Gm38667	311.176	0	442.815	0	335.045	0
Gmds	325.067	0	262.03	0	308.971	0
Gpc5	231.27	0.999831	185.008	9.68572	175.563	0
Gpc6	215.011	4.70647	262.739	0	435.524	7.72481
Gphn	372.135	21.7055	280.784	0	409.931	39.1859
Gpr158	131.352	4.28165	283.495	20.4027	516.092	36.6453
Gria4	630.483	19.5569	140.376	26.3482	361.009	8.10778
Grid1	290.86	0	500.12	0	714.506	0
Grid2	535.111	0	157.201	0	232.172	0
Grik1	648.107	0	197.844	0	369.32	0
Grik2	955.047	13.7869	402.527	12.4753	320.42	14.6902
Grik4	342.393	0	574.226	18.2823	853.35	3.58871
Grin2a	213.589	0	2439.55	3.58871	913.593	0
Grin2b	160.759	17.2975	1726.59	0.529345	871.297	10.7309
Grip1	188.856	0	303.824	0	466.309	0
Grm1	262.875	0	498.133	0	324.025	0
Grm5	189.053	0	805.357	4.95915	282.559	0
Grm7	530.798	0	374.233	0	256.153	0
Grm8	242.828	0	147.805	0	225.67	0
Gse1	2023.9	0	1827.02	0	1650.29	6.19689
Gtdc1	691.612	2.89625	395.421	27.9768	291.892	0
Gucy1a2	223.438	0.926447	356.127	14.5764	247.724	17.0084
Hcn1	229.044	0	784.541	0	251.368	0
Hdac9	423.971	0	374.241	0	342.594	0
Hecw2	718.977	4.45971	353.277	0	526.804	0
Hivep3	727.616	0	1134.39	0	874.901	0
Hmcn1	168.382	0	148.424	0.403882	183.691	0
Hpse2	68.9191	10.3043	216.603	2.7977	161.122	7.09721
Hs3st4	108.626	0	561.633	0	355.761	0
Hs6st3	201.494	48.3126	828.392	44.6347	384.333	25.4171
Hydin	146.938	0	208.607	0	367.244	2.53253
Immp2l	455.463	11.9426	260.535	37.9742	300.934	6.66158
Inpp4b	160.701	0	113.772	0	269.613	0
Iqcm	172.442	0	177.115	0	101.67	3.62731
Iqschfp	844.912	0	819.359	3.40655	848.269	18.121
Itpr1	393.275	0	1339.99	0	548.008	0
Itpr2	668.909	0	518.25	0	379.919	0
Kalrn	194.277	45.5323	2027.85	40.8018	860.534	0
Kcnab1	710.952	0	614.921	5.41516	304.81	0
Kcnb2	174.829	0	354.282	0	453.007	0
Kcnd2	393.109	0.663581	642.679	7.711	318.764	0
Kcnh1	186.503	0	419.035	0	553.015	0
Kcnh7	274.663	0	500.62	0	302.857	0
Kcnh8	123.964	0	100.598	3.27083	131.329	0
Kcnip1	369.096	0	200.916	0	542.705	0
Kcnip4	170.199	0	351.14	2.29548	394.409	0
Kcnma1	228.824	20.097	799.727	0	986.615	4.83157
Kcnn2	200.033	0	546.852	0	354.786	0
Kcnq5	231.427	0	424.334	0	262.483	0
Kcnt2	211.147	0	418.326	12.2987	180.675	0
Khdrbs2	224.813	0	516.554	0	338.137	0
Kif26b	196.165	0	250.157	0	615.099	0
Kirrel3	491.845	3.31245	433.796	0	682.117	0
Klf12	243.734	17.0084	242.708	0.678935	407.515	0
Klhl1	164.063	0	200.952	0	422.558	1.25799
Ksr2	83.8979	1.50651	836.854	0	1103.79	3.65627
L3mbtl4	170.61	0	201.407	0	315.994	0
Lama2	607.152	0	155.4	0	185.938	0
Large1	395.237	2.12538	904.777	0.0986695	521.63	0
Ldb2	203.441	0	603.686	0	408.642	0
Ldlrad4	883.166	0.87678	926.948	0	522.042	0
Lhfpl3	384.582	0.326674	122.079	0	470.229	0
Limch1	1132.85	8.61265	363.625	0	747.86	7.61377
Lingo2	643.098	0	165.637	6.4068	305.023	0
Lpp	285.576	8.24976	624.775	0	280.017	0
Lrba	370.062	7.56853	294.637	22.1572	329.245	22.7688
Lrfn5	199.779	31.3643	485.248	18.1671	452.356	20.99
Lrmda	308.34	0	176.384	0	329.57	0
Lrp1b	559.983	0	209.489	55.2818	218.311	0
Lrrc4c	549.839	44.7614	266.964	77.3287	280.615	0
Lrrc7	247.715	0	773.795	13.3016	433.392	0
Lrrtm4	207.321	46.6923	142.211	0	242.724	0
Lsamp	577.307	16.9119	620.378	18.9183	471.699	0
Ltbp1	181.487	6.19689	236.768	0	347.989	0
Luzp2	333.743	0	246.956	0	292.011	0
Macf1	503.246	27.157	951.323	22.4666	1037.69	18.1671
Macrod2	399.759	0	300.62	0	294.096	0
Magi1	683.332	10.3043	225.006	0	688.3	0
Magi2	582.684	73.3311	601.819	9.80223	467.058	22.5327
Malrd1	169.408	0	75.8311	0	116.454	0
Maml2	311.637	0.529345	230.856	0	306.357	0
Maml3	383.451	30.2525	365.552	0	788.929	0
2001-03-01	562.504	0	462.15	3.14476	389.568	0
Mast4	738.482	46.3441	441.026	0	404.115	43.9287
Mbd5	380.763	0	371.604	15.1699	397.363	0
Mcc	185.098	4.34149	140.003	0	677.033	20.946
Mctp1	235.378	34.1561	224.046	39.0854	283.56	41.291
Mdga2	1000.74	0	235.597	0	329.081	0
Mecom	397.588	0	98.2185	0	128.796	0
Megf11	203.741	0	347.137	19.5569	433.408	7.13062
Mei4	183.149	0	192.017	0	120.248	0
Mgat4c	233.598	0	173.123	0	224.083	0
Msi2	410.552	0	278.597	0	986.892	8.20671
Msra	625.197	24.763	1988.67	22.4666	1038.81	15.5179
Mtus2	126.136	0	699.482	0	747.955	0
Myo16	153.927	39.1859	569.929	0	481.109	0
Myo3a	98.9287	0	45.1206	2.87454	86.1696	8.68443
Myo3b	126.898	2.53192	579.22	2.19897	438.769	5.13287
Myo5b	152.699	0	285.313	0	220.113	0
Myt1l	294.319	0	1517.94	9.17181	1196.88	0
Naaladl2	628.301	0	101.713	0	165.793	0
Nalcn	502.718	0	258.113	0.0136201	358.506	0.578203
Nav2	708.184	0	1307.94	7.41912	859.297	1.83533
Nav3	469.92	0.309643	671.434	13.7983	321.233	0
Nbas	889.64	0	367.621	0	450.757	0
Nbea	416.092	27.2529	693.264	44.4836	570.176	24.0138
Ncald	896.741	10.6918	295.09	0	572.768	0
Ncam2	1285.4	0	241.511	0	408.269	0
Nckap5	493.952	0	395.857	0	283.816	0
Nebl	258.377	0	751.856	15.1699	402.651	2.87454
Nedd4l	692.959	0	1332.06	0	989.948	0
Negr1	733.357	0	300.824	0	450.757	16.2318
Nell1	141.223	4.04713	567.976	1.66994	276.275	0
Nfia	1248.26	3.62731	670.932	7.17405	437.887	6.4068
Nkain2	400.05	0	222.735	8.01832	286.543	35.7072
Nkain3	178.802	0	371.506	0	312.53	0
Nlgn1	797.893	61.134	501.48	3.28597	446.686	0.463058
Nol4	330.476	0	399.221	0	457.069	0
Npas3	472.478	0	171.407	0	302.546	0
Nr3c2	349.22	0	776.725	0	395.953	0
Nrg1	193.497	0	215.022	0	323.26	0
Nrg3	182.93	3.41835	463.17	3.41835	400.963	4.35491
Nrxn1	451.614	66.3921	609.742	17.5636	667.369	28.4604
Nrxn3	337.139	18.8618	545.028	51.3892	595.869	47.695
Ntm	220.98	59.2336	670.397	0	613.76	0
Ntng1	169.492	0	304.794	0	526.773	0
Ntrk3	202.18	2.87454	922.656	26.7366	573.751	20.2656
Opcml	535.528	57.8852	721.654	33.1087	556.903	2.91977
Otud7a	630.538	30.5011	869.339	27.157	585.607	14.8828
Oxr1	1042.99	6.62684	522.623	2.89191	287.251	0
Pacrg	1501.01	7.28021	434.152	0	290.415	6.83144
Palld	236.145	33.9893	254.783	0	283.605	0
Pard3	757.492	38.8341	543.264	15.3822	518.448	38.8341
Pard3b	206.676	11.213	148.345	0	265.385	10.5264
Patj	189.124	4.05256	359.367	0	370.755	21.7229
Pcca	283.61	0	325.225	0	361.035	0
Pcdh15	547.72	0	136.045	0	317.684	0
Pcdh7	704.148	0	256.757	0	515.476	0.678935
Pcdh9	968.432	0	333.008	0	275.606	0
Pclo	522.057	0	424.015	2.76286	456.04	0
Pcsk5	180.242	0	193.289	0	272.622	0
Pde10a	449.494	25.1148	958.936	0	676.081	23.725
Pde11a	235.63	9.12838	456.199	0	352.312	7.61377
Pde1a	269.517	0	712.384	0	352.208	0
Pde1c	334.12	0	137.088	0	188.706	0
Pde4b	1505.12	0	378.033	0	559.389	0
Pde4d	585.204	85.45	406.306	34.7678	479.747	64.2178
Pde7b	267.308	11.8699	236.89	19.5569	318.17	11.8699
Pdgfd	188.093	0	80.8982	0	134.203	0
Pdzd2	302.496	0	301.662	7.13062	503.336	9.65496
Pdzrn4	225.014	0	376.687	0	607.611	15.1699
Phactr1	707.922	2.56619	1149.25	0	688.045	0
Piezo2	298.459	0	196.041	0	154.681	0
Pik3c2g	184.473	0	281.263	0.87678	215.404	7.13062
Pkhd1	138.825	0	175.98	0	128.573	0
Plcb1	282.539	9.23261	435.269	5.70034	479.694	12.0497
Plcb4	730.965	0	142.461	0	792.468	1.50651
Plcl1	1500.85	0	212.454	0	307.965	0
Plxdc2	602.367	0	162.688	0	323.674	0
Plxna4	226.332	0	946.902	0	849.72	14.9696
Ppargc1a	215.899	0	429.009	0	404.266	0
Ppfia2	548.671	0	600.964	0	422.89	0
Ppp2r2b	257.189	4.6508	589.021	0	649.169	0.0255632
Prex2	164.019	20.99	169.694	0	215.502	0
Prickle2	938.781	8.10778	1369.8	0	1004.77	0
Prkca	779.762	0	1150.62	0	1014.53	0
Prkcb	298.99	25.5501	1881.64	8.61265	876.96	11.8699
Prkce	379.917	38.5064	1349.59	18.2407	903.33	5.34212
Prkg1	155.074	0	356.556	0	402.631	0
Prkn	297.959	0	597.282	7.04543	337.415	31.7401
Psd3	834.702	0	501.104	0	495.594	0
Ptprd	350.06	0	298.623	0	258.558	0
Ptprg	274.526	9.72708	560.439	6.00456	675.627	3.18475
Ptprk	751.452	0	334.883	0	340.569	9.90221
Ptprm	477.148	0	192.138	0	339.992	0
Ptprn2	226.646	34.0237	1034.39	0	1232.3	0
Ptprt	232.159	0	176.553	0	282.023	0
Rabgap1l	703.472	0	607.927	0.804398	497.664	0
Rad51b	443.202	8.37922	325.917	6.7868	238.555	14.8647
Ralyl	235.5	13.3439	362.656	15.1506	388.81	11.2159
Rarb	207.673	0	170.392	0	211.881	0
Rbfox1	188.544	104.548	1101.79	65.3274	467.312	0
Rbfox3	240.27	35.8158	1601.64	0	1187.74	15.5386
Rbms3	176.935	0	109.273	0	486.294	15.7658
Reln	209.974	6.21426	138.567	0	276.831	0
Rere	731.107	12.4507	1275.47	4.45971	1363.56	7.61377
Rgs6	141.725	14.3544	266.938	16.9782	494.812	5.6685
Rgs7	210.83	25.979	537.405	6.39232	476.038	2.19897
Rims1	254.732	10.5326	343.638	4.95915	658.23	7.56853
Rims2	464.546	20.6411	283.899	0	497.31	17.0878
Rit2	196.645	0	245.72	0	457.809	0
Robo1	390.549	52.9239	393.941	39.5042	416.317	43.1522
Robo2	222.454	103.023	380.623	25.1552	336.709	44.5885
Ror1	185.047	0	738.406	7.61377	389.74	16.8208
Rora	184.117	4.15136	204.382	0	627.175	0
Rsrc1	323.832	0	191.086	0	173.562	0
Runx2	309.044	0.87678	1196.16	4.87772	415.437	0.0136201
Ryr2	236.626	41.2119	851.642	23.3877	383.146	3.62731
Ryr3	217.188	0	795.186	21.9067	381.369	10.3043
Samd12	247.217	0	352.381	0	294.421	0
Samd5	246.276	0	522.755	0	432.068	0
Scaper	123.82	0	196.734	0	322.33	0
Schip1	1044.93	0	907.581	4.95915	868.326	15.3822
Sdk1	97.7596	0	185.244	0	489.096	0
Sema3a	292.505	0	201.447	0	80.3922	3.92079
Sema5a	743.364	1.35016	208.251	0	504.404	0
Sema6d	478.071	1.96586	311.14	0	573.788	10.7353
Setbp1	508.168	0	833.643	0	523.461	0
Sgcd	126.376	0	201.127	0	408.513	0
Sgcz	248.926	0	119.692	20.9701	174.465	0
Shank2	139.963	1.64114	1241.46	3.22631	903.96	12.2553
Skint5	160.861	0	33.3812	0	20.8009	0
Skint6	177.831	0	30.2268	0	18.5483	0
Slc14a2	154.767	4.6508	334.121	7.0481	225.807	0
Slc24a3	582.328	0	802.033	0	762.822	0
Slc25a21	188.63	31.0212	109.093	5.41516	122.052	17.9011
Slc35f1	378.37	18.5135	329.246	32.5846	515.855	0
Slc39a11	410.537	16.1162	821.043	0	643.83	1.06787
Slc4a4	169.195	0	208.486	0	187.944	0
Slc8a1	1011.8	0	948.046	0	500.697	0
Slc9a9	678.262	4.61533	440.066	0	335.65	0.0986695
Slit2	281.6	0	223.369	4.87772	360.832	3.65627
Slit3	334.863	0	1301.42	9.46245	441.315	0
Smyd3	339.765	0	296.067	0	501.324	0
Snd1	872.719	0	1040.41	0	511.077	0
Snrpn	315.501	0	232.706	0	180.585	2.6258
Sntg1	208.203	0	262.283	29.4729	218.757	0
Snx29	716.474	10.7309	452.06	0	766.977	4.6508
Sorcs1	442.532	0	191.734	1.8467	295.818	0
Sorcs2	428.093	23.2212	495.864	0	956.81	7.61377
Sorcs3	482.837	0	743.969	0	389.993	0
Sox5	266.879	0	281.59	0	206.87	0
Sox6	275.454	0	90.8997	0	326.027	0
Spag16	441.892	0	125.036	0	147.198	13.1353
Spata16	223.687	0	300.397	0	203.576	0
Spock1	286.449	9.90221	214.029	0	558.238	10.3641
Spock3	929.833	0	95.9415	0	196.675	0
St18	772.013	0	168.909	5.96285	182.293	0.13848
St6galnac3	892.087	42.0189	993.179	35.0159	506.596	18.0785
Stag1	296.568	0	450.005	0	552.439	0
Stard13	774.667	0	553.235	6.85167	381.957	0
Stpg2	239.131	0	187.183	0	195.055	0
Sugct	233.085	0	161.431	3.00738	118.9	0
Supt3	407.801	0	486.63	0	305.012	0
Syn3	610.504	0	376.167	0	667.678	0
Syne1	0	18.6394	497.284	45.3196	730.218	47.0133
Synpr	357.817	0	195.49	0	312.225	0
Syt1	247.955	0	991.369	12.3856	743.965	12.3856
Tafa1	188.897	27.9225	608.924	22.7688	329.183	10.0874
Tafa2	255.873	0	237.197	0	449.626	0
Tanc2	238.592	0	713.498	15.5179	645.481	9.12838
Tbc1d5	528.153	6.21426	476.061	7.47806	286.351	0
Tcf4	2111.23	0	2040.58	27.9768	774.024	0
Tenm2	291.571	11.9704	848.084	51.6614	608.136	2.26479
Tenm3	208.605	2.60592	417.824	24.2241	281.304	9.36161
Tenm4	504.011	0	822.88	0	552.322	0
Thrb	428.256	0	515.484	0	329.533	0
Thsd4	378.709	0.0986695	839.791	7.97026	428.566	0
Thsd7a	402.862	0	227.788	0	233.109	5.13287
Thsd7b	164.433	0	346.712	0	282.705	0
Tiam1	351.109	0	551.312	0	832.522	2.89625
Tln2	329.007	15.7731	290.247	0.13848	576.269	2.87454
Tmem117	246.355	16.1162	667.102	6.21426	550.076	24.4155
Tmem132c	181.895	0	185.438	0	359.106	4.87772
Tmem132d	134.984	0	458.057	0	296.195	1.33899
Tmem178b	1159.14	0	856.665	0	1015.13	3.58871
Tmtc2	953.035	0	284.167	19.5949	358.883	0
Tnik	825.908	24.4927	666.28	9.17181	616.131	23.7641
Tnr	421.735	0	781.564	0	530.8	0
Tpk1	496.962	0	338.219	7.13062	310.488	3.65627
Trappc9	345.854	0	477.219	10.834	767.545	12.2908
Trdn	117.487	0	152.776	0	102.411	6.39232
Trhde	460.236	0	269.817	0	175.902	0
Trpm3	279.241	0.676522	283.497	0	505.827	25.8149
Tshz2	138.135	0	155.742	0	390.542	0
Ttc28	232.263	7.73863	310.043	0.403882	997.501	1.87566
Unc13c	80.244	0	147.79	0	404.94	0
Unc5c	1046.58	18.8566	352.402	0	488.506	0
Unc5d	194.177	1.4447	115.109	0	440.849	2.7977
Ush2a	154.308	0	128.865	0	205.526	0.372999
Utrn	231.987	4.61566	113.362	0	292.673	0
Vav3	185.632	0	273.517	0	450.849	0
Vps13b	364.435	0	333.038	0	376.264	1.05412
Vwa8	349.642	11.2178	429.473	1.562	400.899	0
Wwox	295.838	0	164.009	0	259.48	0
Xkr4	565.045	0	498.741	1.38734	483.728	3.48467
Zbtb20	848.761	4.53571	837.719	14.8719	439.37	13.9925
Zfhx3	283.269	0	130.473	0	862.999	6.02751
Zfp385b	188.76	0	526.136	0.678935	351.182	0
Zfp407	479.026	0	189.255	0	372.643	0
Zfp536	1454.52	0	234.363	0	580.145	0
Zfp804b	245.809	0	124.467	0	174.984	36.5215
Zfp993	8.86454	0	11.8241	0	7.94642	0
Zfpm2	618.701	0	254.68	0	264.509	0
Zmat4	151.927	16.7025	669.026	0	394.407	23.0432

## Sheet: ED6f
gene_symbol	lsARPM_PGN	meltingScore_PGN_R2	lsARPM_DN	meltingScore_DN_R2
2210408I21Rik	175.222	0.92021	221.268	0.92021
A830018L16Rik	174.585	0	178.053	0
Abca13	227.852	2.02569	160.897	0
Adam12	719.398	0	360.554	10.7407
Adamts17	281.218	0	496.023	14.2585
Adamtsl1	284.654	0	317.166	1.04593
Adarb2	168.37	0	634.942	24.6472
Adcy2	856.19	7.61377	332.738	0.290483
Adgrb3	858.407	0	458.941	0
Adgrl3	543.663	2.02638	447.733	0
Adgrv1	219.96	16.9782	330.192	0
Adk	429.288	0	444.632	0
Aff3	827.994	3.56941	592.784	0
Agap1	579.159	0	1115.4	31.4849
Agbl1	101.889	0	154.09	0
Agbl4	270.132	0	326.403	0
Agmo	120.892	0	119.656	0
Akap6	584.433	0	665.331	0
Alk	200.589	0	366.584	0
Ank2	758.971	0	778.366	36.3119
Ank3	1076.53	0	980.144	7.711
Ankfn1	138.633	0	395.751	0
Anks1b	962.931	0	614.118	35.2333
Ano2	150	0	321.788	11.2998
Ano4	447.662	0	269.302	0
Aopep	836.422	16.1639	557.761	14.2585
Apbb2	568.726	4.87772	859.384	0
Arhgap15	316.833	0	199.818	0
Arhgap24	188.395	0.801503	466.311	0
Arhgap26	604.945	0	627.711	31.8963
Arhgef28	1070.37	0	723.649	0.0136201
Arid1b	1503.01	5.30658	942.428	0
Arl15	860.568	0	357.511	2.19897
Asic2	551.047	6.96068	454.963	1.34129
Astn2	287.886	4.96112	433.801	0
Atp8a2	141.681	0	617.891	27.2645
Atrnl1	406.259	0	402.154	0
Atxn1	932.018	0	959.048	7.47806
Auts2	599.916	0	668.613	17.8369
B3galt1	396.145	0	507.265	0
Babam2	555.169	0	541.143	3.58871
Bach2	622.889	4.87772	789.837	18.1671
Baz2b	349.048	0	369.934	0
Bbs9	199.351	18.2823	457.508	15.1699
Bcas3	391.655	0	465.003	3.56941
Bmpr1b	224.572	4.05256	355.659	13.645
Bnc2	139.356	0	492.035	24.4927
Brinp3	146.057	13.8578	260.106	4.28165
Btbd9	1347.74	0	774.605	0
Cacna1c	535.471	0	878.74	6.36225
Cacna1d	642.069	12.2553	963.644	32.5846
Cacna1e	1118.33	0	846.026	11.7973
Cacna2d1	437.557	2.24915	543.246	0
Cacna2d3	883.878	39.133	606.754	67.868
Cacnb2	903	5.74631	564.326	0
Cadm1	774.026	0	1087.27	19.5569
Cadm2	631.237	10.5181	477.342	0
Cadps	614.201	5.41516	728.829	0
Cadps2	476.045	21.5528	406.139	38.8341
Caln1	610.657	0	736.259	2.24915
Camk1d	1055.77	0	664.96	18.5135
Camkmt	379.109	23.0451	357.447	5.54303
Camta1	706.786	0	899.648	4.63215
Car10	216.394	0	431.105	0
Ccdc148	345.946	4.45971	278.065	14.8828
Ccdc171	221.028	0	349.311	24.763
Ccdc178	241.515	0	175.63	0
Ccser1	228.359	0	252.014	0
Cdh12	300.876	0	127.088	0
Cdh13	209.966	0	698.7	37.8196
Cdh18	158.222	0	284.297	0.451172
Cdh23	231.614	9.65496	337.777	7.13062
Cdh4	322.481	0	843.339	25.1148
Cdh8	452.274	0	493.887	0
Cdk14	595.413	0.326674	641.275	37.2851
Cdkal1	345.214	0	352.469	31.0197
Celf2	1368.78	73.0662	508.356	11.6786
Cep112	219.913	0	298.728	0
Cep128	157.342	5.54303	160.274	0
Cfap299	136.237	0	143.343	0
Chrm3	866.487	0	316.991	0
Clstn2	617.539	0	587.634	0
Clvs1	578.649	0	556.497	7.61377
Cnbd1	125.846	0	133.452	0
Cntn3	368.822	0	211.845	0
Cntn4	316.329	0	284.769	0
Cntn5	185.534	0	256.821	0
Cntn6	153.821	0	205.776	0
Cntnap2	274.541	0	330.049	0
Cntnap5a	234.404	0	335.866	14.7262
Cntnap5b	254.827	0	248.375	0
Cntnap5c	355.238	0	188.426	24.6172
Col22a1	291.703	13.9925	450.369	23.0451
Col25a1	324.79	0	383.696	0
Cpa6	124.669	0	122.077	13.315
Cpne4	177.25	0	465.744	0
Cpq	114.488	0	253.725	7.711
Creb5	101.156	0	250.727	0
Csgalnact1	285.554	0	253.643	0
Csmd1	679.021	5.42027	530.154	24.2227
Csmd2	800.387	9.05154	1064.82	53.079
Csmd3	275.87	0	291.029	0
Ctnna2	548.036	0	370.37	45.5657
Ctnna3	135.144	0	253.075	0
Ctnnd2	623.923	4.18707	732.296	74.7937
Cux1	215.31	0	842.153	8.10778
Dab1	908.498	20.7316	465.705	14.3871
Dach1	181.331	0	192.515	1.562
Dcc	329.386	0	365.565	0
Dcdc5	180.02	24.763	171.767	0
Dennd1a	545.03	0	574.178	0
Dgkb	358.507	25.4171	207.238	0
Dgki	887.891	23.1679	601.815	0
Diaph3	292.525	0	195.459	0
Dip2c	674.479	0	623.137	0
Dis3l2	383.224	6.65833	603.373	3.27083
Dlc1	320.19	0	287.605	0
Dlg2	705.043	35.4043	430.486	0
Dlgap1	1131.56	21.2331	446.748	1.29177
Dlgap2	1210.64	20.6576	439.39	39.7947
Dnah7a	136.081	0	135.905	0
Dnah7c	91.1566	23.7641	113.02	3.58871
Dnah9	756.404	7.61377	311.451	0
Dnm3	322.192	14.8769	637.738	30.7681
Dock1	248.408	0	289.799	0
Dock2	173.478	0	347.18	0
Dock3	384.033	2.53253	654.033	14.2585
Dock4	1141.21	19.5949	668.246	5.13287
Dok6	459.857	29.6151	269.389	0
Dpp10	117.771	0	271.587	0
Dpp6	604.821	0	853.342	11.2496
Dpyd	179.967	0	210.285	35.5359
Dscam	494.132	0	1316.88	49.6581
Dscaml1	1370.24	0	919.504	8.61265
Dst	593.076	15.7731	921.365	33.9893
Dtna	478.632	0	464.132	9.65496
Ebf1	169.11	0	582.553	0
Edil3	216.036	0.663581	176.794	0
Egfem1	515.404	0	260.289	0
Elmo1	296.75	0	542.847	0
Enox1	912.203	0	534.079	0
Epha3	481.296	0	264.792	0
Epha5	604.329	0	451.386	0
Epha6	844.184	61.4112	299.192	59.2336
Ephb1	185.176	0	456.694	0
Erbb4	79.0448	4.35491	398.541	0
Erc2	736.172	0.290483	926.766	71.3579
Esr1	195.743	1.25799	221.939	2.19897
Esrrg	132.097	0	315.457	0
Etl4	303.894	2.80139	300.304	34.658
Exoc4	438.398	0	394.743	0
Exoc6b	676.449	0	596.242	30.2525
Fam155a	732.041	0	805.663	38.8341
Fam172a	244.036	23.725	195.091	6.62684
Fam189a1	1425.23	4.34149	719.331	11.2178
Fars2	516.488	0	375.39	0
Fat3	622.694	0	490.504	0
Fbxl17	506.831	15.9665	623.474	39.3237
Fbxl7	348.155	22.4666	481.333	0
Fgf12	360.057	0	471.527	0
Fgf14	260.302	5.95803	422.958	7.30636
Fggy	386.478	5.74631	283.397	0
Fhit	164.737	0	254.472	0
Fhod3	300.037	0	578.366	7.73863
Fmn1	365.288	6.39232	367.985	24.4927
Focad	645.307	3.27083	385.025	0
Foxn3	234.802	4.34149	726.117	25.231
Foxp1	838.37	0	452.953	0
Foxp2	99.4456	0	374.098	0
Fras1	310.907	10.6918	269.751	0
Frmd4a	573.73	0	873.68	45.5323
Frmd4b	349.405	9.12838	616.143	7.61377
Fry	1077.6	23.9867	931.464	0
Fstl4	588.968	0	308.435	15.7731
Fstl5	152.36	0	208.686	19.5639
Fto	483.064	7.61377	632.301	1.18622
Gabrb1	540.563	5.81037	419.101	0
Gabrg3	404.986	41.291	289.016	19.0334
Galnt13	138.494	21.6621	268.465	0.584355
Galnt17	1307.46	0	422.734	11.7385
Galntl6	410.493	10.6339	379.731	9.08676
Glis3	293.377	0	232.531	0
Gm37013	439.38	0	333.742	0
Gm38666	441.184	0	333.832	0
Gm38667	442.815	0	335.045	0
Gmds	262.03	0	308.971	0
Gpc5	185.008	15.4343	175.563	0
Gpc6	262.739	0	435.524	22.2757
Gphn	280.784	30.2525	409.931	21.7055
Gpr158	283.495	0.273111	516.092	29.4924
Gria4	140.376	30.5011	361.009	4.05256
Grid1	500.12	0	714.506	0
Grid2	157.201	0	232.172	0
Grik1	197.844	0	369.32	0
Grik2	402.527	26.1556	320.42	14.2357
Grik4	574.226	0	853.35	26.7366
Grin2a	2439.55	0	913.593	0
Grin2b	1726.59	0	871.297	21.7055
Grip1	303.824	0	466.309	0
Grm1	498.133	0	324.025	0
Grm5	805.357	0	282.559	0
Grm7	374.233	14.2096	256.153	0
Grm8	147.805	0	225.67	0
Gse1	1827.02	0	1650.29	4.45971
Gtdc1	395.421	1.50651	291.892	0
Gucy1a2	356.127	12.713	247.724	1.87566
Hcn1	784.541	0	251.368	0
Hdac9	374.241	0	342.594	11.2496
Hecw2	353.277	0	526.804	0
Hivep3	1134.39	0	874.901	15.7731
Hmcn1	148.424	28.2808	183.691	0
Hpse2	216.603	0	161.122	0.258746
Hs3st4	561.633	0	355.761	0.678935
Hs6st3	828.392	6.72076	384.333	6.39232
Hydin	208.607	0.87678	367.244	7.13062
Immp2l	260.535	74.1879	300.934	26.346
Inpp4b	113.772	0	269.613	0
Iqcm	177.115	0	101.67	0
Iqschfp	819.359	0	848.269	51.3527
Itpr1	1339.99	0	548.008	0
Itpr2	518.25	0	379.919	0
Kalrn	2027.85	6.0048	860.534	12.5259
Kcnab1	614.921	0	304.81	0
Kcnb2	354.282	0	453.007	0
Kcnd2	642.679	0	318.764	0
Kcnh1	419.035	0	553.015	0
Kcnh7	500.62	0	302.857	0
Kcnh8	100.598	0	131.329	0
Kcnip1	200.916	0	542.705	0
Kcnip4	351.14	0	394.409	0
Kcnma1	799.727	0	986.615	0.13848
Kcnn2	546.852	0	354.786	19.5949
Kcnq5	424.334	0	262.483	0
Kcnt2	418.326	10.1755	180.675	2.19897
Khdrbs2	516.554	0	338.137	0
Kif26b	250.157	0	615.099	0
Kirrel3	433.796	0	682.117	3.31245
Klf12	242.708	13.9925	407.515	0
Klhl1	200.952	0	422.558	22.3358
Ksr2	836.854	0	1103.79	2.53253
L3mbtl4	201.407	0	315.994	2.3218
Lama2	155.4	0	185.938	0
Large1	904.777	4.27875	521.63	0
Ldb2	603.686	0	408.642	0
Ldlrad4	926.948	0	522.042	0
Lhfpl3	122.079	0	470.229	0
Limch1	363.625	20.268	747.86	0
Lingo2	165.637	6.4068	305.023	0
Lpp	624.775	0	280.017	0
Lrba	294.637	38.8341	329.245	35.0159
Lrfn5	485.248	25.5501	452.356	9.65496
Lrmda	176.384	0	329.57	0
Lrp1b	209.489	0	218.311	0
Lrrc4c	266.964	0	280.615	0
Lrrc7	773.795	5.71719	433.392	20.6411
Lrrtm4	142.211	0	242.724	22.1674
Lsamp	620.378	16.0809	471.699	27.8899
Ltbp1	236.768	1.18622	347.989	0
Luzp2	246.956	0	292.011	0
Macf1	951.323	16.1639	1037.69	27.9768
Macrod2	300.62	0	294.096	0
Magi1	225.006	0	688.3	31.3776
Magi2	601.819	50.9902	467.058	27.3071
Malrd1	75.8311	0	116.454	0
Maml2	230.856	0	306.357	0
Maml3	365.552	0	788.929	0
2001-03-01	462.15	0	389.568	0
Mast4	441.026	1.19415	404.115	23.6806
Mbd5	371.604	4.73235	397.363	18.2823
Mcc	140.003	12.2987	677.033	29.0673
Mctp1	224.046	30.173	283.56	32.8036
Mdga2	235.597	0.13848	329.081	0
Mecom	98.2185	0	128.796	6.03403
Megf11	347.137	0	433.408	0.290483
Mei4	192.017	0	120.248	0
Mgat4c	173.123	12.9067	224.083	0
Msi2	278.597	0	986.892	31.4849
Msra	1988.67	7.61377	1038.81	29.6488
Mtus2	699.482	0.578203	747.955	11.2998
Myo16	569.929	0	481.109	0
Myo3a	45.1206	0	86.1696	0
Myo3b	579.22	0	438.769	0
Myo5b	285.313	0	220.113	0
Myt1l	1517.94	28.2808	1196.88	23.0451
Naaladl2	101.713	0	165.793	0
Nalcn	258.113	0	358.506	10.1924
Nav2	1307.94	13.6078	859.297	19.5639
Nav3	671.434	13.3819	321.233	0
Nbas	367.621	0	450.757	0
Nbea	693.264	21.5528	570.176	29.9745
Ncald	295.09	0	572.768	9.17181
Ncam2	241.511	0.963639	408.269	0
Nckap5	395.857	0	283.816	17.6863
Nebl	751.856	0	402.651	0
Nedd4l	1332.06	0	989.948	4.87772
Negr1	300.824	0	450.757	2.87454
Nell1	567.976	0	276.275	19.9377
Nfia	670.932	0	437.887	0
Nkain2	222.735	0	286.543	0
Nkain3	371.506	3.18475	312.53	0
Nlgn1	501.48	54.407	446.686	37.0535
Nol4	399.221	0	457.069	0
Npas3	171.407	0	302.546	0
Nr3c2	776.725	0	395.953	0
Nrg1	215.022	0	323.26	0
Nrg3	463.17	49.9143	400.963	0
Nrxn1	609.742	32.598	667.369	44.0476
Nrxn3	545.028	8.24926	595.869	49.2624
Ntm	670.397	7.34156	613.76	0
Ntng1	304.794	0	526.773	0
Ntrk3	922.656	5.96285	573.751	12.2987
Opcml	721.654	2.70806	556.903	16.1929
Otud7a	869.339	25.5501	585.607	1.18622
Oxr1	522.623	0	287.251	0
Pacrg	434.152	0.963639	290.415	19.5949
Palld	254.783	18.2823	283.605	31.4849
Pard3	543.264	25.2877	518.448	29.2833
Pard3b	148.345	3.33985	265.385	0
Patj	359.367	0	370.755	0
Pcca	325.225	0	361.035	0
Pcdh15	136.045	0	317.684	0
Pcdh7	256.757	0	515.476	0
Pcdh9	333.008	45.2713	275.606	0
Pclo	424.015	0.732392	456.04	0
Pcsk5	193.289	0	272.622	0
Pde10a	958.936	3.22631	676.081	9.7581
Pde11a	456.199	0	352.312	0
Pde1a	712.384	0	352.208	0
Pde1c	137.088	0	188.706	0
Pde4b	378.033	11.9115	559.389	0
Pde4d	406.306	10.8334	479.747	66.2108
Pde7b	236.89	0	318.17	24.763
Pdgfd	80.8982	1.50651	134.203	0
Pdzd2	301.662	18.1671	503.336	9.12838
Pdzrn4	376.687	0	607.611	23.0451
Phactr1	1149.25	0	688.045	7.47806
Piezo2	196.041	0	154.681	0
Pik3c2g	281.263	0	215.404	0.87678
Pkhd1	175.98	0	128.573	0
Plcb1	435.269	16.0887	479.694	39.0107
Plcb4	142.461	9.65496	792.468	19.5569
Plcl1	212.454	0	307.965	0
Plxdc2	162.688	0	323.674	0
Plxna4	946.902	0	849.72	31.7985
Ppargc1a	429.009	0	404.266	0
Ppfia2	600.964	0	422.89	0
Ppp2r2b	589.021	5.41516	649.169	35.8158
Prex2	169.694	0	215.502	0
Prickle2	1369.8	10.7407	1004.77	17.4885
Prkca	1150.62	0	1014.53	0
Prkcb	1881.64	13.0425	876.96	14.8828
Prkce	1349.59	18.2407	903.33	36.102
Prkg1	356.556	0	402.631	13.3046
Prkn	597.282	0	337.415	33.7044
Psd3	501.104	1.8467	495.594	0
Ptprd	298.623	0	258.558	0
Ptprg	560.439	13.6078	675.627	28.895
Ptprk	334.883	0	340.569	0
Ptprm	192.138	0	339.992	0
Ptprn2	1034.39	3.2654	1232.3	55.6439
Ptprt	176.553	0	282.023	0
Rabgap1l	607.927	29.9745	497.664	16.9782
Rad51b	325.917	17.5247	238.555	39.6195
Ralyl	362.656	3.0164	388.81	0
Rarb	170.392	0	211.881	0
Rbfox1	1101.79	38.6604	467.312	0
Rbfox3	1601.64	13.315	1187.74	16.7025
Rbms3	109.273	0	486.294	89.2832
Reln	138.567	0	276.831	0
Rere	1275.47	0	1363.56	23.2212
Rgs6	266.938	0	494.812	33.5393
Rgs7	537.405	0	476.038	15.7731
Rims1	343.638	0	658.23	24.6472
Rims2	283.899	0	497.31	24.4787
Rit2	245.72	0	457.809	0
Robo1	393.941	22.1014	416.317	62.1454
Robo2	380.623	23.2212	336.709	48.2271
Ror1	738.406	13.0425	389.74	0
Rora	204.382	0	627.175	0
Rsrc1	191.086	0	173.562	0
Runx2	1196.16	0	415.437	24.763
Ryr2	851.642	23.3877	383.146	13.3555
Ryr3	795.186	16.4279	381.369	18.0013
Samd12	352.381	0	294.421	0
Samd5	522.755	0	432.068	0
Scaper	196.734	0	322.33	0
Schip1	907.581	0	868.326	39.6195
Sdk1	185.244	0	489.096	38.9106
Sema3a	201.447	11.3117	80.3922	0
Sema5a	208.251	0	504.404	0
Sema6d	311.14	0	573.788	12.5259
Setbp1	833.643	0	523.461	0
Sgcd	201.127	0	408.513	0
Sgcz	119.692	0	174.465	0
Shank2	1241.46	9.28472	903.96	2.56619
Skint5	33.3812	0	20.8009	0
Skint6	30.2268	0	18.5483	0
Slc14a2	334.121	0	225.807	0
Slc24a3	802.033	0	762.822	1.9408
Slc25a21	109.093	0	122.052	0
Slc35f1	329.246	27.9985	515.855	31.0212
Slc39a11	821.043	0	643.83	0
Slc4a4	208.486	0	187.944	0
Slc8a1	948.046	12.4507	500.697	0
Slc9a9	440.066	0	335.65	1.8467
Slit2	223.369	5.30658	360.832	0
Slit3	1301.42	0	441.315	0
Smyd3	296.067	0	501.324	0
Snd1	1040.41	0	511.077	0
Snrpn	232.706	0	180.585	0
Sntg1	262.283	0	218.757	0
Snx29	452.06	0	766.977	34.995
Sorcs1	191.734	0	295.818	0
Sorcs2	495.864	0	956.81	8.61265
Sorcs3	743.969	0	389.993	0
Sox5	281.59	0	206.87	0
Sox6	90.8997	0	326.027	0
Spag16	125.036	0	147.198	0
Spata16	300.397	0	203.576	0
Spock1	214.029	0	558.238	0
Spock3	95.9415	1.25799	196.675	9.17181
St18	168.909	0	182.293	0
St6galnac3	993.179	1.05412	506.596	37.2851
Stag1	450.005	0	552.439	0
Stard13	553.235	4.13733	381.957	0
Stpg2	187.183	16.5232	195.055	14.3439
Sugct	161.431	0	118.9	0
Supt3	486.63	0	305.012	2.89625
Syn3	376.167	0	667.678	0
Syne1	497.284	42.0189	730.218	44.4836
Synpr	195.49	0	312.225	0
Syt1	991.369	1.8467	743.965	25.2877
Tafa1	608.924	20.9557	329.183	0
Tafa2	237.197	1.06787	449.626	0
Tanc2	713.498	0	645.481	5.30658
Tbc1d5	476.061	0	286.351	13.8578
Tcf4	2040.58	0	774.024	0
Tenm2	848.084	86.9262	608.136	22.9025
Tenm3	417.824	3.62731	281.304	3.84124
Tenm4	822.88	0	552.322	0
Thrb	515.484	8.10778	329.533	5.74631
Thsd4	839.791	0	428.566	3.31245
Thsd7a	227.788	3.2268	233.109	0
Thsd7b	346.712	0	282.705	0
Tiam1	551.312	0	832.522	0
Tln2	290.247	0	576.269	11.7534
Tmem117	667.102	11.7385	550.076	22.37
Tmem132c	185.438	0	359.106	0
Tmem132d	458.057	0	296.195	4.37595
Tmem178b	856.665	8.68443	1015.13	15.7731
Tmtc2	284.167	3.96027	358.883	0
Tnik	666.28	11.7534	616.131	13.4182
Tnr	781.564	4.73235	530.8	27.5039
Tpk1	338.219	0	310.488	0
Trappc9	477.219	0.663581	767.545	40.9819
Trdn	152.776	0	102.411	0
Trhde	269.817	0	175.902	0
Trpm3	283.497	11.6786	505.827	0
Tshz2	155.742	0	390.542	0
Ttc28	310.043	0	997.501	11.7534
Unc13c	147.79	0	404.94	0
Unc5c	352.402	9.65496	488.506	24.763
Unc5d	115.109	9.46245	440.849	0
Ush2a	128.865	0	205.526	0
Utrn	113.362	0	292.673	0
Vav3	273.517	0	450.849	12.4507
Vps13b	333.038	0	376.264	0
Vwa8	429.473	0	400.899	18.2823
Wwox	164.009	0	259.48	0
Xkr4	498.741	24.0766	483.728	0
Zbtb20	837.719	0	439.37	27.119
Zfhx3	130.473	0	862.999	21.6621
Zfp385b	526.136	0	351.182	0
Zfp407	189.255	0	372.643	0
Zfp536	234.363	0	580.145	0
Zfp804b	124.467	0	174.984	0
Zfp993	11.8241	0	7.94642	0
Zfpm2	254.68	0	264.509	0
Zmat4	669.026	0	394.407	0

## Sheet: ED6g
gene_symbol	topoisomerase_inhibition_sensitive	OLG_melt_class	DNR1_melt_class	DNR2_melt_class	PGNR1_melt_class	PGNR2_melt_class
2210408I21Rik	FALSE	INTERMEDIATE	INTERMEDIATE	NON_MELT	INTERMEDIATE	NON_MELT
A830018L16Rik	FALSE	INTERMEDIATE	NON_MELT	NON_MELT	NON_MELT	NON_MELT
Abca13	FALSE	INTERMEDIATE	NON_MELT	NON_MELT	NON_MELT	NON_MELT
Adam12	FALSE	INTERMEDIATE	NON_MELT	INTERMEDIATE	NON_MELT	NON_MELT
Adamts17	FALSE	NON_MELT	INTERMEDIATE	INTERMEDIATE	NON_MELT	NON_MELT
Adamtsl1	FALSE	NON_MELT	INTERMEDIATE	NON_MELT	NON_MELT	NON_MELT
Adarb2	TRUE	NON_MELT	INTERMEDIATE	INTERMEDIATE	NON_MELT	NON_MELT
Adcy2	FALSE	NON_MELT	NON_MELT	NON_MELT	INTERMEDIATE	INTERMEDIATE
Adgrb3	FALSE	NON_MELT	NON_MELT	NON_MELT	INTERMEDIATE	NON_MELT
Adgrl3	TRUE	INTERMEDIATE	NON_MELT	NON_MELT	INTERMEDIATE	NON_MELT
Adgrv1	FALSE	INTERMEDIATE	NON_MELT	NON_MELT	INTERMEDIATE	INTERMEDIATE
Adk	FALSE	NON_MELT	NON_MELT	NON_MELT	NON_MELT	NON_MELT
Aff3	FALSE	INTERMEDIATE	NON_MELT	NON_MELT	NON_MELT	NON_MELT
Agap1	FALSE	INTERMEDIATE	INTERMEDIATE	INTERMEDIATE	INTERMEDIATE	NON_MELT
Agbl1	FALSE	NON_MELT	NON_MELT	NON_MELT	NON_MELT	NON_MELT
Agbl4	FALSE	NON_MELT	NON_MELT	NON_MELT	NON_MELT	NON_MELT
Agmo	FALSE	NON_MELT	NON_MELT	NON_MELT	NON_MELT	NON_MELT
Akap6	FALSE	NON_MELT	NON_MELT	NON_MELT	NON_MELT	NON_MELT
Alk	FALSE	NON_MELT	NON_MELT	NON_MELT	NON_MELT	NON_MELT
Ank2	FALSE	INTERMEDIATE	NON_MELT	INTERMEDIATE	INTERMEDIATE	NON_MELT
Ank3	FALSE	INTERMEDIATE	NON_MELT	INTERMEDIATE	NON_MELT	NON_MELT
Ankfn1	FALSE	NON_MELT	NON_MELT	NON_MELT	NON_MELT	NON_MELT
Anks1b	FALSE	INTERMEDIATE	NON_MELT	INTERMEDIATE	INTERMEDIATE	NON_MELT
Ano2	FALSE	NON_MELT	NON_MELT	INTERMEDIATE	NON_MELT	NON_MELT
Ano4	FALSE	NON_MELT	NON_MELT	NON_MELT	NON_MELT	NON_MELT
Aopep	FALSE	INTERMEDIATE	INTERMEDIATE	INTERMEDIATE	NON_MELT	INTERMEDIATE
Apbb2	FALSE	INTERMEDIATE	NON_MELT	NON_MELT	NON_MELT	NON_MELT
Arhgap15	FALSE	NON_MELT	NON_MELT	NON_MELT	INTERMEDIATE	NON_MELT
Arhgap24	FALSE	NON_MELT	INTERMEDIATE	NON_MELT	NON_MELT	NON_MELT
Arhgap26	FALSE	INTERMEDIATE	NON_MELT	INTERMEDIATE	INTERMEDIATE	NON_MELT
Arhgef28	FALSE	INTERMEDIATE	INTERMEDIATE	NON_MELT	NON_MELT	NON_MELT
Arid1b	FALSE	NON_MELT	INTERMEDIATE	NON_MELT	INTERMEDIATE	INTERMEDIATE
Arl15	FALSE	NON_MELT	NON_MELT	NON_MELT	NON_MELT	NON_MELT
Asic2	FALSE	INTERMEDIATE	NON_MELT	NON_MELT	INTERMEDIATE	INTERMEDIATE
Astn2	TRUE	INTERMEDIATE	NON_MELT	NON_MELT	NON_MELT	NON_MELT
Atp8a2	FALSE	INTERMEDIATE	INTERMEDIATE	INTERMEDIATE	NON_MELT	NON_MELT
Atrnl1	TRUE	NON_MELT	NON_MELT	NON_MELT	NON_MELT	NON_MELT
Atxn1	FALSE	NON_MELT	INTERMEDIATE	INTERMEDIATE	NON_MELT	NON_MELT
Auts2	FALSE	INTERMEDIATE	INTERMEDIATE	INTERMEDIATE	NON_MELT	NON_MELT
B3galt1	FALSE	NON_MELT	NON_MELT	NON_MELT	NON_MELT	NON_MELT
Babam2	FALSE	NON_MELT	NON_MELT	NON_MELT	NON_MELT	NON_MELT
Bach2	FALSE	NON_MELT	NON_MELT	INTERMEDIATE	INTERMEDIATE	NON_MELT
Baz2b	FALSE	NON_MELT	NON_MELT	NON_MELT	NON_MELT	NON_MELT
Bbs9	FALSE	INTERMEDIATE	INTERMEDIATE	INTERMEDIATE	NON_MELT	INTERMEDIATE
Bcas3	FALSE	NON_MELT	NON_MELT	NON_MELT	NON_MELT	NON_MELT
Bmpr1b	FALSE	INTERMEDIATE	NON_MELT	INTERMEDIATE	NON_MELT	NON_MELT
Bnc2	FALSE	INTERMEDIATE	INTERMEDIATE	INTERMEDIATE	NON_MELT	NON_MELT
Brinp3	FALSE	INTERMEDIATE	NON_MELT	NON_MELT	NON_MELT	INTERMEDIATE
Btbd9	FALSE	NON_MELT	NON_MELT	NON_MELT	NON_MELT	NON_MELT
Cacna1c	TRUE	INTERMEDIATE	NON_MELT	INTERMEDIATE	NON_MELT	NON_MELT
Cacna1d	FALSE	INTERMEDIATE	INTERMEDIATE	INTERMEDIATE	INTERMEDIATE	INTERMEDIATE
Cacna1e	FALSE	NON_MELT	NON_MELT	INTERMEDIATE	INTERMEDIATE	NON_MELT
Cacna2d1	TRUE	NON_MELT	NON_MELT	NON_MELT	INTERMEDIATE	NON_MELT
Cacna2d3	FALSE	TOP_3%	TOP_3%	TOP_3%	NON_MELT	TOP_3%
Cacnb2	FALSE	INTERMEDIATE	INTERMEDIATE	NON_MELT	INTERMEDIATE	INTERMEDIATE
Cadm1	FALSE	NON_MELT	NON_MELT	INTERMEDIATE	NON_MELT	NON_MELT
Cadm2	TRUE	INTERMEDIATE	NON_MELT	NON_MELT	NON_MELT	INTERMEDIATE
Cadps	FALSE	NON_MELT	NON_MELT	NON_MELT	NON_MELT	INTERMEDIATE
Cadps2	FALSE	INTERMEDIATE	INTERMEDIATE	INTERMEDIATE	INTERMEDIATE	INTERMEDIATE
Caln1	FALSE	NON_MELT	NON_MELT	NON_MELT	NON_MELT	NON_MELT
Camk1d	FALSE	INTERMEDIATE	INTERMEDIATE	INTERMEDIATE	NON_MELT	NON_MELT
Camkmt	FALSE	INTERMEDIATE	INTERMEDIATE	INTERMEDIATE	NON_MELT	INTERMEDIATE
Camta1	FALSE	INTERMEDIATE	INTERMEDIATE	NON_MELT	INTERMEDIATE	NON_MELT
Car10	FALSE	NON_MELT	NON_MELT	NON_MELT	NON_MELT	NON_MELT
Ccdc148	FALSE	INTERMEDIATE	NON_MELT	INTERMEDIATE	INTERMEDIATE	NON_MELT
Ccdc171	FALSE	NON_MELT	INTERMEDIATE	INTERMEDIATE	NON_MELT	NON_MELT
Ccdc178	FALSE	NON_MELT	NON_MELT	NON_MELT	NON_MELT	NON_MELT
Ccser1	TRUE	NON_MELT	NON_MELT	NON_MELT	NON_MELT	NON_MELT
Cdh12	TRUE	NON_MELT	NON_MELT	NON_MELT	NON_MELT	NON_MELT
Cdh13	TRUE	NON_MELT	NON_MELT	INTERMEDIATE	NON_MELT	NON_MELT
Cdh18	FALSE	NON_MELT	INTERMEDIATE	NON_MELT	NON_MELT	NON_MELT
Cdh23	FALSE	INTERMEDIATE	NON_MELT	INTERMEDIATE	NON_MELT	INTERMEDIATE
Cdh4	FALSE	NON_MELT	NON_MELT	INTERMEDIATE	NON_MELT	NON_MELT
Cdh8	FALSE	NON_MELT	NON_MELT	NON_MELT	NON_MELT	NON_MELT
Cdk14	FALSE	INTERMEDIATE	INTERMEDIATE	INTERMEDIATE	INTERMEDIATE	NON_MELT
Cdkal1	FALSE	NON_MELT	NON_MELT	INTERMEDIATE	NON_MELT	NON_MELT
Celf2	FALSE	TOP_3%	NON_MELT	INTERMEDIATE	TOP_3%	TOP_3%
Cep112	FALSE	NON_MELT	NON_MELT	NON_MELT	NON_MELT	NON_MELT
Cep128	FALSE	NON_MELT	NON_MELT	NON_MELT	INTERMEDIATE	INTERMEDIATE
Cfap299	FALSE	INTERMEDIATE	INTERMEDIATE	NON_MELT	NON_MELT	NON_MELT
Chrm3	FALSE	NON_MELT	NON_MELT	NON_MELT	NON_MELT	NON_MELT
Clstn2	TRUE	NON_MELT	NON_MELT	NON_MELT	NON_MELT	NON_MELT
Clvs1	FALSE	NON_MELT	NON_MELT	INTERMEDIATE	NON_MELT	NON_MELT
Cnbd1	FALSE	NON_MELT	NON_MELT	NON_MELT	NON_MELT	NON_MELT
Cntn3	FALSE	NON_MELT	NON_MELT	NON_MELT	NON_MELT	NON_MELT
Cntn4	TRUE	NON_MELT	NON_MELT	NON_MELT	NON_MELT	NON_MELT
Cntn5	TRUE	NON_MELT	NON_MELT	NON_MELT	TOP_3%	NON_MELT
Cntn6	FALSE	NON_MELT	NON_MELT	NON_MELT	NON_MELT	NON_MELT
Cntnap2	FALSE	NON_MELT	NON_MELT	NON_MELT	NON_MELT	NON_MELT
Cntnap5a	FALSE	NON_MELT	NON_MELT	INTERMEDIATE	NON_MELT	NON_MELT
Cntnap5b	FALSE	NON_MELT	NON_MELT	NON_MELT	NON_MELT	NON_MELT
Cntnap5c	FALSE	NON_MELT	NON_MELT	INTERMEDIATE	NON_MELT	NON_MELT
Col22a1	FALSE	INTERMEDIATE	NON_MELT	INTERMEDIATE	INTERMEDIATE	INTERMEDIATE
Col25a1	FALSE	NON_MELT	NON_MELT	NON_MELT	NON_MELT	NON_MELT
Cpa6	FALSE	INTERMEDIATE	NON_MELT	INTERMEDIATE	INTERMEDIATE	NON_MELT
Cpne4	FALSE	NON_MELT	NON_MELT	NON_MELT	NON_MELT	NON_MELT
Cpq	FALSE	NON_MELT	NON_MELT	INTERMEDIATE	NON_MELT	NON_MELT
Creb5	FALSE	INTERMEDIATE	NON_MELT	NON_MELT	NON_MELT	NON_MELT
Csgalnact1	FALSE	NON_MELT	NON_MELT	NON_MELT	NON_MELT	NON_MELT
Csmd1	TRUE	TOP_3%	NON_MELT	INTERMEDIATE	INTERMEDIATE	INTERMEDIATE
Csmd2	FALSE	INTERMEDIATE	INTERMEDIATE	TOP_3%	NON_MELT	INTERMEDIATE
Csmd3	TRUE	NON_MELT	NON_MELT	NON_MELT	INTERMEDIATE	NON_MELT
Ctnna2	TRUE	INTERMEDIATE	NON_MELT	TOP_3%	NON_MELT	NON_MELT
Ctnna3	FALSE	NON_MELT	NON_MELT	NON_MELT	NON_MELT	NON_MELT
Ctnnd2	TRUE	INTERMEDIATE	TOP_3%	TOP_3%	TOP_3%	NON_MELT
Cux1	FALSE	INTERMEDIATE	NON_MELT	INTERMEDIATE	NON_MELT	NON_MELT
Dab1	FALSE	TOP_3%	INTERMEDIATE	INTERMEDIATE	TOP_3%	INTERMEDIATE
Dach1	FALSE	NON_MELT	NON_MELT	NON_MELT	NON_MELT	NON_MELT
Dcc	TRUE	NON_MELT	NON_MELT	NON_MELT	NON_MELT	NON_MELT
Dcdc5	FALSE	NON_MELT	NON_MELT	NON_MELT	NON_MELT	INTERMEDIATE
Dennd1a	FALSE	NON_MELT	NON_MELT	NON_MELT	NON_MELT	NON_MELT
Dgkb	FALSE	NON_MELT	NON_MELT	NON_MELT	NON_MELT	INTERMEDIATE
Dgki	FALSE	NON_MELT	INTERMEDIATE	NON_MELT	INTERMEDIATE	INTERMEDIATE
Diaph3	FALSE	NON_MELT	NON_MELT	NON_MELT	NON_MELT	NON_MELT
Dip2c	FALSE	NON_MELT	NON_MELT	NON_MELT	NON_MELT	NON_MELT
Dis3l2	FALSE	INTERMEDIATE	INTERMEDIATE	NON_MELT	NON_MELT	INTERMEDIATE
Dlc1	FALSE	INTERMEDIATE	INTERMEDIATE	NON_MELT	INTERMEDIATE	NON_MELT
Dlg2	FALSE	INTERMEDIATE	NON_MELT	NON_MELT	TOP_3%	TOP_3%
Dlgap1	TRUE	NON_MELT	NON_MELT	NON_MELT	INTERMEDIATE	INTERMEDIATE
Dlgap2	FALSE	INTERMEDIATE	TOP_3%	INTERMEDIATE	TOP_3%	INTERMEDIATE
Dnah7a	FALSE	NON_MELT	NON_MELT	NON_MELT	INTERMEDIATE	NON_MELT
Dnah7c	FALSE	INTERMEDIATE	INTERMEDIATE	NON_MELT	INTERMEDIATE	INTERMEDIATE
Dnah9	FALSE	NON_MELT	NON_MELT	NON_MELT	NON_MELT	INTERMEDIATE
Dnm3	FALSE	INTERMEDIATE	INTERMEDIATE	INTERMEDIATE	INTERMEDIATE	INTERMEDIATE
Dock1	TRUE	NON_MELT	NON_MELT	NON_MELT	NON_MELT	NON_MELT
Dock2	FALSE	NON_MELT	NON_MELT	NON_MELT	NON_MELT	NON_MELT
Dock3	FALSE	INTERMEDIATE	INTERMEDIATE	INTERMEDIATE	NON_MELT	NON_MELT
Dock4	FALSE	INTERMEDIATE	NON_MELT	INTERMEDIATE	INTERMEDIATE	INTERMEDIATE
Dok6	FALSE	NON_MELT	NON_MELT	NON_MELT	INTERMEDIATE	INTERMEDIATE
Dpp10	TRUE	TOP_3%	NON_MELT	NON_MELT	NON_MELT	NON_MELT
Dpp6	FALSE	NON_MELT	INTERMEDIATE	INTERMEDIATE	NON_MELT	NON_MELT
Dpyd	FALSE	NON_MELT	NON_MELT	INTERMEDIATE	NON_MELT	NON_MELT
Dscam	TRUE	INTERMEDIATE	TOP_3%	TOP_3%	NON_MELT	NON_MELT
Dscaml1	FALSE	INTERMEDIATE	NON_MELT	INTERMEDIATE	NON_MELT	NON_MELT
Dst	FALSE	NON_MELT	INTERMEDIATE	INTERMEDIATE	INTERMEDIATE	INTERMEDIATE
Dtna	TRUE	NON_MELT	NON_MELT	INTERMEDIATE	INTERMEDIATE	NON_MELT
Ebf1	FALSE	NON_MELT	NON_MELT	NON_MELT	NON_MELT	NON_MELT
Edil3	FALSE	NON_MELT	NON_MELT	NON_MELT	NON_MELT	NON_MELT
Egfem1	FALSE	NON_MELT	NON_MELT	NON_MELT	INTERMEDIATE	NON_MELT
Elmo1	FALSE	NON_MELT	NON_MELT	NON_MELT	NON_MELT	NON_MELT
Enox1	FALSE	NON_MELT	NON_MELT	NON_MELT	NON_MELT	NON_MELT
Epha3	FALSE	NON_MELT	NON_MELT	NON_MELT	NON_MELT	NON_MELT
Epha5	FALSE	NON_MELT	NON_MELT	NON_MELT	NON_MELT	NON_MELT
Epha6	TRUE	NON_MELT	INTERMEDIATE	TOP_3%	TOP_3%	TOP_3%
Ephb1	FALSE	NON_MELT	NON_MELT	NON_MELT	NON_MELT	NON_MELT
Erbb4	TRUE	NON_MELT	INTERMEDIATE	NON_MELT	NON_MELT	NON_MELT
Erc2	TRUE	INTERMEDIATE	TOP_3%	TOP_3%	NON_MELT	NON_MELT
Esr1	FALSE	NON_MELT	NON_MELT	NON_MELT	INTERMEDIATE	NON_MELT
Esrrg	FALSE	NON_MELT	NON_MELT	NON_MELT	NON_MELT	NON_MELT
Etl4	FALSE	INTERMEDIATE	INTERMEDIATE	INTERMEDIATE	INTERMEDIATE	NON_MELT
Exoc4	TRUE	NON_MELT	NON_MELT	NON_MELT	NON_MELT	NON_MELT
Exoc6b	TRUE	INTERMEDIATE	NON_MELT	INTERMEDIATE	NON_MELT	NON_MELT
Fam155a	FALSE	INTERMEDIATE	INTERMEDIATE	INTERMEDIATE	INTERMEDIATE	NON_MELT
Fam172a	FALSE	INTERMEDIATE	INTERMEDIATE	INTERMEDIATE	INTERMEDIATE	INTERMEDIATE
Fam189a1	FALSE	INTERMEDIATE	INTERMEDIATE	INTERMEDIATE	INTERMEDIATE	NON_MELT
Fars2	FALSE	NON_MELT	NON_MELT	NON_MELT	INTERMEDIATE	NON_MELT
Fat3	TRUE	NON_MELT	NON_MELT	NON_MELT	INTERMEDIATE	NON_MELT
Fbxl17	TRUE	INTERMEDIATE	INTERMEDIATE	INTERMEDIATE	INTERMEDIATE	INTERMEDIATE
Fbxl7	FALSE	NON_MELT	NON_MELT	NON_MELT	NON_MELT	INTERMEDIATE
Fgf12	FALSE	NON_MELT	NON_MELT	NON_MELT	NON_MELT	NON_MELT
Fgf14	FALSE	INTERMEDIATE	INTERMEDIATE	INTERMEDIATE	INTERMEDIATE	INTERMEDIATE
Fggy	FALSE	NON_MELT	NON_MELT	NON_MELT	INTERMEDIATE	INTERMEDIATE
Fhit	TRUE	NON_MELT	NON_MELT	NON_MELT	NON_MELT	NON_MELT
Fhod3	FALSE	NON_MELT	INTERMEDIATE	INTERMEDIATE	INTERMEDIATE	NON_MELT
Fmn1	FALSE	NON_MELT	INTERMEDIATE	INTERMEDIATE	INTERMEDIATE	INTERMEDIATE
Focad	FALSE	INTERMEDIATE	NON_MELT	NON_MELT	NON_MELT	NON_MELT
Foxn3	FALSE	INTERMEDIATE	INTERMEDIATE	INTERMEDIATE	NON_MELT	NON_MELT
Foxp1	FALSE	INTERMEDIATE	INTERMEDIATE	NON_MELT	INTERMEDIATE	NON_MELT
Foxp2	FALSE	NON_MELT	NON_MELT	NON_MELT	NON_MELT	NON_MELT
Fras1	FALSE	NON_MELT	INTERMEDIATE	NON_MELT	INTERMEDIATE	INTERMEDIATE
Frmd4a	FALSE	INTERMEDIATE	INTERMEDIATE	INTERMEDIATE	INTERMEDIATE	NON_MELT
Frmd4b	FALSE	NON_MELT	NON_MELT	INTERMEDIATE	NON_MELT	INTERMEDIATE
Fry	FALSE	NON_MELT	NON_MELT	NON_MELT	INTERMEDIATE	INTERMEDIATE
Fstl4	FALSE	INTERMEDIATE	INTERMEDIATE	INTERMEDIATE	NON_MELT	NON_MELT
Fstl5	FALSE	NON_MELT	INTERMEDIATE	INTERMEDIATE	NON_MELT	NON_MELT
Fto	FALSE	INTERMEDIATE	INTERMEDIATE	NON_MELT	NON_MELT	INTERMEDIATE
Gabrb1	TRUE	NON_MELT	INTERMEDIATE	NON_MELT	INTERMEDIATE	INTERMEDIATE
Gabrg3	FALSE	NON_MELT	INTERMEDIATE	INTERMEDIATE	NON_MELT	TOP_3%
Galnt13	FALSE	NON_MELT	NON_MELT	NON_MELT	NON_MELT	INTERMEDIATE
Galnt17	FALSE	INTERMEDIATE	NON_MELT	INTERMEDIATE	NON_MELT	NON_MELT
Galntl6	TRUE	NON_MELT	NON_MELT	INTERMEDIATE	TOP_3%	INTERMEDIATE
Glis3	FALSE	NON_MELT	NON_MELT	NON_MELT	NON_MELT	NON_MELT
Gm37013	FALSE	NON_MELT	NON_MELT	NON_MELT	NON_MELT	NON_MELT
Gm38666	FALSE	NON_MELT	NON_MELT	NON_MELT	NON_MELT	NON_MELT
Gm38667	FALSE	NON_MELT	NON_MELT	NON_MELT	NON_MELT	NON_MELT
Gmds	FALSE	NON_MELT	NON_MELT	NON_MELT	NON_MELT	NON_MELT
Gpc5	TRUE	NON_MELT	NON_MELT	NON_MELT	INTERMEDIATE	INTERMEDIATE
Gpc6	TRUE	NON_MELT	INTERMEDIATE	INTERMEDIATE	NON_MELT	NON_MELT
Gphn	FALSE	INTERMEDIATE	TOP_3%	INTERMEDIATE	NON_MELT	INTERMEDIATE
Gpr158	FALSE	NON_MELT	INTERMEDIATE	INTERMEDIATE	INTERMEDIATE	NON_MELT
Gria4	FALSE	INTERMEDIATE	INTERMEDIATE	NON_MELT	INTERMEDIATE	INTERMEDIATE
Grid1	TRUE	NON_MELT	NON_MELT	NON_MELT	NON_MELT	NON_MELT
Grid2	FALSE	NON_MELT	NON_MELT	NON_MELT	NON_MELT	NON_MELT
Grik1	FALSE	NON_MELT	NON_MELT	NON_MELT	NON_MELT	NON_MELT
Grik2	TRUE	INTERMEDIATE	INTERMEDIATE	INTERMEDIATE	INTERMEDIATE	INTERMEDIATE
Grik4	FALSE	NON_MELT	NON_MELT	INTERMEDIATE	INTERMEDIATE	NON_MELT
Grin2a	FALSE	NON_MELT	NON_MELT	NON_MELT	NON_MELT	NON_MELT
Grin2b	FALSE	INTERMEDIATE	INTERMEDIATE	INTERMEDIATE	NON_MELT	NON_MELT
Grip1	FALSE	NON_MELT	NON_MELT	NON_MELT	NON_MELT	NON_MELT
Grm1	FALSE	NON_MELT	NON_MELT	NON_MELT	NON_MELT	NON_MELT
Grm5	TRUE	NON_MELT	NON_MELT	NON_MELT	NON_MELT	NON_MELT
Grm7	TRUE	NON_MELT	NON_MELT	NON_MELT	NON_MELT	INTERMEDIATE
Grm8	FALSE	NON_MELT	NON_MELT	NON_MELT	NON_MELT	NON_MELT
Gse1	FALSE	NON_MELT	INTERMEDIATE	NON_MELT	NON_MELT	NON_MELT
Gtdc1	FALSE	NON_MELT	NON_MELT	NON_MELT	INTERMEDIATE	NON_MELT
Gucy1a2	FALSE	NON_MELT	INTERMEDIATE	NON_MELT	INTERMEDIATE	INTERMEDIATE
Hcn1	FALSE	NON_MELT	NON_MELT	NON_MELT	NON_MELT	NON_MELT
Hdac9	FALSE	NON_MELT	NON_MELT	INTERMEDIATE	NON_MELT	NON_MELT
Hecw2	FALSE	NON_MELT	NON_MELT	NON_MELT	NON_MELT	NON_MELT
Hivep3	FALSE	NON_MELT	NON_MELT	INTERMEDIATE	NON_MELT	NON_MELT
Hmcn1	FALSE	NON_MELT	NON_MELT	NON_MELT	NON_MELT	INTERMEDIATE
Hpse2	FALSE	INTERMEDIATE	INTERMEDIATE	NON_MELT	NON_MELT	NON_MELT
Hs3st4	FALSE	NON_MELT	NON_MELT	NON_MELT	NON_MELT	NON_MELT
Hs6st3	TRUE	INTERMEDIATE	INTERMEDIATE	INTERMEDIATE	INTERMEDIATE	INTERMEDIATE
Hydin	FALSE	NON_MELT	NON_MELT	INTERMEDIATE	NON_MELT	NON_MELT
Immp2l	FALSE	INTERMEDIATE	INTERMEDIATE	INTERMEDIATE	INTERMEDIATE	TOP_3%
Inpp4b	FALSE	NON_MELT	NON_MELT	NON_MELT	NON_MELT	NON_MELT
Iqcm	FALSE	NON_MELT	NON_MELT	NON_MELT	NON_MELT	NON_MELT
Iqschfp	FALSE	NON_MELT	INTERMEDIATE	TOP_3%	NON_MELT	NON_MELT
Itpr1	FALSE	NON_MELT	NON_MELT	NON_MELT	NON_MELT	NON_MELT
Itpr2	FALSE	NON_MELT	NON_MELT	NON_MELT	NON_MELT	NON_MELT
Kalrn	TRUE	INTERMEDIATE	NON_MELT	INTERMEDIATE	INTERMEDIATE	INTERMEDIATE
Kcnab1	FALSE	NON_MELT	NON_MELT	NON_MELT	INTERMEDIATE	NON_MELT
Kcnb2	FALSE	NON_MELT	NON_MELT	NON_MELT	NON_MELT	NON_MELT
Kcnd2	FALSE	NON_MELT	NON_MELT	NON_MELT	INTERMEDIATE	NON_MELT
Kcnh1	FALSE	NON_MELT	NON_MELT	NON_MELT	NON_MELT	NON_MELT
Kcnh7	FALSE	NON_MELT	NON_MELT	NON_MELT	NON_MELT	NON_MELT
Kcnh8	FALSE	NON_MELT	NON_MELT	NON_MELT	NON_MELT	NON_MELT
Kcnip1	FALSE	NON_MELT	NON_MELT	NON_MELT	NON_MELT	NON_MELT
Kcnip4	TRUE	NON_MELT	NON_MELT	NON_MELT	NON_MELT	NON_MELT
Kcnma1	TRUE	INTERMEDIATE	NON_MELT	NON_MELT	NON_MELT	NON_MELT
Kcnn2	FALSE	NON_MELT	NON_MELT	INTERMEDIATE	NON_MELT	NON_MELT
Kcnq5	TRUE	NON_MELT	NON_MELT	NON_MELT	NON_MELT	NON_MELT
Kcnt2	TRUE	NON_MELT	NON_MELT	NON_MELT	INTERMEDIATE	INTERMEDIATE
Khdrbs2	FALSE	NON_MELT	NON_MELT	NON_MELT	NON_MELT	NON_MELT
Kif26b	FALSE	NON_MELT	NON_MELT	NON_MELT	NON_MELT	NON_MELT
Kirrel3	FALSE	NON_MELT	NON_MELT	NON_MELT	NON_MELT	NON_MELT
Klf12	FALSE	INTERMEDIATE	NON_MELT	NON_MELT	NON_MELT	INTERMEDIATE
Klhl1	FALSE	NON_MELT	NON_MELT	INTERMEDIATE	NON_MELT	NON_MELT
Ksr2	FALSE	NON_MELT	NON_MELT	NON_MELT	NON_MELT	NON_MELT
L3mbtl4	FALSE	NON_MELT	NON_MELT	NON_MELT	NON_MELT	NON_MELT
Lama2	FALSE	NON_MELT	NON_MELT	NON_MELT	NON_MELT	NON_MELT
Large1	TRUE	NON_MELT	NON_MELT	NON_MELT	NON_MELT	NON_MELT
Ldb2	FALSE	NON_MELT	NON_MELT	NON_MELT	NON_MELT	NON_MELT
Ldlrad4	FALSE	NON_MELT	NON_MELT	NON_MELT	NON_MELT	NON_MELT
Lhfpl3	FALSE	NON_MELT	NON_MELT	NON_MELT	NON_MELT	NON_MELT
Limch1	FALSE	INTERMEDIATE	INTERMEDIATE	NON_MELT	NON_MELT	INTERMEDIATE
Lingo2	TRUE	NON_MELT	NON_MELT	NON_MELT	INTERMEDIATE	INTERMEDIATE
Lpp	TRUE	INTERMEDIATE	NON_MELT	NON_MELT	NON_MELT	NON_MELT
Lrba	FALSE	INTERMEDIATE	INTERMEDIATE	INTERMEDIATE	INTERMEDIATE	TOP_3%
Lrfn5	FALSE	INTERMEDIATE	INTERMEDIATE	INTERMEDIATE	INTERMEDIATE	INTERMEDIATE
Lrmda	FALSE	NON_MELT	NON_MELT	NON_MELT	NON_MELT	NON_MELT
Lrp1b	TRUE	NON_MELT	NON_MELT	NON_MELT	TOP_3%	NON_MELT
Lrrc4c	FALSE	INTERMEDIATE	NON_MELT	NON_MELT	TOP_3%	NON_MELT
Lrrc7	TRUE	NON_MELT	NON_MELT	INTERMEDIATE	INTERMEDIATE	INTERMEDIATE
Lrrtm4	FALSE	INTERMEDIATE	NON_MELT	INTERMEDIATE	NON_MELT	NON_MELT
Lsamp	TRUE	INTERMEDIATE	NON_MELT	INTERMEDIATE	INTERMEDIATE	INTERMEDIATE
Ltbp1	FALSE	INTERMEDIATE	NON_MELT	NON_MELT	NON_MELT	NON_MELT
Luzp2	TRUE	NON_MELT	NON_MELT	NON_MELT	NON_MELT	NON_MELT
Macf1	FALSE	INTERMEDIATE	INTERMEDIATE	INTERMEDIATE	INTERMEDIATE	INTERMEDIATE
Macrod2	FALSE	NON_MELT	NON_MELT	NON_MELT	NON_MELT	NON_MELT
Magi1	FALSE	INTERMEDIATE	NON_MELT	INTERMEDIATE	NON_MELT	NON_MELT
Magi2	TRUE	TOP_3%	INTERMEDIATE	INTERMEDIATE	INTERMEDIATE	TOP_3%
Malrd1	FALSE	NON_MELT	NON_MELT	NON_MELT	NON_MELT	NON_MELT
Maml2	FALSE	NON_MELT	NON_MELT	NON_MELT	NON_MELT	NON_MELT
Maml3	FALSE	INTERMEDIATE	NON_MELT	NON_MELT	NON_MELT	NON_MELT
2001-03-01	FALSE	NON_MELT	NON_MELT	NON_MELT	NON_MELT	NON_MELT
Mast4	FALSE	INTERMEDIATE	TOP_3%	INTERMEDIATE	NON_MELT	NON_MELT
Mbd5	FALSE	NON_MELT	NON_MELT	INTERMEDIATE	INTERMEDIATE	NON_MELT
Mcc	FALSE	NON_MELT	INTERMEDIATE	INTERMEDIATE	NON_MELT	INTERMEDIATE
Mctp1	FALSE	INTERMEDIATE	TOP_3%	INTERMEDIATE	INTERMEDIATE	INTERMEDIATE
Mdga2	TRUE	NON_MELT	NON_MELT	NON_MELT	NON_MELT	NON_MELT
Mecom	FALSE	NON_MELT	NON_MELT	INTERMEDIATE	NON_MELT	NON_MELT
Megf11	FALSE	NON_MELT	INTERMEDIATE	NON_MELT	INTERMEDIATE	NON_MELT
Mei4	FALSE	NON_MELT	NON_MELT	NON_MELT	NON_MELT	NON_MELT
Mgat4c	FALSE	NON_MELT	NON_MELT	NON_MELT	NON_MELT	INTERMEDIATE
Msi2	FALSE	NON_MELT	INTERMEDIATE	INTERMEDIATE	NON_MELT	NON_MELT
Msra	FALSE	INTERMEDIATE	INTERMEDIATE	INTERMEDIATE	INTERMEDIATE	INTERMEDIATE
Mtus2	FALSE	NON_MELT	NON_MELT	INTERMEDIATE	NON_MELT	NON_MELT
Myo16	FALSE	INTERMEDIATE	NON_MELT	NON_MELT	NON_MELT	NON_MELT
Myo3a	FALSE	NON_MELT	INTERMEDIATE	NON_MELT	NON_MELT	NON_MELT
Myo3b	FALSE	NON_MELT	INTERMEDIATE	NON_MELT	NON_MELT	NON_MELT
Myo5b	FALSE	NON_MELT	NON_MELT	NON_MELT	NON_MELT	NON_MELT
Myt1l	TRUE	NON_MELT	NON_MELT	INTERMEDIATE	INTERMEDIATE	INTERMEDIATE
Naaladl2	FALSE	NON_MELT	NON_MELT	NON_MELT	NON_MELT	NON_MELT
Nalcn	FALSE	NON_MELT	NON_MELT	INTERMEDIATE	NON_MELT	NON_MELT
Nav2	FALSE	NON_MELT	NON_MELT	INTERMEDIATE	INTERMEDIATE	INTERMEDIATE
Nav3	FALSE	NON_MELT	NON_MELT	NON_MELT	INTERMEDIATE	INTERMEDIATE
Nbas	FALSE	NON_MELT	NON_MELT	NON_MELT	NON_MELT	NON_MELT
Nbea	FALSE	INTERMEDIATE	INTERMEDIATE	INTERMEDIATE	INTERMEDIATE	INTERMEDIATE
Ncald	FALSE	INTERMEDIATE	NON_MELT	INTERMEDIATE	NON_MELT	NON_MELT
Ncam2	FALSE	NON_MELT	NON_MELT	NON_MELT	NON_MELT	NON_MELT
Nckap5	FALSE	NON_MELT	NON_MELT	INTERMEDIATE	NON_MELT	NON_MELT
Nebl	FALSE	NON_MELT	NON_MELT	NON_MELT	INTERMEDIATE	NON_MELT
Nedd4l	FALSE	NON_MELT	NON_MELT	NON_MELT	NON_MELT	NON_MELT
Negr1	TRUE	NON_MELT	INTERMEDIATE	NON_MELT	NON_MELT	NON_MELT
Nell1	FALSE	NON_MELT	NON_MELT	INTERMEDIATE	NON_MELT	NON_MELT
Nfia	TRUE	NON_MELT	INTERMEDIATE	NON_MELT	INTERMEDIATE	NON_MELT
Nkain2	TRUE	NON_MELT	INTERMEDIATE	NON_MELT	INTERMEDIATE	NON_MELT
Nkain3	FALSE	NON_MELT	NON_MELT	NON_MELT	NON_MELT	NON_MELT
Nlgn1	TRUE	TOP_3%	NON_MELT	INTERMEDIATE	NON_MELT	TOP_3%
Nol4	FALSE	NON_MELT	NON_MELT	NON_MELT	NON_MELT	NON_MELT
Npas3	TRUE	NON_MELT	NON_MELT	NON_MELT	NON_MELT	NON_MELT
Nr3c2	FALSE	NON_MELT	NON_MELT	NON_MELT	NON_MELT	NON_MELT
Nrg1	FALSE	NON_MELT	NON_MELT	NON_MELT	NON_MELT	NON_MELT
Nrg3	TRUE	NON_MELT	NON_MELT	NON_MELT	NON_MELT	TOP_3%
Nrxn1	TRUE	TOP_3%	INTERMEDIATE	INTERMEDIATE	INTERMEDIATE	INTERMEDIATE
Nrxn3	TRUE	INTERMEDIATE	TOP_3%	TOP_3%	TOP_3%	INTERMEDIATE
Ntm	TRUE	TOP_3%	NON_MELT	NON_MELT	NON_MELT	INTERMEDIATE
Ntng1	FALSE	NON_MELT	NON_MELT	NON_MELT	NON_MELT	NON_MELT
Ntrk3	FALSE	NON_MELT	INTERMEDIATE	INTERMEDIATE	INTERMEDIATE	INTERMEDIATE
Opcml	TRUE	TOP_3%	NON_MELT	INTERMEDIATE	INTERMEDIATE	NON_MELT
Otud7a	FALSE	INTERMEDIATE	INTERMEDIATE	NON_MELT	INTERMEDIATE	INTERMEDIATE
Oxr1	FALSE	INTERMEDIATE	NON_MELT	NON_MELT	NON_MELT	NON_MELT
Pacrg	FALSE	INTERMEDIATE	INTERMEDIATE	INTERMEDIATE	NON_MELT	NON_MELT
Palld	FALSE	INTERMEDIATE	NON_MELT	INTERMEDIATE	NON_MELT	INTERMEDIATE
Pard3	FALSE	INTERMEDIATE	TOP_3%	INTERMEDIATE	INTERMEDIATE	INTERMEDIATE
Pard3b	TRUE	INTERMEDIATE	INTERMEDIATE	NON_MELT	NON_MELT	NON_MELT
Patj	FALSE	NON_MELT	INTERMEDIATE	NON_MELT	NON_MELT	NON_MELT
Pcca	FALSE	NON_MELT	NON_MELT	NON_MELT	NON_MELT	NON_MELT
Pcdh15	TRUE	NON_MELT	NON_MELT	NON_MELT	NON_MELT	NON_MELT
Pcdh7	FALSE	NON_MELT	NON_MELT	NON_MELT	NON_MELT	NON_MELT
Pcdh9	TRUE	NON_MELT	NON_MELT	NON_MELT	NON_MELT	TOP_3%
Pclo	FALSE	NON_MELT	NON_MELT	NON_MELT	NON_MELT	NON_MELT
Pcsk5	FALSE	NON_MELT	NON_MELT	NON_MELT	NON_MELT	NON_MELT
Pde10a	FALSE	INTERMEDIATE	INTERMEDIATE	INTERMEDIATE	NON_MELT	NON_MELT
Pde11a	FALSE	INTERMEDIATE	INTERMEDIATE	NON_MELT	NON_MELT	NON_MELT
Pde1a	FALSE	NON_MELT	NON_MELT	NON_MELT	NON_MELT	NON_MELT
Pde1c	FALSE	NON_MELT	NON_MELT	NON_MELT	NON_MELT	NON_MELT
Pde4b	FALSE	NON_MELT	NON_MELT	NON_MELT	NON_MELT	INTERMEDIATE
Pde4d	FALSE	TOP_3%	TOP_3%	TOP_3%	INTERMEDIATE	INTERMEDIATE
Pde7b	FALSE	INTERMEDIATE	INTERMEDIATE	INTERMEDIATE	INTERMEDIATE	NON_MELT
Pdgfd	FALSE	NON_MELT	NON_MELT	NON_MELT	NON_MELT	NON_MELT
Pdzd2	FALSE	NON_MELT	INTERMEDIATE	INTERMEDIATE	INTERMEDIATE	INTERMEDIATE
Pdzrn4	FALSE	NON_MELT	INTERMEDIATE	INTERMEDIATE	NON_MELT	NON_MELT
Phactr1	FALSE	NON_MELT	NON_MELT	INTERMEDIATE	NON_MELT	NON_MELT
Piezo2	FALSE	NON_MELT	NON_MELT	NON_MELT	NON_MELT	NON_MELT
Pik3c2g	FALSE	NON_MELT	INTERMEDIATE	NON_MELT	NON_MELT	NON_MELT
Pkhd1	FALSE	NON_MELT	NON_MELT	NON_MELT	NON_MELT	NON_MELT
Plcb1	TRUE	INTERMEDIATE	INTERMEDIATE	INTERMEDIATE	INTERMEDIATE	INTERMEDIATE
Plcb4	FALSE	NON_MELT	NON_MELT	INTERMEDIATE	NON_MELT	INTERMEDIATE
Plcl1	FALSE	NON_MELT	NON_MELT	NON_MELT	NON_MELT	NON_MELT
Plxdc2	FALSE	NON_MELT	NON_MELT	NON_MELT	NON_MELT	NON_MELT
Plxna4	FALSE	NON_MELT	INTERMEDIATE	INTERMEDIATE	NON_MELT	NON_MELT
Ppargc1a	FALSE	NON_MELT	NON_MELT	NON_MELT	NON_MELT	NON_MELT
Ppfia2	FALSE	NON_MELT	NON_MELT	NON_MELT	NON_MELT	NON_MELT
Ppp2r2b	FALSE	NON_MELT	NON_MELT	INTERMEDIATE	NON_MELT	INTERMEDIATE
Prex2	FALSE	INTERMEDIATE	NON_MELT	NON_MELT	NON_MELT	NON_MELT
Prickle2	FALSE	INTERMEDIATE	NON_MELT	INTERMEDIATE	NON_MELT	INTERMEDIATE
Prkca	FALSE	NON_MELT	NON_MELT	NON_MELT	NON_MELT	NON_MELT
Prkcb	FALSE	INTERMEDIATE	INTERMEDIATE	INTERMEDIATE	INTERMEDIATE	INTERMEDIATE
Prkce	FALSE	INTERMEDIATE	INTERMEDIATE	INTERMEDIATE	INTERMEDIATE	INTERMEDIATE
Prkg1	TRUE	NON_MELT	NON_MELT	INTERMEDIATE	NON_MELT	NON_MELT
Prkn	TRUE	NON_MELT	INTERMEDIATE	INTERMEDIATE	INTERMEDIATE	NON_MELT
Psd3	FALSE	NON_MELT	NON_MELT	NON_MELT	NON_MELT	NON_MELT
Ptprd	TRUE	NON_MELT	NON_MELT	NON_MELT	NON_MELT	NON_MELT
Ptprg	TRUE	INTERMEDIATE	NON_MELT	INTERMEDIATE	INTERMEDIATE	INTERMEDIATE
Ptprk	TRUE	NON_MELT	INTERMEDIATE	NON_MELT	NON_MELT	NON_MELT
Ptprm	TRUE	NON_MELT	NON_MELT	NON_MELT	NON_MELT	NON_MELT
Ptprn2	TRUE	INTERMEDIATE	NON_MELT	TOP_3%	NON_MELT	NON_MELT
Ptprt	TRUE	NON_MELT	NON_MELT	NON_MELT	NON_MELT	NON_MELT
Rabgap1l	FALSE	NON_MELT	NON_MELT	INTERMEDIATE	NON_MELT	INTERMEDIATE
Rad51b	FALSE	INTERMEDIATE	INTERMEDIATE	INTERMEDIATE	INTERMEDIATE	INTERMEDIATE
Ralyl	FALSE	INTERMEDIATE	INTERMEDIATE	NON_MELT	INTERMEDIATE	NON_MELT
Rarb	FALSE	NON_MELT	NON_MELT	NON_MELT	NON_MELT	NON_MELT
Rbfox1	TRUE	TOP_3%	NON_MELT	NON_MELT	TOP_3%	TOP_3%
Rbfox3	FALSE	INTERMEDIATE	INTERMEDIATE	INTERMEDIATE	NON_MELT	INTERMEDIATE
Rbms3	TRUE	NON_MELT	INTERMEDIATE	TOP_3%	NON_MELT	NON_MELT
Reln	TRUE	INTERMEDIATE	NON_MELT	NON_MELT	NON_MELT	NON_MELT
Rere	FALSE	INTERMEDIATE	INTERMEDIATE	INTERMEDIATE	NON_MELT	NON_MELT
Rgs6	FALSE	INTERMEDIATE	INTERMEDIATE	INTERMEDIATE	INTERMEDIATE	NON_MELT
Rgs7	FALSE	INTERMEDIATE	NON_MELT	INTERMEDIATE	INTERMEDIATE	NON_MELT
Rims1	FALSE	INTERMEDIATE	INTERMEDIATE	INTERMEDIATE	NON_MELT	NON_MELT
Rims2	FALSE	INTERMEDIATE	INTERMEDIATE	INTERMEDIATE	NON_MELT	NON_MELT
Rit2	FALSE	NON_MELT	NON_MELT	NON_MELT	NON_MELT	NON_MELT
Robo1	FALSE	TOP_3%	TOP_3%	TOP_3%	INTERMEDIATE	INTERMEDIATE
Robo2	TRUE	TOP_3%	TOP_3%	TOP_3%	INTERMEDIATE	INTERMEDIATE
Ror1	FALSE	NON_MELT	INTERMEDIATE	NON_MELT	INTERMEDIATE	INTERMEDIATE
Rora	FALSE	NON_MELT	NON_MELT	NON_MELT	NON_MELT	NON_MELT
Rsrc1	FALSE	NON_MELT	NON_MELT	NON_MELT	NON_MELT	NON_MELT
Runx2	FALSE	NON_MELT	NON_MELT	INTERMEDIATE	NON_MELT	NON_MELT
Ryr2	TRUE	INTERMEDIATE	NON_MELT	INTERMEDIATE	INTERMEDIATE	INTERMEDIATE
Ryr3	FALSE	NON_MELT	INTERMEDIATE	INTERMEDIATE	INTERMEDIATE	INTERMEDIATE
Samd12	FALSE	NON_MELT	NON_MELT	NON_MELT	NON_MELT	NON_MELT
Samd5	FALSE	NON_MELT	NON_MELT	NON_MELT	NON_MELT	NON_MELT
Scaper	FALSE	NON_MELT	NON_MELT	NON_MELT	NON_MELT	NON_MELT
Schip1	FALSE	NON_MELT	INTERMEDIATE	INTERMEDIATE	NON_MELT	NON_MELT
Sdk1	FALSE	NON_MELT	NON_MELT	INTERMEDIATE	NON_MELT	NON_MELT
Sema3a	FALSE	NON_MELT	NON_MELT	NON_MELT	NON_MELT	INTERMEDIATE
Sema5a	FALSE	NON_MELT	NON_MELT	NON_MELT	NON_MELT	NON_MELT
Sema6d	FALSE	NON_MELT	INTERMEDIATE	INTERMEDIATE	NON_MELT	NON_MELT
Setbp1	FALSE	NON_MELT	NON_MELT	NON_MELT	NON_MELT	NON_MELT
Sgcd	FALSE	NON_MELT	NON_MELT	NON_MELT	NON_MELT	NON_MELT
Sgcz	FALSE	NON_MELT	NON_MELT	NON_MELT	INTERMEDIATE	NON_MELT
Shank2	FALSE	NON_MELT	INTERMEDIATE	NON_MELT	NON_MELT	INTERMEDIATE
Skint5	FALSE	NON_MELT	NON_MELT	NON_MELT	NON_MELT	NON_MELT
Skint6	FALSE	NON_MELT	NON_MELT	NON_MELT	NON_MELT	NON_MELT
Slc14a2	FALSE	NON_MELT	NON_MELT	NON_MELT	INTERMEDIATE	NON_MELT
Slc24a3	FALSE	NON_MELT	NON_MELT	NON_MELT	NON_MELT	NON_MELT
Slc25a21	FALSE	INTERMEDIATE	INTERMEDIATE	NON_MELT	INTERMEDIATE	NON_MELT
Slc35f1	FALSE	INTERMEDIATE	NON_MELT	INTERMEDIATE	INTERMEDIATE	INTERMEDIATE
Slc39a11	FALSE	INTERMEDIATE	NON_MELT	NON_MELT	NON_MELT	NON_MELT
Slc4a4	TRUE	NON_MELT	NON_MELT	NON_MELT	NON_MELT	NON_MELT
Slc8a1	FALSE	NON_MELT	NON_MELT	NON_MELT	NON_MELT	INTERMEDIATE
Slc9a9	FALSE	NON_MELT	NON_MELT	NON_MELT	NON_MELT	NON_MELT
Slit2	TRUE	NON_MELT	NON_MELT	NON_MELT	NON_MELT	INTERMEDIATE
Slit3	TRUE	NON_MELT	NON_MELT	NON_MELT	INTERMEDIATE	NON_MELT
Smyd3	FALSE	NON_MELT	NON_MELT	NON_MELT	NON_MELT	NON_MELT
Snd1	FALSE	NON_MELT	NON_MELT	NON_MELT	NON_MELT	NON_MELT
Snrpn	FALSE	NON_MELT	NON_MELT	NON_MELT	NON_MELT	NON_MELT
Sntg1	FALSE	NON_MELT	NON_MELT	NON_MELT	INTERMEDIATE	NON_MELT
Snx29	FALSE	INTERMEDIATE	NON_MELT	INTERMEDIATE	NON_MELT	NON_MELT
Sorcs1	FALSE	NON_MELT	NON_MELT	NON_MELT	NON_MELT	NON_MELT
Sorcs2	FALSE	INTERMEDIATE	INTERMEDIATE	INTERMEDIATE	NON_MELT	NON_MELT
Sorcs3	FALSE	NON_MELT	NON_MELT	NON_MELT	NON_MELT	NON_MELT
Sox5	FALSE	NON_MELT	NON_MELT	NON_MELT	NON_MELT	NON_MELT
Sox6	TRUE	NON_MELT	NON_MELT	NON_MELT	NON_MELT	NON_MELT
Spag16	FALSE	NON_MELT	INTERMEDIATE	NON_MELT	NON_MELT	NON_MELT
Spata16	FALSE	NON_MELT	NON_MELT	NON_MELT	NON_MELT	NON_MELT
Spock1	FALSE	INTERMEDIATE	INTERMEDIATE	NON_MELT	NON_MELT	NON_MELT
Spock3	FALSE	NON_MELT	NON_MELT	INTERMEDIATE	NON_MELT	NON_MELT
St18	FALSE	NON_MELT	NON_MELT	NON_MELT	INTERMEDIATE	NON_MELT
St6galnac3	FALSE	INTERMEDIATE	INTERMEDIATE	INTERMEDIATE	INTERMEDIATE	NON_MELT
Stag1	FALSE	NON_MELT	NON_MELT	NON_MELT	NON_MELT	NON_MELT
Stard13	FALSE	NON_MELT	NON_MELT	NON_MELT	INTERMEDIATE	NON_MELT
Stpg2	FALSE	NON_MELT	NON_MELT	INTERMEDIATE	NON_MELT	INTERMEDIATE
Sugct	TRUE	NON_MELT	NON_MELT	NON_MELT	NON_MELT	NON_MELT
Supt3	FALSE	NON_MELT	NON_MELT	NON_MELT	NON_MELT	NON_MELT
Syn3	FALSE	NON_MELT	NON_MELT	NON_MELT	NON_MELT	NON_MELT
Syne1	FALSE	INTERMEDIATE	TOP_3%	INTERMEDIATE	TOP_3%	TOP_3%
Synpr	FALSE	NON_MELT	NON_MELT	NON_MELT	NON_MELT	NON_MELT
Syt1	FALSE	NON_MELT	INTERMEDIATE	INTERMEDIATE	INTERMEDIATE	NON_MELT
Tafa1	FALSE	INTERMEDIATE	INTERMEDIATE	NON_MELT	INTERMEDIATE	INTERMEDIATE
Tafa2	FALSE	NON_MELT	NON_MELT	NON_MELT	NON_MELT	NON_MELT
Tanc2	FALSE	NON_MELT	INTERMEDIATE	INTERMEDIATE	INTERMEDIATE	NON_MELT
Tbc1d5	FALSE	INTERMEDIATE	NON_MELT	INTERMEDIATE	INTERMEDIATE	NON_MELT
Tcf4	FALSE	NON_MELT	NON_MELT	NON_MELT	INTERMEDIATE	NON_MELT
Tenm2	TRUE	INTERMEDIATE	NON_MELT	INTERMEDIATE	TOP_3%	TOP_3%
Tenm3	FALSE	NON_MELT	INTERMEDIATE	NON_MELT	INTERMEDIATE	NON_MELT
Tenm4	TRUE	NON_MELT	NON_MELT	NON_MELT	NON_MELT	NON_MELT
Thrb	FALSE	NON_MELT	NON_MELT	INTERMEDIATE	NON_MELT	INTERMEDIATE
Thsd4	FALSE	NON_MELT	NON_MELT	NON_MELT	INTERMEDIATE	NON_MELT
Thsd7a	FALSE	NON_MELT	INTERMEDIATE	NON_MELT	NON_MELT	NON_MELT
Thsd7b	FALSE	NON_MELT	NON_MELT	NON_MELT	NON_MELT	NON_MELT
Tiam1	FALSE	NON_MELT	NON_MELT	NON_MELT	NON_MELT	NON_MELT
Tln2	FALSE	INTERMEDIATE	NON_MELT	INTERMEDIATE	NON_MELT	NON_MELT
Tmem117	FALSE	INTERMEDIATE	INTERMEDIATE	INTERMEDIATE	INTERMEDIATE	INTERMEDIATE
Tmem132c	FALSE	NON_MELT	NON_MELT	NON_MELT	NON_MELT	NON_MELT
Tmem132d	FALSE	NON_MELT	NON_MELT	NON_MELT	NON_MELT	NON_MELT
Tmem178b	FALSE	NON_MELT	NON_MELT	INTERMEDIATE	NON_MELT	INTERMEDIATE
Tmtc2	FALSE	NON_MELT	NON_MELT	NON_MELT	INTERMEDIATE	NON_MELT
Tnik	FALSE	INTERMEDIATE	INTERMEDIATE	INTERMEDIATE	INTERMEDIATE	INTERMEDIATE
Tnr	FALSE	NON_MELT	NON_MELT	INTERMEDIATE	NON_MELT	NON_MELT
Tpk1	FALSE	NON_MELT	NON_MELT	NON_MELT	INTERMEDIATE	NON_MELT
Trappc9	FALSE	NON_MELT	INTERMEDIATE	INTERMEDIATE	INTERMEDIATE	NON_MELT
Trdn	FALSE	NON_MELT	INTERMEDIATE	NON_MELT	NON_MELT	NON_MELT
Trhde	FALSE	NON_MELT	NON_MELT	NON_MELT	NON_MELT	NON_MELT
Trpm3	TRUE	NON_MELT	INTERMEDIATE	NON_MELT	NON_MELT	INTERMEDIATE
Tshz2	FALSE	NON_MELT	NON_MELT	NON_MELT	NON_MELT	NON_MELT
Ttc28	FALSE	INTERMEDIATE	NON_MELT	INTERMEDIATE	NON_MELT	NON_MELT
Unc13c	FALSE	NON_MELT	NON_MELT	NON_MELT	NON_MELT	NON_MELT
Unc5c	FALSE	INTERMEDIATE	NON_MELT	INTERMEDIATE	NON_MELT	INTERMEDIATE
Unc5d	TRUE	NON_MELT	NON_MELT	NON_MELT	NON_MELT	INTERMEDIATE
Ush2a	FALSE	NON_MELT	NON_MELT	NON_MELT	NON_MELT	NON_MELT
Utrn	FALSE	NON_MELT	NON_MELT	NON_MELT	NON_MELT	NON_MELT
Vav3	FALSE	NON_MELT	NON_MELT	INTERMEDIATE	NON_MELT	NON_MELT
Vps13b	TRUE	NON_MELT	NON_MELT	NON_MELT	NON_MELT	NON_MELT
Vwa8	FALSE	INTERMEDIATE	NON_MELT	INTERMEDIATE	NON_MELT	NON_MELT
Wwox	TRUE	NON_MELT	NON_MELT	NON_MELT	NON_MELT	NON_MELT
Xkr4	FALSE	NON_MELT	NON_MELT	NON_MELT	NON_MELT	INTERMEDIATE
Zbtb20	FALSE	NON_MELT	INTERMEDIATE	INTERMEDIATE	INTERMEDIATE	NON_MELT
Zfhx3	FALSE	NON_MELT	INTERMEDIATE	INTERMEDIATE	NON_MELT	NON_MELT
Zfp385b	FALSE	NON_MELT	NON_MELT	NON_MELT	NON_MELT	NON_MELT
Zfp407	FALSE	NON_MELT	NON_MELT	NON_MELT	NON_MELT	NON_MELT
Zfp536	FALSE	NON_MELT	NON_MELT	NON_MELT	NON_MELT	NON_MELT
Zfp804b	FALSE	NON_MELT	INTERMEDIATE	NON_MELT	NON_MELT	NON_MELT
Zfp993	FALSE	NON_MELT	NON_MELT	NON_MELT	NON_MELT	NON_MELT
Zfpm2	FALSE	NON_MELT	NON_MELT	NON_MELT	NON_MELT	NON_MELT
Zmat4	FALSE	INTERMEDIATE	INTERMEDIATE	NON_MELT	NON_MELT	NON_MELT

## Sheet: ED6h
gene_symbol	rnaRPMM_ESC	rnaRPMM_OLGs	rnaRPMM_DN	rnaRPMM_PGN	atacRPMM_ESC	atacRPMM_OLGs	atacRPMM_DN	atacRPMM_PGN	meltingScore_OLGs	meltingScore_DN_R1	meltingScore_DN_R2	meltingScore_PGN_R1	meltingScore_PGN_R2	ESC_compartment	OLG_compartment	DN_R1_compartment	DN_R2_compartment	PGN_R1_compartment	PGN_R2_compartment	percent_genebody_lad	percent_genebody_nad	OLG_cluster_ident	DN_cluster_ident	PGN_cluster_ident
2210408I21Rik	66.8708	125.314	120.263	155.837	142.7	350.912	221.268	175.222	15.4177	16.5232	0.92021	21.261	0.92021	B	A	B	A	A	A	100	NA	2	3	3
A830018L16Rik	672.983	61.3677	42.1711	120.696	218.263	159.295	178.053	174.585	5.3102	0	0	0	0	B	B	B	B	B	A	79.7514	NA	4	NA	NA
Abca13	3.87887	13.6961	13.6219	26.6538	217.451	133.891	160.897	227.852	5.71719	0	0	0	2.02569	B	B	B	B	B	B	94.2677	100	1	NA	NA
Adam12	6.78121	158.028	57.2713	108.801	270.336	358.495	360.554	719.398	10.1924	0.87678	10.7407	0	0	A	B	A	A	A	A	91.957	NA	1	1	NA
Adamts17	9.49223	23.804	79.3315	74.1215	229.185	222.571	496.023	281.218	0	11.2998	14.2585	0	0	A	A	A	A	A	A	NA	NA	NA	1	NA
Adamtsl1	38.0314	34.288	174.298	91.6395	259.528	636.607	317.166	284.654	3.0414	7.5032	1.04593	0	0	A	A/B	A	A	A	A	100	NA	NA	3	NA
Adarb2	2144.75	386.573	919.908	182.971	216.741	227.285	634.942	168.37	0	5.6685	24.6472	0	0	B	A	B	A	A/B	A	100	NA	NA	4	NA
Adcy2	19.4325	53.4654	110.752	341.109	178.676	155.253	332.738	856.19	0	0	0.290483	7.61377	7.61377	A/B	A	A	B	A	A	90.3229	100	NA	NA	2
Adgrb3	15.5222	311.339	625.239	1398.18	158.897	291.835	458.941	858.407	0	4.53571	0	6.06931	0	A/B	A	A	B	A	A	81.8031	100	NA	NA	2
Adgrl3	21.6997	388.528	304.361	811.313	206.338	941.391	447.733	543.663	37.825	0	0	29.8212	2.02638	A/B	B	A	B	A/B	B	84.3176	NA	3	NA	2
Adgrv1	41.1296	51.3933	59.2851	52.5816	277.633	389.694	330.192	219.96	27.2529	1.31107	0	13.3555	16.9782	B	B	A	A	A	A	97.9531	NA	2	NA	1
Adk	998.181	219.54	180.427	185.033	390.77	361.902	444.632	429.288	3.27083	0	0	0	0	A	A/B	A	A	A	A	NA	NA	NA	NA	NA
Aff3	100.71	97.6203	135.532	358.861	353.533	359.691	592.784	827.994	17.2975	0	0	1.06787	3.56941	A	A	A	A	A	A	NA	NA	2	NA	NA
Agap1	144.82	545.463	224.715	167.644	754.232	1065.98	1115.4	579.159	35.7072	32.31	31.4849	35.7072	0	A	A	A	A	A	A	NA	NA	4	3	3
Agbl1	25.7077	80.6835	37.979	69.9908	140.916	169.058	154.09	101.889	0	0	0	0	0	B	A	A	A	A	A	100	100	NA	NA	NA
Agbl4	13.3407	88.6992	252.575	175.39	170.303	219.209	326.403	270.132	0	0	0	0	0	A	A	A	A	A	B	79.9175	94.5271	NA	NA	NA
Agmo	1.03792	155.612	32.8175	56.9411	146.61	471.012	119.656	120.892	0	0	0	0	0	B	A	B	A	B	B	100	100	NA	NA	NA
Akap6	11.0537	228.407	495.266	445.342	282.713	701.485	665.331	584.433	0	0	0	0	0	B	A	A	A	B	A	41.6307	50.4545	NA	NA	NA
Alk	2.98237	65.9522	47.4504	43.225	236.959	141.609	366.584	200.589	0	0	0	0	0	B	A	A	A	A	A	69.6358	NA	NA	NA	NA
Ank2	167.304	610.523	984.027	1118.6	383.03	1014.94	778.366	758.971	8.64731	0	36.3119	8.24976	0	A	A	A	A	A	A	40.997	NA	4	4	4
Ank3	69.16	1442.74	839.656	1228.39	504.579	1061.28	980.144	1076.53	9.90221	0	7.711	0	0	A	A	A	A	A	A	NA	NA	3	4	NA
Ankfn1	6.09544	22.8298	89.9148	18.9337	296.877	111.835	395.751	138.633	3.58871	0	0	0	0	A	B	A	B	B	B	53.9335	100	NA	NA	NA
Anks1b	44.2789	834.005	520.185	1216.27	235.525	365.866	614.118	962.931	21.1602	0	35.2333	20.3067	0	A	A	A	A	A	A	82.216	100	3	2	2
Ano2	16.9775	17.3576	47.3397	26.5142	227.305	133.453	321.788	150	0	0	11.2998	0	0	A	B	A	A	A	A	51.2333	NA	NA	1	NA
Ano4	5.03411	515.787	55.0947	188.055	219.9	993.341	269.302	447.662	0	0	0	0	0	A	A	A	B	A	A	100	100	NA	NA	NA
Aopep	277.095	265.772	276.256	389.308	647.297	1584.43	557.761	836.422	20.268	8.10778	14.2585	4.87772	16.1639	A	A	A	A	A	A	NA	NA	4	4	4
Apbb2	225.85	281.404	263.455	196.584	601.941	1218.5	859.384	568.726	16.1639	0	0	0	4.87772	B	A	B	A	A	A	NA	NA	4	NA	NA
Arhgap15	7.44871	28.5817	19.5863	61.5977	179.314	641.034	199.818	316.833	0	0	0	5.3345	0	B	A	B	B	B	A	100	100	NA	NA	1
Arhgap24	28.3124	84.6944	81.2976	57.0292	207.979	339.798	466.311	188.395	0	10.0085	0	0	0.801503	B	A	A/B	A	A	A	100	NA	NA	1	NA
Arhgap26	100.507	150.104	259.72	223.616	725.919	408.941	627.711	604.945	43.9154	0.13848	31.8963	5.75174	0	A	A	A	A	B	A	NA	23.4015	2	3	3
Arhgef28	43.0142	401.689	231.653	438.326	536.08	1123.15	723.649	1070.37	5.74631	16.1639	0.0136201	0	0	A/B	A/B	A	A	A	A	NA	NA	3	3	NA
Arid1b	138.39	313.18	474.345	574.113	781.133	792.459	942.428	1503.01	1.50651	8.10778	0	6.65833	5.30658	A	A	A	A	A	A	NA	NA	NA	4	4
Arl15	608.78	230.958	269.604	976.154	649.716	370.167	357.511	860.568	0	0	2.19897	0	0	B	A	A	A	A/B	A	NA	NA	NA	NA	NA
Asic2	8.19384	98.3366	145.776	272.341	341.386	115.664	454.963	551.047	33.6301	1.15435	1.34129	41.9856	6.96068	A	A	A	B	A	A	11.8265	100	1	NA	2
Astn2	24.2703	175.619	112.946	162.021	200.86	532.788	433.801	287.886	26.9739	0	0	0	4.96112	A	A	A	B	A	A	79.2692	100	3	NA	NA
Atp8a2	15.1115	147.902	114.591	97.9123	219.824	268.227	617.891	141.681	32.5846	15.5386	27.2645	0	0	B	A	A	A	A	A	NA	NA	1	1	NA
Atrnl1	55.3217	60.3871	80.2786	185.834	415.466	131.756	402.154	406.259	0	0	0	0	0	A	A	A	A	A	A	NA	NA	NA	NA	NA
Atxn1	69.174	446.189	746.534	845.951	282.115	266.796	959.048	932.018	0	6.62684	7.47806	0	0	A	A	A	A	A	A	NA	NA	NA	4	NA
Auts2	265.14	357.309	389.942	492.851	369.351	372.142	668.613	599.916	22.9125	5.87306	17.8369	0	0	A	A	A	A	A	A	57.042	NA	4	4	NA
B3galt1	48.5742	363.945	1145.91	676.848	166.692	453.922	507.265	396.145	0	0	0	0	0	A	A	A	A	A	A	NA	100	NA	NA	NA
Babam2	299.287	189.996	110.76	150.414	318.949	386.177	541.143	555.169	0	3.96027	3.58871	0	0	A	A	A	A	A	A	NA	NA	NA	NA	NA
Bach2	182.185	236.468	184.82	131.709	467.437	924.679	789.837	622.889	0	4.45971	18.1671	6.65833	4.87772	A	A	A	A	B	A	NA	NA	NA	3	3
Baz2b	690.507	437.716	224.179	293.076	531.904	736.235	369.934	349.048	0	0	0	0	0	A	A	A	A	A/B	A/B	NA	NA	NA	NA	NA
Bbs9	117.179	60.1458	138.969	82.0244	430.787	439.752	457.508	199.351	6.39232	20.946	15.1699	3.58871	18.2823	B	A	A	A	A	A	5.60568	80.7518	2	3	3
Bcas3	322.076	298.602	279.016	333.982	392.558	503.367	465.003	391.655	0	0	3.56941	0	0	A	A	A	A	A	A	NA	NA	NA	NA	NA
Bmpr1b	15.491	112.76	91.6138	100.911	261.066	287.857	355.659	224.572	9.65496	0	13.645	0	4.05256	A	A/B	A	A	B	A/B	NA	NA	1	1	NA
Bnc2	208.974	69.5118	333.959	37.4926	494.87	190.076	492.035	139.356	17.6405	24.4927	24.4927	0	0	A	A	A	A	A	A/B	44.3204	NA	2	4	NA
Brinp3	32.5675	541.228	93.8367	55.8739	127.971	1053.28	260.106	146.057	39.1859	1.64114	4.28165	1.35016	13.8578	A	B	B	B	B	B	100	NA	3	NA	1
Btbd9	415.757	336.547	384.688	681.557	680.621	386.538	774.605	1347.74	0	0	0	0	0	A	A	A	A	A	A	NA	NA	NA	NA	NA
Cacna1c	6.77836	158.857	166.953	186.178	343.171	390.953	878.74	535.471	18.0013	4.64178	6.36225	0	0	A	A	A	A	A	A	NA	NA	1	1	NA
Cacna1d	31.5514	149.995	207.713	299.711	391.065	192.239	963.644	642.069	31.0212	31.0212	32.5846	24.4155	12.2553	A/B	A/B	A	A	A	A	NA	88.6493	2	2	2
Cacna1e	1.14641	48.2143	325.212	726.16	240.513	156.51	846.026	1118.33	0.174013	0	11.7973	27.195	0	A	A	A	A	A	A	66.3844	NA	NA	2	2
Cacna2d1	110.821	340.556	391.892	949.326	231.036	436.888	543.246	437.557	0	0	0	8.36402	2.24915	B	A	B	B	B	A	85.5134	NA	NA	NA	4
Cacna2d3	8.71464	138.887	357.576	403.284	238.696	415.602	606.754	883.878	48.8612	40.4614	67.868	0	39.133	A	A	A	A	A	A	NA	100	1	2	2
Cacnb2	48.4798	78.0489	503.57	1512.09	248.538	183.693	564.326	903	22.4666	20.268	0	27.9768	5.74631	A/B	A/B	A	A	A/B	A/B	100	100	2	2	2
Cadm1	341.401	472.722	657.359	1024.05	521.697	465.584	1087.27	774.026	0	0	19.5569	0	0	A	A	A	A	A	A	NA	NA	NA	4	NA
Cadm2	8.18903	906.29	921.258	1453.44	134.2	1031.7	477.342	631.237	11.58	0	0	0	10.5181	B	A	A	B	B	B	98.4245	NA	3	NA	2
Cadps	7.18746	158.088	486.626	760.591	331.372	346.155	728.829	614.201	0.273111	0	0	0	5.41516	A	A	A	A	A	A	23.5947	NA	NA	NA	2
Cadps2	43.3354	92.5756	657.224	407.677	234.128	251.846	406.139	476.045	14.3544	19.2076	38.8341	17.5247	21.5528	A	A	A	A	B	A	44.2011	99.6148	2	2	2
Caln1	48.237	26.0766	355.581	501.517	240.899	92.9154	736.259	610.657	0	0	2.24915	0	0	A	A	A	A	A	A	62.5114	NA	NA	NA	NA
Camk1d	190.883	540.399	429.525	893.905	550.687	325.538	664.96	1055.77	19.7642	16.7025	18.5135	4.6508	0	A	A	A	A	A	A	NA	NA	4	4	NA
Camkmt	151.671	129.054	119.083	175.101	474.573	356.099	357.447	379.109	29.8635	34.8434	5.54303	0	23.0451	A	A	A	A	A	A	NA	NA	2	3	3
Camta1	55.1902	67.9754	211.475	228.132	603.351	275.008	899.648	706.786	6.76019	21.659	4.63215	10.9907	0	A/B	A	A	A	A	A	NA	NA	2	3	3
Car10	10.6094	110.226	118.246	47.7541	192.611	159.646	431.105	216.394	0	0	0	0	0	B	B	B	B	B	B	100	100	NA	NA	NA
Ccdc148	17.5132	119.939	144.08	216.764	231.154	480.967	278.065	345.946	14.8828	1.50651	14.8828	18.8566	4.45971	A	A	A/B	A	A/B	A	NA	NA	1	1	4
Ccdc171	99.3844	56.1101	141.042	70.2699	335.372	190.928	349.311	221.028	0	22.4666	24.763	0	0	A	A/B	A	A	A	A/B	76.5131	NA	NA	3	NA
Ccdc178	7.23591	20.8083	13.6348	35.5637	182.017	818.609	175.63	241.515	0	0	0	0	0	A	A/B	B	A	B	A/B	100	100	NA	NA	NA
Ccser1	18.262	159.528	199.424	273.3	163	298.629	252.014	228.359	0	0	0	1.13909	0	B	A/B	A	A	B	B	91.33	85.4485	NA	NA	NA
Cdh12	7.85123	61.7608	37.775	209.371	134.426	212.838	127.088	300.876	0	0	0	4.74381	0	A	A	B	B	B	B	NA	100	NA	NA	NA
Cdh13	14.2746	105.848	183.449	41.8003	281.121	321.464	698.7	209.966	3.96027	0.13848	37.8196	0	0	A	A	A	A	A	A	NA	NA	NA	1	NA
Cdh18	59.098	189.902	456.394	108.306	153.868	192.407	284.297	158.222	0	5.23927	0.451172	3.1894	0	A	A/B	B	B	A/B	B	69.4809	98.923	NA	2	NA
Cdh23	13.2542	1275	666.42	825.124	598.199	183.173	337.777	231.614	7.61377	4.45971	7.13062	0	9.65496	A/B	A/B	A	A/B	A	A	NA	NA	3	2	2
Cdh4	42.0368	51.1057	163.881	42.8265	514.891	211.489	843.339	322.481	0	0.794264	25.1148	0	0	A	A	A	A	A	B	NA	NA	NA	3	NA
Cdh8	8.15476	77.3913	460.262	398.006	148.248	508.352	493.887	452.274	0	0	0	0	0	A/B	A	A/B	A	A/B	B	100	100	NA	NA	NA
Cdk14	83.1217	132.5	415.025	410.696	248.057	416.774	641.275	595.413	39.6195	27.2529	37.2851	25.9356	0.326674	A	B	B	A	A	A	84.0175	NA	2	4	3
Cdkal1	192.507	228.761	123.707	175.63	323.613	428.861	352.469	345.214	0	0	31.0197	0	0	A	A	A/B	A	A	A	NA	41.1566	NA	3	NA
Celf2	109.5	403.037	416.765	2510.87	217.543	253.141	508.356	1368.78	63.1064	0	11.6786	72.2096	73.0662	B	A	B	A	A	A	61.9394	100	4	4	4
Cep112	78.732	81.1826	31.2517	77.7066	188.63	133.144	298.728	219.913	0	0	0	0	0	B	A	A	A	A	A	93.8064	NA	NA	NA	NA
Cep128	136.397	65.9012	48.3364	67.5007	219.306	349.321	160.274	157.342	0	0	0	18.2823	5.54303	B	A	B	B	B	B	80.9112	100	NA	NA	3
Cfap299	107.797	31.8074	39.5981	48.6299	198.052	219.304	143.343	136.237	19.4251	8.56379	0	0	0	B	A	B	A	A	A	85.4071	NA	2	3	NA
Chrm3	13.1985	53.114	65.3732	722.61	215.216	195.14	316.991	866.487	0	0	0	0	0	B	A	A	B	A	A	86.9627	NA	NA	NA	NA
Clstn2	6.89465	41.6777	472.487	247.696	244.596	152.877	587.634	617.539	0	0	0	0	0	B	A	A	A	A/B	A	80.618	NA	NA	NA	NA
Clvs1	18.2374	27.2685	240.009	251.672	204.68	207.338	556.497	578.649	0	0	7.61377	0	0	B	A/B	A	A	A	A	81.0582	NA	NA	2	NA
Cnbd1	50.8083	16.5074	45.5857	56.7052	142.372	163.535	133.452	125.846	0	0	0	0	0	B	B	A	A/B	B	B	88.078	NA	NA	NA	NA
Cntn3	11.8545	260.756	89.0439	333.327	164.777	735.361	211.845	368.822	0	0	0	0	0	B	B	B	B	A	A	100	NA	NA	NA	NA
Cntn4	3.13775	148.076	109.886	205.641	147.583	570.768	284.769	316.329	0.981406	0	0	0	0	A	A	A	A	B	A	100	NA	NA	NA	NA
Cntn5	17.4807	60.6251	113.457	78.022	210.676	210.006	256.821	185.534	0	0	0	55.9164	0	B	B	B	B	B	B	NA	81.8976	NA	NA	1
Cntn6	0.67592	94.4042	109.887	42.8423	104.31	185.646	205.776	153.821	0	0	0	0	0	B	A	A	B	B	B	100	NA	NA	NA	NA
Cntnap2	40.3284	66.2145	298.021	619.393	163.274	152.91	330.049	274.541	0	0	0	0	0	B	B	A	A	B	A/B	NA	94.807	NA	NA	NA
Cntnap5a	4.89039	39.3568	207.398	113.26	133.028	155.645	335.866	234.404	0	0	14.7262	0	0	A	A	A	B	B	B	100	NA	NA	2	NA
Cntnap5b	31.7668	152.336	214.902	219.72	132.289	156.187	248.375	254.827	0	0	0	0	0	A	A	A	B	B	A	NA	NA	NA	NA	NA
Cntnap5c	16.95	76.3906	76.3089	281.395	129.413	219.407	188.426	355.238	0	0	24.6172	0	0	B	B	B	B	B	A	100	100	NA	1	NA
Col22a1	9.36079	29.5119	11.405	32.7006	238.463	169.888	450.369	291.703	5.54303	0	23.0451	15.7731	13.9925	A	A	B	A/B	A	A	56.6872	100	1	1	1
Col25a1	16.9791	70.5341	391.194	213.273	189.992	220.244	383.696	324.79	0	0	0	0	0	A	A	A	A	A	A	90.2306	NA	NA	NA	NA
Cpa6	13.6456	66.3036	50.4887	80.2254	187.681	184.451	122.077	124.669	8.36402	4.28165	13.315	5.02864	0	A/B	B	B	B	B	A/B	100	NA	1	1	1
Cpne4	18.5183	83.308	499.785	172.195	179.881	123.932	465.744	177.25	0	0	0	0	0	B	A	A	A	A	B	86.4696	100	NA	NA	NA
Cpq	113.358	845.936	391.657	408.47	128.722	198.182	253.725	114.488	0	0	7.711	0	0	B	B	A	A	A	B	100	100	NA	4	NA
Creb5	30.0176	377.213	28.9289	50.6481	319.275	747.399	250.727	101.156	5.02864	0.273111	0	0	0	A/B	A	A	B	A/B	A	NA	NA	3	NA	NA
Csgalnact1	10.7919	52.0294	18.1752	79.5694	273.94	398.199	253.643	285.554	0	0	0	0	0	B	B	A	A/B	A	A	87.3192	100	NA	NA	NA
Csmd1	14.5678	352.2	607.349	873.941	178.55	286.665	530.154	679.021	106.279	0	24.2227	18.5411	5.42027	B	A	A	A	A	A	88.2623	100	3	2	2
Csmd2	35.3549	275.477	270.756	164.085	264.513	343.938	1064.82	800.387	36.3119	30.028	53.079	0	9.05154	A	A	A	A	A	A	NA	NA	3	2	3
Csmd3	15.8825	784.18	494.952	543.069	141.37	701.728	291.029	275.87	0.296563	0	0	6.39232	0	A	B	A	B	B	B	NA	100	NA	NA	2
Ctnna2	6.4504	332.89	287.373	362.782	183.088	366.599	370.37	548.036	35.7752	0	45.5657	0	0	B	A	A	A	A	A	100	99.6937	3	2	NA
Ctnna3	8.64096	297.956	175.252	176.392	166.917	402.643	253.075	135.144	0	0	0	0	0	B	A	B	B	A	B	98.935	88.2494	NA	NA	NA
Ctnnd2	30.6451	330.916	533.58	579.465	236.138	379.639	732.296	623.923	40.593	53.1007	74.7937	57.6174	4.18707	A	A	A	A	A	A	48.1131	98.8328	3	2	2
Cux1	251.811	111.353	143.514	56.5074	534.047	367.448	842.153	215.31	7.13062	2.53253	8.10778	0	0	A	A	A	A	A	A	NA	NA	2	3	NA
Dab1	53.6752	117.196	248.969	718.479	243.87	257.212	465.705	908.498	88.8441	23.36	14.3871	61.9461	20.7316	A	A	A	A	A	A	86.6108	100	2	3	2
Dach1	7.60065	184.274	95.9981	165.673	157.903	226.526	192.515	181.331	0	0	1.562	0	0	A/B	A/B	A/B	B	B	A	100	NA	NA	NA	NA
Dcc	2.58867	365.154	630.828	354.903	142.301	534.287	365.565	329.386	0	0	0	0	0	B	B	A	A	B	B	100	99.0888	NA	NA	NA
Dcdc5	1.75791	29.5915	17.727	29.8847	159.287	533.228	171.767	180.02	0	0	0	0	24.763	A	A	B	A/B	A/B	A	92.3926	NA	NA	NA	1
Dennd1a	150.636	155.06	200.308	317.325	305.78	271.219	574.178	545.03	0	0	0	0	0	A	A	A	A	A	A	NA	NA	NA	NA	NA
Dgkb	43.0945	110.172	127.542	471.376	154.068	263.195	207.238	358.507	0	0	0	0	25.4171	B	A	A	B	B	A	100	100	NA	NA	2
Dgki	39.6871	214.747	215.987	587.472	311.806	723.031	601.815	887.891	0	25.1459	0	19.4251	23.1679	A	A	A	A	A	A	NA	94.4011	NA	3	2
Diaph3	283.43	42.09	20.8116	70.3043	278.374	390.027	195.459	292.525	0	0	0	0	0	B	B	B	B	A	A	76.0475	NA	NA	NA	NA
Dip2c	246.322	316.69	322.594	566.576	392.483	325.554	623.137	674.479	0	0	0	0	0	B	A	A	A	A	A	NA	NA	NA	NA	NA
Dis3l2	661.014	552.457	1086.1	607.227	297.452	561.901	603.373	383.224	10.1924	8.61265	3.27083	0.87678	6.65833	A	A	A	A	A	A	NA	NA	4	4	4
Dlc1	196.445	75.8489	73.6717	125.654	486.062	233.602	287.605	320.19	18.2823	17.6405	0	9.66883	0	A	A	A/B	A/B	B	A	76.9752	100	2	3	3
Dlg2	12.3257	239.844	212.615	915.352	179.925	350.268	430.486	705.043	9.05129	0	0	51.5861	35.4043	B	A	A	A	A	A	94.4952	93.4714	3	NA	2
Dlgap1	212.053	425.408	466.221	1577.89	436.749	208.514	446.748	1131.56	0	0	1.29177	9.47822	21.2331	A	A	A	A	A	A	79.8329	78.1293	NA	NA	4
Dlgap2	30.015	53.8162	72.0271	641.132	297.648	192.885	439.39	1210.64	45.2719	42.4924	39.7947	47.4102	20.6576	A	A	A	A	A	A	NA	96.1427	1	1	2
Dnah7a	12.7494	37.4062	71.6862	47.151	182.14	123.056	135.905	136.081	1.50651	0	0	23.2212	0	A/B	A	A	A/B	A/B	A	98.3094	NA	NA	NA	1
Dnah7c	19.3057	107.68	54.0676	68.877	120.752	167.813	113.02	91.1566	5.96285	25.979	3.58871	6.83144	23.7641	B	A	A	B	B	B	100	NA	1	1	1
Dnah9	10.344	95.0565	69.2063	226.347	207.452	90.8571	311.451	756.404	0	0	0	0	7.61377	B	A/B	A	A	A	A	92.7026	100	NA	NA	4
Dnm3	28.1291	756.9	481.133	351.304	225.902	715.868	637.738	322.192	8.56379	35.3163	30.7681	7.29644	14.8769	A	A	A	A	A	A	90.9979	NA	3	2	2
Dock1	184.14	273.327	63.2935	76.3464	479.159	376.79	289.799	248.408	0	0	0	0	0	A	B	A	A	A	A	23.7049	NA	NA	NA	NA
Dock2	4.91266	26.2218	40.0925	17.49	365.495	355.411	347.18	173.478	0	0	0	0	0	B	A/B	B	B	A/B	A	NA	82.0494	NA	NA	NA
Dock3	137.278	347.095	685.171	556.32	213.904	254.104	654.033	384.033	6.65833	14.8828	14.2585	0	2.53253	A	A	A	A	A	A	NA	NA	4	4	NA
Dock4	104.698	392.576	263.507	1364.75	412.481	1010.06	668.246	1141.21	6.83144	0	5.13287	8.68443	19.5949	B	A	B	A	A	A	71.2117	NA	4	3	4
Dok6	7.87009	169.925	260.483	544.381	119.472	178.838	269.389	459.857	0	0	0	6.18713	29.6151	B	B	B	A	B	B	100	NA	NA	NA	2
Dpp10	11.371	210.337	144.587	71.6543	125.278	253.2	271.587	117.771	49.3468	0	0	0	0	A	A	A	A	A	B	100	NA	1	NA	NA
Dpp6	17.8599	81.975	346.877	256.575	322.29	177.661	853.342	604.821	0	26.8499	11.2496	0	0	A	B	B	A	A	A	NA	100	NA	2	NA
Dpyd	8.74409	265.283	114.807	163.14	169.902	338.887	210.285	179.967	0	0	35.5359	0	0	B	A/B	A	A	B	A	100	NA	NA	1	NA
Dscam	7.07916	614.254	556.598	205.027	263.332	489.461	1316.88	494.132	21.3287	37.7818	49.6581	0	0	B	B	A	A	A	B	10.2323	100	3	2	NA
Dscaml1	29.2336	293.16	36.9996	438.569	485.698	1174.64	919.504	1370.24	8.61265	0	8.61265	2.17966	0	A	A	A	A	A	A	NA	NA	3	1	NA
Dst	880.641	422.245	610.923	333.867	996.75	1339.77	921.365	593.076	3.96027	22.3358	33.9893	27.5039	15.7731	A	B	A	A	B	A	NA	NA	NA	4	3
Dtna	26.7049	540.231	381.65	377.298	337.352	760.28	464.132	478.632	0.578203	3.65627	9.65496	21.7229	0	A/B	A	A	A/B	A	A	15.0992	100	NA	2	2
Ebf1	69.0265	32.9011	70.0026	27.9937	485.551	152.306	582.553	169.11	0	0	0	0	0	B	B	A	A	B	B	NA	98.2305	NA	NA	NA
Edil3	19.2892	795.593	81.0151	114.673	146.714	930.147	176.794	216.036	0	0	0	0	0.663581	B	B	B	A	B	B	100	NA	NA	NA	NA
Egfem1	6.43689	125.879	111.057	711.797	208.654	183.336	260.289	515.404	0	0	0	7.09721	0	A	A	B	A	A	A	88.7728	100	NA	NA	2
Elmo1	50.27	182.977	108.351	64.515	491.401	1060.55	542.847	296.75	0	0	0	0	0	A	A	A	A	A	A	NA	NA	NA	NA	NA
Enox1	446.742	232.708	274.422	506.562	454.25	582.693	534.079	912.203	0	0	0	0	0	B	B	B	A	A	A	NA	NA	NA	NA	NA
Epha3	1.6123	76.6486	88.8429	296.803	160.533	167.606	264.792	481.296	0	0	0	0	0	B	A/B	B	B	A/B	B	100	NA	NA	NA	NA
Epha5	649.915	297.61	691.418	977.688	158.854	323.319	451.386	604.329	0	0	0	0	0	A/B	A	B	B	A/B	A/B	100	NA	NA	NA	NA
Epha6	8.22464	294.881	604.647	1931.5	142.812	179.916	299.192	844.184	0	36.005	59.2336	78.5183	61.4112	A	B	A	A	B	A	99.0073	NA	NA	2	2
Ephb1	3.48048	380.443	55.236	52.7019	303.509	915.45	456.694	185.176	0	0	0	0	0	A	A	A	B	B	A	NA	100	NA	NA	NA
Erbb4	16.0484	910.815	884.581	75.8391	130.187	642.75	398.541	79.0448	0	8.70541	0	0	4.35491	B	B	A	A	B	B	NA	92.2803	NA	2	NA
Erc2	31.916	96.5625	1219.04	505.122	284.117	143.695	926.766	736.172	9.47822	63.9098	71.3579	0	0.290483	A	A	A	A	A	A	NA	73.9885	1	2	NA
Esr1	8.83218	47.7158	38.4817	62.5262	229.89	0	221.939	195.743	0	3.2268	2.19897	5.54303	1.25799	B	A	A	B	A	B	92.9124	100	NA	NA	1
Esrrg	1.85156	219.501	100.506	57.9472	230.719	181.92	315.457	132.097	0	0	0	0	0	B	A	A	B	A	A	36.5831	NA	NA	NA	NA
Etl4	877.7	313.989	233.184	288.491	644.275	117.812	300.304	303.894	9.4781	15.9674	34.658	24.2784	2.80139	A	A	A	A	B	A	20.1876	50.5141	4	4	3
Exoc4	742.21	210.942	187.811	260.331	314.247	398.003	394.743	438.398	0	0	0	0	0	A	A	A	A	A	A	NA	NA	NA	NA	NA
Exoc6b	325.625	433.744	258.186	563.595	306.942	585.396	596.242	676.449	7.47806	3.56941	30.2525	0	0	A	A	A	A	A	A	NA	NA	4	4	NA
Fam155a	8.84815	1122.67	1465.6	1701.16	254.453	164.529	805.663	732.041	34.274	24.6472	38.8341	10.985	0	B	A	B	A	A/B	A	18.8746	100	3	2	2
Fam172a	94.6002	159.39	116.234	228.164	197.483	387.386	195.091	244.036	33.3794	34.1828	6.62684	38.3303	23.725	A	B	B	A	B	A	91.8494	NA	2	3	3
Fam189a1	29.659	126.176	235.006	636.232	487.702	296.669	719.331	1425.23	22.3358	23.7641	11.2178	6.39232	4.34149	A	A	A	A	A	A	NA	NA	1	2	2
Fars2	155.532	91.4981	71.5309	142.648	309.271	344.447	375.39	516.488	0	0	0	6.39232	0	A	A	A	A	A	A	29.5954	100	NA	NA	3
Fat3	10.0675	134.203	182.191	305.413	266.881	290.414	490.504	622.694	0	0	0	26.7708	0	B	A/B	A/B	B	B	B	NA	100	NA	NA	2
Fbxl17	188.303	186.555	326.538	328.144	329.436	503.068	623.474	506.831	22.5244	17.0878	39.3237	12.7922	15.9665	A	A	A	A	A	A	NA	NA	4	4	3
Fbxl7	78.9859	760.911	1609.07	470.51	216.067	168.596	481.333	348.155	0	0	0	0	22.4666	A/B	A/B	A	A	A/B	B	100	100	NA	NA	4
Fgf12	39.6352	332.925	372.103	448.825	223.32	241.465	471.527	360.057	0	0	0	0	0	A/B	A	A	A	A	A/B	71.7764	100	NA	NA	NA
Fgf14	28.8662	324.397	540.579	718.776	204.777	211.83	422.958	260.302	27.3445	18.6182	7.30636	25.0266	5.95803	B	A	B	B	B	B	NA	NA	3	2	2
Fggy	65.7122	45.6565	62.1132	44.9026	301.67	858.727	283.397	386.478	0.0136201	3.27083	0	15.5179	5.74631	A/B	A	A	A/B	A/B	A	100	NA	NA	NA	3
Fhit	18.2167	78.1243	58.4351	70.9135	207.343	254.43	254.472	164.737	0	0	0	0	0	A	A	A	A	A	A	73.7455	NA	NA	NA	NA
Fhod3	25.7044	35.8247	80.2974	34.57	425.045	242.851	578.366	300.037	0.678935	17.6405	7.73863	21.6361	0	B	B	A	A	A	A	NA	98.4444	NA	1	1
Fmn1	24.4274	63.949	101.628	150.543	244.505	398.599	367.985	365.288	3.58871	30.6694	24.4927	30.6694	6.39232	A	A/B	A	A/B	A	A	100	NA	NA	1	1
Focad	121.537	353.61	206.03	460.482	239.37	363.557	385.025	645.307	12.4507	0	0	0.0136201	3.27083	A	A	A	A	A/B	A	57.8499	NA	4	NA	NA
Foxn3	551.042	975.989	1190.66	229.286	714.919	1324.97	726.117	234.802	34.8434	18.9338	25.231	0	4.34149	A	A	A	A	B	B	NA	NA	4	4	NA
Foxp1	189.654	398.143	270.055	645.818	470.074	471.1	452.953	838.37	27.4088	10.7353	0	21.3287	0	A	A	A	A	A	A	NA	NA	4	4	4
Foxp2	9.09891	97.7294	343.112	42.1003	152.347	208.404	374.098	99.4456	0	0	0	0	0	B	B	A	A	B	B	NA	NA	NA	NA	NA
Fras1	119.051	133.274	69.3919	121.148	249.462	162.892	269.751	310.907	3.96027	9.17181	0	18.2823	10.6918	B	A	A	A	A	A	NA	NA	NA	3	3
Frmd4a	42.2365	260.28	458.287	570.981	439.912	571.495	873.68	573.73	43.9287	13.939	45.5323	16.9457	0	B	A	A	A	A	A	NA	NA	3	2	2
Frmd4b	162.673	646.716	370.178	282.812	548.605	1647.45	616.143	349.405	2.89625	4.45971	7.61377	1.50651	9.12838	A	A	A	A	A	A	NA	NA	NA	4	3
Fry	89.9843	285.51	388.859	695.63	472.138	377.995	931.464	1077.6	0	2.17966	0	8.10778	23.9867	A	A	A	A	A	A	NA	NA	NA	NA	4
Fstl4	24.9574	147.283	57.7093	146.189	341.954	126.678	308.435	588.968	10.6918	6.83144	15.7731	0	0	A/B	A	B	B	A	A	NA	NA	1	1	NA
Fstl5	8.26224	77.7992	148.927	82.4961	114.781	167.586	208.686	152.36	0	6.34889	19.5639	2.35648	0	A	B	A	A	B	B	100	100	NA	1	NA
Fto	171.868	198.396	277.747	237.305	566.197	698.366	632.301	483.064	27.9768	30.5011	1.18622	1.18622	7.61377	A	A/B	A	A/B	A	A	NA	NA	4	4	3
Gabrb1	32.2554	158.076	494.749	1053.69	169.598	170.675	419.101	540.563	0	15.5386	0	13.8578	5.81037	A	A	B	A	B	A	99.2515	95.0021	NA	2	2
Gabrg3	67.3775	107.185	161.758	314.34	149.52	111.046	289.016	404.986	0.206726	15.9809	19.0334	0	41.291	B	A	A	A	A	A	75.2323	100	NA	3	3
Galnt13	22.2948	188.303	189.911	154.311	131.412	150.666	268.465	138.494	0	4.15136	0.584355	2.48367	21.6621	B	A/B	A/B	B	B	B	100	100	NA	NA	1
Galnt17	20.5891	156.537	61.4462	818.981	331.392	125.152	422.734	1307.46	19.1345	0	11.7385	0	0	A	A	A	A	A	A	27.7786	NA	1	1	NA
Galntl6	11.2104	62.4486	700.605	1301.5	141.644	197.658	379.731	410.493	0	0	9.08676	55.9037	10.6339	B	B	A	A	B	A	96.176	100	NA	2	2
Glis3	106.48	38.8331	27.9075	82.6579	407.894	125.29	232.531	293.377	0.13848	0	0	0	0	A	A/B	A	B	A/B	A	55.3945	NA	NA	NA	NA
Gm37013	271.133	338.033	412.834	466.446	660.378	310.665	333.742	439.38	0	0	0	0	0	A	A	B	B	B	B	NA	72.2373	NA	NA	NA
Gm38666	275.78	343.081	410.619	466.723	653.86	311.676	333.832	441.184	0	0	0	0	0	A	A	B	B	B	B	NA	71.7615	NA	NA	NA
Gm38667	277.74	345.463	410.701	467.344	654.86	311.176	335.045	442.815	0	0	0	0	0	A	A	B	B	B	B	NA	71.5607	NA	NA	NA
Gmds	62.6524	47.2999	139.922	106.903	262.283	325.067	308.971	262.03	0	0	0	0	0	A	A	A	A	B	A	88.1203	95.1042	NA	NA	NA
Gpc5	11.8474	400.026	32.9334	219.17	153.439	231.27	175.563	185.008	0.999831	0	0	9.68572	15.4343	B	B	B	B	A	A	96.5369	NA	NA	NA	4
Gpc6	96.0647	176.532	364.411	64.9426	237.603	215.011	435.524	262.739	4.70647	7.72481	22.2757	0	0	B	B	B	B	A	A	78.4177	NA	NA	4	NA
Gphn	293.988	1214.25	597.844	1309.92	216.329	372.135	409.931	280.784	21.7055	39.1859	21.7055	0	30.2525	A	A	A	A	A	A	100	100	4	4	4
Gpr158	12.6537	136.271	719.663	334.778	211.984	131.352	516.092	283.495	4.28165	36.6453	29.4924	20.4027	0.273111	A	A	A	A	A	A	100	100	NA	2	2
Gria4	102.601	368.443	463.136	244.782	206.205	630.483	361.009	140.376	19.5569	8.10778	4.05256	26.3482	30.5011	B	B	B	B	B	B	100	NA	4	4	3
Grid1	10.8147	135.967	136.059	172.916	280.365	290.86	714.506	500.12	0	0	0	0	0	A	A	A	A	A	A	51.2864	66.5964	NA	NA	NA
Grid2	30.2164	416.652	117.937	104.734	156.281	535.111	232.172	157.201	0	0	0	0	0	A	B	B	B	A	B	94.6349	100	NA	NA	NA
Grik1	6.78431	148.816	103.683	147.996	175.17	648.107	369.32	197.844	0	0	0	0	0	A	B	B	B	A	B	100	NA	NA	NA	NA
Grik2	29.2883	614.026	206.166	443.862	168.542	955.047	320.42	402.527	13.7869	14.6902	14.2357	12.4753	26.1556	B	B	B	B	B	B	NA	100	3	2	2
Grik4	5.67241	88.338	65.2587	72.8482	535.526	342.393	853.35	574.226	0	3.58871	26.7366	18.2823	0	A	A	A	A	A	A	NA	NA	NA	1	1
Grin2a	5.10135	63.184	486.367	2544.81	293.579	213.589	913.593	2439.55	0	0	0	3.58871	0	A	A	A	A	A	A	NA	100	NA	NA	NA
Grin2b	7.57308	78.7441	395.921	2272.81	287.378	160.759	871.297	1726.59	17.2975	10.7309	21.7055	0.529345	0	B	A	A	A	A	A	NA	NA	1	2	NA
Grip1	233.904	138.457	188.122	283.678	342.137	188.856	466.309	303.824	0	0	0	0	0	B	A	A	A	A	A/B	17.6837	NA	NA	NA	NA
Grm1	10.764	32.3758	102.592	231.719	236.936	262.875	324.025	498.133	0	0	0	0	0	B	B	A	B	B	A	100	100	NA	NA	NA
Grm5	4.82658	285.603	308.094	2058.62	127.056	189.053	282.559	805.357	0	0	0	4.95915	0	B	A	A	B	A	A	100	100	NA	NA	NA
Grm7	7.28585	174.625	158.451	527.062	152.951	530.798	256.153	374.233	0	0	0	0	14.2096	B	A	A	B	A	A	85.3625	NA	NA	NA	2
Grm8	10.469	64.0053	94.0869	72.0876	168.601	242.828	225.67	147.805	0	0	0	0	0	B	B	B	B	B	A/B	96.8542	100	NA	NA	NA
Gse1	195.605	105.112	289.15	281.08	1740.21	2023.9	1650.29	1827.02	0	6.19689	4.45971	0	0	A	A	A	A	A	A	NA	NA	NA	4	NA
Gtdc1	279.69	134.264	82.9478	213.511	251.747	691.612	291.892	395.421	2.89625	0	0	27.9768	1.50651	B	A	A	A/B	A/B	A	95.2338	100	NA	NA	3
Gucy1a2	144.748	170.635	123.548	431.125	207.257	223.438	247.724	356.127	0.926447	17.0084	1.87566	14.5764	12.713	B	B	B	B	B	B	98.7982	NA	NA	3	4
Hcn1	7.29961	336.367	78.1408	983.25	169.722	229.044	251.368	784.541	0	0	0	0	0	A/B	A	A	A	B	A	100	NA	NA	NA	NA
Hdac9	31.6134	684.524	606.96	628.476	174.878	423.971	342.594	374.241	0	0	11.2496	0	0	B	B	A	A/B	B	A	95.3467	100	NA	2	NA
Hecw2	34.8313	221.479	238.268	226.296	306.079	718.977	526.804	353.277	4.45971	0	0	0	0	A	A	A	A	A	A	35.7704	NA	NA	NA	NA
Hivep3	41.2707	108.154	169.318	269.68	380.964	727.616	874.901	1134.39	0	0	15.7731	0	0	A	A	A	A	A	A	NA	NA	NA	3	NA
Hmcn1	42.2459	18.9093	15.7369	24.9505	198.625	168.382	183.691	148.424	0	0	0	0.403882	28.2808	A	B	B	A/B	A	A	100	NA	NA	NA	1
Hpse2	23.0185	38.7144	33.0978	56.2502	232.555	68.9191	161.122	216.603	10.3043	7.09721	0.258746	2.7977	0	B	B	B	B	A	A	72.9381	98.5945	1	1	NA
Hs3st4	23.1833	65.1976	27.1186	249.297	199.947	108.626	355.761	561.633	0	0	0.678935	0	0	B	A	A	A	A	A	80.2049	97.5995	NA	NA	NA
Hs6st3	598.019	80.7626	76.7305	1414.07	207.867	201.494	384.333	828.392	48.3126	25.4171	6.39232	44.6347	6.72076	A/B	B	B	B	A	A	71.7095	NA	4	3	4
Hydin	65.8884	33.0938	49.9831	79.0331	407.305	146.938	367.244	208.607	0	2.53253	7.13062	0	0.87678	A	A	A	A	A	A	NA	NA	NA	3	NA
Immp2l	104.754	122.953	175.942	162.935	308.842	455.463	300.934	260.535	11.9426	6.66158	26.346	37.9742	74.1879	A	A/B	B	A/B	B	A	NA	17.2391	2	3	3
Inpp4b	1.77625	114.66	80.5368	30.8663	174.059	160.701	269.613	113.772	0	0	0	0	0	B	B	B	A	B	A	100	98.7373	NA	NA	NA
Iqcm	47.0664	138.837	53.5213	106.062	160.526	172.442	101.67	177.115	0	3.62731	0	0	0	A	B	B	B	A	B	100	100	NA	NA	NA
Iqschfp	138.229	283.688	1605.54	962.956	423.247	844.912	848.269	819.359	0	18.121	51.3527	3.40655	0	A	A	A	A	A	A	28.7041	63.0265	NA	4	NA
Itpr1	197.684	139.98	107.169	683.472	555.269	393.275	548.008	1339.99	0	0	0	0	0	A	A	A	A	A	A	39.0429	NA	NA	NA	NA
Itpr2	8.08886	232.4	57.6381	146.974	332.775	668.909	379.919	518.25	0	0	0	0	0	B	A	A	A	A	A	28.4669	NA	NA	NA	NA
Kalrn	539.864	222.871	312.017	1110.23	373.772	194.277	860.534	2027.85	45.5323	0	12.5259	40.8018	6.0048	A	A	A	A	A	A	NA	NA	4	4	4
Kcnab1	30.4154	34.9013	108.458	658.953	216.192	710.952	304.81	614.921	0	0	0	5.41516	0	A	A	B	A	A	A	92.1317	85.2627	NA	NA	2
Kcnb2	17.9238	72.8925	378.324	627.231	219.391	174.829	453.007	354.282	0	0	0	0	0	A/B	A/B	A	A	A/B	A	74.0524	100	NA	NA	NA
Kcnd2	9.27026	851.266	294.037	2584.03	168.13	393.109	318.764	642.679	0.663581	0	0	7.711	0	A	B	B	A	A	A	100	100	NA	NA	2
Kcnh1	152.548	15.9884	36.8236	115.335	342.513	186.503	553.015	419.035	0	0	0	0	0	B	A	A	A	A	A	NA	NA	NA	NA	NA
Kcnh7	14.4468	224.337	98.1066	1056.09	127.932	274.663	302.857	500.62	0	0	0	0	0	B	A	A	A	B	A	99.6305	100	NA	NA	NA
Kcnh8	210.79	140.758	15.4054	31.0879	205.154	123.964	131.329	100.598	0	0	0	3.27083	0	A	A	B	B	B	A/B	100	97.3436	NA	NA	NA
Kcnip1	2.76455	425.982	357.383	608.759	398.64	369.096	542.705	200.916	0	0	0	0	0	A	B	A	A/B	A/B	A/B	NA	65.4783	NA	NA	NA
Kcnip4	4.42202	188.692	1396.29	2103.63	143.235	170.199	394.409	351.14	0	0	0	2.29548	0	B	A/B	B	A/B	A	A	100	88.0684	NA	NA	NA
Kcnma1	15.925	186.307	427.415	724.469	261.248	228.824	986.615	799.727	20.097	4.83157	0.13848	0	0	A	A	A	A	A	A	NA	100	1	NA	NA
Kcnn2	14.6024	79.4327	145.571	779.594	247.953	200.033	354.786	546.852	0	0	19.5949	0	0	A/B	A/B	A	A/B	A	A	100	100	NA	1	NA
Kcnq5	68.4954	239.019	113.692	497.247	185.874	231.427	262.483	424.334	0	0	0	0	0	B	B	A	B	A	A	94.364	100	NA	NA	NA
Kcnt2	84.1519	49.2723	61.9118	253.957	266.778	211.147	180.675	418.326	0	0	2.19897	12.2987	10.1755	B	B	B	B	B	B	100	NA	NA	NA	3
Khdrbs2	6.86471	194.839	185.836	436.522	150.002	224.813	338.137	516.554	0	0	0	0	0	B	A	A	B	A	B	100	100	NA	NA	NA
Kif26b	9.46189	18.14	76.335	31.8975	394.915	196.165	615.099	250.157	0	0	0	0	0	A/B	A	A	A	A	A	NA	NA	NA	NA	NA
Kirrel3	13.5716	587.389	268.868	363.113	344.705	491.845	682.117	433.796	3.31245	0	3.31245	0	0	A	A	B	A	A	A	NA	84.538	NA	NA	NA
Klf12	282.895	202.903	120.226	86.8657	450.665	243.734	407.515	242.708	17.0084	0	0	0.678935	13.9925	B	B	B	B	A	A	NA	NA	4	NA	3
Klhl1	12.2653	69.7742	740.363	62.9595	129.85	164.063	422.558	200.952	0	1.25799	22.3358	0	0	A	A	B	A	B	A	100	NA	NA	2	NA
Ksr2	22.8703	65.8304	133.714	184.711	509.081	83.8979	1103.79	836.854	1.50651	3.65627	2.53253	0	0	A	A	A	A	A	A	NA	NA	NA	NA	NA
L3mbtl4	5.55074	22.8036	30.0268	28.0311	151.464	170.61	315.994	201.407	0	0	2.3218	0	0	B	A	A	A	A	A	100	100	NA	NA	NA
Lama2	8.90232	95.302	20.0592	37.2741	175.607	607.152	185.938	155.4	0	0	0	0	0	B	B	B	A/B	A	A/B	97.1524	100	NA	NA	NA
Large1	335.323	280.349	257.484	867.05	294.395	395.237	521.63	904.777	2.12538	0	0	0.0986695	4.27875	A	A	A	A	A	B	31.779	94.3607	NA	NA	NA
Ldb2	19.6936	55.4549	168.127	405.801	220.419	203.441	408.642	603.686	0	0	0	0	0	B	A	B	B	B	A	57.0354	NA	NA	NA	NA
Ldlrad4	104.857	299.436	183.567	415.494	522.558	883.166	522.042	926.948	0.87678	0	0	0	0	A	A	A	A	A	A	NA	NA	NA	NA	NA
Lhfpl3	33.0811	1483.04	242.818	72.6305	234.04	384.582	470.229	122.079	0.326674	0	0	0	0	B	A	B	B	A	B	87.8135	100	NA	NA	NA
Limch1	20.5768	522.382	228.828	272.328	311.334	1132.85	747.86	363.625	8.61265	7.61377	0	0	20.268	B	A	B	A	A	A	NA	NA	3	2	2
Lingo2	9.27493	141.057	265.494	216.074	136.349	643.098	305.023	165.637	0	0	0	6.4068	6.4068	B	B	B	A/B	B	A/B	100	100	NA	NA	4
Lpp	693.767	346.133	886.253	524.639	333.523	285.576	280.017	624.775	8.24976	0	0	0	0	A	A	A	B	A	A	26.2287	73.0235	4	NA	NA
Lrba	177.415	150.002	329.915	208.356	315.766	370.062	329.245	294.637	7.56853	22.7688	35.0159	22.1572	38.8341	A	A	A	A	A	A	83.8194	NA	2	4	3
Lrfn5	14.3685	175.296	678.987	1391.05	197.989	199.779	452.356	485.248	31.3643	20.99	9.65496	18.1671	25.5501	A/B	A/B	B	A	B	B	100	97.0153	1	2	2
Lrmda	4.90729	64.7483	37.4983	31.0204	221.022	308.34	329.57	176.384	0	0	0	0	0	A	A	A	A	B	B	12.801	100	NA	NA	NA
Lrp1b	87.0511	548.913	252.278	311.63	143.527	559.983	218.311	209.489	0	0	0	55.2818	0	B	A	B	B	B	B	100	100	NA	NA	3
Lrrc4c	20.3327	608.737	172.538	318.166	111.149	549.839	280.615	266.964	44.7614	0	0	77.3287	0	B	B	B	B	B	B	100	NA	3	NA	2
Lrrc7	18.2843	198.582	458.51	1694.8	207.68	247.715	433.392	773.795	0	0	20.6411	13.3016	5.71719	B	B	A	A	B	B	NA	NA	NA	2	2
Lrrtm4	1.83776	295.519	202.28	217.099	162.962	207.321	242.724	142.211	46.6923	0	22.1674	0	0	B	A	B	B	A/B	B	100	72.8092	1	2	NA
Lsamp	6.0046	748.053	786.691	1311.57	152.773	577.307	471.699	620.378	16.9119	0	27.8899	18.9183	16.0809	B	A	A	A	A	A	99.0902	98.7859	3	2	2
Ltbp1	86.3843	147.658	27.6597	36.9713	351.351	181.487	347.989	236.768	6.19689	0	0	0	1.18622	B	A	A	A	A	A	60.4033	NA	2	NA	NA
Luzp2	11.5621	1083.64	327.301	400.815	123.714	333.743	292.011	246.956	0	0	0	0	0	B	B	A	A	B	A	100	100	NA	NA	NA
Macf1	904.482	329.232	692.099	593.947	912.484	503.246	1037.69	951.323	27.157	18.1671	27.9768	22.4666	16.1639	A	A	A	A	A	A	NA	NA	4	4	4
Macrod2	37.073	112.825	218.954	234.977	192.487	399.759	294.096	300.62	0	0	0	0	0	A	B	A	A	A	B	NA	NA	NA	NA	NA
Magi1	329.201	257.041	354.066	140.093	574.254	683.332	688.3	225.006	10.3043	0	31.3776	0	0	A	A	A	A	A	A	NA	NA	4	4	NA
Magi2	49.3769	559.995	345.47	627.079	251.134	582.684	467.058	601.819	73.3311	22.5327	27.3071	9.80223	50.9902	B	A	B	A	B	A	89.1121	NA	3	2	2
Malrd1	22.5362	12.7527	15.4966	29.6202	172.086	169.408	116.454	75.8311	0	0	0	0	0	A/B	B	B	B	B	B	NA	100	NA	NA	NA
Maml2	29.5089	330.424	54.522	58.6621	334.675	311.637	306.357	230.856	0.529345	0	0	0	0	B	A/B	B	B	A/B	B	38.2815	81.952	NA	NA	NA
Maml3	142.621	144.394	283.832	175.351	456.49	383.451	788.929	365.552	30.2525	0	0	0	0	B	A	A	A	A	A	NA	NA	2	NA	NA
2001-03-01	24.2898	240.015	215.398	431.945	165.293	562.504	389.568	462.15	0	0	0	3.14476	0	B	A	A	A	A	A	92.2547	100	NA	NA	NA
Mast4	121.888	357.407	133.793	260.903	375.917	738.482	404.115	441.026	46.3441	43.9287	23.6806	0	1.19415	A	A	A	A	A	A	NA	NA	4	3	NA
Mbd5	420.083	400.393	571.901	537.858	187.619	380.763	397.363	371.604	0	0	18.2823	15.1699	4.73235	A	A	A	A	A	A	95.227	90.6297	NA	4	4
Mcc	393.379	35.746	309.067	50.3552	447.353	185.098	677.033	140.003	4.34149	20.946	29.0673	0	12.2987	A	A	A	B	A	A	NA	38.0193	NA	4	3
Mctp1	7.51178	28.826	99.1723	118.45	172.753	235.378	283.56	224.046	34.1561	41.291	32.8036	39.0854	30.173	B	A	A	A	A	A	100	NA	1	1	1
Mdga2	11.6198	622.985	306.917	548.542	158.077	1000.74	329.081	235.597	0	0	0	0	0.13848	B	A	A/B	B	A	B	100	100	NA	NA	NA
Mecom	12.762	58.9778	28.0066	87.0888	313.562	397.588	128.796	98.2185	0	0	6.03403	0	0	A	A	A	A/B	A	A	NA	91.9853	NA	1	NA
Megf11	67.832	333.902	234.773	181.318	539.093	203.741	433.408	347.137	0	7.13062	0.290483	19.5569	0	A	A	A	A/B	A	A	NA	NA	NA	3	3
Mei4	42.1221	52.7912	29.7147	70.3437	161.727	183.149	120.248	192.017	0	0	0	0	0	B	B	B	B	A/B	A	100	100	NA	NA	NA
Mgat4c	7.61367	3001.36	1277.82	1820.55	130.415	233.598	224.083	173.123	0	0	0	0	12.9067	A	A	A	A	A	B	NA	NA	NA	NA	2
Msi2	552.616	259.725	686.472	131.116	1199.7	410.552	986.892	278.597	0	8.20671	31.4849	0	0	A	A	A	A	A	A	NA	NA	NA	4	NA
Msra	47.8964	51.9451	149.473	905.666	306.474	625.197	1038.81	1988.67	24.763	15.5179	29.6488	22.4666	7.61377	B	A	A	A/B	A	A	NA	NA	2	3	2
Mtus2	40.0421	40.5493	81.5262	228.492	498.013	126.136	747.955	699.482	0	0	11.2998	0	0.578203	B	A	A	A	A	A	NA	NA	NA	3	NA
Myo16	8.38792	39.8848	22.3475	113.525	244.187	153.927	481.109	569.929	39.1859	0	0	0	0	B	A	B	A	A	A	24.9069	100	1	NA	NA
Myo3a	515.613	13053.4	2730.5	3931.03	135.989	98.9287	86.1696	45.1206	0	8.68443	0	2.87454	0	B	B	B	B	A	B	NA	100	NA	4	NA
Myo3b	59.0685	42.9658	47.8794	54.1356	400.216	126.898	438.769	579.22	2.53192	5.13287	0	2.19897	0	B	A/B	A/B	A/B	A	A	NA	NA	NA	3	NA
Myo5b	51.7823	51.8708	40.8056	180.359	307.909	152.699	220.113	285.313	0	0	0	0	0	A	A	B	B	B	A	NA	NA	NA	NA	NA
Myt1l	0.703234	157.973	435.66	1009.6	252.888	294.319	1196.88	1517.94	0	0	23.0451	9.17181	28.2808	A	A	A/B	A	A/B	A	NA	100	NA	2	2
Naaladl2	100.12	170.567	129.997	110.312	163.749	628.301	165.793	101.713	0	0	0	0	0	B	A	B	A	B	B	97.9821	NA	NA	NA	NA
Nalcn	44.3394	201.642	298.08	353.547	233.302	502.718	358.506	258.113	0	0.578203	10.1924	0.0136201	0	B	A/B	B	B	B	B	NA	NA	NA	2	NA
Nav2	109.899	253.901	220.22	319.295	558.94	708.184	859.297	1307.94	0	1.83533	19.5639	7.41912	13.6078	A/B	A	A	A	A	A	NA	22.4164	NA	3	3
Nav3	19.1799	511.964	106.286	950.049	170.387	469.92	321.233	671.434	0.309643	0	0	13.7983	13.3819	A	A	A	A	B	A	100	NA	NA	NA	2
Nbas	267.849	148.102	178.23	143.237	290.467	889.64	450.757	367.621	0	0	0	0	0	B	A	A/B	A/B	B	A	61.6022	100	NA	NA	NA
Nbea	185.588	308.059	375.832	1019.76	210.161	416.092	570.176	693.264	27.2529	24.0138	29.9745	44.4836	21.5528	B	A	A	A	A	A	63.2223	100	4	4	4
Ncald	26.2739	442.898	322.153	69.4019	338.845	896.741	572.768	295.09	10.6918	0	9.17181	0	0	A	A	A	A	A	A	NA	NA	3	2	NA
Ncam2	2.62722	935.472	477.635	366.902	173.722	1285.4	408.269	241.511	0	0	0	0	0.963639	B	B	B	A	A	B	100	NA	NA	NA	NA
Nckap5	5.56136	300.338	47.6748	123.063	194.616	493.952	283.816	395.857	0	0	17.6863	0	0	A	A	A	B	B	A	87.6148	NA	NA	1	NA
Nebl	6.53406	286.614	96.3988	569.798	247.727	258.377	402.651	751.856	0	2.87454	0	15.1699	0	B	A	A/B	B	B	A	NA	66.8731	NA	NA	2
Nedd4l	242.372	145.057	808.889	470.901	632.313	692.959	989.948	1332.06	0	0	4.87772	0	0	A	A	A	A	A	A	NA	NA	NA	NA	NA
Negr1	69.4963	231.024	403.765	345.3	188.404	733.357	450.757	300.824	0	16.2318	2.87454	0	0	B	B	A	A/B	A/B	B	100	NA	NA	4	NA
Nell1	14.3732	72.8201	62.9527	266.89	165.326	141.223	276.275	567.976	4.04713	0	19.9377	1.66994	0	B	A	A	A	A	A	97.8128	100	NA	1	NA
Nfia	16.2142	513.103	25.9841	233.294	256.308	1248.26	437.887	670.932	3.62731	6.4068	0	7.17405	0	A	A	A	A	A	A	100	100	NA	1	2
Nkain2	35.0296	1517.97	737.679	722.043	148.066	400.05	286.543	222.735	0	35.7072	0	8.01832	0	B	B	A	A	A	B	NA	92.3688	NA	2	2
Nkain3	33.8665	150.895	108.011	145.852	177.05	178.802	312.53	371.506	0	0	0	0	3.18475	B	B	A	A	B	A	100	NA	NA	NA	NA
Nlgn1	71.2269	897.764	771.568	1511.11	157.949	797.893	446.686	501.48	61.134	0.463058	37.0535	3.28597	54.407	B	A	B	A	A	A	100	NA	3	4	4
Nol4	17.0224	212.972	217.15	239.843	253.56	330.476	457.069	399.221	0	0	0	0	0	A	A	A	A	A	A	74.8664	100	NA	NA	NA
Npas3	5.15472	330.45	39.3341	67.0032	274.544	472.478	302.546	171.407	0	0	0	0	0	B	A	A	A	B	B	80.905	96.7029	NA	NA	NA
Nr3c2	7.62132	109.704	69.5659	928.64	239.186	349.22	395.953	776.725	0	0	0	0	0	B	B	A/B	A/B	A	A	49.9898	100	NA	NA	NA
Nrg1	37.989	145.491	465.245	288.694	213.824	193.497	323.26	215.022	0	0	0	0	0	B	A	A	A	B	A	72.504	99.0775	NA	NA	NA
Nrg3	18.4634	275.585	677.783	1232.14	137.076	182.93	400.963	463.17	3.41835	4.35491	0	3.41835	49.9143	A	A	A	A	A	A	100	100	NA	NA	2
Nrxn1	39.938	790.169	667.607	1022.66	233.211	451.614	667.369	609.742	66.3921	28.4604	44.0476	17.5636	32.598	A	B	A	A	B	A	100	NA	3	2	2
Nrxn3	2.91773	599.922	1635.87	1006.45	171.104	337.139	595.869	545.028	18.8618	47.695	49.2624	51.3892	8.24926	B	A	A	A	B	B	100	100	3	2	2
Ntm	11.904	627.747	406.973	1028.2	275.598	220.98	613.76	670.397	59.2336	0	0	0	7.34156	A	A	A	A	A	A	54.5539	100	3	NA	2
Ntng1	8.1504	13.0208	287.896	215.209	172.665	169.492	526.773	304.794	0	0	0	0	0	A	A	A/B	A	B	A/B	100	NA	NA	NA	NA
Ntrk3	7.44895	342.734	327.835	958.42	231.468	202.18	573.751	922.656	2.87454	20.2656	12.2987	26.7366	5.96285	B	A	A	A	A	A	49.3006	100	NA	2	2
Opcml	1.27639	416.402	220.403	1346.28	219.368	535.528	556.903	721.654	57.8852	2.91977	16.1929	33.1087	2.70806	A	A	A	A	A	A	76.0083	99.1186	1	2	2
Otud7a	84.5339	226.272	174.186	498.011	331.409	630.538	585.607	869.339	30.5011	14.8828	1.18622	27.157	25.5501	A	A	A	A	A	A	NA	87.1746	2	3	4
Oxr1	148.133	268.158	168.531	625.826	391.751	1042.99	287.251	522.623	6.62684	0	0	2.89191	0	A	A	A	B	B	A	38.7679	NA	4	NA	NA
Pacrg	51.7732	409.048	197.113	248.252	488.884	1501.01	290.415	434.152	7.28021	6.83144	19.5949	0	0.963639	A	A	A	A	A	A	12.9003	65.2337	3	3	NA
Palld	151.192	44.8765	37.7127	60.8659	445.279	236.145	283.605	254.783	33.9893	0	31.4849	0	18.2823	A	B	A	A/B	B	B	28.1719	45.417	2	3	3
Pard3	215.757	210.889	75.8686	73.9419	424.091	757.492	518.448	543.264	38.8341	38.8341	29.2833	15.3822	25.2877	A	B	A	A	A	A	NA	NA	4	3	3
Pard3b	20.3979	120.897	105.203	100.976	198.574	206.676	265.385	148.345	11.213	10.5264	0	0	3.33985	A	A	A	B	B	B	100	100	1	1	NA
Patj	172.758	40.0848	92.9049	85.752	302.044	189.124	370.755	359.367	4.05256	21.7229	0	0	0	A/B	A	A	A/B	A	A	87.7044	83.1495	NA	3	NA
Pcca	86.2044	158.89	125.753	193.261	292.008	283.61	361.035	325.225	0	0	0	0	0	B	B	B	B	B	B	45.2366	NA	NA	NA	NA
Pcdh15	21.8814	350.094	214.41	98.0969	160.465	547.72	317.684	136.045	0	0	0	0	0	B	A	A	A	B	A	100	100	NA	NA	NA
Pcdh7	8.77564	946.033	637.344	387.176	171.926	704.148	515.476	256.757	0	0.678935	0	0	0	B	B	B	B	B	B	100	100	NA	NA	NA
Pcdh9	36.7013	4259.42	644.099	830.001	143.568	968.432	275.606	333.008	0	0	0	0	45.2713	B	B	B	B	A	A	100	NA	NA	NA	2
Pclo	16.0601	283.257	569.872	605.997	218.665	522.057	456.04	424.015	0	0	0	2.76286	0.732392	B	A	B	B	B	A/B	NA	NA	NA	NA	NA
Pcsk5	22.4916	41.8525	54.896	45.8153	266.784	180.242	272.622	193.289	0	0	0	0	0	B	B	A	B	B	A	85.4836	100	NA	NA	NA
Pde10a	18.9424	191.175	301.82	546.874	356.328	449.494	676.081	958.936	25.1148	23.725	9.7581	0	3.22631	A	A	A	A	A	A	NA	100	3	2	NA
Pde11a	4.39332	8.24109	71.8805	196.361	393.657	235.63	352.312	456.199	9.12838	7.61377	0	0	0	A	A	A	A	A	A	32.8582	NA	1	1	NA
Pde1a	11.7769	55.7207	276.233	1345.13	215.62	269.517	352.208	712.384	0	0	0	0	0	B	A	A	A	A	A	100	NA	NA	NA	NA
Pde1c	11.9092	462.791	263.426	406.392	192.236	334.12	188.706	137.088	0	0	0	0	0	B	A	B	A	B	A	100	100	NA	NA	NA
Pde4b	8.55411	2003.64	369.86	222.919	199.654	1505.12	559.389	378.033	0	0	0	0	11.9115	A	A	A	A	A	A	100	100	NA	NA	4
Pde4d	467.201	298.383	549.132	316.842	372.771	585.204	479.747	406.306	85.45	64.2178	66.2108	34.7678	10.8334	A	A	A	A	A	A	65.2676	NA	4	4	3
Pde7b	6.79729	161.191	48.1714	68.4548	300.258	267.308	318.17	236.89	11.8699	11.8699	24.763	19.5569	0	A/B	A	A/B	B	A	A	NA	100	1	1	1
Pdgfd	23.0307	51.6005	33.0188	55.2357	182.62	188.093	134.203	80.8982	0	0	0	0	1.50651	B	B	B	B	B	B	100	NA	NA	NA	NA
Pdzd2	277.205	90.7187	67.4338	136.825	816.71	302.496	503.336	301.662	0	9.65496	9.12838	7.13062	18.1671	A/B	A/B	A	A	A	A	NA	NA	NA	3	3
Pdzrn4	39.6354	189.736	309.341	94.7584	219.196	225.014	607.611	376.687	0	15.1699	23.0451	0	0	B	A	A	A	A	A	100	81.8166	NA	2	NA
Phactr1	35.9834	364.452	186.621	1305.68	315.261	707.922	688.045	1149.25	2.56619	0	7.47806	0	0	A	A	A	A	A	A	NA	99.2304	NA	3	NA
Piezo2	129.889	35.4541	18.7987	32.4712	242.777	298.459	154.681	196.041	0	0	0	0	0	B	A	A	A/B	A	A	NA	100	NA	NA	NA
Pik3c2g	1.71647	29.6208	21.931	32.6639	150.652	184.473	215.404	281.263	0	7.13062	0.87678	0.87678	0	B	A	A/B	A/B	A	A	100	NA	NA	1	NA
Pkhd1	28.8491	90.0346	55.0219	111.549	170.276	138.825	128.573	175.98	0	0	0	0	0	B	B	B	B	A	B	100	100	NA	NA	NA
Plcb1	183.947	276.429	283.367	654.713	273.632	282.539	479.694	435.269	9.23261	12.0497	39.0107	5.70034	16.0887	A	A	A	A	A	A	100	NA	4	4	4
Plcb4	208.708	153.044	1657.11	89.3823	416.882	730.965	792.468	142.461	0	1.50651	19.5569	0	9.65496	B	A	A	A	B	B	5.89019	NA	NA	4	3
Plcl1	288.206	993.655	418.245	125.815	260.56	1500.85	307.965	212.454	0	0	0	0	0	B	B	B	A	A	A	100	100	NA	NA	NA
Plxdc2	201.269	495.809	127.324	107.684	200.257	602.367	323.674	162.688	0	0	0	0	0	B	A	B	B	B	B	NA	55.7808	NA	NA	NA
Plxna4	5.43497	30.257	272.633	493.297	255.639	226.332	849.72	946.902	0	14.9696	31.7985	0	0	A	A	A	A	A	A	NA	100	NA	2	NA
Ppargc1a	13.4626	155.377	97.7372	438.117	196.978	215.899	404.266	429.009	0	0	0	0	0	B	A	B	A	A/B	A	93.9917	95.3366	NA	NA	NA
Ppfia2	4.70363	210.629	465.47	695.764	145.648	548.671	422.89	600.964	0	0	0	0	0	A	A	A	A	B	A	100	NA	NA	NA	NA
Ppp2r2b	21.8538	435.576	570.642	1069.57	278.705	257.189	649.169	589.021	4.6508	0.0255632	35.8158	0	5.41516	A	A	A	A	B	A	NA	100	NA	2	2
Prex2	107.835	66.7744	24.1573	87.7943	309.949	164.019	215.502	169.694	20.99	0	0	0	0	B	B	B	B	B	A	83.8021	NA	2	NA	NA
Prickle2	25.3174	657.724	521.075	758.387	331.621	938.781	1004.77	1369.8	8.10778	0	17.4885	0	10.7407	A	A	A	A	A	A	NA	NA	3	2	2
Prkca	75.9659	394.279	765.258	670.527	373.497	779.762	1014.53	1150.62	0	0	0	0	0	B	A	A	A	A	A	39.7709	NA	NA	NA	NA
Prkcb	91.8821	559.344	630.506	3284.16	466.408	298.99	876.96	1881.64	25.5501	11.8699	14.8828	8.61265	13.0425	B	A	A	A	A	A	NA	NA	4	4	4
Prkce	23.4422	59.7287	206.539	550.343	355.139	379.917	903.33	1349.59	38.5064	5.34212	36.102	18.2407	18.2407	A	A	A	A	A	A	NA	NA	1	2	2
Prkg1	57.8817	153.242	255.108	289.095	253.961	155.074	402.631	356.556	0	0	13.3046	0	0	B	A/B	A	A	B	A	79.5491	100	NA	3	NA
Prkn	47.9318	147.18	122.75	132.151	300.254	297.959	337.415	597.282	0	31.7401	33.7044	7.04543	0	A	B	A	A	A	A	11.6627	96.045	NA	3	3
Psd3	82.1897	389.595	316.173	449.251	250.421	834.702	495.594	501.104	0	0	0	0	1.8467	A	A	A	A	A	A	27.4237	100	NA	NA	NA
Ptprd	56.2223	584.736	159.82	317.407	146.473	350.06	258.558	298.623	0	0	0	0	0	A	A	A	A	A/B	A	NA	92.5126	NA	NA	NA
Ptprg	392.494	346.288	253.514	580.261	542.355	274.526	675.627	560.439	9.72708	3.18475	28.895	6.00456	13.6078	A	A	A	A	A	A	NA	NA	4	4	4
Ptprk	370.918	263.595	73.6896	153.054	429.023	751.452	340.569	334.883	0	9.90221	0	0	0	A	A	B	A	A	A	40.5647	32.9896	NA	3	NA
Ptprm	38.3018	125.394	50.5044	81.1432	253.915	477.148	339.992	192.138	0	0	0	0	0	B	A	A	A/B	A	A	51.422	NA	NA	NA	NA
Ptprn2	129.139	84.3202	379.966	384.288	362.154	226.646	1232.3	1034.39	34.0237	0	55.6439	0	3.2654	B	A	A	A	A	A	65.6499	NA	2	4	NA
Ptprt	24.9496	178.826	28.9688	51.3097	179.706	232.159	282.023	176.553	0	0	0	0	0	B	B	A	A	A	A	97.7569	NA	NA	NA	NA
Rabgap1l	199.124	253.999	353.921	395.616	315.755	703.472	497.664	607.927	0	0	16.9782	0.804398	29.9745	A	A	A	A	A	A	69.826	NA	NA	4	4
Rad51b	354.23	46.4331	47.3968	42.9294	417.284	443.202	238.555	325.917	8.37922	14.8647	39.6195	6.7868	17.5247	A	A	A	A	A	A	NA	NA	2	3	3
Ralyl	77.9739	152.074	435.295	701.047	152.836	235.5	388.81	362.656	13.3439	11.2159	0	15.1506	3.0164	B	A/B	A	A	B	A/B	100	NA	2	4	4
Rarb	22.3882	62.0703	46.4256	57.5229	199.953	207.673	211.881	170.392	0	0	0	0	0	A	A	A	A	A	A/B	73.7909	97.8262	NA	NA	NA
Rbfox1	1.93095	167.802	43.5185	1111.45	266.582	188.544	467.312	1101.79	104.548	0	0	65.3274	38.6604	A	A	A	A	A	A	12.2041	99.3454	1	NA	2
Rbfox3	3.83094	40.8532	158.627	545.501	617.939	240.27	1187.74	1601.64	35.8158	15.5386	16.7025	0	13.315	B	A	B	A	A	A	NA	NA	1	1	2
Rbms3	7.48782	95.8609	343.692	89.5817	232.476	176.935	486.294	109.273	0	15.7658	89.2832	0	0	A	A	A	A	A	A	58.3304	92.6392	NA	2	NA
Reln	19.3094	29.2085	40.6658	73.5064	254.173	209.974	276.831	138.567	6.21426	0	0	0	0	B	A	B	B	A	A	61.8176	100	1	NA	NA
Rere	823.639	548.833	546.59	627.581	708.895	731.107	1363.56	1275.47	12.4507	7.61377	23.2212	4.45971	0	A	A	A	A	A	A	NA	NA	4	4	NA
Rgs6	7.27403	101.179	206.892	75.9311	239.292	141.725	494.812	266.938	14.3544	5.6685	33.5393	16.9782	0	B	A	A	B	A	B	NA	100	1	2	1
Rgs7	21.1471	231.245	310.509	429.414	148.976	210.83	476.038	537.405	25.979	2.19897	15.7731	6.39232	0	B	A	A	A	A	A/B	100	NA	3	2	2
Rims1	24.6025	199.063	895.641	560.031	225.677	254.732	658.23	343.638	10.5326	7.56853	24.6472	4.95915	0	B	A	A	A	B	A	NA	73.0783	3	2	NA
Rims2	353.68	264.134	406.468	360.591	289.36	464.546	497.31	283.899	20.6411	17.0878	24.4787	0	0	A	A	A	A	A	A	NA	NA	4	4	NA
Rit2	11.408	47.4776	1050.53	286.439	254.426	196.645	457.809	245.72	0	0	0	0	0	B	B	A	A	A	A	61.5092	100	NA	NA	NA
Robo1	57.868	176.285	460.939	217.089	263.012	390.549	416.317	393.941	52.9239	43.1522	62.1454	39.5042	22.1014	B	B	A	A	B	B	69.5703	NA	2	2	3
Robo2	11.5399	75.01	819.922	1591.84	148.655	222.454	336.709	380.623	103.023	44.5885	48.2271	25.1552	23.2212	B	A	A	A	A	A	100	NA	1	2	2
Ror1	49.2877	62.0751	25.2293	165.005	257.211	185.047	389.74	738.406	0	16.8208	0	7.61377	13.0425	A/B	B	A	B	A	A	74.9137	NA	NA	3	3
Rora	92.3296	307.439	348.264	155.193	302.978	184.117	627.175	204.382	4.15136	0	0	0	0	A	A	A	A	A	A	NA	88.6714	NA	NA	NA
Rsrc1	241.137	503.643	206.054	174.759	197.236	323.832	173.562	191.086	0	0	0	0	0	B	A	B	B	B	A	100	NA	NA	NA	NA
Runx2	24.8805	66.7488	108.24	365.513	383.941	309.044	415.437	1196.16	0.87678	0.0136201	24.763	4.87772	0	B	A	A	B	A	A	7.09357	100	NA	1	NA
Ryr2	29.784	114.181	76.3896	536.357	399.471	236.626	383.146	851.642	41.2119	3.62731	13.3555	23.3877	23.3877	B	A	A	A	A	A	46.9092	NA	1	1	2
Ryr3	16.3867	99.2662	226.506	726.773	246.688	217.188	381.369	795.186	0	10.3043	18.0013	21.9067	16.4279	A	A	A	A	A	A	74.7718	NA	NA	2	2
Samd12	56.7038	124.343	190.944	240.602	206.361	247.217	294.421	352.381	0	0	0	0	0	A	B	A	A	B	A	100	100	NA	NA	NA
Samd5	28.419	94.6762	129.457	538.417	279.753	246.276	432.068	522.755	0	0	0	0	0	A/B	A	A	A	A	A	NA	100	NA	NA	NA
Scaper	207.265	141.086	233.085	173.636	233.927	123.82	322.33	196.734	0	0	0	0	0	A	B	A	A	B	A	70.5311	100	NA	NA	NA
Schip1	180.396	324.866	1787.04	1197.81	484.252	1044.93	868.326	907.581	0	15.3822	39.6195	4.95915	0	A	A	A	A	A	A	24.0037	51.6661	NA	4	NA
Sdk1	37.5133	113.325	199.171	50.3498	258.071	97.7596	489.096	185.244	0	0	38.9106	0	0	A	A	A	A	A	A	27.8958	NA	NA	3	NA
Sema3a	5.77529	46.0453	16.4218	37.1754	171.621	292.505	80.3922	201.447	0	3.92079	0	0	11.3117	B	B	B	B	B	B	100	NA	NA	NA	1
Sema5a	17.9519	305.575	77.2706	40.277	188.71	743.364	504.404	208.251	1.35016	0	0	0	0	B	A	A	A	B	B	93.0873	100	NA	NA	NA
Sema6d	2.51323	472.855	621.065	95.072	225.019	478.071	573.788	311.14	1.96586	10.7353	12.5259	0	0	B	A	A	A	B	A	88.1242	NA	NA	2	NA
Setbp1	144.223	187.692	143.1	537.784	286.751	508.168	523.461	833.643	0	0	0	0	0	A	A	A	A/B	A	A	100	100	NA	NA	NA
Sgcd	14.0862	167.326	474.001	104.212	189.742	126.376	408.513	201.127	0	0	0	0	0	B	A	A	A	B	B	100	100	NA	NA	NA
Sgcz	28.4593	166.58	233.364	49.653	120.547	248.926	174.465	119.692	0	0	0	20.9701	0	B	B	B	B	B	B	100	100	NA	NA	1
Shank2	17.4208	57.2869	120.227	295.22	453.75	139.963	903.96	1241.46	1.64114	12.2553	2.56619	3.22631	9.28472	A	B	A	A	A	A	NA	NA	NA	1	2
Skint5	3.31734	35.1368	24.2409	40.394	18.2123	160.861	20.8009	33.3812	0	0	0	0	0	B	B	B	B	B	B	NA	100	NA	NA	NA
Skint6	131.24	135.43	174.548	128.612	2.44748	177.831	18.5483	30.2268	0	0	0	0	0	B	B	B	B	B	B	82.0617	100	NA	NA	NA
Slc14a2	25.0495	8.99868	18.8636	36.5504	264.439	154.767	225.807	334.121	4.6508	0	0	7.0481	0	A	B	A	B	A	B	50.2092	89.1623	NA	NA	1
Slc24a3	16.0012	153.154	543.474	694.901	238.733	582.328	762.822	802.033	0	0	1.9408	0	0	A	A	A	A	A	A	89.2323	NA	NA	NA	NA
Slc25a21	6.33255	40.1455	28.1752	51.7919	223.183	188.63	122.052	109.093	31.0212	17.9011	0	5.41516	0	B	A	A	B	B	B	95.0812	91.24	1	1	1
Slc35f1	39.5553	563.074	444.397	207.264	218.523	378.37	515.855	329.246	18.5135	0	31.0212	32.5846	27.9985	B	A	B	A	B	B	100	100	3	2	3
Slc39a11	79.3556	115.443	102.663	110.731	538.135	410.537	643.83	821.043	16.1162	1.06787	0	0	0	A	A	B	A	B	A	NA	NA	2	NA	NA
Slc4a4	1958.41	94.6287	22.9312	97.4018	252.54	169.195	187.944	208.486	0	0	0	0	0	B	A	B	B	A	A	NA	NA	NA	NA	NA
Slc8a1	41.4965	353.675	929.116	2169.96	196.238	1011.8	500.697	948.046	0	0	0	0	12.4507	B	A	A	A	A	A	78.2721	NA	NA	NA	2
Slc9a9	4.33757	157.742	58.3687	147.177	236.125	678.262	335.65	440.066	4.61533	0.0986695	1.8467	0	0	B	B	A	A	B	A	85.0712	NA	NA	NA	NA
Slit2	58.7944	52.3982	175.575	112.387	257.895	281.6	360.832	223.369	0	3.65627	0	4.87772	5.30658	B	A	B	B	B	B	100	93.0356	NA	NA	3
Slit3	57.039	18.3096	30.8377	724.928	548.629	334.863	441.315	1301.42	0	0	0	9.46245	0	A	A	B	B	A	A	NA	100	NA	NA	4
Smyd3	286.234	160.007	204.448	162.009	449.378	339.765	501.324	296.067	0	0	0	0	0	A	A	A	A	A	A	NA	NA	NA	NA	NA
Snd1	331.638	473.15	259.348	429.93	550.757	872.719	511.077	1040.41	0	0	0	0	0	B	A	B	A	A	A	NA	NA	NA	NA	NA
Snrpn	393.094	101.555	816.191	530.022	74.0819	315.501	180.585	232.706	0	2.6258	0	0	0	B	B	A	B	A	A	81.002	97.8616	NA	NA	NA
Sntg1	95.0538	413.537	233.346	369.763	165.596	208.203	218.757	262.283	0	0	0	29.4729	0	B	B	B	B	B	A	53.4524	NA	NA	NA	3
Snx29	50.0628	118.628	111.916	91.3426	507.172	716.474	766.977	452.06	10.7309	4.6508	34.995	0	0	A	A	A	A	B	A	NA	100	2	3	NA
Sorcs1	14.1369	445.366	54.7956	94.646	191.074	442.532	295.818	191.734	0	0	0	1.8467	0	B	B	B	A	B	B	100	100	NA	NA	NA
Sorcs2	29.441	40.2563	63.5795	75.857	448.816	428.093	956.81	495.864	23.2212	7.61377	8.61265	0	0	A	A	A/B	A	B	A	NA	NA	1	1	NA
Sorcs3	0.71096	137.216	117.474	474.379	218.062	482.837	389.993	743.969	0	0	0	0	0	A	B	A	A/B	B	A	88.9364	93.4984	NA	NA	NA
Sox5	8.09036	127.09	16.9135	93.6682	307.068	266.879	206.87	281.59	0	0	0	0	0	B	A	B	B	A	A	45.2227	NA	NA	NA	NA
Sox6	6.19058	498.339	101.787	90.7806	318.851	275.454	326.027	90.8997	0	0	0	0	0	B	A	A	A	A	A	92.1364	NA	NA	NA	NA
Spag16	10.388	87.5536	44.4368	47.5044	138.3	441.892	147.198	125.036	0	13.1353	0	0	0	A/B	B	A	A	A/B	B	NA	100	NA	1	NA
Spata16	4.66421	21.9605	19.4854	35.8041	237.601	223.687	203.576	300.397	0	0	0	0	0	A/B	A	B	A/B	B	B	73.324	NA	NA	NA	NA
Spock1	6.60241	192.425	78.7412	82.3572	337.106	286.449	558.238	214.029	9.90221	10.3641	0	0	0	A	A	A	B	A	A	NA	NA	1	1	NA
Spock3	6.84609	253.111	331.38	60.6028	139.638	929.833	196.675	95.9415	0	0	9.17181	0	1.25799	B	B	B	B	B	B	100	100	NA	2	NA
St18	6.45214	1325.7	75.3935	85.5628	177.953	772.013	182.293	168.909	0	0.13848	0	5.96285	0	B	B	B	B	B	A	100	NA	NA	NA	1
St6galnac3	78.3414	296.916	153.927	213.634	523.389	892.087	506.596	993.179	42.0189	18.0785	37.2851	35.0159	1.05412	A	B	A	A	A	A	NA	NA	2	3	3
Stag1	870.071	422.452	353.98	483.066	370.017	296.568	552.439	450.005	0	0	0	0	0	A	A	A	A	A	A	NA	NA	NA	NA	NA
Stard13	110.637	234.777	50.5826	68.4531	371.971	774.667	381.957	553.235	0	0	0	6.85167	4.13733	A	A	A	A/B	A/B	A/B	NA	NA	NA	NA	3
Stpg2	43.6373	18.6775	21.6303	38.4709	139.165	239.131	195.055	187.183	0	0	14.3439	0	16.5232	A	B	B	B	B	B	100	NA	NA	3	1
Sugct	33.6065	26.0275	20.372	44.3428	196.506	233.085	118.9	161.431	0	0	0	3.00738	0	B	B	A/B	B	B	A/B	95.2194	96.4416	NA	NA	NA
Supt3	126.818	55.4698	92.3586	86.6216	234.273	407.801	305.012	486.63	0	0	2.89625	0	0	B	A	A	A/B	A	A	95.5976	100	NA	NA	NA
Syn3	59.6362	152.796	136.806	104.865	377.239	610.504	667.678	376.167	0	0	0	0	0	A	A	A	A	A/B	A	NA	100	NA	NA	NA
Syne1	31.4072	186.855	289.087	483.3	265.691	0	730.218	497.284	18.6394	47.0133	44.4836	45.3196	42.0189	B	A	A	A	A	A	64.8873	100	3	2	2
Synpr	11.4922	192.486	53.8931	71.3134	198.181	357.817	312.225	195.49	0	0	0	0	0	A	A	A	A	A	A/B	100	NA	NA	NA	NA
Syt1	22.4905	156.957	2531.12	2332.2	235.994	247.955	743.965	991.369	0	12.3856	25.2877	12.3856	1.8467	A	A	A	A	B	A	100	NA	NA	2	2
Tafa1	8.81319	110.123	124.232	1493.25	192.578	188.897	329.183	608.924	27.9225	10.0874	0	22.7688	20.9557	A	A	A	B	A	A	100	100	1	1	2
Tafa2	13.4018	171.826	61.3835	79.5092	189.027	255.873	449.626	237.197	0	0	0	0	1.06787	B	B	A/B	A	A	A	100	NA	NA	NA	NA
Tanc2	124.158	627.714	515.392	724.98	220.877	238.592	645.481	713.498	0	9.12838	5.30658	15.5179	0	A	A	A	A	A	A	93.2613	NA	NA	4	4
Tbc1d5	166.415	279.205	88.9706	147.777	189.925	528.153	286.351	476.061	6.21426	0	13.8578	7.47806	0	A	B	A	A	B	A	82.5739	79.4952	4	3	3
Tcf4	257.109	1377.38	222.458	2686.04	547.044	2111.23	774.024	2040.58	0	0	0	27.9768	0	A	A/B	A	A	A	A	NA	NA	NA	NA	4
Tenm2	4.54645	108.337	587.848	1336.23	259.582	291.571	608.136	848.084	11.9704	2.26479	22.9025	51.6614	86.9262	B	B	B	A	B	A	54.9436	97.6963	1	2	2
Tenm3	63.2799	43.973	106.124	220.792	270.221	208.605	281.304	417.824	2.60592	9.36161	3.84124	24.2241	3.62731	B	B	B	B	B	A	51.6904	16.7923	NA	3	3
Tenm4	262.958	109.995	91.6804	445.332	502.212	504.011	552.322	822.88	0	0	0	0	0	B	A	A	A	A	A	NA	NA	NA	NA	NA
Thrb	1.88577	105.344	73.1839	275.789	293.828	428.256	329.533	515.484	0	0	5.74631	0	8.10778	A	A	A	A	A	B	50.45	100	NA	1	2
Thsd4	71.1354	56.2329	69.199	109.47	295.209	378.709	428.566	839.791	0.0986695	0	3.31245	7.97026	0	A	A	A	A	A	A	NA	NA	NA	NA	3
Thsd7a	67.1063	301.015	114.725	88.3556	196.782	402.862	233.109	227.788	0	5.13287	0	0	3.2268	B	B	A	A/B	A/B	A/B	NA	NA	NA	3	NA
Thsd7b	39.5349	114.081	87.1431	198.763	133.351	164.433	282.705	346.712	0	0	0	0	0	B	A	A	A	A/B	A	100	NA	NA	NA	NA
Tiam1	118.824	42.2904	161.535	137.269	804.841	351.109	832.522	551.312	0	2.89625	0	0	0	A	B	A/B	A	A/B	A/B	NA	NA	NA	NA	NA
Tln2	108.89	277.529	535.787	383.016	484.467	329.007	576.269	290.247	15.7731	2.87454	11.7534	0.13848	0	A	A	A	A	A	A	NA	NA	4	4	NA
Tmem117	19.5073	76.6513	164.433	54.631	266.123	246.355	550.076	667.102	16.1162	24.4155	22.37	6.21426	11.7385	B	A	A	A	B	A	61.2486	85.904	1	1	1
Tmem132c	13.7529	16.178	76.0486	44.1789	338.401	181.895	359.106	185.438	0	4.87772	0	0	0	A	A	A	A	A	A	NA	NA	NA	NA	NA
Tmem132d	64.3848	264.235	136.436	217.306	260.115	134.984	296.195	458.057	0	1.33899	4.37595	0	0	A	A	A	A	A	A	17.2907	NA	NA	NA	NA
Tmem178b	9.73431	414.841	865.815	636.144	353.57	1159.14	1015.13	856.665	0	3.58871	15.7731	0	8.68443	A	A	A	A	A	A	45.8398	100	NA	2	2
Tmtc2	39.7016	258.279	308.948	346.265	251.363	953.035	358.883	284.167	0	0	0	19.5949	3.96027	A	B	A	B	B	A	NA	NA	NA	NA	2
Tnik	13.2628	379.295	115.181	443.981	320.194	825.908	616.131	666.28	24.4927	23.7641	13.4182	9.17181	11.7534	A	A	A	A	A	A	NA	NA	3	1	2
Tnr	5.81797	1178.5	124.071	577.301	257.847	421.735	530.8	781.564	0	0	27.5039	0	4.73235	B	A	A	A/B	A	A	100	NA	NA	1	NA
Tpk1	72.9895	45.1386	35.097	47.5901	214.229	496.962	310.488	338.219	0	3.65627	0	7.13062	0	B	A/B	A/B	B	B	A	53.8213	100	NA	NA	3
Trappc9	91.5174	99.5146	224.196	145.959	389.34	345.854	767.545	477.219	0	12.2908	40.9819	10.834	0.663581	A	A	B	A	A	A	NA	NA	NA	3	3
Trdn	323.184	49.2725	18.4305	41.8295	194.987	117.487	102.411	152.776	0	6.39232	0	0	0	B	B	B	A/B	A/B	B	100	100	NA	3	NA
Trhde	2.71554	143.977	44.5722	130.906	146.27	460.236	175.902	269.817	0	0	0	0	0	B	B	B	B	B	B	NA	NA	NA	NA	NA
Trpm3	60.0802	250.412	406.872	235.372	299.191	279.241	505.827	283.497	0.676522	25.8149	0	0	11.6786	B	A/B	A	A	B	A	86.9033	87.1259	NA	2	3
Tshz2	5.49945	652.646	1072.78	360.335	578.328	138.135	390.542	155.742	0	0	0	0	0	A	A	A	A	A	A	NA	NA	NA	NA	NA
Ttc28	124.119	86.1608	138.104	63.7301	521.629	232.263	997.501	310.043	7.73863	1.87566	11.7534	0.403882	0	A	A	A	A	A	A	NA	NA	2	3	NA
Unc13c	3.80653	215.91	112.394	54.6956	179.123	80.244	404.94	147.79	0	0	0	0	0	A/B	A	A	A	A/B	A	100	100	NA	NA	NA
Unc5c	5.26202	867.118	579.09	362.128	174.962	1046.58	488.506	352.402	18.8566	0	24.763	0	9.65496	A	A	A	B	B	A	90.3187	NA	3	2	2
Unc5d	17.4845	67.5983	215.456	59.4074	194.339	194.177	440.849	115.109	1.4447	2.7977	0	0	9.46245	B	A	A	B	B	B	72.7252	100	NA	NA	1
Ush2a	1.95167	267.903	171.865	186.197	230.728	154.308	205.526	128.865	0	0.372999	0	0	0	B	A	B	B	A	A	39.866	NA	NA	NA	NA
Utrn	519.882	87.1257	70.8593	62.3288	649.495	231.987	292.673	113.362	4.61566	0	0	0	0	A	B	A	B	A	B	8.75044	57.989	NA	NA	NA
Vav3	16.8422	60.9285	66.4442	78.3371	218.037	185.632	450.849	273.517	0	0	12.4507	0	0	A	A/B	B	A/B	B	A	30.1355	NA	NA	1	NA
Vps13b	224.108	108.586	164.153	231.915	224.717	364.435	376.264	333.038	0	1.05412	0	0	0	A	A	A	A	A	A	NA	NA	NA	NA	NA
Vwa8	144.648	96.5641	153.031	143.065	484.776	349.642	400.899	429.473	11.2178	0	18.2823	1.562	0	A/B	B	B	B	A	A	NA	NA	2	3	NA
Wwox	124.168	140.96	107.83	97.2491	298.829	295.838	259.48	164.009	0	0	0	0	0	A	A	A	A	A	A	NA	32.6052	NA	NA	NA
Xkr4	269.634	400.649	563.859	1008.51	214.77	565.045	483.728	498.741	0	3.48467	0	1.38734	24.0766	B	A	A	A	B	A	NA	NA	NA	NA	4
Zbtb20	188.693	499.168	350.626	835.139	306.148	848.761	439.37	837.719	4.53571	13.9925	27.119	14.8719	0	B	A	A	A	A	A	77.0011	NA	NA	4	4
Zfhx3	107.455	100.68	649.757	46.3663	509.349	283.269	862.999	130.473	0	6.02751	21.6621	0	0	A	A	A	A	A	A	NA	NA	NA	4	NA
Zfp385b	15.4865	135.851	160.302	465.146	311.959	188.76	351.182	526.136	0	0	0	0.678935	0	A	A	A	A	A	A	66.3947	NA	NA	NA	NA
Zfp407	242.354	91.5063	70.6821	111.853	325.556	479.026	372.643	189.255	0	0	0	0	0	A	B	A	A	B	B	81.4057	NA	NA	NA	NA
Zfp536	3.93756	411.266	52.7922	63.3763	573.507	1454.52	580.145	234.363	0	0	0	0	0	A	B	A	A	A	A	NA	100	NA	NA	NA
Zfp804b	87.0039	115.455	208.549	110.193	137.696	245.809	174.984	124.467	0	36.5215	0	0	0	B	B	B	B	B	B	100	NA	NA	3	NA
Zfp993	2333.6	144.396	132.121	200.225	54.9503	8.86454	7.94642	11.8241	0	0	0	0	0	A/B	B	B	B	B	B	NA	NA	NA	NA	NA
Zfpm2	78.2511	322.552	52.5454	154.923	202.555	618.701	264.509	254.68	0	0	0	0	0	A	B	B	B	B	B	100	100	NA	NA	NA
Zmat4	15.7649	76.5801	40.9044	228.801	316.399	151.927	394.407	669.026	16.7025	23.0432	0	0	0	B	A	A	B	A	A	NA	NA	1	1	NA

## Sheet: ED6i
gene_symbol	meltingScore_OLGs	meltingScore_DN_R1	meltingScore_DN_R2	meltingScore_PGN_R1	meltingScore_PGN_R2	mESC_LAD_assoc
2210408I21Rik	15.4177	16.5232	0.92021	21.261	0.92021	TRUE
A830018L16Rik	5.3102	0	0	0	0	TRUE
Abca13	5.71719	0	0	0	2.02569	TRUE
Adam12	10.1924	0.87678	10.7407	0	0	TRUE
Adamts17	0	11.2998	14.2585	0	0	FALSE
Adamtsl1	3.0414	7.5032	1.04593	0	0	TRUE
Adarb2	0	5.6685	24.6472	0	0	TRUE
Adcy2	0	0	0.290483	7.61377	7.61377	TRUE
Adgrb3	0	4.53571	0	6.06931	0	TRUE
Adgrl3	37.825	0	0	29.8212	2.02638	TRUE
Adgrv1	27.2529	1.31107	0	13.3555	16.9782	TRUE
Adk	3.27083	0	0	0	0	FALSE
Aff3	17.2975	0	0	1.06787	3.56941	FALSE
Agap1	35.7072	32.31	31.4849	35.7072	0	FALSE
Agbl1	0	0	0	0	0	TRUE
Agbl4	0	0	0	0	0	TRUE
Agmo	0	0	0	0	0	TRUE
Akap6	0	0	0	0	0	FALSE
Alk	0	0	0	0	0	TRUE
Ank2	8.64731	0	36.3119	8.24976	0	FALSE
Ank3	9.90221	0	7.711	0	0	FALSE
Ankfn1	3.58871	0	0	0	0	TRUE
Anks1b	21.1602	0	35.2333	20.3067	0	TRUE
Ano2	0	0	11.2998	0	0	TRUE
Ano4	0	0	0	0	0	TRUE
Aopep	20.268	8.10778	14.2585	4.87772	16.1639	FALSE
Apbb2	16.1639	0	0	0	4.87772	FALSE
Arhgap15	0	0	0	5.3345	0	TRUE
Arhgap24	0	10.0085	0	0	0.801503	TRUE
Arhgap26	43.9154	0.13848	31.8963	5.75174	0	FALSE
Arhgef28	5.74631	16.1639	0.0136201	0	0	FALSE
Arid1b	1.50651	8.10778	0	6.65833	5.30658	FALSE
Arl15	0	0	2.19897	0	0	FALSE
Asic2	33.6301	1.15435	1.34129	41.9856	6.96068	FALSE
Astn2	26.9739	0	0	0	4.96112	TRUE
Atp8a2	32.5846	15.5386	27.2645	0	0	FALSE
Atrnl1	0	0	0	0	0	FALSE
Atxn1	0	6.62684	7.47806	0	0	FALSE
Auts2	22.9125	5.87306	17.8369	0	0	TRUE
B3galt1	0	0	0	0	0	FALSE
Babam2	0	3.96027	3.58871	0	0	FALSE
Bach2	0	4.45971	18.1671	6.65833	4.87772	FALSE
Baz2b	0	0	0	0	0	FALSE
Bbs9	6.39232	20.946	15.1699	3.58871	18.2823	FALSE
Bcas3	0	0	3.56941	0	0	FALSE
Bmpr1b	9.65496	0	13.645	0	4.05256	FALSE
Bnc2	17.6405	24.4927	24.4927	0	0	FALSE
Brinp3	39.1859	1.64114	4.28165	1.35016	13.8578	TRUE
Btbd9	0	0	0	0	0	FALSE
Cacna1c	18.0013	4.64178	6.36225	0	0	FALSE
Cacna1d	31.0212	31.0212	32.5846	24.4155	12.2553	FALSE
Cacna1e	0.174013	0	11.7973	27.195	0	TRUE
Cacna2d1	0	0	0	8.36402	2.24915	TRUE
Cacna2d3	48.8612	40.4614	67.868	0	39.133	FALSE
Cacnb2	22.4666	20.268	0	27.9768	5.74631	TRUE
Cadm1	0	0	19.5569	0	0	FALSE
Cadm2	11.58	0	0	0	10.5181	TRUE
Cadps	0.273111	0	0	0	5.41516	FALSE
Cadps2	14.3544	19.2076	38.8341	17.5247	21.5528	FALSE
Caln1	0	0	2.24915	0	0	TRUE
Camk1d	19.7642	16.7025	18.5135	4.6508	0	FALSE
Camkmt	29.8635	34.8434	5.54303	0	23.0451	FALSE
Camta1	6.76019	21.659	4.63215	10.9907	0	FALSE
Car10	0	0	0	0	0	TRUE
Ccdc148	14.8828	1.50651	14.8828	18.8566	4.45971	FALSE
Ccdc171	0	22.4666	24.763	0	0	TRUE
Ccdc178	0	0	0	0	0	TRUE
Ccser1	0	0	0	1.13909	0	TRUE
Cdh12	0	0	0	4.74381	0	FALSE
Cdh13	3.96027	0.13848	37.8196	0	0	FALSE
Cdh18	0	5.23927	0.451172	3.1894	0	TRUE
Cdh23	7.61377	4.45971	7.13062	0	9.65496	FALSE
Cdh4	0	0.794264	25.1148	0	0	FALSE
Cdh8	0	0	0	0	0	TRUE
Cdk14	39.6195	27.2529	37.2851	25.9356	0.326674	TRUE
Cdkal1	0	0	31.0197	0	0	FALSE
Celf2	63.1064	0	11.6786	72.2096	73.0662	TRUE
Cep112	0	0	0	0	0	TRUE
Cep128	0	0	0	18.2823	5.54303	TRUE
Cfap299	19.4251	8.56379	0	0	0	TRUE
Chrm3	0	0	0	0	0	TRUE
Clstn2	0	0	0	0	0	TRUE
Clvs1	0	0	7.61377	0	0	TRUE
Cnbd1	0	0	0	0	0	TRUE
Cntn3	0	0	0	0	0	TRUE
Cntn4	0.981406	0	0	0	0	TRUE
Cntn5	0	0	0	55.9164	0	FALSE
Cntn6	0	0	0	0	0	TRUE
Cntnap2	0	0	0	0	0	FALSE
Cntnap5a	0	0	14.7262	0	0	TRUE
Cntnap5b	0	0	0	0	0	FALSE
Cntnap5c	0	0	24.6172	0	0	TRUE
Col22a1	5.54303	0	23.0451	15.7731	13.9925	TRUE
Col25a1	0	0	0	0	0	TRUE
Cpa6	8.36402	4.28165	13.315	5.02864	0	TRUE
Cpne4	0	0	0	0	0	TRUE
Cpq	0	0	7.711	0	0	TRUE
Creb5	5.02864	0.273111	0	0	0	FALSE
Csgalnact1	0	0	0	0	0	TRUE
Csmd1	106.279	0	24.2227	18.5411	5.42027	TRUE
Csmd2	36.3119	30.028	53.079	0	9.05154	FALSE
Csmd3	0.296563	0	0	6.39232	0	FALSE
Ctnna2	35.7752	0	45.5657	0	0	TRUE
Ctnna3	0	0	0	0	0	TRUE
Ctnnd2	40.593	53.1007	74.7937	57.6174	4.18707	FALSE
Cux1	7.13062	2.53253	8.10778	0	0	FALSE
Dab1	88.8441	23.36	14.3871	61.9461	20.7316	TRUE
Dach1	0	0	1.562	0	0	TRUE
Dcc	0	0	0	0	0	TRUE
Dcdc5	0	0	0	0	24.763	TRUE
Dennd1a	0	0	0	0	0	FALSE
Dgkb	0	0	0	0	25.4171	TRUE
Dgki	0	25.1459	0	19.4251	23.1679	FALSE
Diaph3	0	0	0	0	0	TRUE
Dip2c	0	0	0	0	0	FALSE
Dis3l2	10.1924	8.61265	3.27083	0.87678	6.65833	FALSE
Dlc1	18.2823	17.6405	0	9.66883	0	TRUE
Dlg2	9.05129	0	0	51.5861	35.4043	TRUE
Dlgap1	0	0	1.29177	9.47822	21.2331	TRUE
Dlgap2	45.2719	42.4924	39.7947	47.4102	20.6576	FALSE
Dnah7a	1.50651	0	0	23.2212	0	TRUE
Dnah7c	5.96285	25.979	3.58871	6.83144	23.7641	TRUE
Dnah9	0	0	0	0	7.61377	TRUE
Dnm3	8.56379	35.3163	30.7681	7.29644	14.8769	TRUE
Dock1	0	0	0	0	0	FALSE
Dock2	0	0	0	0	0	FALSE
Dock3	6.65833	14.8828	14.2585	0	2.53253	FALSE
Dock4	6.83144	0	5.13287	8.68443	19.5949	TRUE
Dok6	0	0	0	6.18713	29.6151	TRUE
Dpp10	49.3468	0	0	0	0	TRUE
Dpp6	0	26.8499	11.2496	0	0	FALSE
Dpyd	0	0	35.5359	0	0	TRUE
Dscam	21.3287	37.7818	49.6581	0	0	FALSE
Dscaml1	8.61265	0	8.61265	2.17966	0	FALSE
Dst	3.96027	22.3358	33.9893	27.5039	15.7731	FALSE
Dtna	0.578203	3.65627	9.65496	21.7229	0	FALSE
Ebf1	0	0	0	0	0	FALSE
Edil3	0	0	0	0	0.663581	TRUE
Egfem1	0	0	0	7.09721	0	TRUE
Elmo1	0	0	0	0	0	FALSE
Enox1	0	0	0	0	0	FALSE
Epha3	0	0	0	0	0	TRUE
Epha5	0	0	0	0	0	TRUE
Epha6	0	36.005	59.2336	78.5183	61.4112	TRUE
Ephb1	0	0	0	0	0	FALSE
Erbb4	0	8.70541	0	0	4.35491	FALSE
Erc2	9.47822	63.9098	71.3579	0	0.290483	FALSE
Esr1	0	3.2268	2.19897	5.54303	1.25799	TRUE
Esrrg	0	0	0	0	0	FALSE
Etl4	9.4781	15.9674	34.658	24.2784	2.80139	FALSE
Exoc4	0	0	0	0	0	FALSE
Exoc6b	7.47806	3.56941	30.2525	0	0	FALSE
Fam155a	34.274	24.6472	38.8341	10.985	0	FALSE
Fam172a	33.3794	34.1828	6.62684	38.3303	23.725	TRUE
Fam189a1	22.3358	23.7641	11.2178	6.39232	4.34149	FALSE
Fars2	0	0	0	6.39232	0	FALSE
Fat3	0	0	0	26.7708	0	FALSE
Fbxl17	22.5244	17.0878	39.3237	12.7922	15.9665	FALSE
Fbxl7	0	0	0	0	22.4666	TRUE
Fgf12	0	0	0	0	0	TRUE
Fgf14	27.3445	18.6182	7.30636	25.0266	5.95803	FALSE
Fggy	0.0136201	3.27083	0	15.5179	5.74631	TRUE
Fhit	0	0	0	0	0	TRUE
Fhod3	0.678935	17.6405	7.73863	21.6361	0	FALSE
Fmn1	3.58871	30.6694	24.4927	30.6694	6.39232	TRUE
Focad	12.4507	0	0	0.0136201	3.27083	TRUE
Foxn3	34.8434	18.9338	25.231	0	4.34149	FALSE
Foxp1	27.4088	10.7353	0	21.3287	0	FALSE
Foxp2	0	0	0	0	0	FALSE
Fras1	3.96027	9.17181	0	18.2823	10.6918	FALSE
Frmd4a	43.9287	13.939	45.5323	16.9457	0	FALSE
Frmd4b	2.89625	4.45971	7.61377	1.50651	9.12838	FALSE
Fry	0	2.17966	0	8.10778	23.9867	FALSE
Fstl4	10.6918	6.83144	15.7731	0	0	FALSE
Fstl5	0	6.34889	19.5639	2.35648	0	TRUE
Fto	27.9768	30.5011	1.18622	1.18622	7.61377	FALSE
Gabrb1	0	15.5386	0	13.8578	5.81037	TRUE
Gabrg3	0.206726	15.9809	19.0334	0	41.291	TRUE
Galnt13	0	4.15136	0.584355	2.48367	21.6621	TRUE
Galnt17	19.1345	0	11.7385	0	0	FALSE
Galntl6	0	0	9.08676	55.9037	10.6339	TRUE
Glis3	0.13848	0	0	0	0	TRUE
Gm37013	0	0	0	0	0	FALSE
Gm38666	0	0	0	0	0	FALSE
Gm38667	0	0	0	0	0	FALSE
Gmds	0	0	0	0	0	TRUE
Gpc5	0.999831	0	0	9.68572	15.4343	TRUE
Gpc6	4.70647	7.72481	22.2757	0	0	TRUE
Gphn	21.7055	39.1859	21.7055	0	30.2525	TRUE
Gpr158	4.28165	36.6453	29.4924	20.4027	0.273111	TRUE
Gria4	19.5569	8.10778	4.05256	26.3482	30.5011	TRUE
Grid1	0	0	0	0	0	TRUE
Grid2	0	0	0	0	0	TRUE
Grik1	0	0	0	0	0	TRUE
Grik2	13.7869	14.6902	14.2357	12.4753	26.1556	FALSE
Grik4	0	3.58871	26.7366	18.2823	0	FALSE
Grin2a	0	0	0	3.58871	0	FALSE
Grin2b	17.2975	10.7309	21.7055	0.529345	0	FALSE
Grip1	0	0	0	0	0	FALSE
Grm1	0	0	0	0	0	TRUE
Grm5	0	0	0	4.95915	0	TRUE
Grm7	0	0	0	0	14.2096	TRUE
Grm8	0	0	0	0	0	TRUE
Gse1	0	6.19689	4.45971	0	0	FALSE
Gtdc1	2.89625	0	0	27.9768	1.50651	TRUE
Gucy1a2	0.926447	17.0084	1.87566	14.5764	12.713	TRUE
Hcn1	0	0	0	0	0	TRUE
Hdac9	0	0	11.2496	0	0	TRUE
Hecw2	4.45971	0	0	0	0	FALSE
Hivep3	0	0	15.7731	0	0	FALSE
Hmcn1	0	0	0	0.403882	28.2808	TRUE
Hpse2	10.3043	7.09721	0.258746	2.7977	0	TRUE
Hs3st4	0	0	0.678935	0	0	TRUE
Hs6st3	48.3126	25.4171	6.39232	44.6347	6.72076	TRUE
Hydin	0	2.53253	7.13062	0	0.87678	FALSE
Immp2l	11.9426	6.66158	26.346	37.9742	74.1879	FALSE
Inpp4b	0	0	0	0	0	TRUE
Iqcm	0	3.62731	0	0	0	TRUE
Iqschfp	0	18.121	51.3527	3.40655	0	FALSE
Itpr1	0	0	0	0	0	FALSE
Itpr2	0	0	0	0	0	FALSE
Kalrn	45.5323	0	12.5259	40.8018	6.0048	FALSE
Kcnab1	0	0	0	5.41516	0	TRUE
Kcnb2	0	0	0	0	0	TRUE
Kcnd2	0.663581	0	0	7.711	0	TRUE
Kcnh1	0	0	0	0	0	FALSE
Kcnh7	0	0	0	0	0	TRUE
Kcnh8	0	0	0	3.27083	0	TRUE
Kcnip1	0	0	0	0	0	FALSE
Kcnip4	0	0	0	2.29548	0	TRUE
Kcnma1	20.097	4.83157	0.13848	0	0	FALSE
Kcnn2	0	0	19.5949	0	0	TRUE
Kcnq5	0	0	0	0	0	TRUE
Kcnt2	0	0	2.19897	12.2987	10.1755	TRUE
Khdrbs2	0	0	0	0	0	TRUE
Kif26b	0	0	0	0	0	FALSE
Kirrel3	3.31245	0	3.31245	0	0	FALSE
Klf12	17.0084	0	0	0.678935	13.9925	FALSE
Klhl1	0	1.25799	22.3358	0	0	TRUE
Ksr2	1.50651	3.65627	2.53253	0	0	FALSE
L3mbtl4	0	0	2.3218	0	0	TRUE
Lama2	0	0	0	0	0	TRUE
Large1	2.12538	0	0	0.0986695	4.27875	FALSE
Ldb2	0	0	0	0	0	TRUE
Ldlrad4	0.87678	0	0	0	0	FALSE
Lhfpl3	0.326674	0	0	0	0	TRUE
Limch1	8.61265	7.61377	0	0	20.268	FALSE
Lingo2	0	0	0	6.4068	6.4068	TRUE
Lpp	8.24976	0	0	0	0	FALSE
Lrba	7.56853	22.7688	35.0159	22.1572	38.8341	TRUE
Lrfn5	31.3643	20.99	9.65496	18.1671	25.5501	TRUE
Lrmda	0	0	0	0	0	FALSE
Lrp1b	0	0	0	55.2818	0	TRUE
Lrrc4c	44.7614	0	0	77.3287	0	TRUE
Lrrc7	0	0	20.6411	13.3016	5.71719	FALSE
Lrrtm4	46.6923	0	22.1674	0	0	TRUE
Lsamp	16.9119	0	27.8899	18.9183	16.0809	TRUE
Ltbp1	6.19689	0	0	0	1.18622	TRUE
Luzp2	0	0	0	0	0	TRUE
Macf1	27.157	18.1671	27.9768	22.4666	16.1639	FALSE
Macrod2	0	0	0	0	0	FALSE
Magi1	10.3043	0	31.3776	0	0	FALSE
Magi2	73.3311	22.5327	27.3071	9.80223	50.9902	TRUE
Malrd1	0	0	0	0	0	FALSE
Maml2	0.529345	0	0	0	0	FALSE
Maml3	30.2525	0	0	0	0	FALSE
March1	0	0	0	3.14476	0	TRUE
Mast4	46.3441	43.9287	23.6806	0	1.19415	FALSE
Mbd5	0	0	18.2823	15.1699	4.73235	TRUE
Mcc	4.34149	20.946	29.0673	0	12.2987	FALSE
Mctp1	34.1561	41.291	32.8036	39.0854	30.173	TRUE
Mdga2	0	0	0	0	0.13848	TRUE
Mecom	0	0	6.03403	0	0	FALSE
Megf11	0	7.13062	0.290483	19.5569	0	FALSE
Mei4	0	0	0	0	0	TRUE
Mgat4c	0	0	0	0	12.9067	FALSE
Msi2	0	8.20671	31.4849	0	0	FALSE
Msra	24.763	15.5179	29.6488	22.4666	7.61377	FALSE
Mtus2	0	0	11.2998	0	0.578203	FALSE
Myo16	39.1859	0	0	0	0	FALSE
Myo3a	0	8.68443	0	2.87454	0	FALSE
Myo3b	2.53192	5.13287	0	2.19897	0	FALSE
Myo5b	0	0	0	0	0	FALSE
Myt1l	0	0	23.0451	9.17181	28.2808	FALSE
Naaladl2	0	0	0	0	0	TRUE
Nalcn	0	0.578203	10.1924	0.0136201	0	FALSE
Nav2	0	1.83533	19.5639	7.41912	13.6078	FALSE
Nav3	0.309643	0	0	13.7983	13.3819	TRUE
Nbas	0	0	0	0	0	TRUE
Nbea	27.2529	24.0138	29.9745	44.4836	21.5528	TRUE
Ncald	10.6918	0	9.17181	0	0	FALSE
Ncam2	0	0	0	0	0.963639	TRUE
Nckap5	0	0	17.6863	0	0	TRUE
Nebl	0	2.87454	0	15.1699	0	FALSE
Nedd4l	0	0	4.87772	0	0	FALSE
Negr1	0	16.2318	2.87454	0	0	TRUE
Nell1	4.04713	0	19.9377	1.66994	0	TRUE
Nfia	3.62731	6.4068	0	7.17405	0	TRUE
Nkain2	0	35.7072	0	8.01832	0	FALSE
Nkain3	0	0	0	0	3.18475	TRUE
Nlgn1	61.134	0.463058	37.0535	3.28597	54.407	TRUE
Nol4	0	0	0	0	0	TRUE
Npas3	0	0	0	0	0	TRUE
Nr3c2	0	0	0	0	0	FALSE
Nrg1	0	0	0	0	0	TRUE
Nrg3	3.41835	4.35491	0	3.41835	49.9143	TRUE
Nrxn1	66.3921	28.4604	44.0476	17.5636	32.598	TRUE
Nrxn3	18.8618	47.695	49.2624	51.3892	8.24926	TRUE
Ntm	59.2336	0	0	0	7.34156	TRUE
Ntng1	0	0	0	0	0	TRUE
Ntrk3	2.87454	20.2656	12.2987	26.7366	5.96285	FALSE
Opcml	57.8852	2.91977	16.1929	33.1087	2.70806	TRUE
Otud7a	30.5011	14.8828	1.18622	27.157	25.5501	FALSE
Oxr1	6.62684	0	0	2.89191	0	FALSE
Pacrg	7.28021	6.83144	19.5949	0	0.963639	FALSE
Palld	33.9893	0	31.4849	0	18.2823	FALSE
Pard3	38.8341	38.8341	29.2833	15.3822	25.2877	FALSE
Pard3b	11.213	10.5264	0	0	3.33985	TRUE
Patj	4.05256	21.7229	0	0	0	TRUE
Pcca	0	0	0	0	0	FALSE
Pcdh15	0	0	0	0	0	TRUE
Pcdh7	0	0.678935	0	0	0	TRUE
Pcdh9	0	0	0	0	45.2713	TRUE
Pclo	0	0	0	2.76286	0.732392	FALSE
Pcsk5	0	0	0	0	0	TRUE
Pde10a	25.1148	23.725	9.7581	0	3.22631	FALSE
Pde11a	9.12838	7.61377	0	0	0	FALSE
Pde1a	0	0	0	0	0	TRUE
Pde1c	0	0	0	0	0	TRUE
Pde4b	0	0	0	0	11.9115	TRUE
Pde4d	85.45	64.2178	66.2108	34.7678	10.8334	TRUE
Pde7b	11.8699	11.8699	24.763	19.5569	0	FALSE
Pdgfd	0	0	0	0	1.50651	TRUE
Pdzd2	0	9.65496	9.12838	7.13062	18.1671	FALSE
Pdzrn4	0	15.1699	23.0451	0	0	TRUE
Phactr1	2.56619	0	7.47806	0	0	FALSE
Piezo2	0	0	0	0	0	FALSE
Pik3c2g	0	7.13062	0.87678	0.87678	0	TRUE
Pkhd1	0	0	0	0	0	TRUE
Plcb1	9.23261	12.0497	39.0107	5.70034	16.0887	TRUE
Plcb4	0	1.50651	19.5569	0	9.65496	FALSE
Plcl1	0	0	0	0	0	TRUE
Plxdc2	0	0	0	0	0	FALSE
Plxna4	0	14.9696	31.7985	0	0	FALSE
Ppargc1a	0	0	0	0	0	TRUE
Ppfia2	0	0	0	0	0	TRUE
Ppp2r2b	4.6508	0.0255632	35.8158	0	5.41516	FALSE
Prex2	20.99	0	0	0	0	TRUE
Prickle2	8.10778	0	17.4885	0	10.7407	FALSE
Prkca	0	0	0	0	0	FALSE
Prkcb	25.5501	11.8699	14.8828	8.61265	13.0425	FALSE
Prkce	38.5064	5.34212	36.102	18.2407	18.2407	FALSE
Prkg1	0	0	13.3046	0	0	TRUE
Prkn	0	31.7401	33.7044	7.04543	0	FALSE
Psd3	0	0	0	0	1.8467	FALSE
Ptprd	0	0	0	0	0	FALSE
Ptprg	9.72708	3.18475	28.895	6.00456	13.6078	FALSE
Ptprk	0	9.90221	0	0	0	FALSE
Ptprm	0	0	0	0	0	TRUE
Ptprn2	34.0237	0	55.6439	0	3.2654	TRUE
Ptprt	0	0	0	0	0	TRUE
Rabgap1l	0	0	16.9782	0.804398	29.9745	TRUE
Rad51b	8.37922	14.8647	39.6195	6.7868	17.5247	FALSE
Ralyl	13.3439	11.2159	0	15.1506	3.0164	TRUE
Rarb	0	0	0	0	0	TRUE
Rbfox1	104.548	0	0	65.3274	38.6604	FALSE
Rbfox3	35.8158	15.5386	16.7025	0	13.315	FALSE
Rbms3	0	15.7658	89.2832	0	0	TRUE
Reln	6.21426	0	0	0	0	TRUE
Rere	12.4507	7.61377	23.2212	4.45971	0	FALSE
Rgs6	14.3544	5.6685	33.5393	16.9782	0	FALSE
Rgs7	25.979	2.19897	15.7731	6.39232	0	TRUE
Rims1	10.5326	7.56853	24.6472	4.95915	0	FALSE
Rims2	20.6411	17.0878	24.4787	0	0	FALSE
Rit2	0	0	0	0	0	TRUE
Robo1	52.9239	43.1522	62.1454	39.5042	22.1014	TRUE
Robo2	103.023	44.5885	48.2271	25.1552	23.2212	TRUE
Ror1	0	16.8208	0	7.61377	13.0425	TRUE
Rora	4.15136	0	0	0	0	FALSE
Rsrc1	0	0	0	0	0	TRUE
Runx2	0.87678	0.0136201	24.763	4.87772	0	FALSE
Ryr2	41.2119	3.62731	13.3555	23.3877	23.3877	FALSE
Ryr3	0	10.3043	18.0013	21.9067	16.4279	TRUE
Samd12	0	0	0	0	0	TRUE
Samd5	0	0	0	0	0	FALSE
Scaper	0	0	0	0	0	TRUE
Schip1	0	15.3822	39.6195	4.95915	0	FALSE
Sdk1	0	0	38.9106	0	0	FALSE
Sema3a	0	3.92079	0	0	11.3117	TRUE
Sema5a	1.35016	0	0	0	0	TRUE
Sema6d	1.96586	10.7353	12.5259	0	0	TRUE
Setbp1	0	0	0	0	0	TRUE
Sgcd	0	0	0	0	0	TRUE
Sgcz	0	0	0	20.9701	0	TRUE
Shank2	1.64114	12.2553	2.56619	3.22631	9.28472	FALSE
Skint5	0	0	0	0	0	FALSE
Skint6	0	0	0	0	0	TRUE
Slc14a2	4.6508	0	0	7.0481	0	TRUE
Slc24a3	0	0	1.9408	0	0	TRUE
Slc25a21	31.0212	17.9011	0	5.41516	0	TRUE
Slc35f1	18.5135	0	31.0212	32.5846	27.9985	TRUE
Slc39a11	16.1162	1.06787	0	0	0	FALSE
Slc4a4	0	0	0	0	0	FALSE
Slc8a1	0	0	0	0	12.4507	TRUE
Slc9a9	4.61533	0.0986695	1.8467	0	0	TRUE
Slit2	0	3.65627	0	4.87772	5.30658	TRUE
Slit3	0	0	0	9.46245	0	FALSE
Smyd3	0	0	0	0	0	FALSE
Snd1	0	0	0	0	0	FALSE
Snrpn	0	2.6258	0	0	0	TRUE
Sntg1	0	0	0	29.4729	0	TRUE
Snx29	10.7309	4.6508	34.995	0	0	FALSE
Sorcs1	0	0	0	1.8467	0	TRUE
Sorcs2	23.2212	7.61377	8.61265	0	0	FALSE
Sorcs3	0	0	0	0	0	TRUE
Sox5	0	0	0	0	0	FALSE
Sox6	0	0	0	0	0	TRUE
Spag16	0	13.1353	0	0	0	FALSE
Spata16	0	0	0	0	0	TRUE
Spock1	9.90221	10.3641	0	0	0	FALSE
Spock3	0	0	9.17181	0	1.25799	TRUE
St18	0	0.13848	0	5.96285	0	TRUE
St6galnac3	42.0189	18.0785	37.2851	35.0159	1.05412	FALSE
Stag1	0	0	0	0	0	FALSE
Stard13	0	0	0	6.85167	4.13733	FALSE
Stpg2	0	0	14.3439	0	16.5232	TRUE
Sugct	0	0	0	3.00738	0	TRUE
Supt3	0	0	2.89625	0	0	TRUE
Syn3	0	0	0	0	0	FALSE
Syne1	18.6394	47.0133	44.4836	45.3196	42.0189	TRUE
Synpr	0	0	0	0	0	TRUE
Syt1	0	12.3856	25.2877	12.3856	1.8467	TRUE
Tafa1	27.9225	10.0874	0	22.7688	20.9557	TRUE
Tafa2	0	0	0	0	1.06787	TRUE
Tanc2	0	9.12838	5.30658	15.5179	0	TRUE
Tbc1d5	6.21426	0	13.8578	7.47806	0	TRUE
Tcf4	0	0	0	27.9768	0	FALSE
Tenm2	11.9704	2.26479	22.9025	51.6614	86.9262	TRUE
Tenm3	2.60592	9.36161	3.84124	24.2241	3.62731	TRUE
Tenm4	0	0	0	0	0	FALSE
Thrb	0	0	5.74631	0	8.10778	TRUE
Thsd4	0.0986695	0	3.31245	7.97026	0	FALSE
Thsd7a	0	5.13287	0	0	3.2268	FALSE
Thsd7b	0	0	0	0	0	TRUE
Tiam1	0	2.89625	0	0	0	FALSE
Tln2	15.7731	2.87454	11.7534	0.13848	0	FALSE
Tmem117	16.1162	24.4155	22.37	6.21426	11.7385	TRUE
Tmem132c	0	4.87772	0	0	0	FALSE
Tmem132d	0	1.33899	4.37595	0	0	FALSE
Tmem178b	0	3.58871	15.7731	0	8.68443	FALSE
Tmtc2	0	0	0	19.5949	3.96027	FALSE
Tnik	24.4927	23.7641	13.4182	9.17181	11.7534	FALSE
Tnr	0	0	27.5039	0	4.73235	TRUE
Tpk1	0	3.65627	0	7.13062	0	TRUE
Trappc9	0	12.2908	40.9819	10.834	0.663581	FALSE
Trdn	0	6.39232	0	0	0	TRUE
Trhde	0	0	0	0	0	FALSE
Trpm3	0.676522	25.8149	0	0	11.6786	TRUE
Tshz2	0	0	0	0	0	FALSE
Ttc28	7.73863	1.87566	11.7534	0.403882	0	FALSE
Unc13c	0	0	0	0	0	TRUE
Unc5c	18.8566	0	24.763	0	9.65496	TRUE
Unc5d	1.4447	2.7977	0	0	9.46245	TRUE
Ush2a	0	0.372999	0	0	0	FALSE
Utrn	4.61566	0	0	0	0	FALSE
Vav3	0	0	12.4507	0	0	FALSE
Vps13b	0	1.05412	0	0	0	FALSE
Vwa8	11.2178	0	18.2823	1.562	0	FALSE
Wwox	0	0	0	0	0	FALSE
Xkr4	0	3.48467	0	1.38734	24.0766	FALSE
Zbtb20	4.53571	13.9925	27.119	14.8719	0	TRUE
Zfhx3	0	6.02751	21.6621	0	0	FALSE
Zfp385b	0	0	0	0.678935	0	TRUE
Zfp407	0	0	0	0	0	TRUE
Zfp536	0	0	0	0	0	FALSE
Zfp804b	0	36.5215	0	0	0	TRUE
Zfp993	0	0	0	0	0	FALSE
Zfpm2	0	0	0	0	0	TRUE
Zmat4	16.7025	23.0432	0	0	0	FALSE

## Sheet: ED6j
gene_symbol	meltingScore_OLGs	meltingScore_DN_R1	meltingScore_DN_R2	meltingScore_PGN_R1	meltingScore_PGN_R2	mESC_NAD_assoc
2210408I21Rik	15.4177	16.5232	0.92021	21.261	0.92021	FALSE
A830018L16Rik	5.3102	0	0	0	0	FALSE
Abca13	5.71719	0	0	0	2.02569	TRUE
Adam12	10.1924	0.87678	10.7407	0	0	FALSE
Adamts17	0	11.2998	14.2585	0	0	FALSE
Adamtsl1	3.0414	7.5032	1.04593	0	0	FALSE
Adarb2	0	5.6685	24.6472	0	0	FALSE
Adcy2	0	0	0.290483	7.61377	7.61377	TRUE
Adgrb3	0	4.53571	0	6.06931	0	TRUE
Adgrl3	37.825	0	0	29.8212	2.02638	FALSE
Adgrv1	27.2529	1.31107	0	13.3555	16.9782	FALSE
Adk	3.27083	0	0	0	0	FALSE
Aff3	17.2975	0	0	1.06787	3.56941	FALSE
Agap1	35.7072	32.31	31.4849	35.7072	0	FALSE
Agbl1	0	0	0	0	0	TRUE
Agbl4	0	0	0	0	0	TRUE
Agmo	0	0	0	0	0	TRUE
Akap6	0	0	0	0	0	TRUE
Alk	0	0	0	0	0	FALSE
Ank2	8.64731	0	36.3119	8.24976	0	FALSE
Ank3	9.90221	0	7.711	0	0	FALSE
Ankfn1	3.58871	0	0	0	0	TRUE
Anks1b	21.1602	0	35.2333	20.3067	0	TRUE
Ano2	0	0	11.2998	0	0	FALSE
Ano4	0	0	0	0	0	TRUE
Aopep	20.268	8.10778	14.2585	4.87772	16.1639	FALSE
Apbb2	16.1639	0	0	0	4.87772	FALSE
Arhgap15	0	0	0	5.3345	0	TRUE
Arhgap24	0	10.0085	0	0	0.801503	FALSE
Arhgap26	43.9154	0.13848	31.8963	5.75174	0	FALSE
Arhgef28	5.74631	16.1639	0.0136201	0	0	FALSE
Arid1b	1.50651	8.10778	0	6.65833	5.30658	FALSE
Arl15	0	0	2.19897	0	0	FALSE
Asic2	33.6301	1.15435	1.34129	41.9856	6.96068	TRUE
Astn2	26.9739	0	0	0	4.96112	TRUE
Atp8a2	32.5846	15.5386	27.2645	0	0	FALSE
Atrnl1	0	0	0	0	0	FALSE
Atxn1	0	6.62684	7.47806	0	0	FALSE
Auts2	22.9125	5.87306	17.8369	0	0	FALSE
B3galt1	0	0	0	0	0	TRUE
Babam2	0	3.96027	3.58871	0	0	FALSE
Bach2	0	4.45971	18.1671	6.65833	4.87772	FALSE
Baz2b	0	0	0	0	0	FALSE
Bbs9	6.39232	20.946	15.1699	3.58871	18.2823	TRUE
Bcas3	0	0	3.56941	0	0	FALSE
Bmpr1b	9.65496	0	13.645	0	4.05256	FALSE
Bnc2	17.6405	24.4927	24.4927	0	0	FALSE
Brinp3	39.1859	1.64114	4.28165	1.35016	13.8578	FALSE
Btbd9	0	0	0	0	0	FALSE
Cacna1c	18.0013	4.64178	6.36225	0	0	FALSE
Cacna1d	31.0212	31.0212	32.5846	24.4155	12.2553	TRUE
Cacna1e	0.174013	0	11.7973	27.195	0	FALSE
Cacna2d1	0	0	0	8.36402	2.24915	FALSE
Cacna2d3	48.8612	40.4614	67.868	0	39.133	TRUE
Cacnb2	22.4666	20.268	0	27.9768	5.74631	TRUE
Cadm1	0	0	19.5569	0	0	FALSE
Cadm2	11.58	0	0	0	10.5181	FALSE
Cadps	0.273111	0	0	0	5.41516	FALSE
Cadps2	14.3544	19.2076	38.8341	17.5247	21.5528	TRUE
Caln1	0	0	2.24915	0	0	FALSE
Camk1d	19.7642	16.7025	18.5135	4.6508	0	FALSE
Camkmt	29.8635	34.8434	5.54303	0	23.0451	FALSE
Camta1	6.76019	21.659	4.63215	10.9907	0	FALSE
Car10	0	0	0	0	0	TRUE
Ccdc148	14.8828	1.50651	14.8828	18.8566	4.45971	FALSE
Ccdc171	0	22.4666	24.763	0	0	FALSE
Ccdc178	0	0	0	0	0	TRUE
Ccser1	0	0	0	1.13909	0	TRUE
Cdh12	0	0	0	4.74381	0	TRUE
Cdh13	3.96027	0.13848	37.8196	0	0	FALSE
Cdh18	0	5.23927	0.451172	3.1894	0	TRUE
Cdh23	7.61377	4.45971	7.13062	0	9.65496	FALSE
Cdh4	0	0.794264	25.1148	0	0	FALSE
Cdh8	0	0	0	0	0	TRUE
Cdk14	39.6195	27.2529	37.2851	25.9356	0.326674	FALSE
Cdkal1	0	0	31.0197	0	0	FALSE
Celf2	63.1064	0	11.6786	72.2096	73.0662	TRUE
Cep112	0	0	0	0	0	FALSE
Cep128	0	0	0	18.2823	5.54303	TRUE
Cfap299	19.4251	8.56379	0	0	0	FALSE
Chrm3	0	0	0	0	0	FALSE
Clstn2	0	0	0	0	0	FALSE
Clvs1	0	0	7.61377	0	0	FALSE
Cnbd1	0	0	0	0	0	FALSE
Cntn3	0	0	0	0	0	FALSE
Cntn4	0.981406	0	0	0	0	FALSE
Cntn5	0	0	0	55.9164	0	TRUE
Cntn6	0	0	0	0	0	FALSE
Cntnap2	0	0	0	0	0	TRUE
Cntnap5a	0	0	14.7262	0	0	FALSE
Cntnap5b	0	0	0	0	0	FALSE
Cntnap5c	0	0	24.6172	0	0	TRUE
Col22a1	5.54303	0	23.0451	15.7731	13.9925	TRUE
Col25a1	0	0	0	0	0	FALSE
Cpa6	8.36402	4.28165	13.315	5.02864	0	FALSE
Cpne4	0	0	0	0	0	TRUE
Cpq	0	0	7.711	0	0	TRUE
Creb5	5.02864	0.273111	0	0	0	FALSE
Csgalnact1	0	0	0	0	0	TRUE
Csmd1	106.279	0	24.2227	18.5411	5.42027	TRUE
Csmd2	36.3119	30.028	53.079	0	9.05154	FALSE
Csmd3	0.296563	0	0	6.39232	0	TRUE
Ctnna2	35.7752	0	45.5657	0	0	TRUE
Ctnna3	0	0	0	0	0	TRUE
Ctnnd2	40.593	53.1007	74.7937	57.6174	4.18707	TRUE
Cux1	7.13062	2.53253	8.10778	0	0	FALSE
Dab1	88.8441	23.36	14.3871	61.9461	20.7316	TRUE
Dach1	0	0	1.562	0	0	FALSE
Dcc	0	0	0	0	0	TRUE
Dcdc5	0	0	0	0	24.763	FALSE
Dennd1a	0	0	0	0	0	FALSE
Dgkb	0	0	0	0	25.4171	TRUE
Dgki	0	25.1459	0	19.4251	23.1679	TRUE
Diaph3	0	0	0	0	0	FALSE
Dip2c	0	0	0	0	0	FALSE
Dis3l2	10.1924	8.61265	3.27083	0.87678	6.65833	FALSE
Dlc1	18.2823	17.6405	0	9.66883	0	TRUE
Dlg2	9.05129	0	0	51.5861	35.4043	TRUE
Dlgap1	0	0	1.29177	9.47822	21.2331	TRUE
Dlgap2	45.2719	42.4924	39.7947	47.4102	20.6576	TRUE
Dnah7a	1.50651	0	0	23.2212	0	FALSE
Dnah7c	5.96285	25.979	3.58871	6.83144	23.7641	FALSE
Dnah9	0	0	0	0	7.61377	TRUE
Dnm3	8.56379	35.3163	30.7681	7.29644	14.8769	FALSE
Dock1	0	0	0	0	0	FALSE
Dock2	0	0	0	0	0	TRUE
Dock3	6.65833	14.8828	14.2585	0	2.53253	FALSE
Dock4	6.83144	0	5.13287	8.68443	19.5949	FALSE
Dok6	0	0	0	6.18713	29.6151	FALSE
Dpp10	49.3468	0	0	0	0	FALSE
Dpp6	0	26.8499	11.2496	0	0	TRUE
Dpyd	0	0	35.5359	0	0	FALSE
Dscam	21.3287	37.7818	49.6581	0	0	TRUE
Dscaml1	8.61265	0	8.61265	2.17966	0	FALSE
Dst	3.96027	22.3358	33.9893	27.5039	15.7731	FALSE
Dtna	0.578203	3.65627	9.65496	21.7229	0	TRUE
Ebf1	0	0	0	0	0	TRUE
Edil3	0	0	0	0	0.663581	FALSE
Egfem1	0	0	0	7.09721	0	TRUE
Elmo1	0	0	0	0	0	FALSE
Enox1	0	0	0	0	0	FALSE
Epha3	0	0	0	0	0	FALSE
Epha5	0	0	0	0	0	FALSE
Epha6	0	36.005	59.2336	78.5183	61.4112	FALSE
Ephb1	0	0	0	0	0	TRUE
Erbb4	0	8.70541	0	0	4.35491	TRUE
Erc2	9.47822	63.9098	71.3579	0	0.290483	TRUE
Esr1	0	3.2268	2.19897	5.54303	1.25799	TRUE
Esrrg	0	0	0	0	0	FALSE
Etl4	9.4781	15.9674	34.658	24.2784	2.80139	TRUE
Exoc4	0	0	0	0	0	FALSE
Exoc6b	7.47806	3.56941	30.2525	0	0	FALSE
Fam155a	34.274	24.6472	38.8341	10.985	0	TRUE
Fam172a	33.3794	34.1828	6.62684	38.3303	23.725	FALSE
Fam189a1	22.3358	23.7641	11.2178	6.39232	4.34149	FALSE
Fars2	0	0	0	6.39232	0	TRUE
Fat3	0	0	0	26.7708	0	TRUE
Fbxl17	22.5244	17.0878	39.3237	12.7922	15.9665	FALSE
Fbxl7	0	0	0	0	22.4666	TRUE
Fgf12	0	0	0	0	0	TRUE
Fgf14	27.3445	18.6182	7.30636	25.0266	5.95803	FALSE
Fggy	0.0136201	3.27083	0	15.5179	5.74631	FALSE
Fhit	0	0	0	0	0	FALSE
Fhod3	0.678935	17.6405	7.73863	21.6361	0	TRUE
Fmn1	3.58871	30.6694	24.4927	30.6694	6.39232	FALSE
Focad	12.4507	0	0	0.0136201	3.27083	FALSE
Foxn3	34.8434	18.9338	25.231	0	4.34149	FALSE
Foxp1	27.4088	10.7353	0	21.3287	0	FALSE
Foxp2	0	0	0	0	0	FALSE
Fras1	3.96027	9.17181	0	18.2823	10.6918	FALSE
Frmd4a	43.9287	13.939	45.5323	16.9457	0	FALSE
Frmd4b	2.89625	4.45971	7.61377	1.50651	9.12838	FALSE
Fry	0	2.17966	0	8.10778	23.9867	FALSE
Fstl4	10.6918	6.83144	15.7731	0	0	FALSE
Fstl5	0	6.34889	19.5639	2.35648	0	TRUE
Fto	27.9768	30.5011	1.18622	1.18622	7.61377	FALSE
Gabrb1	0	15.5386	0	13.8578	5.81037	TRUE
Gabrg3	0.206726	15.9809	19.0334	0	41.291	TRUE
Galnt13	0	4.15136	0.584355	2.48367	21.6621	TRUE
Galnt17	19.1345	0	11.7385	0	0	FALSE
Galntl6	0	0	9.08676	55.9037	10.6339	TRUE
Glis3	0.13848	0	0	0	0	FALSE
Gm37013	0	0	0	0	0	TRUE
Gm38666	0	0	0	0	0	TRUE
Gm38667	0	0	0	0	0	TRUE
Gmds	0	0	0	0	0	TRUE
Gpc5	0.999831	0	0	9.68572	15.4343	FALSE
Gpc6	4.70647	7.72481	22.2757	0	0	FALSE
Gphn	21.7055	39.1859	21.7055	0	30.2525	TRUE
Gpr158	4.28165	36.6453	29.4924	20.4027	0.273111	TRUE
Gria4	19.5569	8.10778	4.05256	26.3482	30.5011	FALSE
Grid1	0	0	0	0	0	TRUE
Grid2	0	0	0	0	0	TRUE
Grik1	0	0	0	0	0	FALSE
Grik2	13.7869	14.6902	14.2357	12.4753	26.1556	TRUE
Grik4	0	3.58871	26.7366	18.2823	0	FALSE
Grin2a	0	0	0	3.58871	0	TRUE
Grin2b	17.2975	10.7309	21.7055	0.529345	0	FALSE
Grip1	0	0	0	0	0	FALSE
Grm1	0	0	0	0	0	TRUE
Grm5	0	0	0	4.95915	0	TRUE
Grm7	0	0	0	0	14.2096	FALSE
Grm8	0	0	0	0	0	TRUE
Gse1	0	6.19689	4.45971	0	0	FALSE
Gtdc1	2.89625	0	0	27.9768	1.50651	TRUE
Gucy1a2	0.926447	17.0084	1.87566	14.5764	12.713	FALSE
Hcn1	0	0	0	0	0	FALSE
Hdac9	0	0	11.2496	0	0	TRUE
Hecw2	4.45971	0	0	0	0	FALSE
Hivep3	0	0	15.7731	0	0	FALSE
Hmcn1	0	0	0	0.403882	28.2808	FALSE
Hpse2	10.3043	7.09721	0.258746	2.7977	0	TRUE
Hs3st4	0	0	0.678935	0	0	TRUE
Hs6st3	48.3126	25.4171	6.39232	44.6347	6.72076	FALSE
Hydin	0	2.53253	7.13062	0	0.87678	FALSE
Immp2l	11.9426	6.66158	26.346	37.9742	74.1879	FALSE
Inpp4b	0	0	0	0	0	TRUE
Iqcm	0	3.62731	0	0	0	TRUE
Iqschfp	0	18.121	51.3527	3.40655	0	TRUE
Itpr1	0	0	0	0	0	FALSE
Itpr2	0	0	0	0	0	FALSE
Kalrn	45.5323	0	12.5259	40.8018	6.0048	FALSE
Kcnab1	0	0	0	5.41516	0	TRUE
Kcnb2	0	0	0	0	0	TRUE
Kcnd2	0.663581	0	0	7.711	0	TRUE
Kcnh1	0	0	0	0	0	FALSE
Kcnh7	0	0	0	0	0	TRUE
Kcnh8	0	0	0	3.27083	0	TRUE
Kcnip1	0	0	0	0	0	TRUE
Kcnip4	0	0	0	2.29548	0	TRUE
Kcnma1	20.097	4.83157	0.13848	0	0	TRUE
Kcnn2	0	0	19.5949	0	0	TRUE
Kcnq5	0	0	0	0	0	TRUE
Kcnt2	0	0	2.19897	12.2987	10.1755	FALSE
Khdrbs2	0	0	0	0	0	TRUE
Kif26b	0	0	0	0	0	FALSE
Kirrel3	3.31245	0	3.31245	0	0	TRUE
Klf12	17.0084	0	0	0.678935	13.9925	FALSE
Klhl1	0	1.25799	22.3358	0	0	FALSE
Ksr2	1.50651	3.65627	2.53253	0	0	FALSE
L3mbtl4	0	0	2.3218	0	0	TRUE
Lama2	0	0	0	0	0	TRUE
Large1	2.12538	0	0	0.0986695	4.27875	TRUE
Ldb2	0	0	0	0	0	FALSE
Ldlrad4	0.87678	0	0	0	0	FALSE
Lhfpl3	0.326674	0	0	0	0	TRUE
Limch1	8.61265	7.61377	0	0	20.268	FALSE
Lingo2	0	0	0	6.4068	6.4068	TRUE
Lpp	8.24976	0	0	0	0	TRUE
Lrba	7.56853	22.7688	35.0159	22.1572	38.8341	FALSE
Lrfn5	31.3643	20.99	9.65496	18.1671	25.5501	TRUE
Lrmda	0	0	0	0	0	TRUE
Lrp1b	0	0	0	55.2818	0	TRUE
Lrrc4c	44.7614	0	0	77.3287	0	FALSE
Lrrc7	0	0	20.6411	13.3016	5.71719	FALSE
Lrrtm4	46.6923	0	22.1674	0	0	TRUE
Lsamp	16.9119	0	27.8899	18.9183	16.0809	TRUE
Ltbp1	6.19689	0	0	0	1.18622	FALSE
Luzp2	0	0	0	0	0	TRUE
Macf1	27.157	18.1671	27.9768	22.4666	16.1639	FALSE
Macrod2	0	0	0	0	0	FALSE
Magi1	10.3043	0	31.3776	0	0	FALSE
Magi2	73.3311	22.5327	27.3071	9.80223	50.9902	FALSE
Malrd1	0	0	0	0	0	TRUE
Maml2	0.529345	0	0	0	0	TRUE
Maml3	30.2525	0	0	0	0	FALSE
March1	0	0	0	3.14476	0	TRUE
Mast4	46.3441	43.9287	23.6806	0	1.19415	FALSE
Mbd5	0	0	18.2823	15.1699	4.73235	TRUE
Mcc	4.34149	20.946	29.0673	0	12.2987	FALSE
Mctp1	34.1561	41.291	32.8036	39.0854	30.173	FALSE
Mdga2	0	0	0	0	0.13848	TRUE
Mecom	0	0	6.03403	0	0	TRUE
Megf11	0	7.13062	0.290483	19.5569	0	FALSE
Mei4	0	0	0	0	0	TRUE
Mgat4c	0	0	0	0	12.9067	FALSE
Msi2	0	8.20671	31.4849	0	0	FALSE
Msra	24.763	15.5179	29.6488	22.4666	7.61377	FALSE
Mtus2	0	0	11.2998	0	0.578203	FALSE
Myo16	39.1859	0	0	0	0	TRUE
Myo3a	0	8.68443	0	2.87454	0	TRUE
Myo3b	2.53192	5.13287	0	2.19897	0	FALSE
Myo5b	0	0	0	0	0	FALSE
Myt1l	0	0	23.0451	9.17181	28.2808	TRUE
Naaladl2	0	0	0	0	0	FALSE
Nalcn	0	0.578203	10.1924	0.0136201	0	FALSE
Nav2	0	1.83533	19.5639	7.41912	13.6078	FALSE
Nav3	0.309643	0	0	13.7983	13.3819	FALSE
Nbas	0	0	0	0	0	TRUE
Nbea	27.2529	24.0138	29.9745	44.4836	21.5528	TRUE
Ncald	10.6918	0	9.17181	0	0	FALSE
Ncam2	0	0	0	0	0.963639	FALSE
Nckap5	0	0	17.6863	0	0	FALSE
Nebl	0	2.87454	0	15.1699	0	TRUE
Nedd4l	0	0	4.87772	0	0	FALSE
Negr1	0	16.2318	2.87454	0	0	FALSE
Nell1	4.04713	0	19.9377	1.66994	0	TRUE
Nfia	3.62731	6.4068	0	7.17405	0	TRUE
Nkain2	0	35.7072	0	8.01832	0	TRUE
Nkain3	0	0	0	0	3.18475	FALSE
Nlgn1	61.134	0.463058	37.0535	3.28597	54.407	FALSE
Nol4	0	0	0	0	0	TRUE
Npas3	0	0	0	0	0	TRUE
Nr3c2	0	0	0	0	0	TRUE
Nrg1	0	0	0	0	0	TRUE
Nrg3	3.41835	4.35491	0	3.41835	49.9143	TRUE
Nrxn1	66.3921	28.4604	44.0476	17.5636	32.598	FALSE
Nrxn3	18.8618	47.695	49.2624	51.3892	8.24926	TRUE
Ntm	59.2336	0	0	0	7.34156	TRUE
Ntng1	0	0	0	0	0	FALSE
Ntrk3	2.87454	20.2656	12.2987	26.7366	5.96285	TRUE
Opcml	57.8852	2.91977	16.1929	33.1087	2.70806	TRUE
Otud7a	30.5011	14.8828	1.18622	27.157	25.5501	TRUE
Oxr1	6.62684	0	0	2.89191	0	FALSE
Pacrg	7.28021	6.83144	19.5949	0	0.963639	TRUE
Palld	33.9893	0	31.4849	0	18.2823	FALSE
Pard3	38.8341	38.8341	29.2833	15.3822	25.2877	FALSE
Pard3b	11.213	10.5264	0	0	3.33985	TRUE
Patj	4.05256	21.7229	0	0	0	TRUE
Pcca	0	0	0	0	0	FALSE
Pcdh15	0	0	0	0	0	TRUE
Pcdh7	0	0.678935	0	0	0	TRUE
Pcdh9	0	0	0	0	45.2713	FALSE
Pclo	0	0	0	2.76286	0.732392	FALSE
Pcsk5	0	0	0	0	0	TRUE
Pde10a	25.1148	23.725	9.7581	0	3.22631	TRUE
Pde11a	9.12838	7.61377	0	0	0	FALSE
Pde1a	0	0	0	0	0	FALSE
Pde1c	0	0	0	0	0	TRUE
Pde4b	0	0	0	0	11.9115	TRUE
Pde4d	85.45	64.2178	66.2108	34.7678	10.8334	FALSE
Pde7b	11.8699	11.8699	24.763	19.5569	0	TRUE
Pdgfd	0	0	0	0	1.50651	FALSE
Pdzd2	0	9.65496	9.12838	7.13062	18.1671	FALSE
Pdzrn4	0	15.1699	23.0451	0	0	TRUE
Phactr1	2.56619	0	7.47806	0	0	TRUE
Piezo2	0	0	0	0	0	TRUE
Pik3c2g	0	7.13062	0.87678	0.87678	0	FALSE
Pkhd1	0	0	0	0	0	TRUE
Plcb1	9.23261	12.0497	39.0107	5.70034	16.0887	FALSE
Plcb4	0	1.50651	19.5569	0	9.65496	FALSE
Plcl1	0	0	0	0	0	TRUE
Plxdc2	0	0	0	0	0	TRUE
Plxna4	0	14.9696	31.7985	0	0	TRUE
Ppargc1a	0	0	0	0	0	TRUE
Ppfia2	0	0	0	0	0	FALSE
Ppp2r2b	4.6508	0.0255632	35.8158	0	5.41516	TRUE
Prex2	20.99	0	0	0	0	FALSE
Prickle2	8.10778	0	17.4885	0	10.7407	FALSE
Prkca	0	0	0	0	0	FALSE
Prkcb	25.5501	11.8699	14.8828	8.61265	13.0425	FALSE
Prkce	38.5064	5.34212	36.102	18.2407	18.2407	FALSE
Prkg1	0	0	13.3046	0	0	TRUE
Prkn	0	31.7401	33.7044	7.04543	0	TRUE
Psd3	0	0	0	0	1.8467	TRUE
Ptprd	0	0	0	0	0	TRUE
Ptprg	9.72708	3.18475	28.895	6.00456	13.6078	FALSE
Ptprk	0	9.90221	0	0	0	FALSE
Ptprm	0	0	0	0	0	FALSE
Ptprn2	34.0237	0	55.6439	0	3.2654	FALSE
Ptprt	0	0	0	0	0	FALSE
Rabgap1l	0	0	16.9782	0.804398	29.9745	FALSE
Rad51b	8.37922	14.8647	39.6195	6.7868	17.5247	FALSE
Ralyl	13.3439	11.2159	0	15.1506	3.0164	FALSE
Rarb	0	0	0	0	0	TRUE
Rbfox1	104.548	0	0	65.3274	38.6604	TRUE
Rbfox3	35.8158	15.5386	16.7025	0	13.315	FALSE
Rbms3	0	15.7658	89.2832	0	0	TRUE
Reln	6.21426	0	0	0	0	TRUE
Rere	12.4507	7.61377	23.2212	4.45971	0	FALSE
Rgs6	14.3544	5.6685	33.5393	16.9782	0	TRUE
Rgs7	25.979	2.19897	15.7731	6.39232	0	FALSE
Rims1	10.5326	7.56853	24.6472	4.95915	0	TRUE
Rims2	20.6411	17.0878	24.4787	0	0	FALSE
Rit2	0	0	0	0	0	TRUE
Robo1	52.9239	43.1522	62.1454	39.5042	22.1014	FALSE
Robo2	103.023	44.5885	48.2271	25.1552	23.2212	FALSE
Ror1	0	16.8208	0	7.61377	13.0425	FALSE
Rora	4.15136	0	0	0	0	TRUE
Rsrc1	0	0	0	0	0	FALSE
Runx2	0.87678	0.0136201	24.763	4.87772	0	TRUE
Ryr2	41.2119	3.62731	13.3555	23.3877	23.3877	FALSE
Ryr3	0	10.3043	18.0013	21.9067	16.4279	FALSE
Samd12	0	0	0	0	0	TRUE
Samd5	0	0	0	0	0	TRUE
Scaper	0	0	0	0	0	TRUE
Schip1	0	15.3822	39.6195	4.95915	0	TRUE
Sdk1	0	0	38.9106	0	0	FALSE
Sema3a	0	3.92079	0	0	11.3117	FALSE
Sema5a	1.35016	0	0	0	0	TRUE
Sema6d	1.96586	10.7353	12.5259	0	0	FALSE
Setbp1	0	0	0	0	0	TRUE
Sgcd	0	0	0	0	0	TRUE
Sgcz	0	0	0	20.9701	0	TRUE
Shank2	1.64114	12.2553	2.56619	3.22631	9.28472	FALSE
Skint5	0	0	0	0	0	TRUE
Skint6	0	0	0	0	0	TRUE
Slc14a2	4.6508	0	0	7.0481	0	TRUE
Slc24a3	0	0	1.9408	0	0	FALSE
Slc25a21	31.0212	17.9011	0	5.41516	0	TRUE
Slc35f1	18.5135	0	31.0212	32.5846	27.9985	TRUE
Slc39a11	16.1162	1.06787	0	0	0	FALSE
Slc4a4	0	0	0	0	0	FALSE
Slc8a1	0	0	0	0	12.4507	FALSE
Slc9a9	4.61533	0.0986695	1.8467	0	0	FALSE
Slit2	0	3.65627	0	4.87772	5.30658	TRUE
Slit3	0	0	0	9.46245	0	TRUE
Smyd3	0	0	0	0	0	FALSE
Snd1	0	0	0	0	0	FALSE
Snrpn	0	2.6258	0	0	0	TRUE
Sntg1	0	0	0	29.4729	0	FALSE
Snx29	10.7309	4.6508	34.995	0	0	TRUE
Sorcs1	0	0	0	1.8467	0	TRUE
Sorcs2	23.2212	7.61377	8.61265	0	0	FALSE
Sorcs3	0	0	0	0	0	TRUE
Sox5	0	0	0	0	0	FALSE
Sox6	0	0	0	0	0	FALSE
Spag16	0	13.1353	0	0	0	TRUE
Spata16	0	0	0	0	0	FALSE
Spock1	9.90221	10.3641	0	0	0	FALSE
Spock3	0	0	9.17181	0	1.25799	TRUE
St18	0	0.13848	0	5.96285	0	FALSE
St6galnac3	42.0189	18.0785	37.2851	35.0159	1.05412	FALSE
Stag1	0	0	0	0	0	FALSE
Stard13	0	0	0	6.85167	4.13733	FALSE
Stpg2	0	0	14.3439	0	16.5232	FALSE
Sugct	0	0	0	3.00738	0	TRUE
Supt3	0	0	2.89625	0	0	TRUE
Syn3	0	0	0	0	0	TRUE
Syne1	18.6394	47.0133	44.4836	45.3196	42.0189	TRUE
Synpr	0	0	0	0	0	FALSE
Syt1	0	12.3856	25.2877	12.3856	1.8467	FALSE
Tafa1	27.9225	10.0874	0	22.7688	20.9557	TRUE
Tafa2	0	0	0	0	1.06787	FALSE
Tanc2	0	9.12838	5.30658	15.5179	0	FALSE
Tbc1d5	6.21426	0	13.8578	7.47806	0	TRUE
Tcf4	0	0	0	27.9768	0	FALSE
Tenm2	11.9704	2.26479	22.9025	51.6614	86.9262	TRUE
Tenm3	2.60592	9.36161	3.84124	24.2241	3.62731	FALSE
Tenm4	0	0	0	0	0	FALSE
Thrb	0	0	5.74631	0	8.10778	TRUE
Thsd4	0.0986695	0	3.31245	7.97026	0	FALSE
Thsd7a	0	5.13287	0	0	3.2268	FALSE
Thsd7b	0	0	0	0	0	FALSE
Tiam1	0	2.89625	0	0	0	FALSE
Tln2	15.7731	2.87454	11.7534	0.13848	0	FALSE
Tmem117	16.1162	24.4155	22.37	6.21426	11.7385	TRUE
Tmem132c	0	4.87772	0	0	0	FALSE
Tmem132d	0	1.33899	4.37595	0	0	FALSE
Tmem178b	0	3.58871	15.7731	0	8.68443	TRUE
Tmtc2	0	0	0	19.5949	3.96027	FALSE
Tnik	24.4927	23.7641	13.4182	9.17181	11.7534	FALSE
Tnr	0	0	27.5039	0	4.73235	FALSE
Tpk1	0	3.65627	0	7.13062	0	TRUE
Trappc9	0	12.2908	40.9819	10.834	0.663581	FALSE
Trdn	0	6.39232	0	0	0	TRUE
Trhde	0	0	0	0	0	FALSE
Trpm3	0.676522	25.8149	0	0	11.6786	TRUE
Tshz2	0	0	0	0	0	FALSE
Ttc28	7.73863	1.87566	11.7534	0.403882	0	FALSE
Unc13c	0	0	0	0	0	TRUE
Unc5c	18.8566	0	24.763	0	9.65496	FALSE
Unc5d	1.4447	2.7977	0	0	9.46245	TRUE
Ush2a	0	0.372999	0	0	0	FALSE
Utrn	4.61566	0	0	0	0	TRUE
Vav3	0	0	12.4507	0	0	FALSE
Vps13b	0	1.05412	0	0	0	FALSE
Vwa8	11.2178	0	18.2823	1.562	0	FALSE
Wwox	0	0	0	0	0	FALSE
Xkr4	0	3.48467	0	1.38734	24.0766	FALSE
Zbtb20	4.53571	13.9925	27.119	14.8719	0	FALSE
Zfhx3	0	6.02751	21.6621	0	0	FALSE
Zfp385b	0	0	0	0.678935	0	FALSE
Zfp407	0	0	0	0	0	FALSE
Zfp536	0	0	0	0	0	TRUE
Zfp804b	0	36.5215	0	0	0	FALSE
Zfp993	0	0	0	0	0	FALSE
Zfpm2	0	0	0	0	0	TRUE
Zmat4	16.7025	23.0432	0	0	0	FALSE
