# Supplementary material for: Cell-type specialization is encoded by specific chromatin topologies
Source: Nature. 2021 Nov 17;599(7886):684–91. doi: 10.1038/s41586-021-04081-2 (PMC8612935; doi:10.1038/s41586-021-04081-2)
Supplement: Supplementary file 31 — Source Data Extended Data Fig. 7 [file 41586_2021_4081_MOESM31_ESM.xlsx]

## Sheet: legend
	description
ED7a	Insulation scores can be found in Supplemental table 4; lsRRPM and lsARPM values can be found in Supplemental Table 8
ED7b	Insulation scores can be found in Supplemental table 4; lsRRPM and lsARPM values can be found in Supplemental Table 9
ED7c	GAM matrices are available in GEO repository, accession number: GSE94364
ED7d	n/a
ED7e	Gyration radii for coloured domains in the Nrxn3 locus (chr12:87,600,000-92,400,000) in mESCs and DNs
ED7f	Confocal images; Raw images and ROIs can be found in:	https://github.com/pombo-lab/WinickNg_Kukalev_Harabula_Nature_2021/tree/main/microscopy_images/Figure_3f_EDFig_7f/
ED7g	Confocal images; Raw images and ROIs can be found in:	https://github.com/pombo-lab/WinickNg_Kukalev_Harabula_Nature_2021/tree/main/microscopy_images/Figure_3h_EDFig_7g/

## Sheet: ED7e
grey_domain	cell_type_grey	red_domain	cell_type_red	green_domain	cell_type_green	blue_domain	cell_type_blue	yellow_domain	cell_type_yellow	darkgrey_domain	cell_type_darkgrey
4.81034	ESC	4.33746	ESC	4.23192	ESC	5.86233	ESC	5.21572	ESC	4.10502	ESC
5.1865	ESC	4.57577	ESC	4.10646	ESC	5.13684	ESC	5.05046	ESC	4.68275	ESC
4.98022	ESC	4.56686	ESC	4.41014	ESC	5.65599	ESC	4.18508	ESC	4.07239	ESC
5.36479	ESC	4.75362	ESC	4.50568	ESC	5.56297	ESC	4.71008	ESC	4.07104	ESC
4.95774	ESC	4.7244	ESC	4.24927	ESC	5.48658	ESC	4.34608	ESC	4.66328	ESC
6.52982	ESC	4.51132	ESC	4.31837	ESC	5.77232	ESC	3.95847	ESC	3.84828	ESC
4.52251	ESC	4.72941	ESC	4.56736	ESC	4.8803	ESC	4.17812	ESC	4.12598	ESC
5.18011	ESC	4.84167	ESC	3.90611	ESC	5.89792	ESC	4.02986	ESC	4.17413	ESC
4.36139	ESC	4.70836	ESC	4.51786	ESC	5.3453	ESC	3.69889	ESC	5.05503	ESC
5.31764	ESC	4.91642	ESC	4.39507	ESC	5.52191	ESC	3.58793	ESC	4.59281	ESC
4.69302	ESC	4.47203	ESC	4.6329	ESC	5.08074	ESC	5.28429	ESC	4.41065	ESC
4.70549	ESC	4.88779	ESC	4.53844	ESC	5.56064	ESC	5.52313	ESC	4.42528	ESC
5.37367	ESC	4.78006	ESC	4.37673	ESC	4.93474	ESC	4.23056	ESC	4.12113	ESC
5.56925	ESC	5.26136	ESC	4.54421	ESC	5.35452	ESC	4.72903	ESC	4.42874	ESC
4.55061	ESC	4.67965	ESC	4.5221	ESC	5.45916	ESC	3.72394	ESC	4.31069	ESC
5.43406	ESC	4.34942	ESC	4.2292	ESC	4.84154	ESC	5.45297	ESC	4.50532	ESC
5.20097	ESC	4.74851	ESC	4.30774	ESC	5.38464	ESC	3.88323	ESC	4.54436	ESC
4.44843	ESC	4.62032	ESC	4.27137	ESC	5.491	ESC	4.0445	ESC	4.40998	ESC
4.65981	ESC	4.68348	ESC	4.25956	ESC	5.05441	ESC	4.4368	ESC	4.17452	ESC
5.71652	ESC	5.03627	ESC	4.10586	ESC	5.32784	ESC	4.21021	ESC	4.00009	ESC
5.41488	ESC	4.76995	ESC	4.61672	ESC	5.49435	ESC	4.90201	ESC	4.47712	ESC
5.03364	ESC	4.67092	ESC	4.1886	ESC	5.60731	ESC	4.78981	ESC	4.38231	ESC
4.38951	ESC	4.61539	ESC	4.81073	ESC	4.57766	ESC	4.70302	ESC	3.92836	ESC
5.16688	ESC	5.00472	ESC	4.48611	ESC	5.37329	ESC	4.90638	ESC	4.202	ESC
4.70326	ESC	4.92673	ESC	4.56317	ESC	4.95694	ESC	4.54582	ESC	4.15718	ESC
4.71346	ESC	4.39401	ESC	4.26279	ESC	6.08226	ESC	3.81957	ESC	4.07569	ESC
4.76006	ESC	4.76868	ESC	4.22862	ESC	5.34696	ESC	3.86016	ESC	4.49594	ESC
4.56966	ESC	4.57584	ESC	4.17669	ESC	4.90118	ESC	3.9896	ESC	4.412	ESC
4.82607	ESC	4.52362	ESC	4.402	ESC	5.71285	ESC	3.91768	ESC	4.44792	ESC
4.428	ESC	5.38993	ESC	4.20473	ESC	5.71343	ESC	4.62959	ESC	3.95199	ESC
5.57916	ESC	4.47775	ESC	4.28346	ESC	4.90526	ESC	5.60899	ESC	4.49576	ESC
5.18999	ESC	4.51027	ESC	3.97302	ESC	5.03627	ESC	4.55367	ESC	5.33702	ESC
4.67577	ESC	4.89573	ESC	4.52977	ESC	4.73578	ESC	4.64242	ESC	4.02774	ESC
5.8238	ESC	4.59058	ESC	4.50213	ESC	5.32096	ESC	5.0019	ESC	3.90048	ESC
4.2374	ESC	4.77241	ESC	4.36116	ESC	5.42612	ESC	4.18866	ESC	4.22048	ESC
4.89725	ESC	4.27369	ESC	4.40957	ESC	5.45947	ESC	3.89253	ESC	4.15836	ESC
4.83548	ESC	5.08946	ESC	4.32538	ESC	4.96994	ESC	3.5479	ESC	4.70559	ESC
4.85919	ESC	4.56361	ESC	4.19813	ESC	5.50184	ESC	3.7413	ESC	4.24482	ESC
4.88995	ESC	4.78345	ESC	4.28641	ESC	5.45784	ESC	3.32469	ESC	4.19437	ESC
4.47494	ESC	5.41345	ESC	4.08024	ESC	5.14295	ESC	3.70571	ESC	4.40507	ESC
5.43523	ESC	4.72546	ESC	4.33216	ESC	4.44536	ESC	4.98197	ESC	4.62569	ESC
5.92769	ESC	4.81068	ESC	3.97497	ESC	4.74897	ESC	4.23307	ESC	4.56071	ESC
4.46273	ESC	4.6652	ESC	4.76362	ESC	4.74282	ESC	4.45946	ESC	4.11758	ESC
5.43294	ESC	4.8433	ESC	4.37385	ESC	5.75586	ESC	4.95522	ESC	5.08863	ESC
4.509	ESC	4.65808	ESC	4.43802	ESC	4.83593	ESC	4.23961	ESC	4.1063	ESC
5.0335	ESC	4.46659	ESC	4.54173	ESC	5.74415	ESC	3.57691	ESC	4.12903	ESC
4.39436	ESC	4.85058	ESC	4.66656	ESC	5.68157	ESC	3.49294	ESC	4.37279	ESC
5.01607	ESC	4.30608	ESC	4.61417	ESC	5.39389	ESC	4.49397	ESC	4.32171	ESC
4.38575	ESC	4.75324	ESC	4.34962	ESC	4.79609	ESC	4.16567	ESC	3.97551	ESC
5.8588	ESC	5.61181	ESC	3.96891	ESC	4.8721	ESC	3.65658	ESC	4.30086	ESC
5.74138	ESC	4.86858	ESC	4.27273	ESC	5.18704	ESC	4.06442	ESC	4.23285	ESC
4.37422	ESC	4.76129	ESC	4.38811	ESC	4.66632	ESC	4.83761	ESC	4.29351	ESC
4.69403	ESC	4.9495	ESC	4.47916	ESC	5.27924	ESC	4.42025	ESC	4.35181	ESC
4.92601	ESC	4.44952	ESC	4.62748	ESC	5.12004	ESC	4.48101	ESC	4.42296	ESC
3.98989	ESC	4.66747	ESC	4.32222	ESC	5.15702	ESC	4.39867	ESC	4.26195	ESC
4.52056	ESC	4.59374	ESC	4.37314	ESC	5.51127	ESC	4.49101	ESC	4.20802	ESC
4.45637	ESC	4.94213	ESC	4.3751	ESC	4.66758	ESC	3.99661	ESC	4.52588	ESC
4.49842	ESC	4.64377	ESC	4.13094	ESC	4.72235	ESC	3.84664	ESC	4.40634	ESC
4.90947	ESC	4.73872	ESC	4.09836	ESC	5.19113	ESC	4.67004	ESC	3.96557	ESC
4.93913	ESC	4.91575	ESC	4.1403	ESC	5.28398	ESC	3.633	ESC	4.57437	ESC
5.13507	ESC	4.8221	ESC	4.58883	ESC	4.95036	ESC	5.6397	ESC	4.19217	ESC
4.69978	ESC	5.04963	ESC	4.15067	ESC	5.06319	ESC	4.16447	ESC	4.75978	ESC
4.77381	ESC	4.52871	ESC	4.261	ESC	5.60675	ESC	4.81865	ESC	4.09669	ESC
4.97666	ESC	5.04481	ESC	4.48194	ESC	5.08549	ESC	4.71818	ESC	4.64499	ESC
4.54937	ESC	4.5125	ESC	4.17517	ESC	5.32653	ESC	4.55165	ESC	4.24639	ESC
5.44331	ESC	5.04642	ESC	4.2649	ESC	4.65467	ESC	4.17143	ESC	4.22666	ESC
4.72498	ESC	4.7332	ESC	4.41098	ESC	5.1436	ESC	3.57964	ESC	4.48119	ESC
4.71796	ESC	4.70868	ESC	4.28201	ESC	4.87649	ESC	3.8284	ESC	4.6082	ESC
4.39615	ESC	4.63235	ESC	4.32499	ESC	5.05247	ESC	3.92113	ESC	4.14282	ESC
6.17657	ESC	4.8691	ESC	4.50878	ESC	5.00116	ESC	4.67297	ESC	4.77518	ESC
5.11253	ESC	4.48025	ESC	4.5857	ESC	5.21652	ESC	5.7456	ESC	4.11836	ESC
4.44692	ESC	4.68096	ESC	4.26585	ESC	4.73686	ESC	4.73391	ESC	3.77004	ESC
4.82883	ESC	4.63822	ESC	4.32648	ESC	5.19237	ESC	3.84134	ESC	3.91639	ESC
4.81971	ESC	4.90464	ESC	4.30699	ESC	5.82582	ESC	5.79791	ESC	4.67671	ESC
4.75914	ESC	4.78935	ESC	4.34507	ESC	5.3298	ESC	4.1203	ESC	4.79424	ESC
5.02256	ESC	4.98584	ESC	4.36235	ESC	5.41946	ESC	4.1243	ESC	4.10502	ESC
4.79787	ESC	4.78731	ESC	4.25256	ESC	5.29171	ESC	4.54625	ESC	4.58691	ESC
4.98796	ESC	4.9285	ESC	4.59954	ESC	5.17942	ESC	4.061	ESC	4.55764	ESC
4.43465	ESC	5.0192	ESC	4.24983	ESC	5.20196	ESC	4.21067	ESC	4.12143	ESC
5.53854	ESC	5.20518	ESC	4.43723	ESC	4.68318	ESC	4.45218	ESC	4.19315	ESC
5.10094	ESC	4.65505	ESC	4.25167	ESC	5.17353	ESC	4.79934	ESC	4.48527	ESC
4.19609	ESC	4.9449	ESC	4.29128	ESC	5.32954	ESC	3.96664	ESC	4.44575	ESC
5.14712	ESC	4.93617	ESC	4.50635	ESC	6.09256	ESC	4.62431	ESC	4.41931	ESC
5.12879	ESC	5.01795	ESC	4.37244	ESC	5.54706	ESC	4.6593	ESC	4.73578	ESC
4.62999	ESC	4.78761	ESC	4.24279	ESC	5.60945	ESC	4.31699	ESC	4.36428	ESC
5.21369	ESC	4.79375	ESC	4.61262	ESC	5.36151	ESC	3.80943	ESC	4.29124	ESC
5.28221	ESC	4.67254	ESC	4.05824	ESC	6.56135	ESC	4.43562	ESC	4.66463	ESC
5.50986	ESC	4.58124	ESC	4.54783	ESC	5.29803	ESC	3.92428	ESC	4.65011	ESC
4.06825	ESC	4.77853	ESC	3.97375	ESC	4.85905	ESC	4.66571	ESC	4.1127	ESC
6.08107	ESC	5.09689	ESC	4.40244	ESC	5.03767	ESC	4.3446	ESC	4.01915	ESC
4.9726	ESC	4.69624	ESC	4.19202	ESC	5.28819	ESC	5.27136	ESC	4.7931	ESC
4.91946	ESC	4.67802	ESC	4.37948	ESC	5.79526	ESC	3.78223	ESC	3.9624	ESC
4.67072	ESC	4.81644	ESC	4.27984	ESC	5.16268	ESC	3.76202	ESC	4.62725	ESC
4.67325	ESC	4.97059	ESC	4.65835	ESC	5.56744	ESC	4.86298	ESC	4.59354	ESC
4.92518	ESC	4.56192	ESC	4.40054	ESC	4.91981	ESC	4.0433	ESC	4.67778	ESC
5.82509	ESC	4.86354	ESC	4.25166	ESC	5.30487	ESC	4.43317	ESC	4.82878	ESC
4.70558	ESC	4.63422	ESC	4.28258	ESC	4.98351	ESC	3.78401	ESC	3.93467	ESC
5.07916	ESC	4.72178	ESC	4.15746	ESC	4.79054	ESC	4.67531	ESC	5.0542	ESC
6.03446	ESC	4.6363	ESC	4.37288	ESC	4.86526	ESC	4.51874	ESC	4.52966	ESC
5.37688	ESC	4.93233	ESC	4.65749	ESC	5.25848	ESC	4.1049	ESC	4.39924	ESC
4.63577	ESC	4.51462	ESC	4.24967	ESC	5.81783	ESC	4.12541	ESC	4.22254	ESC
5.07892	ESC	4.47709	ESC	4.38227	ESC	4.76373	ESC	4.33589	ESC	4.07713	ESC
4.55616	ESC	4.72239	ESC	4.28043	ESC	5.64558	ESC	3.63927	ESC	3.84209	ESC
4.64391	ESC	4.66137	ESC	4.40116	ESC	4.93008	ESC	4.7422	ESC	4.23947	ESC
5.41817	ESC	4.5735	ESC	4.67661	ESC	5.36564	ESC	4.2472	ESC	4.88336	ESC
4.68549	ESC	5.03012	ESC	4.0534	ESC	4.89758	ESC	4.08428	ESC	5.14739	ESC
4.49565	ESC	4.57447	ESC	4.89416	ESC	5.7684	ESC	3.61826	ESC	4.36797	ESC
5.10405	ESC	4.90711	ESC	4.05914	ESC	5.56762	ESC	3.8955	ESC	4.97797	ESC
5.69257	ESC	4.74392	ESC	4.28547	ESC	4.92675	ESC	3.93647	ESC	4.24246	ESC
6.47261	ESC	4.79523	ESC	4.14164	ESC	6.08034	ESC	4.02452	ESC	4.52848	ESC
5.94986	ESC	4.82861	ESC	4.3083	ESC	5.22568	ESC	4.39398	ESC	4.34004	ESC
4.87423	ESC	4.4568	ESC	4.22829	ESC	5.65724	ESC	4.26689	ESC	4.18358	ESC
4.72378	ESC	4.76396	ESC	4.39359	ESC	5.0439	ESC	3.38125	ESC	4.38087	ESC
4.79677	ESC	4.43402	ESC	5.2506	ESC	5.36391	ESC	4.75257	ESC	4.27335	ESC
4.97051	ESC	4.5051	ESC	4.70697	ESC	5.11443	ESC	3.8041	ESC	4.73288	ESC
4.75962	ESC	5.09218	ESC	4.06619	ESC	5.50439	ESC	3.94768	ESC	5.19136	ESC
4.52981	ESC	4.65665	ESC	4.84694	ESC	5.59694	ESC	3.67372	ESC	4.3526	ESC
5.3857	ESC	4.4608	ESC	4.21031	ESC	5.31762	ESC	4.09772	ESC	5.37097	ESC
5.06333	ESC	4.68067	ESC	4.51602	ESC	5.75632	ESC	3.68843	ESC	4.33489	ESC
6.32875	ESC	5.08806	ESC	4.30002	ESC	5.21419	ESC	4.03865	ESC	4.29862	ESC
4.94798	ESC	4.45859	ESC	4.03666	ESC	5.42715	ESC	3.94358	ESC	4.01408	ESC
5.73172	ESC	4.73331	ESC	5.21625	ESC	5.18854	ESC	3.91431	ESC	3.96167	ESC
4.28269	ESC	4.42602	ESC	4.17681	ESC	5.71023	ESC	3.73425	ESC	4.49417	ESC
4.81952	ESC	4.4292	ESC	4.23357	ESC	4.98262	ESC	5.04119	ESC	4.15794	ESC
4.22609	ESC	4.87957	ESC	4.12556	ESC	4.98601	ESC	3.65351	ESC	4.86777	ESC
4.46696	ESC	4.95109	ESC	4.50776	ESC	5.64847	ESC	3.44976	ESC	4.55445	ESC
5.03499	ESC	5.23684	ESC	4.86286	ESC	5.57761	ESC	4.22128	ESC	4.01138	ESC
5.66108	ESC	4.87566	ESC	4.11517	ESC	6.19875	ESC	3.8479	ESC	4.68959	ESC
4.58847	ESC	4.84044	ESC	4.63214	ESC	4.97495	ESC	4.01992	ESC	4.35022	ESC
5.69458	ESC	5.3091	ESC	4.22715	ESC	5.01013	ESC	4.04142	ESC	4.66215	ESC
5.175	ESC	4.8213	ESC	3.96915	ESC	5.1144	ESC	4.05136	ESC	4.40994	ESC
5.08473	ESC	4.48276	ESC	4.0569	ESC	5.30362	ESC	4.32837	ESC	4.99638	ESC
4.28493	ESC	4.35946	ESC	4.10353	ESC	4.86262	ESC	4.35831	ESC	3.93163	ESC
4.99727	ESC	4.50868	ESC	4.24009	ESC	5.83603	ESC	5.02466	ESC	4.20962	ESC
4.85992	ESC	4.5719	ESC	4.38829	ESC	5.22718	ESC	3.74129	ESC	4.43718	ESC
4.485	ESC	4.81691	ESC	4.36317	ESC	5.76225	ESC	3.54812	ESC	4.71678	ESC
4.41613	ESC	4.78836	ESC	4.15691	ESC	5.51595	ESC	3.74426	ESC	4.55307	ESC
4.74216	ESC	4.68544	ESC	4.54738	ESC	4.48911	ESC	3.80191	ESC	4.73796	ESC
5.01753	ESC	5.069	ESC	4.15814	ESC	5.67291	ESC	4.019	ESC	4.26955	ESC
6.50872	ESC	5.00582	ESC	4.43209	ESC	5.77794	ESC	3.95716	ESC	4.70663	ESC
5.21602	ESC	4.60633	ESC	3.87158	ESC	5.25021	ESC	4.29967	ESC	4.3177	ESC
5.41087	ESC	4.45765	ESC	4.09869	ESC	5.35447	ESC	4.15175	ESC	5.0332	ESC
4.47574	ESC	4.57805	ESC	4.24867	ESC	5.79051	ESC	4.61133	ESC	4.19636	ESC
4.67394	ESC	4.39806	ESC	4.40082	ESC	5.05888	ESC	5.17843	ESC	4.32212	ESC
4.55802	ESC	4.34999	ESC	4.06665	ESC	5.05389	ESC	4.22645	ESC	4.82148	ESC
4.1455	ESC	5.10207	ESC	4.34842	ESC	5.24314	ESC	4.71869	ESC	4.29691	ESC
4.27714	ESC	4.58241	ESC	4.42033	ESC	4.54197	ESC	3.74631	ESC	4.44762	ESC
5.05875	ESC	4.53714	ESC	4.29115	ESC	5.14344	ESC	4.21686	ESC	4.50945	ESC
4.6014	ESC	4.57393	ESC	4.06762	ESC	5.39392	ESC	4.216	ESC	4.61962	ESC
6.8716	ESC	5.1764	ESC	4.52668	ESC	6.37238	ESC	3.7264	ESC	4.37901	ESC
5.08808	ESC	4.53399	ESC	4.13742	ESC	5.06308	ESC	3.80003	ESC	4.76606	ESC
6.34293	ESC	4.59146	ESC	4.21488	ESC	5.18797	ESC	3.9884	ESC	5.314	ESC
4.90791	ESC	4.48257	ESC	4.60366	ESC	5.35762	ESC	5.15831	ESC	4.21258	ESC
4.53962	ESC	4.66204	ESC	4.16272	ESC	4.89852	ESC	5.21617	ESC	4.57127	ESC
4.90804	ESC	4.33336	ESC	4.43297	ESC	5.72412	ESC	4.03882	ESC	4.17082	ESC
4.20327	ESC	5.05432	ESC	4.6079	ESC	4.5872	ESC	4.6167	ESC	4.73766	ESC
4.85079	ESC	4.61727	ESC	4.57078	ESC	4.93211	ESC	4.02631	ESC	4.31841	ESC
4.51358	ESC	4.5106	ESC	4.48891	ESC	6.16803	ESC	3.94336	ESC	4.52943	ESC
4.68554	ESC	5.18684	ESC	4.4035	ESC	6.3367	ESC	3.81508	ESC	4.40193	ESC
5.17379	ESC	5.07633	ESC	4.48083	ESC	5.06897	ESC	3.83803	ESC	5.13612	ESC
4.94792	ESC	4.90887	ESC	4.32047	ESC	4.98408	ESC	3.75996	ESC	4.46177	ESC
5.123	ESC	4.60399	ESC	3.99283	ESC	5.16188	ESC	3.83674	ESC	5.32905	ESC
5.04897	ESC	4.68449	ESC	4.65963	ESC	5.20291	ESC	4.94678	ESC	4.69148	ESC
5.12316	ESC	4.35684	ESC	4.21267	ESC	5.91335	ESC	5.24501	ESC	4.66429	ESC
4.69344	ESC	4.72438	ESC	4.96315	ESC	5.02836	ESC	3.92775	ESC	4.13414	ESC
4.40255	ESC	4.49505	ESC	4.73132	ESC	4.95575	ESC	4.38009	ESC	4.05983	ESC
5.66024	ESC	4.39664	ESC	4.62279	ESC	5.82982	ESC	4.5985	ESC	4.43678	ESC
4.95161	ESC	4.70969	ESC	4.02866	ESC	4.73088	ESC	3.96785	ESC	3.94464	ESC
5.11362	ESC	4.75939	ESC	4.47296	ESC	5.11296	ESC	4.52437	ESC	3.80951	ESC
5.35042	ESC	5.39575	ESC	4.31878	ESC	5.31787	ESC	3.92047	ESC	4.31163	ESC
4.53166	ESC	4.6876	ESC	4.36193	ESC	5.27127	ESC	4.90421	ESC	4.07918	ESC
5.364	ESC	4.71006	ESC	4.36427	ESC	4.86453	ESC	4.39607	ESC	5.18885	ESC
4.69658	ESC	4.61222	ESC	4.62258	ESC	5.548	ESC	5.40876	ESC	4.21615	ESC
4.41668	ESC	4.38638	ESC	4.63942	ESC	4.76227	ESC	5.43672	ESC	4.40948	ESC
4.85929	ESC	4.89946	ESC	4.73081	ESC	5.46135	ESC	4.18465	ESC	4.26219	ESC
4.23685	ESC	4.72914	ESC	4.53992	ESC	4.82334	ESC	4.9019	ESC	4.09021	ESC
4.69143	ESC	4.38435	ESC	4.85876	ESC	5.08416	ESC	3.93012	ESC	4.63327	ESC
4.81358	ESC	4.68098	ESC	4.36361	ESC	5.53668	ESC	3.81985	ESC	4.56016	ESC
4.78828	ESC	4.96915	ESC	4.0569	ESC	5.29092	ESC	4.56325	ESC	4.12253	ESC
5.70946	ESC	5.24774	ESC	4.48772	ESC	5.16208	ESC	4.02065	ESC	4.64523	ESC
4.49262	ESC	4.35335	ESC	4.23476	ESC	4.7599	ESC	3.95581	ESC	4.62103	ESC
5.38684	ESC	4.64833	ESC	4.05433	ESC	5.40928	ESC	4.34375	ESC	4.45508	ESC
4.86888	ESC	4.4944	ESC	4.72874	ESC	4.83377	ESC	4.86308	ESC	4.41431	ESC
4.85182	ESC	4.43176	ESC	4.30593	ESC	5.28792	ESC	5.39907	ESC	4.66986	ESC
4.91706	ESC	4.67337	ESC	4.64512	ESC	5.44608	ESC	4.16544	ESC	4.66399	ESC
4.85974	ESC	4.84615	ESC	4.34963	ESC	5.54205	ESC	4.51339	ESC	3.96907	ESC
5.34122	ESC	4.53428	ESC	4.35454	ESC	5.40507	ESC	3.74919	ESC	4.67307	ESC
5.68196	ESC	4.53813	ESC	4.14511	ESC	5.15879	ESC	4.97748	ESC	4.04145	ESC
4.29954	ESC	5.10438	ESC	4.45843	ESC	5.0225	ESC	4.43366	ESC	5.06342	ESC
4.93385	ESC	5.42523	ESC	4.40117	ESC	5.24057	ESC	3.4003	ESC	4.1113	ESC
5.33164	ESC	4.45819	ESC	4.23701	ESC	4.81759	ESC	4.14876	ESC	4.67066	ESC
6.47638	ESC	4.4459	ESC	4.08427	ESC	4.82431	ESC	3.80695	ESC	4.5282	ESC
4.41062	ESC	4.47101	ESC	4.62335	ESC	5.51523	ESC	4.96134	ESC	4.25502	ESC
4.63635	ESC	4.39259	ESC	4.34925	ESC	5.07986	ESC	5.40271	ESC	4.2681	ESC
4.34389	ESC	4.51258	ESC	4.34027	ESC	4.97197	ESC	4.268	ESC	3.98829	ESC
4.47712	ESC	5.05053	ESC	4.32763	ESC	5.24278	ESC	4.38388	ESC	4.41074	ESC
5.04517	ESC	4.54029	ESC	4.29911	ESC	5.37712	ESC	4.21045	ESC	4.33346	ESC
4.87906	ESC	4.85201	ESC	4.12882	ESC	5.70633	ESC	5.29214	ESC	4.66872	ESC
4.65759	ESC	4.86542	ESC	4.06745	ESC	4.86875	ESC	5.35342	ESC	4.54076	ESC
6.249	ESC	4.85276	ESC	4.21382	ESC	5.23621	ESC	4.53162	ESC	4.88438	ESC
4.91305	ESC	4.47931	ESC	4.69318	ESC	4.65776	ESC	3.63846	ESC	4.30519	ESC
5.85177	ESC	4.6257	ESC	4.5375	ESC	5.42683	ESC	4.21209	ESC	4.38033	ESC
5.07551	ESC	4.57463	ESC	4.57661	ESC	5.37321	ESC	4.18362	ESC	4.27725	ESC
5.13555	ESC	4.7079	ESC	4.84872	ESC	5.70402	ESC	5.01327	ESC	4.48519	ESC
4.59973	ESC	4.61507	ESC	4.97931	ESC	5.51324	ESC	4.22961	ESC	3.95941	ESC
5.55078	ESC	4.99064	ESC	4.4956	ESC	5.51759	ESC	4.16576	ESC	4.34121	ESC
5.16817	ESC	4.65457	ESC	4.22998	ESC	5.02717	ESC	4.21399	ESC	5.51665	ESC
5.18371	ESC	4.71943	ESC	4.21302	ESC	5.34543	ESC	4.68243	ESC	4.40978	ESC
4.93202	ESC	4.85456	ESC	4.1388	ESC	5.0508	ESC	4.74594	ESC	4.53031	ESC
5.85483	ESC	4.65534	ESC	4.13816	ESC	5.19343	ESC	3.82218	ESC	4.32793	ESC
5.33166	ESC	4.42922	ESC	4.49957	ESC	5.83681	ESC	4.18306	ESC	4.39944	ESC
6.38832	ESC	4.48479	ESC	4.46508	ESC	5.19531	ESC	4.07123	ESC	4.63624	ESC
4.59828	ESC	4.51358	ESC	4.67997	ESC	4.73874	ESC	4.088	ESC	3.89743	ESC
5.12491	ESC	4.48803	ESC	4.97182	ESC	5.56959	ESC	5.32741	ESC	5.12631	ESC
4.85995	ESC	4.70066	ESC	4.89181	ESC	5.86613	ESC	4.1747	ESC	4.17729	ESC
4.57644	ESC	4.87877	ESC	4.61425	ESC	5.10125	ESC	4.18	ESC	4.02697	ESC
5.29491	ESC	4.98612	ESC	4.16434	ESC	5.16673	ESC	3.52235	ESC	4.19402	ESC
4.81076	ESC	4.88528	ESC	4.44063	ESC	5.79194	ESC	4.72431	ESC	3.94274	ESC
5.77906	ESC	5.04276	ESC	4.34359	ESC	5.03898	ESC	4.55383	ESC	4.28942	ESC
6.13928	ESC	5.26247	ESC	4.15289	ESC	4.88998	ESC	4.46697	ESC	4.03071	ESC
4.53793	ESC	4.45096	ESC	4.39188	ESC	5.01019	ESC	4.56662	ESC	4.28923	ESC
5.33972	ESC	5.07651	ESC	4.64897	ESC	4.94769	ESC	4.45343	ESC	4.34013	ESC
4.59701	ESC	4.5177	ESC	4.39825	ESC	5.61384	ESC	3.90657	ESC	4.36922	ESC
4.94789	ESC	4.71399	ESC	4.29425	ESC	5.69708	ESC	5.8129	ESC	4.4495	ESC
4.6417	ESC	4.67997	ESC	4.45091	ESC	5.21193	ESC	4.17832	ESC	4.44887	ESC
5.28234	ESC	4.76673	ESC	4.407	ESC	5.28105	ESC	3.64934	ESC	4.26554	ESC
5.01414	ESC	4.71699	ESC	4.37129	ESC	5.33616	ESC	4.33136	ESC	4.94003	ESC
4.47945	ESC	4.50636	ESC	4.50218	ESC	5.24025	ESC	4.62286	ESC	4.5212	ESC
5.13907	ESC	5.06285	ESC	4.50478	ESC	5.75317	ESC	3.98697	ESC	3.78845	ESC
5.67135	ESC	5.30108	ESC	4.39914	ESC	5.09971	ESC	4.0621	ESC	4.63228	ESC
4.96325	ESC	4.51435	ESC	4.18629	ESC	4.66716	ESC	4.81296	ESC	4.90912	ESC
5.45987	ESC	4.89247	ESC	4.62653	ESC	5.70442	ESC	4.08524	ESC	5.02316	ESC
4.43253	ESC	4.40261	ESC	4.34925	ESC	5.539	ESC	4.169	ESC	4.52068	ESC
5.00144	ESC	4.64644	ESC	4.62942	ESC	5.03613	ESC	5.04648	ESC	4.52979	ESC
4.70513	ESC	4.45664	ESC	4.92738	ESC	5.08796	ESC	4.38964	ESC	4.06025	ESC
4.17101	ESC	5.148	ESC	4.30731	ESC	4.87688	ESC	3.49726	ESC	4.43368	ESC
5.85229	ESC	4.69086	ESC	4.20192	ESC	4.75984	ESC	3.9345	ESC	4.50643	ESC
4.26808	ESC	4.65531	ESC	4.61543	ESC	6.01546	ESC	5.55294	ESC	4.25878	ESC
4.33786	ESC	4.75915	ESC	4.55671	ESC	5.05843	ESC	4.35073	ESC	3.97163	ESC
5.25602	ESC	5.18882	ESC	4.79902	ESC	4.95158	ESC	4.63135	ESC	4.20143	ESC
5.41275	ESC	4.61915	ESC	4.02435	ESC	5.29759	ESC	4.82272	ESC	4.33156	ESC
5.84994	ESC	4.78479	ESC	3.97148	ESC	5.8238	ESC	3.7472	ESC	4.59053	ESC
4.76196	ESC	4.58986	ESC	4.29984	ESC	5.83599	ESC	4.5284	ESC	4.03557	ESC
4.77664	ESC	4.48153	ESC	4.4169	ESC	4.8728	ESC	5.01864	ESC	4.75113	ESC
4.65075	ESC	4.3178	ESC	5.01745	ESC	5.06473	ESC	3.89127	ESC	4.09678	ESC
4.63307	ESC	5.08373	ESC	4.34791	ESC	5.29483	ESC	3.82154	ESC	4.06018	ESC
4.9309	ESC	4.55726	ESC	4.31137	ESC	5.65391	ESC	3.79749	ESC	4.45902	ESC
4.05373	ESC	5.16187	ESC	4.23204	ESC	4.80047	ESC	4.27071	ESC	4.31143	ESC
5.16389	ESC	5.04538	ESC	4.32688	ESC	4.87901	ESC	4.08372	ESC	4.15573	ESC
4.75675	ESC	5.12161	ESC	4.50284	ESC	5.3582	ESC	4.68348	ESC	4.38673	ESC
5.2411	ESC	4.99751	ESC	4.7188	ESC	5.5397	ESC	3.72015	ESC	4.59581	ESC
5.13361	ESC	4.47535	ESC	4.07061	ESC	5.51223	ESC	4.18032	ESC	4.44125	ESC
4.79298	ESC	4.31365	ESC	4.30725	ESC	5.06456	ESC	4.86679	ESC	4.05037	ESC
4.95082	ESC	4.77125	ESC	4.30561	ESC	4.70556	ESC	5.50287	ESC	5.09213	ESC
4.04708	ESC	4.48958	ESC	4.78472	ESC	5.63177	ESC	3.86885	ESC	3.99603	ESC
4.1508	ESC	4.95241	ESC	4.82418	ESC	5.56737	ESC	4.00732	ESC	4.25955	ESC
4.89061	ESC	4.4556	ESC	4.29244	ESC	5.57682	ESC	4.10287	ESC	5.20833	ESC
4.33099	ESC	4.87421	ESC	4.64743	ESC	6.27338	ESC	4.54117	ESC	3.98212	ESC
4.63358	ESC	4.61887	ESC	4.48851	ESC	5.83887	ESC	4.63966	ESC	4.23449	ESC
6.18649	ESC	5.35742	ESC	4.08456	ESC	5.5446	ESC	4.34287	ESC	4.35459	ESC
5.58484	ESC	4.70468	ESC	4.44591	ESC	5.24017	ESC	3.98322	ESC	4.86644	ESC
5.50676	ESC	4.77289	ESC	4.21124	ESC	5.13115	ESC	3.7669	ESC	4.84457	ESC
5.14937	ESC	4.71366	ESC	4.20905	ESC	4.64408	ESC	4.34828	ESC	3.99871	ESC
5.2926	ESC	4.55482	ESC	4.58775	ESC	5.02208	ESC	4.79182	ESC	5.51869	ESC
4.4396	ESC	4.4693	ESC	4.6547	ESC	4.67159	ESC	4.06972	ESC	3.92385	ESC
4.50616	ESC	4.88127	ESC	4.61089	ESC	5.40843	ESC	4.69153	ESC	4.4005	ESC
4.5157	ESC	4.7051	ESC	4.20366	ESC	5.93418	ESC	3.87538	ESC	4.44067	ESC
4.35304	ESC	4.48792	ESC	4.40212	ESC	5.59567	ESC	4.10159	ESC	4.50759	ESC
5.74195	ESC	5.43542	ESC	4.10341	ESC	5.23958	ESC	4.38249	ESC	4.46688	ESC
5.91284	ESC	4.71771	ESC	4.18626	ESC	5.25632	ESC	4.00646	ESC	4.33122	ESC
4.97578	ESC	4.57914	ESC	4.29406	ESC	5.25706	ESC	4.29379	ESC	4.46258	ESC
6.43706	ESC	4.68941	ESC	4.28913	ESC	4.64928	ESC	3.23638	ESC	4.79917	ESC
4.71425	ESC	4.53465	ESC	4.36012	ESC	4.92799	ESC	5.60219	ESC	4.30966	ESC
5.0007	ESC	4.64264	ESC	4.90391	ESC	5.13965	ESC	5.33748	ESC	4.09258	ESC
4.84194	ESC	4.74551	ESC	4.83462	ESC	5.87899	ESC	4.49055	ESC	4.0773	ESC
4.57753	ESC	4.52781	ESC	4.19617	ESC	6.74272	ESC	4.01335	ESC	4.22816	ESC
5.38987	ESC	4.6653	ESC	4.2538	ESC	5.99464	ESC	4.01588	ESC	4.04186	ESC
4.26334	ESC	4.84218	ESC	4.56608	ESC	5.02768	ESC	3.9979	ESC	4.09604	ESC
4.84799	ESC	4.83334	ESC	4.433	ESC	5.84892	ESC	3.61829	ESC	4.61677	ESC
4.87805	ESC	5.15469	ESC	4.3372	ESC	5.5089	ESC	4.6296	ESC	4.67125	ESC
5.2614	ESC	4.47063	ESC	4.07309	ESC	5.08049	ESC	4.89534	ESC	4.61538	ESC
6.0247	ESC	4.5096	ESC	4.25573	ESC	4.68879	ESC	3.79218	ESC	4.97865	ESC
5.16266	ESC	4.72324	ESC	4.07648	ESC	5.13383	ESC	4.81031	ESC	4.31533	ESC
5.21394	ESC	4.70218	ESC	4.4238	ESC	5.6587	ESC	5.26541	ESC	5.00257	ESC
4.66641	ESC	4.9442	ESC	5.27087	ESC	6.39943	ESC	4.21099	ESC	3.90273	ESC
4.4601	ESC	5.12797	ESC	4.57488	ESC	5.73066	ESC	3.60756	ESC	4.02292	ESC
4.69416	ESC	4.64664	ESC	4.17656	ESC	5.34283	ESC	3.64272	ESC	4.00071	ESC
5.20746	ESC	4.58273	ESC	4.35519	ESC	5.09615	ESC	3.9835	ESC	4.7062	ESC
5.58817	ESC	4.80308	ESC	4.32277	ESC	5.3603	ESC	3.72816	ESC	4.07139	ESC
4.4582	ESC	5.09278	ESC	4.39617	ESC	5.53012	ESC	5.00384	ESC	4.34318	ESC
5.34476	ESC	4.60752	ESC	4.17071	ESC	4.97913	ESC	4.54982	ESC	4.45819	ESC
5.64492	ESC	4.65674	ESC	4.44179	ESC	5.05538	ESC	3.6602	ESC	4.53663	ESC
4.90971	ESC	4.57971	ESC	4.5491	ESC	5.78212	ESC	4.76152	ESC	4.15482	ESC
5.50421	ESC	4.59804	ESC	4.8815	ESC	6.08028	ESC	5.04492	ESC	3.81347	ESC
5.02293	ESC	5.15496	ESC	4.53079	ESC	5.53203	ESC	3.59703	ESC	4.22849	ESC
4.37337	ESC	4.89767	ESC	4.35282	ESC	5.62706	ESC	3.78839	ESC	4.27059	ESC
4.95714	ESC	4.99876	ESC	4.27308	ESC	5.57487	ESC	3.57679	ESC	4.33406	ESC
5.14601	ESC	4.63474	ESC	4.53174	ESC	5.38077	ESC	3.59259	ESC	4.26067	ESC
4.35229	ESC	4.56667	ESC	4.5474	ESC	5.20107	ESC	3.39236	ESC	3.91473	ESC
4.8434	ESC	4.92744	ESC	4.22813	ESC	5.11523	ESC	4.32505	ESC	4.59829	ESC
5.39819	ESC	4.85209	ESC	4.25402	ESC	4.97523	ESC	5.02197	ESC	4.88816	ESC
4.58639	ESC	4.77038	ESC	4.23387	ESC	5.21381	ESC	3.61969	ESC	4.32901	ESC
5.37278	ESC	4.5083	ESC	4.78188	ESC	6.17752	ESC	4.74867	ESC	4.01126	ESC
5.45093	ESC	4.52215	ESC	4.23072	ESC	5.32597	ESC	5.41392	ESC	4.20127	ESC
4.52187	ESC	4.81272	ESC	4.89925	ESC	4.74363	ESC	3.92271	ESC	4.17526	ESC
4.85992	ESC	4.89002	ESC	4.38188	ESC	5.41011	ESC	3.9055	ESC	4.40803	ESC
6.53106	ESC	4.86206	ESC	4.27553	ESC	5.41351	ESC	4.29516	ESC	4.57341	ESC
4.57008	ESC	4.55395	ESC	4.2372	ESC	5.39276	ESC	4.09571	ESC	4.49239	ESC
4.57406	ESC	4.57239	ESC	4.21428	ESC	4.79558	ESC	3.68478	ESC	5.09637	ESC
4.26516	ESC	4.84098	ESC	4.56428	ESC	5.37127	ESC	4.42943	ESC	4.34251	ESC
5.00198	ESC	4.63807	ESC	4.37339	ESC	5.6655	ESC	4.37067	ESC	4.6464	ESC
4.90355	ESC	4.33009	ESC	4.14884	ESC	5.62585	ESC	4.0607	ESC	4.28562	ESC
5.76269	ESC	4.71112	ESC	4.57444	ESC	5.35731	ESC	5.83702	ESC	3.92352	ESC
4.80925	ESC	4.60375	ESC	4.37233	ESC	4.74647	ESC	5.25127	ESC	4.8491	ESC
5.76213	ESC	4.55032	ESC	4.78129	ESC	5.66889	ESC	4.38299	ESC	4.177	ESC
5.30739	ESC	4.81121	ESC	4.34798	ESC	5.61338	ESC	3.78811	ESC	4.3504	ESC
5.19457	ESC	4.64013	ESC	4.12778	ESC	4.95622	ESC	4.43795	ESC	4.48715	ESC
4.73904	ESC	4.32164	ESC	4.36831	ESC	4.64972	ESC	4.15003	ESC	5.26132	ESC
5.05777	ESC	4.74438	ESC	4.23114	ESC	4.68389	ESC	4.07079	ESC	4.45001	ESC
3.99835	ESC	4.93331	ESC	4.571	ESC	5.98871	ESC	4.44144	ESC	4.9555	ESC
5.44749	ESC	4.65041	ESC	4.17276	ESC	5.22467	ESC	4.85579	ESC	4.61456	ESC
5.88809	ESC	4.8574	ESC	4.29509	ESC	5.25413	ESC	3.91967	ESC	4.60979	ESC
5.31495	ESC	4.67228	ESC	4.5434	ESC	5.07277	ESC	4.56861	ESC	4.1962	ESC
4.61456	ESC	4.98957	ESC	4.59196	ESC	5.53826	ESC	4.79935	ESC	4.29688	ESC
5.17723	ESC	4.55716	ESC	4.55739	ESC	4.6352	ESC	4.16632	ESC	4.1961	ESC
4.59168	ESC	5.00164	ESC	4.28629	ESC	5.84896	ESC	3.83314	ESC	4.19974	ESC
4.38541	ESC	4.55816	ESC	4.18452	ESC	4.82726	ESC	3.886	ESC	4.71424	ESC
4.84767	ESC	4.44964	ESC	4.34668	ESC	5.09828	ESC	3.84805	ESC	4.14679	ESC
4.59979	ESC	4.71136	ESC	4.35134	ESC	4.75304	ESC	3.62205	ESC	4.53108	ESC
4.30709	ESC	4.82903	ESC	4.32208	ESC	5.6327	ESC	3.91543	ESC	4.87289	ESC
4.97428	ESC	4.72094	ESC	4.31446	ESC	4.79894	ESC	5.03428	ESC	4.39559	ESC
5.21087	ESC	4.47385	ESC	4.11044	ESC	4.8842	ESC	4.00858	ESC	4.83067	ESC
5.54765	ESC	4.56654	ESC	5.05068	ESC	5.68093	ESC	4.16335	ESC	4.43153	ESC
4.81688	ESC	4.57046	ESC	4.25514	ESC	5.20051	ESC	4.17924	ESC	4.43759	ESC
4.92509	ESC	4.82042	ESC	4.76329	ESC	5.17524	ESC	4.75538	ESC	4.3157	ESC
4.40412	ESC	5.12441	ESC	4.4932	ESC	4.77886	ESC	3.80313	ESC	4.17939	ESC
4.71521	ESC	4.72074	ESC	4.37582	ESC	5.11101	ESC	4.38256	ESC	4.8696	ESC
4.81217	ESC	4.33302	ESC	4.21656	ESC	5.16874	ESC	3.63092	ESC	4.41906	ESC
4.14976	ESC	4.88481	ESC	4.62057	ESC	5.86299	ESC	4.08663	ESC	4.01862	ESC
4.13101	ESC	5.14548	ESC	4.23427	ESC	5.32557	ESC	3.60602	ESC	4.0821	ESC
4.59588	ESC	4.7914	ESC	4.47013	ESC	4.95556	ESC	4.5531	ESC	4.4021	ESC
5.17041	ESC	4.45788	ESC	4.6418	ESC	5.83264	ESC	4.12129	ESC	5.06487	ESC
4.59806	ESC	4.50265	ESC	4.23262	ESC	5.18672	ESC	4.85999	ESC	4.54192	ESC
4.47482	ESC	4.52051	ESC	4.87526	ESC	5.51849	ESC	4.76869	ESC	4.40645	ESC
4.94137	ESC	4.77215	ESC	4.84394	ESC	4.97508	ESC	4.2038	ESC	4.33448	ESC
4.43493	ESC	4.98499	ESC	4.51876	ESC	5.5105	ESC	3.43714	ESC	4.58217	ESC
4.46027	ESC	4.53235	ESC	4.28788	ESC	5.62813	ESC	4.01866	ESC	4.61171	ESC
5.32927	ESC	4.51481	ESC	4.31287	ESC	5.53018	ESC	3.51104	ESC	5.01676	ESC
4.52708	ESC	4.79058	ESC	4.28012	ESC	5.16178	ESC	3.95924	ESC	4.43286	ESC
4.82222	ESC	5.24855	ESC	4.57363	ESC	4.91732	ESC	3.81677	ESC	4.77161	ESC
5.0342	ESC	4.61821	ESC	4.07168	ESC	6.32255	ESC	4.5209	ESC	4.90944	ESC
5.70046	ESC	4.51396	ESC	4.16011	ESC	5.76609	ESC	3.79333	ESC	4.05352	ESC
4.89633	ESC	4.3803	ESC	4.66992	ESC	5.0945	ESC	4.66691	ESC	3.88408	ESC
4.30561	ESC	5.17798	ESC	4.41105	ESC	4.78142	ESC	4.57088	ESC	3.88108	ESC
5.02684	ESC	4.6943	ESC	4.58664	ESC	5.99343	ESC	4.41836	ESC	4.13051	ESC
4.91578	ESC	4.84239	ESC	4.02256	ESC	5.64026	ESC	4.61974	ESC	4.75118	ESC
4.46135	ESC	4.54562	ESC	4.35787	ESC	5.00036	ESC	4.21939	ESC	4.33222	ESC
4.29228	ESC	4.5244	ESC	4.29424	ESC	5.4944	ESC	3.98974	ESC	4.15753	ESC
5.15526	ESC	5.03672	ESC	4.33252	ESC	4.76193	ESC	4.06547	ESC	4.17512	ESC
5.76794	ESC	4.83227	ESC	4.30331	ESC	5.81871	ESC	3.49315	ESC	4.36261	ESC
4.99818	ESC	4.75266	ESC	4.124	ESC	5.63613	ESC	4.91565	ESC	4.51447	ESC
5.31736	ESC	4.61494	ESC	4.48999	ESC	5.06894	ESC	3.96826	ESC	4.51461	ESC
4.42153	ESC	4.79033	ESC	4.23319	ESC	5.04892	ESC	4.89292	ESC	4.3862	ESC
5.04334	ESC	4.70059	ESC	4.48531	ESC	5.57274	ESC	5.59708	ESC	4.18828	ESC
5.55239	ESC	5.05767	ESC	4.49808	ESC	5.79211	ESC	4.54129	ESC	4.07598	ESC
4.71841	ESC	5.06003	ESC	4.31989	ESC	5.74109	ESC	3.72336	ESC	4.44177	ESC
4.30754	ESC	4.67043	ESC	4.72044	ESC	5.68632	ESC	4.43905	ESC	4.66104	ESC
5.15578	ESC	4.49791	ESC	4.15097	ESC	5.19233	ESC	3.92421	ESC	4.40446	ESC
4.97294	ESC	5.30144	ESC	4.03453	ESC	5.38654	ESC	4.72304	ESC	4.23374	ESC
4.55197	ESC	4.93044	ESC	4.57714	ESC	5.76298	ESC	3.91421	ESC	4.07502	ESC
4.80472	ESC	4.6433	ESC	4.13889	ESC	5.53444	ESC	5.27827	ESC	4.39057	ESC
4.91547	ESC	4.46767	ESC	3.94119	ESC	5.26692	ESC	4.03845	ESC	4.30792	ESC
4.59082	ESC	4.70892	ESC	4.13338	ESC	5.42452	ESC	5.25984	ESC	4.38636	ESC
4.67093	ESC	4.95617	ESC	4.28917	ESC	5.70348	ESC	4.50704	ESC	4.24125	ESC
5.82308	ESC	4.76762	ESC	4.56834	ESC	6.02245	ESC	4.60385	ESC	4.15064	ESC
4.69292	ESC	5.16868	ESC	4.43722	ESC	5.49197	ESC	3.76275	ESC	4.18426	ESC
5.1771	ESC	4.49395	ESC	4.30511	ESC	4.54527	ESC	3.55886	ESC	4.50601	ESC
4.49932	ESC	4.64892	ESC	4.17713	ESC	4.97199	ESC	4.12282	ESC	4.01274	ESC
5.06803	ESC	4.63164	ESC	4.10764	ESC	5.26579	ESC	4.35209	ESC	4.07001	ESC
4.77578	ESC	5.09065	ESC	4.18779	ESC	5.08392	ESC	3.76652	ESC	3.84348	ESC
5.31131	ESC	4.87533	ESC	4.25844	ESC	5.52503	ESC	4.55522	ESC	4.16668	ESC
4.74547	ESC	4.69034	ESC	4.28041	ESC	6.08189	ESC	4.27409	ESC	4.8824	ESC
4.19707	ESC	4.63417	ESC	4.35734	ESC	5.42801	ESC	5.01239	ESC	4.22229	ESC
4.47712	ESC	5.03322	ESC	4.19331	ESC	5.59721	ESC	4.53375	ESC	4.60808	ESC
4.55433	ESC	4.68274	ESC	4.729	ESC	4.6664	ESC	4.25976	ESC	3.86888	ESC
4.50707	ESC	4.98306	ESC	4.29294	ESC	5.03055	ESC	3.70169	ESC	4.13505	ESC
4.90204	ESC	4.82905	ESC	4.03333	ESC	5.27474	ESC	4.18207	ESC	4.26115	ESC
3.9948	ESC	4.65585	ESC	4.17959	ESC	5.38279	ESC	4.53586	ESC	4.23552	ESC
6.26515	ESC	4.94804	ESC	4.13206	ESC	5.09059	ESC	4.218	ESC	3.91506	ESC
5.96512	ESC	5.07333	ESC	4.36908	ESC	5.99556	ESC	3.71425	ESC	4.03528	ESC
4.82626	ESC	5.04174	ESC	4.34296	ESC	5.83923	ESC	5.17209	ESC	4.35517	ESC
5.16758	ESC	4.46142	ESC	4.60724	ESC	5.27964	ESC	4.32679	ESC	5.29627	ESC
4.32242	ESC	4.47357	ESC	4.51349	ESC	5.52448	ESC	4.29536	ESC	4.30253	ESC
4.65008	ESC	4.63514	ESC	4.13013	ESC	5.00616	ESC	5.45626	ESC	4.32076	ESC
5.77573	ESC	4.8871	ESC	4.27362	ESC	5.43609	ESC	4.68011	ESC	4.57055	ESC
4.76467	ESC	4.65994	ESC	4.41938	ESC	5.95996	ESC	3.25403	ESC	4.29868	ESC
4.5712	ESC	5.3864	ESC	4.24961	ESC	5.49377	ESC	4.21213	ESC	4.40924	ESC
4.08707	ESC	4.35448	ESC	4.30418	ESC	5.10383	ESC	5.03262	ESC	4.14749	ESC
6.05001	ESC	5.08415	ESC	4.1448	ESC	6.1324	ESC	3.36614	ESC	4.12479	ESC
5.09455	ESC	5.30248	ESC	4.54501	ESC	5.58592	ESC	3.83219	ESC	3.9657	ESC
4.80526	ESC	4.75194	ESC	4.27051	ESC	5.51261	ESC	5.04781	ESC	4.29052	ESC
5.47439	ESC	4.71994	ESC	4.3231	ESC	5.59159	ESC	4.70823	ESC	4.77144	ESC
5.03811	ESC	4.66117	ESC	4.83335	ESC	4.77801	ESC	4.61564	ESC	4.51999	ESC
4.54834	ESC	4.61602	ESC	4.5087	ESC	4.84799	ESC	4.53154	ESC	4.10067	ESC
5.99059	ESC	4.68351	ESC	4.67629	ESC	5.66688	ESC	5.08704	ESC	4.00397	ESC
5.16574	ESC	4.58686	ESC	4.38939	ESC	5.4477	ESC	3.37012	ESC	4.63589	ESC
4.53687	ESC	4.49513	ESC	4.48153	ESC	6.44741	ESC	4.71722	ESC	4.60801	ESC
4.43233	ESC	4.71991	ESC	4.24632	ESC	5.36155	ESC	4.90034	ESC	4.12085	ESC
6.24862	ESC	5.57839	ESC	4.3176	ESC	5.00862	ESC	3.9456	ESC	4.14289	ESC
5.81558	ESC	5.17308	ESC	4.43841	ESC	5.83236	ESC	3.68553	ESC	4.52636	ESC
4.72117	ESC	4.48586	ESC	4.23871	ESC	5.13109	ESC	4.41087	ESC	4.13335	ESC
5.11346	ESC	4.43287	ESC	4.35998	ESC	5.00225	ESC	5.49449	ESC	4.82327	ESC
4.30827	ESC	4.50487	ESC	4.66884	ESC	4.7813	ESC	4.34439	ESC	4.37459	ESC
4.41583	ESC	4.51237	ESC	4.12364	ESC	5.10826	ESC	4.64726	ESC	4.04838	ESC
5.41117	ESC	4.28797	ESC	4.48377	ESC	5.39925	ESC	4.685	ESC	4.09799	ESC
5.28057	ESC	4.72641	ESC	4.2361	ESC	6.37482	ESC	3.78414	ESC	4.93707	ESC
4.47413	ESC	4.63919	ESC	4.32238	ESC	5.17537	ESC	4.35973	ESC	4.50436	ESC
4.63583	ESC	4.66228	ESC	4.01629	ESC	4.50056	ESC	3.61079	ESC	4.31637	ESC
4.74782	ESC	5.44846	ESC	4.48701	ESC	5.87928	ESC	4.10791	ESC	4.28045	ESC
5.40356	ESC	5.72976	ESC	4.55237	ESC	4.99084	ESC	3.41089	ESC	4.25577	ESC
4.84927	ESC	4.411	ESC	4.90218	ESC	4.88083	ESC	4.73876	ESC	4.21894	ESC
5.19555	ESC	4.31865	ESC	4.18377	ESC	5.26552	ESC	4.42746	ESC	4.72419	ESC
5.20149	ESC	5.08857	ESC	4.4488	ESC	5.18963	ESC	4.23744	ESC	4.38269	ESC
4.86043	ESC	4.61153	ESC	4.39653	ESC	5.46018	ESC	4.89289	ESC	4.2532	ESC
5.77761	ESC	4.72434	ESC	4.1859	ESC	5.73168	ESC	4.63741	ESC	4.35605	ESC
4.87315	ESC	4.97777	ESC	4.2909	ESC	5.37305	ESC	3.89694	ESC	4.7029	ESC
4.61579	ESC	4.78077	ESC	4.32751	ESC	4.55164	ESC	4.19907	ESC	4.21431	ESC
4.98739	ESC	4.56707	ESC	3.95358	ESC	5.72179	ESC	3.73267	ESC	4.52193	ESC
4.80279	ESC	5.16369	ESC	4.37232	ESC	5.88341	ESC	3.44708	ESC	4.0599	ESC
5.95264	ESC	5.25186	ESC	4.31326	ESC	4.59255	ESC	3.81573	ESC	4.42341	ESC
4.65159	ESC	4.34516	ESC	4.51962	ESC	4.78185	ESC	3.73456	ESC	4.96924	ESC
5.07469	ESC	4.61469	ESC	4.28053	ESC	5.52713	ESC	4.30249	ESC	5.03298	ESC
4.80398	ESC	4.69507	ESC	4.24364	ESC	5.72999	ESC	4.31685	ESC	4.22998	ESC
5.28637	ESC	4.62509	ESC	4.33071	ESC	5.21208	ESC	5.27835	ESC	4.20522	ESC
5.85252	ESC	4.57331	ESC	4.57467	ESC	5.8728	ESC	4.33842	ESC	4.3633	ESC
4.96949	ESC	4.97145	ESC	4.18393	ESC	4.5182	ESC	4.09671	ESC	4.47055	ESC
5.13194	ESC	4.74057	ESC	4.3336	ESC	6.16574	ESC	4.01231	ESC	4.3311	ESC
4.91251	ESC	4.48745	ESC	4.09887	ESC	5.73546	ESC	3.58325	ESC	3.81073	ESC
4.43533	ESC	4.98552	ESC	4.25554	ESC	5.68472	ESC	3.39111	ESC	4.33143	ESC
6.40473	ESC	5.3258	ESC	4.39506	ESC	5.37842	ESC	3.52446	ESC	4.34055	ESC
4.95614	ESC	4.64139	ESC	4.38743	ESC	5.29159	ESC	4.11789	ESC	4.14056	ESC
5.36046	ESC	4.49674	ESC	4.13845	ESC	5.52515	ESC	3.84267	ESC	4.59121	ESC
5.07872	ESC	4.78246	ESC	4.56761	ESC	5.14779	ESC	3.90099	ESC	4.22209	ESC
4.49258	ESC	4.70404	ESC	4.12906	ESC	5.37786	ESC	4.37791	ESC	4.14769	ESC
5.10844	ESC	4.87497	ESC	4.71054	ESC	5.68299	ESC	4.02548	ESC	3.97611	ESC
4.5264	ESC	5.34849	ESC	4.27138	ESC	5.96524	ESC	4.28054	ESC	4.13904	ESC
4.66173	ESC	4.26854	ESC	4.46223	ESC	5.43487	ESC	4.07923	ESC	4.72418	ESC
4.27076	ESC	4.55415	ESC	4.04738	ESC	5.43465	ESC	4.16467	ESC	4.10886	ESC
4.35851	ESC	5.52675	ESC	4.20016	ESC	4.50423	ESC	3.7992	ESC	4.06893	ESC
6.49932	ESC	5.33062	ESC	4.45253	ESC	5.58255	ESC	3.4167	ESC	4.18765	ESC
4.7062	ESC	4.70687	ESC	4.35863	ESC	5.17919	DN	4.58366	ESC	4.25977	ESC
5.81154	ESC	4.6937	ESC	4.29325	ESC	4.37884	DN	4.22896	ESC	4.27437	ESC
4.71195	ESC	4.51361	ESC	4.18512	ESC	4.85715	DN	3.92649	ESC	4.14023	ESC
4.31291	ESC	4.79958	ESC	4.17467	ESC	4.37004	DN	4.49502	ESC	4.06512	ESC
4.77632	ESC	4.46373	ESC	4.69377	ESC	4.46719	DN	4.26604	ESC	3.87174	ESC
4.69664	ESC	5.08499	ESC	4.42656	ESC	4.192	DN	3.83661	ESC	4.55085	ESC
4.73029	ESC	4.54523	ESC	4.82174	ESC	4.3482	DN	4.43161	ESC	4.77682	ESC
4.54726	ESC	4.57447	ESC	4.05108	ESC	4.57789	DN	3.79134	ESC	3.89281	ESC
5.23042	ESC	5.062	ESC	4.41201	ESC	4.39971	DN	3.66341	ESC	4.49962	ESC
6.81868	ESC	4.88803	ESC	4.38521	ESC	4.29457	DN	3.37628	ESC	4.47282	ESC
4.89093	ESC	4.51542	ESC	4.25848	ESC	5.06254	DN	3.97955	ESC	4.13943	ESC
5.53474	ESC	4.40471	ESC	4.64784	ESC	4.5036	DN	4.79018	ESC	3.89962	ESC
4.31387	ESC	4.70101	ESC	4.23143	ESC	4.64331	DN	3.75521	ESC	4.33411	ESC
4.61692	ESC	4.57874	ESC	4.49872	ESC	4.36378	DN	5.21884	ESC	4.6291	ESC
5.79228	ESC	4.44903	ESC	4.36858	ESC	4.81541	DN	3.6954	ESC	4.09516	ESC
4.34528	ESC	5.32181	ESC	5.08127	ESC	4.25086	DN	3.72811	ESC	4.82351	ESC
4.74833	ESC	4.9579	ESC	4.46612	ESC	4.48485	DN	4.30135	ESC	4.22977	ESC
4.63486	ESC	5.17903	ESC	4.26281	ESC	4.43416	DN	3.82696	ESC	3.90955	ESC
4.26291	ESC	5.21171	ESC	3.98905	ESC	4.78971	DN	3.62457	ESC	3.81861	ESC
5.58462	ESC	5.02748	ESC	5.08987	ESC	4.30704	DN	4.468	ESC	4.28358	ESC
4.86778	ESC	4.67378	ESC	4.52866	ESC	4.68857	DN	3.89982	ESC	4.13196	ESC
4.888	ESC	4.5298	ESC	4.26991	ESC	4.4778	DN	4.59341	ESC	4.28921	ESC
4.10888	ESC	4.90292	ESC	4.449	ESC	4.58423	DN	3.94407	ESC	4.42342	ESC
4.16002	ESC	4.51811	ESC	4.57785	ESC	4.24711	DN	5.08344	ESC	4.18952	ESC
4.5386	ESC	4.57552	ESC	4.34598	ESC	4.93891	DN	3.68592	ESC	4.24092	ESC
5.1491	ESC	4.80814	ESC	4.6305	ESC	4.43868	DN	3.8432	ESC	4.35773	ESC
5.55169	ESC	4.82811	ESC	4.71052	ESC	4.31439	DN	3.82574	ESC	3.99584	ESC
4.64842	ESC	4.46903	ESC	4.42942	ESC	4.37529	DN	3.51924	ESC	4.73141	ESC
4.4498	ESC	4.68983	ESC	3.96942	ESC	4.49628	DN	3.89603	ESC	3.74064	ESC
5.41747	ESC	5.83259	ESC	4.8384	ESC	4.3677	DN	4.57125	ESC	4.3103	ESC
5.04452	ESC	4.38804	ESC	4.1894	ESC	4.39845	DN	4.69	ESC	4.76965	ESC
5.96579	ESC	4.52433	ESC	4.1219	ESC	4.29894	DN	4.40259	ESC	4.6161	ESC
4.92932	ESC	4.70036	ESC	4.31814	ESC	4.53741	DN	4.24999	ESC	4.73605	ESC
4.13652	ESC	4.74296	ESC	4.42463	ESC	4.52959	DN	5.81778	ESC	4.31439	ESC
4.31041	ESC	4.59367	ESC	4.50866	ESC	4.62638	DN	4.00578	ESC	4.44561	ESC
4.33237	ESC	4.8216	ESC	4.71656	ESC	4.44343	DN	4.62111	ESC	4.33175	ESC
4.67377	ESC	4.48167	ESC	4.78296	ESC	4.3275	DN	3.88487	ESC	4.44612	ESC
4.47293	ESC	4.49051	ESC	4.0907	ESC	4.52231	DN	3.72015	ESC	4.86198	ESC
5.00592	ESC	4.88774	ESC	4.01483	ESC	4.27584	DN	3.57584	ESC	3.72519	ESC
4.76204	ESC	5.92007	ESC	4.54193	ESC	4.19061	DN	3.64058	ESC	4.2336	ESC
4.82334	ESC	4.56726	ESC	4.95118	ESC	4.49779	DN	4.70406	ESC	4.43309	ESC
5.84252	ESC	4.45219	ESC	4.15406	ESC	4.58927	DN	3.67729	ESC	4.25838	ESC
6.26462	ESC	4.75852	ESC	4.37321	ESC	4.23019	DN	4.01421	ESC	5.03539	ESC
4.18158	ESC	4.58627	ESC	4.33675	ESC	4.5427	DN	4.82464	ESC	4.55182	ESC
4.7554	ESC	4.65944	ESC	4.21056	ESC	4.5187	DN	3.44757	ESC	4.76056	ESC
4.84406	ESC	4.43905	ESC	4.33807	ESC	4.30969	DN	4.67574	ESC	4.66687	ESC
4.64235	ESC	4.78984	ESC	5.02757	ESC	4.42014	DN	3.9801	ESC	4.40626	ESC
5.12798	ESC	4.1593	ESC	4.02668	ESC	4.31334	DN	3.68636	ESC	4.8809	ESC
5.52695	ESC	4.71397	ESC	4.37186	ESC	4.44623	DN	3.81237	ESC	4.0272	ESC
5.02042	ESC	4.93843	ESC	4.97367	ESC	4.26453	DN	4.40837	ESC	4.30933	ESC
4.06796	DN	5.21936	DN	5.37589	DN	4.52053	DN	4.01466	DN	3.89033	DN
4.0334	DN	4.78741	DN	5.84057	DN	4.46527	DN	4.17838	DN	4.62606	DN
3.91181	DN	4.77209	DN	4.68286	DN	4.39923	DN	3.90342	DN	4.15378	DN
3.95651	DN	4.68035	DN	4.25273	DN	4.63441	DN	3.74805	DN	4.03168	DN
4.074	DN	4.59364	DN	5.56701	DN	4.65289	DN	3.96158	DN	4.17674	DN
4.00542	DN	4.75929	DN	4.74445	DN	4.1732	DN	3.81096	DN	4.26907	DN
4.05558	DN	5.05413	DN	4.86994	DN	4.46492	DN	3.69425	DN	4.06164	DN
3.98802	DN	4.72269	DN	4.68393	DN	4.38446	DN	3.72733	DN	3.93473	DN
4.08127	DN	4.44503	DN	4.63983	DN	4.36386	DN	3.75708	DN	3.93798	DN
3.97448	DN	4.77721	DN	4.43822	DN	4.38654	DN	3.72373	DN	4.75256	DN
4.3039	DN	4.84505	DN	5.92464	DN	4.6142	DN	3.56688	DN	3.82588	DN
4.2058	DN	4.80948	DN	5.39679	DN	4.43155	DN	4.24063	DN	3.94142	DN
4.00047	DN	4.95966	DN	4.38862	DN	4.45458	DN	3.5984	DN	4.48216	DN
4.10447	DN	4.70556	DN	4.68218	DN	4.17437	DN	3.64495	DN	4.17744	DN
4.10971	DN	4.94466	DN	4.62887	DN	4.41361	DN	3.4933	DN	3.87559	DN
4.36155	DN	4.58258	DN	4.55219	DN	4.27997	DN	3.55883	DN	4.2368	DN
3.98286	DN	4.84873	DN	4.97918	DN	4.54419	DN	3.67395	DN	4.26418	DN
3.79006	DN	4.36165	DN	4.36508	DN	4.47891	DN	3.73236	DN	4.10132	DN
4.16871	DN	4.57095	DN	5.11932	DN	4.53473	DN	4.23744	DN	3.83927	DN
3.99742	DN	4.78642	DN	4.83884	DN	4.90277	DN	3.9511	DN	4.37812	DN
3.85511	DN	4.6029	DN	5.03879	DN	4.51081	DN	3.42636	DN	4.00994	DN
3.97919	DN	4.59289	DN	4.72042	DN	4.74572	DN	4.25175	DN	3.96401	DN
3.81966	DN	4.9895	DN	5.18219	DN	4.28727	DN	3.82285	DN	3.9019	DN
3.7974	DN	4.79429	DN	4.01732	DN	4.41413	DN	4.1025	DN	4.06058	DN
4.25248	DN	4.5709	DN	5.1967	DN	4.22971	DN	3.86803	DN	4.26455	DN
4.0467	DN	4.86437	DN	4.96764	DN	4.23205	DN	4.05227	DN	4.94678	DN
4.02238	DN	4.47376	DN	4.62942	DN	4.26104	DN	3.98467	DN	4.16053	DN
4.1247	DN	4.66589	DN	5.14784	DN	4.58499	DN	3.94074	DN	3.95814	DN
4.32127	DN	4.4532	DN	4.68841	DN	4.24887	DN	4.32147	DN	3.63324	DN
3.86533	DN	4.91058	DN	4.73313	DN	4.5219	DN	4.57719	DN	4.04883	DN
3.92303	DN	4.84839	DN	4.22299	DN	5.07525	DN	3.45338	DN	4.04997	DN
3.94716	DN	4.77433	DN	5.74302	DN	4.37403	DN	3.89074	DN	3.60957	DN
4.02013	DN	4.80229	DN	4.55971	DN	4.33282	DN	4.17116	DN	4.12077	DN
4.13591	DN	4.93185	DN	5.5087	DN	4.55685	DN	3.52939	DN	4.14411	DN
3.96852	DN	4.84667	DN	4.99171	DN	4.33771	DN	4.04852	DN	4.08789	DN
4.03302	DN	4.44372	DN	4.84711	DN	4.28563	DN	3.73686	DN	3.70186	DN
4.00628	DN	4.71546	DN	4.53366	DN	4.54373	DN	3.98429	DN	4.35674	DN
3.85749	DN	4.68971	DN	4.46241	DN	4.36935	DN	3.56607	DN	3.81407	DN
4.1696	DN	4.51835	DN	4.21404	DN	4.12439	DN	3.98032	DN	4.27948	DN
4.19907	DN	4.56366	DN	4.25573	DN	4.43292	DN	4.16812	DN	4.55144	DN
3.91516	DN	4.89244	DN	4.84235	DN	4.74545	DN	3.64858	DN	3.90152	DN
3.94177	DN	4.64227	DN	5.86817	DN	4.73073	DN	3.70354	DN	3.7505	DN
4.06995	DN	4.70063	DN	5.26847	DN	4.35918	DN	3.89137	DN	4.18393	DN
3.94315	DN	4.99899	DN	5.99418	DN	4.46584	DN	3.57226	DN	4.19693	DN
4.03431	DN	4.7781	DN	4.78166	DN	4.35919	DN	3.58457	DN	4.08158	DN
4.07632	DN	4.7411	DN	4.44568	DN	4.17048	DN	4.27415	DN	4.1816	DN
4.06623	DN	4.80636	DN	4.36541	DN	5.23658	DN	4.20042	DN	4.27843	DN
3.92719	DN	4.60706	DN	4.61243	DN	4.39463	DN	3.44581	DN	3.815	DN
4.34969	DN	4.45009	DN	4.0917	DN	4.23569	DN	3.7819	DN	3.94738	DN
4.19796	DN	4.71837	DN	4.52883	DN	4.4487	DN	3.78185	DN	3.91676	DN
3.99935	DN	4.6174	DN	5.10853	DN	4.84493	DN	3.378	DN	3.85693	DN
4.19182	DN	4.68009	DN	4.89284	DN	4.22777	DN	3.96641	DN	3.66797	DN
3.90283	DN	4.89758	DN	4.45833	DN	4.32715	DN	4.27455	DN	4.28941	DN
4.0329	DN	4.46367	DN	4.88692	DN	4.65108	DN	3.74103	DN	4.05792	DN
3.95893	DN	5.19297	DN	4.47346	DN	4.07612	DN	3.90463	DN	4.25748	DN
3.96857	DN	4.76655	DN	4.78058	DN	4.23227	DN	3.49827	DN	4.01048	DN
3.99213	DN	4.92215	DN	4.61217	DN	4.36679	DN	4.24596	DN	4.13323	DN
4.52303	DN	5.04639	DN	4.73212	DN	4.3405	DN	3.68674	DN	4.13612	DN
4.30174	DN	4.6594	DN	5.05082	DN	4.64583	DN	3.96909	DN	3.87472	DN
3.91528	DN	5.11344	DN	5.54634	DN	4.59717	DN	4.15441	DN	4.21636	DN
3.72742	DN	4.74565	DN	4.27594	DN	4.59767	DN	3.4365	DN	3.73437	DN
4.36813	DN	4.96604	DN	4.50061	DN	4.46426	DN	4.47526	DN	3.78931	DN
4.03395	DN	5.08034	DN	5.04313	DN	4.45319	DN	3.8767	DN	4.05063	DN
4.0119	DN	4.7291	DN	5.15351	DN	4.29739	DN	3.70862	DN	3.65229	DN
3.84757	DN	4.98945	DN	4.63887	DN	4.46093	DN	4.046	DN	4.20043	DN
4.35389	DN	4.49453	DN	5.34332	DN	4.26225	DN	4.06764	DN	4.16299	DN
4.20398	DN	4.86431	DN	5.01829	DN	4.48103	DN	4.35656	DN	4.14326	DN
3.87137	DN	4.98151	DN	5.79764	DN	4.59038	DN	3.55096	DN	3.88172	DN
4.41874	DN	4.83255	DN	5.85453	DN	4.15752	DN	4.38082	DN	3.8769	DN
3.86655	DN	4.76281	DN	4.23865	DN	4.25602	DN	4.38778	DN	4.0163	DN
4.01079	DN	4.55346	DN	4.51007	DN	4.46654	DN	3.74906	DN	3.73221	DN
4.01879	DN	4.46185	DN	5.14988	DN	4.69151	DN	3.81522	DN	3.9652	DN
3.96435	DN	4.7071	DN	4.71604	DN	4.93601	DN	3.77806	DN	3.91398	DN
4.24055	DN	4.38156	DN	4.38999	DN	4.26521	DN	3.6934	DN	3.77032	DN
3.90596	DN	4.88559	DN	5.5815	DN	4.38931	DN	4.10709	DN	3.95187	DN
4.30755	DN	4.65693	DN	5.88873	DN	4.42037	DN	3.94421	DN	3.9872	DN
4.10697	DN	4.69188	DN	5.19326	DN	4.75227	DN	3.98561	DN	4.08615	DN
3.86216	DN	4.97897	DN	4.90736	DN	4.53155	DN	3.54187	DN	3.7658	DN
3.98162	DN	4.71807	DN	4.29719	DN	4.3262	DN	4.21468	DN	3.95469	DN
4.04	DN	4.59969	DN	5.57174	DN	4.5531	DN	4.2645	DN	4.23651	DN
3.98918	DN	5.09135	DN	4.97578	DN	4.44108	DN	4.27651	DN	4.11896	DN
3.92919	DN	4.61208	DN	4.41614	DN	4.16668	DN	3.74576	DN	3.88065	DN
4.0708	DN	5.29265	DN	5.22014	DN	4.4608	DN	4.12257	DN	3.97247	DN
4.11554	DN	4.94975	DN	5.58913	DN	4.36882	DN	3.72671	DN	4.11443	DN
4.13998	DN	5.01317	DN	5.004	DN	4.38305	DN	4.01308	DN	3.9231	DN
4.15239	DN	4.8511	DN	4.87377	DN	4.2211	DN	3.83479	DN	3.96662	DN
3.97779	DN	4.96965	DN	4.80948	DN	4.38236	DN	3.5857	DN	4.09767	DN
3.83545	DN	5.17418	DN	4.65515	DN	4.41395	DN	3.71927	DN	4.1049	DN
3.95628	DN	4.48487	DN	5.44368	DN	4.3301	DN	3.49731	DN	3.6817	DN
4.01324	DN	4.67386	DN	4.99144	DN	4.46906	DN	3.9388	DN	3.94301	DN
4.23396	DN	4.78989	DN	6.00583	DN	4.65871	DN	3.51657	DN	3.81277	DN
3.93659	DN	5.07868	DN	5.25911	DN	4.32601	DN	3.93848	DN	4.21757	DN
4.08521	DN	4.61602	DN	7.03293	DN	4.53343	DN	3.55521	DN	4.03627	DN
4.07395	DN	4.68615	DN	5.15308	DN	4.66784	DN	4.26043	DN	4.13077	DN
3.89182	DN	4.84522	DN	5.16274	DN	4.31228	DN	4.02234	DN	3.95239	DN
4.17897	DN	4.8357	DN	4.51636	DN	4.30594	DN	3.92602	DN	3.67477	DN
3.78656	DN	4.98095	DN	5.85153	DN	4.39894	DN	3.33482	DN	4.32374	DN
3.94946	DN	5.13774	DN	4.92806	DN	4.2452	DN	3.34871	DN	3.81171	DN
4.5682	DN	4.63177	DN	4.20281	DN	4.26591	DN	3.41843	DN	3.82476	DN
4.02836	DN	4.66781	DN	6.45953	DN	4.62852	DN	3.9212	DN	4.33189	DN
3.9963	DN	5.02953	DN	4.97562	DN	4.43663	DN	3.49097	DN	3.99611	DN
4.16309	DN	4.40116	DN	4.352	DN	4.33933	DN	3.64728	DN	4.67892	DN
3.80913	DN	4.76845	DN	6.30929	DN	4.26666	DN	3.87283	DN	3.99227	DN
4.12234	DN	4.67049	DN	5.0798	DN	4.47017	DN	3.76852	DN	3.84987	DN
4.18807	DN	4.60354	DN	5.27364	DN	4.43417	DN	3.74641	DN	4.32521	DN
4.19963	DN	4.72496	DN	4.9823	DN	4.42705	DN	4.43454	DN	3.97864	DN
3.84925	DN	5.08861	DN	4.75953	DN	4.26821	DN	4.00877	DN	3.96053	DN
4.16115	DN	5.08819	DN	4.54186	DN	4.42307	DN	3.51389	DN	3.82959	DN
4.49343	DN	4.75413	DN	6.05482	DN	4.60541	DN	3.84722	DN	3.60854	DN
4.09611	DN	4.52841	DN	4.53745	DN	4.5531	DN	3.84531	DN	4.29313	DN
3.96041	DN	4.77402	DN	4.30779	DN	4.35287	DN	3.78788	DN	4.15082	DN
4.28094	DN	4.70409	DN	4.86405	DN	4.50215	DN	3.54466	DN	4.21787	DN
3.88562	DN	4.65104	DN	5.52003	DN	4.18651	DN	3.49892	DN	4.40545	DN
4.18155	DN	4.41557	DN	4.79495	DN	4.51095	DN	3.75104	DN	3.78971	DN
3.98016	DN	5.10834	DN	5.65861	DN	4.70108	DN	4.11269	DN	4.04978	DN
3.82092	DN	4.9934	DN	4.87638	DN	4.36338	DN	3.74831	DN	3.94048	DN
4.37368	DN	4.78832	DN	5.14951	DN	4.52998	DN	3.9771	DN	4.2608	DN
4.12071	DN	4.7714	DN	6.4446	DN	4.53565	DN	3.51747	DN	3.86175	DN
4.07666	DN	4.70924	DN	4.50738	DN	4.35538	DN	4.00008	DN	3.76192	DN
3.92269	DN	4.80012	DN	5.14597	DN	4.40007	DN	3.85065	DN	4.09852	DN
4.23841	DN	5.0186	DN	4.882	DN	4.46742	DN	3.68058	DN	3.84998	DN
4.23309	DN	4.49144	DN	4.70846	DN	4.73129	DN	3.79705	DN	4.04929	DN
4.06108	DN	4.79206	DN	5.36981	DN	4.55598	DN	3.64837	DN	4.09461	DN
4.0815	DN	4.40415	DN	4.99343	DN	4.51414	DN	3.67509	DN	3.90908	DN
3.83614	DN	5.29039	DN	4.84404	DN	4.46049	DN	3.8468	DN	4.24336	DN
4.26982	DN	4.78559	DN	4.78704	DN	4.33441	DN	3.71311	DN	4.56411	DN
3.98961	DN	5.20217	DN	5.23833	DN	4.37636	DN	3.81506	DN	4.11314	DN
3.93725	DN	4.59801	DN	4.67562	DN	4.29015	DN	3.56268	DN	4.46524	DN
4.06011	DN	4.69128	DN	4.75235	DN	4.44832	DN	3.73537	DN	3.90944	DN
4.21147	DN	5.28094	DN	5.51893	DN	4.56045	DN	4.07226	DN	4.25892	DN
4.04912	DN	4.78189	DN	4.98425	DN	4.56729	DN	3.87797	DN	3.82621	DN
4.10557	DN	4.6503	DN	5.23883	DN	4.13895	DN	3.2817	DN	4.03326	DN
3.86689	DN	5.14367	DN	4.17936	DN	4.26131	DN	3.92899	DN	4.01162	DN
4.14978	DN	4.56095	DN	5.19964	DN	4.34545	DN	3.63187	DN	4.11868	DN
3.86861	DN	5.1143	DN	5.8406	DN	4.38534	DN	4.11181	DN	4.69646	DN
3.83632	DN	4.9309	DN	5.39048	DN	4.59597	DN	3.80459	DN	4.3218	DN
3.90884	DN	4.97247	DN	4.87643	DN	4.2064	DN	4.07297	DN	3.92787	DN
4.12127	DN	4.94304	DN	5.33389	DN	4.3995	DN	3.30319	DN	3.81882	DN
4.28384	DN	5.15677	DN	4.91917	DN	4.32759	DN	4.10378	DN	3.61228	DN
3.91424	DN	4.6582	DN	5.06426	DN	4.34767	DN	4.18554	DN	4.44617	DN
4.05754	DN	5.22729	DN	5.54619	DN	4.54752	DN	4.0738	DN	3.81176	DN
3.82958	DN	4.74132	DN	4.93312	DN	4.35514	DN	3.60435	DN	4.20557	DN
4.08088	DN	4.77692	DN	4.79826	DN	4.33762	DN	4.03619	DN	4.11426	DN
4.15417	DN	4.6371	DN	5.07728	DN	4.69887	DN	3.84545	DN	3.93328	DN
3.95063	DN	4.90023	DN	4.71021	DN	4.62157	DN	3.8567	DN	4.34818	DN
3.95745	DN	4.65078	DN	5.13023	DN	4.38207	DN	3.72113	DN	4.35181	DN
3.78358	DN	4.70437	DN	5.64207	DN	4.15266	DN	3.67404	DN	3.84307	DN
3.96077	DN	4.86648	DN	4.89724	DN	4.25877	DN	3.36437	DN	3.74521	DN
4.38095	DN	4.74915	DN	4.25411	DN	4.34844	DN	4.09681	DN	3.78822	DN
3.95148	DN	4.47253	DN	4.27783	DN	4.31893	DN	3.83853	DN	3.85697	DN
3.97852	DN	4.7078	DN	4.26436	DN	4.52559	DN	3.87365	DN	4.21287	DN
4.156	DN	4.71398	DN	5.2394	DN	4.40397	DN	3.58371	DN	4.00922	DN
3.85991	DN	4.866	DN	5.03728	DN	4.1653	DN	3.53964	DN	4.13523	DN
4.11729	DN	4.59681	DN	4.87582	DN	4.35807	DN	3.7373	DN	4.13769	DN
3.98068	DN	4.76504	DN	5.20934	DN	4.47289	DN	3.75064	DN	4.27553	DN
4.09136	DN	4.58853	DN	4.50238	DN	4.75158	DN	4.21363	DN	4.35952	DN
4.07151	DN	4.63129	DN	5.19826	DN	4.39487	DN	3.63029	DN	3.89009	DN
4.03922	DN	4.9325	DN	4.82991	DN	4.48242	DN	4.12767	DN	3.61705	DN
4.32731	DN	4.50266	DN	5.59852	DN	4.31049	DN	4.05451	DN	3.79738	DN
4.22531	DN	4.76839	DN	5.71553	DN	4.27786	DN	4.19448	DN	3.96688	DN
3.96228	DN	4.54329	DN	5.71911	DN	4.2489	DN	4.24564	DN	4.26148	DN
4.37046	DN	4.50769	DN	4.91577	DN	4.6445	DN	3.59994	DN	3.97919	DN
3.95756	DN	5.01029	DN	4.37025	DN	4.27453	DN	3.63338	DN	4.65612	DN
4.05082	DN	4.62243	DN	5.07666	DN	4.58318	DN	3.93889	DN	4.12883	DN
4.06033	DN	5.21721	DN	4.45661	DN	4.45107	DN	4.03671	DN	3.99796	DN
3.89574	DN	4.51908	DN	4.1573	DN	4.44359	DN	3.75574	DN	4.01191	DN
4.24994	DN	5.1841	DN	4.94663	DN	4.13135	DN	3.65268	DN	3.88711	DN
3.91587	DN	4.89437	DN	4.88068	DN	4.30843	DN	3.96575	DN	4.48875	DN
4.9443	DN	4.54481	DN	4.6474	DN	4.30168	DN	4.0366	DN	3.73791	DN
3.91252	DN	4.76394	DN	5.84112	DN	4.58471	DN	4.44528	DN	3.89615	DN
4.06399	DN	4.48013	DN	5.20572	DN	4.41812	DN	3.96088	DN	4.13915	DN
4.05547	DN	4.73301	DN	5.15752	DN	4.56037	DN	3.98557	DN	3.98364	DN
3.90478	DN	4.89365	DN	5.1504	DN	4.35616	DN	3.65414	DN	4.15497	DN
4.01274	DN	4.57328	DN	4.61171	DN	4.67208	DN	3.63395	DN	4.50431	DN
3.9898	DN	4.82838	DN	4.3093	DN	4.47981	DN	3.98928	DN	4.17497	DN
4.232	DN	4.68631	DN	5.0655	DN	4.58499	DN	3.64974	DN	4.19314	DN
3.94296	DN	4.74014	DN	5.7028	DN	4.2444	DN	3.61806	DN	3.9431	DN
3.9274	DN	4.79546	DN	5.50056	DN	4.53563	DN	3.80236	DN	4.09177	DN
3.94263	DN	4.74008	DN	5.11146	DN	4.53977	DN	4.20872	DN	3.68123	DN
3.92888	DN	4.72047	DN	5.5847	DN	4.49432	DN	3.86134	DN	3.88671	DN
4.1759	DN	4.51079	DN	5.21104	DN	4.63351	DN	3.7065	DN	3.87683	DN
3.83559	DN	4.70834	DN	4.31045	DN	4.54702	DN	4.63902	DN	4.1843	DN
3.93669	DN	4.84923	DN	5.12512	DN	4.45203	DN	3.9141	DN	4.11486	DN
4.15516	DN	4.95926	DN	4.70145	DN	4.5922	DN	3.97739	DN	4.53641	DN
3.71618	DN	5.4085	DN	5.01675	DN	4.44266	DN	3.80039	DN	4.00029	DN
3.82981	DN	4.76185	DN	4.67065	DN	4.461	DN	4.13389	DN	3.68302	DN
4.00406	DN	4.85316	DN	4.57013	DN	4.37069	DN	3.71777	DN	4.0147	DN
4.20321	DN	4.79678	DN	5.67654	DN	4.51948	DN	3.6743	DN	3.87973	DN
4.45149	DN	4.88447	DN	4.61653	DN	4.34557	DN	3.98797	DN	3.92605	DN
4.53997	DN	4.60723	DN	4.36147	DN	4.64702	DN	3.57391	DN	3.80508	DN
3.89912	DN	4.75673	DN	4.78005	DN	4.541	DN	3.63865	DN	4.18207	DN
3.98934	DN	4.36367	DN	4.69362	DN	4.3431	DN	3.4612	DN	3.89115	DN
4.22475	DN	4.83447	DN	4.98241	DN	4.49816	DN	3.96235	DN	4.33727	DN
4.22234	DN	5.33474	DN	5.61712	DN	4.76531	DN	3.83541	DN	4.1332	DN
3.85703	DN	5.11632	DN	5.07078	DN	4.30784	DN	3.70263	DN	4.05071	DN
4.33201	DN	4.85888	DN	4.19785	DN	4.39858	DN	4.12986	DN	4.31572	DN
4.09408	DN	4.87074	DN	5.32658	DN	4.5583	DN	3.54138	DN	4.34183	DN
4.02147	DN	4.75371	DN	4.69304	DN	4.38943	DN	3.94794	DN	3.78857	DN
4.17806	DN	4.97918	DN	4.5997	DN	4.37871	DN	4.00868	DN	3.69915	DN
4.19426	DN	4.54273	DN	6.63584	DN	4.35583	DN	3.35616	DN	3.65504	DN
3.88392	DN	4.70867	DN	4.1943	DN	4.18536	DN	4.27342	DN	3.86863	DN
4.11801	DN	4.98571	DN	4.47798	DN	4.41844	DN	3.63372	DN	4.31279	DN
4.14476	DN	4.9758	DN	5.48817	DN	4.45475	DN	4.00441	DN	4.06007	DN
3.90862	DN	4.55882	DN	5.30851	DN	4.61164	DN	4.03892	DN	4.48139	DN
3.89798	DN	4.62764	DN	4.75608	DN	4.20712	DN	3.63763	DN	4.12908	DN
4.02916	DN	4.46319	DN	5.5899	DN	4.60612	DN	3.68288	DN	4.11328	DN
4.08511	DN	4.56663	DN	4.91759	DN	4.48817	DN	3.76126	DN	4.21806	DN
4.00244	DN	4.83667	DN	4.55901	DN	4.37141	DN	4.31813	DN	3.73017	DN
4.2011	DN	4.59604	DN	6.29876	DN	4.34834	DN	3.97258	DN	3.86245	DN
4.08264	DN	4.47059	DN	5.62067	DN	4.31766	DN	3.55777	DN	3.77041	DN
4.11506	DN	4.85519	DN	5.69783	DN	4.26564	DN	4.31462	DN	3.8593	DN
4.01361	DN	4.46465	DN	5.13699	DN	4.588	DN	4.1303	DN	4.44075	DN
3.95847	DN	4.99454	DN	5.45716	DN	4.4136	DN	3.54659	DN	4.1137	DN
3.97311	DN	4.71157	DN	5.54427	DN	4.50786	DN	3.92015	DN	4.30187	DN
4.20275	DN	5.03575	DN	4.63713	DN	4.50085	DN	3.598	DN	4.17471	DN
3.98405	DN	4.64169	DN	4.30682	DN	4.4698	DN	3.86831	DN	3.98648	DN
4.14798	DN	5.00286	DN	4.71093	DN	4.38005	DN	3.68882	DN	4.10398	DN
3.98069	DN	4.76214	DN	5.84407	DN	4.51054	DN	3.72937	DN	3.73994	DN
4.57841	DN	4.50156	DN	4.81251	DN	4.14083	DN	4.27974	DN	3.86039	DN
4.14262	DN	4.43858	DN	4.62945	DN	4.48374	DN	4.12156	DN	3.95972	DN
4.20441	DN	4.94318	DN	4.91183	DN	4.39385	DN	4.05319	DN	3.88318	DN
3.89069	DN	4.34631	DN	5.66119	DN	4.23434	DN	4.38072	DN	4.07863	DN
3.98903	DN	5.02081	DN	4.74597	DN	4.3296	DN	3.7256	DN	4.15459	DN
4.08435	DN	4.43933	DN	5.38704	DN	4.32823	DN	4.28993	DN	4.43126	DN
3.91431	DN	4.5444	DN	4.91144	DN	4.28826	DN	3.69342	DN	4.39316	DN
3.85347	DN	4.62789	DN	4.69334	DN	4.87972	DN	3.98566	DN	3.65006	DN
3.98078	DN	4.3452	DN	4.77824	DN	4.32284	DN	3.52217	DN	4.12341	DN
3.93968	DN	5.02534	DN	4.60994	DN	4.37859	DN	3.75093	DN	3.91569	DN
4.27804	DN	4.66874	DN	4.75493	DN	4.49159	DN	3.71753	DN	4.07158	DN
4.07303	DN	4.75106	DN	4.89145	DN	4.36314	DN	3.61333	DN	3.72332	DN
4.16874	DN	5.40579	DN	5.10161	DN	4.07897	DN	4.20534	DN	3.95736	DN
3.99388	DN	4.5602	DN	5.27629	DN	4.33829	DN	3.94132	DN	3.83263	DN
4.02138	DN	5.23986	DN	4.94552	DN	4.48076	DN	3.69018	DN	3.95825	DN
3.9661	DN	4.55276	DN	5.25712	DN	4.35657	DN	3.68353	DN	4.14352	DN
3.95506	DN	5.18224	DN	4.37704	DN	4.27421	DN	4.41383	DN	3.80821	DN
4.00725	DN	4.72933	DN	5.07102	DN	4.2995	DN	3.6424	DN	3.74221	DN
4.04694	DN	4.59111	DN	5.77095	DN	4.30276	DN	3.47884	DN	3.91032	DN
4.04587	DN	5.26227	DN	5.47458	DN	4.32975	DN	3.43138	DN	3.61366	DN
4.46271	DN	4.67114	DN	4.68693	DN	4.47635	DN	3.41245	DN	3.76988	DN
4.15166	DN	4.6486	DN	4.40062	DN	4.32809	DN	4.0376	DN	3.96953	DN
3.9969	DN	4.7895	DN	4.71525	DN	4.42118	DN	4.31184	DN	3.77582	DN
3.9391	DN	4.88272	DN	4.60428	DN	4.06854	DN	3.67834	DN	3.92021	DN
3.85006	DN	4.96685	DN	5.05824	DN	5.05233	DN	3.64566	DN	4.52565	DN
4.16945	DN	4.68448	DN	5.46448	DN	4.39434	DN	4.01085	DN	3.9654	DN
4.02047	DN	4.94534	DN	5.45601	DN	4.46943	DN	4.13385	DN	4.37664	DN
3.88252	DN	4.63383	DN	5.72693	DN	4.5233	DN	4.13197	DN	4.20395	DN
3.93638	DN	4.66975	DN	4.78207	DN	4.3255	DN	3.522	DN	4.09113	DN
3.88661	DN	4.83169	DN	4.96446	DN	4.31926	DN	3.99345	DN	3.88936	DN
3.96734	DN	4.72464	DN	5.17903	DN	4.94709	DN	3.8475	DN	3.90981	DN
4.28212	DN	4.7809	DN	4.54112	DN	4.41245	DN	3.97746	DN	3.82606	DN
4.34889	DN	5.13414	DN	4.59483	DN	4.62466	DN	4.13862	DN	3.94155	DN
3.97995	DN	4.93406	DN	5.31723	DN	4.28904	DN	4.20084	DN	4.09598	DN
4.11923	DN	5.02202	DN	4.21992	DN	4.36941	DN	4.00697	DN	4.04077	DN
3.9859	DN	4.73423	DN	4.81637	DN	4.63348	DN	3.89564	DN	4.01888	DN
3.97814	DN	5.31892	DN	5.9744	DN	4.49189	DN	4.45643	DN	4.22806	DN
4.26534	DN	4.75851	DN	5.15206	DN	4.20248	DN	3.74659	DN	3.67902	DN
4.00071	DN	4.56283	DN	5.26096	DN	4.42296	DN	3.68425	DN	4.62319	DN
3.89904	DN	5.26969	DN	5.09294	DN	4.44771	DN	3.62741	DN	3.77319	DN
4.08179	DN	4.38781	DN	4.0126	DN	4.45331	DN	4.15057	DN	4.02195	DN
3.81976	DN	4.73008	DN	4.32151	DN	4.27537	DN	3.86538	DN	3.81175	DN
4.07134	DN	4.58618	DN	5.0266	DN	4.78535	DN	3.8086	DN	3.78175	DN
4.23191	DN	4.47123	DN	4.56955	DN	4.56309	DN	3.97263	DN	3.74647	DN
4.01391	DN	4.85682	DN	4.99643	DN	4.40875	DN	3.63814	DN	4.01516	DN
4.07672	DN	4.77367	DN	5.4278	DN	4.65593	DN	3.69179	DN	4.01717	DN
4.03208	DN	4.74475	DN	4.42768	DN	4.57138	DN	3.88378	DN	4.23137	DN
3.8931	DN	4.69478	DN	4.72946	DN	4.20547	DN	3.68092	DN	4.08359	DN
4.09624	DN	5.04618	DN	5.1278	DN	4.38476	DN	3.81838	DN	4.37578	DN
3.77482	DN	4.71968	DN	4.69105	DN	4.4769	DN	3.80155	DN	3.85321	DN
4.05671	DN	4.67657	DN	4.25416	DN	4.18572	DN	3.46528	DN	3.86841	DN
4.18132	DN	5.0997	DN	4.32479	DN	4.43571	DN	3.51114	DN	3.72924	DN
3.87461	DN	4.69783	DN	5.54181	DN	4.52878	DN	3.75648	DN	3.81154	DN
4.19501	DN	5.02593	DN	4.38612	DN	4.37322	DN	3.70554	DN	3.91603	DN
3.76942	DN	4.78392	DN	4.62096	DN	4.45756	DN	3.53968	DN	4.12184	DN
4.22397	DN	5.02907	DN	5.22231	DN	4.82568	DN	4.20742	DN	4.54989	DN
3.79919	DN	5.17193	DN	4.67017	DN	4.52815	DN	4.12801	DN	5.06927	DN
4.59888	DN	4.42688	DN	4.75764	DN	4.38722	DN	3.71582	DN	4.08589	DN
4.09413	DN	4.96553	DN	4.17486	DN	4.37519	DN	3.91094	DN	4.41524	DN
3.98579	DN	4.5017	DN	5.61202	DN	4.35891	DN	3.68689	DN	3.85024	DN
4.03474	DN	4.75236	DN	4.35483	DN	4.63859	DN	4.06969	DN	3.88035	DN
3.93511	DN	4.91041	DN	4.49373	DN	4.40771	DN	3.56464	DN	4.45499	DN
4.10139	DN	4.73527	DN	5.42089	DN	4.40876	DN	3.95058	DN	3.70754	DN
3.88731	DN	4.72211	DN	5.52204	DN	4.20166	DN	3.93133	DN	3.8077	DN
3.76957	DN	4.63722	DN	4.93961	DN	4.52895	DN	3.71229	DN	3.58686	DN
4.0529	DN	5.19748	DN	4.37081	DN	4.48297	DN	3.80342	DN	4.37777	DN
3.93526	DN	4.70349	DN	5.29115	DN	4.42573	DN	3.5841	DN	4.55514	DN
4.03548	DN	4.58305	DN	4.90539	DN	4.44678	DN	3.90933	DN	4.18806	DN
3.97745	DN	4.72241	DN	4.89479	DN	4.32176	DN	3.80909	DN	4.3297	DN
4.28951	DN	5.04779	DN	5.06602	DN	4.46144	DN	3.61223	DN	3.82726	DN
4.05058	DN	4.68682	DN	4.55485	DN	4.37892	DN	3.96361	DN	4.05701	DN
4.203	DN	4.64986	DN	4.34292	DN	4.27167	DN	3.75391	DN	4.11081	DN
4.04869	DN	4.9922	DN	5.27559	DN	4.309	DN	4.28788	DN	4.13071	DN
3.93648	DN	4.7488	DN	4.43257	DN	4.32461	DN	3.43715	DN	3.64849	DN
4.18207	DN	4.74287	DN	4.80822	DN	4.26498	DN	3.75878	DN	4.21897	DN
3.89586	DN	4.52982	DN	4.89438	DN	4.36354	DN	3.87235	DN	3.98637	DN
3.98285	DN	4.75056	DN	5.28605	DN	4.25828	DN	3.75297	DN	4.33641	DN
4.29684	DN	4.56667	DN	7.41899	DN	4.20079	DN	3.69558	DN	3.95904	DN
4.00482	DN	4.88459	DN	4.68289	DN	4.27439	DN	3.90756	DN	3.93172	DN
3.82919	DN	4.78545	DN	4.81142	DN	4.74143	DN	3.62502	DN	3.54373	DN
4.46286	DN	4.97053	DN	4.62076	DN	4.17599	DN	3.79119	DN	4.33169	DN
4.32927	DN	4.85265	DN	4.87483	DN	4.12651	DN	3.38092	DN	3.85448	DN
3.85797	DN	4.69731	DN	5.16482	DN	4.4872	DN	3.70654	DN	3.81847	DN
4.06634	DN	4.52242	DN	5.538	DN	4.29344	DN	4.15667	DN	3.85453	DN
3.86676	DN	4.55569	DN	4.64564	DN	4.26518	DN	3.3553	DN	4.76641	DN
4.26132	DN	4.60248	DN	4.29578	DN	4.64349	DN	3.4607	DN	3.99822	DN
3.98258	DN	4.72933	DN	4.95055	DN	4.43115	DN	3.87099	DN	4.02104	DN
4.06476	DN	4.92119	DN	4.9698	DN	4.37292	DN	3.63677	DN	4.25345	DN
4.22297	DN	4.65998	DN	5.22421	DN	4.38892	DN	3.98237	DN	3.61891	DN
4.29848	DN	4.90845	DN	5.02716	DN	4.66163	DN	4.2168	DN	3.65491	DN
4.22123	DN	4.69448	DN	5.23446	DN	4.42337	DN	3.5627	DN	3.81519	DN
4.20662	DN	5.00125	DN	5.89534	DN	4.58284	DN	3.67127	DN	4.03846	DN
3.99742	DN	4.94638	DN	5.12529	DN	4.3354	DN	4.48587	DN	3.61111	DN
4.08798	DN	4.61348	DN	5.05992	DN	4.24709	DN	3.48196	DN	4.32773	DN
3.90345	DN	4.70361	DN	4.69006	DN	4.3194	DN	3.8212	DN	3.78511	DN
3.9067	DN	4.64895	DN	5.48075	DN	4.70349	DN	3.85282	DN	3.93667	DN
4.13183	DN	4.58106	DN	4.73112	DN	4.25518	DN	3.52336	DN	4.19445	DN
3.98982	DN	4.87172	DN	5.18997	DN	4.37411	DN	3.50351	DN	3.6353	DN
4.02348	DN	4.94823	DN	5.60616	DN	4.58517	DN	3.71734	DN	4.25552	DN
3.84403	DN	4.6255	DN	4.7893	DN	4.38387	DN	4.19802	DN	3.56733	DN
4.22559	DN	4.98136	DN	4.85714	DN	4.27824	DN	3.62651	DN	3.89379	DN
3.92886	DN	4.55035	DN	5.46617	DN	4.31222	DN	4.052	DN	4.41658	DN
4.02635	DN	4.97669	DN	4.45517	DN	4.25484	DN	4.61095	DN	3.78545	DN
3.95088	DN	4.74967	DN	6.33863	DN	4.45351	DN	3.6563	DN	4.08271	DN
4.11773	DN	4.48126	DN	5.02018	DN	4.5226	DN	3.68852	DN	3.96974	DN
4.27131	DN	4.45601	DN	4.90065	DN	4.51537	DN	3.81606	DN	4.27459	DN
3.86587	DN	4.72584	DN	4.25727	DN	4.27891	DN	3.72415	DN	4.32137	DN
3.91448	DN	5.22481	DN	4.94546	DN	4.62772	DN	3.86776	DN	4.17647	DN
4.02566	DN	4.84072	DN	4.6067	DN	4.53844	DN	4.19935	DN	4.04881	DN
4.08865	DN	4.77693	DN	4.91686	DN	4.70262	DN	3.87693	DN	4.16616	DN
4.34492	DN	5.06907	DN	4.37487	DN	4.22497	DN	3.94952	DN	4.42132	DN
3.82479	DN	4.92324	DN	4.96045	DN	4.24301	DN	3.56148	DN	4.15396	DN
4.17501	DN	4.6596	DN	6.03504	DN	4.56796	DN	4.33143	DN	3.73617	DN
3.89528	DN	5.07234	DN	6.47005	DN	4.45106	DN	3.83879	DN	3.89088	DN
4.0149	DN	4.66046	DN	5.05223	DN	4.24012	DN	3.72203	DN	4.10973	DN
3.90229	DN	4.74594	DN	4.79691	DN	4.63025	DN	3.67715	DN	3.98355	DN
3.83291	DN	4.81337	DN	5.47855	DN	4.26931	DN	4.13973	DN	3.98462	DN
4.29064	DN	4.5961	DN	5.95622	DN	4.77352	DN	3.72153	DN	3.89503	DN
3.95024	DN	4.98348	DN	4.72639	DN	4.71418	DN	4.48756	DN	3.80424	DN
4.38726	DN	4.63541	DN	4.5029	DN	4.50283	DN	3.29033	DN	3.88504	DN
4.67008	DN	4.98195	DN	5.40751	DN	4.38477	DN	4.4024	DN	4.49753	DN
4.07698	DN	4.88029	DN	4.45717	DN	4.32144	DN	3.91168	DN	3.74628	DN
3.91204	DN	4.58488	DN	5.86361	DN	4.77095	DN	4.65351	DN	3.70337	DN
4.1449	DN	4.99194	DN	4.89017	DN	4.51404	DN	3.72187	DN	4.209	DN
3.92031	DN	4.96032	DN	4.60729	DN	4.3672	DN	3.54401	DN	3.75371	DN
3.94028	DN	4.40812	DN	4.32714	DN	4.37925	DN	4.02572	DN	4.09136	DN
3.94934	DN	5.04317	DN	4.91028	DN	4.65877	DN	3.65921	DN	4.36831	DN
4.13908	DN	4.56439	DN	5.65282	DN	4.25275	DN	3.36903	DN	3.87276	DN
3.77852	DN	4.93143	DN	5.31593	DN	4.46322	DN	3.90349	DN	4.30792	DN
3.98454	DN	4.73926	DN	4.84343	DN	4.35567	DN	3.88768	DN	3.70212	DN
4.28335	DN	4.79758	DN	5.15223	DN	4.34496	DN	4.12729	DN	4.25705	DN
4.0285	DN	4.65674	DN	6.51711	DN	4.27472	DN	4.62983	DN	3.91504	DN
3.93187	DN	4.70934	DN	5.466	DN	4.34753	DN	4.04667	DN	3.88347	DN
3.90586	DN	5.02727	DN	5.11581	DN	4.45809	DN	3.8415	DN	4.15989	DN
3.79194	DN	4.45113	DN	4.6911	DN	4.76744	DN	3.33173	DN	3.93764	DN
3.95102	DN	4.53831	DN	4.3461	DN	4.78698	DN	4.18551	DN	4.12485	DN
3.79469	DN	4.86207	DN	5.19159	DN	4.37608	DN	3.74758	DN	4.25465	DN
3.62998	DN	4.56626	DN	5.16275	DN	4.37553	DN	3.4796	DN	3.86089	DN
4.09417	DN	5.20498	DN	5.54066	DN	4.57079	DN	3.92386	DN	3.83163	DN
3.86068	DN	4.36677	DN	4.62593	DN	4.29043	DN	3.62042	DN	4.0103	DN
4.26116	DN	5.05951	DN	5.66357	DN	4.48386	DN	3.74421	DN	3.73507	DN
4.78536	DN	4.56943	DN	4.96374	DN	4.39538	DN	4.13107	DN	3.83143	DN
4.20158	DN	4.59768	DN	5.00923	DN	4.49462	DN	4.23874	DN	3.90319	DN
4.18676	DN	4.4963	DN	5.02945	DN	4.39852	DN	4.06843	DN	3.92206	DN
4.01131	DN	4.90781	DN	5.02046	DN	4.81188	DN	3.38428	DN	4.44039	DN
4.13694	DN	4.78913	DN	5.27074	DN	4.37809	DN	4.42637	DN	4.2259	DN
3.88359	DN	4.91591	DN	5.05574	DN	4.48515	DN	4.19117	DN	4.46619	DN
4.0316	DN	4.75986	DN	4.99295	DN	4.16086	DN	3.83587	DN	3.82867	DN
4.12638	DN	4.95074	DN	4.39994	DN	4.44813	DN	3.42827	DN	4.17895	DN
3.87788	DN	4.616	DN	4.67042	DN	4.27521	DN	3.76266	DN	4.08987	DN
4.31363	DN	4.69333	DN	5.75234	DN	4.37774	DN	3.97523	DN	4.06003	DN
3.99087	DN	4.7609	DN	4.84311	DN	4.33964	DN	3.96424	DN	4.10569	DN
4.17987	DN	4.44978	DN	4.4507	DN	4.42715	DN	4.40954	DN	3.87631	DN
4.04172	DN	4.34427	DN	4.95535	DN	4.37271	DN	3.51845	DN	3.66931	DN
4.16361	DN	4.90323	DN	5.27434	DN	4.57822	DN	3.58647	DN	3.77347	DN
3.91813	DN	4.65705	DN	5.64384	DN	4.14578	DN	4.04915	DN	4.07452	DN
3.89995	DN	4.97196	DN	4.46015	DN	4.19574	DN	3.96604	DN	4.43947	DN
3.94718	DN	4.72545	DN	4.92958	DN	4.27325	DN	3.72599	DN	3.73982	DN
3.94168	DN	4.83779	DN	4.61649	DN	4.30969	DN	3.69379	DN	4.69693	DN
3.98979	DN	4.85434	DN	4.5511	DN	4.30609	DN	3.82222	DN	3.98533	DN
4.05699	DN	4.51674	DN	5.52042	DN	4.37333	DN	3.73836	DN	4.21386	DN
4.07377	DN	4.77021	DN	4.82982	DN	4.29264	DN	3.74128	DN	3.79417	DN
3.97287	DN	4.66268	DN	5.05891	DN	4.63063	DN	4.36179	DN	3.88885	DN
4.06052	DN	5.08284	DN	5.78308	DN	4.5938	DN	3.68204	DN	3.79056	DN
4.02098	DN	5.00703	DN	6.08977	DN	4.21997	DN	3.5167	DN	3.9707	DN
3.9761	DN	5.00133	DN	4.84335	DN	4.45298	DN	4.41202	DN	3.84156	DN
3.94364	DN	4.93331	DN	4.22672	DN	4.25852	DN	3.8964	DN	4.25062	DN
3.94007	DN	4.97697	DN	4.86555	DN	4.23557	DN	3.38104	DN	4.46851	DN
4.10015	DN	4.72392	DN	6.32436	DN	4.26161	DN	4.03151	DN	3.68554	DN
3.92063	DN	4.75585	DN	6.03339	DN	4.29518	DN	3.58864	DN	4.20586	DN
4.3547	DN	4.61729	DN	4.82927	DN	4.3072	DN	3.84639	DN	3.73897	DN
3.9917	DN	4.68308	DN	4.60792	DN	4.31973	DN	3.78526	DN	4.14968	DN
3.91947	DN	4.68445	DN	5.02016	DN	4.72422	DN	4.70076	DN	3.68785	DN
3.86803	DN	4.64595	DN	5.03726	DN	4.71533	DN	4.04724	DN	3.62897	DN
4.04213	DN	4.71816	DN	4.49447	DN	4.44794	DN	4.17904	DN	3.93113	DN
3.84363	DN	4.83194	DN	5.07999	DN	4.2284	DN	3.93613	DN	4.03436	DN
4.35066	DN	5.27895	DN	4.68842	DN	4.48783	DN	4.20258	DN	4.09479	DN
4.39124	DN	4.83508	DN	5.59264	DN	4.18103	DN	3.39985	DN	3.7492	DN
3.86358	DN	4.64431	DN	5.17014	DN	4.46527	DN	4.32887	DN	4.18252	DN
4.10218	DN	4.77972	DN	5.16166	DN	4.4625	DN	3.54364	DN	3.78328	DN
4.23106	DN	4.38184	DN	6.8513	DN	4.21868	DN	4.07038	DN	4.04614	DN
3.94152	DN	4.78373	DN	4.63959	DN	4.49407	DN	3.76336	DN	4.09947	DN
4.06195	DN	4.71422	DN	4.99078	DN	5.12566	DN	3.96643	DN	3.77184	DN
3.97582	DN	4.62331	DN	4.48227	DN	4.66162	DN	3.83997	DN	4.15998	DN
4.09518	DN	4.79761	DN	4.6921	DN	4.30216	DN	3.57471	DN	3.78916	DN
3.96372	DN	4.81178	DN	4.9883	DN	4.29296	DN	3.98894	DN	3.93376	DN
3.97389	DN	5.15125	DN	5.31214	DN	4.77743	DN	4.56482	DN	4.27435	DN
4.0128	DN	4.91094	DN	5.05291	DN	4.22677	DN	3.64864	DN	4.29231	DN
3.91749	DN	4.90065	DN	5.34944	DN	4.34117	DN	3.65473	DN	4.43365	DN
4.27602	DN	5.00278	DN	7.16375	DN	4.35654	DN	3.6341	DN	4.03532	DN
4.27658	DN	4.66715	DN	4.874	DN	4.27811	DN	3.66353	DN	4.18938	DN
3.83165	DN	4.57766	DN	5.18609	DN	4.6136	DN	4.25529	DN	4.11811	DN
4.19293	DN	4.83912	DN	4.75724	DN	4.48418	DN	3.89338	DN	3.79665	DN
3.86804	DN	4.65428	DN	4.36493	DN	4.43586	DN	3.97443	DN	4.20339	DN
3.78551	DN	5.07297	DN	5.83323	DN	4.41981	DN	3.51169	DN	4.11913	DN
4.24075	DN	4.83771	DN	5.22402	DN	4.45002	DN	3.9897	DN	3.9727	DN
4.09633	DN	4.74782	DN	6.68834	DN	4.22596	DN	4.16996	DN	4.11336	DN
3.90345	DN	4.87701	DN	5.09286	DN	4.14479	DN	3.75933	DN	3.92131	DN
4.00669	DN	4.8387	DN	6.75945	DN	4.33118	DN	3.92928	DN	3.81759	DN
4.07006	DN	4.86951	DN	5.43103	DN	4.2132	DN	3.66868	DN	3.8616	DN
4.29897	DN	4.51253	DN	6.02126	DN	4.25009	DN	4.12936	DN	3.58933	DN
4.02809	DN	4.65776	DN	5.5116	DN	4.81282	DN	3.60529	DN	4.24408	DN
4.09847	DN	4.63586	DN	5.34944	DN	4.54347	DN	3.74931	DN	3.86197	DN
4.04316	DN	4.74436	DN	5.72743	DN	4.48501	DN	3.64675	DN	4.24641	DN
3.81667	DN	4.62092	DN	5.24724	DN	4.42053	DN	3.68035	DN	4.0303	DN
3.906	DN	5.08853	DN	6.04538	DN	4.46197	DN	3.95259	DN	4.32938	DN
3.85935	DN	4.66838	DN	4.86556	DN	4.25441	DN	3.72464	DN	4.03222	DN
4.20526	DN	4.61366	DN	6.05978	DN	4.34432	DN	3.56508	DN	3.74559	DN
3.93306	DN	4.51268	DN	4.76289	DN	4.42617	DN	3.94228	DN	4.07099	DN
3.93529	DN	4.74057	DN	5.54337	DN	4.56276	DN	3.34442	DN	3.82061	DN
4.1144	DN	4.65409	DN	4.83004	DN	4.34291	DN	4.49965	DN	4.15035	DN
4.10119	DN	4.65431	DN	4.70322	DN	4.42062	DN	3.65109	DN	3.88089	DN
4.43148	DN	4.93174	DN	6.01656	DN	4.27712	DN	3.58453	DN	3.8392	DN
4.10276	DN	4.97306	DN	5.57642	DN	4.40203	DN	4.00344	DN	4.07608	DN
3.9091	DN	5.3076	DN	5.44768	DN	4.61941	DN	3.74403	DN	3.7911	DN
4.17682	DN	4.85828	DN	4.26501	DN	4.5399	DN	4.44921	DN	4.17391	DN
4.02692	DN	4.63027	DN	7.07396	DN	4.40285	DN	3.43756	DN	3.97255	DN
3.94151	DN	5.03587	DN	5.38607	DN	4.44331	DN	3.67199	DN	3.91818	DN
4.3036	DN	4.63318	DN	5.27638	DN	4.36708	DN	3.97838	DN	3.96013	DN
3.9074	DN	4.67364	DN	6.04432	DN	4.45917	DN	3.50236	DN	4.22653	DN
4.26672	DN	4.52509	DN	4.49613	DN	4.37682	DN	3.84504	DN	4.20261	DN
4.06874	DN	4.61463	DN	5.12882	DN	4.39876	DN	4.37726	DN	3.99842	DN
3.96769	DN	4.93872	DN	4.56153	DN	4.39157	DN	3.64857	DN	3.70917	DN
4.14612	DN	4.82111	DN	5.23345	DN	4.4294	DN	3.88639	DN	3.84829	DN
3.92914	DN	4.66954	DN	5.44748	DN	4.67685	DN	3.58857	DN	3.7986	DN
4.14507	DN	5.11213	DN	5.00025	DN	4.34007	DN	4.27992	DN	3.83348	DN
3.97356	DN	5.32254	DN	4.40149	DN	4.54849	DN	4.02247	DN	4.27151	DN
4.08883	DN	4.98615	DN	6.58221	DN	4.554	DN	3.55038	DN	4.19256	DN
4.04061	DN	4.87793	DN	4.83549	DN	4.52606	DN	3.82978	DN	4.15069	DN
3.83487	DN	4.58441	DN	5.78755	DN	4.22834	DN	3.91342	DN	4.69845	DN
4.25921	DN	4.51776	DN	5.74414	DN	4.30892	DN	4.05633	DN	4.18583	DN
4.04601	DN	4.758	DN	5.07789	DN	4.50239	DN	4.37728	DN	3.94133	DN
3.99936	DN	5.11246	DN					3.98741	DN	3.76737	DN
4.2442	DN	4.63821	DN					4.10712	DN	3.88433	DN
3.90682	DN	4.95277	DN					3.61572	DN	3.8314	DN
3.91259	DN	5.14679	DN					3.6931	DN	4.22391	DN
4.27945	DN	4.78604	DN					3.53098	DN	4.011	DN
4.38877	DN	4.7149	DN					3.53456	DN	4.08664	DN
4.00932	DN	4.74943	DN					4.35649	DN	4.00322	DN
3.92939	DN	4.73425	DN					3.62989	DN	4.54859	DN
4.47341	DN	4.89362	DN					3.44269	DN	3.92467	DN
3.97287	DN	4.68437	DN					3.63573	DN	3.97808	DN
4.3953	DN	4.80173	DN					4.17925	DN	3.78889	DN
3.91575	DN	5.15673	DN					4.25133	DN	4.50148	DN
4.40325	DN	4.96512	DN					3.67934	DN	3.79841	DN
3.94828	DN	4.96774	DN					3.75919	DN	4.19677	DN
3.82974	DN	4.80975	DN					3.71831	DN	4.10613	DN
4.00713	DN	4.7947	DN					3.79527	DN	3.83148	DN
3.96375	DN	4.53304	DN					3.68891	DN	3.93616	DN
4.21835	DN	5.05976	DN					4.28465	DN	3.88764	DN
4.19618	DN	5.06427	DN					3.7363	DN	3.9178	DN
4.44739	DN	5.16741	DN					4.14747	DN	4.30253	DN
4.17206	DN	4.69794	DN					4.15788	DN	3.92908	DN
3.74879	DN	5.08646	DN					3.54976	DN	4.06344	DN
4.0367	DN	4.99889	DN					3.36357	DN	4.04059	DN
4.41296	DN	4.6558	DN					4.60089	DN	4.26319	DN
4.04066	DN	4.80746	DN					3.93476	DN	3.84346	DN
3.96348	DN	4.97959	DN					3.86755	DN	3.86108	DN
4.27393	DN	4.80827	DN					3.46046	DN	3.971	DN
4.03841	DN	4.55162	DN					4.09577	DN	4.05376	DN
4.24179	DN	5.14193	DN					3.84631	DN	3.87083	DN
4.03377	DN	4.53874	DN					4.00214	DN	4.13786	DN
4.01358	DN	4.89394	DN					4.33154	DN	4.21798	DN
3.94973	DN	4.66393	DN					4.20525	DN	3.9081	DN
3.84454	DN	5.08464	DN					3.54568	DN	3.74525	DN
3.77642	DN	4.46209	DN					4.26011	DN	4.49956	DN
3.79871	DN	5.11003	DN					4.51317	DN	4.07538	DN
3.92236	DN	4.6388	DN					3.78506	DN	4.11572	DN
3.8457	DN	4.9694	DN					3.92525	DN	4.25265	DN
4.13725	DN	4.76455	DN					4.2447	DN	4.23682	DN
4.11287	DN	4.71891	DN					4.04689	DN	3.69183	DN
4.01628	DN	4.88557	DN					3.82669	DN	4.13411	DN
4.06785	DN	4.93537	DN					3.65393	DN	4.09039	DN
3.82313	DN	4.53472	DN					3.53663	DN	4.11092	DN
4.02757	DN	5.10654	DN					3.39268	DN	3.70541	DN
3.98127	DN	4.59534	DN					3.66646	DN	4.43201	DN
3.93141	DN	4.9481	DN					3.8534	DN	4.32921	DN
3.93974	DN	4.61063	DN					4.11299	DN	4.20576	DN
3.9294	DN	4.86115	DN					4.01978	DN	3.67819	DN
3.96915	DN	5.07334	DN					3.85134	DN	3.63917	DN
4.14219	DN	4.52088	DN					4.29977	DN	3.76806	DN
4.04253	DN	4.62614	DN					4.66454	DN	4.06715	DN

## Sheet: ED7f
Cell_type	Lif_file_name	Image_labels	ROI_folder_name	ROI_file_name	ROI_labels
46C mESCs	210112_FISH_B_46C.lif	14d 14r 14g	210112_FISH_B_46C_ROIs	210112_FISH_B_46C_14	0564-0825 0525-0794
46C mESCs	210112_FISH_B_46C.lif	15d 15r 15g	210112_FISH_B_46C_ROIs	210112_FISH_B_46C_15	0287-0537 0297-0580
mouse CA1 PGNs	210112_FISH_B_PGNs.lif	14d 14r 14g	210112_FISH_B_PGNs_ROIs	210112_FISH_B_PGNs_14	0250-0248 0313-0255
mouse CA1 PGNs	210112_FISH_B_PGNs.lif	19d 19r 19g	210112_FISH_B_PGNs_ROIs	210112_FISH_B_PGNs_19	0652-0848 0591-0883

## Sheet: ED7g
Cell_type	Lif_file_name	Image_labels	ROI_folder_name	ROI_file_name	ROI_labels
46C mESCs	210219_FISH_C_46C.lif	5d 5r 5g 5fr	210219_FISH_C_46C_ROIs	210219_FISH_C_46C_5	0861-0500 0856-0497 0857-0502
46C mESCs	210219_FISH_C_46C.lif	12d 12r 12g 12fr	210219_FISH_C_46C_ROIs	210219_FISH_C_46C_12	0682-0511 0676-0513-1 0675-0511
mouse CA1 PGNs	210219_FISH_A_PGNs.lif	7d 7r 7g 7fr	210219_FISH_A_PGNs_ROIs	210219_FISH_A_PGNs_7	0246-0531 0255-0534 0247-0535
mouse CA1 PGNs	210219_FISH_A_PGNs.lif	27d 27r 27g 27fr	210219_FISH_A_PGNs_ROIs	210219_FISH_A_PGNs_27	0808-0158 0802-0157 0816-0161
