# Supplementary material for: Cell-type specialization is encoded by specific chromatin topologies
Source: Nature. 2021 Nov 17;599(7886):684–91. doi: 10.1038/s41586-021-04081-2 (PMC8612935; doi:10.1038/s41586-021-04081-2)
Supplement: Supplementary file 32 — Source Data Extended Data Fig. 8 [file 41586_2021_4081_MOESM32_ESM.xlsx]

## Sheet: legend
	description
ED8a	left: filter on meltingScore_PGN_R1 > 5. y_left = median_of_mean_trans_cis_esc, y_right = median_of_mean_trans_cis_pgn_R1.	middle: filter on filter on meltingScore_DN_R1 > 5. y_left = median_of_mean_trans_cis_esc, y_right = median_of_mean_trans_cis_dn_R1.	Right: filter on filter on meltingScore_OLG > 5. y_left = median_of_mean_trans_cis_esc, y_right = median_of_mean_trans_cis_olig.
ED8b	left: filter on filter on meltingScore_PGN_R2 > 5. y_left = median_of_mean_trans_cis_esc, y_right = median_of_mean_trans_cis_pgn_R2.	right: filter on filter on meltingScore_DN_R2 > 5. y_left = median_of_mean_trans_cis_esc, y_right = median_of_mean_trans_cis_dn_R2.
ED8c	top: x = median_of_mean_trans_cis_pgn_R1, y= median_of_mean_trans_cis_pgn_R2.	bottom: x = median_of_mean_trans_cis_dn_R1, y=median_of_mean_trans_cis_dn_R2
ED8d	left: filter on filter on meltingScore_OLG <= 5. y_left = median_of_mean_trans_cis_esc, y_right = median_of_mean_trans_cis_olig.	middle_left: filter on meltingScore_PGN_R1 <= 5. y_left = median_of_mean_trans_cis_esc, y_right = median_of_mean_trans_cis_pgn_R1.	middle: filter on filter on meltingScore_DN_R1 <= 5. y_left = median_of_mean_trans_cis_esc, y_right = median_of_mean_trans_cis_dn_R1.	middle_right: filter on filter on meltingScore_PGN_R2 <= 5. y_left = median_of_mean_trans_cis_esc, y_right = median_of_mean_trans_cis_pgn_R2.	right: filter on filter on meltingScore_DN_R2<= 5. y_left = median_of_mean_trans_cis_esc, y_right = median_of_mean_trans_cis_dn_R2.
ED8e	filter on chrom = 'chr16'. x = start, y=trans_cis_ratio_mESC & trans_cis_ratio_PGN_R1
ED8f	filter on chrom = 'chr12'. x = start, y=trans_cis_ratio_mESC & trans_cis_ratio_DN_R1
ED8g	left: x = nad_assoc50 & meltingScore_OLGs > 5, y = median_of_mean_trans_cis_olig.	middle: x = nad_assoc50 & meltingScore_PGN_R1 > 5, y = median_of_mean_trans_cis_pgn_R1.	right: x = nad_assoc50 & meltingScore_DN_R1 > 5, y = median_of_mean_trans_cis_dn_R1
ED8h	left: x = nad_assoc50 & meltingScore_OLGs <= 5, y = median_of_mean_trans_cis_olig.	middle: x = nad_assoc50 & meltingScore_PGN_R1 <= 5, y = median_of_mean_trans_cis_pgn_R1.	right: x = nad_assoc50 & meltingScore_DN_R1 <= 5, y = median_of_mean_trans_cis_dn_R1
*note: Data from ED8a-d, 8g-h can be found in Supplemental Table 8

## Sheet: ED8a_8b_8c_8d_8g_8h
gene_symbol	meltingScore_OLGs	meltingScore_DN_R1	meltingScore_PGN_R1	meltingScore_PGN_R2	meltingScore_DN_R2	median_of_mean_trans_cis_mESC	median_of_mean_trans_cis_OLG	median_of_mean_trans_cis_DN_R1	median_of_mean_trans_cis_PGN_R1	mESC_NAD_assoc
2210408I21Rik	15.4177	16.5232	21.261	0.92021	0.92021	53	9	27	19	FALSE
A830018L16Rik	5.3102	0	0	0	0	39	37	70	10	FALSE
Abca13	5.71719	0	0	2.02569	0	33	16	24	40	TRUE
Adam12	10.1924	0.87678	0	0	10.7407	89.5	95.5	41	83.5	FALSE
Adamts17	0	11.2998	0	0	14.2585	19.5	59.5	7	54	FALSE
Adamtsl1	3.0414	7.5032	0	0	1.04593	36.5	7.5	46	11.5	FALSE
Adarb2	0	5.6685	0	0	24.6472	73.5	75.5	25.5	85	FALSE
Adcy2	0	0	7.61377	7.61377	0.290483	58.5	28	31	25.5	TRUE
Adgrb3	0	4.53571	6.06931	0	0	31	27	18	24	TRUE
Adgrl3	37.825	0	29.8212	2.02638	0	34	33.5	82	17.5	FALSE
Adgrv1	27.2529	1.31107	13.3555	16.9782	0	18	25	48	42	FALSE
Adk	3.27083	0	0	0	0	46	22.5	90	65.5	FALSE
Aff3	17.2975	0	1.06787	3.56941	0	69	75	96	46	FALSE
Agap1	35.7072	32.31	35.7072	0	31.4849	33	64	45	77	FALSE
Agbl1	0	0	0	0	0	35	34	35	69	TRUE
Agbl4	0	0	0	0	0	38	50	14	43.5	TRUE
Agmo	0	0	0	0	0	80	72	22	22	TRUE
Akap6	0	0	0	0	0	73	51	44	14	TRUE
Alk	0	0	0	0	0	30	41	49	77.5	FALSE
Ank2	8.64731	0	8.24976	0	36.3119	77	85.5	13.5	24.5	FALSE
Ank3	9.90221	0	0	0	7.711	6	69	54	84	FALSE
Ankfn1	3.58871	0	0	0	0	55	31	87	86	TRUE
Anks1b	21.1602	0	20.3067	0	35.2333	72	57	32	48	TRUE
Ano2	0	0	0	0	11.2998	68	77	83	80	FALSE
Ano4	0	0	0	0	0	94	62	71	70	TRUE
Aopep	20.268	8.10778	4.87772	16.1639	14.2585	42	17	71	9	FALSE
Apbb2	16.1639	0	0	4.87772	0	46.5	50.5	57	64.5	FALSE
Arhgap15	0	0	5.3345	0	0	87.5	64	27.5	49.5	TRUE
Arhgap24	0	10.0085	0	0.801503	0	37.5	72.5	33	30.5	FALSE
Arhgap26	43.9154	0.13848	5.75174	0	31.8963	74	14.5	42.5	53	FALSE
Arhgef28	5.74631	16.1639	0	0	0.0136201	36.5	82	45	59	FALSE
Arid1b	1.50651	8.10778	6.65833	5.30658	0	95	59	80	47	FALSE
Arl15	0	0	0	0	2.19897	10.5	15.5	32.5	52.5	FALSE
Asic2	33.6301	1.15435	41.9856	6.96068	1.34129	26	9	95	93	TRUE
Astn2	26.9739	0	0	4.96112	0	31	31	28	30	TRUE
Atp8a2	32.5846	15.5386	0	0	27.2645	12	13	70	83	FALSE
Atrnl1	0	0	0	0	0	47	24	37	48	FALSE
Atxn1	0	6.62684	0	0	7.47806	77.5	95	30.5	93	FALSE
Auts2	22.9125	5.87306	0	0	17.8369	18.5	81	30.5	71.5	FALSE
B3galt1	0	0	0	0	0	36	36	40	76	TRUE
Babam2	0	3.96027	0	0	3.58871	82	77	9	63	FALSE
Bach2	0	4.45971	6.65833	4.87772	18.1671	25	59	50	5	FALSE
Baz2b	0	0	0	0	0	54	6.5	4	4.5	FALSE
Bbs9	6.39232	20.946	3.58871	18.2823	15.1699	37	56	6	56	TRUE
Bcas3	0	0	0	0	3.56941	54	63	56	64	FALSE
Bmpr1b	9.65496	0	0	4.05256	13.645	46.5	92	39.5	31.5	FALSE
Bnc2	17.6405	24.4927	0	0	24.4927	62	56.5	49	45	FALSE
Brinp3	39.1859	1.64114	1.35016	13.8578	4.28165	88	15	35	33	FALSE
Btbd9	0	0	0	0	0	25	64	96	98	FALSE
Cacna1c	18.0013	4.64178	0	0	6.36225	4	69	5	67	FALSE
Cacna1d	31.0212	31.0212	24.4155	12.2553	32.5846	79.5	70	86.5	50.5	TRUE
Cacna1e	0.174013	0	27.195	0	11.7973	35	99	28	42	FALSE
Cacna2d1	0	0	8.36402	2.24915	0	94	57	25	18	FALSE
Cacna2d3	48.8612	40.4614	0	39.133	67.868	66	61.5	83.5	60	TRUE
Cacnb2	22.4666	20.268	27.9768	5.74631	0	88	95	48	43.5	TRUE
Cadm1	0	0	0	0	19.5569	15.5	78	94.5	63	FALSE
Cadm2	11.58	0	0	10.5181	0	8	31	16	28	FALSE
Cadps	0.273111	0	0	5.41516	0	58	90	42	57	FALSE
Cadps2	14.3544	19.2076	17.5247	21.5528	38.8341	69	43	18	29	TRUE
Caln1	0	0	0	0	2.24915	80	81	71	32	FALSE
Camk1d	19.7642	16.7025	4.6508	0	18.5135	76.5	23.5	17.5	81	FALSE
Camkmt	29.8635	34.8434	0	23.0451	5.54303	46.5	31	48	73	FALSE
Camta1	6.76019	21.659	10.9907	0	4.63215	84.5	81	89.5	84.5	FALSE
Car10	0	0	0	0	0	11	57	45	48	TRUE
Ccdc148	14.8828	1.50651	18.8566	4.45971	14.8828	82.5	33	38.5	19	FALSE
Ccdc171	0	22.4666	0	0	24.763	29	34	31.5	59.5	FALSE
Ccdc178	0	0	0	0	0	63	85	5.5	33.5	TRUE
Ccser1	0	0	1.13909	0	0	21	5.5	26.5	34	TRUE
Cdh12	0	0	4.74381	0	0	71.5	4	54.5	54.5	TRUE
Cdh13	3.96027	0.13848	0	0	37.8196	64.5	71.5	92	57	FALSE
Cdh18	0	5.23927	3.1894	0	0.451172	60.5	6	29.5	48	TRUE
Cdh23	7.61377	4.45971	0	9.65496	7.13062	32	74.5	64	78	FALSE
Cdh4	0	0.794264	0	0	25.1148	40	94	76	46	FALSE
Cdh8	0	0	0	0	0	40.5	21.5	23	8	TRUE
Cdk14	39.6195	27.2529	25.9356	0.326674	37.2851	96	63	1	67	FALSE
Cdkal1	0	0	0	0	31.0197	52.5	55	33	40	FALSE
Celf2	63.1064	0	72.2096	73.0662	11.6786	95.5	59	78	59.5	TRUE
Cep112	0	0	0	0	0	66	8	49	73	FALSE
Cep128	0	0	18.2823	5.54303	0	38	58	59	8	TRUE
Cfap299	19.4251	8.56379	0	0	0	20	3	63	82	FALSE
Chrm3	0	0	0	0	0	78	65	72	53	FALSE
Clstn2	0	0	0	0	0	33.5	6	38.5	45.5	FALSE
Clvs1	0	0	0	0	7.61377	87.5	78.5	36	47	FALSE
Cnbd1	0	0	0	0	0	91	67	16.5	44	FALSE
Cntn3	0	0	0	0	0	48	51	70	96	FALSE
Cntn4	0.981406	0	0	0	0	71	63	12	89	FALSE
Cntn5	0	0	55.9164	0	0	71	64.5	65	5.5	TRUE
Cntn6	0	0	0	0	0	58	43	21	98	FALSE
Cntnap2	0	0	0	0	0	52.5	68	85	17.5	TRUE
Cntnap5a	0	0	0	0	14.7262	31	37	42	10	FALSE
Cntnap5b	0	0	0	0	0	41	43	38	29	FALSE
Cntnap5c	0	0	0	0	24.6172	55	16	10	13	TRUE
Col22a1	5.54303	0	15.7731	13.9925	23.0451	53.5	46.5	18	67	TRUE
Col25a1	0	0	0	0	0	73	42	67	78	FALSE
Cpa6	8.36402	4.28165	5.02864	0	13.315	55.5	88.5	20.5	75.5	FALSE
Cpne4	0	0	0	0	0	95	23	64	16	TRUE
Cpq	0	0	0	0	7.711	19	74	17	46	TRUE
Creb5	5.02864	0.273111	0	0	0	51	34.5	63	38.5	FALSE
Csgalnact1	0	0	0	0	0	78.5	46	40.5	65	TRUE
Csmd1	106.279	0	18.5411	5.42027	24.2227	26	64.5	55	51	TRUE
Csmd2	36.3119	30.028	0	9.05154	53.079	70	68.5	84.5	86.5	FALSE
Csmd3	0.296563	0	6.39232	0	0	15.5	15.5	27.5	8	TRUE
Ctnna2	35.7752	0	0	0	45.5657	45	32	21	46	TRUE
Ctnna3	0	0	0	0	0	28	61.5	79.5	20.5	TRUE
Ctnnd2	40.593	53.1007	57.6174	4.18707	74.7937	59	70	34	49	TRUE
Cux1	7.13062	2.53253	0	0	8.10778	72	97	96	51	FALSE
Dab1	88.8441	23.36	61.9461	20.7316	14.3871	19	26	49	35	TRUE
Dach1	0	0	0	0	1.562	47	83	56	11.5	FALSE
Dcc	0	0	0	0	0	44	36	37	13	TRUE
Dcdc5	0	0	0	24.763	0	35	72.5	19.5	23	FALSE
Dennd1a	0	0	0	0	0	97	27	45	32	FALSE
Dgkb	0	0	0	25.4171	0	74	48	36.5	16	TRUE
Dgki	0	25.1459	19.4251	23.1679	0	83	48	88	60	TRUE
Diaph3	0	0	0	0	0	45	40	5	27	FALSE
Dip2c	0	0	0	0	0	98.5	64	89.5	9	FALSE
Dis3l2	10.1924	8.61265	0.87678	6.65833	3.27083	91	63	73	56	FALSE
Dlc1	18.2823	17.6405	9.66883	0	0	34.5	24.5	8.5	9	TRUE
Dlg2	9.05129	0	51.5861	35.4043	0	3	22	46	36	TRUE
Dlgap1	0	0	9.47822	21.2331	1.29177	45	23	30	72	TRUE
Dlgap2	45.2719	42.4924	47.4102	20.6576	39.7947	34	94	56	26	TRUE
Dnah7a	1.50651	0	23.2212	0	0	34	73.5	77	59.5	FALSE
Dnah7c	5.96285	25.979	6.83144	23.7641	3.58871	45	3	54	50	FALSE
Dnah9	0	0	0	7.61377	0	73.5	79	80	37	TRUE
Dnm3	8.56379	35.3163	7.29644	14.8769	30.7681	25	46	48	60	FALSE
Dock1	0	0	0	0	0	82	85	66	40	FALSE
Dock2	0	0	0	0	0	27	78	32	49	TRUE
Dock3	6.65833	14.8828	0	2.53253	14.2585	78.5	75	69	73.5	FALSE
Dock4	6.83144	0	8.68443	19.5949	5.13287	35	22	8	50	FALSE
Dok6	0	0	6.18713	29.6151	0	70	92	18	15	FALSE
Dpp10	49.3468	0	0	0	0	35	54	9	83	FALSE
Dpp6	0	26.8499	0	0	11.2496	13	46	13	80.5	TRUE
Dpyd	0	0	0	0	35.5359	54	22	87.5	34	FALSE
Dscam	21.3287	37.7818	0	0	49.6581	93	48	99	69	TRUE
Dscaml1	8.61265	0	2.17966	0	8.61265	34	85	79	55	FALSE
Dst	3.96027	22.3358	27.5039	15.7731	33.9893	70	52	91	33	FALSE
Dtna	0.578203	3.65627	21.7229	0	9.65496	51	62.5	36.5	8.5	TRUE
Ebf1	0	0	0	0	0	45	33	36	19	TRUE
Edil3	0	0	0	0.663581	0	10	16	63	20	FALSE
Egfem1	0	0	7.09721	0	0	34	18	88	9	TRUE
Elmo1	0	0	0	0	0	89	72	56	86	FALSE
Enox1	0	0	0	0	0	67	77	63	67	FALSE
Epha3	0	0	0	0	0	38.5	33	34	40	FALSE
Epha5	0	0	0	0	0	25.5	42.5	72.5	19	FALSE
Epha6	0	36.005	78.5183	61.4112	59.2336	43	13	2	37	FALSE
Ephb1	0	0	0	0	0	56	5	69	12	TRUE
Erbb4	0	8.70541	0	4.35491	0	34	77	18	69	TRUE
Erc2	9.47822	63.9098	0	0.290483	71.3579	62	72	73	55	TRUE
Esr1	0	3.2268	5.54303	1.25799	2.19897	72	80	38	50	TRUE
Esrrg	0	0	0	0	0	52	70	65	34	FALSE
Etl4	9.4781	15.9674	24.2784	2.80139	34.658	86	52	81	54	TRUE
Exoc4	0	0	0	0	0	89.5	24	92.5	33.5	FALSE
Exoc6b	7.47806	3.56941	0	0	30.2525	12	67	18	71	FALSE
Fam155a	34.274	24.6472	10.985	0	38.8341	68.5	55	53.5	94.5	TRUE
Fam172a	33.3794	34.1828	38.3303	23.725	6.62684	89	7	30	40	FALSE
Fam189a1	22.3358	23.7641	6.39232	4.34149	11.2178	74	33.5	37	89.5	FALSE
Fars2	0	0	6.39232	0	0	5	81	82	93	TRUE
Fat3	0	0	26.7708	0	0	61.5	45.5	73.5	12.5	TRUE
Fbxl17	22.5244	17.0878	12.7922	15.9665	39.3237	59	38	35	53	FALSE
Fbxl7	0	0	0	22.4666	0	72.5	60	35.5	55	TRUE
Fgf12	0	0	0	0	0	35	75.5	25	30.5	TRUE
Fgf14	27.3445	18.6182	25.0266	5.95803	7.30636	16	74.5	95.5	6	FALSE
Fggy	0.0136201	3.27083	15.5179	5.74631	0	92.5	59	59.5	34	FALSE
Fhit	0	0	0	0	0	32	39	54	93	FALSE
Fhod3	0.678935	17.6405	21.6361	0	7.73863	47	100	35	25	TRUE
Fmn1	3.58871	30.6694	30.6694	6.39232	24.4927	67.5	43.5	1.5	61	FALSE
Focad	12.4507	0	0.0136201	3.27083	0	2.5	82	12.5	24	FALSE
Foxn3	34.8434	18.9338	0	4.34149	25.231	64	64	3	24	FALSE
Foxp1	27.4088	10.7353	21.3287	0	0	52.5	39	46	79.5	FALSE
Foxp2	0	0	0	0	0	31	59	19	60	FALSE
Fras1	3.96027	9.17181	18.2823	10.6918	0	62	14	38	69	FALSE
Frmd4a	43.9287	13.939	16.9457	0	45.5323	59	75	64	95	FALSE
Frmd4b	2.89625	4.45971	1.50651	9.12838	7.61377	67.5	50	24	66.5	FALSE
Fry	0	2.17966	8.10778	23.9867	0	91	63	30.5	51	FALSE
Fstl4	10.6918	6.83144	0	0	15.7731	71	61	12.5	69	FALSE
Fstl5	0	6.34889	2.35648	0	19.5639	35	26	38	20	TRUE
Fto	27.9768	30.5011	1.18622	7.61377	1.18622	51.5	12	81.5	63.5	FALSE
Gabrb1	0	15.5386	13.8578	5.81037	0	84	73	43	22	TRUE
Gabrg3	0.206726	15.9809	0	41.291	19.0334	79	74	34.5	94	TRUE
Galnt13	0	4.15136	2.48367	21.6621	0.584355	81	74	26	11	TRUE
Galnt17	19.1345	0	0	0	11.7385	80	63	84	68	FALSE
Galntl6	0	0	55.9037	10.6339	9.08676	17	34	42	34	TRUE
Glis3	0.13848	0	0	0	0	13.5	57	50	49.5	FALSE
Gm37013	0	0	0	0	0	82	12	59	73	TRUE
Gm38666	0	0	0	0	0	82	12	59	73	TRUE
Gm38667	0	0	0	0	0	82	12	59	73	TRUE
Gmds	0	0	0	0	0	30	32	17	82	TRUE
Gpc5	0.999831	0	9.68572	15.4343	0	52	62	44	51	FALSE
Gpc6	4.70647	7.72481	0	0	22.2757	34	66	26	69	FALSE
Gphn	21.7055	39.1859	0	30.2525	21.7055	90	94	39	33	TRUE
Gpr158	4.28165	36.6453	20.4027	0.273111	29.4924	97	18	82	50	TRUE
Gria4	19.5569	8.10778	26.3482	30.5011	4.05256	38	66	11	20	FALSE
Grid1	0	0	0	0	0	63	61	82.5	15.5	TRUE
Grid2	0	0	0	0	0	22.5	2	18.5	70	TRUE
Grik1	0	0	0	0	0	56	53	56	21	FALSE
Grik2	13.7869	14.6902	12.4753	26.1556	14.2357	31	2.5	6	40.5	TRUE
Grik4	0	3.58871	18.2823	0	26.7366	36.5	82	56.5	84	FALSE
Grin2a	0	0	3.58871	0	0	91.5	92.5	51.5	86	TRUE
Grin2b	17.2975	10.7309	0.529345	0	21.7055	85	59	59	58	FALSE
Grip1	0	0	0	0	0	9.5	63.5	20	66	FALSE
Grm1	0	0	0	0	0	34	46	56	41	TRUE
Grm5	0	0	4.95915	0	0	11	24	75	11	TRUE
Grm7	0	0	0	14.2096	0	62	79	32	3	FALSE
Grm8	0	0	0	0	0	99.5	73	74	15.5	TRUE
Gse1	0	6.19689	0	0	4.45971	74	70	89	65	FALSE
Gtdc1	2.89625	0	27.9768	1.50651	0	86	68	43.5	30	TRUE
Gucy1a2	0.926447	17.0084	14.5764	12.713	1.87566	51.5	45.5	21	19.5	FALSE
Hcn1	0	0	0	0	0	60.5	53.5	81.5	8.5	FALSE
Hdac9	0	0	0	0	11.2496	62	17	44.5	42.5	TRUE
Hecw2	4.45971	0	0	0	0	20.5	25.5	47.5	75	FALSE
Hivep3	0	0	0	0	15.7731	80	85	90	81	FALSE
Hmcn1	0	0	0.403882	28.2808	0	8	84.5	50.5	15	FALSE
Hpse2	10.3043	7.09721	2.7977	0	0.258746	86	63	62	83	TRUE
Hs3st4	0	0	0	0	0.678935	37	62	57	55	TRUE
Hs6st3	48.3126	25.4171	44.6347	6.72076	6.39232	59	39.5	18.5	69	FALSE
Hydin	0	2.53253	0	0.87678	7.13062	81.5	53	34.5	68.5	FALSE
Immp2l	11.9426	6.66158	37.9742	74.1879	26.346	54	13	11	50	FALSE
Inpp4b	0	0	0	0	0	73	8.5	2	38.5	TRUE
Iqcm	0	3.62731	0	0	0	5	49	57	11	TRUE
Iqschfp	0	18.121	3.40655	0	51.3527	36	20.5	8.5	48.5	TRUE
Itpr1	0	0	0	0	0	19	81	82	74	FALSE
Itpr2	0	0	0	0	0	34	66	80	52	FALSE
Kalrn	45.5323	0	40.8018	6.0048	12.5259	90.5	58	44.5	70	FALSE
Kcnab1	0	0	5.41516	0	0	9	6	14	4	TRUE
Kcnb2	0	0	0	0	0	78	76	46.5	6.5	TRUE
Kcnd2	0.663581	0	7.711	0	0	58	56	19	23	TRUE
Kcnh1	0	0	0	0	0	57	83	94	13	FALSE
Kcnh7	0	0	0	0	0	86	17	48	70	TRUE
Kcnh8	0	0	3.27083	0	0	47.5	39	17	16	TRUE
Kcnip1	0	0	0	0	0	51.5	83.5	44.5	32	TRUE
Kcnip4	0	0	2.29548	0	0	39.5	55.5	11	43	TRUE
Kcnma1	20.097	4.83157	0	0	0.13848	62.5	39	72.5	46	TRUE
Kcnn2	0	0	0	0	19.5949	52	31.5	40.5	37	TRUE
Kcnq5	0	0	0	0	0	92	11	29	52	TRUE
Kcnt2	0	0	12.2987	10.1755	2.19897	32	40	30	37	FALSE
Khdrbs2	0	0	0	0	0	33	74	48	54	TRUE
Kif26b	0	0	0	0	0	7	86.5	86	64.5	FALSE
Kirrel3	3.31245	0	0	0	3.31245	57	39	40	76	TRUE
Klf12	17.0084	0	0.678935	13.9925	0	73	90	18	38	FALSE
Klhl1	0	1.25799	0	0	22.3358	27	31	29	7	FALSE
Ksr2	1.50651	3.65627	0	0	2.53253	78	75	72	48	FALSE
L3mbtl4	0	0	0	0	2.3218	44	39	37	32	TRUE
Lama2	0	0	0	0	0	58	50	59	70.5	TRUE
Large1	2.12538	0	0.0986695	4.27875	0	37	52	9	19	TRUE
Ldb2	0	0	0	0	0	84	2	35	40	FALSE
Ldlrad4	0.87678	0	0	0	0	71	53	48	62	FALSE
Lhfpl3	0.326674	0	0	0	0	63.5	40	6	55.5	TRUE
Limch1	8.61265	7.61377	0	20.268	0	50	46	56	53	FALSE
Lingo2	0	0	6.4068	6.4068	0	92	3.5	70	21.5	TRUE
Lpp	8.24976	0	0	0	0	51	61	87	68	TRUE
Lrba	7.56853	22.7688	22.1572	38.8341	35.0159	58	66	35	34.5	FALSE
Lrfn5	31.3643	20.99	18.1671	25.5501	9.65496	83.5	4	27	37	TRUE
Lrmda	0	0	0	0	0	29	83	64	47	TRUE
Lrp1b	0	0	55.2818	0	0	42	48	24	8	TRUE
Lrrc4c	44.7614	0	77.3287	0	0	17.5	48.5	37.5	6	FALSE
Lrrc7	0	0	13.3016	5.71719	20.6411	97	7	66	74	FALSE
Lrrtm4	46.6923	0	0	0	22.1674	30	46	77	57.5	TRUE
Lsamp	16.9119	0	18.9183	16.0809	27.8899	38	49.5	57	43	TRUE
Ltbp1	6.19689	0	0	1.18622	0	75	6.5	5	30.5	FALSE
Luzp2	0	0	0	0	0	76	3	36	81	TRUE
Macf1	27.157	18.1671	22.4666	16.1639	27.9768	7.5	17	82	28.5	FALSE
Macrod2	0	0	0	0	0	4	77	15	20	FALSE
Magi1	10.3043	0	0	0	31.3776	29.5	86	67.5	33	FALSE
Magi2	73.3311	22.5327	9.80223	50.9902	27.3071	69	39	26	58	FALSE
Malrd1	0	0	0	0	0	96.5	86	62	62	TRUE
Maml2	0.529345	0	0	0	0	69	25.5	58.5	29.5	TRUE
Maml3	30.2525	0	0	0	0	46	40	20	23	FALSE
March1	0	0	3.14476	0	0	63.5	78.5	23.5	19	TRUE
Mast4	46.3441	43.9287	0	1.19415	23.6806	42.5	9	19.5	38	FALSE
Mbd5	0	0	15.1699	4.73235	18.2823	76	19	36	2	TRUE
Mcc	4.34149	20.946	0	12.2987	29.0673	13	34	78	61	FALSE
Mctp1	34.1561	41.291	39.0854	30.173	32.8036	65	22.5	11	46	FALSE
Mdga2	0	0	0	0.13848	0	26.5	8	74	67.5	TRUE
Mecom	0	0	0	0	6.03403	72.5	13.5	60.5	72.5	TRUE
Megf11	0	7.13062	19.5569	0	0.290483	72	78.5	69	33	FALSE
Mei4	0	0	0	0	0	47	22.5	49	13.5	TRUE
Mgat4c	0	0	0	12.9067	0	35	47.5	22	56	FALSE
Msi2	0	8.20671	0	0	31.4849	79.5	44.5	15	71.5	FALSE
Msra	24.763	15.5179	22.4666	7.61377	29.6488	97	50.5	83	67	FALSE
Mtus2	0	0	0	0.578203	11.2998	26	83	77	61	FALSE
Myo16	39.1859	0	0	0	0	57	78	45	99	TRUE
Myo3a	0	8.68443	2.87454	0	0	75	31	87	52	TRUE
Myo3b	2.53192	5.13287	2.19897	0	0	48	14.5	45	19	FALSE
Myo5b	0	0	0	0	0	21	76	20	29	FALSE
Myt1l	0	0	9.17181	28.2808	23.0451	11.5	53.5	37.5	48.5	TRUE
Naaladl2	0	0	0	0	0	66.5	20	82	92.5	FALSE
Nalcn	0	0.578203	0.0136201	0	10.1924	13.5	78	97	22.5	FALSE
Nav2	0	1.83533	7.41912	13.6078	19.5639	19	36	18	19.5	FALSE
Nav3	0.309643	0	13.7983	13.3819	0	89	64.5	28.5	26	FALSE
Nbas	0	0	0	0	0	70	16	45	26	TRUE
Nbea	27.2529	24.0138	44.4836	21.5528	29.9745	58	93	63	65	TRUE
Ncald	10.6918	0	0	0	9.17181	72	41	53	42	FALSE
Ncam2	0	0	0	0.963639	0	37	26	56	28	FALSE
Nckap5	0	0	0	0	17.6863	64	95	44	66	FALSE
Nebl	0	2.87454	15.1699	0	0	80.5	59.5	55	45.5	TRUE
Nedd4l	0	0	0	0	4.87772	13	25	59.5	57.5	FALSE
Negr1	0	16.2318	0	0	2.87454	91	24	3	55	FALSE
Nell1	4.04713	0	1.66994	0	19.9377	63	43	47	37	TRUE
Nfia	3.62731	6.4068	7.17405	0	0	43	82	77	40	TRUE
Nkain2	0	35.7072	8.01832	0	0	51	20	39.5	12	TRUE
Nkain3	0	0	0	3.18475	0	80.5	39	25	69.5	FALSE
Nlgn1	61.134	0.463058	3.28597	54.407	37.0535	21	85	87	55	FALSE
Nol4	0	0	0	0	0	32	49	23	6	TRUE
Npas3	0	0	0	0	0	35	17	81	41	TRUE
Nr3c2	0	0	0	0	0	2.5	76	38	4.5	TRUE
Nrg1	0	0	0	0	0	62	69	24	61	TRUE
Nrg3	3.41835	4.35491	3.41835	49.9143	0	93	60	59	11	TRUE
Nrxn1	66.3921	28.4604	17.5636	32.598	44.0476	46	45	11	28	FALSE
Nrxn3	18.8618	47.695	51.3892	8.24926	49.2624	78.5	75	41.5	17.5	TRUE
Ntm	59.2336	0	0	7.34156	0	15	41	23	43	TRUE
Ntng1	0	0	0	0	0	7	78.5	69	90	FALSE
Ntrk3	2.87454	20.2656	26.7366	5.96285	12.2987	48	41	16	71	TRUE
Opcml	57.8852	2.91977	33.1087	2.70806	16.1929	9	55	15	55	TRUE
Otud7a	30.5011	14.8828	27.157	25.5501	1.18622	28	53	47	22	TRUE
Oxr1	6.62684	0	2.89191	0	0	65	36	45	16	FALSE
Pacrg	7.28021	6.83144	0	0.963639	19.5949	49	93	61	86	TRUE
Palld	33.9893	0	0	18.2823	31.4849	84.5	7	33	23	FALSE
Pard3	38.8341	38.8341	15.3822	25.2877	29.2833	99	80	78	90	FALSE
Pard3b	11.213	10.5264	0	3.33985	0	52	76	29	73	TRUE
Patj	4.05256	21.7229	0	0	0	13.5	70	76	59.5	TRUE
Pcca	0	0	0	0	0	53	90	89	24	FALSE
Pcdh15	0	0	0	0	0	78	47	69	63	TRUE
Pcdh7	0	0.678935	0	0	0	52	34	31	27	TRUE
Pcdh9	0	0	0	45.2713	0	56	16	34	8	FALSE
Pclo	0	0	2.76286	0.732392	0	31	52.5	9.5	90.5	FALSE
Pcsk5	0	0	0	0	0	41	31	7	32	TRUE
Pde10a	25.1148	23.725	0	3.22631	9.7581	66	32.5	91	70.5	TRUE
Pde11a	9.12838	7.61377	0	0	0	35	32	79	51	FALSE
Pde1a	0	0	0	0	0	42.5	66.5	17.5	37	FALSE
Pde1c	0	0	0	0	0	42	38	9	44	TRUE
Pde4b	0	0	0	11.9115	0	64	75	74	6	TRUE
Pde4d	85.45	64.2178	34.7678	10.8334	66.2108	53.5	67.5	24.5	38	FALSE
Pde7b	11.8699	11.8699	19.5569	0	24.763	60.5	26.5	6.5	56.5	TRUE
Pdgfd	0	0	0	1.50651	0	44	80	87	39	FALSE
Pdzd2	0	9.65496	7.13062	18.1671	9.12838	57	8	20.5	10	FALSE
Pdzrn4	0	15.1699	0	0	23.0451	65	61	22	43	TRUE
Phactr1	2.56619	0	0	0	7.47806	63	86	53	66	TRUE
Piezo2	0	0	0	0	0	38.5	34.5	59	86.5	TRUE
Pik3c2g	0	7.13062	0.87678	0	0.87678	91.5	69.5	13.5	17	FALSE
Pkhd1	0	0	0	0	0	87	62	88	28	TRUE
Plcb1	9.23261	12.0497	5.70034	16.0887	39.0107	38	98	6	42	FALSE
Plcb4	0	1.50651	0	9.65496	19.5569	22	82	21	19	FALSE
Plcl1	0	0	0	0	0	24	40	25	82	TRUE
Plxdc2	0	0	0	0	0	60	74	52	47	TRUE
Plxna4	0	14.9696	0	0	31.7985	91	49	76	39	TRUE
Ppargc1a	0	0	0	0	0	71	72	33	33	TRUE
Ppfia2	0	0	0	0	0	64	77	6	15	FALSE
Ppp2r2b	4.6508	0.0255632	0	5.41516	35.8158	4	17	43	34	TRUE
Prex2	20.99	0	0	0	0	39	17	20	94	FALSE
Prickle2	8.10778	0	0	10.7407	17.4885	15.5	52.5	50.5	64.5	FALSE
Prkca	0	0	0	0	0	66	7	59	54	FALSE
Prkcb	25.5501	11.8699	8.61265	13.0425	14.8828	94	17	64	63	FALSE
Prkce	38.5064	5.34212	18.2407	18.2407	36.102	71	52	44	89	FALSE
Prkg1	0	0	0	0	13.3046	9	33.5	10.5	25.5	TRUE
Prkn	0	31.7401	7.04543	0	33.7044	35	20	69.5	88.5	TRUE
Psd3	0	0	0	1.8467	0	40	16	20	17	TRUE
Ptprd	0	0	0	0	0	56	32.5	3	63.5	TRUE
Ptprg	9.72708	3.18475	6.00456	13.6078	28.895	22	42	35	63	FALSE
Ptprk	0	9.90221	0	0	0	40	19	67	75	FALSE
Ptprm	0	0	0	0	0	38	12.5	54.5	52.5	FALSE
Ptprn2	34.0237	0	0	3.2654	55.6439	59	44	31	78	FALSE
Ptprt	0	0	0	0	0	7	76	45	97	FALSE
Rabgap1l	0	0	0.804398	29.9745	16.9782	37	44.5	25	43	FALSE
Rad51b	8.37922	14.8647	6.7868	17.5247	39.6195	69	63	70	24	FALSE
Ralyl	13.3439	11.2159	15.1506	3.0164	0	98.5	46	68	96	FALSE
Rarb	0	0	0	0	0	60.5	35	33.5	71.5	TRUE
Rbfox1	104.548	0	65.3274	38.6604	0	9	80	89	97	TRUE
Rbfox3	35.8158	15.5386	0	13.315	16.7025	91	27	7	90	FALSE
Rbms3	0	15.7658	0	0	89.2832	77	34	76	76	TRUE
Reln	6.21426	0	0	0	0	92	57	74	34	TRUE
Rere	12.4507	7.61377	4.45971	0	23.2212	30	88	50	94.5	FALSE
Rgs6	14.3544	5.6685	16.9782	0	33.5393	43	79	28	80	TRUE
Rgs7	25.979	2.19897	6.39232	0	15.7731	3.5	66.5	22.5	92.5	FALSE
Rims1	10.5326	7.56853	4.95915	0	24.6472	68	43	20	82	TRUE
Rims2	20.6411	17.0878	0	0	24.4787	29	11	35	40	FALSE
Rit2	0	0	0	0	0	60	72	32	50	TRUE
Robo1	52.9239	43.1522	39.5042	22.1014	62.1454	34	38	29	39	FALSE
Robo2	103.023	44.5885	25.1552	23.2212	48.2271	41	27	44	56	FALSE
Ror1	0	16.8208	7.61377	13.0425	0	80.5	26.5	77	33	FALSE
Rora	4.15136	0	0	0	0	69.5	30	32	35	TRUE
Rsrc1	0	0	0	0	0	12	19	18	13	FALSE
Runx2	0.87678	0.0136201	4.87772	0	24.763	46	90	30	38	TRUE
Ryr2	41.2119	3.62731	23.3877	23.3877	13.3555	96	8	40	48	FALSE
Ryr3	0	10.3043	21.9067	16.4279	18.0013	68	59	11	54	FALSE
Samd12	0	0	0	0	0	42	8	20	49	TRUE
Samd5	0	0	0	0	0	71	48	71.5	28.5	TRUE
Scaper	0	0	0	0	0	70	84	30.5	81.5	TRUE
Schip1	0	15.3822	4.95915	0	39.6195	36	31	10	72	TRUE
Sdk1	0	0	0	0	38.9106	34	94	44	90	FALSE
Sema3a	0	3.92079	0	11.3117	0	96	37	16	41	FALSE
Sema5a	1.35016	0	0	0	0	64	46	42	46	TRUE
Sema6d	1.96586	10.7353	0	0	12.5259	22	26	66	80	FALSE
Setbp1	0	0	0	0	0	45	50.5	29	40.5	TRUE
Sgcd	0	0	0	0	0	34	61	67	12	TRUE
Sgcz	0	0	20.9701	0	0	26	29	18	36	TRUE
Shank2	1.64114	12.2553	3.22631	9.28472	2.56619	65	97	74	28	FALSE
Skint5	0	0	0	0	0	19	50	66	56	TRUE
Skint6	0	0	0	0	0	4	75	67	76	TRUE
Slc14a2	4.6508	0	7.0481	0	0	47	45	57	77	TRUE
Slc24a3	0	0	0	0	1.9408	15	40	36	77	FALSE
Slc25a21	31.0212	17.9011	5.41516	0	0	19	41	59	46	TRUE
Slc35f1	18.5135	0	32.5846	27.9985	31.0212	88	42	49	47	TRUE
Slc39a11	16.1162	1.06787	0	0	0	54	51	50	28	FALSE
Slc4a4	0	0	0	0	0	26	38.5	69.5	57.5	FALSE
Slc8a1	0	0	0	12.4507	0	43	25.5	17	29.5	FALSE
Slc9a9	4.61533	0.0986695	0	0	1.8467	25	43	12	5	FALSE
Slit2	0	3.65627	4.87772	5.30658	0	40	44	4	86	TRUE
Slit3	0	0	9.46245	0	0	62	23	20	68	TRUE
Smyd3	0	0	0	0	0	17.5	78	94	39.5	FALSE
Snd1	0	0	0	0	0	99	7	57	11	FALSE
Snrpn	0	2.6258	0	0	0	30	37	28	58	TRUE
Sntg1	0	0	29.4729	0	0	84	75	24	16	FALSE
Snx29	10.7309	4.6508	0	0	34.995	85	49	35	81	TRUE
Sorcs1	0	0	1.8467	0	0	86	38	69	70	TRUE
Sorcs2	23.2212	7.61377	0	0	8.61265	81.5	44.5	24	99.5	FALSE
Sorcs3	0	0	0	0	0	73	51.5	25.5	9	TRUE
Sox5	0	0	0	0	0	27	67	100	65	FALSE
Sox6	0	0	0	0	0	26	55.5	83	87	FALSE
Spag16	0	13.1353	0	0	0	81	46	15.5	55	TRUE
Spata16	0	0	0	0	0	44	58.5	95.5	74.5	FALSE
Spock1	9.90221	10.3641	0	0	0	35	70	61	97	FALSE
Spock3	0	0	0	1.25799	9.17181	50	32	9	10	TRUE
St18	0	0.13848	5.96285	0	0	89	41	62	83	FALSE
St6galnac3	42.0189	18.0785	35.0159	1.05412	37.2851	68	22	59	36	FALSE
Stag1	0	0	0	0	0	37	10	13.5	6.5	FALSE
Stard13	0	0	6.85167	4.13733	0	25.5	49.5	93.5	56	FALSE
Stpg2	0	0	0	16.5232	14.3439	25	90	56	42	FALSE
Sugct	0	0	3.00738	0	0	92	12	48.5	15	TRUE
Supt3	0	0	0	0	2.89625	66	65.5	40.5	46.5	TRUE
Syn3	0	0	0	0	0	8.5	62.5	58	89	TRUE
Syne1	18.6394	47.0133	45.3196	42.0189	44.4836	51	53	29	69	TRUE
Synpr	0	0	0	0	0	35	44	35.5	69.5	FALSE
Syt1	0	12.3856	12.3856	1.8467	25.2877	51.5	10	10	24	FALSE
Tafa1	27.9225	10.0874	22.7688	20.9557	0	12	14	76	73	TRUE
Tafa2	0	0	0	1.06787	0	70.5	81	38	71.5	FALSE
Tanc2	0	9.12838	15.5179	0	5.30658	51.5	42	89	67	FALSE
Tbc1d5	6.21426	0	7.47806	0	13.8578	22	62	20	4	TRUE
Tcf4	0	0	27.9768	0	0	64.5	33.5	42.5	36	FALSE
Tenm2	11.9704	2.26479	51.6614	86.9262	22.9025	79	52	12	36	TRUE
Tenm3	2.60592	9.36161	24.2241	3.62731	3.84124	17	29	38	66	FALSE
Tenm4	0	0	0	0	0	7	50	65	36.5	FALSE
Thrb	0	0	0	8.10778	5.74631	99	31	46	70	TRUE
Thsd4	0.0986695	0	7.97026	0	3.31245	67	49	82	60	FALSE
Thsd7a	0	5.13287	0	3.2268	0	21.5	27	28	38	FALSE
Thsd7b	0	0	0	0	0	63	66.5	17.5	78.5	FALSE
Tiam1	0	2.89625	0	0	0	61	67	61.5	29	FALSE
Tln2	15.7731	2.87454	0.13848	0	11.7534	87	49	17	79	FALSE
Tmem117	16.1162	24.4155	6.21426	11.7385	22.37	56	76	56	82	TRUE
Tmem132c	0	4.87772	0	0	0	12	69	92	26	FALSE
Tmem132d	0	1.33899	0	0	4.37595	4	58	91	25	FALSE
Tmem178b	0	3.58871	0	8.68443	15.7731	70	5	33	26	TRUE
Tmtc2	0	0	19.5949	3.96027	0	59	31	6	28	FALSE
Tnik	24.4927	23.7641	9.17181	11.7534	13.4182	23	19.5	35	33	FALSE
Tnr	0	0	0	4.73235	27.5039	59.5	56.5	50.5	39	FALSE
Tpk1	0	3.65627	7.13062	0	0	22	20	38.5	23	TRUE
Trappc9	0	12.2908	10.834	0.663581	40.9819	68	43	29	68	FALSE
Trdn	0	6.39232	0	0	0	58.5	53.5	74.5	24.5	TRUE
Trhde	0	0	0	0	0	25	66	6	20	FALSE
Trpm3	0.676522	25.8149	0	11.6786	0	60.5	9	29.5	38.5	TRUE
Tshz2	0	0	0	0	0	9	60	49	66	FALSE
Ttc28	7.73863	1.87566	0.403882	0	11.7534	41	45	14	68	FALSE
Unc13c	0	0	0	0	0	7.5	20.5	50.5	74	TRUE
Unc5c	18.8566	0	0	9.65496	24.763	49	92	28	17	FALSE
Unc5d	1.4447	2.7977	0	9.46245	0	10	62	5	56	TRUE
Ush2a	0	0.372999	0	0	0	24	62	66	48	FALSE
Utrn	4.61566	0	0	0	0	27	31	4	12	TRUE
Vav3	0	0	0	0	12.4507	11.5	54.5	35	63	FALSE
Vps13b	0	1.05412	0	0	0	73	78	36	15	FALSE
Vwa8	11.2178	0	1.562	0	18.2823	69	34	6	92.5	FALSE
Wwox	0	0	0	0	0	76	76	91	53	FALSE
Xkr4	0	3.48467	1.38734	24.0766	0	98	97	79	42	FALSE
Zbtb20	4.53571	13.9925	14.8719	0	27.119	43.5	76.5	74.5	45	FALSE
Zfhx3	0	6.02751	0	0	21.6621	81	18	70	29	FALSE
Zfp385b	0	0	0.678935	0	0	20	10	57	62	FALSE
Zfp407	0	0	0	0	0	27	78	33	51	FALSE
Zfp536	0	0	0	0	0	87	20	31	45	TRUE
Zfp804b	0	36.5215	0	0	0	100	33	25	93	FALSE
Zfp993	0	0	0	0	0	18	42.5	85.5	58.5	FALSE
Zfpm2	0	0	0	0	0	30	13	53	41	TRUE
Zmat4	16.7025	23.0432	0	0	0	71	58	81	90	FALSE

## Sheet: ED8e_8f
chrom	start	end	trans_cis_ratio_mESC	trans_cis_ratio_PGN_R1	trans_cis_ratio_PGN_R2	trans_cis_ratio_DN_R1	trans_cis_ratio_DN_R2	trans_cis_ratio_OLG
chr1	3000000	3250000	84	86	87	58	51	97
chr1	3250000	3500000	99	6	6	79	84	97
chr1	3500000	3750000	98	42	37	91	56	85
chr1	3750000	4000000	92	55	56	79	23	81
chr1	4000000	4250000	87	80	94	100	63	100
chr1	4250000	4500000	96	22	23	97	85	100
chr1	4500000	4750000	100	52	44	100	89	96
chr1	4750000	5000000	72	11	11	47	41	97
chr1	5000000	5250000	85	9	9	90	19	82
chr1	5250000	5500000	78	7	8	100	51	93
chr1	5500000	5750000	99	16	16	100	53	81
chr1	5750000	6000000	94	35	30	79	44	51
chr1	6000000	6250000	93	48	50	66	47	79
chr1	6250000	6500000	88	62	57	61	68	41
chr1	6500000	6750000	96	90	84	79	65	52
chr1	6750000	7000000	89	83	73	62	84	39
chr1	7000000	7250000	70	38	43	46	26	94
chr1	7250000	7500000	99	19	26	66	14	19
chr1	7500000	7750000	79	20	18	66	15	59
chr1	7750000	8000000	81	2	1	65	38	68
chr1	8000000	8250000	100	13	13	77	91	61
chr1	8250000	8500000	94	18	17	65	56	52
chr1	8500000	8750000	61	16	17	6	46	95
chr1	8750000	9000000	83	12	12	61	14	27
chr1	9000000	9250000	84	29	25	24	39	89
chr1	9250000	9500000	85	12	12	10	68	75
chr1	9500000	9750000	71	13	13	3	3	67
chr1	9750000	10000000	53	9	9	58	17	84
chr1	10000000	10250000	38	16	15	33	39	71
chr1	10250000	10500000	70	88	80	8	77	91
chr1	10500000	10750000	41	63	52	33	39	86
chr1	10750000	11000000	52	94	68	54	84	55
chr1	11000000	11250000	8	96	85	14	69	17
chr1	11250000	11500000	39	67	69	20	46	10
chr1	11500000	11750000	1	10	10	70	45	37
chr1	11750000	12000000	66	6	5	83	97	62
chr1	12000000	12250000	80	39	26	39	92	54
chr1	12250000	12500000	23	3	4	34	73	59
chr1	12500000	12750000	25	49	41	36	75	30
chr1	12750000	13000000	45	43	42	25	58	46
chr1	13000000	13250000	67	14	14	15	79	52
chr1	13250000	13500000	64	33	40	11	56	58
chr1	13500000	13750000	8	49	66	21	71	35
chr1	13750000	14000000	7	63	61	55	31	14
chr1	14000000	14250000	46	70	66	17	20	38
chr1	14250000	14500000	54	34	42	38	73	16
chr1	14500000	14750000	54	27	26	36	65	12
chr1	14750000	15000000	75	25	19	29	87	5
chr1	15000000	15250000	28	76	65	40	92	27
chr1	15250000	15500000	85	4	5	15	63	92
chr1	15500000	15750000	71	9	10	78	84	60
chr1	15750000	16000000	79	26	17	23	21	80
chr1	16000000	16250000	60	30	28	18	59	44
chr1	16250000	16500000	63	28	23	60	90	29
chr1	16500000	16750000	71	74	72	44	96	2
chr1	16750000	17000000	78	82	69	87	96	13
chr1	17000000	17250000	79	67	43	49	95	7
chr1	17250000	17500000	73	24	22	75	99	15
chr1	17500000	17750000	79	46	35	98	90	21
chr1	17750000	18000000	57	92	83	70	95	47
chr1	18000000	18250000	84	41	54	70	98	15
chr1	18250000	18500000	83	45	56	74	55	8
chr1	18500000	18750000	68	7	6	98	50	2
chr1	18750000	19000000	76	80	99	81	83	20
chr1	19000000	19250000	64	74	71	82	69	23
chr1	19250000	19500000	72	26	30	81	55	46
chr1	19500000	19750000	64	7	7	69	9	53
chr1	19750000	20000000	100	52	67	62	53	40
chr1	20000000	20250000	100	14	15	17	42	52
chr1	20250000	20500000	87	28	32	89	47	69
chr1	20500000	20750000	74	60	67	88	92	62
chr1	20750000	21000000	10	64	72	18	77	14
chr1	21000000	21250000	82	48	49	44	80	53
chr1	21250000	21500000	97	34	41	18	84	5
chr1	21500000	21750000	92	52	39	29	47	35
chr1	21750000	22000000	83	62	69	46	71	11
chr1	22000000	22250000	84	77	69	39	63	27
chr1	22250000	22500000	95	82	74	1	45	54
chr1	22500000	22750000	67	88	67	20	68	43
chr1	22750000	23000000	68	58	49	41	74	7
chr1	23000000	23250000	88	62	55	53	83	73
chr1	23250000	23500000	45	14	14	4	98	28
chr1	23500000	23750000	31	19	20	37	62	17
chr1	23750000	24000000	9	38	36	16	92	31
chr1	24000000	24250000	96	69	68	12	52	8
chr1	24250000	24500000	37	35	29	69	93	81
chr1	24500000	24750000	53	21	23	31	93	56
chr1	24750000	25000000	50	70	64	42	82	41
chr1	25000000	25250000	20	26	23	19	59	29
chr1	25250000	25500000	25	18	18	57	52	25
chr1	25500000	25750000	37	22	25	3	56	49
chr1	25750000	26000000	57	27	42	17	78	17
chr1	26000000	26250000	11	57	53	42	74	51
chr1	26250000	26500000	17	15	14	87	100	34
chr1	26500000	26750000	51	5	5	44	77	69
chr1	26750000	27000000	14	27	37	54	96	38
chr1	27000000	27250000	7	4	4	72	88	10
chr1	27250000	27500000	41	9	9	18	88	23
chr1	27500000	27750000	30	38	45	58	90	59
chr1	27750000	28000000	13	12	12	93	89	68
chr1	28000000	28250000	17	4	6	65	86	22
chr1	28250000	28500000	40	6	6	56	59	60
chr1	28500000	28750000	1	3	2	75	73	39
chr1	28750000	29000000	90	20	21	82	67	37
chr1	29000000	29250000	19	92	85	56	93	55
chr1	29250000	29500000	18	36	34	9	91	85
chr1	29500000	29750000	24	94	84	46	88	49
chr1	29750000	30000000	12	62	56	2	16	25
chr1	30000000	30250000	6	32	29	4	38	17
chr1	30250000	30500000	6	33	26	22	94	23
chr1	30500000	30750000	27	16	16	76	56	76
chr1	30750000	31000000	18	14	13	90	49	24
chr1	31000000	31250000	6	48	42	93	59	33
chr1	31250000	31500000	45	71	60	72	62	53
chr1	31500000	31750000	3	76	69	38	68	65
chr1	31750000	32000000	37	50	41	59	74	65
chr1	32000000	32250000	33	45	33	76	81	52
chr1	32250000	32500000	34	90	77	38	1	74
chr1	32500000	32750000	7	54	46	48	41	80
chr1	32750000	33000000	27	14	13	29	26	89
chr1	33000000	33250000	7	17	17	76	57	74
chr1	33250000	33500000	67	15	15	73	30	87
chr1	33500000	33750000	85	67	58	60	63	37
chr1	33750000	34000000	42	33	46	92	51	52
chr1	34000000	34250000	70	23	26	91	97	48
chr1	34250000	34500000	82	70	60	91	94	94
chr1	34500000	34750000	94	77	88	96	98	92
chr1	34750000	35000000	75	35	35	82	100	99
chr1	35000000	35250000	77	46	64	97	93	100
chr1	35250000	35500000	98	66	88	86	95	100
chr1	35500000	35750000	92	81	91	98	99	92
chr1	35750000	36000000	60	25	25	80	99	94
chr1	36000000	36250000	72	70	69	51	87	86
chr1	36250000	36500000	43	65	64	21	98	57
chr1	36500000	36750000	16	22	19	34	86	69
chr1	36750000	37000000	32	28	27	95	94	58
chr1	37000000	37250000	47	58	54	97	97	66
chr1	37250000	37500000	36	7	7	69	77	40
chr1	37500000	37750000	12	17	20	72	79	9
chr1	37750000	38000000	50	11	11	97	34	23
chr1	38000000	38250000	69	38	30	96	17	54
chr1	38250000	38500000	76	47	58	82	39	75
chr1	38500000	38750000	24	46	62	97	10	77
chr1	38750000	39000000	41	24	28	83	34	88
chr1	39000000	39250000	55	55	67	80	53	29
chr1	39250000	39500000	87	61	80	71	69	68
chr1	39500000	39750000	99	13	14	90	74	28
chr1	39750000	40000000	100	42	63	50	79	53
chr1	40000000	40250000	100	43	47	84	81	36
chr1	40250000	40500000	92	63	68	88	92	80
chr1	40500000	40750000	47	31	30	47	78	32
chr1	40750000	41000000	88	99	92	100	22	37
chr1	41000000	41250000	50	95	85	96	65	45
chr1	41250000	41500000	70	95	64	90	75	47
chr1	41500000	41750000	41	95	90	95	62	78
chr1	41750000	42000000	88	98	88	25	44	82
chr1	42000000	42250000	49	82	63	90	33	88
chr1	42250000	42500000	59	99	100	99	45	96
chr1	42500000	42750000	61	79	93	56	19	50
chr1	42750000	43000000	78	56	73	99	14	13
chr1	43000000	43250000	83	53	51	41	48	47
chr1	43250000	43500000	59	40	34	64	35	27
chr1	43500000	43750000	82	92	78	70	40	60
chr1	43750000	44000000	89	55	39	51	80	44
chr1	44000000	44250000	79	21	21	40	33	34
chr1	44250000	44500000	83	64	81	53	74	34
chr1	44500000	44750000	35	95	100	50	38	35
chr1	44750000	45000000	59	50	62	61	100	12
chr1	45000000	45250000	70	28	30	59	99	30
chr1	45250000	45500000	46	22	29	36	75	38
chr1	45500000	45750000	41	63	46	12	5	6
chr1	45750000	46000000	55	18	16	35	12	17
chr1	46000000	46250000	91	31	25	89	20	8
chr1	46250000	46500000	18	50	43	9	32	32
chr1	46500000	46750000	45	63	63	54	59	3
chr1	46750000	47000000	58	13	14	55	72	2
chr1	47000000	47250000	28	21	20	41	95	8
chr1	47250000	47500000	40	1	3	62	76	10
chr1	47500000	47750000	4	1	2	91	50	7
chr1	47750000	48000000	1	39	37	20	61	30
chr1	48000000	48250000	5	10	10	40	90	46
chr1	48250000	48500000	4	5	4	63	70	39
chr1	48500000	48750000	25	86	61	57	44	81
chr1	48750000	49000000	4	41	33	51	59	98
chr1	49000000	49250000	36	91	98	16	67	59
chr1	49250000	49500000	10	9	8	9	99	73
chr1	49500000	49750000	6	50	33	51	66	65
chr1	49750000	50000000	9	67	61	1	31	71
chr1	50000000	50250000	30	64	45	6	71	34
chr1	50250000	50500000	13	11	11	7	97	90
chr1	50500000	50750000	16	45	47	38	96	28
chr1	50750000	51000000	11	6	5	14	75	33
chr1	51000000	51250000	18	17	17	2	79	3
chr1	51250000	51500000	37	54	53	23	72	21
chr1	51500000	51750000	39	29	24	29	63	11
chr1	51750000	52000000	89	64	62	45	54	15
chr1	52000000	52250000	75	72	55	15	70	41
chr1	52250000	52500000	86	42	46	77	47	13
chr1	52500000	52750000	65	91	80	37	22	11
chr1	52750000	53000000	30	53	52	50	37	36
chr1	53000000	53250000	51	45	35	56	23	52
chr1	53250000	53500000	44	50	34	68	64	69
chr1	53500000	53750000	24	69	66	86	46	78
chr1	53750000	54000000	22	73	54	71	10	46
chr1	54000000	54250000	19	77	49	24	9	5
chr1	54250000	54500000	27	70	61	31	31	25
chr1	54500000	54750000	54	100	96	80	26	79
chr1	54750000	55000000	61	79	64	13	54	99
chr1	55000000	55250000	24	36	31	88	13	17
chr1	55250000	55500000	13	82	22	25	31	40
chr1	55500000	55750000	64	96	49	5	6	28
chr1	55750000	56000000	24	64	32	31	52	77
chr1	56000000	56250000	44	29	31	67	54	93
chr1	56250000	56500000	9	17	18	60	18	76
chr1	56500000	56750000	67	8	8	27	35	83
chr1	56750000	57000000	66	33	28	30	32	55
chr1	57000000	57250000	71	21	18	37	34	67
chr1	57250000	57500000	69	51	33	4	41	20
chr1	57500000	57750000	56	47	44	3	16	45
chr1	57750000	58000000	70	50	41	12	43	34
chr1	58000000	58250000	76	46	41	8	60	87
chr1	58250000	58500000	76	54	51	26	55	76
chr1	58500000	58750000	63	49	42	52	84	66
chr1	58750000	59000000	52	13	13	64	51	19
chr1	59000000	59250000	44	35	26	19	37	23
chr1	59250000	59500000	26	44	29	11	58	12
chr1	59500000	59750000	43	86	75	27	73	72
chr1	59750000	60000000	48	44	48	19	73	58
chr1	60000000	60250000	65	81	88	13	52	16
chr1	60250000	60500000	33	49	50	15	6	70
chr1	60500000	60750000	45	24	27	43	89	84
chr1	60750000	61000000	50	78	89	80	68	74
chr1	61000000	61250000	86	80	89	63	60	31
chr1	61250000	61500000	64	88	99	37	43	61
chr1	61500000	61750000	47	78	88	59	49	89
chr1	61750000	62000000	40	88	98	17	28	85
chr1	62000000	62250000	68	67	79	29	63	74
chr1	62250000	62500000	52	73	77	19	29	76
chr1	62500000	62750000	81	30	42	40	18	65
chr1	62750000	63000000	78	59	81	16	57	68
chr1	63000000	63250000	92	93	100	16	19	57
chr1	63250000	63500000	90	48	59	12	11	89
chr1	63500000	63750000	83	76	84	13	14	80
chr1	63750000	64000000	96	59	61	54	27	64
chr1	64000000	64250000	69	15	15	34	25	87
chr1	64250000	64500000	72	72	66	51	48	44
chr1	64500000	64750000	51	75	77	15	24	9
chr1	64750000	65000000	68	60	66	5	4	50
chr1	65000000	65250000	40	94	97	6	30	48
chr1	65250000	65500000	26	5	5	49	16	98
chr1	65500000	65750000	31	31	28	68	12	96
chr1	65750000	66000000	56	59	59	40	17	93
chr1	66000000	66250000	61	32	30	32	18	85
chr1	66250000	66500000	39	53	61	26	18	56
chr1	66500000	66750000	97	66	85	30	17	45
chr1	66750000	67000000	87	86	86	36	9	38
chr1	67000000	67250000	21	31	29	5	35	28
chr1	67250000	67500000	76	39	39	2	35	64
chr1	67500000	67750000	32	51	59	7	40	71
chr1	67750000	68000000	20	75	70	10	97	61
chr1	68000000	68250000	51	69	86	2	53	66
chr1	68250000	68500000	86	35	38	12	80	96
chr1	68500000	68750000	34	40	44	23	49	87
chr1	68750000	69000000	18	89	100	18	67	77
chr1	69000000	69250000	22	69	79	72	55	65
chr1	69250000	69500000	29	53	48	59	41	26
chr1	69500000	69750000	80	39	43	28	66	76
chr1	69750000	70000000	81	61	34	16	33	61
chr1	70000000	70250000	66	49	39	11	46	84
chr1	70250000	70500000	81	13	12	15	27	31
chr1	70500000	70750000	99	62	59	30	41	11
chr1	70750000	71000000	94	65	51	49	31	24
chr1	71000000	71250000	86	26	21	88	64	5
chr1	71250000	71500000	91	2	4	80	51	2
chr1	71500000	71750000	51	23	19	5	18	44
chr1	71750000	72000000	95	36	40	54	17	87
chr1	72000000	72250000	73	43	33	19	70	30
chr1	72250000	72500000	41	26	32	39	33	82
chr1	72500000	72750000	74	20	25	47	21	45
chr1	72750000	73000000	55	78	98	45	57	72
chr1	73000000	73250000	60	85	100	41	28	29
chr1	73250000	73500000	60	72	94	58	85	39
chr1	73500000	73750000	55	86	96	35	51	63
chr1	73750000	74000000	53	87	94	91	23	62
chr1	74000000	74250000	72	55	87	90	57	78
chr1	74250000	74500000	26	67	72	60	58	49
chr1	74500000	74750000	82	100	97	61	72	56
chr1	74750000	75000000	34	67	85	55	81	48
chr1	75000000	75250000	42	91	97	99	76	30
chr1	75250000	75500000	15	79	73	58	94	50
chr1	75500000	75750000	5	95	95	63	26	54
chr1	75750000	76000000	21	70	77	25	70	42
chr1	76000000	76250000	28	85	83	81	94	29
chr1	76250000	76500000	24	91	86	81	80	25
chr1	76500000	76750000	57	34	34	93	81	68
chr1	76750000	77000000	56	16	18	76	76	68
chr1	77000000	77250000	32	24	27	60	90	35
chr1	77250000	77500000	16	68	82	97	83	57
chr1	77500000	77750000	3	65	76	74	65	68
chr1	77750000	78000000	3	55	50	94	76	45
chr1	78000000	78250000	10	97	93	84	73	94
chr1	78250000	78500000	4	73	79	41	49	83
chr1	78500000	78750000	13	63	75	68	78	24
chr1	78750000	79000000	4	4	5	69	44	55
chr1	79000000	79250000	2	23	22	86	20	41
chr1	79250000	79500000	3	32	27	83	60	23
chr1	79500000	79750000	6	92	89	60	54	43
chr1	79750000	80000000	12	12	12	80	62	43
chr1	80000000	80250000	13	36	31	84	97	11
chr1	80250000	80500000	5	8	8	90	76	91
chr1	80500000	80750000	8	4	3	74	62	72
chr1	80750000	81000000	1	20	20	72	74	44
chr1	81000000	81250000	29	26	23	68	38	57
chr1	81250000	81500000	9	41	52	70	11	51
chr1	81500000	81750000	25	44	49	84	52	93
chr1	81750000	82000000	35	39	50	64	36	65
chr1	82000000	82250000	28	81	91	87	16	59
chr1	82250000	82500000	65	74	67	28	51	63
chr1	82500000	82750000	47	38	41	47	50	67
chr1	82750000	83000000	54	52	56	15	18	24
chr1	83000000	83250000	60	51	52	25	4	12
chr1	83250000	83500000	39	14	16	42	28	25
chr1	83500000	83750000	84	58	72	23	31	46
chr1	83750000	84000000	43	74	97	87	28	36
chr1	84000000	84250000	53	90	87	71	16	1
chr1	84250000	84500000	43	83	93	91	28	11
chr1	84500000	84750000	35	87	95	77	10	22
chr1	84750000	85000000	42	83	82	74	22	27
chr1	85000000	85250000	48	89	87	85	92	55
chr1	85250000	85500000	52	79	78	75	79	59
chr1	85500000	85750000	55	75	71	78	70	69
chr1	85750000	86000000	68	44	46	34	10	59
chr1	86000000	86250000	40	30	36	52	42	65
chr1	86250000	86500000	82	16	17	64	78	33
chr1	86500000	86750000	91	56	45	27	91	63
chr1	86750000	87000000	91	38	35	73	65	63
chr1	87000000	87250000	79	57	47	94	95	94
chr1	87250000	87500000	73	68	81	72	82	90
chr1	87500000	87750000	48	31	37	71	88	51
chr1	87750000	88000000	97	8	8	51	57	84
chr1	88000000	88250000	94	70	76	83	80	94
chr1	88250000	88500000	98	95	98	82	96	90
chr1	88500000	88750000	89	28	31	70	68	62
chr1	88750000	89000000	80	32	47	43	88	60
chr1	89000000	89250000	98	45	49	63	78	33
chr1	89250000	89500000	30	77	71	53	20	14
chr1	89500000	89750000	62	78	78	30	60	70
chr1	89750000	90000000	33	68	56	45	61	64
chr1	90000000	90250000	43	82	73	28	46	22
chr1	90250000	90500000	12	80	70	48	77	25
chr1	90500000	90750000	61	90	83	57	71	33
chr1	90750000	91000000	61	58	53	51	75	53
chr1	91000000	91250000	96	35	35	77	79	32
chr1	91250000	91500000	95	36	40	56	63	31
chr1	91500000	91750000	93	32	31	37	75	34
chr1	91750000	92000000	71	98	91	41	84	33
chr1	92000000	92250000	95	45	49	40	71	32
chr1	92250000	92500000	98	23	21	14	65	31
chr1	92500000	92750000	98	37	27	79	78	77
chr1	92750000	93000000	93	33	24	60	42	82
chr1	93000000	93250000	48	57	63	96	12	93
chr1	93250000	93500000	76	94	82	85	81	51
chr1	93500000	93750000	52	39	38	20	83	41
chr1	93750000	94000000	5	64	79	43	5	56
chr1	94000000	94250000	66	87	96	66	83	50
chr1	94250000	94500000	66	50	53	95	56	15
chr1	94500000	94750000	66	65	71	92	90	8
chr1	94750000	95000000	56	47	51	39	54	47
chr1	95000000	95250000	27	60	54	62	87	41
chr1	95250000	95500000	74	90	83	29	91	38
chr1	95500000	95750000	34	76	78	94	93	12
chr1	95750000	96000000	84	29	36	95	100	8
chr1	96000000	96250000	73	37	59	78	100	2
chr1	96250000	96500000	63	12	12	31	89	72
chr1	96500000	96750000	30	44	44	39	69	19
chr1	96750000	97000000	78	82	63	46	94	28
chr1	97000000	97250000	69	84	80	21	47	29
chr1	97250000	97500000	68	57	60	52	69	12
chr1	97500000	97750000	21	59	60	33	70	3
chr1	97750000	98000000	85	19	16	2	43	26
chr1	98000000	98250000	91	89	89	13	25	12
chr1	98250000	98500000	51	36	40	12	45	53
chr1	98500000	98750000	58	71	62	22	27	3
chr1	98750000	99000000	77	88	67	1	26	77
chr1	99000000	99250000	49	84	74	45	33	26
chr1	99250000	99500000	26	27	24	4	26	5
chr1	99500000	99750000	8	40	46	36	50	29
chr1	99750000	100000000	33	63	46	38	35	67
chr1	100000000	100250000	41	29	24	28	23	4
chr1	100250000	100500000	67	18	16	85	12	43
chr1	100500000	100750000	47	66	38	51	52	57
chr1	100750000	101000000	77	34	29	26	69	52
chr1	101000000	101250000	15	72	44	87	15	9
chr1	101250000	101500000	15	3	3	69	46	1
chr1	101500000	101750000	9	3	3	46	29	16
chr1	101750000	102000000	20	21	19	22	37	1
chr1	102000000	102250000	13	1	2	27	40	6
chr1	102250000	102500000	48	39	34	10	67	4
chr1	102500000	102750000	65	37	39	46	27	4
chr1	102750000	103000000	59	30	32	6	29	20
chr1	103000000	103250000	9	78	65	50	38	42
chr1	103250000	103500000	14	90	74	3	69	9
chr1	103500000	103750000	39	18	19	73	24	13
chr1	103750000	104000000	36	62	62	39	8	50
chr1	104000000	104250000	23	53	52	31	10	26
chr1	104250000	104500000	33	22	24	10	4	78
chr1	104500000	104750000	36	25	28	5	3	18
chr1	104750000	105000000	16	86	68	20	2	4
chr1	105000000	105250000	19	17	16	8	1	44
chr1	105250000	105500000	89	56	73	27	2	38
chr1	105500000	105750000	49	7	7	1	4	21
chr1	105750000	106000000	41	2	4	6	4	40
chr1	106000000	106250000	26	10	11	5	22	33
chr1	106250000	106500000	44	41	39	26	21	1
chr1	106500000	106750000	13	75	74	10	14	22
chr1	106750000	107000000	15	3	3	37	23	43
chr1	107000000	107250000	10	19	17	34	30	20
chr1	107250000	107500000	4	3	2	49	9	36
chr1	107500000	107750000	15	5	5	26	46	19
chr1	107750000	108000000	10	2	4	42	50	19
chr1	108000000	108250000	13	3	3	44	87	5
chr1	108250000	108500000	2	7	8	61	66	7
chr1	108500000	108750000	49	1	1	67	25	9
chr1	108750000	109000000	1	7	7	21	52	17
chr1	109000000	109250000	35	4	2	54	13	15
chr1	109250000	109500000	53	9	9	58	42	7
chr1	109500000	109750000	36	14	13	95	25	16
chr1	109750000	110000000	8	20	19	11	4	26
chr1	110000000	110250000	21	2	2	8	4	6
chr1	110250000	110500000	2	1	1	9	2	4
chr1	110500000	110750000	6	70	70	33	3	2
chr1	110750000	111000000	19	6	7	52	8	2
chr1	111000000	111250000	21	11	11	67	2	4
chr1	111250000	111500000	17	3	4	34	7	1
chr1	111500000	111750000	11	4	3	36	13	1
chr1	111750000	112000000	7	6	7	5	60	5
chr1	112000000	112250000	56	1	2	24	7	35
chr1	112250000	112500000	32	60	66	36	64	11
chr1	112500000	112750000	55	2	1	30	65	14
chr1	112750000	113000000	64	66	78	3	88	1
chr1	113000000	113250000	91	69	94	11	87	24
chr1	113250000	113500000	48	59	84	14	52	9
chr1	113500000	113750000	11	41	53	66	71	14
chr1	113750000	114000000	52	22	29	44	37	4
chr1	114000000	114250000	40	51	69	52	34	25
chr1	114250000	114500000	20	17	18	22	37	14
chr1	114500000	114750000	14	85	90	30	48	30
chr1	114750000	115000000	2	25	22	61	34	17
chr1	115000000	115250000	24	73	57	76	38	18
chr1	115250000	115500000	29	11	9	67	42	34
chr1	115500000	115750000	14	31	33	55	19	13
chr1	115750000	116000000	38	4	4	21	6	45
chr1	116000000	116250000	12	46	43	43	19	37
chr1	116250000	116500000	31	10	10	14	30	49
chr1	116500000	116750000	38	7	6	42	11	6
chr1	116750000	117000000	4	15	14	65	47	7
chr1	117000000	117250000	22	30	31	48	19	18
chr1	117250000	117500000	34	71	68	61	8	32
chr1	117500000	117750000	11	69	82	67	3	16
chr1	117750000	118000000	11	12	12	38	18	43
chr1	118000000	118250000	3	28	26	63	35	5
chr1	118250000	118500000	15	28	25	68	20	6
chr1	118500000	118750000	7	47	38	44	22	13
chr1	118750000	119000000	45	50	45	55	12	3
chr1	119000000	119250000	27	85	86	48	3	27
chr1	119250000	119500000	46	44	43	37	12	11
chr1	119500000	119750000	18	24	23	59	16	10
chr1	119750000	120000000	31	100	84	24	15	16
chr1	120000000	120250000	35	93	90	48	10	24
chr1	120250000	120500000	32	89	90	71	9	9
chr1	120500000	120750000	22	44	40	81	22	21
chr1	120750000	121000000	55	89	92	82	21	12
chr1	121000000	121250000	37	85	78	79	11	32
chr1	121250000	121500000	61	58	63	50	5	64
chr1	121500000	121750000	29	71	84	16	2	62
chr1	121750000	122000000	39	72	74	43	48	10
chr1	122000000	122250000	61	96	92	9	39	58
chr1	122250000	122500000	75	96	97	42	30	26
chr1	122500000	122750000	65	92	100	45	25	35
chr1	122750000	123000000	55	87	98	32	28	74
chr1	123000000	123250000	57	66	64	6	13	88
chr1	123250000	123500000	28	61	53	5	24	56
chr1	123500000	123750000	38	93	91	17	6	54
chr1	123750000	124000000	35	59	50	9	16	64
chr1	124000000	124250000	62	83	71	4	18	53
chr1	124250000	124500000	73	96	92	1	66	37
chr1	124500000	124750000	8	54	70	41	5	36
chr1	124750000	125000000	23	88	82	20	10	83
chr1	125000000	125250000	12	53	52	25	5	97
chr1	125250000	125500000	51	56	58	56	3	91
chr1	125500000	125750000	31	51	54	29	1	100
chr1	125750000	126000000	58	66	56	32	10	99
chr1	126000000	126250000	53	79	68	57	7	67
chr1	126250000	126500000	65	57	48	45	8	36
chr1	126500000	126750000	90	75	70	44	29	98
chr1	126750000	127000000	64	20	21	23	23	95
chr1	127000000	127250000	46	40	43	8	14	48
chr1	127250000	127500000	97	55	53	22	21	90
chr1	127500000	127750000	75	77	81	7	32	50
chr1	127750000	128000000	62	25	27	7	5	7
chr1	128000000	128250000	63	15	15	19	9	18
chr1	128250000	128500000	44	32	27	29	37	58
chr1	128500000	128750000	75	49	43	53	29	87
chr1	128750000	129000000	74	53	48	33	20	24
chr1	129000000	129250000	26	94	96	7	17	95
chr1	129250000	129500000	19	99	89	25	31	86
chr1	129500000	129750000	99	42	37	32	48	42
chr1	129750000	130000000	69	68	55	9	9	47
chr1	130000000	130250000	57	89	73	10	19	98
chr1	130250000	130500000	30	98	99	63	24	20
chr1	130500000	130750000	79	87	75	59	6	64
chr1	130750000	131000000	82	95	92	86	23	66
chr1	131000000	131250000	93	93	83	60	36	26
chr1	131250000	131500000	88	78	86	79	6	51
chr1	131500000	131750000	96	99	95	32	40	56
chr1	131750000	132000000	72	77	65	46	26	6
chr1	132000000	132250000	87	37	47	28	21	18
chr1	132250000	132500000	74	61	91	75	64	23
chr1	132500000	132750000	66	33	38	56	2	90
chr1	132750000	133000000	74	68	70	78	7	95
chr1	133000000	133250000	69	62	58	53	5	49
chr1	133250000	133500000	60	12	13	62	62	43
chr1	133500000	133750000	68	44	50	83	27	41
chr1	133750000	134000000	89	49	57	63	1	33
chr1	134000000	134250000	94	40	49	78	16	71
chr1	134250000	134500000	99	77	82	18	87	61
chr1	134500000	134750000	97	59	65	14	81	56
chr1	134750000	135000000	86	65	58	34	40	61
chr1	135000000	135250000	88	73	62	35	98	77
chr1	135250000	135500000	98	46	60	22	79	18
chr1	135500000	135750000	90	96	92	14	86	48
chr1	135750000	136000000	76	60	58	10	96	74
chr1	136000000	136250000	38	57	39	57	11	69
chr1	136250000	136500000	62	41	29	13	28	25
chr1	136500000	136750000	63	69	59	37	27	70
chr1	136750000	137000000	37	97	95	77	60	32
chr1	137000000	137250000	87	71	77	93	38	39
chr1	137250000	137500000	81	91	87	1	27	60
chr1	137500000	137750000	80	60	56	16	12	95
chr1	137750000	138000000	57	18	18	52	48	89
chr1	138000000	138250000	97	54	56	20	66	18
chr1	138250000	138500000	48	84	93	21	21	45
chr1	138500000	138750000	44	64	75	4	32	10
chr1	138750000	139000000	25	19	19	35	22	10
chr1	139000000	139250000	17	58	48	9	55	68
chr1	139250000	139500000	5	72	83	7	36	1
chr1	139500000	139750000	7	60	72	22	39	18
chr1	139750000	140000000	5	43	58	40	43	6
chr1	140000000	140250000	29	37	62	49	55	16
chr1	140250000	140500000	46	15	15	10	48	40
chr1	140500000	140750000	32	52	57	30	64	82
chr1	140750000	141000000	37	74	81	76	81	51
chr1	141000000	141250000	80	97	63	43	82	88
chr1	141250000	141500000	56	51	45	1	82	62
chr1	141500000	141750000	57	87	76	27	91	30
chr1	141750000	142000000	33	38	41	23	90	44
chr1	142000000	142250000	72	79	85	16	80	20
chr1	142250000	142500000	42	56	45	13	93	19
chr1	142500000	142750000	33	81	55	45	70	39
chr1	142750000	143000000	27	9	10	32	57	50
chr1	143000000	143250000	77	99	94	3	89	61
chr1	143250000	143500000	29	57	40	47	98	31
chr1	143500000	143750000	11	75	81	78	95	16
chr1	143750000	144000000	9	19	22	49	53	40
chr1	144000000	144250000	46	47	50	36	42	22
chr1	144250000	144500000	85	27	28	48	7	22
chr1	144500000	144750000	19	64	72	28	75	63
chr1	144750000	145000000	27	57	65	62	60	54
chr1	145000000	145250000	47	67	91	78	23	86
chr1	145250000	145500000	90	35	67	4	76	46
chr1	145500000	145750000	59	36	38	85	57	64
chr1	145750000	146000000	69	46	47	39	54	72
chr1	146000000	146250000	50	72	95	68	47	21
chr1	146250000	146500000	32	33	37	33	41	6
chr1	146500000	146750000	88	8	8	98	96	49
chr1	146750000	147000000	90	61	47	35	32	15
chr1	147000000	147250000	58	63	77	61	85	42
chr1	147250000	147500000	27	23	28	67	49	75
chr1	147500000	147750000	38	42	44	17	45	3
chr1	147750000	148000000	84	29	28	95	43	72
chr1	148000000	148250000	68	99	87	68	25	91
chr1	148250000	148500000	96	47	52	91	67	75
chr1	148500000	148750000	82	43	51	35	58	89
chr1	148750000	149000000	92	71	85	3	53	66
chr1	149000000	149250000	65	14	20	19	12	67
chr1	149250000	149500000	93	10	9	59	33	21
chr1	149500000	149750000	56	27	31	18	80	75
chr1	149750000	150000000	12	17	21	13	55	86
chr1	150000000	150250000	3	37	62	12	45	58
chr1	150250000	150500000	7	8	6	65	58	61
chr1	150500000	150750000	6	28	41	35	36	76
chr1	150750000	151000000	10	2	1	66	45	93
chr1	151000000	151250000	20	11	11	43	24	63
chr1	151250000	151500000	11	8	8	8	29	91
chr1	151500000	151750000	42	9	9	47	44	96
chr1	151750000	152000000	31	8	7	17	40	76
chr1	152000000	152250000	17	5	2	24	64	83
chr1	152250000	152500000	10	11	11	50	7	66
chr1	152500000	152750000	25	40	77	26	4	43
chr1	152750000	153000000	33	20	24	22	17	48
chr1	153000000	153250000	6	1	1	42	14	22
chr1	153250000	153500000	28	23	34	27	44	47
chr1	153500000	153750000	18	56	38	77	54	86
chr1	153750000	154000000	54	59	60	32	36	83
chr1	154000000	154250000	28	65	57	44	14	84
chr1	154250000	154500000	78	42	33	28	97	99
chr1	154500000	154750000	16	11	11	27	91	100
chr1	154750000	155000000	35	68	76	81	26	72
chr1	155000000	155250000	53	43	55	96	11	88
chr1	155250000	155500000	5	21	25	100	78	85
chr1	155500000	155750000	23	37	45	99	36	55
chr1	155750000	156000000	67	22	22	74	55	92
chr1	156000000	156250000	21	83	51	57	71	92
chr1	156250000	156500000	59	88	96	76	35	82
chr1	156500000	156750000	73	32	47	85	61	27
chr1	156750000	157000000	18	6	6	84	7	82
chr1	157000000	157250000	23	10	10	43	11	14
chr1	157250000	157500000	23	1	1	45	32	19
chr1	157500000	157750000	29	5	6	84	58	48
chr1	157750000	158000000	59	13	12	50	37	42
chr1	158000000	158250000	34	19	20	75	3	38
chr1	158250000	158500000	31	23	22	74	5	36
chr1	158500000	158750000	30	37	30	67	9	65
chr1	158750000	159000000	43	17	17	83	40	47
chr1	159000000	159250000	35	10	10	40	42	74
chr1	159250000	159500000	86	20	23	12	68	41
chr1	159500000	159750000	97	51	64	80	17	32
chr1	159750000	160000000	22	27	32	21	25	81
chr1	160000000	160250000	8	38	36	52	64	79
chr1	160250000	160500000	32	48	42	13	72	47
chr1	160500000	160750000	42	80	84	20	88	42
chr1	160750000	161000000	56	22	20	30	36	13
chr1	161000000	161250000	8	84	76	57	24	15
chr1	161250000	161500000	15	84	74	88	67	86
chr1	161500000	161750000	77	91	79	89	41	84
chr1	161750000	162000000	25	10	10	69	15	46
chr1	162000000	162250000	58	60	88	48	63	26
chr1	162250000	162500000	21	62	76	2	61	60
chr1	162500000	162750000	17	52	55	39	66	62
chr1	162750000	163000000	50	24	26	26	6	36
chr1	163000000	163250000	22	6	7	6	42	67
chr1	163250000	163500000	42	15	15	26	34	54
chr1	163500000	163750000	92	31	33	49	46	99
chr1	163750000	164000000	54	15	14	2	34	29
chr1	164000000	164250000	42	48	37	8	15	8
chr1	164250000	164500000	60	68	72	6	6	70
chr1	164500000	164750000	51	80	90	55	1	78
chr1	164750000	165000000	48	71	71	28	1	64
chr1	165000000	165250000	49	29	27	11	1	57
chr1	165250000	165500000	45	8	9	55	8	3
chr1	165500000	165750000	22	61	61	11	1	2
chr1	165750000	166000000	17	23	19	88	8	3
chr1	166000000	166250000	16	74	54	73	13	9
chr1	166250000	166500000	47	65	59	41	15	4
chr1	166500000	166750000	63	16	15	75	53	19
chr1	166750000	167000000	19	45	51	73	40	20
chr1	167000000	167250000	17	81	76	65	49	23
chr1	167250000	167500000	23	81	75	2	13	48
chr1	167500000	167750000	60	61	67	1	39	88
chr1	167750000	168000000	49	35	32	4	8	84
chr1	168000000	168250000	36	18	21	18	24	90
chr1	168250000	168500000	86	41	36	67	33	40
chr1	168500000	168750000	39	56	53	93	60	51
chr1	168750000	169000000	54	58	66	97	59	10
chr1	169000000	169250000	45	65	51	77	8	20
chr1	169250000	169500000	2	86	89	54	20	13
chr1	169500000	169750000	26	84	94	65	86	28
chr1	169750000	170000000	16	92	90	86	67	42
chr1	170000000	170250000	20	85	73	82	92	7
chr1	170250000	170500000	43	73	48	38	50	83
chr1	170500000	170750000	31	82	61	49	44	58
chr1	170750000	171000000	14	94	65	87	3	66
chr1	171000000	171250000	30	21	18	92	39	89
chr1	171250000	171500000	21	73	65	62	27	57
chr1	171500000	171750000	54	89	79	72	32	91
chr1	171750000	172000000	44	96	97	70	48	75
chr1	172000000	172250000	2	90	80	33	33	69
chr1	172250000	172500000	10	94	95	25	59	54
chr1	172500000	172750000	22	93	96	57	7	91
chr1	172750000	173000000	20	83	93	38	47	78
chr1	173000000	173250000	62	98	99	58	36	14
chr1	173250000	173500000	46	99	99	8	29	71
chr1	173500000	173750000	3	97	94	17	83	31
chr1	173750000	174000000	20	52	71	11	13	8
chr1	174000000	174250000	1	100	98	7	57	85
chr1	174250000	174500000	23	97	91	3	72	55
chr1	174500000	174750000	64	98	89	19	25	37
chr1	174750000	175000000	38	100	92	35	50	21
chr1	175000000	175250000	4	93	86	24	32	70
chr1	175250000	175500000	3	92	93	21	11	63
chr1	175500000	175750000	1	100	100	24	30	37
chr1	175750000	176000000	15	100	97	34	2	39
chr1	176000000	176250000	40	97	83	32	2	31
chr1	176250000	176500000	14	98	80	71	73	40
chr1	176500000	176750000	12	93	88	85	67	69
chr1	176750000	177000000	58	27	24	83	19	42
chr1	177000000	177250000	2	97	68	89	20	21
chr1	177250000	177500000	95	66	66	89	15	30
chr1	177500000	177750000	14	76	69	94	15	34
chr1	177750000	178000000	36	24	23	46	13	49
chr1	178000000	178250000	50	31	35	47	22	38
chr1	178250000	178500000	2	25	25	56	50	35
chr1	178500000	178750000	9	76	80	73	34	88
chr1	178750000	179000000	5	53	60	99	21	85
chr1	179000000	179250000	19	76	78	74	31	71
chr1	179250000	179500000	16	19	22	89	43	94
chr1	179500000	179750000	40	26	36	99	76	67
chr1	179750000	180000000	94	49	58	73	69	75
chr1	180000000	180250000	67	29	31	98	61	53
chr1	180250000	180500000	93	32	40	92	51	28
chr1	180500000	180750000	77	25	32	88	24	15
chr1	180750000	181000000	65	58	65	48	61	96
chr1	181000000	181250000	58	39	48	53	99	99
chr1	181250000	181500000	50	68	96	63	72	87
chr1	181500000	181750000	71	66	81	23	85	80
chr1	181750000	182000000	78	5	5	59	49	79
chr1	182000000	182250000	71	12	13	31	82	97
chr1	182250000	182500000	49	30	36	23	93	99
chr1	182500000	182750000	39	21	21	14	89	78
chr1	182750000	183000000	43	24	24	7	68	44
chr1	183000000	183250000	93	79	68	52	45	92
chr1	183250000	183500000	63	47	44	31	91	45
chr1	183500000	183750000	81	84	87	95	62	60
chr1	183750000	184000000	34	55	54	98	74	24
chr1	184000000	184250000	58	52	57	100	49	49
chr1	184250000	184500000	62	98	98	99	70	39
chr1	184500000	184750000	85	81	90	92	29	27
chr1	184750000	185000000	80	85	93	33	58	70
chr1	185000000	185250000	73	75	99	53	61	22
chr1	185250000	185500000	89	69	70	24	66	79
chr1	185500000	185750000	46	34	42	69	56	79
chr1	185750000	186000000	77	78	86	89	65	95
chr1	186000000	186250000	52	48	54	92	87	93
chr1	186250000	186500000	83	91	95	68	77	97
chr1	186500000	186750000	81	54	60	50	66	73
chr1	186750000	187000000	66	40	36	15	100	77
chr1	187000000	187250000	74	34	37	31	100	73
chr1	187250000	187500000	87	30	30	98	85	80
chr1	187500000	187750000	62	34	35	86	89	71
chr1	187750000	188000000	52	42	44	55	98	70
chr1	188000000	188250000	25	26	34	65	82	46
chr1	188250000	188500000	91	16	16	66	82	60
chr1	188500000	188750000	14	48	55	62	85	73
chr1	188750000	189000000	24	56	46	86	85	62
chr1	189000000	189250000	28	54	74	54	30	70
chr1	189250000	189500000	62	43	55	42	30	59
chr1	189500000	189750000	38	47	70	64	38	57
chr1	189750000	190000000	69	30	40	58	35	63
chr1	190000000	190250000	90	40	57	75	64	80
chr1	190250000	190500000	63	41	50	81	53	73
chr1	190500000	190750000	70	54	52	47	94	66
chr1	190750000	191000000	67	36	39	53	44	50
chr1	191000000	191250000	59	46	64	64	43	56
chr1	191250000	191500000	95	43	35	70	62	90
chr1	191500000	191750000	80	80	82	64	72	58
chr1	191750000	192000000	34	33	59	96	58	73
chr1	192000000	192250000	70	13	14	96	28	92
chr1	192250000	192500000	57	25	38	93	43	83
chr1	192500000	192750000	36	5	3	94	41	81
chr1	192750000	193000000	49	18	20	64	61	35
chr1	193000000	193250000	37	55	79	94	83	55
chr1	193250000	193500000	29	51	63	84	54	98
chr1	193500000	193750000	26	42	48	87	86	97
chr1	193750000	194000000	44	45	45	66	37	96
chr1	194000000	194250000	53	83	75	85	77	98
chr1	194250000	194500000	47	61	57	94	95	100
chr1	194500000	194750000	75	74	75	92	99	98
chr1	194750000	195000000	95	87	99	93	86	81
chr1	195000000	195250000	100	34	32	71	86	79
chr1	195250000	195500000	1	2	1	69	56	95
chr2	3000000	3250000	56	83	99	67	72	100
chr2	3250000	3500000	40	72	72	65	68	73
chr2	3500000	3750000	50	96	94	76	84	99
chr2	3750000	4000000	55	84	80	92	97	94
chr2	4000000	4250000	59	95	91	64	56	61
chr2	4250000	4500000	59	95	83	51	65	75
chr2	4500000	4750000	58	93	65	66	76	78
chr2	4750000	5000000	76	99	66	69	72	70
chr2	5000000	5250000	55	89	83	77	50	40
chr2	5250000	5500000	61	78	57	18	81	15
chr2	5500000	5750000	92	84	71	17	67	32
chr2	5750000	6000000	92	45	38	30	63	64
chr2	6000000	6250000	99	77	63	69	38	56
chr2	6250000	6500000	89	76	81	88	35	67
chr2	6500000	6750000	94	30	30	93	6	26
chr2	6750000	7000000	80	86	80	49	30	19
chr2	7000000	7250000	100	98	90	72	40	100
chr2	7250000	7500000	97	33	20	84	54	92
chr2	7500000	7750000	93	100	95	42	63	79
chr2	7750000	8000000	96	55	49	6	74	96
chr2	8000000	8250000	100	65	51	19	95	96
chr2	8250000	8500000	96	1	4	10	89	74
chr2	8500000	8750000	84	78	55	79	64	58
chr2	8750000	9000000	89	86	80	84	61	92
chr2	9000000	9250000	89	99	92	83	63	95
chr2	9250000	9500000	84	100	99	88	13	89
chr2	9500000	9750000	38	97	81	89	60	75
chr2	9750000	10000000	96	100	99	44	88	67
chr2	10000000	10250000	98	88	80	84	95	53
chr2	10250000	10500000	97	80	53	54	54	40
chr2	10500000	10750000	85	75	85	79	92	37
chr2	10750000	11000000	44	48	50	43	27	77
chr2	11000000	11250000	35	81	91	90	62	27
chr2	11250000	11500000	88	91	81	20	86	32
chr2	11500000	11750000	71	95	82	18	15	83
chr2	11750000	12000000	64	45	40	31	70	33
chr2	12000000	12250000	53	55	49	11	3	63
chr2	12250000	12500000	74	24	24	67	24	73
chr2	12500000	12750000	47	93	90	6	32	72
chr2	12750000	13000000	92	93	97	63	58	41
chr2	13000000	13250000	95	79	71	61	21	25
chr2	13250000	13500000	54	80	86	30	80	97
chr2	13500000	13750000	11	15	15	41	46	85
chr2	13750000	14000000	51	57	36	51	85	97
chr2	14000000	14250000	93	26	27	35	72	98
chr2	14250000	14500000	96	73	59	41	95	95
chr2	14500000	14750000	80	59	53	10	50	90
chr2	14750000	15000000	96	28	25	86	37	100
chr2	15000000	15250000	92	46	52	45	58	90
chr2	15250000	15500000	93	61	91	26	75	99
chr2	15500000	15750000	98	89	83	56	84	88
chr2	15750000	16000000	93	73	77	68	86	83
chr2	16000000	16250000	100	51	71	84	70	99
chr2	16250000	16500000	95	11	12	34	37	84
chr2	16500000	16750000	60	61	77	57	56	74
chr2	16750000	17000000	52	47	59	52	71	50
chr2	17000000	17250000	61	55	73	86	43	47
chr2	17250000	17500000	88	32	32	70	47	50
chr2	17500000	17750000	73	59	63	40	52	69
chr2	17750000	18000000	77	29	27	34	84	85
chr2	18000000	18250000	55	25	23	61	10	78
chr2	18250000	18500000	72	25	25	78	11	49
chr2	18500000	18750000	39	68	65	61	40	74
chr2	18750000	19000000	46	37	30	91	7	49
chr2	19000000	19250000	37	81	62	76	9	51
chr2	19250000	19500000	46	52	46	76	16	68
chr2	19500000	19750000	74	63	57	30	36	88
chr2	19750000	20000000	86	54	43	81	32	64
chr2	20000000	20250000	92	57	43	72	42	88
chr2	20250000	20500000	96	64	60	93	36	52
chr2	20500000	20750000	75	42	38	88	8	38
chr2	20750000	21000000	69	39	45	68	56	22
chr2	21000000	21250000	23	9	8	86	6	42
chr2	21250000	21500000	97	52	71	82	49	18
chr2	21500000	21750000	73	50	57	61	29	52
chr2	21750000	22000000	99	39	49	96	14	15
chr2	22000000	22250000	83	35	51	87	57	42
chr2	22250000	22500000	73	88	95	92	80	19
chr2	22500000	22750000	75	52	60	77	72	31
chr2	22750000	23000000	70	18	22	73	44	17
chr2	23000000	23250000	65	66	74	88	10	79
chr2	23250000	23500000	77	82	96	97	29	39
chr2	23500000	23750000	98	64	79	97	43	2
chr2	23750000	24000000	100	88	98	96	56	32
chr2	24000000	24250000	90	63	75	94	69	22
chr2	24250000	24500000	95	75	93	100	8	11
chr2	24500000	24750000	97	63	59	88	8	51
chr2	24750000	25000000	93	70	78	98	11	40
chr2	25000000	25250000	91	52	41	93	17	17
chr2	25250000	25500000	90	48	52	97	73	41
chr2	25500000	25750000	72	14	14	100	48	14
chr2	25750000	26000000	69	90	64	99	71	63
chr2	26000000	26250000	87	94	67	100	76	75
chr2	26250000	26500000	36	78	82	96	82	44
chr2	26500000	26750000	40	89	96	100	90	89
chr2	26750000	27000000	75	67	62	98	94	98
chr2	27000000	27250000	66	79	58	98	54	91
chr2	27250000	27500000	54	92	73	95	7	61
chr2	27500000	27750000	5	90	87	94	97	100
chr2	27750000	28000000	44	95	84	83	91	57
chr2	28000000	28250000	76	85	78	47	44	30
chr2	28250000	28500000	88	82	79	9	56	52
chr2	28500000	28750000	76	38	24	91	25	83
chr2	28750000	29000000	99	99	85	83	100	32
chr2	29000000	29250000	98	78	53	98	99	64
chr2	29250000	29500000	88	90	79	84	62	44
chr2	29500000	29750000	93	87	61	99	49	74
chr2	29750000	30000000	99	27	26	99	82	78
chr2	30000000	30250000	100	84	93	96	37	56
chr2	30250000	30500000	99	96	97	93	83	73
chr2	30500000	30750000	80	61	50	90	53	41
chr2	30750000	31000000	59	100	96	99	46	55
chr2	31000000	31250000	68	88	91	90	22	74
chr2	31250000	31500000	89	99	98	93	75	25
chr2	31500000	31750000	78	97	100	98	83	38
chr2	31750000	32000000	61	97	97	100	78	87
chr2	32000000	32250000	91	75	83	91	43	48
chr2	32250000	32500000	97	86	72	97	61	88
chr2	32500000	32750000	100	94	81	94	13	93
chr2	32750000	33000000	94	47	64	80	16	78
chr2	33000000	33250000	99	64	91	92	50	22
chr2	33250000	33500000	94	10	10	85	19	47
chr2	33500000	33750000	100	40	53	77	10	84
chr2	33750000	34000000	91	59	62	79	7	56
chr2	34000000	34250000	87	84	96	78	15	91
chr2	34250000	34500000	82	75	91	41	11	82
chr2	34500000	34750000	87	83	89	46	48	88
chr2	34750000	35000000	45	66	45	80	51	62
chr2	35000000	35250000	18	75	72	14	87	68
chr2	35250000	35500000	41	29	24	62	86	37
chr2	35500000	35750000	48	87	86	59	90	53
chr2	35750000	36000000	57	48	50	73	84	29
chr2	36000000	36250000	44	50	47	82	82	6
chr2	36250000	36500000	42	8	9	99	99	23
chr2	36500000	36750000	73	58	56	95	89	46
chr2	36750000	37000000	63	82	90	89	100	91
chr2	37000000	37250000	88	11	11	95	98	94
chr2	37250000	37500000	67	21	21	28	85	59
chr2	37500000	37750000	46	31	34	41	23	66
chr2	37750000	38000000	81	52	46	64	24	61
chr2	38000000	38250000	98	4	5	39	61	27
chr2	38250000	38500000	97	32	26	45	57	8
chr2	38500000	38750000	42	16	15	46	5	4
chr2	38750000	39000000	77	40	54	30	6	84
chr2	39000000	39250000	52	4	4	5	3	73
chr2	39250000	39500000	82	45	51	74	38	13
chr2	39500000	39750000	78	8	8	44	21	36
chr2	39750000	40000000	87	17	19	74	11	28
chr2	40000000	40250000	57	58	65	46	3	50
chr2	40250000	40500000	76	24	33	13	56	34
chr2	40500000	40750000	29	14	15	8	30	76
chr2	40750000	41000000	30	44	49	52	23	68
chr2	41000000	41250000	42	15	16	49	43	90
chr2	41250000	41500000	55	1	1	36	40	3
chr2	41500000	41750000	34	7	7	32	74	40
chr2	41750000	42000000	48	4	6	9	67	48
chr2	42000000	42250000	28	2	2	8	73	13
chr2	42250000	42500000	65	8	8	9	45	68
chr2	42500000	42750000	58	9	9	24	36	43
chr2	42750000	43000000	71	43	45	18	27	49
chr2	43000000	43250000	82	60	73	54	14	6
chr2	43250000	43500000	81	13	12	21	15	38
chr2	43500000	43750000	79	94	84	7	53	70
chr2	43750000	44000000	96	54	70	26	39	24
chr2	44000000	44250000	80	45	33	29	58	58
chr2	44250000	44500000	95	36	41	63	63	72
chr2	44500000	44750000	81	13	13	45	74	71
chr2	44750000	45000000	91	47	58	42	54	65
chr2	45000000	45250000	65	44	49	35	68	45
chr2	45250000	45500000	78	56	75	28	48	69
chr2	45500000	45750000	87	41	38	67	59	70
chr2	45750000	46000000	71	73	64	20	70	62
chr2	46000000	46250000	72	20	21	33	91	89
chr2	46250000	46500000	95	31	40	84	88	81
chr2	46500000	46750000	94	19	20	28	96	65
chr2	46750000	47000000	86	24	19	56	65	60
chr2	47000000	47250000	47	43	30	74	57	59
chr2	47250000	47500000	47	1	2	58	59	93
chr2	47500000	47750000	74	17	18	86	93	93
chr2	47750000	48000000	64	16	18	80	74	93
chr2	48000000	48250000	97	46	50	88	69	82
chr2	48250000	48500000	60	48	61	97	45	98
chr2	48500000	48750000	45	56	65	93	37	74
chr2	48750000	49000000	62	26	26	36	25	66
chr2	49000000	49250000	90	1	1	23	25	19
chr2	49250000	49500000	76	2	2	51	1	12
chr2	49500000	49750000	81	1	1	6	29	42
chr2	49750000	50000000	54	10	10	5	12	59
chr2	50000000	50250000	43	10	11	57	24	30
chr2	50250000	50500000	58	5	5	2	37	81
chr2	50500000	50750000	82	33	25	6	40	95
chr2	50750000	51000000	58	21	20	14	30	39
chr2	51000000	51250000	42	42	44	12	45	52
chr2	51250000	51500000	49	53	52	3	18	43
chr2	51500000	51750000	63	36	46	24	40	30
chr2	51750000	52000000	23	37	41	1	16	50
chr2	52000000	52250000	83	9	9	1	25	20
chr2	52250000	52500000	69	24	25	14	18	2
chr2	52500000	52750000	93	46	44	1	4	18
chr2	52750000	53000000	89	25	26	18	36	24
chr2	53000000	53250000	91	67	74	11	12	49
chr2	53250000	53500000	65	8	8	20	13	33
chr2	53500000	53750000	75	72	90	8	12	71
chr2	53750000	54000000	43	13	13	12	6	43
chr2	54000000	54250000	84	13	14	9	1	70
chr2	54250000	54500000	86	43	47	4	12	53
chr2	54500000	54750000	83	4	4	2	47	68
chr2	54750000	55000000	79	3	3	48	66	80
chr2	55000000	55250000	40	18	17	59	42	93
chr2	55250000	55500000	54	38	38	50	22	96
chr2	55500000	55750000	76	22	22	14	33	91
chr2	55750000	56000000	68	11	11	53	42	62
chr2	56000000	56250000	64	19	20	21	45	31
chr2	56250000	56500000	50	5	5	22	71	67
chr2	56500000	56750000	95	34	36	64	47	58
chr2	56750000	57000000	80	37	40	75	28	16
chr2	57000000	57250000	26	20	19	53	23	65
chr2	57250000	57500000	19	29	30	64	18	46
chr2	57500000	57750000	70	29	34	52	67	54
chr2	57750000	58000000	57	21	22	58	5	37
chr2	58000000	58250000	78	22	23	27	84	59
chr2	58250000	58500000	56	73	66	16	66	14
chr2	58500000	58750000	79	61	64	26	57	7
chr2	58750000	59000000	84	24	24	39	46	45
chr2	59000000	59250000	81	14	14	38	33	21
chr2	59250000	59500000	87	16	18	25	31	40
chr2	59500000	59750000	50	16	15	71	82	29
chr2	59750000	60000000	46	7	7	3	17	1
chr2	60000000	60250000	62	2	1	5	21	12
chr2	60250000	60500000	53	13	12	24	54	6
chr2	60500000	60750000	19	49	38	14	36	6
chr2	60750000	61000000	22	54	54	3	25	17
chr2	61000000	61250000	32	39	39	53	42	26
chr2	61250000	61500000	63	65	61	38	44	4
chr2	61500000	61750000	49	32	37	32	40	2
chr2	61750000	62000000	83	62	77	68	78	2
chr2	62000000	62250000	90	91	94	48	28	1
chr2	62250000	62500000	67	86	86	40	52	1
chr2	62500000	62750000	91	41	37	56	16	1
chr2	62750000	63000000	86	70	70	40	1	17
chr2	63000000	63250000	79	93	90	48	12	34
chr2	63250000	63500000	99	76	58	46	10	35
chr2	63500000	63750000	56	94	98	87	88	28
chr2	63750000	64000000	61	89	94	24	16	31
chr2	64000000	64250000	92	54	38	53	75	16
chr2	64250000	64500000	84	78	68	85	47	16
chr2	64500000	64750000	81	81	71	13	78	25
chr2	64750000	65000000	72	72	60	35	33	7
chr2	65000000	65250000	85	57	57	90	53	66
chr2	65250000	65500000	90	53	42	76	17	18
chr2	65500000	65750000	95	41	45	42	13	18
chr2	65750000	66000000	85	91	92	36	64	1
chr2	66000000	66250000	60	35	34	55	27	7
chr2	66250000	66500000	62	73	52	25	43	3
chr2	66500000	66750000	36	51	37	21	91	27
chr2	66750000	67000000	32	74	68	46	75	31
chr2	67000000	67250000	62	79	70	51	10	4
chr2	67250000	67500000	70	74	54	19	31	8
chr2	67500000	67750000	37	76	42	17	22	51
chr2	67750000	68000000	36	21	17	40	74	36
chr2	68000000	68250000	29	83	78	49	19	29
chr2	68250000	68500000	27	77	66	42	8	7
chr2	68500000	68750000	89	56	58	70	80	11
chr2	68750000	69000000	57	68	72	71	96	20
chr2	69000000	69250000	79	64	49	16	94	5
chr2	69250000	69500000	45	5	5	77	97	63
chr2	69500000	69750000	67	25	27	85	69	22
chr2	69750000	70000000	51	30	27	31	91	39
chr2	70000000	70250000	35	18	17	29	73	19
chr2	70250000	70500000	61	20	23	61	45	10
chr2	70500000	70750000	44	22	21	20	69	9
chr2	70750000	71000000	83	3	3	55	93	16
chr2	71000000	71250000	72	9	9	50	79	10
chr2	71250000	71500000	28	26	26	25	79	35
chr2	71500000	71750000	44	6	5	22	67	13
chr2	71750000	72000000	49	12	12	59	54	57
chr2	72000000	72250000	39	27	24	57	44	20
chr2	72250000	72500000	54	6	7	74	91	21
chr2	72500000	72750000	48	15	16	60	98	8
chr2	72750000	73000000	38	44	37	18	100	19
chr2	73000000	73250000	21	38	31	13	90	8
chr2	73250000	73500000	54	20	18	59	94	15
chr2	73500000	73750000	64	9	10	28	94	25
chr2	73750000	74000000	60	60	46	5	72	19
chr2	74000000	74250000	87	46	37	22	49	6
chr2	74250000	74500000	75	36	26	77	87	6
chr2	74500000	74750000	92	38	29	69	100	4
chr2	74750000	75000000	84	80	68	52	71	9
chr2	75000000	75250000	49	72	62	47	99	15
chr2	75250000	75500000	70	49	47	43	77	3
chr2	75500000	75750000	85	47	45	60	76	5
chr2	75750000	76000000	35	68	61	63	4	32
chr2	76000000	76250000	74	51	39	79	4	8
chr2	76250000	76500000	21	35	29	94	32	33
chr2	76500000	76750000	28	30	40	37	57	53
chr2	76750000	77000000	52	50	57	51	4	3
chr2	77000000	77250000	30	64	70	17	1	9
chr2	77250000	77500000	20	62	46	54	5	9
chr2	77500000	77750000	35	41	32	58	6	10
chr2	77750000	78000000	9	69	56	57	29	28
chr2	78000000	78250000	2	6	6	36	80	74
chr2	78250000	78500000	8	3	3	43	93	63
chr2	78500000	78750000	5	6	7	54	89	48
chr2	78750000	79000000	8	84	89	53	51	83
chr2	79000000	79250000	27	57	53	24	26	87
chr2	79250000	79500000	20	81	79	10	6	76
chr2	79500000	79750000	9	51	48	11	13	70
chr2	79750000	80000000	41	32	42	9	5	64
chr2	80000000	80250000	44	42	56	26	23	69
chr2	80250000	80500000	12	29	48	30	33	75
chr2	80500000	80750000	50	66	76	42	29	48
chr2	80750000	81000000	33	95	100	83	7	42
chr2	81000000	81250000	40	83	87	94	66	45
chr2	81250000	81500000	9	67	74	48	35	34
chr2	81500000	81750000	32	52	47	36	31	11
chr2	81750000	82000000	45	32	54	21	65	31
chr2	82000000	82250000	39	62	68	69	52	38
chr2	82250000	82500000	90	36	36	8	9	44
chr2	82500000	82750000	67	7	6	35	36	20
chr2	82750000	83000000	68	17	16	34	15	10
chr2	83000000	83250000	58	26	40	87	32	7
chr2	83250000	83500000	78	45	55	65	20	4
chr2	83500000	83750000	34	23	32	60	9	90
chr2	83750000	84000000	62	26	30	31	23	60
chr2	84000000	84250000	34	70	81	63	15	28
chr2	84250000	84500000	28	58	82	72	7	86
chr2	84500000	84750000	30	69	82	62	49	51
chr2	84750000	85000000	23	21	22	52	52	28
chr2	85000000	85250000	20	47	41	45	9	34
chr2	85250000	85500000	30	71	78	33	69	53
chr2	85500000	85750000	32	90	87	54	46	71
chr2	85750000	86000000	3	79	86	50	41	46
chr2	86000000	86250000	19	93	98	65	20	47
chr2	86250000	86500000	25	89	89	89	39	90
chr2	86500000	86750000	24	71	84	87	65	61
chr2	86750000	87000000	60	79	61	55	22	63
chr2	87000000	87250000	50	87	92	29	26	72
chr2	87250000	87500000	46	88	89	57	50	45
chr2	87500000	87750000	66	94	93	80	20	34
chr2	87750000	88000000	35	98	100	70	24	92
chr2	88000000	88250000	5	90	86	81	33	59
chr2	88250000	88500000	66	34	33	33	33	18
chr2	88500000	88750000	73	87	81	23	39	4
chr2	88750000	89000000	62	69	48	79	5	12
chr2	89000000	89250000	74	56	52	97	1	29
chr2	89250000	89500000	63	73	75	62	22	21
chr2	89500000	89750000	51	41	26	90	14	11
chr2	89750000	90000000	7	19	14	77	21	51
chr2	90000000	90250000	27	75	94	87	29	22
chr2	90250000	90500000	39	8	8	34	2	60
chr2	90500000	90750000	37	35	28	34	4	41
chr2	90750000	91000000	67	34	40	33	1	51
chr2	91000000	91250000	25	27	31	68	2	17
chr2	91250000	91500000	29	27	25	5	19	48
chr2	91500000	91750000	17	28	36	31	21	32
chr2	91750000	92000000	56	65	76	82	2	55
chr2	92000000	92250000	38	58	98	56	2	56
chr2	92250000	92500000	56	23	43	58	5	7
chr2	92500000	92750000	80	23	29	80	1	33
chr2	92750000	93000000	45	25	32	49	6	6
chr2	93000000	93250000	20	37	51	23	17	15
chr2	93250000	93500000	30	60	67	39	26	36
chr2	93500000	93750000	35	39	49	75	1	12
chr2	93750000	94000000	74	10	10	39	16	20
chr2	94000000	94250000	59	3	3	43	34	56
chr2	94250000	94500000	43	2	2	22	2	14
chr2	94500000	94750000	31	4	4	89	34	35
chr2	94750000	95000000	35	1	1	67	64	10
chr2	95000000	95250000	64	11	11	93	48	36
chr2	95250000	95500000	40	12	12	31	44	76
chr2	95500000	95750000	26	34	32	55	93	87
chr2	95750000	96000000	18	25	21	28	84	47
chr2	96000000	96250000	71	23	23	78	63	65
chr2	96250000	96500000	39	22	24	63	98	3
chr2	96500000	96750000	43	7	8	70	59	37
chr2	96750000	97000000	12	17	19	52	79	68
chr2	97000000	97250000	5	5	4	23	77	69
chr2	97250000	97500000	6	1	1	10	55	60
chr2	97500000	97750000	23	2	2	14	87	5
chr2	97750000	98000000	16	13	13	16	81	36
chr2	98000000	98250000	55	31	31	13	92	65
chr2	98250000	98500000	68	2	2	10	97	10
chr2	98750000	99000000	16	4	4	35	86	82
chr2	99000000	99250000	38	7	7	48	58	22
chr2	99250000	99500000	5	3	4	53	97	24
chr2	99500000	99750000	24	5	3	25	94	38
chr2	99750000	100000000	12	12	12	50	41	26
chr2	100000000	100250000	8	58	63	24	92	36
chr2	100250000	100500000	7	25	19	27	100	13
chr2	100750000	101000000	7	11	11	55	96	27
chr2	101000000	101250000	1	15	16	59	60	53
chr2	101250000	101500000	6	12	12	12	81	69
chr2	101500000	101750000	11	21	23	15	18	44
chr2	101750000	102000000	26	15	14	32	14	35
chr2	102000000	102250000	17	22	22	21	10	29
chr2	102250000	102500000	14	4	4	12	35	5
chr2	102500000	102750000	29	3	3	18	19	20
chr2	102750000	103000000	41	16	17	23	36	67
chr2	103000000	103250000	70	63	63	31	55	25
chr2	103250000	103500000	25	60	75	60	53	37
chr2	103500000	103750000	6	40	50	29	76	73
chr2	103750000	104000000	16	15	15	21	96	54
chr2	104000000	104250000	52	36	41	49	39	23
chr2	104250000	104500000	66	14	14	36	52	23
chr2	104500000	104750000	57	30	31	19	73	43
chr2	104750000	105000000	15	7	7	31	42	61
chr2	105000000	105250000	5	37	41	37	80	77
chr2	105250000	105500000	12	34	34	27	91	56
chr2	105500000	105750000	21	8	7	19	89	71
chr2	105750000	106000000	16	19	23	64	58	71
chr2	106000000	106250000	34	31	34	33	72	70
chr2	106250000	106500000	36	15	17	6	61	75
chr2	106500000	106750000	64	27	43	5	94	25
chr2	106750000	107000000	81	22	27	20	32	67
chr2	107000000	107250000	54	44	37	42	70	87
chr2	107250000	107500000	17	14	13	30	95	3
chr2	107500000	107750000	53	8	9	12	98	23
chr2	107750000	108000000	32	45	32	52	82	70
chr2	108000000	108250000	43	10	10	66	75	24
chr2	108250000	108500000	30	23	20	83	58	8
chr2	108500000	108750000	14	9	9	87	55	62
chr2	108750000	109000000	18	27	29	82	23	17
chr2	109000000	109250000	22	43	61	25	79	57
chr2	109250000	109500000	28	12	13	74	97	7
chr2	109500000	109750000	25	6	6	84	87	23
chr2	109750000	110000000	31	30	20	33	40	71
chr2	110000000	110250000	33	21	17	4	26	66
chr2	110250000	110500000	47	28	21	11	34	47
chr2	110500000	110750000	26	50	28	13	60	44
chr2	110750000	111000000	15	43	28	3	34	41
chr2	111000000	111250000	26	39	36	9	86	9
chr2	111250000	111500000	26	6	5	78	88	4
chr2	111500000	111750000	10	20	18	72	99	1
chr2	111750000	112000000	10	5	6	91	97	1
chr2	112000000	112250000	64	18	16	32	51	30
chr2	112250000	112500000	24	16	16	3	4	18
chr2	112500000	112750000	22	26	27	7	68	83
chr2	112750000	113000000	80	54	76	18	62	47
chr2	113000000	113250000	68	86	92	11	55	59
chr2	113250000	113500000	82	70	75	1	66	20
chr2	113500000	113750000	53	52	43	2	85	67
chr2	113750000	114000000	58	85	87	1	60	15
chr2	114000000	114250000	28	57	55	4	61	92
chr2	114250000	114500000	24	51	42	90	67	39
chr2	114500000	114750000	31	28	32	58	23	16
chr2	114750000	115000000	71	60	76	95	24	13
chr2	115000000	115250000	77	63	62	71	43	12
chr2	115250000	115500000	79	61	66	74	95	79
chr2	115500000	115750000	72	50	54	80	13	5
chr2	115750000	116000000	59	29	31	60	60	66
chr2	116000000	116250000	72	32	34	70	63	21
chr2	116250000	116500000	75	74	77	40	20	11
chr2	116500000	116750000	94	54	73	48	43	5
chr2	116750000	117000000	82	23	28	63	4	6
chr2	117000000	117250000	56	55	60	44	11	34
chr2	117250000	117500000	67	55	65	72	51	48
chr2	117500000	117750000	58	58	77	61	88	54
chr2	117750000	118000000	14	86	99	47	82	52
chr2	118000000	118250000	44	72	74	20	48	89
chr2	118250000	118500000	52	67	70	7	54	82
chr2	118500000	118750000	51	53	64	19	64	62
chr2	118750000	119000000	53	33	28	15	33	43
chr2	119000000	119250000	85	45	60	82	46	19
chr2	119250000	119500000	49	60	46	78	55	37
chr2	119500000	119750000	69	92	83	41	47	85
chr2	119750000	120000000	77	90	68	47	69	92
chr2	120000000	120250000	37	87	79	9	89	71
chr2	120250000	120500000	27	79	84	66	75	62
chr2	120500000	120750000	43	61	60	71	46	60
chr2	120750000	121000000	7	44	55	62	69	35
chr2	121000000	121250000	69	38	50	85	57	51
chr2	121250000	121500000	34	70	53	74	14	36
chr2	121500000	121750000	47	69	59	83	3	11
chr2	121750000	122000000	22	82	67	54	49	37
chr2	122000000	122250000	36	82	69	50	41	2
chr2	122250000	122500000	19	81	93	60	20	45
chr2	122500000	122750000	12	80	90	92	38	39
chr2	122750000	123000000	51	57	57	71	15	11
chr2	123000000	123250000	65	37	21	79	3	72
chr2	123250000	123500000	33	65	48	25	37	13
chr2	123500000	123750000	41	81	71	6	14	57
chr2	123750000	124000000	13	53	35	16	34	34
chr2	124000000	124250000	22	55	34	45	9	26
chr2	124250000	124500000	17	80	66	73	71	26
chr2	124500000	124750000	22	98	95	66	83	55
chr2	124750000	125000000	11	97	52	65	62	18
chr2	125000000	125250000	42	70	68	48	37	2
chr2	125250000	125500000	29	91	88	51	100	14
chr2	125500000	125750000	55	88	85	66	81	9
chr2	125750000	126000000	43	59	55	76	90	4
chr2	126000000	126250000	71	85	85	34	98	55
chr2	126250000	126500000	73	89	95	60	98	9
chr2	126500000	126750000	91	93	99	32	60	5
chr2	126750000	127000000	49	40	35	35	32	52
chr2	127000000	127250000	63	33	39	69	68	29
chr2	127250000	127500000	51	85	93	16	59	21
chr2	127500000	127750000	75	92	93	39	87	87
chr2	127750000	128000000	60	68	72	58	68	57
chr2	128000000	128250000	66	84	92	46	78	26
chr2	128250000	128500000	48	97	98	89	51	81
chr2	128500000	128750000	88	81	92	66	59	76
chr2	128750000	129000000	86	67	65	44	13	99
chr2	129000000	129250000	89	64	46	78	12	79
chr2	129250000	129500000	86	76	68	37	30	91
chr2	129500000	129750000	98	48	47	54	22	88
chr2	129750000	130000000	66	19	18	38	20	67
chr2	130000000	130250000	15	29	29	19	38	73
chr2	130250000	130500000	14	7	8	27	16	64
chr2	130500000	130750000	57	35	33	55	62	22
chr2	130750000	131000000	37	26	24	7	11	50
chr2	131000000	131250000	47	34	44	17	44	2
chr2	131250000	131500000	41	53	58	11	53	12
chr2	131500000	131750000	20	33	44	10	96	2
chr2	131750000	132000000	65	3	3	17	87	5
chr2	132000000	132250000	78	5	5	63	26	27
chr2	132250000	132500000	45	13	14	67	30	25
chr2	132500000	132750000	38	47	48	16	20	54
chr2	132750000	133000000	33	17	21	12	21	85
chr2	133000000	133250000	6	28	29	68	87	100
chr2	133250000	133500000	9	17	17	41	59	61
chr2	133500000	133750000	21	28	39	30	92	93
chr2	133750000	134000000	15	12	13	17	70	28
chr2	134000000	134250000	14	16	16	39	86	94
chr2	134250000	134500000	41	22	30	43	95	47
chr2	134500000	134750000	57	20	29	26	79	85
chr2	134750000	135000000	38	38	51	14	8	99
chr2	135000000	135250000	38	42	73	2	8	94
chr2	135250000	135500000	42	56	69	6	15	98
chr2	135500000	135750000	4	32	59	21	38	97
chr2	135750000	136000000	22	19	25	3	14	82
chr2	136000000	136250000	28	2	1	33	19	73
chr2	136250000	136500000	61	4	2	27	19	84
chr2	136500000	136750000	17	18	19	32	49	77
chr2	136750000	137000000	21	23	28	7	67	96
chr2	137000000	137250000	4	18	25	7	73	80
chr2	137250000	137500000	25	9	9	29	73	83
chr2	137500000	137750000	33	30	43	47	95	8
chr2	137750000	138000000	11	11	11	77	90	56
chr2	138000000	138250000	32	24	31	82	94	35
chr2	138250000	138500000	13	30	35	23	74	86
chr2	138500000	138750000	19	14	15	66	85	49
chr2	138750000	139000000	23	6	6	37	65	77
chr2	139000000	139250000	10	12	13	13	60	21
chr2	139250000	139500000	6	7	6	1	80	23
chr2	139500000	139750000	5	3	2	10	98	43
chr2	139750000	140000000	7	10	10	19	32	84
chr2	140000000	140250000	10	11	11	8	83	50
chr2	140250000	140500000	4	20	22	68	92	72
chr2	140500000	140750000	3	18	18	27	26	46
chr2	140750000	141000000	3	49	55	12	45	55
chr2	141000000	141250000	9	2	1	2	62	77
chr2	141250000	141500000	15	14	15	15	44	46
chr2	141500000	141750000	4	37	35	50	59	99
chr2	141750000	142000000	2	31	44	15	19	86
chr2	142000000	142250000	13	31	63	16	45	86
chr2	142250000	142500000	3	17	20	1	39	95
chr2	142500000	142750000	4	5	5	4	12	93
chr2	142750000	143000000	8	43	42	22	28	97
chr2	143000000	143250000	1	35	40	56	61	66
chr2	143250000	143500000	3	47	45	40	99	30
chr2	143500000	143750000	3	19	19	70	25	3
chr2	143750000	144000000	34	43	44	6	73	58
chr2	144000000	144250000	7	35	33	44	66	17
chr2	144250000	144500000	15	67	67	15	7	12
chr2	144500000	144750000	39	71	76	38	31	31
chr2	144750000	145000000	36	56	70	28	53	78
chr2	145000000	145250000	4	77	88	56	71	40
chr2	145250000	145500000	17	80	83	36	25	3
chr2	145500000	145750000	15	63	80	34	9	63
chr2	145750000	146000000	27	84	94	8	9	92
chr2	146000000	146250000	16	74	90	20	34	92
chr2	146250000	146500000	36	50	62	43	27	97
chr2	146500000	146750000	17	40	33	41	83	66
chr2	146750000	147000000	26	44	37	62	90	59
chr2	147000000	147250000	2	31	23	50	41	50
chr2	147250000	147500000	10	71	55	37	49	30
chr2	147500000	147750000	2	42	31	85	10	10
chr2	147750000	148000000	3	38	27	26	17	33
chr2	148000000	148250000	29	62	51	13	6	27
chr2	148250000	148500000	19	74	79	17	17	28
chr2	148500000	148750000	51	68	59	2	47	54
chr2	148750000	149000000	50	49	45	43	3	75
chr2	149000000	149250000	69	65	85	2	5	97
chr2	149250000	149500000	55	60	54	5	74	91
chr2	149500000	149750000	48	46	41	4	55	96
chr2	149750000	150000000	82	42	42	2	34	57
chr2	150000000	150250000	48	83	86	22	38	86
chr2	150250000	150500000	94	40	42	7	2	77
chr2	150500000	150750000	88	70	67	4	8	90
chr2	150750000	151000000	86	68	53	4	78	99
chr2	151000000	151250000	32	87	71	15	77	100
chr2	151250000	151500000	77	41	60	3	70	90
chr2	151500000	151750000	67	91	83	3	83	21
chr2	151750000	152000000	70	71	73	15	35	72
chr2	152000000	152250000	48	66	63	23	86	54
chr2	152250000	152500000	69	96	95	38	41	65
chr2	152500000	152750000	18	99	99	57	66	49
chr2	152750000	153000000	46	85	88	67	28	78
chr2	153000000	153250000	23	96	97	51	2	94
chr2	153250000	153500000	30	75	67	47	42	42
chr2	153500000	153750000	34	72	82	59	50	41
chr2	153750000	154000000	11	36	33	94	17	77
chr2	154000000	154250000	42	74	66	96	63	54
chr2	154250000	154500000	66	82	75	85	35	89
chr2	154500000	154750000	41	89	56	59	39	58
chr2	154750000	155000000	19	49	36	91	64	87
chr2	155000000	155250000	11	33	28	64	55	80
chr2	155250000	155500000	24	6	6	86	27	46
chr2	155500000	155750000	63	39	43	87	51	82
chr2	155750000	156000000	25	24	22	65	35	81
chr2	156000000	156250000	52	90	74	68	30	55
chr2	156250000	156500000	68	53	58	53	77	94
chr2	156500000	156750000	85	42	35	28	81	91
chr2	156750000	157000000	70	92	89	26	92	86
chr2	157000000	157250000	56	91	88	29	48	53
chr2	157250000	157500000	47	88	94	8	7	24
chr2	157500000	157750000	33	83	86	11	28	27
chr2	157750000	158000000	50	82	74	7	88	7
chr2	158000000	158250000	11	98	87	32	30	64
chr2	158250000	158500000	65	92	88	75	22	35
chr2	158500000	158750000	53	79	76	35	7	30
chr2	158750000	159000000	71	58	57	69	27	42
chr2	159000000	159250000	31	63	65	49	76	44
chr2	159250000	159500000	6	62	48	73	70	69
chr2	159500000	159750000	14	69	62	38	64	39
chr2	159750000	160000000	1	66	39	81	91	58
chr2	160000000	160250000	2	94	78	1	11	43
chr2	160250000	160500000	21	87	79	22	79	29
chr2	160500000	160750000	6	72	54	5	39	40
chr2	160750000	161000000	14	74	72	44	79	85
chr2	161000000	161250000	1	77	73	55	65	100
chr2	161250000	161500000	5	92	84	57	57	89
chr2	161500000	161750000	7	97	92	37	92	76
chr2	161750000	162000000	8	98	97	45	68	24
chr2	162000000	162250000	7	94	85	38	77	79
chr2	162250000	162500000	1	92	96	72	85	69
chr2	162500000	162750000	10	99	98	71	85	95
chr2	162750000	163000000	59	66	56	85	51	80
chr2	163000000	163250000	9	97	96	4	26	96
chr2	163250000	163500000	13	96	97	25	31	76
chr2	163500000	163750000	18	50	38	81	81	65
chr2	163750000	164000000	23	73	51	56	81	87
chr2	164000000	164250000	8	57	59	62	93	44
chr2	164250000	164500000	39	34	35	45	96	33
chr2	164500000	164750000	18	48	48	92	90	85
chr2	164750000	165000000	8	98	89	81	93	13
chr2	165000000	165250000	31	98	91	39	61	14
chr2	165250000	165500000	13	100	87	86	72	42
chr2	165500000	165750000	31	100	99	65	77	14
chr2	165750000	166000000	21	95	77	75	80	16
chr2	166000000	166250000	25	96	80	47	71	31
chr2	166250000	166500000	3	95	87	44	58	33
chr2	166500000	166750000	24	96	94	65	78	68
chr2	166750000	167000000	31	91	69	92	38	32
chr2	167000000	167250000	63	77	80	92	28	81
chr2	167250000	167500000	33	86	76	91	5	1
chr2	167500000	167750000	16	76	81	73	24	48
chr2	167750000	168000000	52	62	77	95	4	84
chr2	168000000	168250000	62	56	67	8	24	89
chr2	168250000	168500000	24	80	84	80	46	83
chr2	168500000	168750000	12	77	84	24	29	95
chr2	168750000	169000000	2	59	56	40	65	81
chr2	169000000	169250000	1	68	56	86	52	64
chr2	169250000	169500000	1	67	58	78	50	62
chr2	169500000	169750000	9	66	78	49	18	60
chr2	169750000	170000000	27	71	69	27	64	55
chr2	170000000	170250000	2	53	50	71	3	80
chr2	170250000	170500000	20	62	88	69	27	86
chr2	170500000	170750000	78	71	89	37	3	75
chr2	170750000	171000000	98	36	52	75	18	72
chr2	171000000	171250000	59	65	93	83	52	76
chr2	171250000	171500000	85	77	100	73	42	95
chr2	171500000	171750000	46	85	100	73	28	79
chr2	171750000	172000000	53	78	97	61	75	80
chr2	172000000	172250000	20	83	96	67	53	78
chr2	172250000	172500000	6	51	69	90	48	58
chr2	172500000	172750000	29	51	47	100	89	45
chr2	172750000	173000000	49	41	35	95	82	45
chr2	173000000	173250000	60	48	63	81	50	24
chr2	173250000	173500000	77	40	44	82	18	63
chr2	173500000	173750000	83	33	39	89	31	39
chr2	173750000	174000000	83	49	66	95	99	14
chr2	174000000	174250000	84	65	70	98	68	38
chr2	174250000	174500000	90	64	69	64	66	38
chr2	174500000	174750000	45	78	78	97	76	26
chr2	174750000	175000000	74	76	74	100	76	16
chr2	175000000	175250000	13	1	3	94	35	46
chr2	176750000	177000000	1	NA	NA	79	NA	NA
chr2	177000000	177250000	79	27	36	99	96	15
chr2	177250000	177500000	27	49	64	98	84	41
chr2	177500000	177750000	37	54	NA	75	78	60
chr2	177750000	178000000	4	69	85	29	85	52
chr2	178000000	178250000	40	10	10	81	21	49
chr2	178250000	178500000	68	44	88	89	47	61
chr2	178500000	178750000	76	55	82	58	31	98
chr2	178750000	179000000	94	46	69	88	41	84
chr2	179000000	179250000	73	69	95	72	67	98
chr2	179250000	179500000	40	46	61	91	93	96
chr2	179500000	179750000	18	59	75	76	83	94
chr2	179750000	180000000	61	28	39	42	2	81
chr2	180000000	180250000	16	39	30	75	77	98
chr2	180250000	180500000	4	59	47	96	62	79
chr2	180500000	180750000	37	85	72	46	89	88
chr2	180750000	181000000	12	61	64	70	41	97
chr2	181000000	181250000	13	76	82	62	56	57
chr2	181250000	181500000	8	93	95	99	88	82
chr2	181500000	181750000	2	99	100	76	100	23
chr2	181750000	182000000	10	100	100	96	99	80
chr3	3000000	3250000	98	97	69	100	96	99
chr3	3250000	3500000	64	21	22	58	45	90
chr3	3500000	3750000	91	28	25	92	57	52
chr3	3750000	4000000	89	49	44	80	75	94
chr3	4000000	4250000	100	16	16	41	56	80
chr3	4250000	4500000	92	88	88	97	100	95
chr3	4500000	4750000	94	33	46	93	86	83
chr3	4750000	5000000	92	97	100	97	50	73
chr3	5000000	5250000	39	71	75	83	93	84
chr3	5250000	5500000	95	100	82	35	36	2
chr3	5500000	5750000	90	95	78	88	58	58
chr3	5750000	6000000	96	87	77	91	44	45
chr3	6000000	6250000	84	71	70	25	24	99
chr3	6250000	6500000	74	1	1	73	90	99
chr3	6500000	6750000	90	8	3	39	100	96
chr3	6750000	7000000	65	9	9	52	42	79
chr3	7000000	7250000	58	10	7	100	43	95
chr3	7250000	7500000	98	13	12	70	21	59
chr3	7500000	7750000	6	4	4	92	60	61
chr3	7750000	8000000	6	81	91	95	31	62
chr3	8000000	8250000	26	31	34	56	26	11
chr3	8250000	8500000	66	57	66	76	13	72
chr3	8500000	8750000	49	14	12	76	35	36
chr3	8750000	9000000	93	49	51	86	31	42
chr3	9000000	9250000	23	17	18	100	6	47
chr3	9250000	9500000	17	11	13	57	62	75
chr3	9500000	9750000	32	21	20	46	15	100
chr3	9750000	10000000	48	26	23	81	12	93
chr3	10000000	10250000	49	8	12	68	15	94
chr3	10250000	10500000	2	24	22	81	64	52
chr3	10500000	10750000	38	95	69	62	89	45
chr3	10750000	11000000	18	69	55	92	82	21
chr3	11000000	11250000	9	100	99	96	74	10
chr3	11250000	11500000	2	98	71	88	64	57
chr3	11500000	11750000	16	58	47	98	94	49
chr3	11750000	12000000	14	93	95	94	76	26
chr3	12000000	12250000	72	44	49	91	42	9
chr3	12250000	12500000	78	72	59	61	18	43
chr3	12500000	12750000	68	3	10	80	72	9
chr3	12750000	13000000	73	93	71	84	35	3
chr3	13000000	13250000	88	99	83	97	69	55
chr3	13250000	13500000	100	100	91	72	73	11
chr3	13500000	13750000	97	94	64	64	20	71
chr3	13750000	14000000	100	98	54	92	39	27
chr3	14000000	14250000	94	57	44	24	42	65
chr3	14250000	14500000	85	91	78	26	67	54
chr3	14500000	14750000	78	98	98	65	66	67
chr3	14750000	15000000	47	76	69	33	88	44
chr3	15000000	15250000	43	98	88	74	39	20
chr3	15250000	15500000	14	94	97	89	51	56
chr3	15500000	15750000	11	59	79	1	49	37
chr3	15750000	16000000	40	99	99	7	23	71
chr3	16000000	16250000	22	92	85	85	97	22
chr3	16250000	16500000	21	95	73	53	93	72
chr3	16500000	16750000	98	92	69	98	63	90
chr3	16750000	17000000	87	69	61	76	96	69
chr3	17000000	17250000	37	58	69	96	67	57
chr3	17250000	17500000	95	22	21	22	65	77
chr3	17500000	17750000	99	100	91	6	73	79
chr3	17750000	18000000	97	53	47	59	90	45
chr3	18000000	18250000	44	33	39	41	99	16
chr3	18250000	18500000	60	75	60	65	100	60
chr3	18500000	18750000	1	37	34	81	97	88
chr3	18750000	19000000	46	41	39	99	97	64
chr3	19000000	19250000	22	40	42	12	100	75
chr3	19250000	19500000	27	68	72	40	85	67
chr3	19500000	19750000	41	87	100	17	57	28
chr3	19750000	20000000	52	93	100	45	94	55
chr3	20000000	20250000	63	65	80	27	68	61
chr3	20250000	20500000	67	72	79	18	43	60
chr3	20500000	20750000	14	60	61	36	49	25
chr3	20750000	21000000	93	42	37	86	75	1
chr3	21000000	21250000	74	99	99	96	95	5
chr3	21250000	21500000	82	100	100	93	76	14
chr3	21500000	21750000	10	99	92	48	53	50
chr3	21750000	22000000	53	98	88	22	73	4
chr3	22000000	22250000	55	51	38	31	23	8
chr3	22250000	22500000	95	87	67	100	93	3
chr3	22500000	22750000	7	71	72	92	49	29
chr3	22750000	23000000	43	48	53	99	75	6
chr3	23000000	23250000	69	81	83	88	52	13
chr3	23250000	23500000	30	46	59	48	7	11
chr3	23500000	23750000	94	88	94	29	28	45
chr3	23750000	24000000	96	50	73	95	9	7
chr3	24000000	24250000	85	99	100	28	9	11
chr3	24250000	24500000	91	97	98	99	25	55
chr3	24500000	24750000	47	10	14	72	21	28
chr3	24750000	25000000	39	96	96	84	29	52
chr3	25000000	25250000	48	89	77	80	2	12
chr3	25250000	25500000	18	64	70	85	32	19
chr3	25500000	25750000	49	43	36	70	25	97
chr3	25750000	26000000	18	55	62	87	6	96
chr3	26000000	26250000	21	61	53	96	47	85
chr3	26250000	26500000	56	26	25	91	29	66
chr3	26500000	26750000	46	66	45	97	27	35
chr3	26750000	27000000	42	83	66	94	28	82
chr3	27000000	27250000	14	84	80	40	22	8
chr3	27250000	27500000	66	6	9	20	55	48
chr3	27500000	27750000	29	25	28	42	84	14
chr3	27750000	28000000	62	26	26	49	86	21
chr3	28000000	28250000	17	13	14	66	96	25
chr3	28250000	28500000	31	17	17	27	74	33
chr3	28500000	28750000	15	49	51	43	65	6
chr3	28750000	29000000	41	51	49	34	55	38
chr3	29000000	29250000	34	4	5	82	34	11
chr3	29250000	29500000	36	14	15	89	64	18
chr3	29500000	29750000	1	9	9	88	33	30
chr3	29750000	30000000	76	70	87	72	3	14
chr3	30000000	30250000	80	96	100	75	100	4
chr3	30250000	30500000	69	75	82	49	40	26
chr3	30500000	30750000	50	65	83	11	86	13
chr3	30750000	31000000	40	89	98	70	30	49
chr3	31000000	31250000	61	51	53	14	39	5
chr3	31250000	31500000	90	73	81	71	18	17
chr3	31500000	31750000	20	98	96	51	74	34
chr3	31750000	32000000	29	19	19	9	9	21
chr3	32000000	32250000	10	17	17	36	37	34
chr3	32250000	32500000	11	54	62	14	33	15
chr3	32500000	32750000	5	86	84	19	1	76
chr3	32750000	33000000	30	39	36	4	23	36
chr3	33000000	33250000	14	34	35	2	42	48
chr3	33250000	33500000	41	16	15	3	16	36
chr3	33500000	33750000	47	24	26	26	62	55
chr3	33750000	34000000	12	97	99	41	14	63
chr3	34000000	34250000	48	47	55	90	61	44
chr3	34250000	34500000	27	91	95	76	42	19
chr3	34500000	34750000	58	57	73	75	60	25
chr3	34750000	35000000	75	56	67	46	55	28
chr3	35000000	35250000	19	66	86	15	56	62
chr3	35250000	35500000	87	76	85	48	56	2
chr3	35500000	35750000	83	80	86	6	78	1
chr3	35750000	36000000	100	93	96	28	83	8
chr3	36000000	36250000	76	87	75	93	76	5
chr3	36250000	36500000	83	70	54	45	89	23
chr3	36500000	36750000	89	84	85	4	64	65
chr3	36750000	37000000	69	78	82	8	19	63
chr3	37000000	37250000	13	73	90	42	89	95
chr3	37250000	37500000	50	42	46	13	24	84
chr3	37500000	37750000	88	2	1	38	26	29
chr3	37750000	38000000	85	6	3	62	16	51
chr3	38000000	38250000	72	27	36	51	21	81
chr3	38250000	38500000	30	38	38	7	56	74
chr3	38500000	38750000	16	45	49	32	77	10
chr3	38750000	39000000	71	9	6	12	5	72
chr3	39000000	39250000	66	61	66	2	4	44
chr3	39250000	39500000	78	18	19	1	2	6
chr3	39500000	39750000	53	53	79	11	7	25
chr3	39750000	40000000	52	7	7	9	30	17
chr3	40000000	40250000	39	22	22	18	16	2
chr3	40250000	40500000	30	26	31	3	18	13
chr3	40500000	40750000	93	5	5	2	23	81
chr3	40750000	41000000	95	13	11	22	22	70
chr3	41000000	41250000	52	26	25	8	40	42
chr3	41250000	41500000	41	50	50	9	48	87
chr3	41500000	41750000	20	24	25	3	10	87
chr3	41750000	42000000	28	5	8	48	13	87
chr3	42000000	42250000	16	2	2	4	3	37
chr3	42250000	42500000	48	11	11	22	8	37
chr3	42500000	42750000	42	20	21	68	50	53
chr3	42750000	43000000	62	10	11	57	38	41
chr3	43000000	43250000	54	19	19	67	73	33
chr3	43250000	43500000	49	23	24	68	60	37
chr3	43500000	43750000	77	39	32	5	18	38
chr3	43750000	44000000	52	36	39	52	45	48
chr3	44000000	44250000	26	48	55	20	5	4
chr3	44250000	44500000	38	34	43	14	4	30
chr3	44500000	44750000	15	71	77	5	42	17
chr3	44750000	45000000	28	15	12	34	12	10
chr3	45000000	45250000	49	15	15	37	87	15
chr3	45250000	45500000	24	11	11	10	39	20
chr3	45500000	45750000	20	36	38	90	57	16
chr3	45750000	46000000	8	36	39	87	43	22
chr3	46000000	46250000	36	14	13	52	78	22
chr3	46250000	46500000	11	56	65	26	34	16
chr3	46500000	46750000	2	30	34	53	88	32
chr3	46750000	47000000	16	38	41	81	68	22
chr3	47000000	47250000	4	16	14	39	17	18
chr3	47250000	47500000	26	39	47	79	19	29
chr3	47500000	47750000	65	18	17	23	69	34
chr3	47750000	48000000	82	16	13	4	71	14
chr3	48000000	48250000	41	5	1	5	81	17
chr3	48250000	48500000	21	9	5	53	97	24
chr3	48500000	48750000	28	7	5	12	73	40
chr3	48750000	49000000	37	64	81	43	30	13
chr3	49000000	49250000	63	3	2	5	25	3
chr3	49250000	49500000	35	9	5	50	4	7
chr3	49500000	49750000	27	18	17	1	27	1
chr3	49750000	50000000	9	3	2	13	3	8
chr3	50000000	50250000	1	18	18	22	36	8
chr3	50250000	50500000	9	25	24	41	44	7
chr3	50500000	50750000	12	42	41	19	26	64
chr3	50750000	51000000	22	28	27	61	65	15
chr3	51000000	51250000	10	18	18	60	46	24
chr3	51250000	51500000	20	27	27	64	19	78
chr3	51500000	51750000	66	23	22	56	5	40
chr3	51750000	52000000	24	74	93	20	44	81
chr3	52000000	52250000	46	11	10	11	17	20
chr3	52250000	52500000	38	10	9	44	47	45
chr3	52500000	52750000	10	76	79	62	83	24
chr3	52750000	53000000	7	48	59	75	79	3
chr3	53000000	53250000	37	56	57	12	67	24
chr3	53250000	53500000	7	95	89	43	36	57
chr3	53500000	53750000	19	22	22	15	38	46
chr3	53750000	54000000	62	68	63	32	76	53
chr3	54000000	54250000	72	64	55	72	54	35
chr3	54250000	54500000	33	57	49	55	89	57
chr3	54500000	54750000	54	33	28	51	70	77
chr3	54750000	55000000	11	43	44	69	34	80
chr3	55000000	55250000	9	40	40	45	84	75
chr3	55250000	55500000	70	80	76	55	58	94
chr3	55500000	55750000	60	56	45	63	62	56
chr3	55750000	56000000	35	81	67	29	85	93
chr3	56000000	56250000	58	65	53	71	83	99
chr3	56250000	56500000	37	88	77	67	96	100
chr3	56500000	56750000	60	18	18	83	95	99
chr3	56750000	57000000	42	69	59	47	98	100
chr3	57000000	57250000	51	54	57	13	85	80
chr3	57250000	57500000	47	62	71	39	61	85
chr3	57500000	57750000	23	15	16	38	99	30
chr3	57750000	58000000	30	1	4	56	79	31
chr3	58000000	58250000	6	13	15	89	91	14
chr3	58250000	58500000	6	3	3	74	93	93
chr3	58500000	58750000	8	23	23	48	60	54
chr3	58750000	59000000	28	26	24	71	72	63
chr3	59000000	59250000	16	14	14	78	50	91
chr3	59250000	59500000	5	17	18	58	24	88
chr3	59500000	59750000	47	55	47	74	57	94
chr3	59750000	60000000	32	24	23	93	68	71
chr3	60000000	60250000	34	14	16	93	16	76
chr3	60250000	60500000	21	68	62	17	53	47
chr3	60500000	60750000	4	100	98	87	37	17
chr3	60750000	61000000	3	38	31	47	12	87
chr3	61000000	61250000	2	68	68	28	17	74
chr3	61250000	61500000	17	39	40	15	33	88
chr3	61500000	61750000	61	31	39	20	11	89
chr3	61750000	62000000	20	29	33	85	35	39
chr3	62000000	62250000	16	49	52	47	27	88
chr3	62250000	62500000	3	26	26	19	75	70
chr3	62500000	62750000	44	54	56	13	30	84
chr3	62750000	63000000	34	37	45	6	20	9
chr3	63000000	63250000	17	24	24	17	43	56
chr3	63250000	63500000	40	40	40	46	30	12
chr3	63500000	63750000	21	67	74	19	18	12
chr3	63750000	64000000	8	54	61	30	31	6
chr3	64000000	64250000	9	12	11	40	44	7
chr3	64250000	64500000	15	71	89	21	5	8
chr3	64500000	64750000	7	27	26	25	15	60
chr3	64750000	65000000	33	13	13	12	12	5
chr3	65000000	65250000	8	4	4	14	18	6
chr3	65250000	65500000	9	4	5	29	9	26
chr3	65500000	65750000	11	6	8	39	16	5
chr3	65750000	66000000	4	6	6	37	8	12
chr3	66000000	66250000	3	53	48	44	7	23
chr3	66250000	66500000	48	12	12	16	28	36
chr3	66500000	66750000	3	63	48	14	11	18
chr3	66750000	67000000	12	4	6	18	32	19
chr3	67000000	67250000	1	20	20	20	44	12
chr3	67250000	67500000	57	13	13	16	14	41
chr3	67500000	67750000	51	32	33	13	23	30
chr3	67750000	68000000	36	21	21	7	6	10
chr3	68000000	68250000	19	25	25	3	21	7
chr3	68250000	68500000	37	72	77	18	46	31
chr3	68500000	68750000	36	86	93	10	53	53
chr3	68750000	69000000	69	46	42	13	17	35
chr3	69000000	69250000	13	97	94	63	13	10
chr3	69250000	69500000	69	75	78	49	22	46
chr3	69500000	69750000	32	42	44	47	27	52
chr3	69750000	70000000	74	80	94	37	10	66
chr3	70000000	70250000	24	35	46	23	13	78
chr3	70250000	70500000	18	34	33	30	13	72
chr3	70500000	70750000	19	21	21	22	50	53
chr3	70750000	71000000	38	17	17	27	4	35
chr3	71000000	71250000	56	12	10	41	34	86
chr3	71250000	71500000	2	25	24	10	27	87
chr3	71500000	71750000	8	7	8	19	14	73
chr3	71750000	72000000	54	5	6	7	37	42
chr3	72000000	72250000	29	4	4	4	47	65
chr3	72250000	72500000	5	4	4	6	47	29
chr3	72500000	72750000	7	8	8	8	70	50
chr3	72750000	73000000	31	68	65	6	29	44
chr3	73000000	73250000	59	16	16	24	20	98
chr3	73250000	73500000	53	2	1	2	2	39
chr3	73500000	73750000	78	7	6	69	14	73
chr3	73750000	74000000	66	33	33	89	53	68
chr3	74000000	74250000	26	21	21	58	26	16
chr3	74250000	74500000	38	62	58	57	17	9
chr3	74500000	74750000	52	1	1	22	32	41
chr3	74750000	75000000	30	52	56	30	33	30
chr3	75000000	75250000	13	16	15	73	10	33
chr3	75250000	75500000	51	61	67	9	24	24
chr3	75500000	75750000	74	29	28	9	2	59
chr3	75750000	76000000	37	60	66	10	3	24
chr3	76000000	76250000	35	20	20	34	6	26
chr3	76250000	76500000	45	69	80	38	1	15
chr3	76500000	76750000	31	20	20	38	48	47
chr3	76750000	77000000	77	45	45	50	22	14
chr3	77000000	77250000	54	45	47	33	6	26
chr3	77250000	77500000	26	85	88	27	8	18
chr3	77500000	77750000	10	84	88	53	15	16
chr3	77750000	78000000	2	37	38	69	9	17
chr3	78000000	78250000	21	63	72	36	7	8
chr3	78250000	78500000	21	12	10	14	1	33
chr3	78500000	78750000	13	47	51	74	23	44
chr3	78750000	79000000	16	21	21	68	1	48
chr3	79000000	79250000	35	31	29	65	8	19
chr3	79250000	79500000	13	74	72	72	41	18
chr3	79500000	79750000	81	75	74	88	10	71
chr3	79750000	80000000	60	17	17	64	15	21
chr3	80000000	80250000	41	30	34	79	19	3
chr3	80250000	80500000	78	23	24	84	15	68
chr3	80500000	80750000	57	8	4	85	34	11
chr3	80750000	81000000	61	5	3	69	26	61
chr3	81000000	81250000	71	27	29	33	12	86
chr3	81250000	81500000	65	8	7	43	12	78
chr3	81500000	81750000	63	2	3	85	17	21
chr3	81750000	82000000	79	8	7	73	14	72
chr3	82000000	82250000	97	10	9	75	74	20
chr3	82250000	82500000	92	39	39	82	62	70
chr3	82500000	82750000	34	44	46	89	17	40
chr3	82750000	83000000	56	40	42	95	60	19
chr3	83000000	83250000	51	55	56	59	21	80
chr3	83250000	83500000	28	59	58	70	9	98
chr3	83500000	83750000	6	70	68	77	21	69
chr3	83750000	84000000	23	31	35	25	2	48
chr3	84000000	84250000	44	27	36	47	4	81
chr3	84250000	84500000	22	23	26	77	4	47
chr3	84500000	84750000	32	57	93	23	45	96
chr3	84750000	85000000	44	40	51	64	43	84
chr3	85000000	85250000	31	50	70	61	35	71
chr3	85250000	85500000	56	63	72	49	25	91
chr3	85500000	85750000	24	64	76	26	34	89
chr3	85750000	86000000	25	67	91	21	40	93
chr3	86000000	86250000	70	65	86	45	62	84
chr3	86250000	86500000	12	22	23	24	35	78
chr3	86500000	86750000	82	47	48	55	56	54
chr3	86750000	87000000	46	20	20	25	58	39
chr3	87000000	87250000	50	66	59	53	73	70
chr3	87250000	87500000	43	73	75	77	52	59
chr3	87500000	87750000	29	70	68	95	27	95
chr3	87750000	88000000	40	91	92	47	41	68
chr3	88000000	88250000	55	89	95	46	83	78
chr3	88250000	88500000	25	79	86	76	49	83
chr3	88500000	88750000	4	92	97	86	53	27
chr3	88750000	89000000	9	69	61	34	98	89
chr3	89000000	89250000	26	82	82	58	79	94
chr3	89250000	89500000	7	85	97	64	11	83
chr3	89500000	89750000	50	45	51	46	31	77
chr3	89750000	90000000	73	64	64	29	5	50
chr3	90000000	90250000	24	59	51	54	4	49
chr3	90250000	90500000	29	79	70	31	10	6
chr3	90500000	90750000	1	60	63	56	69	12
chr3	90750000	91000000	33	15	16	8	69	9
chr3	91000000	91250000	55	41	37	35	31	27
chr3	91250000	91500000	60	41	38	87	39	31
chr3	91500000	91750000	28	84	89	57	77	38
chr3	91750000	92000000	50	15	14	66	83	21
chr3	92000000	92250000	33	46	43	91	87	54
chr3	92250000	92500000	7	19	18	81	94	32
chr3	92500000	92750000	17	59	66	55	85	6
chr3	92750000	93000000	34	62	56	71	84	5
chr3	93000000	93250000	15	53	50	96	69	1
chr3	93250000	93500000	14	80	78	59	48	25
chr3	93500000	93750000	71	74	83	60	50	44
chr3	93750000	94000000	27	95	97	5	65	70
chr3	94000000	94250000	22	88	93	77	69	29
chr3	94250000	94500000	38	73	89	32	24	65
chr3	94500000	94750000	79	50	73	54	52	79
chr3	94750000	95000000	56	28	30	44	22	100
chr3	95000000	95250000	35	49	50	17	72	47
chr3	95250000	95500000	75	72	50	17	59	66
chr3	95500000	95750000	96	92	79	49	57	89
chr3	95750000	96000000	80	96	81	65	92	41
chr3	96000000	96250000	88	51	41	13	86	58
chr3	96250000	96500000	86	85	92	54	86	54
chr3	96500000	96750000	81	75	63	10	33	17
chr3	96750000	97000000	89	52	48	9	80	21
chr3	97000000	97250000	94	76	74	71	89	38
chr3	97250000	97500000	68	87	83	21	99	45
chr3	97500000	97750000	64	31	27	15	90	77
chr3	97750000	98000000	98	81	73	11	90	65
chr3	98000000	98250000	74	69	54	38	88	90
chr3	98250000	98500000	95	77	68	27	55	49
chr3	98500000	98750000	94	50	48	15	82	58
chr3	98750000	99000000	59	28	27	55	94	82
chr3	99000000	99250000	27	89	84	100	66	64
chr3	99250000	99500000	84	61	46	84	80	57
chr3	99500000	99750000	100	79	61	84	21	86
chr3	99750000	100000000	65	48	41	92	76	80
chr3	100000000	100250000	67	37	29	77	26	66
chr3	100250000	100500000	86	91	97	66	20	35
chr3	100500000	100750000	91	43	43	72	85	86
chr3	100750000	101000000	96	12	11	95	89	59
chr3	101000000	101250000	92	78	85	94	74	79
chr3	101250000	101500000	73	46	48	95	41	7
chr3	101500000	101750000	96	78	64	39	71	28
chr3	101750000	102000000	73	90	71	12	92	1
chr3	102000000	102250000	87	95	80	43	92	3
chr3	102250000	102500000	81	91	84	79	88	51
chr3	102500000	102750000	86	67	62	54	98	60
chr3	102750000	103000000	87	87	65	40	94	49
chr3	103000000	103250000	83	60	55	96	91	35
chr3	103250000	103500000	91	18	18	50	81	52
chr3	103500000	103750000	84	82	82	98	97	71
chr3	103750000	104000000	93	12	13	99	72	67
chr3	104000000	104250000	71	3	2	35	74	69
chr3	104250000	104500000	47	19	19	40	81	25
chr3	104500000	104750000	88	76	84	91	52	82
chr3	104750000	105000000	87	30	31	27	80	43
chr3	105000000	105250000	67	49	49	65	63	66
chr3	105250000	105500000	72	35	40	82	38	69
chr3	105500000	105750000	70	33	30	85	43	81
chr3	105750000	106000000	70	41	42	74	50	76
chr3	106000000	106250000	76	45	60	94	93	52
chr3	106250000	106500000	64	24	28	43	78	59
chr3	106500000	106750000	82	13	10	26	15	42
chr3	106750000	107000000	77	85	80	30	29	69
chr3	107000000	107250000	96	94	90	23	59	39
chr3	107250000	107500000	64	43	37	65	1	61
chr3	107500000	107750000	81	79	81	30	6	83
chr3	107750000	108000000	67	44	40	40	10	67
chr3	108000000	108250000	20	52	57	84	46	61
chr3	108250000	108500000	55	66	75	44	79	70
chr3	108500000	108750000	43	65	65	57	25	81
chr3	108750000	109000000	66	47	54	57	7	72
chr3	109000000	109250000	54	25	26	61	82	59
chr3	109250000	109500000	18	54	56	63	79	75
chr3	109500000	109750000	5	72	70	7	40	34
chr3	109750000	110000000	3	89	87	60	48	62
chr3	110000000	110250000	11	91	90	78	16	95
chr3	110250000	110500000	59	77	57	35	51	92
chr3	110500000	110750000	43	52	54	24	70	90
chr3	110750000	111000000	48	60	54	27	58	92
chr3	111000000	111250000	72	80	88	54	61	54
chr3	111250000	111500000	39	90	89	60	84	93
chr3	111500000	111750000	31	74	67	69	80	88
chr3	111750000	112000000	61	77	85	7	53	58
chr3	112000000	112250000	77	77	91	48	63	43
chr3	112250000	112500000	12	66	68	89	54	97
chr3	112500000	112750000	15	65	76	78	88	40
chr3	112750000	113000000	8	61	81	90	59	74
chr3	113000000	113250000	17	46	45	30	87	32
chr3	113500000	113750000	25	11	12	24	79	14
chr3	113750000	114000000	64	92	89	25	67	4
chr3	114000000	114250000	53	57	57	58	70	22
chr3	114250000	114500000	33	86	91	2	98	64
chr3	114500000	114750000	33	27	31	6	95	66
chr3	114750000	115000000	19	62	61	3	90	73
chr3	115000000	115250000	42	78	76	8	82	20
chr3	115250000	115500000	4	94	82	74	91	41
chr3	115500000	115750000	10	90	87	37	87	32
chr3	115750000	116000000	32	55	76	52	7	18
chr3	116000000	116250000	3	86	78	21	56	78
chr3	116250000	116500000	6	68	64	12	57	43
chr3	116500000	116750000	5	30	27	62	71	34
chr3	116750000	117000000	23	71	68	23	90	87
chr3	117000000	117250000	5	96	98	90	82	37
chr3	117250000	117500000	35	93	97	45	84	82
chr3	117500000	117750000	3	11	10	20	71	27
chr3	117750000	118000000	14	88	90	71	81	53
chr3	118000000	118250000	51	86	70	98	36	65
chr3	118250000	118500000	15	48	69	69	41	13
chr3	118500000	118750000	18	38	33	77	28	19
chr3	118750000	119000000	63	30	28	98	80	25
chr3	119000000	119250000	45	63	93	73	46	12
chr3	119250000	119500000	73	22	23	100	67	73
chr3	119500000	119750000	40	34	37	76	19	24
chr3	119750000	120000000	8	28	31	34	2	56
chr3	120000000	120250000	5	30	32	31	36	10
chr3	120250000	120500000	20	56	52	50	49	20
chr3	120500000	120750000	54	38	37	56	65	40
chr3	120750000	121000000	13	60	53	67	10	97
chr3	121000000	121250000	55	58	64	78	18	4
chr3	121250000	121500000	45	86	92	42	63	38
chr3	121500000	121750000	2	93	94	7	14	9
chr3	121750000	122000000	19	96	99	52	37	74
chr3	122000000	122250000	29	81	99	2	32	22
chr3	122250000	122500000	36	51	55	25	44	27
chr3	122500000	122750000	58	73	74	82	38	46
chr3	122750000	123000000	31	29	28	31	51	46
chr3	123000000	123250000	45	74	60	97	85	39
chr3	123250000	123500000	59	99	96	87	48	23
chr3	123500000	123750000	51	47	46	73	63	51
chr3	123750000	124000000	75	88	95	21	81	79
chr3	124000000	124250000	71	32	29	86	46	75
chr3	124250000	124500000	45	58	65	99	54	82
chr3	124500000	124750000	62	35	33	73	87	91
chr3	124750000	125000000	75	97	95	32	48	100
chr3	125000000	125250000	84	67	64	16	22	62
chr3	125250000	125500000	39	1	1	37	24	84
chr3	125500000	125750000	52	1	1	70	11	77
chr3	125750000	126000000	57	47	40	83	39	83
chr3	126000000	126250000	1	62	52	80	22	76
chr3	126250000	126500000	86	34	32	42	27	92
chr3	126500000	126750000	70	3	2	49	6	92
chr3	126750000	127000000	89	52	58	67	38	97
chr3	127000000	127250000	65	12	14	16	3	98
chr3	127250000	127500000	94	6	8	5	5	74
chr3	127500000	127750000	57	37	35	11	3	67
chr3	127750000	128000000	57	72	65	3	28	91
chr3	128000000	128250000	76	84	84	23	70	26
chr3	128250000	128500000	79	58	62	51	47	79
chr3	128500000	128750000	95	85	92	24	52	98
chr3	128750000	129000000	90	82	85	79	61	98
chr3	129000000	129250000	98	42	41	68	41	50
chr3	129250000	129500000	93	94	83	33	11	4
chr3	129500000	129750000	89	90	79	19	8	13
chr3	129750000	130000000	87	78	67	17	30	46
chr3	130000000	130250000	98	78	86	67	20	42
chr3	130250000	130500000	73	92	95	79	45	57
chr3	130500000	130750000	39	58	71	14	55	32
chr3	130750000	131000000	61	27	27	32	40	99
chr3	131000000	131250000	42	51	63	59	71	64
chr3	131250000	131500000	80	22	22	8	13	11
chr3	131500000	131750000	90	82	74	8	33	63
chr3	131750000	132000000	45	34	32	10	11	51
chr3	132000000	132250000	97	8	6	15	40	23
chr3	132250000	132500000	90	19	19	9	25	2
chr3	132500000	132750000	10	82	72	17	36	89
chr3	132750000	133000000	24	10	12	16	37	28
chr3	133000000	133250000	58	41	36	21	84	60
chr3	133250000	133500000	53	39	35	78	95	63
[truncated: 7,594 more rows]
