# Supplementary material for: Cell-type specialization is encoded by specific chromatin topologies
Source: Nature. 2021 Nov 17;599(7886):684–91. doi: 10.1038/s41586-021-04081-2 (PMC8612935; doi:10.1038/s41586-021-04081-2)
Supplement: Supplementary file 33 — Source Data Extended Data Fig. 9 [file 41586_2021_4081_MOESM33_ESM.xlsx]

## Sheet: Legend
	description
ED9a	n/a
ED9b	Number of ATAC-seq peaks and ATAC-seq coverage of windows
ED9c-i	distance matrix for RNA-seq differential expression analysis
ED9c-ii	heatmap of DE genes for PGNs and DNs
ED9d	scatterplot of differentially expressed TFs, and selection for further analysis
ED9e	n/a
ED9f	n/a
ED9g-i	Complete list of PGN differential contact pairs with TF feature pairs (upper plot)
ED9g-ii	Complete list of DN differential contact pairs with TF feature pairs (lower plot)

## Sheet: ED9b
chrom	start	end	number_of_peaks	coverage_of_peaks_in_window (bp)	cell_type
chr1	3200000	3250000	1	500	DN
chr1	3350000	3400000	1	500	DN
chr1	3400000	3450000	2	1000	DN
chr1	3500000	3550000	1	500	DN
chr1	3650000	3700000	2	1000	DN
chr1	3900000	3950000	1	500	DN
chr1	4400000	4450000	1	500	DN
chr1	4750000	4800000	1	500	DN
chr1	4800000	4850000	1	500	DN
chr1	4850000	4900000	1	500	DN
chr1	4900000	4950000	1	500	DN
chr1	5000000	5050000	2	1000	DN
chr1	5050000	5100000	1	500	DN
chr1	5150000	5200000	1	500	DN
chr1	5400000	5450000	1	500	DN
chr1	5550000	5600000	2	1000	DN
chr1	5900000	5950000	2	1000	DN
chr1	6100000	6150000	1	500	DN
chr1	6200000	6250000	2	1000	DN
chr1	6250000	6300000	1	500	DN
chr1	6400000	6450000	1	500	DN
chr1	6750000	6800000	1	500	DN
chr1	6800000	6850000	1	500	DN
chr1	7050000	7100000	1	500	DN
chr1	7100000	7150000	1	500	DN
chr1	7200000	7250000	1	500	DN
chr1	7350000	7400000	1	500	DN
chr1	7500000	7550000	1	500	DN
chr1	9250000	9300000	3	1400	DN
chr1	9300000	9350000	1	100	DN
chr1	9500000	9550000	2	1000	DN
chr1	9550000	9600000	1	500	DN
chr1	9600000	9650000	1	500	DN
chr1	9700000	9750000	3	1500	DN
chr1	9750000	9800000	2	1000	DN
chr1	9900000	9950000	2	1000	DN
chr1	10000000	10050000	3	1500	DN
chr1	10200000	10250000	1	500	DN
chr1	10750000	10800000	1	500	DN
chr1	10800000	10850000	1	500	DN
chr1	10850000	10900000	1	500	DN
chr1	11100000	11150000	1	500	DN
chr1	11400000	11450000	2	1000	DN
chr1	11450000	11500000	1	500	DN
chr1	11650000	11700000	1	500	DN
chr1	12450000	12500000	1	500	DN
chr1	12700000	12750000	2	1000	DN
chr1	12800000	12850000	3	1500	DN
chr1	12850000	12900000	1	500	DN
chr1	12950000	13000000	2	1000	DN
chr1	13000000	13050000	1	500	DN
chr1	13150000	13200000	3	1500	DN
chr1	13200000	13250000	1	500	DN
chr1	13300000	13350000	1	500	DN
chr1	13350000	13400000	4	2000	DN
chr1	13550000	13600000	2	1000	DN
chr1	13600000	13650000	1	432	DN
chr1	13650000	13700000	2	568	DN
chr1	13700000	13750000	1	500	DN
chr1	13750000	13800000	2	1000	DN
chr1	13850000	13900000	1	500	DN
chr1	14000000	14050000	1	500	DN
chr1	14300000	14350000	1	500	DN
chr1	14700000	14750000	1	500	DN
chr1	14750000	14800000	1	500	DN
chr1	14900000	14950000	1	500	DN
chr1	15250000	15300000	1	500	DN
chr1	15400000	15450000	1	500	DN
chr1	15450000	15500000	1	500	DN
chr1	15600000	15650000	2	1000	DN
chr1	15650000	15700000	2	1000	DN
chr1	15800000	15850000	1	500	DN
chr1	16050000	16100000	2	1000	DN
chr1	16100000	16150000	2	1000	DN
chr1	16300000	16350000	1	500	DN
chr1	16350000	16400000	1	500	DN
chr1	16400000	16450000	2	1000	DN
chr1	16500000	16550000	4	2000	DN
chr1	16600000	16650000	1	500	DN
chr1	16650000	16700000	3	1500	DN
chr1	16750000	16800000	1	500	DN
chr1	17050000	17100000	4	2000	DN
chr1	17100000	17150000	2	1000	DN
chr1	17150000	17200000	1	500	DN
chr1	18050000	18100000	1	500	DN
chr1	18100000	18150000	1	500	DN
chr1	19150000	19200000	1	500	DN
chr1	19550000	19600000	1	500	DN
chr1	20100000	20150000	1	500	DN
chr1	20450000	20500000	2	1000	DN
chr1	20750000	20800000	1	500	DN
chr1	20800000	20850000	2	1000	DN
chr1	20850000	20900000	2	1000	DN
chr1	20900000	20950000	4	2000	DN
chr1	20950000	21000000	1	500	DN
chr1	21000000	21050000	1	500	DN
chr1	21050000	21100000	2	1000	DN
chr1	21150000	21200000	1	500	DN
chr1	21200000	21250000	1	500	DN
chr1	21250000	21300000	1	500	DN
chr1	21300000	21350000	1	500	DN
chr1	21400000	21450000	2	1000	DN
chr1	21450000	21500000	1	500	DN
chr1	21700000	21750000	2	1000	DN
chr1	21800000	21850000	1	500	DN
chr1	21950000	22000000	1	500	DN
chr1	22250000	22300000	3	1500	DN
chr1	22300000	22350000	2	1000	DN
chr1	22350000	22400000	1	500	DN
chr1	22500000	22550000	3	1500	DN
chr1	22650000	22700000	1	500	DN
chr1	22750000	22800000	2	1000	DN
chr1	22800000	22850000	4	2000	DN
chr1	23050000	23100000	1	500	DN
chr1	23100000	23150000	1	500	DN
chr1	23250000	23300000	2	1000	DN
chr1	23350000	23400000	1	500	DN
chr1	23700000	23750000	2	1000	DN
chr1	23750000	23800000	2	1000	DN
chr1	23800000	23850000	1	500	DN
chr1	23900000	23950000	1	500	DN
chr1	24000000	24050000	1	500	DN
chr1	24100000	24150000	2	1000	DN
chr1	24150000	24200000	1	500	DN
chr1	24200000	24250000	1	500	DN
chr1	24300000	24350000	2	858	DN
chr1	24350000	24400000	1	142	DN
chr1	24650000	24700000	1	500	DN
chr1	24750000	24800000	1	500	DN
chr1	24900000	24950000	1	500	DN
chr1	25000000	25050000	1	500	DN
chr1	25100000	25150000	5	2500	DN
chr1	25150000	25200000	1	500	DN
chr1	25200000	25250000	1	500	DN
chr1	25400000	25450000	1	500	DN
chr1	25500000	25550000	2	1000	DN
chr1	25650000	25700000	2	1000	DN
chr1	25700000	25750000	1	500	DN
chr1	25800000	25850000	3	1500	DN
chr1	26650000	26700000	1	500	DN
chr1	28350000	28400000	1	500	DN
chr1	29750000	29800000	1	500	DN
chr1	30050000	30100000	1	500	DN
chr1	30100000	30150000	1	500	DN
chr1	30650000	30700000	1	500	DN
chr1	30700000	30750000	2	1000	DN
chr1	30750000	30800000	2	1000	DN
chr1	30800000	30850000	1	500	DN
chr1	30850000	30900000	2	1000	DN
chr1	30900000	30950000	2	947	DN
chr1	30950000	31000000	3	1053	DN
chr1	31100000	31150000	1	500	DN
chr1	31150000	31200000	1	500	DN
chr1	32150000	32200000	2	1000	DN
chr1	32300000	32350000	1	500	DN
chr1	32350000	32400000	1	500	DN
chr1	32400000	32450000	1	500	DN
chr1	32550000	32600000	1	500	DN
chr1	32600000	32650000	1	500	DN
chr1	33150000	33200000	1	500	DN
chr1	33450000	33500000	1	500	DN
chr1	33500000	33550000	2	1000	DN
chr1	33600000	33650000	1	500	DN
chr1	33650000	33700000	2	1000	DN
chr1	33700000	33750000	2	1000	DN
chr1	33750000	33800000	1	500	DN
chr1	33800000	33850000	1	500	DN
chr1	33850000	33900000	1	500	DN
chr1	33900000	33950000	4	2000	DN
chr1	33950000	34000000	4	2000	DN
chr1	34000000	34050000	4	2000	DN
chr1	34050000	34100000	2	1000	DN
chr1	34100000	34150000	2	1000	DN
chr1	34150000	34200000	3	1500	DN
chr1	34200000	34250000	7	3500	DN
chr1	34300000	34350000	1	500	DN
chr1	34350000	34400000	1	500	DN
chr1	34400000	34450000	6	3000	DN
chr1	34450000	34500000	2	1000	DN
chr1	34550000	34600000	2	1000	DN
chr1	34600000	34650000	1	500	DN
chr1	34700000	34750000	1	500	DN
chr1	34750000	34800000	3	1500	DN
chr1	34800000	34850000	10	4790	DN
chr1	34850000	34900000	7	3210	DN
chr1	34950000	35000000	1	500	DN
chr1	35000000	35050000	2	1000	DN
chr1	35250000	35300000	1	500	DN
chr1	35500000	35550000	1	500	DN
chr1	35550000	35600000	1	500	DN
chr1	35800000	35850000	1	430	DN
chr1	35850000	35900000	3	1070	DN
chr1	36050000	36100000	4	2000	DN
chr1	36150000	36200000	1	500	DN
chr1	36200000	36250000	1	500	DN
chr1	36300000	36350000	13	6500	DN
chr1	36350000	36400000	1	500	DN
chr1	36400000	36450000	2	1000	DN
chr1	36450000	36500000	4	2000	DN
chr1	36500000	36550000	7	3500	DN
chr1	36550000	36600000	5	2500	DN
chr1	36650000	36700000	3	1500	DN
chr1	36700000	36750000	3	1500	DN
chr1	36750000	36800000	2	1000	DN
chr1	36800000	36850000	1	500	DN
chr1	36850000	36900000	3	1500	DN
chr1	36900000	36950000	1	500	DN
chr1	37000000	37050000	1	500	DN
chr1	37100000	37150000	1	205	DN
chr1	37150000	37200000	1	295	DN
chr1	37200000	37250000	1	500	DN
chr1	37250000	37300000	3	1393	DN
chr1	37300000	37350000	6	2607	DN
chr1	37350000	37400000	3	1500	DN
chr1	37400000	37450000	4	2000	DN
chr1	37450000	37500000	1	500	DN
chr1	37500000	37550000	2	1000	DN
chr1	37550000	37600000	1	500	DN
chr1	37600000	37650000	2	1000	DN
chr1	37650000	37700000	4	2000	DN
chr1	37700000	37750000	1	500	DN
chr1	37850000	37900000	4	2000	DN
chr1	37900000	37950000	1	500	DN
chr1	37950000	38000000	2	1000	DN
chr1	38000000	38050000	1	500	DN
chr1	38100000	38150000	4	2000	DN
chr1	38150000	38200000	1	500	DN
chr1	38300000	38350000	1	500	DN
chr1	38350000	38400000	2	1000	DN
chr1	38400000	38450000	2	1000	DN
chr1	38600000	38650000	1	500	DN
chr1	38750000	38800000	1	500	DN
chr1	38800000	38850000	3	1500	DN
chr1	38850000	38900000	5	2500	DN
chr1	38950000	39000000	1	500	DN
chr1	39000000	39050000	2	1000	DN
chr1	39050000	39100000	1	500	DN
chr1	39150000	39200000	2	1000	DN
chr1	39300000	39350000	1	500	DN
chr1	39350000	39400000	2	1000	DN
chr1	39400000	39450000	2	1000	DN
chr1	39450000	39500000	2	1000	DN
chr1	39500000	39550000	5	2500	DN
chr1	39550000	39600000	2	1000	DN
chr1	39600000	39650000	2	598	DN
chr1	39650000	39700000	3	1402	DN
chr1	39900000	39950000	8	4000	DN
chr1	39950000	40000000	5	2187	DN
chr1	40000000	40050000	3	1313	DN
chr1	40050000	40100000	1	500	DN
chr1	40100000	40150000	1	500	DN
chr1	40150000	40200000	1	500	DN
chr1	40200000	40250000	1	500	DN
chr1	40350000	40400000	1	500	DN
chr1	40650000	40700000	1	500	DN
chr1	40750000	40800000	2	1000	DN
chr1	40800000	40850000	1	500	DN
chr1	40850000	40900000	1	500	DN
chr1	41000000	41050000	1	500	DN
chr1	41100000	41150000	1	500	DN
chr1	41350000	41400000	1	500	DN
chr1	41800000	41850000	1	500	DN
chr1	42000000	42050000	1	500	DN
chr1	42300000	42350000	1	500	DN
chr1	42650000	42700000	6	3000	DN
chr1	42700000	42750000	1	500	DN
chr1	42850000	42900000	1	500	DN
chr1	42900000	42950000	3	1500	DN
chr1	42950000	43000000	1	500	DN
chr1	43000000	43050000	3	1500	DN
chr1	43050000	43100000	5	2500	DN
chr1	43100000	43150000	1	500	DN
chr1	43150000	43200000	1	500	DN
chr1	43250000	43300000	2	1000	DN
chr1	43400000	43450000	2	1000	DN
chr1	43450000	43500000	1	500	DN
chr1	43750000	43800000	3	1500	DN
chr1	43800000	43850000	2	1000	DN
chr1	43900000	43950000	1	500	DN
chr1	44000000	44050000	1	500	DN
chr1	44100000	44150000	4	2000	DN
chr1	44200000	44250000	1	500	DN
chr1	44300000	44350000	1	500	DN
chr1	44550000	44600000	2	1000	DN
chr1	45000000	45050000	1	500	DN
chr1	45150000	45200000	1	500	DN
chr1	45750000	45800000	1	500	DN
chr1	45900000	45950000	2	1000	DN
chr1	45950000	46000000	1	500	DN
chr1	46000000	46050000	2	1000	DN
chr1	46050000	46100000	1	500	DN
chr1	46400000	46450000	1	500	DN
chr1	46800000	46850000	1	342	DN
chr1	46850000	46900000	2	658	DN
chr1	47250000	47300000	1	500	DN
chr1	49750000	49800000	1	500	DN
chr1	50900000	50950000	3	1500	DN
chr1	50950000	51000000	1	500	DN
chr1	51000000	51050000	1	500	DN
chr1	51050000	51100000	1	500	DN
chr1	51100000	51150000	1	500	DN
chr1	51150000	51200000	1	500	DN
chr1	51250000	51300000	1	500	DN
chr1	51300000	51350000	2	1000	DN
chr1	51400000	51450000	1	500	DN
chr1	51450000	51500000	2	1000	DN
chr1	51500000	51550000	1	500	DN
chr1	51550000	51600000	1	500	DN
chr1	51600000	51650000	2	1000	DN
chr1	51650000	51700000	2	1000	DN
chr1	51700000	51750000	1	500	DN
chr1	51850000	51900000	1	500	DN
chr1	51900000	51950000	1	500	DN
chr1	51950000	52000000	1	500	DN
chr1	52000000	52050000	1	500	DN
chr1	52100000	52150000	4	2000	DN
chr1	52150000	52200000	2	1000	DN
chr1	52200000	52250000	2	1000	DN
chr1	52450000	52500000	1	500	DN
chr1	52500000	52550000	1	500	DN
chr1	52600000	52650000	2	1000	DN
chr1	52650000	52700000	2	1000	DN
chr1	52700000	52750000	3	1500	DN
chr1	52750000	52800000	1	500	DN
chr1	52800000	52850000	3	1500	DN
chr1	52950000	53000000	3	1500	DN
chr1	53250000	53300000	2	1000	DN
chr1	53300000	53350000	1	500	DN
chr1	53350000	53400000	1	500	DN
chr1	53700000	53750000	1	500	DN
chr1	53750000	53800000	1	500	DN
chr1	53800000	53850000	1	500	DN
chr1	53900000	53950000	2	1000	DN
chr1	54000000	54050000	1	500	DN
chr1	54100000	54150000	2	1000	DN
chr1	54150000	54200000	1	500	DN
chr1	54250000	54300000	1	500	DN
chr1	54400000	54450000	1	500	DN
chr1	54550000	54600000	2	1000	DN
chr1	54750000	54800000	1	500	DN
chr1	54800000	54850000	1	500	DN
chr1	54850000	54900000	3	1500	DN
chr1	54900000	54950000	1	500	DN
chr1	55000000	55050000	1	500	DN
chr1	55050000	55100000	3	1500	DN
chr1	55100000	55150000	2	1000	DN
chr1	55200000	55250000	2	1000	DN
chr1	55350000	55400000	1	500	DN
chr1	55400000	55450000	2	1000	DN
chr1	55550000	55600000	1	500	DN
chr1	55700000	55750000	1	500	DN
chr1	55750000	55800000	2	1000	DN
chr1	55800000	55850000	1	500	DN
chr1	55850000	55900000	3	1500	DN
chr1	56950000	57000000	1	500	DN
chr1	57200000	57250000	1	500	DN
chr1	57350000	57400000	1	500	DN
chr1	57400000	57450000	4	2000	DN
chr1	57500000	57550000	1	500	DN
chr1	57600000	57650000	1	500	DN
chr1	57650000	57700000	1	500	DN
chr1	57750000	57800000	2	1000	DN
chr1	57800000	57850000	5	2500	DN
chr1	57850000	57900000	4	2000	DN
chr1	57900000	57950000	2	1000	DN
chr1	57950000	58000000	2	1000	DN
chr1	58000000	58050000	1	500	DN
chr1	58100000	58150000	2	1000	DN
chr1	58250000	58300000	2	1000	DN
chr1	58350000	58400000	3	1500	DN
chr1	58400000	58450000	3	1500	DN
chr1	58500000	58550000	1	500	DN
chr1	58550000	58600000	1	500	DN
chr1	58650000	58700000	1	500	DN
chr1	58700000	58750000	1	500	DN
chr1	58950000	59000000	1	500	DN
chr1	59100000	59150000	1	500	DN
chr1	59150000	59200000	1	500	DN
chr1	59200000	59250000	3	1500	DN
chr1	59450000	59500000	2	1000	DN
chr1	59550000	59600000	1	500	DN
chr1	59600000	59650000	2	1000	DN
chr1	59650000	59700000	2	1000	DN
chr1	59750000	59800000	4	2000	DN
chr1	59900000	59950000	4	2000	DN
chr1	59950000	60000000	3	1500	DN
chr1	60000000	60050000	2	1000	DN
chr1	60050000	60100000	2	1000	DN
chr1	60150000	60200000	1	500	DN
chr1	60300000	60350000	1	500	DN
chr1	60400000	60450000	1	500	DN
chr1	60550000	60600000	3	1500	DN
chr1	60650000	60700000	2	1000	DN
chr1	60850000	60900000	1	500	DN
chr1	60900000	60950000	1	500	DN
chr1	60950000	61000000	1	500	DN
chr1	61100000	61150000	1	500	DN
chr1	61150000	61200000	2	1000	DN
chr1	61250000	61300000	2	1000	DN
chr1	61350000	61400000	1	500	DN
chr1	61600000	61650000	1	500	DN
chr1	61900000	61950000	1	500	DN
chr1	62150000	62200000	1	500	DN
chr1	62300000	62350000	1	500	DN
chr1	62400000	62450000	1	500	DN
chr1	62600000	62650000	1	500	DN
chr1	62650000	62700000	1	500	DN
chr1	62700000	62750000	8	4000	DN
chr1	62750000	62800000	3	1500	DN
chr1	62950000	63000000	1	500	DN
chr1	63100000	63150000	2	1000	DN
chr1	63150000	63200000	3	1500	DN
chr1	63200000	63250000	2	1000	DN
chr1	63250000	63300000	2	1000	DN
chr1	63350000	63400000	2	1000	DN
chr1	63400000	63450000	1	500	DN
chr1	63650000	63700000	1	500	DN
chr1	63700000	63750000	1	500	DN
chr1	63750000	63800000	3	1500	DN
chr1	63850000	63900000	1	500	DN
chr1	63950000	64000000	1	500	DN
chr1	64050000	64100000	3	1500	DN
chr1	64100000	64150000	6	3000	DN
chr1	64150000	64200000	1	500	DN
chr1	64200000	64250000	3	1500	DN
chr1	64250000	64300000	2	1000	DN
chr1	64300000	64350000	1	500	DN
chr1	64400000	64450000	1	500	DN
chr1	64500000	64550000	3	1500	DN
chr1	64600000	64650000	1	500	DN
chr1	64650000	64700000	1	500	DN
chr1	64750000	64800000	2	1000	DN
chr1	64950000	65000000	1	500	DN
chr1	65000000	65050000	1	500	DN
chr1	65100000	65150000	3	1500	DN
chr1	65150000	65200000	4	2000	DN
chr1	65900000	65950000	1	500	DN
chr1	66050000	66100000	1	214	DN
chr1	66100000	66150000	2	786	DN
chr1	66150000	66200000	4	2000	DN
chr1	66200000	66250000	1	500	DN
chr1	66300000	66350000	4	2000	DN
chr1	66350000	66400000	3	1500	DN
chr1	66400000	66450000	3	1500	DN
chr1	66450000	66500000	2	1000	DN
chr1	66500000	66550000	1	500	DN
chr1	66700000	66750000	3	1500	DN
chr1	66800000	66850000	2	1000	DN
chr1	66850000	66900000	2	1000	DN
chr1	66950000	67000000	2	1000	DN
chr1	67000000	67050000	2	1000	DN
chr1	67050000	67100000	1	500	DN
chr1	67100000	67150000	1	500	DN
chr1	67150000	67200000	2	1000	DN
chr1	67200000	67250000	1	500	DN
chr1	67350000	67400000	1	500	DN
chr1	67400000	67450000	1	500	DN
chr1	67600000	67650000	1	500	DN
chr1	67800000	67850000	1	500	DN
chr1	68000000	68050000	2	707	DN
chr1	68050000	68100000	2	793	DN
chr1	68100000	68150000	2	1000	DN
chr1	69100000	69150000	3	1500	DN
chr1	69200000	69250000	1	500	DN
chr1	69450000	69500000	1	500	DN
chr1	69550000	69600000	1	500	DN
chr1	69650000	69700000	2	1000	DN
chr1	70300000	70350000	1	500	DN
chr1	70650000	70700000	1	500	DN
chr1	70700000	70750000	1	500	DN
chr1	70750000	70800000	1	500	DN
chr1	70800000	70850000	1	500	DN
chr1	70850000	70900000	1	500	DN
chr1	70900000	70950000	1	179	DN
chr1	70950000	71000000	2	821	DN
chr1	71100000	71150000	2	1000	DN
chr1	71200000	71250000	1	500	DN
chr1	71250000	71300000	2	1000	DN
chr1	71300000	71350000	3	1500	DN
chr1	71500000	71550000	1	500	DN
chr1	71550000	71600000	1	500	DN
chr1	71600000	71650000	1	500	DN
chr1	71700000	71750000	1	500	DN
chr1	71900000	71950000	1	500	DN
chr1	72000000	72050000	1	500	DN
chr1	72100000	72150000	1	500	DN
chr1	72200000	72250000	5	2500	DN
chr1	72250000	72300000	2	1000	DN
chr1	72300000	72350000	3	1500	DN
chr1	72350000	72400000	1	500	DN
chr1	72400000	72450000	2	1000	DN
chr1	72450000	72500000	6	3000	DN
chr1	72500000	72550000	7	3500	DN
chr1	72550000	72600000	1	500	DN
chr1	72600000	72650000	1	500	DN
chr1	72700000	72750000	3	1500	DN
chr1	72750000	72800000	1	500	DN
chr1	72800000	72850000	2	1000	DN
chr1	72850000	72900000	10	5000	DN
chr1	72900000	72950000	1	500	DN
chr1	72950000	73000000	1	500	DN
chr1	73050000	73100000	1	500	DN
chr1	73100000	73150000	2	1000	DN
chr1	73150000	73200000	1	500	DN
chr1	73250000	73300000	1	500	DN
chr1	73300000	73350000	1	500	DN
chr1	73500000	73550000	2	1000	DN
chr1	73600000	73650000	1	500	DN
chr1	73800000	73850000	1	500	DN
chr1	73900000	73950000	1	500	DN
chr1	74000000	74050000	1	500	DN
chr1	74200000	74250000	1	500	DN
chr1	74250000	74300000	4	2000	DN
chr1	74300000	74350000	3	1500	DN
chr1	74350000	74400000	5	2500	DN
chr1	74400000	74450000	2	1000	DN
chr1	74450000	74500000	1	500	DN
chr1	74500000	74550000	2	1000	DN
chr1	74550000	74600000	2	1000	DN
chr1	74600000	74650000	2	1000	DN
chr1	74650000	74700000	1	500	DN
chr1	74750000	74800000	3	1500	DN
chr1	74800000	74850000	5	2500	DN
chr1	74850000	74900000	9	4500	DN
chr1	74900000	74950000	1	500	DN
chr1	74950000	75000000	1	500	DN
chr1	75000000	75050000	2	1000	DN
chr1	75100000	75150000	4	2000	DN
chr1	75150000	75200000	9	4500	DN
chr1	75200000	75250000	11	5500	DN
chr1	75250000	75300000	12	6000	DN
chr1	75300000	75350000	4	2000	DN
chr1	75350000	75400000	8	4000	DN
chr1	75400000	75450000	6	3000	DN
chr1	75450000	75500000	12	6000	DN
chr1	75500000	75550000	6	3000	DN
chr1	75550000	75600000	5	2500	DN
chr1	75650000	75700000	1	500	DN
chr1	75700000	75750000	1	500	DN
chr1	75900000	75950000	1	500	DN
chr1	76250000	76300000	2	1000	DN
chr1	76400000	76450000	1	500	DN
chr1	76500000	76550000	1	500	DN
chr1	76600000	76650000	1	500	DN
chr1	76900000	76950000	1	500	DN
chr1	76950000	77000000	1	500	DN
chr1	77050000	77100000	1	500	DN
chr1	77100000	77150000	1	500	DN
chr1	77150000	77200000	1	500	DN
chr1	77400000	77450000	2	1000	DN
chr1	77500000	77550000	6	3000	DN
chr1	77550000	77600000	2	1000	DN
chr1	77650000	77700000	1	500	DN
chr1	77850000	77900000	1	500	DN
chr1	78200000	78250000	1	500	DN
chr1	78300000	78350000	2	1000	DN
chr1	78450000	78500000	2	1000	DN
chr1	78500000	78550000	4	2000	DN
chr1	78650000	78700000	1	500	DN
chr1	78700000	78750000	5	2500	DN
chr1	78750000	78800000	1	500	DN
chr1	78850000	78900000	1	500	DN
chr1	78900000	78950000	2	1000	DN
chr1	79050000	79100000	1	500	DN
chr1	79300000	79350000	1	500	DN
chr1	79350000	79400000	1	500	DN
chr1	79400000	79450000	2	1000	DN
chr1	79450000	79500000	1	500	DN
chr1	79550000	79600000	1	500	DN
chr1	79600000	79650000	1	500	DN
chr1	79650000	79700000	2	1000	DN
chr1	79700000	79750000	1	500	DN
chr1	79750000	79800000	3	1500	DN
chr1	79800000	79850000	1	500	DN
chr1	79850000	79900000	1	500	DN
chr1	80050000	80100000	3	1500	DN
chr1	80100000	80150000	1	500	DN
chr1	80300000	80350000	3	1500	DN
chr1	80450000	80500000	1	500	DN
chr1	80600000	80650000	1	500	DN
chr1	80750000	80800000	2	1000	DN
chr1	80800000	80850000	2	1000	DN
chr1	80850000	80900000	1	500	DN
chr1	81050000	81100000	4	2000	DN
chr1	81150000	81200000	1	500	DN
chr1	81200000	81250000	1	500	DN
chr1	81300000	81350000	4	2000	DN
chr1	81500000	81550000	1	500	DN
chr1	81700000	81750000	2	1000	DN
chr1	81900000	81950000	1	500	DN
chr1	82150000	82200000	4	1570	DN
chr1	82200000	82250000	1	430	DN
chr1	82250000	82300000	8	4000	DN
chr1	82300000	82350000	1	500	DN
chr1	82400000	82450000	2	1000	DN
chr1	82600000	82650000	1	500	DN
chr1	82700000	82750000	1	500	DN
chr1	82750000	82800000	3	1500	DN
chr1	82800000	82850000	2	1000	DN
chr1	83000000	83050000	1	500	DN
chr1	83050000	83100000	3	1500	DN
chr1	83150000	83200000	1	500	DN
chr1	83200000	83250000	1	500	DN
chr1	83250000	83300000	1	500	DN
chr1	83400000	83450000	2	1000	DN
chr1	83500000	83550000	1	500	DN
chr1	83700000	83750000	3	1500	DN
chr1	83850000	83900000	2	1000	DN
chr1	84050000	84100000	3	1500	DN
chr1	84100000	84150000	1	500	DN
chr1	84150000	84200000	1	500	DN
chr1	84200000	84250000	2	1000	DN
chr1	84250000	84300000	3	1500	DN
chr1	84350000	84400000	1	500	DN
chr1	84400000	84450000	1	134	DN
chr1	84450000	84500000	2	866	DN
chr1	84500000	84550000	1	500	DN
chr1	84550000	84600000	6	3000	DN
chr1	84600000	84650000	4	2000	DN
chr1	84650000	84700000	4	2000	DN
chr1	84700000	84750000	1	500	DN
chr1	84800000	84850000	3	1500	DN
chr1	84900000	84950000	1	500	DN
chr1	85650000	85700000	1	500	DN
chr1	85700000	85750000	2	1000	DN
chr1	85750000	85800000	2	1000	DN
chr1	85800000	85850000	2	1000	DN
chr1	85850000	85900000	4	2000	DN
chr1	85900000	85950000	6	3000	DN
chr1	85950000	86000000	1	500	DN
chr1	86000000	86050000	2	1000	DN
chr1	86050000	86100000	6	3000	DN
chr1	86150000	86200000	2	1000	DN
chr1	86200000	86250000	4	2000	DN
chr1	86350000	86400000	2	1000	DN
chr1	86400000	86450000	8	4000	DN
chr1	86450000	86500000	3	1500	DN
chr1	86500000	86550000	7	3500	DN
chr1	86550000	86600000	2	1000	DN
chr1	86600000	86650000	2	1000	DN
chr1	86650000	86700000	3	1500	DN
chr1	86700000	86750000	1	500	DN
chr1	86850000	86900000	1	500	DN
chr1	87000000	87050000	3	1500	DN
chr1	87050000	87100000	1	500	DN
chr1	87150000	87200000	3	1500	DN
chr1	87200000	87250000	4	2000	DN
chr1	87250000	87300000	1	500	DN
chr1	87300000	87350000	1	500	DN
chr1	87400000	87450000	1	500	DN
chr1	87450000	87500000	3	1500	DN
chr1	87500000	87550000	1	500	DN
chr1	87550000	87600000	2	1000	DN
chr1	87700000	87750000	1	500	DN
chr1	87750000	87800000	2	1000	DN
chr1	87850000	87900000	5	2500	DN
chr1	87900000	87950000	4	2000	DN
chr1	87950000	88000000	1	500	DN
chr1	88000000	88050000	1	500	DN
chr1	88100000	88150000	1	500	DN
chr1	88200000	88250000	1	500	DN
chr1	88300000	88350000	2	1000	DN
chr1	88350000	88400000	1	500	DN
chr1	88400000	88450000	3	1500	DN
chr1	88450000	88500000	1	500	DN
chr1	88550000	88600000	2	1000	DN
chr1	88650000	88700000	1	500	DN
chr1	88700000	88750000	7	3500	DN
chr1	88750000	88800000	1	500	DN
chr1	88850000	88900000	1	500	DN
chr1	88900000	88950000	1	500	DN
chr1	88950000	89000000	2	1000	DN
chr1	89000000	89050000	2	1000	DN
chr1	89050000	89100000	3	1500	DN
chr1	89100000	89150000	1	500	DN
chr1	89200000	89250000	3	1500	DN
chr1	89250000	89300000	2	1000	DN
chr1	89350000	89400000	2	1000	DN
chr1	89450000	89500000	4	2000	DN
chr1	89500000	89550000	4	2000	DN
chr1	89550000	89600000	7	3215	DN
chr1	89600000	89650000	10	4785	DN
chr1	89650000	89700000	6	3000	DN
chr1	89700000	89750000	2	1000	DN
chr1	89750000	89800000	2	1000	DN
chr1	89800000	89850000	4	1680	DN
chr1	89850000	89900000	3	1320	DN
chr1	89900000	89950000	1	500	DN
chr1	89950000	90000000	1	500	DN
chr1	90000000	90050000	1	500	DN
chr1	90150000	90200000	1	500	DN
chr1	90200000	90250000	1	500	DN
chr1	90250000	90300000	1	500	DN
chr1	90300000	90350000	1	500	DN
chr1	90350000	90400000	1	500	DN
chr1	90400000	90450000	1	500	DN
chr1	90550000	90600000	1	500	DN
chr1	90600000	90650000	1	500	DN
chr1	90700000	90750000	2	1000	DN
chr1	90800000	90850000	2	672	DN
chr1	90850000	90900000	1	328	DN
chr1	90900000	90950000	1	500	DN
chr1	90950000	91000000	4	2000	DN
chr1	91050000	91100000	3	1500	DN
chr1	91100000	91150000	1	500	DN
chr1	91200000	91250000	2	632	DN
chr1	91250000	91300000	3	1368	DN
chr1	91300000	91350000	1	500	DN
chr1	91350000	91400000	2	1000	DN
chr1	91400000	91450000	2	1000	DN
chr1	91450000	91500000	4	2000	DN
chr1	91500000	91550000	3	1500	DN
chr1	91550000	91600000	1	500	DN
chr1	91600000	91650000	2	1000	DN
chr1	91750000	91800000	1	500	DN
chr1	91800000	91850000	2	1000	DN
chr1	91850000	91900000	1	500	DN
chr1	91950000	92000000	4	2000	DN
chr1	92050000	92100000	1	500	DN
chr1	92100000	92150000	1	500	DN
chr1	92150000	92200000	4	2000	DN
chr1	92250000	92300000	2	1000	DN
chr1	92300000	92350000	1	500	DN
chr1	92350000	92400000	2	1000	DN
chr1	92400000	92450000	3	1500	DN
chr1	92450000	92500000	2	1000	DN
chr1	92500000	92550000	1	500	DN
chr1	92600000	92650000	4	2000	DN
chr1	92650000	92700000	3	1500	DN
chr1	92800000	92850000	8	4000	DN
chr1	92850000	92900000	7	3500	DN
chr1	92900000	92950000	7	3500	DN
chr1	92950000	93000000	1	500	DN
chr1	93000000	93050000	15	7500	DN
chr1	93050000	93100000	20	9801	DN
chr1	93100000	93150000	7	3199	DN
chr1	93200000	93250000	3	1500	DN
chr1	93250000	93300000	1	500	DN
chr1	93300000	93350000	3	1500	DN
chr1	93400000	93450000	2	1000	DN
chr1	93450000	93500000	2	1000	DN
chr1	93500000	93550000	2	1000	DN
chr1	93600000	93650000	3	1500	DN
chr1	93650000	93700000	3	1500	DN
chr1	93700000	93750000	1	500	DN
chr1	93750000	93800000	2	1000	DN
chr1	93800000	93850000	5	2500	DN
chr1	94000000	94050000	2	1000	DN
chr1	94050000	94100000	1	500	DN
chr1	94900000	94950000	1	500	DN
chr1	95100000	95150000	1	500	DN
chr1	95300000	95350000	1	500	DN
chr1	95550000	95600000	2	1000	DN
chr1	95650000	95700000	1	500	DN
chr1	96600000	96650000	1	500	DN
chr1	96750000	96800000	1	500	DN
chr1	96800000	96850000	1	500	DN
chr1	96850000	96900000	1	500	DN
chr1	97550000	97600000	1	500	DN
chr1	97600000	97650000	2	720	DN
chr1	97650000	97700000	3	1280	DN
chr1	97750000	97800000	1	500	DN
chr1	97800000	97850000	1	500	DN
chr1	97850000	97900000	1	500	DN
chr1	97900000	97950000	3	1500	DN
chr1	97950000	98000000	3	1500	DN
chr1	98000000	98050000	2	1000	DN
chr1	98050000	98100000	1	500	DN
chr1	98150000	98200000	3	1500	DN
chr1	98250000	98300000	1	500	DN
chr1	98300000	98350000	1	500	DN
chr1	98700000	98750000	1	500	DN
chr1	99100000	99150000	1	500	DN
chr1	99750000	99800000	1	500	DN
chr1	99850000	99900000	1	500	DN
chr1	100100000	100150000	1	500	DN
chr1	100200000	100250000	1	500	DN
chr1	100250000	100300000	1	500	DN
chr1	100900000	100950000	1	500	DN
chr1	101100000	101150000	1	500	DN
chr1	101900000	101950000	1	500	DN
chr1	104750000	104800000	3	1500	DN
chr1	104800000	104850000	1	500	DN
chr1	104900000	104950000	3	1500	DN
chr1	104950000	105000000	1	500	DN
chr1	105050000	105100000	1	500	DN
chr1	105150000	105200000	2	1000	DN
chr1	105200000	105250000	1	500	DN
chr1	105250000	105300000	2	1000	DN
chr1	105300000	105350000	1	500	DN
chr1	105350000	105400000	1	500	DN
chr1	105400000	105450000	1	500	DN
chr1	105500000	105550000	1	500	DN
chr1	105600000	105650000	1	500	DN
chr1	105650000	105700000	1	500	DN
chr1	105750000	105800000	1	500	DN
chr1	105800000	105850000	1	500	DN
chr1	105850000	105900000	2	1000	DN
chr1	105900000	105950000	1	500	DN
chr1	105950000	106000000	3	1500	DN
chr1	106000000	106050000	1	500	DN
chr1	106050000	106100000	1	500	DN
chr1	106100000	106150000	1	500	DN
chr1	106150000	106200000	3	1500	DN
chr1	106300000	106350000	1	500	DN
chr1	106500000	106550000	1	500	DN
chr1	106700000	106750000	2	1000	DN
chr1	106750000	106800000	2	1000	DN
chr1	107350000	107400000	1	500	DN
chr1	107750000	107800000	1	500	DN
chr1	109050000	109100000	1	500	DN
chr1	109950000	110000000	1	500	DN
chr1	110350000	110400000	1	500	DN
chr1	111150000	111200000	1	500	DN
chr1	111600000	111650000	1	500	DN
chr1	111800000	111850000	1	500	DN
chr1	111850000	111900000	1	500	DN
chr1	112350000	112400000	1	500	DN
chr1	112400000	112450000	1	500	DN
chr1	112450000	112500000	1	500	DN
chr1	113250000	113300000	1	500	DN
chr1	115650000	115700000	2	1000	DN
chr1	115700000	115750000	3	1500	DN
chr1	115750000	115800000	1	500	DN
chr1	115900000	115950000	1	500	DN
chr1	116000000	116050000	1	500	DN
chr1	116450000	116500000	2	1000	DN
chr1	118250000	118300000	1	500	DN
chr1	118300000	118350000	2	1000	DN
chr1	118350000	118400000	1	500	DN
chr1	118450000	118500000	5	2500	DN
chr1	118550000	118600000	4	2000	DN
chr1	118600000	118650000	1	500	DN
chr1	118750000	118800000	1	500	DN
chr1	118850000	118900000	1	500	DN
chr1	119050000	119100000	3	1500	DN
chr1	119100000	119150000	1	500	DN
chr1	119150000	119200000	3	1500	DN
chr1	119250000	119300000	1	500	DN
chr1	119300000	119350000	2	1000	DN
chr1	119400000	119450000	5	2500	DN
chr1	119500000	119550000	4	2000	DN
chr1	119600000	119650000	1	500	DN
chr1	119700000	119750000	1	500	DN
chr1	119800000	119850000	1	500	DN
chr1	119850000	119900000	1	500	DN
chr1	119900000	119950000	1	500	DN
chr1	120000000	120050000	1	500	DN
chr1	120100000	120150000	1	500	DN
chr1	120150000	120200000	2	1000	DN
chr1	120250000	120300000	1	500	DN
chr1	120300000	120350000	1	500	DN
chr1	120500000	120550000	1	500	DN
chr1	120550000	120600000	6	2932	DN
chr1	120600000	120650000	5	2068	DN
chr1	120650000	120700000	2	1000	DN
chr1	120700000	120750000	1	500	DN
chr1	120950000	121000000	2	1000	DN
chr1	121050000	121100000	4	2000	DN
chr1	121150000	121200000	1	500	DN
chr1	121300000	121350000	3	1500	DN
chr1	121400000	121450000	4	2000	DN
chr1	121450000	121500000	1	500	DN
chr1	121550000	121600000	2	1000	DN
chr1	121600000	121650000	1	500	DN
chr1	121700000	121750000	2	1000	DN
chr1	121750000	121800000	1	500	DN
chr1	122150000	122200000	1	500	DN
chr1	122250000	122300000	1	500	DN
chr1	122550000	122600000	1	500	DN
chr1	122650000	122700000	1	500	DN
chr1	122850000	122900000	1	500	DN
chr1	123300000	123350000	1	500	DN
chr1	123500000	123550000	1	500	DN
chr1	123950000	124000000	1	500	DN
chr1	124000000	124050000	6	3000	DN
chr1	124700000	124750000	2	1000	DN
chr1	124800000	124850000	2	1000	DN
chr1	125350000	125400000	1	500	DN
chr1	125400000	125450000	3	1500	DN
chr1	125500000	125550000	1	500	DN
chr1	125550000	125600000	2	1000	DN
chr1	125600000	125650000	1	500	DN
chr1	125900000	125950000	4	2000	DN
chr1	126000000	126050000	1	500	DN
chr1	126100000	126150000	2	1000	DN
chr1	126150000	126200000	1	500	DN
chr1	126350000	126400000	1	500	DN
chr1	126400000	126450000	1	500	DN
chr1	126650000	126700000	1	500	DN
chr1	126800000	126850000	2	1000	DN
chr1	126900000	126950000	1	500	DN
chr1	127000000	127050000	1	500	DN
chr1	127100000	127150000	1	500	DN
chr1	127200000	127250000	2	1000	DN
chr1	127250000	127300000	2	1000	DN
chr1	127350000	127400000	2	1000	DN
chr1	127450000	127500000	1	500	DN
chr1	127500000	127550000	2	1000	DN
chr1	127600000	127650000	1	500	DN
chr1	127650000	127700000	4	2000	DN
chr1	127700000	127750000	1	500	DN
chr1	127750000	127800000	4	2000	DN
chr1	127800000	127850000	2	1000	DN
chr1	127850000	127900000	2	1000	DN
chr1	127900000	127950000	1	500	DN
chr1	127950000	128000000	4	2000	DN
chr1	128000000	128050000	1	500	DN
chr1	128100000	128150000	1	500	DN
chr1	128200000	128250000	3	1500	DN
chr1	128350000	128400000	1	500	DN
chr1	128400000	128450000	2	1000	DN
chr1	128450000	128500000	3	1500	DN
chr1	128550000	128600000	2	1000	DN
chr1	128600000	128650000	2	1000	DN
chr1	128750000	128800000	1	500	DN
chr1	128800000	128850000	2	1000	DN
chr1	128900000	128950000	1	500	DN
chr1	129100000	129150000	1	500	DN
chr1	129250000	129300000	1	500	DN
chr1	129550000	129600000	1	500	DN
chr1	130000000	130050000	1	500	DN
chr1	130250000	130300000	1	500	DN
chr1	130300000	130350000	1	500	DN
chr1	130350000	130400000	2	1000	DN
chr1	130450000	130500000	1	500	DN
chr1	130500000	130550000	1	500	DN
chr1	130600000	130650000	1	500	DN
chr1	130700000	130750000	2	1000	DN
chr1	130850000	130900000	1	500	DN
chr1	130950000	131000000	2	1000	DN
chr1	131050000	131100000	2	1000	DN
chr1	131100000	131150000	2	1000	DN
chr1	131150000	131200000	3	1500	DN
chr1	131200000	131250000	5	2500	DN
chr1	131250000	131300000	3	1500	DN
chr1	131300000	131350000	1	500	DN
chr1	131350000	131400000	1	500	DN
chr1	131400000	131450000	2	1000	DN
chr1	131500000	131550000	6	3000	DN
chr1	131550000	131600000	1	500	DN
chr1	131650000	131700000	1	500	DN
chr1	131700000	131750000	2	1000	DN
chr1	131750000	131800000	2	1000	DN
chr1	131800000	131850000	1	500	DN
chr1	131850000	131900000	1	500	DN
chr1	131900000	131950000	3	1500	DN
chr1	131950000	132000000	2	1000	DN
chr1	132000000	132050000	2	1000	DN
chr1	132050000	132100000	3	1500	DN
chr1	132100000	132150000	11	5500	DN
chr1	132150000	132200000	11	5103	DN
chr1	132200000	132250000	9	4397	DN
chr1	132250000	132300000	1	500	DN
chr1	132300000	132350000	5	2500	DN
chr1	132350000	132400000	11	5500	DN
chr1	132400000	132450000	4	2000	DN
chr1	132450000	132500000	2	1000	DN
chr1	132500000	132550000	12	6000	DN
chr1	132550000	132600000	11	5500	DN
chr1	132600000	132650000	10	5000	DN
chr1	132650000	132700000	11	5500	DN
chr1	132700000	132750000	11	5500	DN
chr1	132750000	132800000	5	2500	DN
chr1	132800000	132850000	2	1000	DN
chr1	132850000	132900000	6	3000	DN
chr1	132900000	132950000	10	5000	DN
chr1	132950000	133000000	2	1000	DN
chr1	133000000	133050000	3	1500	DN
chr1	133050000	133100000	1	500	DN
chr1	133100000	133150000	4	2000	DN
chr1	133150000	133200000	4	2000	DN
chr1	133200000	133250000	7	3500	DN
chr1	133250000	133300000	4	2000	DN
chr1	133300000	133350000	5	2500	DN
chr1	133350000	133400000	7	3500	DN
chr1	133400000	133450000	1	500	DN
chr1	133650000	133700000	1	500	DN
chr1	133700000	133750000	2	1000	DN
chr1	133750000	133800000	4	2000	DN
chr1	133800000	133850000	2	1000	DN
chr1	133850000	133900000	5	2500	DN
chr1	133900000	133950000	6	3000	DN
chr1	133950000	134000000	3	1500	DN
chr1	134000000	134050000	3	1500	DN
chr1	134050000	134100000	9	4500	DN
chr1	134100000	134150000	4	2000	DN
chr1	134150000	134200000	3	1500	DN
chr1	134200000	134250000	5	2500	DN
chr1	134250000	134300000	1	500	DN
chr1	134300000	134350000	6	3000	DN
chr1	134350000	134400000	1	500	DN
chr1	134400000	134450000	2	1000	DN
chr1	134450000	134500000	2	1000	DN
chr1	134550000	134600000	5	2500	DN
chr1	134600000	134650000	4	2000	DN
chr1	134700000	134750000	4	2000	DN
chr1	134750000	134800000	4	2000	DN
chr1	134800000	134850000	2	1000	DN
chr1	134950000	135000000	5	2500	DN
chr1	135050000	135100000	1	500	DN
chr1	135100000	135150000	4	2000	DN
chr1	135150000	135200000	6	3000	DN
chr1	135200000	135250000	1	500	DN
chr1	135250000	135300000	4	2000	DN
chr1	135300000	135350000	2	1000	DN
chr1	135350000	135400000	10	5000	DN
chr1	135400000	135450000	1	500	DN
chr1	135450000	135500000	4	2000	DN
chr1	135500000	135550000	13	6500	DN
chr1	135550000	135600000	7	3500	DN
chr1	135600000	135650000	4	2000	DN
chr1	135650000	135700000	4	2000	DN
chr1	135700000	135750000	1	500	DN
chr1	135750000	135800000	7	3500	DN
chr1	135800000	135850000	2	1000	DN
chr1	135850000	135900000	1	500	DN
chr1	135900000	135950000	2	1000	DN
chr1	136000000	136050000	4	2000	DN
chr1	136050000	136100000	3	1500	DN
chr1	136100000	136150000	9	4500	DN
chr1	136150000	136200000	7	3500	DN
chr1	136250000	136300000	1	500	DN
chr1	136300000	136350000	2	1000	DN
chr1	136350000	136400000	1	500	DN
chr1	136400000	136450000	1	500	DN
chr1	136450000	136500000	1	500	DN
chr1	136500000	136550000	3	1500	DN
chr1	136600000	136650000	1	500	DN
chr1	136650000	136700000	1	500	DN
chr1	137050000	137100000	1	500	DN
chr1	137200000	137250000	1	500	DN
chr1	137300000	137350000	1	500	DN
chr1	137350000	137400000	1	500	DN
chr1	137450000	137500000	1	500	DN
chr1	137500000	137550000	2	1000	DN
chr1	137850000	137900000	1	500	DN
chr1	137900000	137950000	1	500	DN
chr1	138450000	138500000	2	1000	DN
chr1	138550000	138600000	2	1000	DN
chr1	138600000	138650000	2	1000	DN
chr1	138850000	138900000	1	500	DN
chr1	138950000	139000000	3	1500	DN
chr1	139150000	139200000	1	500	DN
chr1	139250000	139300000	1	500	DN
chr1	139400000	139450000	1	500	DN
chr1	139450000	139500000	3	1500	DN
chr1	140250000	140300000	1	500	DN
chr1	141050000	141100000	1	500	DN
chr1	143350000	143400000	1	500	DN
chr1	143600000	143650000	2	1000	DN
chr1	143700000	143750000	3	1500	DN
chr1	143750000	143800000	1	500	DN
chr1	143800000	143850000	2	1000	DN
chr1	143850000	143900000	1	500	DN
chr1	143950000	144000000	1	500	DN
chr1	144000000	144050000	3	1500	DN
chr1	144400000	144450000	1	500	DN
chr1	144600000	144650000	1	500	DN
chr1	145050000	145100000	1	500	DN
chr1	145500000	145550000	1	500	DN
chr1	146450000	146500000	4	2000	DN
chr1	146950000	147000000	1	500	DN
chr1	148550000	148600000	1	500	DN
chr1	149400000	149450000	1	500	DN
chr1	149750000	149800000	1	500	DN
chr1	149800000	149850000	1	500	DN
chr1	150050000	150100000	1	385	DN
chr1	150100000	150150000	2	615	DN
chr1	150350000	150400000	2	1000	DN
chr1	150500000	150550000	1	500	DN
chr1	150800000	150850000	1	500	DN
chr1	150900000	150950000	1	500	DN
chr1	151000000	151050000	2	1000	DN
chr1	151050000	151100000	1	500	DN
chr1	151250000	151300000	1	500	DN
chr1	151300000	151350000	3	1500	DN
chr1	151400000	151450000	1	500	DN
chr1	151500000	151550000	2	1000	DN
chr1	151700000	151750000	2	1000	DN
chr1	151750000	151800000	3	1500	DN
chr1	151800000	151850000	2	1000	DN
chr1	151900000	151950000	1	500	DN
chr1	152000000	152050000	1	500	DN
chr1	152050000	152100000	4	2000	DN
chr1	152200000	152250000	1	500	DN
chr1	152250000	152300000	1	500	DN
chr1	152350000	152400000	5	2024	DN
chr1	152400000	152450000	1	476	DN
chr1	152450000	152500000	3	1500	DN
chr1	152500000	152550000	3	1500	DN
chr1	152600000	152650000	1	500	DN
chr1	152700000	152750000	2	1000	DN
chr1	152750000	152800000	3	1500	DN
chr1	152800000	152850000	3	1500	DN
chr1	152900000	152950000	3	1500	DN
chr1	152950000	153000000	4	2000	DN
chr1	153000000	153050000	4	2000	DN
chr1	153050000	153100000	1	500	DN
chr1	153100000	153150000	1	500	DN
chr1	153150000	153200000	1	500	DN
chr1	153300000	153350000	4	2000	DN
chr1	153350000	153400000	2	1000	DN
chr1	153400000	153450000	3	1500	DN
chr1	153450000	153500000	4	2000	DN
chr1	153500000	153550000	1	500	DN
chr1	153550000	153600000	2	1000	DN
chr1	153600000	153650000	1	500	DN
chr1	153650000	153700000	7	3500	DN
chr1	153700000	153750000	7	3500	DN
chr1	153750000	153800000	1	500	DN
chr1	153800000	153850000	1	500	DN
chr1	153850000	153900000	2	901	DN
chr1	153900000	153950000	3	1099	DN
chr1	154000000	154050000	1	500	DN
chr1	154100000	154150000	2	1000	DN
chr1	154150000	154200000	4	2000	DN
chr1	154200000	154250000	2	1000	DN
chr1	154250000	154300000	2	1000	DN
chr1	154400000	154450000	1	500	DN
chr1	154450000	154500000	1	500	DN
chr1	154500000	154550000	3	1500	DN
chr1	154550000	154600000	2	1000	DN
chr1	154600000	154650000	2	1000	DN
chr1	154650000	154700000	4	2000	DN
chr1	154700000	154750000	6	3000	DN
chr1	154750000	154800000	3	1500	DN
chr1	154800000	154850000	1	500	DN
chr1	155000000	155050000	3	1500	DN
chr1	155050000	155100000	5	2500	DN
chr1	155100000	155150000	1	500	DN
chr1	155150000	155200000	1	500	DN
chr1	155200000	155250000	10	5000	DN
chr1	155250000	155300000	1	500	DN
chr1	155300000	155350000	1	500	DN
chr1	155350000	155400000	1	500	DN
chr1	155400000	155450000	2	1000	DN
chr1	155450000	155500000	1	500	DN
chr1	155550000	155600000	2	1000	DN
chr1	155750000	155800000	2	1000	DN
chr1	155800000	155850000	3	1500	DN
chr1	155950000	156000000	1	500	DN
chr1	156000000	156050000	3	1500	DN
chr1	156050000	156100000	1	500	DN
chr1	156150000	156200000	1	500	DN
chr1	156200000	156250000	3	1500	DN
chr1	156250000	156300000	2	1000	DN
chr1	156300000	156350000	1	500	DN
chr1	156400000	156450000	1	500	DN
chr1	156450000	156500000	1	500	DN
chr1	156500000	156550000	1	500	DN
chr1	156550000	156600000	3	1500	DN
chr1	156600000	156650000	3	1500	DN
chr1	156650000	156700000	1	500	DN
chr1	156700000	156750000	2	1000	DN
chr1	156750000	156800000	4	2000	DN
chr1	156800000	156850000	4	2000	DN
chr1	156850000	156900000	1	500	DN
chr1	156900000	156950000	2	1000	DN
chr1	156950000	157000000	1	500	DN
chr1	157000000	157050000	2	1000	DN
chr1	157050000	157100000	2	1000	DN
chr1	157150000	157200000	1	500	DN
chr1	157200000	157250000	1	500	DN
chr1	157400000	157450000	5	2500	DN
chr1	157450000	157500000	1	500	DN
chr1	157500000	157550000	1	500	DN
chr1	157550000	157600000	1	500	DN
chr1	157700000	157750000	2	1000	DN
chr1	158300000	158350000	1	500	DN
chr1	158350000	158400000	4	2000	DN
chr1	158400000	158450000	1	500	DN
chr1	158450000	158500000	1	500	DN
chr1	158550000	158600000	2	1000	DN
chr1	158650000	158700000	5	2500	DN
chr1	158850000	158900000	1	500	DN
chr1	159000000	159050000	1	500	DN
chr1	159100000	159150000	1	500	DN
chr1	159200000	159250000	1	500	DN
chr1	159350000	159400000	4	2000	DN
chr1	159500000	159550000	1	500	DN
chr1	159550000	159600000	1	500	DN
chr1	159650000	159700000	2	1000	DN
chr1	159700000	159750000	2	1000	DN
chr1	159750000	159800000	1	500	DN
chr1	159800000	159850000	1	500	DN
chr1	159850000	159900000	1	500	DN
chr1	160050000	160100000	1	500	DN
chr1	160100000	160150000	1	500	DN
chr1	160150000	160200000	2	1000	DN
chr1	160200000	160250000	3	1500	DN
chr1	160250000	160300000	6	3000	DN
chr1	160300000	160350000	1	500	DN
chr1	160350000	160400000	3	1500	DN
chr1	160400000	160450000	1	500	DN
chr1	160550000	160600000	1	500	DN
chr1	160650000	160700000	1	500	DN
chr1	160750000	160800000	1	500	DN
chr1	160900000	160950000	2	1000	DN
chr1	160950000	161000000	1	500	DN
chr1	161000000	161050000	3	1500	DN
chr1	161050000	161100000	1	500	DN
chr1	161100000	161150000	2	1000	DN
chr1	161150000	161200000	4	2000	DN
chr1	161200000	161250000	1	500	DN
chr1	161250000	161300000	1	500	DN
chr1	161700000	161750000	1	500	DN
chr1	161800000	161850000	1	500	DN
chr1	161850000	161900000	1	500	DN
chr1	161950000	162000000	5	2341	DN
chr1	162000000	162050000	3	1159	DN
chr1	162050000	162100000	4	2000	DN
chr1	162100000	162150000	1	500	DN
chr1	162150000	162200000	2	1000	DN
chr1	162350000	162400000	2	1000	DN
chr1	162400000	162450000	1	500	DN
chr1	162450000	162500000	1	500	DN
chr1	162500000	162550000	2	1000	DN
chr1	162550000	162600000	2	1000	DN
chr1	162600000	162650000	1	500	DN
chr1	162650000	162700000	2	1000	DN
chr1	162700000	162750000	2	1000	DN
chr1	162850000	162900000	1	500	DN
chr1	162950000	163000000	2	1000	DN
chr1	163050000	163100000	1	500	DN
chr1	163150000	163200000	1	500	DN
chr1	163400000	163450000	1	500	DN
chr1	163500000	163550000	1	500	DN
chr1	163650000	163700000	1	500	DN
chr1	163750000	163800000	1	500	DN
chr1	163900000	163950000	1	500	DN
chr1	163950000	164000000	1	500	DN
chr1	164100000	164150000	1	500	DN
chr1	164150000	164200000	1	500	DN
chr1	164200000	164250000	1	500	DN
chr1	164250000	164300000	2	1000	DN
chr1	164300000	164350000	2	1000	DN
chr1	164350000	164400000	1	500	DN
chr1	164400000	164450000	4	2000	DN
chr1	164450000	164500000	11	5500	DN
chr1	164500000	164550000	1	500	DN
chr1	164550000	164600000	4	2000	DN
chr1	164600000	164650000	2	1000	DN
chr1	164650000	164700000	2	1000	DN
chr1	164700000	164750000	3	1500	DN
chr1	164750000	164800000	2	1000	DN
chr1	164800000	164850000	1	500	DN
chr1	164850000	164900000	1	500	DN
chr1	164950000	165000000	1	500	DN
chr1	165000000	165050000	5	2500	DN
chr1	165050000	165100000	5	2500	DN
chr1	165100000	165150000	4	2000	DN
chr1	165200000	165250000	2	1000	DN
chr1	165250000	165300000	3	1500	DN
chr1	165300000	165350000	2	1000	DN
chr1	165450000	165500000	4	2000	DN
chr1	165500000	165550000	1	500	DN
chr1	165550000	165600000	1	500	DN
chr1	165600000	165650000	4	2000	DN
chr1	165650000	165700000	3	1500	DN
chr1	165700000	165750000	1	500	DN
chr1	165750000	165800000	2	1000	DN
chr1	165800000	165850000	1	500	DN
chr1	166000000	166050000	3	1500	DN
chr1	166150000	166200000	2	1000	DN
chr1	166250000	166300000	4	2000	DN
chr1	166300000	166350000	1	500	DN
chr1	166350000	166400000	3	1500	DN
chr1	166400000	166450000	3	1500	DN
chr1	166750000	166800000	2	1000	DN
chr1	166850000	166900000	1	500	DN
chr1	167000000	167050000	1	500	DN
chr1	167050000	167100000	2	1000	DN
chr1	167200000	167250000	3	1500	DN
chr1	167250000	167300000	2	1000	DN
chr1	167300000	167350000	4	1815	DN
chr1	167350000	167400000	5	2185	DN
chr1	167400000	167450000	1	500	DN
chr1	167450000	167500000	1	500	DN
chr1	167550000	167600000	1	500	DN
chr1	167600000	167650000	3	1500	DN
chr1	167650000	167700000	3	1500	DN
chr1	167700000	167750000	2	1000	DN
chr1	167750000	167800000	1	500	DN
chr1	167800000	167850000	2	1000	DN
chr1	167850000	167900000	1	500	DN
chr1	167900000	167950000	3	1500	DN
chr1	168000000	168050000	1	500	DN
chr1	168050000	168100000	1	500	DN
chr1	168100000	168150000	3	1500	DN
chr1	168150000	168200000	1	500	DN
chr1	168200000	168250000	8	4000	DN
chr1	168250000	168300000	5	2365	DN
chr1	168300000	168350000	9	4135	DN
chr1	168350000	168400000	10	5000	DN
chr1	168400000	168450000	7	3500	DN
chr1	168450000	168500000	1	500	DN
chr1	168650000	168700000	1	500	DN
chr1	168700000	168750000	1	500	DN
chr1	168950000	169000000	2	1000	DN
chr1	169000000	169050000	2	1000	DN
chr1	169050000	169100000	3	1500	DN
chr1	169200000	169250000	1	500	DN
chr1	169350000	169400000	1	500	DN
chr1	169450000	169500000	2	1000	DN
chr1	169500000	169550000	3	1500	DN
chr1	169650000	169700000	1	500	DN
chr1	169700000	169750000	1	500	DN
chr1	169800000	169850000	2	1000	DN
chr1	169850000	169900000	1	500	DN
chr1	169900000	169950000	2	1000	DN
chr1	169950000	170000000	1	500	DN
chr1	170000000	170050000	1	500	DN
chr1	170100000	170150000	1	500	DN
chr1	170150000	170200000	3	1500	DN
chr1	170200000	170250000	1	500	DN
chr1	170250000	170300000	2	1000	DN
chr1	170300000	170350000	3	1500	DN
chr1	170350000	170400000	2	1000	DN
chr1	170400000	170450000	1	500	DN
chr1	170450000	170500000	3	1500	DN
chr1	170550000	170600000	3	1500	DN
chr1	170600000	170650000	3	1500	DN
chr1	170650000	170700000	2	1000	DN
chr1	170850000	170900000	3	1500	DN
chr1	170900000	170950000	1	500	DN
chr1	170950000	171000000	1	500	DN
chr1	171100000	171150000	2	1000	DN
chr1	171150000	171200000	3	1500	DN
chr1	171200000	171250000	4	2000	DN
chr1	171250000	171300000	9	4500	DN
chr1	171300000	171350000	5	2500	DN
chr1	171350000	171400000	4	2000	DN
chr1	171400000	171450000	2	1000	DN
chr1	171450000	171500000	1	500	DN
chr1	171500000	171550000	2	1000	DN
chr1	171650000	171700000	3	1500	DN
chr1	171800000	171850000	1	500	DN
chr1	172000000	172050000	2	1000	DN
chr1	172050000	172100000	2	1000	DN
chr1	172100000	172150000	3	1500	DN
chr1	172150000	172200000	2	1000	DN
chr1	172200000	172250000	7	3500	DN
chr1	172250000	172300000	2	1000	DN
chr1	172300000	172350000	12	6000	DN
chr1	172350000	172400000	3	1500	DN
chr1	172400000	172450000	1	500	DN
chr1	172450000	172500000	2	1000	DN
chr1	172500000	172550000	4	2000	DN
chr1	172550000	172600000	2	1000	DN
chr1	172600000	172650000	1	500	DN
chr1	172650000	172700000	1	500	DN
chr1	172700000	172750000	1	500	DN
chr1	173050000	173100000	1	500	DN
chr1	173300000	173350000	4	2000	DN
chr1	173350000	173400000	7	3500	DN
chr1	173450000	173500000	1	500	DN
chr1	174450000	174500000	1	500	DN
chr1	174500000	174550000	3	1500	DN
chr1	174550000	174600000	2	1000	DN
chr1	174600000	174650000	1	500	DN
chr1	174650000	174700000	1	500	DN
chr1	174750000	174800000	2	1000	DN
chr1	174850000	174900000	1	500	DN
chr1	174900000	174950000	1	500	DN
chr1	175000000	175050000	1	500	DN
chr1	175050000	175100000	1	500	DN
chr1	175200000	175250000	2	1000	DN
chr1	175250000	175300000	1	500	DN
chr1	175350000	175400000	1	500	DN
chr1	175400000	175450000	1	500	DN
chr1	175450000	175500000	2	1000	DN
chr1	175600000	175650000	2	1000	DN
chr1	175650000	175700000	2	1000	DN
chr1	175800000	175850000	1	500	DN
chr1	175850000	175900000	5	2500	DN
chr1	175900000	175950000	2	1000	DN
chr1	176100000	176150000	1	500	DN
chr1	176150000	176200000	1	500	DN
chr1	176200000	176250000	2	1000	DN
chr1	176250000	176300000	1	500	DN
chr1	176450000	176500000	1	500	DN
chr1	176600000	176650000	1	500	DN
chr1	176650000	176700000	2	754	DN
chr1	176700000	176750000	1	246	DN
chr1	176800000	176850000	3	1500	DN
chr1	176950000	177000000	1	500	DN
chr1	177050000	177100000	1	500	DN
chr1	177150000	177200000	1	500	DN
chr1	177250000	177300000	2	1000	DN
chr1	177400000	177450000	1	500	DN
chr1	177700000	177750000	2	1000	DN
chr1	177750000	177800000	1	500	DN
chr1	177900000	177950000	1	500	DN
chr1	177950000	178000000	1	500	DN
chr1	178150000	178200000	2	1000	DN
chr1	178250000	178300000	1	500	DN
chr1	178300000	178350000	7	3500	DN
chr1	178350000	178400000	1	500	DN
chr1	178400000	178450000	3	1500	DN
chr1	178450000	178500000	1	500	DN
chr1	178500000	178550000	4	2000	DN
chr1	178550000	178600000	1	500	DN
chr1	178600000	178650000	2	1000	DN
chr1	178650000	178700000	2	1000	DN
chr1	178750000	178800000	1	500	DN
chr1	178800000	178850000	1	500	DN
chr1	178850000	178900000	2	1000	DN
chr1	178900000	178950000	2	1000	DN
chr1	178950000	179000000	1	500	DN
chr1	179050000	179100000	2	1000	DN
chr1	179100000	179150000	2	1000	DN
chr1	179200000	179250000	1	500	DN
chr1	179250000	179300000	1	500	DN
chr1	179300000	179350000	2	1000	DN
chr1	179350000	179400000	1	500	DN
chr1	179400000	179450000	1	500	DN
chr1	179450000	179500000	1	500	DN
chr1	179500000	179550000	3	1500	DN
chr1	179550000	179600000	1	500	DN
chr1	179600000	179650000	3	1500	DN
chr1	179650000	179700000	1	500	DN
chr1	179800000	179850000	2	1000	DN
chr1	179900000	179950000	1	500	DN
chr1	179950000	180000000	1	500	DN
chr1	180000000	180050000	1	500	DN
chr1	180150000	180200000	4	2000	DN
chr1	180200000	180250000	3	1023	DN
chr1	180250000	180300000	4	1977	DN
chr1	180300000	180350000	1	500	DN
chr1	180350000	180400000	3	1500	DN
chr1	180400000	180450000	11	5389	DN
chr1	180450000	180500000	5	2111	DN
chr1	180550000	180600000	3	1500	DN
chr1	180600000	180650000	1	500	DN
chr1	180700000	180750000	1	500	DN
chr1	180750000	180800000	5	2500	DN
chr1	180800000	180850000	4	1774	DN
chr1	180850000	180900000	3	1226	DN
chr1	180900000	180950000	4	2000	DN
chr1	180950000	181000000	1	500	DN
chr1	181000000	181050000	3	1500	DN
chr1	181100000	181150000	1	500	DN
chr1	181150000	181200000	1	500	DN
chr1	181200000	181250000	2	1000	DN
chr1	181250000	181300000	1	500	DN
chr1	181400000	181450000	1	500	DN
chr1	181450000	181500000	1	500	DN
chr1	181500000	181550000	1	500	DN
chr1	181800000	181850000	1	500	DN
chr1	181850000	181900000	3	1500	DN
chr1	181900000	181950000	1	500	DN
chr1	181950000	182000000	2	1000	DN
chr1	182000000	182050000	4	2000	DN
chr1	182050000	182100000	1	500	DN
chr1	182100000	182150000	3	1500	DN
chr1	182250000	182300000	2	1000	DN
chr1	182300000	182350000	2	1000	DN
chr1	182400000	182450000	1	500	DN
chr1	182450000	182500000	1	500	DN
chr1	182500000	182550000	4	2000	DN
chr1	182750000	182800000	3	1500	DN
chr1	182900000	182950000	2	1000	DN
chr1	182950000	183000000	2	1000	DN
chr1	183150000	183200000	1	500	DN
chr1	183200000	183250000	1	500	DN
chr1	183250000	183300000	2	1000	DN
chr1	183300000	183350000	4	1680	DN
chr1	183350000	183400000	3	1320	DN
chr1	183400000	183450000	1	500	DN
chr1	183600000	183650000	2	1000	DN
chr1	183750000	183800000	1	500	DN
chr1	184000000	184050000	1	500	DN
chr1	184100000	184150000	1	500	DN
chr1	184200000	184250000	1	500	DN
chr1	184550000	184600000	1	500	DN
chr1	184750000	184800000	2	1000	DN
chr1	184800000	184850000	2	1000	DN
chr1	184850000	184900000	2	1000	DN
chr1	184950000	185000000	2	1000	DN
chr1	185000000	185050000	1	500	DN
chr1	185050000	185100000	1	500	DN
chr1	185200000	185250000	5	2500	DN
chr1	185250000	185300000	2	1000	DN
chr1	185300000	185350000	4	2000	DN
chr1	185350000	185400000	1	500	DN
chr1	185450000	185500000	3	1500	DN
chr1	185700000	185750000	1	500	DN
chr1	186100000	186150000	1	500	DN
chr1	186450000	186500000	1	500	DN
chr1	186550000	186600000	1	500	DN
chr1	186700000	186750000	5	2500	DN
chr1	187000000	187050000	1	500	DN
chr1	187200000	187250000	1	500	DN
chr1	187550000	187600000	1	500	DN
chr1	187650000	187700000	1	500	DN
chr1	187950000	188000000	2	1000	DN
chr1	188250000	188300000	1	500	DN
chr1	188600000	188650000	1	500	DN
chr1	188800000	188850000	1	500	DN
chr1	188950000	189000000	1	500	DN
chr1	189000000	189050000	1	500	DN
chr1	189050000	189100000	1	500	DN
chr1	189200000	189250000	1	500	DN
chr1	189300000	189350000	1	500	DN
chr1	189550000	189600000	1	500	DN
chr1	189600000	189650000	4	2000	DN
chr1	189650000	189700000	2	1000	DN
chr1	189700000	189750000	1	500	DN
chr1	189850000	189900000	5	2500	DN
chr1	189900000	189950000	2	1000	DN
chr1	189950000	190000000	1	500	DN
chr1	190150000	190200000	1	500	DN
chr1	190350000	190400000	1	500	DN
chr1	190450000	190500000	1	500	DN
chr1	190650000	190700000	2	1000	DN
chr1	190750000	190800000	1	65	DN
chr1	190800000	190850000	2	935	DN
chr1	190850000	190900000	1	500	DN
chr1	190900000	190950000	3	1500	DN
chr1	190950000	191000000	3	1500	DN
chr1	191000000	191050000	2	1000	DN
chr1	191050000	191100000	1	500	DN
chr1	191150000	191200000	2	1000	DN
chr1	191200000	191250000	1	500	DN
chr1	191300000	191350000	3	1500	DN
chr1	191350000	191400000	4	2000	DN
chr1	191400000	191450000	1	500	DN
chr1	191500000	191550000	1	500	DN
chr1	191550000	191600000	1	500	DN
chr1	191650000	191700000	1	500	DN
chr1	191700000	191750000	3	1500	DN
chr1	191800000	191850000	3	1500	DN
chr1	191900000	191950000	2	1000	DN
chr1	191950000	192000000	4	2000	DN
chr1	192050000	192100000	3	1500	DN
chr1	192100000	192150000	4	2000	DN
chr1	192150000	192200000	3	1500	DN
chr1	192400000	192450000	2	1000	DN
chr1	192450000	192500000	1	500	DN
chr1	192550000	192600000	1	500	DN
chr1	192700000	192750000	2	1000	DN
chr1	192750000	192800000	3	1500	DN
chr1	192800000	192850000	2	1000	DN
chr1	192850000	192900000	4	2000	DN
chr1	193000000	193050000	1	500	DN
chr1	193050000	193100000	1	500	DN
chr1	193100000	193150000	1	500	DN
chr1	193150000	193200000	2	1000	DN
chr1	193200000	193250000	1	500	DN
chr1	193250000	193300000	2	1000	DN
chr1	193300000	193350000	2	1000	DN
chr1	193350000	193400000	7	3500	DN
chr1	193400000	193450000	1	500	DN
chr1	193500000	193550000	1	500	DN
chr1	193550000	193600000	2	1000	DN
chr1	193650000	193700000	2	1000	DN
chr1	193850000	193900000	1	500	DN
chr1	194000000	194050000	1	500	DN
chr1	194200000	194250000	1	500	DN
chr1	194350000	194400000	2	1000	DN
chr1	194600000	194650000	5	2500	DN
chr1	194650000	194700000	2	1000	DN
chr1	194700000	194750000	2	1000	DN
chr1	194800000	194850000	1	500	DN
chr1	194850000	194900000	1	500	DN
chr1	194950000	195000000	4	2000	DN
chr1	195000000	195050000	7	3500	DN
chr1	195100000	195150000	1	500	DN
chr1	195150000	195200000	1	500	DN
chr2	3100000	3150000	1	500	DN
chr2	3150000	3200000	8	4000	DN
chr2	3200000	3250000	1	500	DN
chr2	3250000	3300000	3	1500	DN
chr2	3300000	3350000	3	1500	DN
chr2	3400000	3450000	2	1000	DN
chr2	3450000	3500000	1	500	DN
chr2	3500000	3550000	2	1000	DN
chr2	3550000	3600000	2	1000	DN
chr2	3650000	3700000	1	500	DN
chr2	3700000	3750000	1	500	DN
chr2	3800000	3850000	1	500	DN
chr2	3900000	3950000	1	500	DN
chr2	4000000	4050000	2	1000	DN
chr2	4050000	4100000	1	500	DN
chr2	4100000	4150000	1	500	DN
chr2	4150000	4200000	1	500	DN
chr2	4200000	4250000	1	500	DN
chr2	4250000	4300000	1	500	DN
chr2	4300000	4350000	3	1500	DN
chr2	4400000	4450000	2	1000	DN
chr2	4450000	4500000	6	3000	DN
chr2	4500000	4550000	5	2500	DN
chr2	4550000	4600000	4	2000	DN
chr2	4650000	4700000	1	500	DN
chr2	4700000	4750000	1	500	DN
chr2	4800000	4850000	1	500	DN
chr2	4850000	4900000	1	500	DN
chr2	4900000	4950000	4	2000	DN
chr2	4950000	5000000	1	500	DN
chr2	5000000	5050000	2	1000	DN
chr2	5050000	5100000	4	2000	DN
chr2	5100000	5150000	1	500	DN
chr2	5150000	5200000	1	500	DN
chr2	5300000	5350000	2	1000	DN
chr2	5450000	5500000	2	1000	DN
chr2	5550000	5600000	1	500	DN
chr2	5700000	5750000	4	2000	DN
chr2	5750000	5800000	1	500	DN
chr2	5800000	5850000	2	1000	DN
chr2	5850000	5900000	2	1000	DN
chr2	5900000	5950000	1	500	DN
chr2	5950000	6000000	1	500	DN
chr2	6100000	6150000	1	500	DN
chr2	6150000	6200000	2	1000	DN
chr2	6200000	6250000	2	1000	DN
chr2	6300000	6350000	1	500	DN
chr2	6400000	6450000	2	1000	DN
chr2	6450000	6500000	1	500	DN
chr2	6700000	6750000	3	1500	DN
chr2	6750000	6800000	1	500	DN
chr2	6850000	6900000	3	1500	DN
chr2	7150000	7200000	1	500	DN
chr2	7200000	7250000	1	500	DN
chr2	7300000	7350000	1	500	DN
chr2	7350000	7400000	2	1000	DN
chr2	7500000	7550000	2	1000	DN
chr2	7600000	7650000	1	500	DN
chr2	8300000	8350000	1	500	DN
chr2	8350000	8400000	1	500	DN
chr2	8450000	8500000	1	500	DN
chr2	9600000	9650000	1	500	DN
chr2	9750000	9800000	1	500	DN
chr2	10000000	10050000	2	1000	DN
chr2	10050000	10100000	1	500	DN
chr2	10100000	10150000	2	1000	DN
chr2	10250000	10300000	3	1500	DN
chr2	10350000	10400000	6	3000	DN
chr2	10650000	10700000	1	500	DN
chr2	10700000	10750000	2	1000	DN
chr2	10800000	10850000	1	500	DN
chr2	11000000	11050000	1	500	DN
chr2	11050000	11100000	1	500	DN
chr2	11100000	11150000	1	500	DN
chr2	11150000	11200000	1	500	DN
chr2	11250000	11300000	2	1000	DN
chr2	11300000	11350000	1	500	DN
chr2	11350000	11400000	1	500	DN
chr2	11400000	11450000	1	500	DN
chr2	11450000	11500000	1	500	DN
chr2	11500000	11550000	7	3500	DN
chr2	11550000	11600000	2	1000	DN
chr2	11600000	11650000	1	500	DN
chr2	11650000	11700000	2	1000	DN
chr2	11700000	11750000	4	1988	DN
chr2	11750000	11800000	3	1012	DN
chr2	12100000	12150000	1	500	DN
chr2	12250000	12300000	1	500	DN
chr2	12300000	12350000	1	500	DN
chr2	12350000	12400000	1	500	DN
chr2	12400000	12450000	2	1000	DN
chr2	12700000	12750000	1	500	DN
chr2	13000000	13050000	1	500	DN
chr2	13200000	13250000	1	500	DN
chr2	13250000	13300000	3	1500	DN
chr2	13300000	13350000	1	500	DN
chr2	13350000	13400000	6	3000	DN
chr2	13400000	13450000	2	1000	DN
chr2	13500000	13550000	1	500	DN
chr2	13550000	13600000	1	500	DN
chr2	13750000	13800000	2	1000	DN
chr2	14000000	14050000	1	500	DN
chr2	14050000	14100000	4	2000	DN
chr2	14200000	14250000	1	500	DN
chr2	14250000	14300000	1	500	DN
chr2	14350000	14400000	1	500	DN
chr2	14500000	14550000	1	500	DN
chr2	14600000	14650000	3	1500	DN
chr2	14650000	14700000	2	1000	DN
chr2	14700000	14750000	3	1500	DN
chr2	14750000	14800000	2	1000	DN
chr2	14800000	14850000	1	500	DN
chr2	14850000	14900000	4	2000	DN
chr2	14900000	14950000	1	500	DN
chr2	14950000	15000000	1	500	DN
chr2	15000000	15050000	2	1000	DN
chr2	15050000	15100000	1	500	DN
chr2	15800000	15850000	1	500	DN
chr2	16350000	16400000	2	1000	DN
chr2	16450000	16500000	1	500	DN
chr2	16600000	16650000	2	1000	DN
chr2	17300000	17350000	1	500	DN
chr2	17400000	17450000	1	500	DN
chr2	17650000	17700000	1	500	DN
chr2	17700000	17750000	5	2500	DN
chr2	17750000	17800000	1	500	DN
chr2	17850000	17900000	1	500	DN
chr2	17900000	17950000	1	500	DN
chr2	18000000	18050000	4	2000	DN
chr2	18050000	18100000	3	1500	DN
chr2	18100000	18150000	1	500	DN
chr2	18200000	18250000	3	1500	DN
chr2	18300000	18350000	1	500	DN
chr2	18350000	18400000	2	1000	DN
chr2	18550000	18600000	2	1000	DN
chr2	18600000	18650000	1	500	DN
chr2	18650000	18700000	4	2000	DN
chr2	18750000	18800000	2	601	DN
chr2	18800000	18850000	2	899	DN
chr2	18850000	18900000	1	500	DN
chr2	18950000	19000000	1	500	DN
chr2	19000000	19050000	1	500	DN
chr2	19150000	19200000	1	500	DN
chr2	19250000	19300000	1	500	DN
chr2	19300000	19350000	2	1000	DN
chr2	19350000	19400000	1	500	DN
chr2	19500000	19550000	1	500	DN
chr2	19550000	19600000	1	500	DN
chr2	19650000	19700000	2	1000	DN
chr2	19700000	19750000	2	1000	DN
chr2	19850000	19900000	1	500	DN
chr2	19900000	19950000	1	500	DN
chr2	20400000	20450000	1	500	DN
chr2	20450000	20500000	1	500	DN
chr2	20750000	20800000	1	500	DN
chr2	20850000	20900000	2	1000	DN
chr2	20900000	20950000	2	1000	DN
chr2	20950000	21000000	6	3000	DN
chr2	21000000	21050000	2	1000	DN
chr2	21050000	21100000	1	500	DN
chr2	21100000	21150000	1	500	DN
chr2	21150000	21200000	1	500	DN
chr2	21200000	21250000	2	1000	DN
chr2	21250000	21300000	4	2000	DN
chr2	21350000	21400000	2	1000	DN
chr2	21500000	21550000	1	500	DN
chr2	21600000	21650000	2	1000	DN
chr2	21650000	21700000	2	1000	DN
chr2	21700000	21750000	1	500	DN
chr2	21750000	21800000	1	500	DN
chr2	21900000	21950000	5	2500	DN
chr2	21950000	22000000	3	1500	DN
chr2	22250000	22300000	1	500	DN
chr2	22700000	22750000	2	1000	DN
chr2	22850000	22900000	2	1000	DN
chr2	23000000	23050000	4	2000	DN
chr2	23050000	23100000	2	1000	DN
chr2	23150000	23200000	2	1000	DN
chr2	23500000	23550000	1	500	DN
chr2	23550000	23600000	1	500	DN
chr2	24000000	24050000	1	500	DN
chr2	24400000	24450000	2	1000	DN
chr2	24500000	24550000	1	500	DN
chr2	24550000	24600000	2	1000	DN
chr2	24600000	24650000	9	4500	DN
chr2	24650000	24700000	9	4500	DN
chr2	24700000	24750000	10	5000	DN
chr2	24750000	24800000	3	1500	DN
chr2	24800000	24850000	1	500	DN
chr2	24850000	24900000	1	500	DN
chr2	24900000	24950000	11	5500	DN
chr2	24950000	25000000	4	2000	DN
chr2	25000000	25050000	1	500	DN
chr2	25050000	25100000	4	2000	DN
chr2	25150000	25200000	3	1500	DN
chr2	25200000	25250000	11	5500	DN
chr2	25250000	25300000	10	5000	DN
chr2	25300000	25350000	5	2500	DN
chr2	25350000	25400000	6	3000	DN
chr2	25400000	25450000	13	6500	DN
chr2	25450000	25500000	2	1000	DN
chr2	25500000	25550000	4	2000	DN
chr2	25550000	25600000	14	7000	DN
chr2	25600000	25650000	8	4000	DN
chr2	25650000	25700000	2	1000	DN
chr2	25700000	25750000	3	1500	DN
chr2	25750000	25800000	2	1000	DN
chr2	25800000	25850000	1	500	DN
chr2	25850000	25900000	4	2000	DN
chr2	25900000	25950000	13	6500	DN
chr2	25950000	26000000	4	2000	DN
chr2	26000000	26050000	4	2000	DN
chr2	26050000	26100000	6	3000	DN
chr2	26100000	26150000	5	2500	DN
chr2	26150000	26200000	2	1000	DN
chr2	26200000	26250000	4	2000	DN
chr2	26250000	26300000	2	1000	DN
chr2	26300000	26350000	6	3000	DN
chr2	26350000	26400000	5	2500	DN
chr2	26400000	26450000	10	5000	DN
chr2	26550000	26600000	1	500	DN
chr2	26600000	26650000	11	5500	DN
chr2	26900000	26950000	6	3000	DN
chr2	26950000	27000000	2	1000	DN
chr2	27000000	27050000	6	3000	DN
chr2	27100000	27150000	2	1000	DN
chr2	27150000	27200000	1	500	DN
chr2	27200000	27250000	2	1000	DN
chr2	27300000	27350000	1	500	DN
chr2	27400000	27450000	5	2500	DN
chr2	27450000	27500000	4	2000	DN
chr2	27500000	27550000	3	1500	DN
chr2	27550000	27600000	2	1000	DN
chr2	27650000	27700000	2	1000	DN
chr2	27700000	27750000	2	1000	DN
chr2	27750000	27800000	4	2000	DN
chr2	27800000	27850000	1	500	DN
chr2	27950000	28000000	1	500	DN
chr2	28200000	28250000	3	1500	DN
chr2	28250000	28300000	1	500	DN
chr2	28300000	28350000	1	500	DN
chr2	28350000	28400000	3	1500	DN
chr2	28400000	28450000	3	1500	DN
chr2	28450000	28500000	4	2000	DN
chr2	28500000	28550000	18	9000	DN
chr2	28550000	28600000	4	2000	DN
chr2	28600000	28650000	2	1000	DN
chr2	28650000	28700000	6	2649	DN
chr2	28700000	28750000	2	851	DN
chr2	28750000	28800000	2	1000	DN
chr2	28800000	28850000	1	500	DN
chr2	28900000	28950000	1	500	DN
chr2	28950000	29000000	1	500	DN
chr2	29050000	29100000	3	1500	DN
chr2	29100000	29150000	3	1500	DN
chr2	29150000	29200000	3	1130	DN
chr2	29200000	29250000	2	870	DN
chr2	29250000	29300000	2	1000	DN
chr2	29300000	29350000	1	500	DN
chr2	29350000	29400000	3	1500	DN
chr2	29400000	29450000	3	1500	DN
chr2	29450000	29500000	3	1500	DN
chr2	29500000	29550000	6	3000	DN
chr2	29550000	29600000	1	500	DN
chr2	29600000	29650000	3	1500	DN
chr2	29650000	29700000	3	1500	DN
chr2	29700000	29750000	13	6003	DN
chr2	29750000	29800000	5	2497	DN
chr2	29800000	29850000	8	4000	DN
chr2	29850000	29900000	7	3500	DN
chr2	29900000	29950000	1	500	DN
chr2	29950000	30000000	4	2000	DN
chr2	30000000	30050000	2	1000	DN
chr2	30050000	30100000	6	3000	DN
chr2	30100000	30150000	4	2000	DN
chr2	30150000	30200000	2	1000	DN
chr2	30250000	30300000	5	2500	DN
chr2	30300000	30350000	6	3000	DN
chr2	30350000	30400000	17	8500	DN
chr2	30400000	30450000	9	4500	DN
chr2	30450000	30500000	9	4500	DN
chr2	30500000	30550000	2	1000	DN
chr2	30550000	30600000	4	2000	DN
chr2	30600000	30650000	8	4000	DN
chr2	30650000	30700000	11	5314	DN
chr2	30700000	30750000	12	5686	DN
chr2	30750000	30800000	7	3500	DN
chr2	30800000	30850000	8	4000	DN
chr2	30850000	30900000	3	1500	DN
chr2	30900000	30950000	3	1500	DN
chr2	30950000	31000000	10	5000	DN
chr2	31000000	31050000	2	1000	DN
chr2	31050000	31100000	2	1000	DN
chr2	31100000	31150000	6	3000	DN
chr2	31150000	31200000	3	1500	DN
chr2	31200000	31250000	9	4500	DN
chr2	31250000	31300000	10	5000	DN
chr2	31350000	31400000	4	2000	DN
chr2	31400000	31450000	3	1500	DN
chr2	31450000	31500000	7	3500	DN
chr2	31550000	31600000	1	500	DN
chr2	31650000	31700000	3	1500	DN
chr2	31700000	31750000	3	1500	DN
chr2	31750000	31800000	2	1000	DN
chr2	31800000	31850000	2	1000	DN
chr2	31850000	31900000	2	1000	DN
chr2	31900000	31950000	2	1000	DN
chr2	31950000	32000000	2	1000	DN
chr2	32050000	32100000	3	1500	DN
chr2	32100000	32150000	4	2000	DN
chr2	32150000	32200000	10	5000	DN
chr2	32200000	32250000	6	3000	DN
chr2	32250000	32300000	5	2500	DN
chr2	32300000	32350000	13	6500	DN
chr2	32350000	32400000	9	4500	DN
chr2	32450000	32500000	1	500	DN
chr2	32500000	32550000	3	1500	DN
chr2	32550000	32600000	11	5500	DN
chr2	32600000	32650000	12	6000	DN
chr2	32650000	32700000	4	1928	DN
chr2	32700000	32750000	12	5572	DN
chr2	32750000	32800000	9	4500	DN
chr2	32800000	32850000	10	5000	DN
chr2	32850000	32900000	6	3000	DN
chr2	32900000	32950000	2	1000	DN
chr2	32950000	33000000	9	4500	DN
chr2	33000000	33050000	2	1000	DN
chr2	33050000	33100000	2	1000	DN
chr2	33100000	33150000	4	2000	DN
chr2	33150000	33200000	9	4500	DN
chr2	33200000	33250000	14	7000	DN
chr2	33250000	33300000	8	4000	DN
chr2	33300000	33350000	11	5500	DN
chr2	33350000	33400000	6	3000	DN
chr2	33400000	33450000	7	3500	DN
chr2	33450000	33500000	3	1500	DN
chr2	33500000	33550000	5	2500	DN
chr2	33550000	33600000	25	12500	DN
chr2	33600000	33650000	14	7000	DN
chr2	33650000	33700000	2	1000	DN
chr2	33700000	33750000	14	6716	DN
chr2	33750000	33800000	7	3284	DN
chr2	33800000	33850000	8	4000	DN
chr2	33850000	33900000	8	4000	DN
chr2	33950000	34000000	1	500	DN
chr2	34000000	34050000	8	4000	DN
chr2	34050000	34100000	2	1000	DN
chr2	34100000	34150000	4	2000	DN
chr2	34150000	34200000	1	500	DN
chr2	34200000	34250000	3	1138	DN
chr2	34250000	34300000	1	362	DN
chr2	34350000	34400000	2	1000	DN
chr2	34400000	34450000	3	1500	DN
chr2	34450000	34500000	2	1000	DN
chr2	34600000	34650000	4	2000	DN
chr2	34650000	34700000	4	2000	DN
chr2	34750000	34800000	7	3456	DN
chr2	34800000	34850000	4	1544	DN
chr2	34850000	34900000	1	500	DN
chr2	34950000	35000000	1	500	DN
chr2	35050000	35100000	1	500	DN
chr2	35100000	35150000	1	500	DN
chr2	35150000	35200000	1	500	DN
chr2	35200000	35250000	2	1000	DN
chr2	35250000	35300000	2	1000	DN
chr2	35300000	35350000	1	500	DN
chr2	35350000	35400000	1	500	DN
chr2	35500000	35550000	2	1000	DN
chr2	35600000	35650000	6	2846	DN
chr2	35650000	35700000	10	4654	DN
chr2	35800000	35850000	1	500	DN
chr2	35850000	35900000	1	500	DN
chr2	35900000	35950000	1	500	DN
chr2	35950000	36000000	3	1500	DN
chr2	36000000	36050000	2	1000	DN
chr2	36100000	36150000	1	500	DN
chr2	36150000	36200000	2	1000	DN
chr2	36200000	36250000	2	1000	DN
chr2	37400000	37450000	4	2000	DN
chr2	37450000	37500000	1	500	DN
chr2	37500000	37550000	1	500	DN
chr2	37550000	37600000	3	1500	DN
chr2	37600000	37650000	1	366	DN
chr2	37650000	37700000	1	134	DN
chr2	37700000	37750000	2	1000	DN
chr2	37750000	37800000	9	4285	DN
chr2	37800000	37850000	3	1215	DN
chr2	37950000	38000000	1	500	DN
chr2	38050000	38100000	1	500	DN
chr2	38100000	38150000	2	1000	DN
chr2	38250000	38300000	1	500	DN
chr2	38500000	38550000	3	1500	DN
chr2	38550000	38600000	1	500	DN
chr2	38600000	38650000	5	2500	DN
chr2	38650000	38700000	2	1000	DN
chr2	38700000	38750000	1	500	DN
chr2	38800000	38850000	2	1000	DN
chr2	38900000	38950000	3	1500	DN
chr2	38950000	39000000	1	500	DN
chr2	39000000	39050000	4	2000	DN
chr2	39050000	39100000	1	500	DN
chr2	39150000	39200000	2	1000	DN
chr2	39350000	39400000	1	500	DN
chr2	41500000	41550000	1	500	DN
chr2	41950000	42000000	1	500	DN
chr2	42350000	42400000	1	500	DN
chr2	42550000	42600000	1	500	DN
chr2	42650000	42700000	2	1000	DN
chr2	43400000	43450000	1	500	DN
chr2	43700000	43750000	1	500	DN
chr2	43750000	43800000	1	500	DN
chr2	43900000	43950000	1	500	DN
chr2	43950000	44000000	1	500	DN
chr2	44150000	44200000	1	500	DN
chr2	44400000	44450000	1	500	DN
chr2	44550000	44600000	1	500	DN
chr2	44650000	44700000	1	500	DN
chr2	44700000	44750000	1	500	DN
chr2	44750000	44800000	1	500	DN
chr2	44900000	44950000	1	500	DN
chr2	46400000	46450000	1	500	DN
chr2	47900000	47950000	1	500	DN
chr2	48000000	48050000	1	500	DN
chr2	48600000	48650000	1	500	DN
chr2	48800000	48850000	2	1000	DN
chr2	48900000	48950000	1	500	DN
chr2	49050000	49100000	1	500	DN
chr2	49300000	49350000	1	500	DN
chr2	49350000	49400000	1	500	DN
[truncated: 46,363 more rows]

## Sheet: ED9c-i
	esc_pbulk_counts_rep1	esc_pbulk_counts_rep2	esc_pbulk_counts_rep3	pyramidal_pbulk_counts_rep1	pyramidal_pbulk_counts_rep2	pyramidal_pbulk_counts_rep3	dopaVTA_pbulk_counts_rep1	dopaVTA_pbulk_counts_rep2	dopaVTA_pbulk_counts_rep3	oligos_pbulk_counts_rep1	oligos_pbulk_counts_rep2	oligos_pbulk_counts_rep3
esc_pbulk_counts_rep1	0	90.0317	76.5521	305.027	305.593	306.763	297.1	296.033	297.546	287.166	286.758	288.868
esc_pbulk_counts_rep2	90.0317	0	83.0273	302.631	302.82	304.257	294.082	293.182	294.66	282.796	283.146	284.783
esc_pbulk_counts_rep3	76.5521	83.0273	0	303.619	303.824	305.157	295.474	294.401	296.074	283.849	284.071	285.732
pyramidal_pbulk_counts_rep1	305.027	302.631	303.619	0	71.6202	68.8605	144.304	144.727	142.813	174.111	176.931	175.205
pyramidal_pbulk_counts_rep2	305.593	302.82	303.824	71.6202	0	72.5145	142.172	143.225	141.112	169.506	172.654	171.029
pyramidal_pbulk_counts_rep3	306.763	304.257	305.157	68.8605	72.5145	0	146.281	146.74	145.042	174.239	178.481	177.089
dopaVTA_pbulk_counts_rep1	297.1	294.082	295.474	144.304	142.172	146.281	0	76.908	74.2193	166.585	169.185	168.5
dopaVTA_pbulk_counts_rep2	296.033	293.182	294.401	144.727	143.225	146.74	76.908	0	78.144	173.108	174.73	173.485
dopaVTA_pbulk_counts_rep3	297.546	294.66	296.074	142.813	141.112	145.042	74.2193	78.144	0	172.117	173.982	173.082
oligos_pbulk_counts_rep1	287.166	282.796	283.849	174.111	169.506	174.239	166.585	173.108	172.117	0	112.333	112.604
oligos_pbulk_counts_rep2	286.758	283.146	284.071	176.931	172.654	178.481	169.185	174.73	173.982	112.333	0	113.825
oligos_pbulk_counts_rep3	288.868	284.783	285.732	175.205	171.029	177.089	168.5	173.485	173.082	112.604	113.825	0

## Sheet: ED9c-ii
V1	pyramidal_pbulk_counts_rep1	pyramidal_pbulk_counts_rep2	pyramidal_pbulk_counts_rep3	dopaVTA_pbulk_counts_rep1	dopaVTA_pbulk_counts_rep2	dopaVTA_pbulk_counts_rep3
Rnft1	0.671239	0.779596	0.899372	-0.929861	-1.50373	0.0833827
Heatr1	0.591995	0.678955	1.04545	-1.18008	-1.29528	0.158948
Mtf2	0.742071	0.867941	0.974599	-1.13886	-1.17235	-0.273394
Ext1	0.740856	0.823876	1.03081	-1.10363	-1.18121	-0.310705
Lrfn2	0.6239	0.801164	1.09217	-1.20788	-1.1342	-0.175153
Hs6st2	0.775666	0.675325	1.07639	-1.28987	-1.03958	-0.197923
Pdgfb	0.855297	0.652084	1.01738	-1.20376	-1.15377	-0.167225
Aak1	0.83524	0.671333	0.992298	-1.28631	-1.0948	-0.11777
Arf5	0.798698	0.88822	0.90913	-1.27048	-1.01911	-0.306453
Slc9a2	0.883981	0.82487	0.909537	-1.16717	-1.11007	-0.341156
Pkp2	0.885559	0.781646	0.925573	-1.19309	-1.11524	-0.28445
Slc7a14	0.823797	0.848451	0.855527	-1.30044	-1.07478	-0.152556
Adra2c	0.819651	0.82846	0.907366	-1.20757	-1.14927	-0.198631
Fstl1	0.783645	0.837022	0.788587	-1.18102	-1.29026	0.0620254
Ccnl2	0.711112	0.888293	0.85337	-1.20835	-1.23156	-0.0128633
Mtmr12	0.691275	0.758725	0.96037	-1.30081	-1.15332	0.0437581
Usp3	0.765617	0.742847	0.921502	-1.26159	-1.19192	0.0235463
Mllt10	0.813726	0.762814	0.841454	-1.35739	-1.0973	0.0366956
Wdr73	1.0455	0.689501	0.770729	-1.28705	-1.07752	-0.141157
Add1	1.04837	0.663929	0.716699	-1.25175	-1.17455	-0.00269911
Coro1b	0.77587	0.51874	1.0149	-1.31094	-1.16328	0.164708
Prtg	0.683515	0.359331	1.12459	-1.27574	-1.19214	0.300446
Obfc1	0.617528	0.347457	1.34785	-1.10838	-1.20529	0.00082603
Kdm2a	0.723348	0.271081	1.32906	-1.26642	-1.01555	-0.0415166
Ddx27	0.835066	0.189682	1.29445	-0.889906	-1.33823	-0.0910705
Gm20172	0.583107	0.449477	1.23329	-0.924322	-1.43977	0.0982159
Rexo1	0.730343	0.419401	1.11665	-1.57078	-0.756756	0.0611417
Mllt6	0.519153	0.592528	1.20801	-1.56322	-0.686718	-0.0697618
Htatsf1	0.730572	0.726019	0.96898	-1.54568	-0.774622	-0.105273
Sugp2	0.716206	0.770266	0.862632	-1.62661	-0.709622	-0.0128686
Rnd3	0.762449	0.638694	0.921832	-1.58288	-0.806852	0.0667555
Ssrp1	0.823976	0.149885	1.07431	-1.37058	-1.05866	0.381066
Zcchc8	0.804748	0.296389	0.851038	-1.60466	-0.846424	0.498906
Thop1	0.853454	0.680595	0.706769	-1.3794	-1.15012	0.288707
Atg9a	1.02912	0.460976	0.815806	-1.44529	-0.979702	0.119098
Zfp46	0.977298	0.492766	0.811373	-1.32461	-1.16084	0.204006
Rbm27	0.905669	0.697139	0.634591	-1.64856	-0.741597	0.152759
Ranbp2	1.2969	0.587307	0.576837	-1.36022	-0.853939	-0.246885
Gpatch1	1.25039	0.583332	0.689412	-1.24702	-0.992784	-0.283336
Sephs2	1.04157	0.411619	0.911656	-1.48743	-0.836968	-0.0404472
Suv420h1	0.847106	0.704622	0.89174	-1.44598	-0.947282	-0.0502069
C1ql3	0.969429	0.672219	0.911548	-1.32943	-0.973292	-0.250477
Tppp	0.958869	0.662882	0.918084	-1.35857	-0.947622	-0.233648
Ralgps2	0.401839	1.14295	0.825218	-1.03188	-1.33657	-0.00156253
Chd1l	0.326484	1.2405	0.66915	-0.779857	-1.51499	0.0587099
Lrp6	0.0920468	1.2337	1.00835	-1.08118	-1.12591	-0.127005
Kras	0.0751685	0.996631	1.16782	-0.861525	-1.37661	-0.00148438
Khsrp	0.904068	0.691356	0.707299	-0.698624	-1.64756	0.0434594
Zc3h11a	0.715521	0.705218	0.784568	-0.503486	-1.76567	0.0638442
Kbtbd7	0.760331	0.669503	0.834966	-0.553601	-1.72333	0.0121335
Apoe	0.554789	0.813942	0.819137	-0.612934	-1.72096	0.146028
Fam214a	0.861617	0.647313	0.680348	-1.03567	-1.48171	0.328102
Tmem203	0.833452	0.569111	0.808584	-1.08204	-1.43616	0.307057
Senp2	1.13511	0.590901	0.562386	-0.934458	-1.46953	0.115588
Sox12	0.541739	1.13653	0.552827	-1.21563	-1.25468	0.239218
Zfp318	0.851628	0.911674	0.626388	-1.15037	-1.31245	0.0731273
Anapc1	0.636625	0.945533	0.60932	-0.892562	-1.56846	0.269548
H2afj	0.903224	0.910905	0.45672	-0.906442	-1.51689	0.152483
Rsf1	0.702029	0.293212	1.39655	-0.193565	-1.19203	-1.0062
Ipo13	0.959265	0.312985	1.24237	-0.40186	-1.20637	-0.906386
Herc2	0.76766	0.30745	1.41725	-0.516376	-1.19856	-0.777419
Polg	0.68576	0.267733	1.49051	-0.478413	-1.17746	-0.788124
Col5a2	0.782729	0.291581	1.43008	-0.502163	-0.984363	-1.01786
Pwwp2a	0.622221	0.505009	1.42822	-0.558115	-1.07555	-0.921787
Kmt2a	0.31865	0.691011	1.43526	-0.702078	-1.28935	-0.453496
Mbd4	0.539102	0.706489	1.31842	-0.837681	-1.23746	-0.488875
Mras	0.527882	0.762002	1.27236	-0.689184	-1.31905	-0.554005
Kifc2	0.5359	0.451943	1.44142	-0.676967	-1.34375	-0.408544
Med23	0.61904	0.596957	1.29866	-0.645093	-1.38762	-0.481954
Bptf	0.560765	0.729212	1.32575	-0.898745	-1.09768	-0.619308
Grm7	0.751975	0.633074	1.26611	-0.916606	-1.0749	-0.659658
Creb1	0.656458	0.649387	1.33112	-0.691416	-1.02207	-0.923471
Birc6	0.61292	0.772102	1.2814	-0.810131	-0.987205	-0.869087
Sptbn4	0.667805	0.782887	1.20346	-0.682279	-1.18983	-0.782052
Btbd10	0.741962	0.811089	1.13261	-0.753725	-1.15901	-0.772925
Gpd2	0.625257	0.711336	1.29218	-0.653084	-1.15389	-0.821794
Pkp4	0.661308	0.719757	1.25595	-0.618781	-1.16353	-0.854702
Herpud2	0.364234	0.859094	1.33387	-0.688006	-1.18932	-0.679876
Rfng	0.366771	0.894342	1.31286	-0.601087	-1.11796	-0.854925
Tpm1	0.2555	1.10011	1.17361	-0.537038	-1.18885	-0.80333
Midn	0.274427	1.00256	1.27026	-0.540141	-1.00055	-1.00655
Ppp2r5c	0.433688	0.494091	1.55087	-0.576832	-1.05433	-0.847486
Luc7l3	0.440088	0.440472	1.54813	-0.529587	-1.20631	-0.692791
Heatr3	0.322392	0.723212	1.39578	-0.306166	-1.22807	-0.907152
Fras1	0.268598	0.695683	1.48928	-0.470431	-1.12982	-0.853302
Gm17066	0.146697	0.778947	1.43247	-0.835375	-1.24227	-0.280475
Net1	-0.047222	0.755821	1.59318	-0.663754	-1.04941	-0.588606
Tagln2	0.256689	0.352762	1.62651	-1.11029	-0.948719	-0.176956
Trim33	1.00973	0.314427	1.13021	-0.386317	-1.43185	-0.636212
Vcl	1.11258	0.385354	1.04594	-0.596449	-1.33955	-0.607875
Myo9a	0.872085	0.456279	1.21281	-0.477568	-1.35045	-0.713149
Unc13b	0.927913	0.524719	1.12857	-0.48955	-1.33113	-0.760522
Prdm2	0.87136	0.566486	1.1236	-0.444069	-1.38922	-0.728165
Sst	0.937538	0.524702	1.1	-0.38976	-1.33521	-0.837267
Epc2	1.28167	0.163165	0.974221	-0.414952	-1.31921	-0.684903
Fdx1l	1.21989	0.19924	1.03037	-0.372464	-1.27805	-0.798978
Ndnl2	1.25934	0.24855	0.995624	-0.500845	-1.2303	-0.772365
Zmynd8	1.25363	0.249245	1.01853	-0.486001	-1.12084	-0.914558
Fam212a	1.12864	0.179256	1.17879	-0.426873	-1.00936	-1.05045
Peli1	1.12519	0.315464	1.14504	-0.610694	-0.984025	-0.990983
Ugcg	0.701365	0.213537	1.49819	-0.947411	-1.08372	-0.381955
Zdhhc23	0.935991	0.340292	1.26321	-1.08918	-1.02046	-0.429856
Kcnq1ot1	0.89055	0.390115	1.26261	-1.14595	-0.99114	-0.406184
Tnrc6b	0.746249	0.455047	1.34267	-0.918391	-1.17925	-0.44632
Myadm	0.826025	0.408998	1.29756	-0.823232	-1.2597	-0.449658
Pikfyve	0.899253	0.421522	1.22914	-0.951746	-1.19907	-0.399107
Atl2	1.03416	0.427327	1.15186	-0.948495	-1.09282	-0.572039
Mlf2	0.918401	0.282667	1.33249	-0.819268	-1.14042	-0.573871
Ubqln2	1.04123	0.260552	1.17915	-0.712287	-1.32373	-0.444912
Ahcyl1	0.998769	0.25191	1.21758	-0.844041	-1.27311	-0.351104
Mat2b	1.11082	0.115298	1.21698	-0.761484	-1.21362	-0.467995
Ube3c	1.07438	0.138772	1.24976	-0.769048	-1.19229	-0.501571
Csnk1g1	1.14227	-0.0201646	1.22905	-0.570852	-1.26005	-0.520244
Coro2b	0.910364	0.758848	0.856292	-0.544499	-1.53981	-0.441192
Htr1a	0.800747	0.844112	0.899827	-0.530646	-1.52026	-0.493783
Fam81a	0.814267	0.822251	0.887873	-0.507732	-1.54745	-0.469207
Zfp385b	0.68579	0.844888	0.961685	-0.482047	-1.56994	-0.440371
Ctdsp2	0.810247	0.650132	1.0702	-0.572319	-1.49418	-0.464077
Osbp2	0.766353	0.709969	1.03229	-0.645488	-1.51925	-0.343875
Fscn1	0.770258	0.764262	0.949609	-0.545194	-1.57933	-0.359602
Nxpe4	0.881195	0.700953	0.863105	-0.437779	-1.62847	-0.379003
Car4	0.748258	0.739969	0.939043	-0.348625	-1.64299	-0.435654
Mchr1	0.820925	0.82534	0.874255	-0.390078	-1.54429	-0.58615
Dnal1	0.958274	0.696168	0.802974	-0.335089	-1.60332	-0.519002
9430020K01Rik	0.987119	0.856632	0.756098	-0.541177	-1.42186	-0.636809
Rbm3	1.02673	0.808268	0.746492	-0.472947	-1.43415	-0.674398
Rara	1.06649	0.604836	0.906819	-0.610827	-1.41155	-0.555763
Sertad2	0.940343	0.732736	0.911282	-0.531025	-1.44995	-0.603385
Ephx4	0.846416	0.935973	0.807333	-0.789692	-1.40602	-0.394011
Fam212b	0.894688	0.879488	0.808116	-0.644621	-1.45882	-0.478853
Twf2	0.919464	0.814395	0.795429	-0.674285	-1.51208	-0.342924
Fam126b	0.867175	0.782784	0.849722	-0.707577	-1.53117	-0.260935
Erf	0.958556	0.915861	0.603443	-0.62203	-1.5481	-0.307733
Ngef	0.799254	0.923002	0.737783	-0.552584	-1.60195	-0.3055
Nup153	0.868856	0.963853	0.659851	-0.569626	-1.55618	-0.366757
Bmp1	0.489069	0.81848	1.14293	-0.426678	-1.53852	-0.485283
Usp48	0.562727	0.897868	1.05077	-0.584109	-1.49969	-0.427559
Plxna1	0.47591	0.9248	1.0292	-0.495327	-1.57653	-0.358047
Srrm2	0.478319	0.756823	1.23712	-0.590363	-1.46472	-0.417181
Nktr	0.548237	0.65321	1.25852	-0.564167	-1.48342	-0.412374
Eepd1	0.677583	0.631744	1.12022	-0.445847	-1.59209	-0.391601
Grm1	0.632174	0.616584	1.14903	-0.321642	-1.60431	-0.471841
Slc6a7	0.675451	0.904667	0.968583	-0.375008	-1.46374	-0.709957
Orai3	0.724784	0.916036	0.904038	-0.351459	-1.477	-0.716395
Hist1h2bc	0.800359	0.754578	0.997673	-0.322726	-1.43458	-0.795299
Dtx3	0.72382	0.740256	1.07695	-0.324548	-1.42962	-0.786854
Akap8	0.714669	0.748463	0.99874	-0.197561	-1.53774	-0.726574
Slc25a23	0.718203	0.627866	1.19984	-0.429843	-1.39471	-0.721359
Tecpr2	0.560797	0.636519	1.29226	-0.46308	-1.42716	-0.599333
Eif4g1	0.677157	1.10955	0.862573	-0.938445	-1.1887	-0.522133
Polr3f	0.70338	1.01634	0.933077	-0.90115	-1.23322	-0.518428
Ptpn3	0.846681	1.04465	0.763667	-0.849771	-1.26116	-0.544069
Prmt8	0.892484	0.994879	0.793924	-0.790706	-1.2377	-0.652881
Hcn1	0.842913	0.920885	0.898297	-0.773884	-1.29975	-0.58846
Tnfrsf19	0.815492	1.00221	0.839757	-0.789231	-1.2928	-0.575428
Arhgap21	0.657134	0.872115	1.09123	-0.693344	-1.33718	-0.589954
Ptk2	0.574803	1.00269	1.0265	-0.753026	-1.33195	-0.519013
Psd	0.691595	0.942115	0.944698	-0.701684	-1.43245	-0.44427
Lmtk3	0.723998	0.939337	0.906832	-0.741858	-1.43828	-0.390026
Adcy1	0.743092	0.872056	0.989861	-0.843046	-1.35243	-0.409534
Etv1	0.857895	0.911467	0.834239	-0.487237	-1.41901	-0.697355
Ctxn1	0.874729	0.894365	0.870082	-0.625716	-1.36686	-0.646599
Slc16a14	0.856687	0.888193	0.889905	-0.651289	-1.37513	-0.60837
Rprml	0.894763	0.877071	0.898609	-0.636471	-1.28996	-0.744012
Spon1	0.847115	0.918691	0.896353	-0.630914	-1.31051	-0.720731
Mcf2l	0.709165	0.990914	0.920274	-0.686486	-1.37134	-0.562529
Gfod1	0.723486	1.01269	0.86233	-0.61253	-1.41734	-0.568637
Mtmr1	0.812481	0.9846	0.832187	-0.604364	-1.37476	-0.650144
Rab11fip2	0.788016	1.04917	0.757589	-0.575907	-1.41855	-0.60031
Ednrb	0.898868	1.0149	0.720871	-0.66989	-1.34535	-0.619399
Gpc5	0.670514	1.10837	0.801771	-0.443192	-1.38361	-0.753855
Lmo3	0.664874	1.12212	0.780489	-0.41561	-1.39344	-0.758433
Ubn1	0.775942	1.10962	0.725061	-0.518953	-1.34922	-0.742455
Mast4	0.65221	1.15378	0.823198	-0.556002	-1.26851	-0.804675
Hnrnph1	0.927661	0.75164	1.00656	-0.721178	-1.21816	-0.746532
Cd34	0.884683	0.829985	0.961475	-0.717567	-1.27179	-0.68679
Dnajc1	0.844373	0.707849	1.09638	-0.721755	-1.28485	-0.641999
Smarcd1	0.912777	0.680191	1.03189	-0.699913	-1.3477	-0.577239
Slc16a6	0.875081	0.686608	1.06527	-0.697565	-1.33895	-0.590449
Ppap2b	0.941326	0.86133	0.864305	-0.58258	-1.28017	-0.804207
Kit	0.941326	0.876604	0.87655	-0.673729	-1.21225	-0.808502
Mink1	0.926122	0.885201	0.880166	-0.67484	-1.22647	-0.790176
Prrt2	0.917015	0.79558	0.968027	-0.614797	-1.22947	-0.836353
Bhlhe40	0.761311	0.962599	0.971372	-0.66265	-1.16689	-0.865737
Ccng2	0.779714	0.921596	0.995061	-0.658203	-1.16446	-0.87371
Clcn2	0.757439	0.869642	1.06119	-0.616073	-1.12916	-0.943045
Acap3	0.795859	0.818132	1.04571	-0.602613	-1.27836	-0.778722
Setx	0.745703	0.888708	1.00015	-0.530033	-1.33366	-0.770874
Nr4a1	0.72475	0.94636	1.01836	-0.83964	-1.17606	-0.673769
Matn2	0.788926	0.949497	0.95872	-0.845306	-1.17862	-0.673216
Prr14l	0.787087	0.841862	1.07486	-0.766317	-1.13039	-0.807097
Tmem158	0.835478	0.835826	1.03693	-0.747122	-1.13383	-0.827284
Gucy1a2	0.840042	0.822614	1.03858	-0.74537	-1.16594	-0.789933
Rasgrf1	0.816486	0.920367	0.984792	-0.802487	-1.08387	-0.835291
Sidt1	0.828774	0.915479	0.970592	-0.818217	-1.12846	-0.768167
Soga3	0.823872	0.90687	0.985981	-0.83802	-1.11201	-0.76669
Slitrk3	0.627349	1.008	1.04657	-0.715105	-1.14074	-0.826078
Myh9	0.677091	0.978273	1.02392	-0.709891	-1.20025	-0.769143
Pip4k2c	0.716637	1.01608	0.969777	-0.768611	-1.12947	-0.804409
Atp2a2	0.70911	0.960325	1.03868	-0.822414	-1.08738	-0.798328
Frrs1l	0.72397	0.977627	1.01182	-0.838116	-1.07095	-0.804351
AI593442	0.654597	0.964529	1.07933	-0.859451	-1.07218	-0.76682
Lrrc4c	0.741503	0.99249	0.916773	-0.631488	-1.31554	-0.703742
2900055J20Rik	0.816012	0.952039	0.901296	-0.709102	-1.2894	-0.670844
Sox9	0.754342	1.01966	0.901716	-0.73281	-1.24867	-0.694241
Pou3f1	0.787118	1.02392	0.851974	-0.732412	-1.28635	-0.64425
Dlgap4	0.709179	1.09245	0.875127	-0.73456	-1.2079	-0.734297
Slc24a3	0.516685	0.949174	0.966068	-0.643095	-1.55973	-0.229103
Mprip	0.61397	1.09524	0.769854	-0.644647	-1.52248	-0.311941
Rps6kl1	0.716768	0.947926	0.906882	-0.933584	-1.34443	-0.293564
Dgkh	0.772328	0.937403	0.84316	-0.956119	-1.35734	-0.239431
Pak1	0.694739	1.05852	0.814504	-0.940743	-1.32578	-0.301239
Klhl26	0.85082	0.77847	0.897918	-0.877269	-1.4304	-0.219542
Lifr	0.809726	0.880411	0.789262	-0.889906	-1.46224	-0.127249
Ccny	0.830227	0.913009	0.764086	-0.882964	-1.44242	-0.181934
Sidt2	0.738539	0.807037	0.879091	-0.600059	-1.62145	-0.203155
Prickle2	0.664046	0.788129	1.03693	-0.741229	-1.50072	-0.247158
Zfp532	0.619241	0.710175	1.11839	-0.69015	-1.52706	-0.2306
Cadm1	0.843405	0.47464	1.0759	-0.743479	-1.52916	-0.121306
Ovca2	0.612501	0.564474	1.08885	-0.673814	-1.63247	0.0404611
Fam179b	0.427174	0.820078	1.19892	-0.757848	-1.43915	-0.249172
Rnf149	0.552134	0.817134	1.16022	-0.901442	-1.33531	-0.292736
A330102I10Rik	0.46501	0.760719	1.13293	-0.838277	-1.48925	-0.0311385
Cdc42se1	1.01006	0.629774	0.870073	-0.644929	-1.51178	-0.353197
Tnks2	1.05733	0.624167	0.892053	-0.804261	-1.37693	-0.392354
Npas2	1.00988	0.655786	0.904683	-0.78301	-1.40418	-0.383165
Eml5	0.839143	0.787359	0.965679	-0.763606	-1.40847	-0.420104
Rasl10a	0.944838	0.734057	0.946726	-0.810167	-1.33659	-0.478864
Nab2	0.94203	0.766189	0.862415	-0.786515	-1.42668	-0.357444
Gpt2	0.852735	0.55099	1.10629	-0.848937	-1.39847	-0.262604
Tmem44	0.93862	0.468474	1.13113	-0.788807	-1.35824	-0.391177
Tead1	1.04271	0.472029	0.9713	-0.786612	-1.43441	-0.26501
Exoc5	1.07514	0.693983	0.784592	-1.06005	-1.25064	-0.243023
Pcna	1.13117	0.581794	0.741299	-1.00659	-1.34486	-0.102802
Cars2	1.05336	0.807677	0.648226	-0.900817	-1.40124	-0.207204
Rbm5	0.931489	0.559272	0.940446	-0.994229	-1.39457	-0.0424121
Rnf167	1.27266	0.874845	0.227228	-0.966297	-1.26892	-0.139511
Mt1	1.06942	1.27835	-0.171005	-1.03214	-1.05839	-0.0862341
Gipc1	0.926154	1.28396	0.264302	-1.20934	-0.916348	-0.348727
Actr10	1.21325	1.06293	0.215567	-1.16603	-0.900938	-0.42477
Sbno1	0.942422	1.27284	0.315863	-0.480081	-0.85511	-1.19593
Elavl1	1.11372	1.08793	0.342418	-0.595457	-0.653629	-1.29498
Smim15	1.12774	1.02654	0.457346	-0.541858	-0.913107	-1.15666
1110038F14Rik	1.01887	1.1345	0.500855	-0.708582	-0.852159	-1.09348
Fbxo31	0.889593	1.22778	0.527183	-0.733221	-0.783856	-1.12748
Luzp1	0.948181	1.16511	0.553853	-0.788145	-0.781038	-1.09796
Cstf2t	0.933617	1.09823	0.673113	-0.772776	-0.914565	-1.01762
Pvrl4	0.984793	1.15542	0.542719	-0.917967	-0.867854	-0.897112
Vipr1	0.919539	1.1729	0.599887	-0.93209	-0.858941	-0.901292
Paxbp1	0.850644	1.19151	0.652891	-0.922743	-0.821119	-0.951183
Oxct1	0.8667	1.23568	0.569803	-0.882554	-0.802672	-0.986954
Fkbp5	1.05262	1.18264	0.402446	-0.819159	-0.850984	-0.967567
Cebpa	0.983513	1.21387	0.45662	-0.920066	-0.845334	-0.888602
A830082K12Rik	0.972338	1.243	0.425326	-0.923638	-0.831979	-0.885047
Acot1	1.11269	1.17973	0.312099	-0.939754	-0.788187	-0.876575
Sh3bgrl3	1.09553	1.0294	0.506821	-0.832497	-0.606744	-1.19251
Pla2g7	1.06754	1.09163	0.456108	-0.94507	-0.541263	-1.12895
Desi2	0.884065	1.32594	0.347246	-0.774406	-0.616883	-1.16597
Amd2	1.08225	1.18794	0.296033	-0.844129	-0.601724	-1.12038
Dnajb11	0.991677	1.36223	0.0712989	-1.15987	-0.561941	-0.703394
Ptk7	1.04705	1.42512	-0.11215	-0.826536	-0.742217	-0.791267
Atf6b	1.0207	1.20796	0.286441	-0.776773	-1.25821	-0.48011
Snx3	0.789432	1.30046	0.367393	-0.869529	-1.31063	-0.277127
Ippk	0.948466	1.08897	0.555596	-0.79612	-1.32132	-0.475593
Zfp280d	0.947779	0.992276	0.622701	-0.783762	-1.40557	-0.373428
Klhl34	0.899006	1.20636	0.571879	-0.882132	-0.997721	-0.797393
Carm1	1.00433	1.14132	0.494927	-0.731159	-1.16234	-0.747076
Zdhhc13	0.966337	1.11638	0.571295	-0.843031	-1.17287	-0.638106
Dlg4	0.925441	1.10007	0.66075	-0.890165	-1.11189	-0.684198
Polr2h	0.817203	1.28653	0.375889	-0.458062	-1.38664	-0.634928
Nfat5	0.885528	1.23701	0.430893	-0.546243	-1.30953	-0.697661
Rgs12	0.792093	1.43411	0.249757	-0.658763	-1.19883	-0.618372
Esrra	0.831172	1.23325	0.501259	-0.431762	-1.25901	-0.874903
Iqcc	0.614296	1.3212	0.598775	-0.466539	-1.31946	-0.748267
Gpr37l1	0.627126	1.3888	0.49181	-0.389713	-1.20254	-0.915481
Diap3	0.95459	1.28452	0.278628	-0.432997	-1.02551	-1.05923
Gm12191	0.850962	1.36579	0.300033	-0.483534	-1.11558	-0.917678
Zfp260	0.982394	1.37064	0.155483	-0.684997	-0.900822	-0.922699
Dlgap3	0.60467	1.21266	0.665767	-1.47439	-0.642197	-0.366505
Helq	0.48129	1.30286	0.625934	-1.43252	-0.761923	-0.215639
Egr2	0.387145	1.31108	0.687044	-1.48115	-0.62033	-0.283789
Cbll1	0.456545	1.34163	0.714267	-1.07787	-1.09848	-0.33609
Elovl2	0.563175	1.20001	0.848869	-1.09832	-1.0486	-0.465137
Map4k4	0.491998	1.37971	0.715587	-1.1227	-0.800447	-0.664147
Edc4	0.48954	1.29265	0.790935	-1.25883	-0.745097	-0.569197
Mier1	0.317435	1.27993	0.922412	-1.23466	-0.815785	-0.469339
Smg7	0.326366	1.27111	0.981366	-1.04135	-0.924176	-0.613317
Ier2	0.740602	1.31731	0.554003	-1.08314	-0.948129	-0.580643
Mark3	0.784949	1.23056	0.523046	-1.32404	-0.836814	-0.377696
Sec23ip	0.727352	1.27619	0.539413	-1.30732	-0.816372	-0.419266
Tpm2	0.589499	1.48575	0.275645	-1.11834	-1.03982	-0.192733
Pvrl1	0.340609	1.54049	0.587089	-1.03923	-0.53388	-0.89508
Cxcl14	0.420926	1.66885	0.319027	-0.831676	-0.770864	-0.806264
Wdr7	0.374704	1.63433	0.241689	-1.28861	-0.539365	-0.422746
Laptm4a	0.566057	1.0961	0.990605	-0.805982	-1.18978	-0.657006
Elfn2	0.478687	1.03994	1.1191	-0.805272	-1.15029	-0.682172
Pex3	0.605649	1.05469	1.02656	-0.902558	-1.06598	-0.718367
Kmt2c	0.558656	1.12934	0.987222	-0.792719	-1.07835	-0.804151
Nck2	0.570099	1.0052	1.09233	-0.642738	-1.07632	-0.948577
Ankrd12	0.449098	1.08546	1.10765	-0.693911	-1.05708	-0.891215
Sh3glb2	0.534955	1.06998	1.07041	-0.74171	-1.00903	-0.924605
Rnf165	0.52137	1.02714	1.11104	-0.723455	-1.11146	-0.824632
Med13	0.501126	0.905596	1.22846	-1.00089	-1.02016	-0.614134
Tnrc6c	0.503365	0.908558	1.23969	-1.04742	-0.817927	-0.786269
Fbrsl1	0.616828	0.940036	1.1309	-1.00809	-0.962342	-0.717332
Cyfip2	0.69952	0.960397	1.05118	-1.03637	-0.8961	-0.778626
Mfsd4	0.723845	0.954161	1.03409	-1.04335	-0.922007	-0.746734
Bcl6	0.712685	0.924168	1.07002	-1.03089	-0.951656	-0.724329
Nell2	0.701902	0.967285	1.04772	-0.983073	-0.819814	-0.914024
Pcdhgb4	0.723984	0.992505	1.00545	-0.989162	-0.857241	-0.875532
Mgp	0.736432	0.923073	1.06362	-0.939564	-0.869601	-0.913962
Lmtk2	0.683773	0.891879	1.1332	-0.851617	-0.966956	-0.890282
Ubtf	0.69594	0.792771	1.20635	-0.88268	-0.978417	-0.833959
Ralgapa1	0.736242	0.78477	1.18287	-0.943635	-0.920289	-0.839956
Nfyc	0.737994	0.787459	1.17895	-0.921679	-0.949638	-0.833089
Mdk	0.66551	0.910322	1.13059	-0.963829	-0.833328	-0.909268
E130012A19Rik	0.60456	0.913334	1.175	-0.930833	-0.860615	-0.901444
Ncoa1	0.691801	0.895472	1.11846	-1.03296	-0.800993	-0.871781
Cry2	0.683032	0.90846	1.11534	-1.00843	-0.799288	-0.899111
Cecr2	0.694716	0.744669	1.24668	-0.935638	-0.850415	-0.900008
Elovl4	0.629342	0.825542	1.23031	-0.945269	-0.842133	-0.897792
Zbtb38	0.38358	1.10843	1.14281	-0.910286	-0.826052	-0.898478
Flna	0.417648	1.08317	1.13958	-0.979704	-0.744056	-0.91664
4930429B21Rik	0.44583	1.15573	1.05433	-0.919755	-0.847008	-0.889126
Ewsr1	0.483804	1.08884	1.09561	-0.956616	-0.851151	-0.860484
Zcchc11	0.294923	1.09677	1.18898	-1.06233	-0.846361	-0.671986
R3hdm1	0.973276	0.793379	0.939132	-0.982636	-1.07502	-0.648134
Mmd	0.984768	0.771116	0.957918	-1.01128	-1.00296	-0.699561
Arpc2	0.907227	0.869001	0.935088	-1.01179	-1.04911	-0.650421
Car11	0.892745	0.854273	0.965203	-1.02208	-1.03036	-0.659774
Tmem181c-ps	0.907626	0.819641	0.980583	-1.02283	-1.03877	-0.646255
Ndst4	0.93697	0.792665	0.959092	-1.12992	-0.982198	-0.576608
Thsd4	0.974279	0.769334	0.944077	-1.09877	-1.01581	-0.573103
Mex3b	0.948861	0.820843	0.90546	-1.12058	-1.0437	-0.510877
Neto1	0.976298	0.85932	0.84941	-1.09855	-1.03986	-0.546616
Actr3b	0.889057	0.892616	0.91382	-1.06253	-1.05679	-0.576174
Nat14	0.929444	0.878225	0.887685	-1.12339	-0.98514	-0.586826
Gm21949	0.924048	0.956383	0.841382	-1.07531	-0.899967	-0.746539
Kank3	1.00084	0.913621	0.793779	-1.11474	-0.899855	-0.693642
Fcho2	0.913369	0.989018	0.805002	-1.02137	-1.03672	-0.649302
Clec16a	0.943159	0.942645	0.816508	-1.03471	-1.05073	-0.616875
Neurod6	0.893107	0.938598	0.885754	-0.969285	-1.06019	-0.687988
Fam49a	0.909673	0.954082	0.847551	-0.981672	-1.07022	-0.659413
Ak5	0.958431	0.864053	0.891861	-1.03946	-1.00524	-0.669649
Arf1	0.93994	0.90464	0.86774	-1.03353	-1.02353	-0.655256
Scn8a	0.811372	0.88734	1.00641	-1.07361	-0.985878	-0.645635
Camta2	0.840599	0.957825	0.912062	-1.09146	-0.954779	-0.66425
Plk2	0.874967	0.920773	0.918332	-1.05643	-0.992133	-0.665508
Rbfox1	0.892813	0.895574	0.922644	-1.12135	-0.914394	-0.675285
Usp2	0.842571	0.913694	0.939796	-1.16125	-0.918559	-0.616249
Zfp281	0.868526	0.977454	0.851886	-1.13775	-0.942979	-0.617141
Pcnxl2	0.795047	0.911511	0.924054	-1.09017	-1.16279	-0.37765
Extl1	0.824873	0.895686	0.9423	-1.06018	-1.13385	-0.468826
Itga4	0.817406	0.87458	0.944129	-1.14507	-1.10104	-0.390005
Neurod2	0.872624	0.876315	0.894414	-1.13608	-1.10293	-0.404344
Zmynd11	0.696222	0.998557	0.962005	-1.06241	-1.10782	-0.486562
Smarca4	0.739035	1.00309	0.906383	-1.12496	-1.07798	-0.445568
Ints1	0.761132	0.969501	0.925162	-1.14905	-1.04438	-0.462368
Cdh12	0.734064	0.973969	0.9632	-1.10393	-1.04623	-0.521069
Hs3st4	0.789337	0.97842	0.920989	-1.0808	-1.03907	-0.568873
Proser1	0.791695	1.17929	0.705264	-0.959121	-1.0718	-0.645327
Nr3c1	0.678091	1.17904	0.801258	-0.88817	-1.16113	-0.609088
Me3	0.74613	1.14931	0.796688	-0.844779	-1.10761	-0.739733
Git1	0.739125	1.05439	0.913188	-0.953798	-1.05248	-0.700427
Cdk17	0.820171	0.954583	0.941493	-1.0186	-1.00872	-0.688924
Strn4	0.773497	0.974725	0.966007	-1.02205	-0.991215	-0.700967
Arf3	0.777899	0.974542	0.965837	-0.987988	-1.0052	-0.725093
Cbfa2t3	0.818657	0.983975	0.919704	-1.02796	-0.955775	-0.738598
Cnih2	0.707499	0.996362	0.991406	-1.07899	-0.971579	-0.644694
Atxn7l3b	0.722126	1.0591	0.910906	-1.02299	-1.04382	-0.625325
Zfand5	0.718334	1.03037	0.928193	-1.05064	-1.07254	-0.553716
Pde4dip	0.728114	1.17604	0.783159	-1.05777	-0.930667	-0.698876
Fat3	0.642822	1.18348	0.843156	-1.11319	-0.890082	-0.666187
Dclk1	0.789044	1.07153	0.860081	-0.979373	-0.786154	-0.955132
St3gal5	0.856039	1.02356	0.850414	-0.968698	-0.822202	-0.939111
Pcdh1	0.780495	1.02829	0.919892	-0.958188	-0.855262	-0.91523
Atad2	0.747977	1.04853	0.924025	-1.00137	-0.801247	-0.917916
Cnksr2	0.856991	0.989834	0.888148	-0.882128	-0.960482	-0.892363
Kcng2	0.821851	0.994389	0.917736	-0.940922	-0.87844	-0.914615
2310002F09Rik	0.830689	0.955588	0.94902	-0.943195	-0.876843	-0.915259
Pcnx	0.746232	1.01208	0.968923	-0.886573	-0.921183	-0.919475
Tbc1d1	0.744796	1.06637	0.912619	-0.895595	-0.945947	-0.882243
Rasl11a	0.714109	1.09997	0.903645	-0.931842	-0.876992	-0.908894
Tbata	0.757725	1.08832	0.876573	-0.938478	-0.873161	-0.910978
Rapgef2	0.728057	1.08625	0.904613	-0.88056	-0.86222	-0.976143
Slc16a10	0.738163	1.1302	0.847128	-0.936016	-0.870667	-0.908812
Dnah6	0.700863	1.17757	0.825898	-0.932789	-0.866615	-0.904928
Prr7	0.696331	1.1466	0.863072	-0.893286	-0.991778	-0.820942
Numbl	0.677206	1.09339	0.939807	-0.915147	-0.980309	-0.81495
Synj1	0.834867	1.13884	0.729483	-1.04733	-0.882989	-0.772868
Fam188a	0.808996	1.1518	0.740607	-1.04485	-0.770899	-0.88565
Porcn	0.911787	1.08766	0.70232	-1.09576	-0.835054	-0.77096
Kcnv1	0.944849	1.0852	0.673795	-1.05645	-0.787916	-0.859484
Tspan5	0.869641	1.01181	0.826341	-1.14546	-0.733189	-0.829148
Nbea	0.926663	1.00332	0.779891	-1.11202	-0.717545	-0.880309
Cnr1	0.727664	1.10918	0.842179	-1.17469	-0.653338	-0.851002
Rab11fip3	0.751247	1.07209	0.870893	-1.15014	-0.691861	-0.852233
Arl8b	0.819839	1.06039	0.801593	-1.21562	-0.668823	-0.797385
Strbp	1.04744	0.485298	1.08583	-1.23796	-0.727167	-0.653443
Bsn	1.03568	0.480365	1.11001	-1.2043	-0.752456	-0.669304
Ttc3	0.952261	0.592613	1.07425	-1.26078	-0.873945	-0.484402
Epn1	0.948728	0.56626	1.12063	-1.22841	-0.813929	-0.593274
Ndst3	0.954738	0.709647	1.01561	-1.2015	-0.831021	-0.647472
Cdc42bpa	1.11475	0.485616	0.968073	-1.19628	-1.01153	-0.360626
Fam198b	1.09361	0.497997	0.978823	-1.14455	-1.0813	-0.344576
Acvr1	1.14384	0.568348	0.862324	-1.20765	-1.02435	-0.342509
Aqp4	1.22135	0.478137	0.894026	-1.0876	-1.03901	-0.466908
Fgfr3	1.15904	0.629703	0.84169	-1.10508	-1.05174	-0.473609
Cpne8	1.01777	0.892247	0.782731	-1.19518	-0.801589	-0.695974
Atp1a2	0.971528	0.964472	0.749758	-1.22067	-0.748509	-0.716575
Grasp	0.937844	0.922578	0.829581	-1.23169	-0.710545	-0.747766
Zfp955a	0.944905	0.920945	0.805507	-1.28123	-0.729692	-0.660437
Thbs3	1.10872	0.918419	0.621753	-1.24964	-0.706712	-0.69254
Pfkl	1.13323	0.829529	0.676884	-1.28554	-0.669865	-0.684233
Gls	1.11958	0.604022	0.950938	-1.1278	-0.705213	-0.841524
Ypel1	1.14044	0.668892	0.858212	-1.19581	-0.700671	-0.771065
Prkag2	1.13631	0.659444	0.87204	-1.18248	-0.820584	-0.664728
Ociad2	1.07154	0.808363	0.82127	-1.14474	-0.745212	-0.811224
Nav2	1.0343	0.666588	1.00429	-1.0607	-0.827099	-0.817383
Sh3bgrl	0.925975	0.621242	1.10076	-0.875421	-1.20847	-0.564084
Vps13a	0.908438	0.589535	1.12669	-0.804461	-1.2665	-0.553704
B3galt2	0.951263	0.598369	1.08624	-0.803875	-1.25719	-0.57481
C630043F03Rik	1.06068	0.519039	1.01239	-0.773522	-1.31466	-0.503937
Syn1	1.06276	0.616314	0.953008	-0.764774	-1.29014	-0.577169
Arhgef9	0.953163	0.589575	1.06588	-0.732435	-1.33262	-0.543563
Rbm39	0.979487	0.592403	1.03862	-0.701179	-1.33971	-0.569618
Rbm41	1.1608	0.548159	0.898839	-0.950527	-1.19427	-0.462997
Caln1	1.15177	0.590416	0.88285	-0.938106	-1.19168	-0.495253
Stxbp5	0.974604	0.640431	0.991087	-0.963833	-1.25716	-0.385132
Rras2	0.996146	0.613891	1.01484	-0.925448	-1.23731	-0.462116
Hnrnpdl	0.974429	0.68576	1.01783	-0.946125	-1.13922	-0.592675
Rspo3	1.03247	0.601142	1.04027	-0.933789	-1.09869	-0.641396
Cers1	1.02797	0.70469	0.945819	-0.960354	-1.13643	-0.581694
Abr	1.05596	0.691003	0.918724	-0.985482	-1.14067	-0.539534
Stag1	1.10548	0.719571	0.770006	-0.915705	-1.29717	-0.382173
Slitrk2	1.08502	0.73831	0.755572	-0.885826	-1.34091	-0.352168
A830018L16Rik	1.20267	0.67596	0.723533	-0.826447	-1.28381	-0.491901
Fam126a	1.05518	0.738383	0.849444	-0.65519	-1.32166	-0.666156
Gm10754	1.02395	0.811362	0.843399	-0.730593	-1.24843	-0.699681
Add3	1.06868	0.883229	0.706606	-0.788677	-1.25771	-0.612127
Calm3	1.07182	0.715802	0.928388	-0.913325	-0.996021	-0.806664
Slitrk5	1.0042	0.706739	1.00212	-0.916886	-1.02855	-0.767628
Mapk1	1.00894	0.769679	0.942563	-0.892955	-1.04184	-0.786389
Trim8	0.999037	0.810115	0.919387	-0.933941	-0.991718	-0.80288
Gng10	1.02893	0.782467	0.905782	-0.959353	-1.02603	-0.731797
Arpc1a	1.04021	0.812579	0.869836	-0.932039	-1.01623	-0.774361
Pole4	1.08837	0.752704	0.849292	-0.849553	-1.15656	-0.684257
Tia1	1.10442	0.632949	0.944001	-0.76957	-1.14133	-0.770473
Zkscan6	1.24818	0.63091	0.767294	-1.03094	-1.01701	-0.598429
Prkcg	1.13298	0.794497	0.748751	-1.0287	-1.05732	-0.590209
Hebp1	1.06768	0.682277	0.92262	-1.11717	-0.984604	-0.570798
Ube2e3	1.10524	0.672977	0.917919	-1.01804	-0.977865	-0.700232
Abcf1	1.12427	0.686077	0.866737	-1.00763	-1.06412	-0.605337
Celf1	0.836915	0.822655	1.05569	-0.866758	-1.08012	-0.768377
Camkv	0.848239	0.867865	0.995177	-0.83303	-1.13796	-0.74029
Camk2a	0.878369	0.866537	0.969052	-0.874038	-1.12235	-0.717571
Klf9	0.941104	0.736461	1.02751	-0.868382	-1.11246	-0.72423
Pxn	0.981583	0.749373	0.978411	-0.825816	-1.11755	-0.766002
Icam5	0.924619	0.842809	0.921379	-0.898765	-1.1916	-0.598446
Baiap2	0.917494	0.863971	0.929485	-0.918241	-1.11743	-0.675282
Cdc25b	0.866887	0.88525	0.960603	-0.9484	-1.08974	-0.674602
Itm2b	0.889377	0.93527	0.884315	-0.870861	-1.1477	-0.6904
Klhl2	0.850889	0.911625	0.944997	-0.818615	-1.1656	-0.723298
Adora1	0.828051	0.918071	0.95326	-0.806768	-1.19218	-0.700433
Bcl11b	0.841871	0.937568	0.917742	-0.784774	-1.20665	-0.705753
Sort1	0.892258	0.867742	0.958945	-0.781027	-1.11654	-0.821377
Chrm1	0.909839	0.885267	0.921814	-0.802789	-1.13361	-0.780521
Fam84a	0.944468	0.885541	0.884578	-0.74699	-1.13808	-0.829515
Nfia	0.883069	0.892932	0.932419	-0.725764	-1.16634	-0.816314
Naa15	0.935776	0.955269	0.836233	-1.00003	-0.965469	-0.761777
Tmem42	0.949588	0.965526	0.815077	-0.932405	-0.989154	-0.808633
Nfib	0.876778	0.937511	0.911356	-0.966219	-1.02183	-0.737598
Hspa12a	0.952639	0.896329	0.879862	-0.94304	-1.01753	-0.768262
Syn2	0.914344	0.929784	0.882392	-0.97858	-1.00738	-0.740556
Hk1	0.932758	0.940805	0.851612	-0.975651	-1.01132	-0.738206
Vim	0.989771	0.931956	0.796162	-0.865613	-1.08921	-0.763067
March7	1.00199	0.879214	0.840975	-0.846551	-1.07942	-0.79621
Braf	0.929764	0.818091	0.977789	-0.851657	-1.05733	-0.816658
Galnt16	0.882914	0.824765	1.01697	-0.890459	-1.04149	-0.792707
Celf2	0.880292	0.850987	0.993226	-0.861361	-1.06725	-0.795897
Celf5	0.905625	0.857294	0.971172	-0.921954	-0.976044	-0.836093
Med13l	0.911574	0.854573	0.963722	-0.937407	-1.00755	-0.784907
Epha7	0.927663	0.823578	0.978995	-0.940659	-0.985894	-0.803682
Lmo7	0.914659	0.833157	0.981388	-0.950518	-0.991272	-0.787414
Apba2	0.896008	0.907271	0.932355	-0.92056	-0.978488	-0.836585
Nrgn	0.880339	0.918591	0.934805	-0.933459	-0.988146	-0.81213
Khdrbs3	0.857063	0.905611	0.969135	-0.886832	-1.01643	-0.828547
Ago1	0.893684	0.938516	0.901491	-0.851166	-1.01675	-0.865778
Plekhg5	0.900608	0.889288	0.940966	-0.832155	-1.04323	-0.855476
Pabpc1	0.908402	0.891817	0.932187	-0.878856	-1.02749	-0.826057
Unc5a	0.981798	0.853135	0.895711	-0.889093	-1.02026	-0.821286
Pde1a	0.958509	0.866652	0.909407	-0.911993	-0.983855	-0.83872
Npdc1	0.756826	0.826816	1.08384	-0.834497	-1.2268	-0.606186
Phyhip	0.800864	0.831083	1.05767	-0.816781	-1.18977	-0.683059
Tnik	0.840585	0.803948	1.05283	-0.89932	-1.13712	-0.660925
Abhd17c	0.854143	0.751931	1.07883	-0.902971	-1.15381	-0.628124
Dusp7	0.760993	0.773314	1.16433	-0.878377	-1.04974	-0.770517
Herc3	0.76602	0.796571	1.12774	-0.862973	-1.1288	-0.698558
Rtf1	0.726342	0.847241	1.12084	-0.827595	-1.12168	-0.745151
Ttc14	0.77582	0.827189	1.08494	-1.06883	-1.014	-0.605119
Lpl	0.735523	0.859172	1.09727	-1.01638	-1.03782	-0.63776
Arhgef2	0.771443	0.755631	1.15126	-1.03095	-1.03427	-0.613114
Ppfia3	0.826782	0.777686	1.09452	-1.00896	-1.02879	-0.661242
Ttc13	0.805795	0.812949	1.08855	-0.958297	-1.04335	-0.705652
Zbtb20	0.735479	0.840825	1.12984	-0.971572	-0.983961	-0.750609
B3gat1	0.772796	0.763643	1.15867	-1.00024	-0.989483	-0.705388
Matk	0.779347	0.763211	1.15784	-0.987324	-0.973647	-0.739423
Zcchc7	0.794784	0.7908	1.12289	-1.01232	-0.945073	-0.751078
Ncan	0.806888	0.916096	0.979713	-0.951266	-1.11151	-0.639921
Fbxl16	0.756357	0.859947	1.08018	-0.935924	-1.09923	-0.661331
Atrx	0.770902	0.875978	1.05088	-0.928352	-1.11578	-0.653619
Map4	0.782708	0.865491	1.05164	-0.950038	-1.09725	-0.652551
Kmt2e	0.772138	0.884641	1.02696	-1.08134	-1.03935	-0.563047
Actr2	0.80061	0.851732	1.02791	-1.05291	-1.08223	-0.545112
Nsg2	0.828338	0.70367	1.09797	-1.06854	-1.13593	-0.425505
Map4k5	0.870683	0.775385	1.02282	-1.05149	-1.10945	-0.507948
Rnf150	0.863778	0.768375	1.03369	-1.00447	-1.15158	-0.509788
N4bp2l2	0.923776	0.625221	1.09268	-0.992355	-1.15397	-0.495349
Zswim6	0.944571	0.664006	1.06015	-1.0345	-1.07924	-0.554996
Srsf10	0.966628	0.721334	0.990344	-1.07207	-1.05332	-0.552921
Zfp445	0.926396	0.659046	1.10078	-1.01862	-1.01776	-0.649843
Synpo	1.02012	0.759845	0.877332	-0.893893	-1.24118	-0.522228
Cdc42se2	1.04467	0.779934	0.83176	-0.897554	-1.23733	-0.521483
Srgap3	0.979654	0.780155	0.882868	-0.872057	-1.28789	-0.482726
Adck3	1.00831	0.743099	0.904452	-0.850159	-1.26343	-0.542268
Cnih3	0.965616	0.819996	0.844835	-1.02564	-1.21581	-0.388998
Exd2	0.933543	0.781628	0.888381	-0.92619	-1.32021	-0.357157
Plxna2	0.868847	0.79899	0.966043	-0.942973	-1.26658	-0.424323
Bcr	0.826931	0.966561	0.856153	-1.0092	-1.19767	-0.442777
Med24	0.853266	0.93694	0.853462	-0.998363	-1.21979	-0.425512
Rasal1	0.916115	0.858926	0.908738	-0.987419	-1.15097	-0.545395
Ccnd2	0.879408	0.898616	0.903694	-1.02247	-1.13001	-0.529232
Homer2	0.803932	0.838734	1.01699	-0.927402	-1.22357	-0.508675
Cacnb1	0.80591	0.88501	0.965952	-0.885459	-1.26068	-0.510731
Slitrk1	1.01625	0.865478	0.790258	-0.890201	-1.21787	-0.563912
Nrn1	0.9794	0.878081	0.827178	-0.981282	-1.14483	-0.558546
Ap2b1	1.00707	0.97303	0.699788	-0.944712	-1.14276	-0.592415
Cdk19	0.711552	0.562734	1.22495	-0.981809	-1.28847	-0.228961
Parp1	0.80559	0.749646	1.02934	-0.933646	-1.32298	-0.327947
Atp11b	0.860801	0.660339	1.08678	-0.8784	-1.29759	-0.431924
Tet3	0.726223	0.752264	1.13768	-0.945283	-1.23724	-0.433643
Mtpn	0.876689	0.602773	1.12023	-1.17816	-1.03842	-0.383114
Prkab2	0.927747	0.548414	1.12342	-1.1702	-1.01927	-0.410107
AI854517	0.836981	0.560347	1.15018	-1.16499	-1.10939	-0.273131
Fam184b	0.943691	0.448126	1.1403	-1.15123	-1.09641	-0.28448
Pop1	0.965015	0.653893	0.985815	-1.19497	-1.05679	-0.352966
Thra	0.906796	0.650573	1.04623	-1.09422	-1.15685	-0.352527
Usp1	0.929867	0.654946	1.02149	-1.08944	-1.16194	-0.354927
Clasp2	0.628685	0.819085	1.13468	-1.24644	-0.984451	-0.351553
Ppp1r9a	0.556404	0.817	1.13988	-1.31188	-0.975452	-0.225952
Atp1b1	0.721321	0.876219	1.07548	-1.1771	-0.907363	-0.588565
Actn1	0.678134	0.874649	1.08061	-1.29575	-0.798775	-0.538869
Egfem1	0.669813	0.960847	1.023	-1.15116	-1.00393	-0.498572
Dmd	0.59177	0.955253	1.10092	-1.14686	-0.954718	-0.546367
Fam13c	0.8774	0.77659	0.99575	-1.24299	-0.92817	-0.478581
C1qtnf4	0.844088	0.779126	1.02775	-1.17625	-1.01417	-0.460546
Ubp1	0.856877	0.797707	0.976413	-1.23607	-0.993485	-0.40144
Fam65a	0.583372	0.652489	1.34846	-1.01723	-1.06008	-0.507012
Arglu1	0.626343	0.695315	1.27851	-0.972917	-1.14462	-0.482633
Zbed6	0.598829	0.73856	1.25236	-1.01372	-1.14716	-0.428862
Ssbp4	0.629164	0.624016	1.28318	-1.14866	-1.07197	-0.315727
Nrxn1	0.656989	0.770037	1.22761	-1.13722	-0.86791	-0.649497
Herc1	0.640348	0.710351	1.28496	-1.06265	-0.970671	-0.602332
Pum1	0.649771	0.693448	1.29311	-1.10643	-0.888044	-0.641853
Nuak1	0.672894	0.749672	1.18819	-1.26121	-0.864652	-0.484894
Onecut2	0.661018	0.74494	1.21956	-1.12306	-1.00702	-0.495434
Akap13	0.723134	0.706712	1.18997	-1.15728	-1.00768	-0.454847
6030458C11Rik	0.71739	0.778425	1.1516	-1.13567	-1.00161	-0.510133
Cacna1i	0.622318	0.910104	1.12203	-0.891636	-1.17865	-0.584161
Camk1d	0.719355	0.852819	1.07332	-1.03418	-1.14882	-0.462486
Tenm2	0.612704	0.964498	1.04885	-0.986289	-1.19209	-0.447673
Srsf11	0.466387	0.982515	1.12825	-0.946918	-1.21432	-0.415913
Slc12a5	0.530634	0.913166	1.12084	-1.04976	-1.19266	-0.322224
Ints2	0.354135	0.922527	1.0856	-1.31761	-1.05301	0.0083512
Brd4	0.215334	1.07461	1.16682	-1.18712	-0.968072	-0.301572
Cadm2	0.385451	0.883451	1.27602	-1.1663	-0.946388	-0.432236
Sf3b3	0.889965	0.973916	0.711285	-1.12943	-1.18808	-0.257661
Gja1	0.854233	0.943088	0.814719	-1.16984	-1.11392	-0.328283
Rogdi	0.848374	0.921367	0.816358	-1.13932	-1.18179	-0.264984
Kctd13	0.796586	1.06603	0.687246	-1.17463	-1.15202	-0.223214
Serbp1	0.783833	1.10421	0.660889	-1.11309	-1.19738	-0.238466
Zfp831	0.693237	0.982143	0.917517	-1.17346	-1.11504	-0.304397
Inpp5j	0.744439	1.01678	0.766963	-1.3184	-1.02547	-0.184308
Eif2s3y	0.970801	1.02555	0.6339	-1.09882	-1.10031	-0.43113
Tmem68	0.929841	1.03401	0.68532	-0.999152	-1.16922	-0.480805
Trpc5	0.989899	0.91797	0.740798	-1.15241	-1.04913	-0.447125
Raver2	0.916734	0.99711	0.730027	-1.17599	-1.02732	-0.440562
Nbl1	0.91548	1.01556	0.727113	-1.16142	-1.00608	-0.490658
Sox5	0.852976	0.995824	0.827964	-1.10156	-1.05328	-0.52192
Zmat4	0.94341	0.931432	0.810753	-1.11136	-1.02256	-0.551676
Vps37b	0.907605	0.986942	0.784711	-1.14003	-0.995613	-0.54362
Slmo1	0.888959	0.97986	0.802728	-1.14777	-1.01381	-0.509967
Rap2a	1.0353	1.04911	0.578965	-1.04999	-1.01684	-0.596547
Map7	1.00613	1.05787	0.569696	-1.20368	-0.9057	-0.524316
Dlg2	1.04952	0.756052	0.828594	-1.21146	-0.994773	-0.427928
Tbr1	1.16229	0.750138	0.691684	-1.13756	-1.07862	-0.387931
Pcdhgc5	1.14037	0.84394	0.645125	-1.12011	-1.05254	-0.456778
Gse1	0.985564	0.876184	0.679947	-1.08737	-1.25572	-0.198611
Flt1	1.07279	0.909089	0.606334	-1.1605	-1.09405	-0.333657
Eif5b	1.064	0.948678	0.582388	-1.08079	-1.15344	-0.360838
Kcna4	0.877906	0.79561	0.888508	-1.40008	-0.873852	-0.288092
Ust	0.866886	0.862829	0.879736	-1.37123	-0.823123	-0.415103
Nrp1	0.843633	0.913226	0.860618	-1.31925	-0.904569	-0.393656
H2-DMa	0.843778	0.912371	0.783582	-1.45131	-0.811581	-0.276836
Slc4a4	0.887635	0.897431	0.744753	-1.43865	-0.851393	-0.239779
Fyn	0.740793	0.971464	0.815686	-1.44822	-0.824379	-0.255343
Fam160a2	0.811177	0.993296	0.786889	-1.39748	-0.784744	-0.40914
Grk6	0.820251	0.93699	0.78536	-1.48159	-0.723461	-0.337549
Smchd1	0.710788	1.07799	0.630877	-1.4972	-0.827033	-0.0954253
Atp5d	0.83387	1.11563	0.540469	-1.43851	-0.795758	-0.255693
Lrrc4b	0.309278	0.913778	1.06161	-0.284912	-1.65626	-0.343495
Atp13a3	0.50911	0.815569	0.880616	-0.340389	-1.78256	-0.0823458
Dot1l	0.579983	0.628457	1.01598	-0.276222	-1.76858	-0.179623
Akap8l	0.655004	0.231588	1.1435	-0.14185	-1.78284	-0.105408
Snd1	0.8169	0.76983	0.945384	-0.15679	-1.17012	-1.20521
Cntn3	0.898252	0.763976	0.91773	-0.25572	-1.14186	-1.18238
Tmem181a	0.980522	0.568093	0.965611	-0.17157	-1.24199	-1.10066
Ryr1	0.958239	0.576366	0.999016	-0.206113	-1.14935	-1.17816
Abcb4	0.989596	0.602164	1.00257	-0.343273	-1.09845	-1.15261
Sbf2	0.578619	0.663011	1.28771	-0.359641	-1.29016	-0.879535
Aplp1	0.666933	0.761829	1.14325	-0.350237	-1.30707	-0.914706
Tor2a	0.603076	0.793219	1.1325	-0.256308	-1.33216	-0.940325
Ifngr2	0.613583	0.812662	1.1162	-0.321148	-1.38173	-0.839573
Camkk1	0.543843	0.834025	1.08585	-0.133104	-1.38435	-0.946265
Mrps30	0.639045	0.667458	1.14712	-0.145571	-1.42375	-0.884294
Lca5	0.830535	0.526684	1.11921	-0.153971	-1.33379	-0.988667
Strip1	0.716371	0.661254	1.10902	-0.133613	-1.30571	-1.04733
Papolg	0.695859	0.532637	1.26464	-0.237967	-1.25651	-0.998662
Usf1	0.915737	0.52229	1.02227	-0.260701	-1.52202	-0.67757
Pltp	0.899799	0.354982	1.10901	-0.0666259	-1.45804	-0.839123
Ephb3	0.96628	0.663228	0.882245	-0.187197	-1.39813	-0.926431
Btaf1	0.777552	0.664205	0.895745	0.108814	-1.49501	-0.951302
Zfp36l1	0.783101	0.732388	0.888336	0.0204941	-1.45928	-0.965036
Arhgap33	0.846966	0.651778	0.902914	-0.0292794	-1.52356	-0.848821
Ubac2	0.757696	0.72827	0.905285	-0.046714	-1.57561	-0.768928
Mga	0.582179	0.843921	1.15614	-0.371756	-1.2295	-0.980982
Zcchc6	0.558808	0.927004	1.12048	-0.430621	-1.18962	-0.986048
Nedd4l	0.646314	0.980656	0.963356	-0.366154	-1.31824	-0.905932
Tacc1	0.631745	0.916455	1.07235	-0.456153	-1.25642	-0.907972
Jph1	0.712589	0.917647	1.01922	-0.503434	-1.23913	-0.906885
Rab3d	0.507774	0.988661	1.06242	-0.436652	-1.3721	-0.7501
Slc17a5	0.784234	0.833942	0.97059	-0.356804	-1.37028	-0.861682
Ift57	0.823351	0.79629	0.988356	-0.384727	-1.32575	-0.897524
Sel1l3	0.86336	0.801871	0.934484	-0.360335	-1.34452	-0.894856
Kcnh1	0.886161	0.830182	0.94248	-0.498596	-1.24649	-0.913741
Cdh11	0.722029	0.945177	0.918019	-0.289136	-1.25515	-1.04094
Cryl1	0.67737	0.982923	0.90187	-0.243917	-1.24582	-1.07243
Chka	0.742775	0.887393	0.943988	-0.275814	-1.3111	-0.987242
Nell1	0.630368	0.89054	1.03926	-0.264423	-1.25826	-1.03749
Fnip1	0.481686	1.00436	0.918325	0.00776792	-1.26373	-1.14841
Bdp1	0.489813	1.05083	0.941947	-0.182362	-1.36203	-0.938198
Tmem87a	0.201577	0.953632	1.20938	-0.120085	-1.28664	-0.957859
Fam168a	0.463085	0.770801	1.19303	-0.256927	-1.50192	-0.668076
Cog8	0.2619	0.774875	1.25317	-0.0603493	-1.48313	-0.746463
Txnip	0.566502	0.309291	1.31328	0.0615124	-1.52677	-0.723816
Sox8	0.507642	0.676943	0.920407	0.267684	-1.71096	-0.661718
Taok3	0.45873	0.790435	0.987145	0.234983	-1.43746	-1.03383
Dnah9	0.738881	0.620692	0.866725	-0.0704735	-1.78106	-0.374767
Gng7	0.888248	0.601625	0.790972	0.030938	-1.68044	-0.631344
Ascc3	0.986859	0.440609	0.878305	-0.076076	-1.64823	-0.581467
Prickle1	0.852905	0.82855	0.641045	-0.205394	-1.72633	-0.390772
Fosl2	0.747721	0.947843	0.718288	-0.252921	-1.64073	-0.520203
Hnrnpll	0.864232	0.870076	0.716971	-0.269399	-1.60531	-0.576574
Sgpl1	0.692383	0.974795	0.6447	-0.0475929	-1.67481	-0.58947
Snrnp200	0.569678	1.0788	0.708992	0.00965161	-1.50549	-0.861626
Ubtd2	0.525623	1.16828	0.593504	0.0525839	-1.53473	-0.805262
Arpc4	0.97832	1.1125	0.370807	-0.205145	-1.32799	-0.928489
Zfand3	0.889466	1.17056	0.256235	-0.167706	-1.54157	-0.606981
Pik3r1	0.73342	1.10665	0.631223	-0.469098	-1.55542	-0.44677
Unc79	0.771443	1.13975	0.57605	-0.575237	-1.51063	-0.401372
Gtf3c2	0.823016	1.20302	0.281054	-0.423073	-1.59111	-0.292907
Apaf1	0.742636	1.10609	0.513339	-0.635963	-1.59359	-0.132517
Cyb561d1	0.455792	1.21658	0.561735	-0.419744	-1.67351	-0.140853
Lgals1	0.473251	1.11047	0.599828	-0.127112	-1.75364	-0.3028
Tcerg1	0.352973	1.13508	0.922609	-0.406745	-1.53229	-0.471624
Usp19	0.338045	1.24657	0.893449	-0.482169	-1.39117	-0.604727
Akap1	0.329574	1.30076	0.725222	-0.186756	-1.46305	-0.705749
Kdm3a	0.380353	1.25984	0.831225	-0.287879	-1.32671	-0.856829
Kif5b	0.202027	1.39108	0.877387	-0.69576	-1.19988	-0.574853
Slc35a4	0.440662	1.42416	0.702553	-0.819288	-1.08001	-0.668077
Kifap3	1.2012	0.948272	0.459172	-0.537784	-1.11791	-0.952949
Usp45	1.23053	0.797497	0.613291	-0.61344	-1.15752	-0.870358
Pak1ip1	1.25202	0.941631	0.298873	-0.36415	-1.23575	-0.892617
Suds3	1.45718	0.759181	0.246314	-0.452588	-1.09035	-0.919732
Ap1s1	1.35796	0.692666	0.529634	-0.763968	-1.19324	-0.623045
Cnot7	1.26333	0.79742	0.609871	-0.857266	-0.999225	-0.814132
Bbip1	1.36725	0.76043	0.490902	-0.794271	-1.00287	-0.821448
Kctd4	1.29962	0.699819	0.635107	-0.619886	-1.05306	-0.961597
Brk1	1.38791	0.608135	0.599783	-0.629674	-1.06902	-0.897131
Fam110b	1.01218	0.41655	0.870397	-0.218631	-1.68536	-0.39514
Ppm1g	1.08566	0.37151	0.93578	-0.287414	-1.55694	-0.548597
Dcun1d1	1.15375	0.379798	0.81627	-0.114114	-1.53386	-0.701846
Npy	1.35131	0.241546	0.7771	-0.44072	-1.44238	-0.486859
Nufip2	1.29262	0.499348	0.645239	-0.370832	-1.47533	-0.591039
Rpl37	1.26019	0.580776	0.659053	-0.38661	-1.41554	-0.69787
Atp6v1d	1.2829	0.727453	0.384353	-0.0906268	-1.06643	-1.23765
Vrk2	1.26898	0.832411	0.416345	-0.316675	-1.07999	-1.12107
Mknk2	1.22634	0.8309	0.50126	-0.361353	-1.02738	-1.16977
Ubxn2b	1.20117	1.05521	0.142401	-0.21914	-1.08562	-1.09401
Rasd1	0.848387	0.997807	0.673542	-0.150288	-1.1599	-1.20955
Cabp1	0.915806	0.949266	0.633882	-0.113635	-1.17537	-1.20995
Ezr	0.988901	1.04931	0.461656	-0.188505	-1.13174	-1.17962
Rpgr	0.964176	0.916619	0.584672	-0.0921817	-1.00832	-1.36496
Baiap2l1	0.879232	0.845568	0.597676	0.176739	-1.23417	-1.26505
Zfp605	1.04079	0.752457	0.584468	0.0708269	-1.16832	-1.28022
Ptgds	1.39044	0.816594	-0.00575838	-0.0955959	-1.34759	-0.758088
Map2k3	1.22599	0.728908	0.353761	-0.117745	-1.55729	-0.633617
Pfkfb2	0.418536	1.42792	0.573682	-0.330695	-0.757912	-1.33153
Fmr1	0.488824	1.27248	0.658989	-0.124541	-0.979289	-1.31646
Atf3	0.529626	1.17642	0.792427	-0.305277	-0.773079	-1.42012
Cdr1	0.620423	1.1645	0.704302	-0.227624	-0.853534	-1.40806
Akt2	0.25165	1.45134	0.730212	-0.346989	-1.02681	-1.0594
Smarcad1	0.572451	1.28129	0.752157	-0.502841	-1.03419	-1.06886
Kat6b	0.501169	1.25151	0.82358	-0.42151	-1.12792	-1.02683
Crtc1	0.589687	1.20543	0.832752	-0.510439	-1.10009	-1.01734
Tyro3	0.675506	1.22493	0.695233	-0.410552	-1.13714	-1.04798
Htra1	0.628277	1.12857	0.826706	-0.330312	-1.11066	-1.14258
Lcat	0.715912	1.04739	0.826382	-0.302666	-1.12494	-1.16208
Hsd11b1	0.668698	1.0763	0.702259	-0.0394507	-1.1826	-1.22521
Sash1	0.38498	1.13264	1.03488	-0.499378	-0.761133	-1.29199
Mylip	0.461889	1.1651	1.00869	-0.660875	-0.875429	-1.09937
Scarb1	0.502178	1.21377	0.914984	-0.658499	-0.815168	-1.15726
Uxs1	0.800983	0.784931	1.08908	-0.558762	-1.00917	-1.10706
Nr2f2	0.772909	0.823964	1.05952	-0.478348	-1.07576	-1.10229
Nckap5	0.749911	0.883629	1.0544	-0.598377	-1.00062	-1.08894
Pdlim7	0.691853	0.877733	1.10356	-0.573777	-1.05946	-1.0399
Tspan14	0.69267	0.838212	1.1342	-0.566106	-0.986729	-1.11225
Tiam1	0.630033	0.934269	1.04968	-0.394025	-1.04284	-1.17711
Papola	0.732995	0.981696	0.934753	-0.476274	-0.950472	-1.2227
Nf2	0.789314	0.849323	1.03459	-0.603047	-0.836632	-1.23355
Sp3	0.701668	0.891087	1.07499	-0.634786	-0.806005	-1.22696
Kif1c	0.739044	0.838071	1.05824	-0.497229	-0.847085	-1.29104
Sept6	0.532278	1.0245	1.08854	-0.657189	-0.801755	-1.18637
Agrn	0.569303	0.966385	1.12852	-0.644194	-0.928758	-1.09126
Grm3	0.404965	1.45655	0.705578	-0.756933	-0.853509	-0.956654
Mt2	0.482215	1.39555	0.735943	-0.897246	-0.866203	-0.850259
Serinc2	0.741602	1.2774	0.65657	-0.912376	-0.868919	-0.894278
Map4k3	0.725248	1.22104	0.743015	-0.783935	-0.927774	-0.977594
Brwd3	0.641709	1.27983	0.741308	-0.756478	-0.877869	-1.0285
Gad1	0.358351	1.33189	0.914185	-0.888296	-0.845643	-0.870485
Mapk14	0.520186	1.19719	0.953291	-0.952282	-0.813787	-0.904596
Zcchc14	0.516376	1.22017	0.930862	-0.935086	-0.826166	-0.906152
Dbp	0.472969	1.29754	0.868539	-0.985539	-0.82407	-0.829435
Kcnt2	0.533217	1.24027	0.868356	-0.629947	-0.969462	-1.04244
Fabp7	0.517376	1.20705	0.93013	-0.686483	-0.950265	-1.01781
Adamts3	0.543834	1.12721	0.998983	-0.694245	-0.957699	-1.01809
Ktn1	0.556041	1.23902	0.863342	-0.718481	-1.04871	-0.891213
Zfp189	0.815915	1.03625	0.834267	-0.627405	-1.18924	-0.869788
Zfp365	0.815091	1.09263	0.772285	-0.598532	-1.14284	-0.938639
Ccnd1	0.792787	1.0915	0.796739	-0.605418	-1.149	-0.926605
Sipa1l2	0.720221	1.05202	0.93528	-0.739362	-1.07442	-0.893738
Sptb	0.655072	1.12662	0.908352	-0.705196	-1.06089	-0.923963
Ndrg3	0.814748	1.08732	0.815381	-0.790713	-1.02539	-0.901348
Hunk	0.802015	1.0017	0.855283	-0.466401	-1.11359	-1.07901
Gm2115	0.831849	1.03058	0.823997	-0.568079	-1.0425	-1.07585
Syt12	0.856223	0.986229	0.845466	-0.558702	-1.0489	-1.08032
Homer3	0.749504	1.02408	0.910346	-0.5737	-1.0046	-1.10563
Stxbp2	0.7863	1.02533	0.861402	-0.521878	-1.04135	-1.1098
Klhl8	0.845558	1.10598	0.703838	-0.508617	-1.11517	-1.03158
Mmd2	0.970924	0.984594	0.729842	-0.595943	-1.13752	-0.951892
Arpc5	0.892972	0.981058	0.817323	-0.649178	-1.20197	-0.8402
Ccz1	0.968086	0.948658	0.779715	-0.681896	-1.18148	-0.833083
Ankrd13b	1.07367	0.838636	0.786526	-0.68524	-1.12607	-0.88753
Naa38	1.05249	0.865617	0.769647	-0.594202	-1.10175	-0.991802
Ptk2b	0.912405	0.893466	0.918644	-0.765172	-1.08048	-0.878861
Snn	0.981833	0.838152	0.9005	-0.728637	-1.05902	-0.932826
H3f3a	0.961821	0.958873	0.802157	-0.759757	-1.04444	-0.918657
Rfx1	1.03569	0.904474	0.711972	-0.478519	-1.16125	-1.01237
Rab40b	0.987961	0.908928	0.738072	-0.43876	-1.25442	-0.941778
4933412E12Rik	1.02353	0.894891	0.691325	-0.351674	-1.11337	-1.14471
Qtrtd1	1.06491	0.901796	0.674368	-0.456877	-1.04807	-1.13613
Adra1d	1.12157	0.819585	0.689921	-0.440489	-1.07278	-1.11781
Rnf145	1.06869	0.761572	0.859083	-0.610111	-1.09463	-0.984605
Ube2k	1.02854	0.762202	0.87279	-0.499045	-1.14494	-1.01954
Ccdc88c	1.07297	0.697878	0.875811	-0.466774	-1.06974	-1.11015
Bzw2	0.878542	0.913665	0.916241	-0.637454	-0.996593	-1.0744
Nav3	0.841158	0.952404	0.919692	-0.670171	-0.980777	-1.06231
Brd9	0.857194	0.935908	0.918495	-0.652728	-1.0212	-1.03767
Foxp1	0.830568	0.874678	0.993872	-0.606587	-1.04961	-1.04292
Nptx2	0.913887	0.831459	0.966641	-0.662895	-1.0128	-1.03629
Zfp362	0.944448	0.83475	0.922781	-0.614528	-1.00303	-1.08442
Nfix	0.91594	0.929162	0.858456	-0.621481	-1.10023	-0.981846
Dlg3	0.975479	0.865027	0.853165	-0.57944	-1.08486	-1.02937
Rtn4rl1	0.955441	0.847364	0.90278	-0.6318	-1.08502	-0.988768
Pex5l	0.961754	0.847171	0.857706	-0.483406	-1.04287	-1.14035
Car12	0.921181	0.897773	0.83648	-0.441867	-1.09027	-1.12329
Serpina3n	0.879044	0.860344	0.916159	-0.441927	-1.07225	-1.14137
Bhlhe22	0.895903	0.861082	0.88716	-0.406824	-1.10228	-1.13504
R3hdm4	0.89382	0.833748	0.908574	-0.395006	-1.03973	-1.2014
Npr3	0.858142	0.812374	0.979089	-0.43258	-1.09628	-1.12074
Gpm6b	0.880298	0.902927	0.844091	-0.361764	-1.13869	-1.12686
Mtfp1	1.06707	0.552518	1.06497	-0.780781	-0.944826	-0.958956
Psrc1	1.08734	0.535417	1.06093	-0.940207	-0.843788	-0.8997
Uhrf1bp1l	0.967363	0.599713	1.12959	-0.898942	-0.946777	-0.850943
Ddit4l	0.908054	0.528039	1.23312	-0.91217	-0.864723	-0.892319
Scn4b	0.930423	0.503277	1.23005	-0.92344	-0.848441	-0.891863
Mycbp2	0.86061	0.557885	1.24866	-0.937847	-0.948818	-0.780487
1190002N15Rik	0.954143	0.769888	0.997715	-0.763446	-1.00291	-0.955387
2900026A02Rik	0.912384	0.773959	1.02617	-0.73291	-1.08715	-0.892446
Rasgef1a	0.972846	0.735083	1.01451	-0.855373	-1.00193	-0.865133
Grin1	0.952988	0.746833	1.01937	-0.878582	-1.04099	-0.799614
Thrb	0.909406	0.733703	1.07537	-0.881679	-1.00191	-0.83489
Adam23	0.881878	0.779646	1.05322	-0.799702	-1.08395	-0.831085
Actr3	0.943839	0.704142	1.06071	-0.80627	-1.07075	-0.831673
Add2	0.824331	0.750127	1.13552	-0.786873	-0.965831	-0.957277
Camkk2	0.832405	0.827981	1.06287	-0.806724	-0.910917	-1.00562
Trim37	0.856922	0.768985	1.0908	-0.78991	-0.917216	-1.00958
Drd5	0.852172	0.747406	1.11846	-0.933277	-0.875716	-0.909042
Zfyve28	0.874753	0.745205	1.09939	-0.957427	-0.849648	-0.912275
Rock2	0.835516	0.744795	1.13256	-0.875332	-0.848007	-0.989533
Ogfrl1	0.866898	0.77254	1.084	-0.864524	-0.902568	-0.956343
Gm13051	0.800359	0.613952	1.26066	-0.951462	-0.825141	-0.898374
Ocln	0.662191	0.599783	1.37298	-0.910783	-0.842109	-0.882059
Tef	0.78117	0.758581	1.15789	-1.0071	-0.721976	-0.968566
Slc25a22	0.699093	0.815942	1.17839	-1.01162	-0.742733	-0.939076
Ccdc88a	0.759245	0.770851	1.17063	-0.883269	-0.792104	-1.02536
Usp25	0.901578	0.671402	1.09169	-0.580281	-1.17546	-0.908928
Zdhhc14	0.955487	0.680488	1.05111	-0.668594	-1.14152	-0.876966
Camk1g	1.0062	0.560144	1.09221	-0.614409	-1.10609	-0.938055
Arhgap12	0.913242	0.510733	1.22932	-0.714033	-1.01267	-0.926591
Gm608	0.895055	0.619819	1.16641	-0.698207	-1.00527	-0.977809
Ppp1r9b	0.833052	0.587268	1.23797	-0.696244	-1.07853	-0.883513
Miat	0.807247	0.616631	1.24701	-0.744751	-1.00435	-0.921789
Sptbn1	0.829809	0.766533	1.10423	-0.679254	-1.02267	-0.998647
Dcakd	0.809586	0.770483	1.10027	-0.58426	-1.08118	-1.0149
Wbp11	0.742709	0.756032	1.19074	-0.717949	-0.984235	-0.9873
Abi2	0.748042	0.79668	1.14995	-0.693844	-1.01201	-0.988816
Zfp148	0.695511	0.795957	1.19121	-0.703979	-1.0619	-0.916804
Gm996	0.783134	0.73349	1.11517	-0.450438	-1.19799	-0.983371
Actn4	0.825772	0.622992	1.16174	-0.422595	-1.15823	-1.02969
2900092D14Rik	0.856725	0.672913	1.15935	-0.814814	-0.780653	-1.09352
Slc4a7	0.893561	0.679488	1.12531	-0.77598	-0.852546	-1.06983
Dip2c	0.935631	0.647684	1.08125	-0.7186	-0.721784	-1.22419
Adam11	1.06274	0.660224	0.969794	-0.707724	-0.884926	-1.1001
D430041D05Rik	0.975352	0.737566	0.992117	-0.703748	-0.894452	-1.10684
Tbc1d14	0.958776	0.546825	1.15601	-0.658641	-0.948441	-1.05453
Crmp1	0.84151	1.0479	0.837102	-0.876683	-0.842702	-1.00713
Usp46	0.879477	1.01079	0.831203	-0.842885	-0.799764	-1.07882
Iqsec2	0.879423	1.02713	0.812346	-0.813243	-0.821342	-1.08432
Rbbp7	0.968106	0.965256	0.78553	-0.933177	-0.736672	-1.04904
Rab8b	0.893582	1.00563	0.822397	-0.913068	-0.75465	-1.05389
Btbd9	0.999296	0.883742	0.843209	-0.823195	-0.849175	-1.05388
Cpne6	0.943752	0.872989	0.913693	-0.84303	-0.842346	-1.04506
Lrrtm1	0.943241	0.858026	0.929412	-0.825813	-0.868598	-1.03627
St6galnac5	0.945678	0.89292	0.896941	-0.898204	-0.850796	-0.98654
Fam131a	0.938531	0.902736	0.891495	-0.913017	-0.809552	-1.01019
6330403A02Rik	0.960086	0.882011	0.891312	-0.913666	-0.822301	-0.997442
Skil	0.990735	0.900101	0.842644	-0.912289	-0.849062	-0.972129
Capza2	1.0117	0.903238	0.812174	-1.00234	-0.795644	-0.92912
Islr2	0.999322	0.976248	0.752335	-0.937628	-0.877826	-0.91245
Igfbp6	1.03916	0.891065	0.800185	-0.928913	-0.889261	-0.91224
Tnfrsf25	1.05489	0.912796	0.758301	-0.938277	-0.87576	-0.911955
Emx2	0.941097	1.01187	0.776797	-0.947407	-0.868272	-0.914089
Abhd6	0.917769	1.04863	0.759722	-0.955613	-0.898248	-0.872264
Mlc1	0.876723	1.06891	0.780485	-0.941072	-0.872469	-0.912581
Nr3c2	0.87156	1.04162	0.817468	-0.937578	-0.879812	-0.913257
Abi1	0.864424	1.03047	0.834912	-0.987267	-0.892791	-0.849743
Sorl1	0.883461	0.971274	0.880907	-0.930095	-0.85254	-0.953007
Tnfaip8l3	0.881919	0.968286	0.886667	-0.939314	-0.882263	-0.915294
Slc17a7	0.896535	0.945325	0.896169	-0.928024	-0.89561	-0.914396
Dgat2	0.912712	0.945778	0.878798	-0.940435	-0.871822	-0.925031
Jph4	0.920219	0.987667	0.825686	-0.900866	-0.866426	-0.966281
Meis2	0.950103	0.889325	0.898402	-0.930313	-0.892846	-0.91467
Spink8	0.962012	0.897433	0.877947	-0.928612	-0.894521	-0.914259
Slc30a3	0.965626	0.885176	0.886484	-0.928724	-0.894329	-0.914234
Fezf2	0.957448	0.890717	0.889324	-0.934296	-0.888274	-0.91492
Lct	0.93777	0.909512	0.890573	-0.939627	-0.882608	-0.91562
9130024F11Rik	0.929852	0.917004	0.891128	-0.93841	-0.883624	-0.91595
Foxg1	0.924974	0.919643	0.893699	-0.928052	-0.895767	-0.914496
Crym	0.952916	0.910071	0.874689	-0.925043	-0.898649	-0.913983
Ramp1	0.94195	0.91717	0.878791	-0.928082	-0.895454	-0.914375
Syndig1	0.996592	0.90682	0.83111	-0.934651	-0.88579	-0.914079
Kcnj4	0.943468	0.942208	0.851253	-0.927985	-0.894907	-0.914037
Evc2	0.973998	0.914425	0.846689	-0.95709	-0.860992	-0.91703
Fkbp1a	0.953279	0.930275	0.852019	-0.957779	-0.855043	-0.922752
Cpe	0.906496	0.861288	0.968008	-0.940511	-0.85684	-0.938441
Gria2	0.89525	0.884392	0.956583	-0.943662	-0.850529	-0.942034
Enc1	0.882395	0.89056	0.962458	-0.97651	-0.851958	-0.906947
Ankrd33b	0.909486	0.894839	0.933909	-0.92916	-0.894491	-0.914582
Kcnh3	0.918992	0.864438	0.953888	-0.929576	-0.893392	-0.914351
Chn1	0.964484	0.865224	0.903936	-0.972075	-0.819267	-0.942301
Ank3	0.920697	0.890832	0.923885	-0.968413	-0.827814	-0.939187
Rgs7bp	0.952022	0.789566	0.980328	-0.826148	-0.826011	-1.06976
Galnt9	0.930593	0.794516	1.00249	-0.849021	-0.860618	-1.01796
Ehmt1	0.915274	0.747824	1.05374	-0.887353	-0.788709	-1.04077
Lzts3	0.910078	0.789344	1.01762	-0.884212	-0.755669	-1.07716
Actb	0.858555	0.957529	0.911807	-0.871421	-0.801709	-1.05476
Fbxw7	0.896963	0.908255	0.9224	-0.861796	-0.798058	-1.06776
Kdm5b	0.900196	0.913584	0.914676	-0.83749	-0.82483	-1.06614
Zbtb18	0.876871	0.898198	0.947655	-0.806552	-0.816833	-1.09934
Rhou	0.920613	0.856	0.951882	-0.878326	-0.801317	-1.04885
Sv2b	0.90901	0.848932	0.966848	-0.860667	-0.790648	-1.07347
Bcl11a	0.928659	0.87876	0.919748	-0.870395	-0.79046	-1.06631
Cyp46a1	0.898511	0.883692	0.943183	-0.91033	-0.755449	-1.05961
Lrrn2	0.900456	0.841111	0.987827	-0.961043	-0.787287	-0.981064
Kcnb1	0.826391	0.889926	1.00928	-0.964339	-0.767683	-0.993571
Prkcb	0.850844	0.901263	0.980508	-0.94458	-0.817767	-0.970267
Gria3	0.814175	0.893974	1.02062	-0.898674	-0.831335	-0.998762
Ppp3r1	0.825608	0.871797	1.02567	-0.854377	-0.81111	-1.05759
Arhgef25	0.863818	0.825506	1.03351	-0.851492	-0.816897	-1.05445
Sipa1l1	0.82005	0.870428	1.03914	-0.844317	-0.941199	-0.944104
Tcf4	0.831864	0.916649	0.986359	-0.878395	-0.924933	-0.931544
Grin2b	0.843422	0.900165	0.990973	-0.862017	-0.940528	-0.932014
Myt1l	0.87272	0.843922	1.01542	-0.845868	-0.961914	-0.924284
Rnf112	0.881912	0.869201	0.982958	-0.83626	-0.93587	-0.961941
Ppp1r12a	0.86358	0.830136	1.03705	-0.909862	-0.954782	-0.866123
Ppp3ca	0.875794	0.894118	0.966433	-0.898652	-0.960125	-0.877569
Gria1	0.846182	0.90453	0.98484	-0.911514	-0.939163	-0.884875
Epha4	0.830507	0.928267	0.976202	-0.921799	-0.874252	-0.938924
Lhx2	0.825667	0.922749	0.986254	-0.934931	-0.884271	-0.915467
Rin1	0.845951	0.899664	0.989906	-0.929455	-0.892225	-0.91384
2900079G21Rik	0.784628	0.924891	1.02055	-0.946516	-0.869473	-0.914079
Fancd2	0.788101	0.953154	0.990247	-0.945581	-0.871419	-0.914502
Wfs1	0.812033	0.942337	0.978812	-0.910705	-0.864131	-0.958345
Wasl	0.860329	0.897109	0.976354	-0.994638	-0.877646	-0.861508
Arpp21	0.841385	0.902171	0.990369	-0.969803	-0.90138	-0.862742
Rbfox3	0.868518	0.88789	0.978936	-0.966303	-0.900598	-0.868444
Cebpd	0.857066	0.948783	0.931178	-0.93392	-0.888289	-0.914818
Lamp5	0.872835	0.920268	0.944558	-0.931562	-0.891435	-0.914665
Hpca	0.897182	0.92407	0.916931	-0.936627	-0.913509	-0.888047
Jak1	1.02441	0.759462	0.939183	-1.0183	-0.881476	-0.823279
Dgkb	0.989324	0.81975	0.919143	-1.03263	-0.830601	-0.864986
Sptan1	0.967895	0.843255	0.923439	-0.978362	-0.87693	-0.879296
Chst15	0.947046	0.831194	0.957452	-0.931175	-0.89038	-0.914136
Klk8	0.9508	0.846425	0.939401	-0.929744	-0.892658	-0.914224
Ywhaz	0.98603	0.792489	0.953168	-0.943468	-0.927114	-0.861105
Pgam2	1.02618	0.815651	0.890355	-0.927585	-0.891934	-0.91267
Ppp1r1b	0.99181	0.820646	0.921707	-0.934752	-0.882241	-0.91717
Xrn2	1.04624	0.782035	0.898847	-0.967445	-0.850859	-0.908822
Slc26a4	0.941507	0.736501	1.04657	-0.933019	-0.880606	-0.910952
Nsf	0.934654	0.77607	1.01814	-0.959209	-0.913265	-0.856387
Ppp3cb	0.942461	0.816806	0.973912	-0.911181	-0.856226	-0.965772
Mas1	0.957281	0.790662	0.984189	-0.937875	-0.880527	-0.91373
Crlf1	0.924598	0.816932	0.992416	-0.933855	-0.8827	-0.917392
Zfp706	0.923216	0.816289	0.994443	-0.911562	-0.889534	-0.932851
Wipf3	0.921251	0.834673	0.979414	-0.884747	-0.91425	-0.936342
Atp1a1	0.900198	0.835135	0.999273	-0.906832	-0.892416	-0.935358
Slit3	0.87012	0.843065	1.01857	-0.966905	-0.847802	-0.917047
Ankrd63	0.864066	0.836412	1.03163	-0.935611	-0.883028	-0.913472
Satb2	0.875549	0.864022	0.995867	-0.932009	-0.889303	-0.914126
Chrd	0.881316	0.870248	0.984381	-0.940355	-0.880387	-0.915203
Tmem181b-ps	0.900647	0.80147	1.02698	-0.973298	-0.838738	-0.917061
Mal2	1.0032	0.736572	0.982305	-0.850007	-0.860943	-1.01113
Enox1	0.968524	0.750641	1.00659	-0.875312	-0.865992	-0.984455
Trim2	1.0162	0.710799	0.993775	-0.881361	-0.864977	-0.974437
Dhx33	1.00883	0.690453	1.01818	-0.892844	-0.85291	-0.971709
Arhgap39	0.994715	0.7222	1.00651	-0.897754	-0.871629	-0.954044
Tab2	1.09388	0.717454	0.907645	-0.925738	-0.897505	-0.89574
Ptprg	1.0686	0.744831	0.908903	-0.840326	-0.948343	-0.933661
Slc35f3	1.02272	0.786125	0.914883	-0.779351	-0.998054	-0.946326
Nsmf	0.996572	0.82912	0.908552	-0.878159	-0.939154	-0.916931
Nov	1.00596	0.826835	0.900185	-0.860633	-0.920025	-0.952323
Slit1	0.998408	0.789193	0.93575	-0.772813	-0.92435	-1.02619
Ptpra	0.834712	0.88653	0.99577	-0.701198	-1.04207	-0.973745
Tenm4	0.768618	0.951988	0.99264	-0.704716	-1.04837	-0.960155
Kmt2d	0.732562	0.902002	1.07909	-0.779368	-1.02699	-0.907299
Sptbn2	0.809962	0.850812	1.05818	-0.770941	-1.03955	-0.908468
Slc8a2	0.801734	0.852244	1.06169	-0.749296	-1.05008	-0.916295
Camk2b	0.770618	0.911148	1.0411	-0.855861	-1.02491	-0.842097
Chrm3	0.773266	0.983752	0.970545	-0.850756	-0.999009	-0.877798
Chd3	0.88013	0.878192	0.965371	-0.731132	-0.960885	-1.03168
Fibcd1	0.913188	0.896011	0.917916	-0.74274	-0.983623	-1.00075
Dgkz	0.877994	0.852469	0.997288	-0.786012	-0.921609	-1.02013
Sobp	0.818853	0.939575	0.971733	-0.801069	-0.962839	-0.966252
Prkce	0.813735	0.961604	0.955639	-0.815204	-0.969172	-0.946602
Prkrir	0.694372	1.04556	0.976556	-0.819043	-0.951246	-0.946198
Rev3l	0.743989	0.995103	0.9829	-0.795206	-0.93553	-0.991255
Phactr1	0.728997	1.04754	0.930644	-0.769134	-0.835737	-1.10231
Srr	0.737129	1.03901	0.92793	-0.683022	-0.950555	-1.0705
Hes1	0.782348	0.922405	1.00569	-0.750542	-0.835469	-1.12444
Ryr3	0.778929	0.821612	1.1011	-0.711511	-0.897021	-1.09311
Pfn1	0.707384	0.887439	1.11189	-0.814416	-0.841053	-1.05124
Dab1	0.824301	1.03825	0.828277	-0.623413	-0.909657	-1.15776
Dmtn	0.790343	1.10557	0.805344	-0.717677	-0.886629	-1.09696
Chst2	0.821516	1.09495	0.767145	-0.666842	-0.836168	-1.1806
Snord49b	0.877759	1.00222	0.836169	-0.7392	-0.875919	-1.10103
Cdc40	0.890514	0.986485	0.811161	-0.69858	-0.761743	-1.22784
Mapk8	0.894631	0.93083	0.850113	-0.684581	-0.71281	-1.27818
Acap2	0.855001	0.93825	0.888636	-0.777127	-0.651547	-1.25321
Kctd12	0.859657	0.936914	0.891872	-0.739828	-0.707989	-1.24063
Sipa1l3	0.800709	0.932643	0.951667	-0.733371	-0.710235	-1.24141
Mapk4	0.87528	0.916817	0.914465	-0.801025	-0.729265	-1.17627
Iqgap2	0.860317	0.905079	0.943085	-0.756739	-0.783549	-1.16819
Secisbp2l	0.854105	0.883277	0.960728	-0.744967	-0.747478	-1.20567
Sec14l1	0.808728	0.979973	0.897176	-0.835939	-0.632769	-1.21717
Jph3	0.877629	0.9798	0.839566	-0.81503	-0.686307	-1.19566
Btbd3	1.03363	0.991556	0.645794	-0.658302	-0.815821	-1.19685
Klf16	0.979443	1.00543	0.687932	-0.772036	-0.672849	-1.22792
Ano3	0.984462	0.92323	0.791752	-0.747497	-0.766438	-1.18551
Fbxo34	1.06052	0.852258	0.778922	-0.766428	-0.737383	-1.18789
Tmsb4x	1.11194	0.897005	0.674023	-0.807586	-0.720985	-1.1544
Schip1	1.14118	0.899606	0.645462	-0.752821	-0.832554	-1.10087
Gprin1	0.918757	0.867206	0.910558	-0.654173	-0.84626	-1.19609
2900060B14Rik	0.937437	0.857448	0.91554	-0.724476	-0.833415	-1.15253
Nptx1	0.94644	0.776968	0.97178	-0.707228	-0.793917	-1.19404
Pkd2	0.893204	0.784879	1.01279	-0.646201	-0.860345	-1.18433
Seh1l	0.83373	0.831969	1.02827	-0.699946	-0.80029	-1.19373
Sertm1	0.937703	0.812794	0.913496	-0.554573	-0.838808	-1.27061
Dclk2	0.892915	0.885062	0.897683	-0.568114	-0.866813	-1.24073
Dnal4	0.864315	0.884118	0.918313	-0.541284	-0.867523	-1.25794
Gas7	0.917894	0.80555	0.932194	-0.667651	-0.664017	-1.32397
Zeb2	0.903341	0.832705	0.925257	-0.758913	-0.59836	-1.30403
Gabra2	0.945316	0.857732	0.880338	-0.710179	-0.717765	-1.25544
Tesc	0.924935	0.800458	0.962478	-0.760569	-0.697486	-1.22982
Arhgap32	0.893933	0.81647	0.965876	-0.729009	-0.678711	-1.26856
Ldha	1.03676	0.762856	0.846852	-0.673649	-0.650097	-1.32272
Pip5k1b	1.02556	0.820146	0.810648	-0.715522	-0.636449	-1.30438
Atp5b	0.851661	0.90478	0.902631	-0.933634	-0.487841	-1.2376
Camk4	0.855737	0.918868	0.899273	-0.992194	-0.512039	-1.16965
Psme4	0.908821	0.926388	0.845627	-0.933643	-0.555215	-1.19198
Traip	0.888491	0.832351	0.948805	-0.859241	-0.55846	-1.25195
Plch2	0.846985	0.9093	0.871894	-0.893176	-0.42438	-1.31062
Slc1a3	0.924412	0.923581	0.813152	-0.885779	-0.5198	-1.25557
Hspa2	0.965938	0.894258	0.784604	-0.928267	-0.46031	-1.25622
Nudcd3	0.803786	0.960158	0.945555	-0.876493	-0.704665	-1.12834
Med1	0.832629	0.92541	0.94775	-0.8703	-0.683031	-1.15246
Slc16a2	0.813291	0.932043	0.961609	-0.853859	-0.703911	-1.14917
Fhl2	0.765547	0.962698	0.964788	-0.873708	-0.64699	-1.17234
Sema3e	0.793391	0.918479	0.981486	-0.945662	-0.607278	-1.14042
Slc41a1	0.737124	0.93559	1.00515	-0.913602	-0.582132	-1.18213
Mast3	0.90299	0.864646	0.946203	-0.908593	-0.694417	-1.11083
Nr2f1	0.881571	0.861307	0.964994	-0.917664	-0.665713	-1.12449
Stxbp5l	0.895442	0.818954	0.985649	-0.963747	-0.623381	-1.11292
Mmp17	0.880576	0.922496	0.899672	-0.883409	-0.655919	-1.16342
Gda	0.924553	0.882448	0.888452	-0.916184	-0.611383	-1.16789
Ppargc1a	0.804722	0.659709	1.14917	-0.694295	-0.590411	-1.3289
Lrrfip1	0.739475	0.764424	1.13627	-0.677789	-0.670652	-1.29173
Nefl	0.792917	0.73488	1.11945	-0.734395	-0.632987	-1.27987
Kdm6a	0.805626	0.741594	1.10883	-0.881313	-0.555736	-1.219
Bri3bp	0.810978	0.733097	1.08231	-0.909709	-0.450644	-1.26603
Csnk1a1	0.893566	0.669338	1.08305	-0.919748	-0.513318	-1.21289
Rbbp6	0.961765	0.640985	1.04807	-0.8695	-0.556674	-1.22465
Tmem178	0.654026	0.938503	1.0678	-0.833577	-0.606864	-1.21989
Tctn2	0.616863	1.00105	1.04432	-0.844891	-0.624473	-1.19288
Rasa1	0.646166	1.04895	0.975039	-0.8466	-0.636039	-1.18752
Ncor1	0.690906	1.006	0.997857	-0.884968	-0.688041	-1.12175
9330159F19Rik	0.538404	0.988841	1.14301	-0.960324	-0.710608	-0.999326
B4galt6	0.707759	0.893986	1.09532	-0.930431	-0.691014	-1.07561
Trmt1	0.626654	0.949896	1.11188	-0.928633	-0.709751	-1.05005
Cabin1	0.618333	1.0405	1.03282	-0.807665	-0.798301	-1.08568
2900097C17Rik	0.615006	0.950261	1.12075	-0.83249	-0.765745	-1.08779
Arhgef3	0.699187	1.04227	0.967618	-0.970047	-0.73646	-1.00257
Pgbd5	0.587651	1.09044	0.985382	-1.03596	-0.59353	-1.03398
Zranb1	0.56156	1.07865	1.02789	-0.96589	-0.647489	-1.05472
Pip5k1a	0.818081	0.807356	1.06924	-0.982997	-0.627342	-1.08434
Ankhd1	0.823753	0.831238	1.03693	-0.924704	-0.620306	-1.14691
Kcnj9	0.816445	0.843472	1.04877	-0.946845	-0.689238	-1.07261
Ryr2	0.827126	0.865543	1.02245	-0.945322	-0.709442	-1.06035
Map1a	0.823322	0.735584	1.12457	-0.84473	-0.682375	-1.15637
Kcnab2	0.835457	0.734076	1.12061	-0.822392	-0.725524	-1.14222
Gal3st3	0.799	0.820006	1.07546	-0.857841	-0.683688	-1.15294
Elk1	0.980204	0.655093	1.06074	-0.895651	-0.724101	-1.07628
Dpf1	0.959536	0.642222	1.09561	-0.971146	-0.733779	-0.992438
Slc24a2	0.676948	0.852864	1.14243	-1.05198	-0.598075	-1.02218
Dag1	0.672257	0.866053	1.11893	-1.02145	-0.530866	-1.10492
Gabra1	0.821544	0.820072	1.06243	-1.07383	-0.670375	-0.959834
Celsr2	0.792075	0.909866	1.01102	-1.068	-0.701997	-0.942968
Scn2a1	0.757588	0.89928	1.03975	-1.03914	-0.625191	-1.03228
Wnt2	0.859402	0.798956	1.00608	-1.10238	-0.484663	-1.07739
Dock9	0.810245	0.740472	1.10641	-1.18724	-0.533421	-0.936469
Spred1	1.05208	0.75898	0.874296	-1.12459	-0.593305	-0.967459
Mtdh	0.998884	0.698065	0.980875	-1.13623	-0.579036	-0.962558
Gabrb1	0.953718	0.865903	0.883059	-1.126	-0.63022	-0.946458
Phf20l1	0.957537	0.691209	1.05625	-1.06849	-0.751336	-0.885171
Fam60a	0.892682	0.758578	1.06423	-1.00751	-0.75054	-0.957442
Dapk1	0.946658	0.724256	1.04531	-1.00423	-0.776413	-0.935584
Dlgap1	0.847332	0.838969	1.02687	-1.11007	-0.74462	-0.858481
Rap2b	0.892361	0.827013	0.998719	-1.0754	-0.730246	-0.91245
Akap11	0.878268	0.777584	1.05433	-1.07991	-0.722145	-0.908129
Tgfb2	0.981064	0.757797	0.980952	-1.05704	-0.80637	-0.856404
Trio	0.931473	0.806417	0.985887	-1.06517	-0.829287	-0.829315
Gucy1b3	0.965595	0.789577	0.966031	-1.07544	-0.814435	-0.831327
Olfm1	0.948149	0.847409	0.929698	-1.07604	-0.805229	-0.843983
Brinp1	0.910903	0.851406	0.962417	-1.07897	-0.80433	-0.841427
Prnp	0.925839	0.841182	0.963765	-1.02387	-0.827946	-0.87897
Cacna2d1	0.981565	0.785318	0.942911	-0.99458	-0.669784	-1.04543
Epn2	0.977653	0.812966	0.935031	-0.940738	-0.767847	-1.01706
Lmo1	0.99205	0.842805	0.889775	-0.934398	-0.756825	-1.03341
Slk	1.02108	0.777235	0.923972	-0.92637	-0.778012	-1.0179
Wdr26	1.11062	0.771173	0.829261	-0.943746	-0.75759	-1.00972
Pde2a	0.851492	0.956926	0.880534	-1.08534	-0.556687	-1.04693
Ddn	0.909	0.884547	0.902085	-1.06581	-0.576767	-1.05306
Myo5b	0.903706	0.925958	0.87047	-1.05982	-0.596925	-1.04339
Rapgefl1	0.89337	0.915559	0.893975	-1.06689	-0.608336	-1.02768
Dscaml1	0.885853	0.871438	0.944166	-1.06252	-0.604516	-1.03442
2010300C02Rik	0.911952	0.952939	0.836528	-1.00626	-0.611857	-1.0833
Neurod1	0.97026	0.912711	0.81803	-1.05292	-0.612315	-1.03576
Dgkd	0.930411	0.941054	0.819155	-1.06642	-0.565654	-1.05854
Atf6	0.972224	0.901324	0.846549	-1.00553	-0.707632	-1.00694
Itpka	0.935944	0.878705	0.908094	-1.01737	-0.714739	-0.99064
Ppm1e	0.927339	0.915927	0.882476	-0.965233	-0.737105	-1.0234
Itpr1	0.893905	0.935759	0.900677	-1.00742	-0.775017	-0.947908
Wasf1	0.898575	0.954873	0.874286	-1.05081	-0.782942	-0.893986
Mkl2	0.896352	0.925656	0.908704	-1.03291	-0.795035	-0.902763
Lingo1	0.94183	0.851904	0.933436	-1.03324	-0.764414	-0.929513
Sun1	0.951717	0.838461	0.927805	-1.07953	-0.712576	-0.925878
Mapk10	0.947861	0.886528	0.885128	-1.07647	-0.712923	-0.930124
Arc	0.816562	0.952526	0.95503	-0.94398	-0.751701	-1.02844
Kbtbd11	0.846694	0.956828	0.921074	-0.946679	-0.74316	-1.03476
Lrrc7	0.87674	0.893413	0.956906	-1.02073	-0.753657	-0.952672
Runx1t1	0.839134	0.897853	0.982104	-1.04024	-0.709391	-0.969458
Sparcl1	0.819906	0.945802	0.961628	-1.03163	-0.790782	-0.904926
Taok1	0.800025	0.906874	1.01025	-1.09736	-0.788767	-0.831023
Cx3cl1	0.870879	0.865862	0.974787	-1.14796	-0.75477	-0.808799
Dmxl2	0.854396	0.875089	0.984268	-1.13593	-0.801979	-0.775847
Dock4	0.8647	0.907353	0.933289	-1.17422	-0.70632	-0.824807
Rasl11b	0.891829	0.88797	0.931637	-1.13165	-0.690633	-0.889154
Cecr6	0.962206	0.880741	0.872739	-1.13222	-0.767422	-0.816049
3110035E14Rik	0.953226	0.88665	0.881871	-1.09882	-0.771685	-0.85124
Rgs14	0.935037	0.911506	0.866183	-1.14981	-0.805677	-0.757238
Pls3	0.93218	0.894627	0.902564	-1.05712	-0.849282	-0.822964
Zfp91	0.921351	0.935397	0.871013	-1.06633	-0.841728	-0.8197
Tpst2	0.888838	0.918538	0.917754	-1.08531	-0.848001	-0.791818
Mpped1	0.87916	0.941048	0.904325	-1.08624	-0.789325	-0.848964
Rgs4	0.779712	0.908664	1.03379	-1.03907	-0.869652	-0.813447
Socs7	0.779262	0.95718	0.986121	-1.05222	-0.866214	-0.804127
Wbscr17	0.808167	0.920269	0.996172	-1.05524	-0.8532	-0.816164
Ncdn	0.837065	0.924051	0.959334	-1.07945	-0.902601	-0.7384
Pcdh20	0.796047	0.924084	0.984151	-1.14252	-0.878156	-0.683609
Zmym2	0.84574	0.78922	1.07117	-1.10003	-0.888549	-0.717545
Cap2	0.823561	0.825595	1.06263	-1.08947	-0.874592	-0.747728
Kcnd2	0.782864	0.86135	1.06106	-1.12952	-0.819737	-0.756019
Agap2	0.917802	0.867171	0.938478	-1.07746	-0.891366	-0.754627
Dusp6	0.881173	0.903696	0.936553	-1.0896	-0.890366	-0.741451
Hivep2	0.892709	0.865636	0.972489	-1.01619	-0.909124	-0.805519
Tspan13	0.908543	0.859552	0.96118	-1.03879	-0.889394	-0.801092
Akap5	0.871163	0.839525	1.01065	-1.04654	-0.929979	-0.744818
Sprn	0.841726	0.919481	0.969591	-0.964027	-0.972435	-0.794336
Trim9	0.890012	0.892409	0.949179	-0.972474	-0.973296	-0.785831
Thy1	0.875573	0.883348	0.972842	-0.99435	-0.934325	-0.803088
Cttnbp2	0.857061	0.893664	0.972245	-1.00095	-0.996978	-0.725046
Atp2b1	0.827361	0.88697	1.00994	-0.981739	-0.986921	-0.755612
Cds1	0.797114	0.87135	1.04747	-1.01502	-0.975665	-0.725248
Gabrb3	0.787632	0.898599	1.03156	-1.03267	-0.947023	-0.738096
Cck	0.777048	0.908963	1.03665	-0.952333	-0.988562	-0.781764
Ptprs	0.869822	0.813493	1.03829	-1.04859	-0.884336	-0.788669
Pou3f3	0.886755	0.780656	1.05432	-1.02638	-0.879967	-0.81538
Safb	0.836156	0.801886	1.07815	-1.05933	-0.846273	-0.810585
Kif1b	0.800161	0.787162	1.12851	-0.973908	-0.892459	-0.849468
Zfp462	0.830457	0.7507	1.13153	-0.971901	-0.928111	-0.812677
Wsb2	0.823134	0.759424	1.12919	-1.01784	-0.845418	-0.848487
Nptn	0.781752	0.793826	1.13542	-1.01808	-0.841275	-0.851642
Kcnc3	0.857004	0.628504	1.1914	-1.06942	-0.891548	-0.71594
Atxn7l3	0.873357	0.654753	1.14992	-1.1107	-0.893917	-0.673418
Crtac1	1.11741	0.796998	0.754429	-0.887539	-0.596736	-1.18457
1110008P14Rik	1.117	0.803294	0.770393	-1.01598	-0.638621	-1.03608
Zfp667	1.18847	0.734341	0.750672	-0.995635	-0.631679	-1.04617
Ep400	1.20363	0.804017	0.651531	-1.03519	-0.599824	-1.02417
Calm2	1.17245	0.837649	0.676645	-1.00537	-0.696474	-0.984901
Ppil4	0.960919	1.07237	0.643581	-1.15312	-0.657294	-0.866449
Actg1	1.00681	1.01545	0.640516	-1.15213	-0.559778	-0.950872
Abracl	0.962391	0.990857	0.741309	-1.1126	-0.627739	-0.954215
Exoc6b	0.98555	1.00411	0.706508	-1.12054	-0.677357	-0.898265
Samd8	0.824148	1.03184	0.842332	-0.999829	-0.620712	-1.07778
Plcl2	0.82546	1.06629	0.779196	-1.04358	-0.52973	-1.09764
Rnf26	0.950253	0.976784	0.745678	-0.988249	-0.532775	-1.15169
Srsf7	0.985254	1.00219	0.676995	-0.949622	-0.545564	-1.16925
C530008M17Rik	1.104	0.848022	0.764439	-0.809267	-0.998753	-0.908438
Sstr4	1.09106	0.860173	0.771925	-0.937157	-0.875012	-0.910992
Acvr1c	1.12718	0.852818	0.736117	-0.928652	-0.879502	-0.907958
Homer1	0.973184	0.930689	0.824805	-0.785498	-0.944684	-0.998496
Ccsap	1.01122	0.890469	0.826256	-0.796095	-0.934333	-0.997521
Rnf182	1.02137	0.957776	0.744812	-0.833566	-0.905812	-0.98458
Shisa7	0.953361	1.0308	0.740593	-0.851277	-0.921804	-0.951672
Doc2b	1.03411	0.926676	0.741986	-0.663822	-0.987738	-1.05122
Sh3bp4	1.00118	1.00803	0.695533	-0.706659	-0.965911	-1.03218
Plec	1.11139	0.814356	0.773637	-0.697981	-0.919697	-1.08171
Ddx46	1.13249	0.836716	0.723547	-0.671824	-1.02512	-0.995811
Eftud2	1.10003	0.999054	0.599239	-0.886187	-0.958543	-0.853589
Cdkl5	1.0597	0.956627	0.701223	-0.840228	-0.97051	-0.906814
Klhl5	1.01806	1.01786	0.676423	-0.867146	-1.01103	-0.834172
Arid1b	1.00734	1.05517	0.642382	-0.91416	-0.995808	-0.794924
Nmt2	0.992053	1.08133	0.625222	-0.798143	-1.03001	-0.870451
Bcl7a	1.15241	0.966092	0.568149	-0.974691	-0.87035	-0.841606
Mlip	1.16372	0.906736	0.628046	-0.928238	-0.867566	-0.902694
Dynll1	1.22936	0.839467	0.615264	-0.857385	-0.882534	-0.944168
Atrip	1.0103	0.618515	0.727567	0.0645655	-0.952867	-1.46808
Pfas	0.879489	0.454546	0.735225	0.434124	-0.971152	-1.53223
Garem	0.648447	0.942868	0.83316	-0.0979794	-0.788769	-1.53773
Axin1	0.581036	0.817699	0.915539	0.0338696	-0.728249	-1.61989
Igsf11	0.753293	0.80365	0.917841	-0.154717	-0.821674	-1.49839
Oaz1	0.866008	0.798256	0.810659	-0.136175	-0.851384	-1.48736
Ppm1k	0.80206	0.844236	0.795174	-0.142699	-0.731579	-1.56719
Klhl23	0.846511	0.714707	0.811126	-0.0179188	-0.763264	-1.59116
Ppm1d	0.693603	0.642262	0.740656	0.191845	-0.445598	-1.82277
Stk4	0.457516	0.997148	0.762584	0.280568	-1.15787	-1.33995
Ntsr2	0.536763	1.18845	0.544728	0.0743637	-0.819085	-1.52522
Zfp239	0.808467	0.997334	0.413435	0.186537	-0.847845	-1.55793
Fam193a	0.465233	0.693435	1.26804	-0.116181	-1.07779	-1.23274
Nr1d1	0.393816	0.871664	1.22179	-0.236999	-1.07872	-1.17155
Ipw	0.639243	0.781406	1.07835	-0.142723	-1.07431	-1.28197
Arhgap17	0.366003	0.872769	1.21789	-0.347552	-0.682997	-1.42611
Lrp1	0.634936	0.820791	1.15745	-0.493931	-0.842925	-1.27632
Kdm4b	0.652453	0.769013	1.16688	-0.423077	-0.861119	-1.30415
Cdk13	0.539027	0.924458	1.14593	-0.504316	-0.863326	-1.24177
Ybx3	0.495416	0.711144	1.32134	-0.407365	-0.84979	-1.27075
Lrrc10b	0.569802	0.794021	1.13066	-0.365221	-0.636722	-1.49254
Tor1b	0.697791	0.764929	1.03889	-0.250149	-0.771052	-1.4804
Ppp2r5a	0.737477	0.410005	1.34484	-0.361453	-0.867337	-1.26353
Phf20	0.798819	0.699842	1.12471	-0.462449	-0.909463	-1.25146
Cbx6	0.829695	0.622761	1.16555	-0.444458	-1.03396	-1.13959
Stx6	0.812581	0.614508	1.21499	-0.587708	-0.904197	-1.15018
Nucks1	0.706076	0.601531	1.30113	-0.561619	-0.889514	-1.1576
Zranb3	0.930418	0.537725	0.965366	-0.171675	-0.727294	-1.53454
Ccdc132	0.908148	0.698495	0.902202	-0.227909	-0.808711	-1.47223
Prps2	0.836743	0.509765	1.14523	-0.285162	-0.777234	-1.42935
Ctsz	1.02811	0.498888	1.00804	-0.295891	-0.915223	-1.32392
Tfdp2	0.643896	0.596821	1.03828	0.20375	-1.1238	-1.35895
D930015E06Rik	0.508895	0.451193	1.29779	0.124156	-1.17156	-1.21047
Ptn	0.736776	0.333358	1.19154	0.143101	-1.11783	-1.28695
Cyb5r1	1.15273	0.0441429	1.04704	-0.0748733	-0.756664	-1.41238
Pias2	1.21267	0.123801	0.949325	-0.00968875	-1.03212	-1.24399
Gatad2b	1.02745	0.287036	1.06174	-0.0714428	-0.96057	-1.3442
C130071C03Rik	1.18634	0.327179	0.973153	-0.507433	-0.588159	-1.39108
Ipo11	1.36448	0.17659	0.858063	-0.480179	-0.572845	-1.34611
Krit1	1.13336	0.553891	0.800989	-0.146727	-1.12459	-1.21692
Spata2	1.13829	0.555461	0.827576	-0.223776	-1.04529	-1.25227
Ifitm3	1.2753	0.551214	0.737244	-0.384387	-1.04679	-1.13258
Stx1a	1.27306	0.516717	0.773909	-0.392661	-1.04992	-1.1211
Taf9	1.36656	0.47655	0.660031	-0.359482	-0.92535	-1.21831
Ckmt1	1.188	0.712448	0.682572	-0.457358	-0.791928	-1.33373
D8Ertd82e	1.06621	0.733724	0.834281	-0.539235	-0.779543	-1.31543
Rfc5	1.08095	0.701028	0.769331	-0.414342	-0.685571	-1.4514
Gm20754	1.23176	0.524791	0.853402	-0.613979	-0.763328	-1.23265
Dusp18	1.27484	0.409297	0.807126	-0.401061	-0.720692	-1.36951
4833420G17Rik	1.1323	0.583465	0.835799	-0.617383	-0.504902	-1.42927
Aco2	1.24974	0.497449	0.794984	-0.612413	-0.563862	-1.3659
Med10	1.29603	0.749316	0.601249	-0.817633	-0.746751	-1.08221
Ensa	1.35827	0.598453	0.641608	-0.732832	-0.700148	-1.16535
Pdap1	1.32199	0.695422	0.581405	-0.609194	-0.79443	-1.19519
Zmat2	1.25767	0.825653	0.472835	-0.653531	-0.579911	-1.32272
Nmt1	0.985819	0.85104	0.763788	-0.727778	-0.468973	-1.4039
5730522E02Rik	0.951038	0.697188	0.916644	-0.788731	-0.354317	-1.42182
Wrap53	0.966256	0.727673	0.844204	-0.670116	-0.372596	-1.49542
Rnf40	0.990816	0.759724	0.774004	-0.769754	-0.281636	-1.47315
Gm2a	0.881407	0.913685	0.768021	-0.493284	-0.580482	-1.48935
Cpd	0.911582	0.845123	0.826975	-0.606167	-0.515372	-1.46214
Gpd1	0.964672	0.763736	0.853219	-0.563812	-0.55921	-1.45861
Gm3893	0.952287	0.743765	0.915406	-0.541598	-0.669892	-1.39997
Tnr	0.801543	0.829051	0.967811	-0.545434	-0.621083	-1.43189
Otud1	0.92516	0.692507	0.879703	-0.40289	-0.530088	-1.56439
Mllt3	0.749493	0.923964	0.935364	-0.686222	-0.519397	-1.4032
Kcnh7	0.746701	0.89817	0.980159	-0.82703	-0.466198	-1.3318
Cpeb1	0.754807	0.901754	0.983473	-0.695566	-0.601019	-1.34345
Smim13	0.761993	0.956281	0.934012	-0.658397	-0.671959	-1.32193
Atp2c1	0.710448	1.03318	0.828463	-0.578868	-0.538419	-1.45481
Cep70	0.710312	1.0716	0.813558	-0.695075	-0.505003	-1.39539
1110032F04Rik	0.796498	1.03552	0.803959	-0.688743	-0.601654	-1.34558
Frmpd4	0.694737	0.926736	0.883728	-0.629628	-0.336865	-1.53871
Sf3b1	0.740874	0.957852	0.821475	-0.549889	-0.430466	-1.53985
Xpnpep1	0.891277	0.997689	0.751695	-0.440155	-0.977071	-1.22343
Ifi27	0.903904	1.0088	0.686143	-0.413734	-0.83183	-1.35328
Wnt4	0.806066	0.96116	0.778252	-0.231265	-0.945588	-1.36862
Ddx19b	0.887561	0.892846	0.740692	-0.247655	-0.804436	-1.46901
BC048507	0.820751	0.950599	0.714708	-0.191786	-0.798356	-1.49592
Kcnip2	0.872603	0.819746	0.896574	-0.355296	-0.850397	-1.38323
Als2	0.903374	0.846277	0.828529	-0.405023	-0.728862	-1.44429
Ahctf1	0.847867	1.09752	0.547865	-0.291591	-0.734962	-1.4667
Por	0.689725	1.21167	0.610917	-0.339362	-0.764826	-1.40812
Sema7a	0.881805	0.999682	0.611398	-0.380842	-0.569274	-1.54277
Kcnj3	0.904783	0.903878	0.674107	-0.512122	-0.391203	-1.57944
Etl4	0.734358	1.02135	0.605649	-0.192934	-0.508663	-1.65976
Gas2l1	0.70351	1.02255	0.679367	-0.311396	-0.451833	-1.6422
Fam26e	0.888251	0.775008	0.651402	-0.186715	-0.397973	-1.72997
Fth1	1.02227	0.802713	0.54934	-0.183864	-0.558593	-1.63187
1110059G10Rik	1.07781	0.82837	0.438135	-0.15628	-0.573436	-1.6146
Sec14l2	1.01927	0.923397	0.537516	-0.248348	-0.750338	-1.48149
Vps36	0.959769	0.853643	0.649987	-0.21712	-0.700276	-1.546
Cntnap5b	1.24154	0.712761	0.418608	-0.349518	-0.4612	-1.56219
Scg5	1.07356	1.07204	0.204446	-0.27324	-0.577344	-1.49947
Trpm7	0.840193	0.351276	1.38029	-0.703319	-0.821805	-1.04664
Tmeff1	0.826548	0.527153	1.2845	-0.705682	-0.857435	-1.07508
Map9	0.77405	0.476728	1.34851	-0.604938	-0.982748	-1.0116
Phf3	0.722629	0.400902	1.4356	-0.918575	-0.63771	-1.00284
Thoc2	0.649349	0.45635	1.43633	-0.813287	-0.58929	-1.13945
Smg1	0.923538	0.296448	1.28462	-0.851524	-0.428096	-1.22499
Srek1	1.04403	0.245114	1.24004	-0.902164	-0.51791	-1.1091
Pde4a	0.988243	0.373733	1.20888	-0.755164	-0.588741	-1.22695
Ptprj	0.899972	0.411767	1.28088	-0.96158	-0.565473	-1.06557
Col4a1	0.971409	0.199948	1.33498	-0.67405	-0.691185	-1.14111
Stac2	0.830182	-0.0954664	1.58381	-0.797029	-0.744925	-0.776571
Pdlim1	1.01916	0.242638	1.30507	-0.891733	-0.815385	-0.859755
Itga7	1.07961	0.118253	1.31111	-0.87361	-0.794897	-0.840469
Spred2	1.02796	0.210408	1.30803	-0.736052	-0.843463	-0.966887
Il17ra	0.94584	0.389746	1.28775	-0.897797	-0.848344	-0.877192
Galnt3	0.840029	0.419695	1.35507	-0.907685	-0.831299	-0.87581
Pitpnm2	0.863089	0.295169	1.39361	-1.04213	-0.762682	-0.747052
Efnb2	1.02667	0.236941	1.28379	-1.06308	-0.671653	-0.812671
Ndufs3	1.10206	0.298923	1.18364	-1.06349	-0.700687	-0.820445
Slmap	1.09752	0.247576	1.22328	-0.958172	-0.912989	-0.697212
Ep300	0.993583	0.0648502	1.39959	-0.942303	-0.838787	-0.676933
Pabpn1	1.08996	0.110586	1.28084	-1.09028	-0.733719	-0.657392
Pttg1ip	0.952224	-0.0559028	1.40051	-0.417694	-0.632418	-1.24672
Xist	0.80085	-0.170816	1.49946	-0.260809	-0.568905	-1.29978
Sin3a	0.353412	0.327521	1.69176	-0.652824	-0.841926	-0.877938
Dnajc13	0.365927	0.136089	1.72376	-0.770562	-0.393212	-1.062
Ifitm1	1.31323	-0.776529	1.26097	-0.647097	-0.545987	-0.604593
Mkrn1	1.53836	0.466999	0.51149	-0.899774	-0.943975	-0.673099
Arhgef7	1.47371	0.397933	0.659237	-1.07826	-0.820014	-0.632606
Sh3gl2	1.34657	0.462822	0.755449	-0.96413	-1.1095	-0.491217
Cap1	1.28522	0.617191	0.716278	-0.707304	-1.20795	-0.703437
Angel2	1.34147	0.476803	0.75999	-0.672851	-1.20519	-0.70023
Trmt6	1.27964	0.259323	0.986139	-0.808994	-1.17095	-0.545158
Ramp2	1.33699	0.196741	0.979897	-0.739227	-1.10267	-0.671731
Cnot1	1.4278	0.181042	0.885192	-0.807692	-1.03132	-0.655027
Lztr1	1.19872	0.488156	0.967118	-0.746324	-1.03405	-0.873619
Acot2	1.22897	0.550817	0.870562	-0.646964	-0.962896	-1.04049
Peli2	1.30176	0.304085	0.985616	-0.900118	-0.823346	-0.867993
Mgat4b	1.33972	0.419377	0.85752	-0.919635	-0.912944	-0.784043
Baz1b	1.27997	0.366494	0.967748	-0.893309	-0.938151	-0.782751
Dnajc2	1.6656	-0.064531	0.651239	-0.486699	-0.913775	-0.851838
Cnot4	1.42526	-0.0810587	1.02688	-0.731222	-0.700869	-0.938984
Znrd1	1.6454	0.2217	0.281758	-1.00991	-1.06728	-0.0716719
Cox8a	1.31024	0.970917	0.302391	-0.915015	-0.934026	-0.734505
Styx	1.21841	1.05284	0.336921	-0.94348	-0.926583	-0.738102
Yap1	1.31431	0.97757	0.29264	-0.90723	-0.810565	-0.866728
Adamts1	1.34923	0.865876	0.395154	-0.903522	-0.832787	-0.873954
Ccdc32	1.31247	0.88801	0.383733	-1.12595	-0.656383	-0.801876
Tom1l1	1.52525	0.877	-0.0138436	-0.831464	-0.756756	-0.800183
Tril	1.41826	0.969158	0.0861144	-0.85714	-0.788301	-0.828094
Sumo2	1.33904	0.765935	0.481524	-0.867921	-0.577859	-1.14072
Gga3	1.26662	0.816946	0.506949	-0.908375	-0.500977	-1.18116
Bet1l	1.32893	0.857896	0.367002	-0.899913	-0.522249	-1.13167
Sub1	1.35387	0.816465	0.379751	-0.927906	-0.511546	-1.11064
Rnf2	1.45388	0.545714	0.558571	-1.03546	-0.611442	-0.911257
Gmpr	1.36743	0.745	0.502665	-0.951593	-0.702771	-0.960734
Calm1	1.33711	0.75156	0.550401	-0.992785	-0.780793	-0.865496
Rps12	1.63152	0.745992	-0.190925	-1.018	-0.470167	-0.698428
Ap1ar	0.942156	1.2449	0.414033	-1.11268	-0.593552	-0.894857
Asphd2	0.808869	1.19176	0.6299	-1.23262	-0.572005	-0.825911
Ola1	0.924689	1.13184	0.572362	-1.24644	-0.574803	-0.807641
Itga6	0.672619	1.22575	0.532386	-1.47912	-0.229776	-0.721862
Pip5k1c	0.791591	1.02501	0.667638	-1.51868	-0.25425	-0.71131
Smad3	0.896272	1.05129	0.544968	-1.50603	-0.352196	-0.634304
Crk	0.995434	0.769395	0.742604	-1.49345	-0.260811	-0.753171
Ist1	1.02107	0.867606	0.748509	-1.30976	-0.508925	-0.818504
Mdga1	1.02294	0.811226	0.778675	-1.35973	-0.460459	-0.792654
Nrip1	0.901239	0.861149	0.841267	-1.40591	-0.449571	-0.748176
Vps13c	0.841697	1.06039	0.673525	-1.3888	-0.39283	-0.793987
Ube2ql1	0.784324	1.03684	0.730716	-1.43791	-0.347443	-0.766519
Stim2	0.766985	1.03229	0.785474	-1.36303	-0.360884	-0.86084
Ski	0.800249	0.990046	0.80043	-1.34374	-0.344574	-0.902407
Slc25a5	0.776637	1.03346	0.744511	-1.36211	-0.273672	-0.918829
Tmod3	1.13549	0.787939	0.650454	-1.13705	-0.305137	-1.1317
Tmem63b	1.16153	0.872173	0.594878	-1.10803	-0.484122	-1.03643
Chm	1.06285	0.920412	0.612206	-1.25302	-0.373535	-0.968919
Gphn	1.09445	0.868768	0.562178	-1.37261	-0.274002	-0.878782
Rmnd5b	1.13522	0.692461	0.762309	-1.34481	-0.43968	-0.805495
Tpm3	1.15094	0.664192	0.770334	-1.31982	-0.411579	-0.85407
Rnf146	1.21011	0.804718	0.584189	-1.25708	-0.489129	-0.852806
Smc2	1.28712	0.889496	0.244939	-1.40527	-0.486627	-0.529651
Kcnk1	1.18418	0.957107	0.360761	-1.39054	-0.565805	-0.545697
Upf3a	1.28901	0.669226	0.152858	-1.6452	-0.0717087	-0.39419
Ube2a	1.35284	0.302001	0.554451	-0.683912	-0.00768849	-1.51769
Pdha1	1.1081	0.446117	0.855501	-0.825984	-0.119231	-1.4645
Casp8ap2	1.03507	0.299586	1.08278	-0.864804	-0.179129	-1.3735
Nt5dc2	0.939888	0.349524	0.956436	-0.870305	0.141742	-1.51729
Prpf8	0.840447	0.453841	0.790117	-0.320249	0.0678455	-1.832
Ints3	0.740828	0.584135	0.9604	-0.341989	-0.20283	-1.74054
Hyls1	0.906277	0.68042	0.79104	-0.421012	-0.271854	-1.68487
P2ry12	0.755212	0.807061	0.557919	-0.212377	-0.0589077	-1.84891
Sgta	0.857339	0.948896	0.446259	-0.708068	0.0855263	-1.62995
Sdc4	0.853735	0.908395	0.459932	-0.516009	0.0166989	-1.72275
Rspo2	0.970473	0.706593	0.594937	-0.575213	-0.00147579	-1.69531
Nfkbiz	0.63572	0.753146	0.709598	-0.546	0.229231	-1.7817
Srrm1	0.402827	0.587258	1.30683	-0.295394	-0.41138	-1.59014
Kcna2	0.502564	0.353055	1.48581	-0.417534	-0.520279	-1.40361
Timm44	0.91072	0.286319	1.18048	-0.378015	-0.473832	-1.52567
Mapk8ip3	0.747905	0.514918	1.19467	-0.483121	-0.455301	-1.51907
Ncapd3	0.719572	0.626089	1.05681	-0.33649	-0.430486	-1.63549
Trim24	0.622232	0.28364	1.28176	-0.331452	-0.201138	-1.65504
Ankrd11	0.569434	0.918988	1.10181	-0.669027	-0.558028	-1.36317
Tle1	0.507276	0.875888	1.17888	-0.725716	-0.486288	-1.35004
Apc	0.678734	0.776804	1.09275	-0.745229	-0.371957	-1.43111
Mb21d2	0.481149	0.788663	1.19172	-0.726514	-0.278709	-1.4563
Dhx8	0.492482	0.874755	1.13446	-0.800439	-0.295016	-1.40624
Rb1cc1	0.734811	0.518955	1.28714	-0.832238	-0.41752	-1.29115
Tbrg3	0.518425	0.571787	1.28796	-0.759369	-0.154217	-1.46459
Speg	0.781884	0.650582	1.04647	-0.680895	-0.270447	-1.52759
Rlf	0.689835	0.62098	1.13675	-0.689007	-0.236902	-1.52166
Cpeb4	0.705383	0.6091	1.10685	-0.606548	-0.23968	-1.57511
Pds5b	0.815229	0.529141	1.18358	-0.61825	-0.481111	-1.42859
Purb	0.849043	0.441346	1.23586	-0.676352	-0.484237	-1.36566
Itga8	0.909324	0.586272	1.06239	-0.60863	-0.510837	-1.43852
Usp28	0.851096	0.546001	1.09389	-0.708985	-0.303424	-1.47858
Gabrg2	0.960671	0.501165	1.04171	-0.845427	-0.258386	-1.39974
Mpp2	0.549175	0.801839	0.942084	-0.608833	-0.0118049	-1.67246
Dmxl1	0.449271	0.808791	1.04743	-0.730701	0.0104133	-1.5852
Ccdc177	0.472008	0.874879	0.938819	-0.309102	-0.252983	-1.72362
Med14	0.502085	0.949922	0.913963	-0.473379	-0.24089	-1.6517
Shank1	0.399848	1.2013	0.879109	-0.591314	-0.449256	-1.43968
Zfp36	0.378915	1.15455	0.855196	-0.499537	-0.328873	-1.56025
Tspan9	0.229293	1.28799	0.845138	-0.534474	-0.358151	-1.4698
Srf	0.375854	1.07811	0.955442	-0.320791	-0.544561	-1.54405
Dlc1	0.560917	0.995851	0.986241	-0.460732	-0.628361	-1.45392
Memo1	0.563004	1.11969	0.860199	-0.557189	-0.541528	-1.44418
Map2	1.05393	0.988418	0.567827	-0.846909	-0.482879	-1.28039
Synj2	1.03984	0.878494	0.696749	-0.958449	-0.397798	-1.25883
Hectd1	1.12475	0.890376	0.485061	-0.791675	-0.297191	-1.41132
Lrwd1	0.93705	0.991683	0.459449	-0.738257	-0.11038	-1.53955
Dyrk3	0.79829	1.09998	0.513766	-0.902028	-0.0712254	-1.43878
Son	0.921851	0.953766	0.730365	-1.14344	-0.324995	-1.13755
Rhot1	0.851246	0.995402	0.735576	-1.21143	-0.275283	-1.09551
Zfp131	0.853444	0.981839	0.734087	-1.07273	-0.249309	-1.24734
Trak2	0.746273	1.05567	0.806075	-1.0435	-0.354391	-1.21012
Tdp2	0.764018	1.19541	0.651579	-1.15536	-0.437628	-1.01801
Htr1f	0.734593	1.12277	0.766363	-1.11889	-0.41459	-1.09025
Wnt9a	0.691935	1.0968	0.823622	-1.13209	-0.377734	-1.10253
Fastk	0.751139	1.05014	0.853597	-1.1384	-0.476677	-1.0398
Crebbp	0.731353	1.03616	0.856721	-1.17381	-0.387702	-1.06272
Zdhhc18	0.560438	1.27791	0.66513	-1.14392	-0.245207	-1.11435
Ptpn14	0.791005	1.15784	0.526936	-1.19097	-0.136297	-1.14852
E030024N20Rik	0.603284	0.953413	0.928377	-1.08314	-0.105457	-1.29648
Clcn4-2	0.66317	0.990303	0.919343	-1.0792	-0.270258	-1.22336
Tjp1	0.691525	0.971809	0.927177	-1.08406	-0.301651	-1.2048
Adam10	0.659623	0.972964	0.917494	-1.06744	-0.222715	-1.25993
Pgam5	0.7073	1.07369	0.739645	-0.961404	-0.205184	-1.35405
Mfge8	0.662749	1.11873	0.750518	-0.950436	-0.246758	-1.33481
Lpcat3	0.540681	1.11223	0.885901	-0.995669	-0.269682	-1.27346
1700020I14Rik	0.479431	1.08024	0.852898	-1.09965	-0.0221622	-1.29076
St3gal2	0.581398	1.12935	0.735293	-1.13352	-0.0647875	-1.24773
Mkl1	0.525806	1.33924	0.629988	-0.865922	-0.336936	-1.29218
Myo1b	0.696638	0.801861	0.924282	-1.24169	0.0332085	-1.2143
Sertad1	0.768241	0.804947	0.921891	-1.23835	-0.0857834	-1.17094
Cnn2	0.777659	0.829865	0.920867	-1.20665	-0.14654	-1.1752
Tmem132a	0.710912	0.810264	1.00937	-1.12731	-0.170642	-1.2326
Nhsl1	0.941375	0.745819	0.928227	-1.14583	-0.345446	-1.12414
Opcml	0.923099	0.820727	0.885671	-1.13877	-0.369894	-1.12083
Ppp4r4	0.875205	0.829367	0.883949	-1.2328	-0.274121	-1.08161
5031426D15Rik	0.847787	0.885101	0.9062	-1.13457	-0.39336	-1.11116
Kat6a	0.874054	0.833474	0.907476	-1.07713	-0.335867	-1.20201
Rfx3	0.952598	0.788334	0.767558	-1.23274	-0.114174	-1.16158
Wwc2	0.895445	0.841845	0.81581	-0.871409	-0.270524	-1.41117
Trrap	0.778861	0.755605	0.949755	-0.900438	-0.137891	-1.44589
Bop1	0.777982	0.812396	1.02691	-1.01706	-0.372648	-1.22757
Klf3	0.775913	0.736641	1.08562	-0.979459	-0.358074	-1.26064
Lurap1l	0.768501	0.899836	0.932048	-0.98538	-0.330064	-1.28494
Nefm	0.758735	0.889699	0.96321	-0.968683	-0.364877	-1.27809
Rab12	0.729114	0.888213	1.01644	-0.961205	-0.434002	-1.23856
Mier3	0.627858	0.760011	0.871252	-1.11566	0.256114	-1.39957
Srl	0.643418	0.8087	0.740293	-1.28954	0.35896	-1.26183
Thpo	0.955947	0.692353	0.6165	-0.989869	0.209346	-1.48428
Ier5	0.778724	0.824251	0.801075	-0.994698	0.0335383	-1.44289
Bri3	1.05053	0.725905	0.372181	-1.12316	0.336878	-1.36233
Bnip2	0.731916	1.00462	0.532618	-1.41847	0.206105	-1.05679
Cox18	0.998798	0.734418	0.618106	-1.48749	0.0657029	-0.929535
Npas4	0.19915	0.937384	1.09583	-1.30968	0.14689	-1.06957
Per3	0.256185	1.00932	1.06634	-1.11687	0.0222407	-1.23721
Rab14	0.814384	0.932253	0.872243	-1.30074	-0.388702	-0.929434
Zfp804a	0.870379	0.895764	0.89309	-1.24258	-0.490403	-0.926251
Tbl1xr1	0.825525	0.811942	0.995325	-1.24402	-0.414512	-0.974258
Dazl	0.646182	0.987622	0.978747	-1.13109	-0.371691	-1.10977
Arhgap15	0.623403	0.96286	1.01119	-1.14439	-0.341526	-1.11153
Met	0.632899	1.03004	0.973208	-1.10284	-0.450792	-1.08252
Egr1	0.687912	1.00925	0.943593	-1.10317	-0.438056	-1.09952
Tmem161b	0.750474	0.950466	0.740448	-1.46563	-0.0630156	-0.912743
Asic2	0.565112	1.05724	0.826898	-1.495	-0.169876	-0.78438
Tada3	0.553774	0.938182	0.909504	-1.49148	-0.0382138	-0.871767
Golm1	0.355557	1.22728	0.866055	-1.29798	-0.207854	-0.943061
Wtip	0.425919	1.12445	0.98508	-1.12796	-0.303125	-1.10437
Hnrnpu	0.544791	1.13878	0.886654	-1.2367	-0.349242	-0.984284
Tagln	-0.283654	1.50571	0.871483	-0.97749	-0.161383	-0.954662
Crip1	-0.0244988	1.50032	0.619421	-0.648759	-0.0532792	-1.39321
Myl9	0.00960667	1.23043	0.800161	-0.92152	0.268535	-1.38722
Arid5b	0.253098	1.28548	0.85919	-0.926682	-0.185775	-1.28531
Msl2	0.172678	1.19603	0.975453	-0.90178	-0.115074	-1.32731
Pisd-ps3	0.26721	0.868532	1.35834	-1.13621	-0.437801	-0.920064
Cherp	0.0836634	1.09098	1.23296	-1.1845	-0.355088	-0.868015
Man2a1	0.272116	0.980592	1.17031	-1.33037	-0.208718	-0.883932
Lrrc58	0.267192	1.08871	1.1217	-1.31392	-0.379791	-0.783895
Myo18a	0.133207	0.965142	1.24419	-1.44977	-0.480989	-0.411779
Fcho1	0.0108215	1.05115	1.36489	-0.990501	-0.816636	-0.619723
Nadk	0.0375475	1.18637	1.21701	-1.09818	-0.706896	-0.63585
Sema3c	0.0127357	1.30364	1.1369	-0.844708	-0.787724	-0.820842
Msx1	0.111879	1.16927	1.23066	-0.871738	-0.798778	-0.841297
Slc26a10	-0.200657	1.41212	1.09251	-0.797301	-0.727646	-0.779036
Calr	-0.101211	0.936338	1.49456	-0.799061	-0.57903	-0.951598
Nlk	0.369383	1.03379	1.11682	-1.01539	-0.313772	-1.19083
Ing2	0.451238	0.944791	1.1107	-1.09581	-0.218657	-1.19226
C230091D08Rik	0.415983	0.767673	1.27379	-1.04855	-0.193007	-1.21589
Dicer1	0.156158	1.15891	1.13795	-0.953382	-0.35981	-1.13983
Cactin	0.273946	1.08012	1.1832	-1.08148	-0.473886	-0.981906
Rc3h2	0.418315	1.04757	1.14398	-0.928153	-0.5731	-1.10861
Ptpn2	0.362351	1.08095	1.11735	-0.903227	-0.466479	-1.19095
Clk1	0.226502	0.924252	1.38627	-0.953988	-0.722194	-0.860843
Robo3	0.293348	1.0095	1.28719	-0.890103	-0.829374	-0.870556
Mxra8	0.342304	0.90859	1.34482	-0.900641	-0.825644	-0.86943
Cul5	0.34579	0.820651	1.40969	-0.919575	-0.796401	-0.860154
Ccdc176	0.397469	0.75719	1.42761	-0.928969	-0.848422	-0.804873
Slc6a6	0.300828	0.727564	1.48902	-0.949766	-0.656998	-0.910647
Usp34	0.353655	0.767183	1.42494	-0.752822	-0.694232	-1.09873
Spry2	0.489042	0.856855	1.29877	-0.82057	-0.874271	-0.949822
Sel1l	0.321578	1.03114	1.23851	-0.811885	-0.720477	-1.05886
Adamts20	0.36101	0.880555	0.757378	-1.84261	0.159776	-0.316106
Elmsan1	0.836087	0.555239	0.795236	-1.76084	0.0779148	-0.503641
Sntb2	0.674032	0.546638	0.949429	-1.81029	-0.137647	-0.222162
Atp9b	0.598961	0.785642	0.828264	-1.78886	-0.0569703	-0.367034
Jarid2	0.644688	0.79141	1.07184	-1.5046	-0.35667	-0.64666
Pgm2l1	0.777751	0.814813	1.02058	-1.37327	-0.487464	-0.752405
Nin	0.756788	0.822233	1.03629	-1.3587	-0.483864	-0.772747
Lpp	0.816525	0.832812	0.945122	-1.39625	-0.400242	-0.797971
Sorcs3	0.677862	0.910991	0.996212	-1.38828	-0.405136	-0.791651
Fbn2	0.706829	0.876503	0.980778	-1.39289	-0.317105	-0.85412
Mia3	0.762369	1.07514	0.74172	-1.43429	-0.578702	-0.566238
Junb	0.715559	1.05265	0.81527	-1.42577	-0.500511	-0.657194
Tenm3	0.747769	0.899086	0.898308	-1.50572	-0.424572	-0.614866
Setbp1	0.756462	0.850608	0.912223	-1.54123	-0.393154	-0.584906
Sept9	0.736937	0.907315	0.893137	-1.52325	-0.534224	-0.479912
Mdga2	0.759557	0.883949	0.916896	-1.49369	-0.555273	-0.511438
Serinc1	1.03136	0.728266	0.874181	-1.33952	-0.577092	-0.717195
Gcnt2	0.987856	0.712858	0.930517	-1.33479	-0.529751	-0.766689
Ccdc37	0.888333	0.738822	1.02558	-1.30579	-0.651278	-0.695668
Echdc2	0.8747	0.762839	1.01067	-1.32399	-0.632275	-0.691946
Npcd	0.916719	0.701664	1.03259	-1.29878	-0.673957	-0.678239
Prrt1	0.966499	0.703828	0.979081	-1.30579	-0.626197	-0.717417
Large	0.889815	0.725522	1.00077	-1.35501	-0.473928	-0.78717
Brinp2	0.852634	0.75132	1.03991	-1.31038	-0.564436	-0.769052
Sgk1	0.834617	0.75756	1.04131	-1.34027	-0.56701	-0.726201
Kalrn	0.864061	0.833899	0.953102	-1.32072	-0.564184	-0.766156
Ctcf	0.857165	0.799471	1.00787	-1.27301	-0.591741	-0.799757
Gm13889	0.874981	0.854527	0.909969	-1.36553	-0.635186	-0.638762
Man1a	0.86389	0.877837	0.901079	-1.35907	-0.648626	-0.635108
Sh3rf1	0.844995	0.918372	0.88252	-1.34966	-0.680137	-0.616088
Srsf9	0.901833	0.972046	0.772454	-1.33728	-0.655807	-0.653243
Rbm26	0.869542	0.965581	0.816114	-1.33221	-0.639415	-0.679613
Smpd3	0.848776	0.902638	0.888089	-1.36017	-0.577553	-0.701781
Sez6	0.772794	0.9054	0.972288	-1.32164	-0.600978	-0.727865
Galnt18	0.842525	0.97175	0.855688	-1.26765	-0.592817	-0.809495
Egr4	0.81193	0.942691	0.882603	-1.33324	-0.50132	-0.802664
Cyfip1	0.827408	0.88447	0.929793	-1.32625	-0.508565	-0.806857
Zfr	1.05068	0.743865	0.819354	-1.3537	-0.779845	-0.480358
BC005561	1.00646	0.672506	0.95313	-1.30824	-0.800753	-0.523103
Sestd1	0.937553	0.721842	0.968903	-1.34349	-0.76658	-0.518231
Arntl	0.888243	0.687685	1.01247	-1.40061	-0.745367	-0.442421
Cenpb	0.918949	0.700606	0.940245	-1.45525	-0.714835	-0.389714
Gyk	0.683847	0.912537	0.991785	-1.36153	-0.847749	-0.378895
Nipbl	0.74102	0.93918	0.946253	-1.35811	-0.74515	-0.523194
Nlgn1	0.702984	0.885221	1.00709	-1.40387	-0.712689	-0.478737
Tbk1	0.807637	0.752377	1.07316	-1.31415	-0.788144	-0.530881
Adcy9	0.828928	0.846813	0.954831	-1.36184	-0.74536	-0.523375
Abl2	0.812784	0.802036	1.00026	-1.36313	-0.78999	-0.461961
Zfp608	0.907223	0.908962	0.864789	-1.21291	-0.898519	-0.56954
Hapln4	0.909064	0.83712	0.932408	-1.21071	-0.907567	-0.560312
Arl15	0.977181	0.840906	0.858118	-1.2372	-0.852918	-0.58609
Kctd15	0.905346	0.797445	0.965997	-1.27608	-0.77725	-0.615461
Pik3r2	0.890123	0.856309	0.91891	-1.3042	-0.717493	-0.643646
Arel1	0.828233	0.86505	0.999618	-1.20563	-0.802596	-0.684681
Dlgap2	0.836374	0.899558	0.959277	-1.20253	-0.820302	-0.672378
Ash1l	0.81308	0.87682	0.975781	-1.27534	-0.806794	-0.583543
Nceh1	0.854106	0.879047	0.946876	-1.23771	-0.841852	-0.600463
A930015D03Rik	0.976312	0.750292	0.831771	-1.48989	-0.507523	-0.56096
Fndc1	0.973898	0.77598	0.753023	-1.56091	-0.437752	-0.504235
St8sia5	1.00887	0.771832	0.786592	-1.46757	-0.617966	-0.481762
Grhl1	0.941226	0.784699	0.855318	-1.46205	-0.597584	-0.521609
Asap1	0.976314	0.771672	0.863959	-1.40631	-0.617506	-0.588132
Pxdn	1.07465	0.882411	0.61168	-1.4118	-0.700712	-0.456236
Dhx57	0.77902	0.467155	1.06478	-1.67704	-0.19913	-0.434784
Pde10a	0.905427	0.373929	1.09446	-1.59299	-0.395858	-0.384966
Mir22hg	0.884809	0.570146	0.883723	-1.68046	-0.141332	-0.516891
Mc4r	0.889511	0.680906	0.82271	-1.65405	-0.197359	-0.541719
Ino80d	0.902073	0.558752	1.0113	-1.53521	-0.301807	-0.63511
Eif3a	0.908752	0.659034	0.917232	-1.55635	-0.314184	-0.614486
Frmd6	0.884488	0.610513	0.910628	-1.62863	-0.213261	-0.563739
Kpna1	0.86039	0.596732	0.964547	-1.58889	-0.190602	-0.64218
Ncoa6	1.11125	0.494121	0.818817	-1.57856	-0.446298	-0.399331
Utp20	0.670587	0.897552	0.730246	-1.74924	-0.294913	-0.254229
Dalrd3	0.687986	0.917952	0.823696	-1.64137	-0.413999	-0.374264
Zfp871	0.674669	0.831131	0.92347	-1.6384	-0.440962	-0.349904
Runx2	0.823446	0.66695	0.845292	-1.7202	-0.391685	-0.223802
Adcy8	0.626538	0.809801	0.830803	-1.75033	-0.437608	-0.0792003
Pwwp2b	0.706416	0.836647	0.839961	-1.66275	-0.548981	-0.171293
Ptpn1	0.704748	0.884453	0.743942	-1.70162	-0.506426	-0.1251
Ing5	0.397894	0.856065	1.293	-1.25809	-0.535762	-0.7531
Atp2b3	0.497728	0.904827	1.16502	-1.34785	-0.52121	-0.69852
Nsd1	0.691652	0.698123	1.25391	-1.17635	-0.761897	-0.705438
Sart3	0.614491	0.746311	1.27495	-1.16613	-0.743778	-0.725852
4932438A13Rik	0.609907	0.81215	1.22929	-1.15391	-0.700714	-0.79672
R3hdm2	0.569684	0.863503	1.19309	-1.24712	-0.687107	-0.692052
Ddx5	0.482032	0.877324	1.25339	-1.18739	-0.687569	-0.737782
Sfswap	0.6629	0.877876	1.11757	-1.13696	-0.547428	-0.973952
Prex1	0.635109	0.882074	1.15257	-1.12983	-0.651713	-0.888207
Atrn	0.587496	0.994254	1.083	-1.15206	-0.651335	-0.86136
Klc2	0.605783	0.987456	1.07104	-1.12172	-0.594044	-0.948521
Fam49b	0.729729	0.911869	1.03583	-1.21229	-0.632326	-0.832811
Samd5	0.782037	0.893976	0.998487	-1.221	-0.576625	-0.876873
Klf13	0.70188	0.917629	1.03934	-1.22292	-0.546754	-0.889178
D930016D06Rik	0.738295	0.901773	1.0476	-1.14834	-0.626812	-0.912519
Fam65b	0.85729	0.773477	1.05391	-1.18499	-0.632915	-0.866766
Grin2a	0.837488	0.814269	1.04706	-1.13814	-0.666266	-0.894414
Sorbs2	0.875975	0.749865	1.0738	-1.14102	-0.75986	-0.79876
Grik2	0.874256	0.726451	1.09522	-1.13659	-0.759172	-0.80017
Id2	0.781465	0.794569	1.11077	-1.17563	-0.745261	-0.765913
8430419L09Rik	0.747697	0.831903	1.11808	-1.11961	-0.782358	-0.795712
Phf12	0.706546	0.829487	1.14946	-1.13531	-0.752528	-0.797655
Atp1a3	0.785379	0.748484	1.12797	-1.23794	-0.664991	-0.758897
A930013F10Rik	0.781178	0.677202	1.17767	-1.23637	-0.56553	-0.834153
Swt1	0.803069	0.724826	1.12496	-1.22337	-0.563378	-0.866101
Unc13a	0.737371	0.971635	0.947755	-1.30252	-0.662543	-0.691698
Kcnn2	0.759448	0.942955	0.950187	-1.3184	-0.705827	-0.628359
Npy2r	0.658264	0.955832	1.00829	-1.3523	-0.610878	-0.659204
Osbpl6	0.639601	1.04852	0.990954	-1.16681	-0.708214	-0.804057
Pi4ka	0.643682	1.1204	0.895363	-1.22417	-0.724903	-0.710377
Mau2	0.638409	0.945134	1.08781	-1.19036	-0.773691	-0.707304
Slc9a1	0.676539	1.00122	1.01164	-1.14633	-0.848535	-0.694526
Zbtb16	0.777933	0.986898	0.923048	-1.22247	-0.714093	-0.751317
Ylpm1	0.806446	0.948697	0.947045	-1.18042	-0.787729	-0.734038
Susd4	0.472715	1.07725	1.01766	-1.36041	-0.580586	-0.626617
Lrp12	0.364725	1.13248	0.992604	-1.42398	-0.491126	-0.574706
Camsap2	0.562452	1.09804	0.997472	-1.1605	-0.835415	-0.66205
Gtpbp1	0.478679	1.16319	0.956753	-1.23526	-0.835351	-0.528017
Olfml2b	0.389409	1.02867	1.1197	-1.29204	-0.836371	-0.409376
Pcmtd1	0.44396	1.03447	1.11378	-1.21077	-0.8806	-0.500835
Cdk12	0.426105	0.942822	1.19032	-1.31721	-0.677123	-0.564914
Ppfia2	0.7731	0.682732	1.15083	-1.34921	-0.649043	-0.608406
Cpt1c	0.764895	0.740526	1.08829	-1.40581	-0.581333	-0.606567
Plxnd1	0.703121	0.802037	1.09677	-1.3845	-0.580881	-0.636542
Gadd45b	0.660086	0.769206	1.18501	-1.30991	-0.622307	-0.682085
Mef2a	0.596749	0.912473	1.09464	-1.3526	-0.644114	-0.607148
Jmjd1c	0.547709	0.880898	1.13332	-1.39992	-0.629567	-0.532446
Bag3	0.603384	0.920784	1.03249	-1.45233	-0.513263	-0.591067
Pou6f1	0.626131	0.638693	1.18873	-1.51739	-0.620176	-0.315984
Sppl2b	0.719552	0.62538	1.15444	-1.46112	-0.724752	-0.313498
Esyt2	0.583387	0.77617	1.1429	-1.43985	-0.769278	-0.293337
Usp42	0.595291	0.764273	1.19061	-1.35145	-0.821939	-0.376781
Top3b	0.885993	0.816752	0.826824	-1.51533	-0.67102	-0.343218
Arhgef28	0.866047	0.855817	0.857252	-1.44261	-0.735161	-0.401346
Dnajb5	0.774888	0.757305	0.938626	-1.59299	-0.544041	-0.333784
Ccdc112	0.815002	0.749951	0.943111	-1.54848	-0.59313	-0.366453
Fam21	0.897624	0.747367	0.88015	-1.53405	-0.586662	-0.404426
C2cd2l	0.655841	0.884901	0.998994	-1.48486	-0.645008	-0.40987
Vgf	0.57075	0.903394	0.995143	-1.52774	-0.68357	-0.257977
Ank2	0.566878	1.03289	0.911203	-1.50323	-0.587639	-0.420104
Ythdf1	0.871865	0.0513388	1.39812	-1.34065	-0.536579	-0.444092
Itsn2	1.06277	0.213875	1.16116	-1.29553	-0.841049	-0.301225
Sh3gl1	0.854844	0.275016	1.24009	-1.44322	-0.731225	-0.195503
Pcdha5	0.614632	0.319107	1.39706	-1.47783	-0.528599	-0.324376
Usp7	0.683408	0.382373	1.29317	-1.50498	-0.632947	-0.221023
Mbtd1	0.475207	0.717045	1.26511	-1.47487	-0.462488	-0.520003
Diexf	0.647449	0.67742	1.13667	-1.55538	-0.460931	-0.445232
Exoc6	0.621728	0.61626	1.227	-1.50614	-0.477067	-0.481778
Grin3a	0.483407	0.587028	1.25397	-1.60974	-0.320959	-0.393701
Scai	0.886824	0.432937	1.16215	-1.43965	-0.348256	-0.694003
Ccnl1	0.727293	0.339955	1.33733	-1.40951	-0.291096	-0.703974
Lmbrd2	0.694217	0.534004	1.29832	-1.36535	-0.647266	-0.513926
Gpatch8	0.81488	0.411463	1.31269	-1.28905	-0.642788	-0.607197
Erc1	0.727734	0.658152	1.15351	-1.44795	-0.46066	-0.630782
Rbm25	0.859781	0.546592	1.08838	-1.51152	-0.423116	-0.56011
Nfyb	0.690712	0.714896	1.22509	-1.08197	-0.508788	-1.03994
Snx7	0.570902	0.653888	1.35559	-1.07372	-0.507351	-0.99931
Dpy19l3	0.709311	0.549843	1.32392	-1.01088	-0.482767	-1.08943
Vstm2l	0.527268	0.781007	1.28755	-0.974348	-0.502275	-1.1192
Snx13	0.510263	0.804345	1.23739	-1.09275	-0.340586	-1.11867
Ift172	0.710978	0.498621	1.30403	-1.24734	-0.326707	-0.939573
Klf10	0.692249	0.652794	1.18182	-1.26993	-0.244229	-1.01271
Acss1	0.834696	0.627153	1.1434	-1.11985	-0.392474	-1.09293
Gmeb1	0.779065	0.560163	1.18823	-1.10462	-0.245064	-1.17777
2610507B11Rik	0.439732	0.350153	1.55258	-1.20524	-0.273424	-0.863799
Setd5	0.554235	0.442297	1.40055	-1.429	-0.372208	-0.595872
Prpf4b	0.434944	0.54391	1.44239	-1.35458	-0.409418	-0.657253
Smpd4	0.726161	0.549306	1.29388	-1.27557	-0.518767	-0.775002
Crim1	0.792197	0.57971	1.27285	-1.10166	-0.694117	-0.848974
Cmip	0.526224	0.584375	1.45308	-1.07984	-0.781866	-0.701982
Pan3	0.615853	0.524731	1.43554	-1.07283	-0.794535	-0.708767
Efr3a	0.53608	0.492054	1.49736	-1.09418	-0.774251	-0.657059
Sdccag3	0.748136	0.29324	1.47452	-1.01097	-0.865686	-0.639241
Sltm	0.666938	0.377471	1.46486	-1.11077	-0.865349	-0.533155
Man1a2	0.659735	0.334897	1.50156	-1.11598	-0.687882	-0.69233
Snw1	0.914847	0.575651	0.984817	-1.28225	-0.0935658	-1.0995
Gpc4	0.936385	0.483705	1.09306	-1.17316	-0.211553	-1.12844
4833439L19Rik	0.898365	0.557182	0.890358	-1.28097	0.131545	-1.19648
Ackr3	0.808626	0.361278	1.04485	-1.54604	0.170647	-0.839366
Usp4	0.766976	0.506412	1.11869	-1.41909	-0.0300572	-0.94293
Reep6	0.876157	0.325683	1.22616	-1.15669	-0.147418	-1.1239
Gna11	0.77316	0.172653	1.32934	-1.08826	0.00514429	-1.19203
Arhgef26	1.08145	0.653841	0.928681	-1.06905	-0.546723	-1.0482
Tanc1	1.0223	0.665526	0.986763	-1.06691	-0.571841	-1.03585
Itgbl1	1.03504	0.613202	0.981939	-1.10728	-0.44301	-1.07989
Kcns2	0.983871	0.597872	1.09453	-1.04885	-0.652139	-0.97528
A830010M20Rik	1.03449	0.543103	1.08711	-1.11288	-0.703485	-0.848337
Hrh3	1.081	0.51343	1.04393	-0.80804	-0.64124	-1.18908
Ybx1	1.15436	0.468889	1.0225	-0.962148	-0.669908	-1.0137
Zfp251	1.26731	0.47503	0.886226	-0.976915	-0.646171	-1.00548
Lmo4	1.2401	0.398325	0.932008	-1.03479	-0.463703	-1.07194
Slc39a10	1.19085	0.20273	1.1089	-1.01454	-0.448318	-1.03963
Xrn1	1.1771	0.316173	1.0437	-1.08063	-0.414394	-1.04195
Wapal	1.37071	0.162724	0.958037	-0.928012	-0.565574	-0.997882
Nckap1	1.1291	0.534983	0.883319	-1.23853	-0.288277	-1.02059
Gas1	1.11869	0.561378	0.891364	-1.14073	-0.319028	-1.11168
Cacna1d	1.10322	0.469268	0.981295	-1.3009	-0.378883	-0.873992
Sh3pxd2a	1.15925	0.551651	0.910119	-1.13493	-0.486919	-0.999174
Asap2	1.08039	0.620162	0.943893	-1.16483	-0.509847	-0.969773
Prrc2b	1.16702	0.609096	0.855406	-1.21392	-0.540043	-0.877559
Ano4	1.30732	0.324706	0.764325	-1.33699	-0.174292	-0.88507
Mfap1b	-0.86523	-1.28616	-0.229202	0.240736	0.755922	1.38393
Rin2	-0.796371	-1.23615	-0.220608	-0.0489642	0.889457	1.41263
Crcp	-1.16348	-1.24673	0.125437	0.301133	0.896577	1.08706
Ebf1	-1.20935	-1.14749	0.164203	0.113131	0.94282	1.13669
Rspo1	-1.09437	-1.04551	-0.319937	0.310854	0.757259	1.3917
Lama5	-1.19375	-1.03279	-0.22966	0.460085	0.643353	1.35277
Rab4a	-1.29256	-0.946015	-0.222137	0.433686	0.746566	1.28046
Tmem147	-1.12423	-0.947411	-0.299571	0.551273	0.281958	1.53798
Hnrnpd	-0.871713	-1.17541	-0.39871	0.487745	0.457222	1.50087
Pianp	-0.799801	-1.25228	-0.331588	0.545352	0.329652	1.50867
Bsg	-1.00037	-1.1121	-0.41038	0.950147	0.309589	1.26311
Ranbp6	-1.09856	-0.936084	-0.448094	0.81037	0.261296	1.41108
Cenpq	-0.818652	-1.43942	-0.199383	0.536045	0.754696	1.16671
Plk5	-0.758628	-1.42907	-0.347747	0.667788	0.745021	1.12264
Psme2b	-1.0874	-1.24997	-0.166868	0.639737	0.732441	1.13206
H2afy2	-0.982602	-1.2906	-0.267693	0.582406	0.837534	1.12095
Gfpt1	-0.911262	-1.32438	-0.312276	0.566176	0.860659	1.12108
Clstn3	-0.962059	-1.27448	-0.356658	0.725983	0.771393	1.09582
Wsb1	-0.651334	-1.54812	-0.0909466	0.620321	0.392638	1.27744
Eif3h	-0.410952	-0.979744	-1.16295	0.469964	0.78981	1.29387
Eif3i	-0.493322	-0.992958	-1.10542	0.491009	0.825432	1.27526
Spin2c	-0.386769	-0.928091	-1.25153	0.474909	0.974878	1.1166
Nedd4	-0.385936	-0.855082	-1.23571	0.234084	1.01318	1.22946
Pdzd8	-0.618592	-0.607176	-1.25457	0.342294	0.700259	1.43778
Fbxo44	-0.695939	-0.644925	-1.17824	0.328683	0.775461	1.41496
Itsn1	-0.532293	-0.756355	-1.23079	0.364845	0.781065	1.37353
Bag1	-0.710108	-0.561802	-1.2734	0.413749	0.825378	1.30619
Lrrtm3	-0.65236	-0.584499	-1.30129	0.384774	0.885787	1.26758
Rragb	-0.635145	-0.541992	-1.38522	0.538976	0.85929	1.16409
Psmd12	-0.501646	-0.73549	-1.35839	0.605599	0.906896	1.08303
Eif5a2	-0.657086	-0.701272	-1.26524	0.559624	0.904573	1.1594
Alkbh7	-0.642192	-0.685465	-1.30332	0.661142	0.840226	1.1296
Syt9	-0.599887	-0.74801	-1.28639	0.654822	0.852093	1.12737
Sqle	-0.618796	-0.827966	-1.22063	0.680448	0.945197	1.04174
Dnpep	-0.588627	-0.862068	-1.18907	0.562036	0.933699	1.14403
Ndfip1	-0.757862	-0.606923	-1.26139	0.541688	1.03243	1.05206
Tmem9	-0.649195	-0.671998	-1.29351	0.53051	1.05633	1.02787
Pcdh18	-0.762619	-0.62425	-1.27687	0.748135	1.0017	0.913907
Ghsr	-0.749903	-0.672033	-1.24592	0.697345	1.03988	0.93063
Rgs17	-0.849033	-0.635441	-1.19011	0.671208	1.03083	0.972548
Creb3	-0.739715	-0.704897	-1.22114	0.635592	1.01197	1.01818
G3bp2	-0.766903	-0.889919	-1.02591	0.573624	0.970295	1.13881
Tspyl4	-0.778336	-0.89913	-0.995216	0.605407	0.819193	1.24808
Stub1	-0.759027	-1.03741	-0.869091	0.534531	0.931251	1.19975
Dnajc10	-0.761743	-0.963549	-0.929424	0.513101	0.88245	1.25917
Pdia3	-0.731228	-0.910486	-0.949673	0.486427	0.676712	1.42825
Tfg	-0.709161	-0.897366	-1.01068	0.541193	0.704433	1.37158
Fam3c	-0.656617	-0.834768	-1.08779	0.361428	0.886479	1.33126
Rrp36	-0.76183	-0.885732	-0.974544	0.439765	0.855948	1.32639
Entpd5	-0.908231	-0.926192	-0.782755	0.531374	0.691525	1.39428
Fnbp1l	-1.01455	-0.749306	-0.846336	0.442209	0.812603	1.35538
Garnl3	-0.915553	-0.695154	-1.03988	0.557898	0.826949	1.26574
Ppat	-0.868311	-0.656423	-1.08931	0.491625	0.801878	1.32054
Pomgnt2	-0.925265	-0.808351	-0.969195	0.667987	0.885777	1.14905
Tdh	-0.949868	-0.838412	-0.884594	0.621833	0.77829	1.27275
Nkain1	-0.844207	-0.791149	-1.02743	0.485692	1.09238	1.08471
Gtf2ird1	-1.01923	-0.808679	-0.830205	0.467533	1.10021	1.09038
Etv5	-1.01299	-0.726757	-0.943994	0.58491	0.979158	1.11968
Hmga1-rs1	-1.08333	-0.743741	-0.840828	0.535771	1.01038	1.12175
Stk32b	-0.921335	-0.847863	-0.87813	0.425205	1.03542	1.18671
Canx	-0.875916	-0.896339	-0.908267	0.521867	1.0465	1.11215
Adamts6	-0.931418	-0.860098	-0.889897	0.535705	0.996162	1.14955
Mc3r	-0.936808	-0.862788	-0.89328	0.59384	0.939033	1.16
Slc2a13	-0.638659	-0.967922	-1.06475	0.80733	0.67459	1.18941
Tomm5	-0.635285	-1.06943	-0.973729	0.882901	0.659967	1.13557
Arl3	-0.613483	-1.09252	-0.966742	0.83449	0.685154	1.1531
Gm2694	-0.62282	-1.02573	-1.04331	0.897449	0.729734	1.06468
Zfp521	-0.604704	-1.0288	-1.04939	0.941086	0.681022	1.06078
Celf4	-0.774026	-0.914954	-1.02111	0.835996	0.755301	1.1188
Rab1	-0.704781	-0.939574	-1.06469	0.864478	0.783771	1.0608
Gabarapl1	-0.755602	-0.984063	-0.98503	0.855326	0.85869	1.01068
Pbx1	-0.71924	-1.01729	-0.979528	0.815347	0.857646	1.04307
H2-T9	-0.723447	-0.972164	-1.01958	0.797639	0.86589	1.05166
Pdxk	-0.68885	-0.967267	-1.05279	0.785199	0.876314	1.0474
Sms	-0.747768	-1.09874	-0.830028	0.779654	0.686024	1.21086
Cdkn2d	-0.665168	-1.14591	-0.856193	0.669516	0.815002	1.18275
Tenm1	-0.717358	-1.0433	-0.925201	0.638438	0.88703	1.16039
Clip3	-0.68317	-1.05206	-0.954573	0.717493	0.819666	1.15264
Mapk3	-0.516888	-0.963705	-1.1716	0.821012	0.714599	1.11658
Efna5	-0.595673	-0.900251	-1.17928	0.819443	0.768833	1.08693
Stat3	-0.471944	-0.875802	-1.27331	0.721197	0.770957	1.1289
Snrpf	-0.416327	-1.06888	-1.13281	0.645489	0.846904	1.12562
Psmd10	-0.508005	-1.05248	-1.09498	0.710373	0.833121	1.11198
Myl6	-0.630082	-0.94502	-1.09187	0.674883	0.798487	1.19361
Emc9	-0.66018	-0.92238	-1.06027	0.602354	0.751356	1.28912
Mrps18c	-0.621849	-0.787263	-1.20952	0.588	0.767223	1.26341
Dctn3	-0.594712	-0.753199	-1.26715	0.724257	0.661467	1.22933
Rlim	-0.712856	-1.06257	-0.653367	0.112716	0.810831	1.50524
Uba52	-0.513049	-1.10742	-0.844745	0.20255	0.818309	1.44435
Gtf2e2	-0.761434	-1.16389	-0.719168	0.538085	0.911138	1.19527
Trmt10b	-0.70257	-1.23034	-0.650025	0.47072	0.813401	1.29882
Mroh1	-0.855043	-1.09648	-0.581308	0.371552	0.723515	1.43777
Smoc1	-0.679025	-1.24619	-0.55865	0.2442	0.889458	1.35021
Pdia5	-0.841223	-0.983837	-0.733079	0.218015	1.14375	1.19637
Hps6	-0.79946	-1.09841	-0.696992	0.347405	1.01807	1.22939
Yif1b	-0.942838	-1.02771	-0.654185	0.412881	1.03415	1.1777
Trmt61b	-0.835953	-0.855576	-0.720152	0.249548	0.510598	1.65154
Snx4	-0.717986	-0.634021	-0.955874	0.0174104	0.623033	1.66744
Prlr	-1.03525	-0.567231	-0.876835	0.236597	0.756106	1.48661
Msh3	-0.714454	-1.01143	-0.889841	0.360665	1.15918	1.09589
BC029722	-0.55032	-1.10195	-0.926471	0.338416	1.13507	1.10526
Tmem47	-0.580581	-1.03775	-0.894997	0.168408	1.23282	1.1121
Ndufb11	-0.497485	-0.939781	-1.1365	0.362167	1.08394	1.12765
Lpgat1	-0.645848	-0.87881	-1.09541	0.409846	1.1134	1.09682
Ccnc	-0.519705	-0.971126	-1.12943	0.506807	1.15924	0.954212
Zmat5	-0.368329	-1.08882	-1.12113	0.4896	1.06509	1.02359
Necab1	-0.344976	-0.690472	-1.34242	0.125197	1.2832	0.969467
Mrpl46	-0.12091	-0.975872	-1.17772	0.0123054	1.33981	0.922388
Rpp21	-0.189764	-1.14754	-0.943858	-0.0263327	0.937762	1.36974
Rbm4b	-0.26077	-1.17492	-0.861149	0.00509816	0.842617	1.44912
Adrb3	-0.0373868	-1.12674	-1.15035	0.24377	0.717208	1.3535
Rab11a	-0.241703	-0.984473	-1.13888	0.214774	0.676794	1.47349
Pigk	-1.35898	-0.775006	-0.443928	1.01611	1.00823	0.553574
Fundc1	-1.27897	-0.798756	-0.548683	1.10519	0.913354	0.60787
Elovl5	-1.26171	-0.869114	-0.48009	1.06351	0.990453	0.556955
Eci2	-1.25809	-0.937882	-0.407906	1.08351	0.904166	0.616204
Rps27l	-1.42676	-0.607047	-0.509125	1.11675	0.903486	0.522699
Rad23a	-1.3607	-0.762218	-0.488418	1.0419	0.861644	0.70779
Nacc2	-1.34436	-0.656188	-0.625963	1.09029	0.740366	0.795856
Rgs2	-1.20225	-0.767248	-0.679287	1.17335	0.877891	0.597538
Tmed10	-1.21759	-0.720643	-0.709369	1.16348	0.883404	0.60071
Pitpnc1	-1.36215	-0.747778	-0.496061	0.76614	1.09283	0.747018
Aktip	-1.33992	-0.77176	-0.516137	0.747766	1.02989	0.850159
Clgn	-1.38397	-0.771829	-0.456021	0.816455	0.934278	0.861088
Erap1	-1.38825	-0.745564	-0.482009	0.825178	0.880458	0.910186
Grik3	-1.26299	-0.79999	-0.6115	0.837148	0.951959	0.885375
Cthrc1	-1.23256	-0.865573	-0.580219	0.845963	0.930904	0.901488
Cdh7	-1.37232	-0.602676	-0.659985	0.876321	0.921489	0.837171
Sncaip	-1.33262	-0.639368	-0.679455	0.892667	0.950706	0.808069
Fgl2	-1.27716	-0.683543	-0.715868	0.8646	0.905868	0.906106
Stat5b	-1.27029	-0.67962	-0.728757	0.924859	0.884062	0.869747
Spint2	-1.27847	-0.629655	-0.764095	0.877188	0.945857	0.849176
Epha10	-1.42005	-0.603095	-0.574287	0.976085	0.7039	0.917448
March8	-1.35929	-0.637291	-0.63252	0.959595	0.708891	0.960611
Fam149a	-1.42374	-0.567647	-0.609659	0.866941	0.757711	0.976394
Rbms3	-1.34201	-0.70243	-0.59878	0.88215	0.785135	0.975933
Sema5a	-1.30704	-0.769749	-0.577774	0.936037	0.780272	0.938254
Mtap	-1.35516	-0.520043	-0.661869	1.18907	0.416539	0.931466
Yif1a	-1.43356	-0.490265	-0.643004	1.01648	0.607744	0.942604
Abcd3	-1.36024	-0.456264	-0.761701	1.11075	0.574196	0.893256
Cnp	-1.42743	-0.306034	-0.770305	1.1741	0.584545	0.745122
Frmd8	-1.47564	-0.302695	-0.69194	1.15681	0.49662	0.816847
Armcx6	-1.35053	-0.340599	-0.888898	0.969912	0.933404	0.676714
Fnta	-1.30736	-0.48721	-0.827313	1.01475	0.958207	0.648926
Lhfpl5	-1.25197	-0.458324	-0.933289	0.962807	0.917769	0.763008
Vwc2l	-1.32614	-0.444213	-0.856812	0.937363	0.886976	0.802824
Pigt	-1.29387	-0.500392	-0.855935	0.903371	0.897136	0.849685
Mob3b	-1.37169	-0.449526	-0.79312	0.945545	0.813742	0.855052
Cdk18	-1.13453	-0.525862	-1.01471	0.996922	0.887419	0.790762
Mapk9	-1.2316	-0.562327	-0.871672	1.04664	0.833722	0.785233
Pmvk	-1.13081	-0.622947	-0.946493	0.943349	0.833197	0.923705
Tppp3	-1.13732	-0.654298	-0.913046	0.960489	0.848141	0.89603
Stxbp1	-1.15337	-0.572026	-0.956733	1.00832	0.767385	0.906419
Serpine2	-1.09071	-0.610639	-0.992464	1.00691	0.754591	0.932312
Carhsp1	-1.29548	-0.489362	-0.853637	0.937828	0.732181	0.968474
Nqo2	-1.33127	-0.476101	-0.80903	1.031	0.67688	0.908512
Glce	-1.22494	-0.577287	-0.865451	1.01568	0.723329	0.928674
Cfl2	-1.30902	-0.389916	-0.892074	1.11841	0.694325	0.778275
Erp29	-0.886355	-0.654796	-1.15742	0.949692	0.960451	0.788427
Phpt1	-0.859567	-0.645439	-1.1912	0.909002	0.927144	0.860062
Idnk	-0.904984	-0.593787	-1.18943	0.911562	0.935887	0.840748
Pkm	-0.849685	-0.596926	-1.22683	0.94044	0.990043	0.742959
Mrpl34	-0.860614	-0.589533	-1.22251	0.857357	1.03905	0.776253
Klhl13	-0.898281	-0.667049	-1.1406	0.855292	0.885285	0.965355
Bola3	-0.925223	-0.666292	-1.11865	0.900393	0.892688	0.917084
Amotl1	-0.913848	-0.720676	-1.08479	0.856146	0.936196	0.926975
Dnajc12	-0.91771	-0.689868	-1.10515	0.857239	0.973783	0.88171
Lbh	-0.957808	-0.585875	-1.14899	0.936614	0.882359	0.873705
Chrna4	-0.978101	-0.564378	-1.14582	0.883696	0.938902	0.8657
Plcxd2	-0.947383	-0.614156	-1.13797	0.895067	0.926368	0.878071
Lrrc3b	-0.868542	-0.594252	-1.21981	0.834952	0.907982	0.939671
Erbb2ip	-0.928263	-0.561696	-1.1894	0.792599	0.946239	0.940519
Pfdn1	-0.977714	-0.646425	-1.07729	0.96349	0.985433	0.752506
Bet1	-0.984693	-0.610238	-1.0988	0.923215	1.00963	0.760881
Prdx1	-1.01842	-0.617321	-1.06338	1.00415	0.903004	0.791969
Acly	-1.00585	-0.560497	-1.11245	1.03105	0.913272	0.734473
Dnajc6	-0.858692	-0.583392	-1.23421	0.935348	0.804464	0.93648
2410006H16Rik	-0.74105	-0.606325	-1.3074	0.898172	0.767933	0.988674
Smim18	-0.796176	-0.569302	-1.29461	0.844494	0.859728	0.955867
Vit	-0.730734	-0.585063	-1.33366	0.873732	0.837611	0.93812
Araf	-0.774176	-0.642362	-1.26064	0.834189	0.96963	0.873359
Gm5868	-0.813191	-0.65433	-1.22216	0.860211	0.956301	0.873168
Klhl1	-0.738498	-0.680216	-1.26162	0.833906	0.912825	0.933598
Alkbh6	-0.689682	-0.686682	-1.29394	0.869904	0.923313	0.877088
Cntn6	-0.753299	-0.666433	-1.25841	0.988979	0.852041	0.837118
Rps3	-0.723625	-0.686891	-1.26853	0.936238	0.880447	0.862358
Spcs2	-0.781435	-0.668995	-1.21056	1.11978	0.902484	0.638723
Vps28	-0.783017	-0.618331	-1.25292	1.11258	0.836027	0.705662
Cct4	-0.907159	-0.627665	-1.14509	1.1142	0.831257	0.734461
Rps6	-0.849396	-0.712667	-1.14683	0.981927	0.861311	0.865659
Tspyl2	-0.857852	-0.761919	-1.09061	1.07636	0.79975	0.834269
Ebp	-0.797921	-0.65809	-1.22331	1.05754	0.822992	0.798786
Rpl6	-0.77797	-0.648105	-1.24157	1.07211	0.723752	0.871781
Tmem216	-0.854077	-0.713653	-1.12024	0.68687	0.873451	1.12765
Bex4	-0.926946	-0.663969	-1.10677	0.797661	0.820246	1.07978
Cux1	-0.96193	-0.583749	-1.13376	0.747483	0.857448	1.07451
Hdac11	-0.99172	-0.660563	-1.04233	0.700487	0.911236	1.08289
Gng4	-0.919157	-0.697922	-1.08368	0.707422	0.939457	1.05388
1810037I17Rik	-0.812349	-0.755759	-1.13613	0.756196	1.04061	0.907426
Tm2d3	-0.863625	-0.723801	-1.1091	0.738397	1.11655	0.841579
BC048546	-0.818445	-0.750487	-1.12992	0.778659	1.1021	0.818085
Magi1	-0.802154	-0.746587	-1.15195	0.796713	1.06348	0.84049
Gpx1	-0.86069	-0.764642	-1.09135	0.827359	1.02889	0.860432
Cacna2d2	-0.858039	-0.757438	-1.10135	0.837406	1.00946	0.869964
Lgmn	-0.820333	-0.807779	-1.08878	0.841859	1.04356	0.831473
Alg2	-0.812653	-0.780696	-1.11789	0.848908	1.04442	0.817909
Cystm1	-0.806142	-0.758184	-1.14555	0.924426	0.977908	0.807546
Tmem106c	-0.780616	-0.820679	-1.11585	0.930334	0.964578	0.822235
Ost4	-0.757473	-0.74448	-1.19788	0.837578	0.958903	0.90335
AW209491	-0.750227	-0.781443	-1.17233	0.824622	0.995045	0.88433
Slc38a1	-0.848963	-0.868056	-1.01168	0.839087	1.02499	0.864626
Zwint	-0.868987	-0.825126	-1.03009	0.856532	1.04608	0.821591
B630019K06Rik	-0.937013	-0.829606	-0.964931	0.841987	1.00999	0.879568
Rnf152	-0.905287	-0.803335	-1.01955	0.822192	0.993269	0.912711
Apba1	-0.979803	-0.745228	-0.99929	0.829571	0.984872	0.909878
Tspan6	-0.943009	-0.772857	-1.01135	0.821985	0.952612	0.952615
Prmt2	-0.968851	-0.74782	-1.01009	0.861462	0.937026	0.92827
Rnf181	-0.945612	-0.718797	-1.04897	0.767331	1.02983	0.916216
Idi1	-0.797132	-0.714266	-1.18829	0.900551	0.819118	0.980017
Cpne4	-0.733268	-0.763493	-1.20228	0.894765	0.849145	0.955129
Flywch2	-0.744592	-0.794047	-1.16959	0.915663	0.864279	0.928287
Rap1gds1	-0.789151	-0.777152	-1.14736	0.91483	0.867482	0.931348
Cdc14b	-0.903026	-0.740365	-1.075	0.871221	0.834913	1.01226
Gaa	-0.836876	-0.806536	-1.076	0.834282	0.846394	1.03873
Hspd1	-0.739556	-0.831253	-1.13414	0.778177	0.879647	1.04712
Mrpl23	-0.739956	-0.877013	-1.09794	0.850904	0.841004	1.023
Slc10a4	-0.852159	-0.811545	-1.06331	0.848544	0.928246	0.950224
Hspa8	-0.801665	-0.864915	-1.06085	0.856503	0.940965	0.929965
Cmc2	-0.818239	-0.863973	-1.04146	0.791485	0.910127	1.02206
Ubc	-0.983803	-0.512013	-1.15707	1.01028	0.996548	0.646052
2610001J05Rik	-0.885472	-0.496804	-1.2411	0.94357	1.09249	0.587319
Fkbp2	-0.903328	-0.597479	-1.13928	1.00185	1.12197	0.516269
Dnaja1	-0.885102	-0.62202	-1.13278	0.940518	1.17982	0.519567
Hsdl1	-0.980118	-0.562269	-1.11153	0.854318	1.16303	0.636573
Cox16	-0.979215	-0.576585	-1.08553	0.899008	1.19073	0.551589
Cldn11	-1.01731	-0.480503	-1.10222	1.01364	1.1349	0.451503
Ciapin1	-1.06147	-0.408959	-1.11427	0.886584	1.19302	0.505095
Tprkb	-1.03548	-0.51317	-1.09625	1.16544	0.810446	0.669018
Ppp2r4	-1.11862	-0.590289	-0.955339	1.13586	0.885427	0.64296
Otor	-1.11421	-0.396863	-1.08688	1.04805	1.02011	0.529797
Lss	-1.05069	-0.405528	-1.14726	1.03695	1.0211	0.545424
Uqcc1	-1.15692	-0.448835	-1.0202	1.05932	0.970319	0.596319
Gmps	-1.1445	-0.453591	-1.0084	1.03076	1.07384	0.501898
Zdbf2	-1.17446	-0.601181	-0.908368	0.828638	1.04223	0.813148
Mrps25	-1.20376	-0.520046	-0.936348	0.878396	1.04063	0.74113
Ldlr	-1.0811	-0.658408	-0.961248	0.875129	1.05674	0.768887
Adra1b	-1.14576	-0.400632	-1.08023	0.895401	1.03813	0.693093
Dusp16	-1.13108	-0.488113	-1.03589	0.965432	1.00266	0.686986
Trmt2b	-1.10804	-0.472084	-1.07273	0.765292	1.06926	0.81831
Abat	-1.08375	-0.548242	-1.04548	0.810945	1.06039	0.806134
Use1	-1.06988	-0.446099	-1.13044	0.817579	1.05173	0.777109
Fgfr2	-1.07647	-0.440099	-1.10721	0.773472	1.16129	0.689023
Ass1	-1.142	-0.410478	-1.06988	0.758494	1.11953	0.744341
Snx8	-1.1524	-0.326071	-1.11752	0.732543	1.07999	0.783458
Itga3	-1.01458	-0.402361	-1.21116	0.837679	1.03182	0.758601
Cept1	-1.02189	-0.384374	-1.20733	0.888806	1.05331	0.671481
Fkbp4	-0.606836	-0.845554	-1.20787	1.09775	0.65466	0.907848
Pfdn4	-0.694243	-0.813467	-1.15597	1.16376	0.607131	0.892792
Dpy30	-0.767576	-0.813217	-1.11133	1.12062	0.676564	0.894936
Rps29	-0.681715	-0.842812	-1.16078	1.108	0.734375	0.842935
Rpl24	-0.708833	-0.7886	-1.1799	1.14188	0.747701	0.787758
Scp2	-0.790434	-0.624489	-1.22417	1.16759	0.593088	0.878411
Ngrn	-0.766075	-0.672257	-1.21093	1.17669	0.62228	0.850296
H3f3b	-0.760899	-0.678002	-1.21597	1.06534	0.589201	1.00033
Gns	-0.818496	-0.670913	-1.15502	1.12279	0.508293	1.01334
Polr3h	-0.851137	-0.765247	-1.07013	0.997622	0.596088	1.0928
Coro1a	-0.763054	-0.773022	-1.14699	1.01878	0.629929	1.03435
Ppm1a	-0.783566	-0.7615	-1.1516	0.937852	0.715579	1.04324
Gfra1	-0.838098	-0.860703	-1.0098	0.909474	0.685649	1.11348
Stmn1	-0.849911	-0.819634	-1.05122	0.947983	0.762375	1.0104
Nudc	-0.878833	-0.804902	-1.03345	0.950064	0.729005	1.03812
Ssr4	-0.780567	-0.860447	-1.07235	0.941048	0.737312	1.035
Prkar1a	-0.794205	-0.85249	-1.07119	0.93633	0.765528	1.01603
Tspan2	-0.941444	-0.771433	-0.976148	1.2004	0.652805	0.835821
Ece2	-0.881028	-0.880147	-0.941595	1.18519	0.702547	0.815029
Uncx	-0.943264	-0.865795	-0.897708	1.17313	0.73136	0.802273
Cnpy1	-0.925973	-0.855869	-0.885062	1.28264	0.583808	0.800453
Pou3f2	-0.981844	-0.889824	-0.814957	1.19797	0.608562	0.880093
Sdf2	-0.977769	-0.754253	-0.97349	1.12078	0.70419	0.880543
Asah1	-0.974173	-0.699154	-1.02942	1.08944	0.722348	0.89096
Fam184a	-0.925331	-0.738561	-1.04763	1.0166	0.723173	0.97175
Sumf1	-0.926314	-0.702332	-1.06626	1.05412	0.655323	0.985467
Sema3f	-0.927816	-0.883972	-0.902292	1.07882	0.671464	0.963799
Taf7	-0.911124	-0.832908	-0.97118	1.08154	0.696929	0.936741
Tmem117	-0.895844	-0.865048	-0.943234	1.04348	0.616142	1.0445
Pitx3	-0.933325	-0.8637	-0.892382	1.10251	0.556873	1.03003
Adar	-0.866162	-0.9152	-0.907214	1.16604	0.573615	0.948924
Ict1	-0.907064	-0.726762	-0.998569	1.24655	0.430491	0.955356
Dbndd1	-0.785183	-0.877726	-0.982257	1.18531	0.431848	1.02801
Ap1b1	-0.741765	-0.946414	-1.00792	1.16524	0.831099	0.699759
Ddb1	-0.743957	-0.943446	-1.01689	1.13803	0.801318	0.764944
Rnh1	-0.861306	-0.85385	-1.00445	1.09739	0.80413	0.818085
Tor1aip2	-0.823278	-0.893204	-0.991205	1.15823	0.772169	0.777292
Tubb4a	-0.948102	-0.797239	-0.949268	1.17352	0.883835	0.637257
Cubn	-0.979991	-0.821506	-0.887241	1.22561	0.781836	0.681292
Acadm	-1.03546	-0.777779	-0.884772	1.17229	0.793435	0.732296
Enpp2	-0.919181	-0.663146	-1.07083	1.26031	0.768047	0.6248
Npc2	-0.814721	-0.715219	-1.12479	1.25577	0.654521	0.744442
Acox1	-0.826609	-0.764696	-1.03541	1.35214	0.538977	0.735602
Farsb	-0.924834	-0.761938	-0.962714	1.32636	0.624452	0.698675
D8Ertd738e	-1.10107	-0.621453	-0.937564	1.09194	1.0083	0.559847
Phka1	-1.02973	-0.672583	-0.9785	1.04243	1.04392	0.594468
Mrpl28	-0.931198	-0.707672	-1.00992	1.08115	1.1113	0.456345
Apeh	-0.913433	-0.681768	-1.06641	1.12179	1.01452	0.5253
Lamtor2	-0.922926	-0.89939	-0.845812	1.18609	0.984815	0.497218
Scd2	-1.01906	-0.832859	-0.796546	1.20059	0.992055	0.455821
[truncated: 1,538 more rows]

## Sheet: ED9d
gene_symbol	log10_padj	percentage_unique_windows_wTFmotif	more_expressed_in	selected
Ar	-0.0186596	32.5412	ca1	FALSE
Arid5b	-1.90068	10.1271	ca1	FALSE
Arnt	-0.157513	5.06357	ca1	FALSE
Arnt2	0	17.1798	ca1	FALSE
Arntl	-1.68043	9.21902	ca1	FALSE
Atf1	-0.041991	6.39401	ca1	FALSE
Atf3	-2.06276	17.5102	ca1	FALSE
Atf7	-0.546031	12.3504	ca1	FALSE
Bach2	-0.169619	16.9019	ca1	FALSE
Bcl6	-6.56669	19.7772	ca1	TRUE
Bhlhe40	-10.5314	6.36775	ca1	TRUE
Cebpa	-1.68652	9.89081	ca1	FALSE
Cebpb	-0.670407	8.51222	ca1	FALSE
Cebpd	-4.27984	9.34375	ca1	TRUE
Cebpz	-0.407631	13.985	ca1	FALSE
Clock	-0.426435	15.2192	ca1	FALSE
Creb1	-2.27807	6.95858	ca1	FALSE
Ctcf	-5.65647	24.9152	ca1	TRUE
Cxxc1	-0.534801	2.98694	ca1	FALSE
Dbp	-1.41761	10.9696	ca1	FALSE
E2f3	-0.0658962	19.2652	ca1	FALSE
E2f4	-1.00737	23.8101	ca1	FALSE
E2f5	-0.698884	4.77691	ca1	FALSE
E4f1	-0.538425	3.54275	ca1	FALSE
Egr1	-11.0085	28.7687	ca1	TRUE
Egr2	-1.63513	36.7645	ca1	FALSE
Egr4	-6.90179	25.4097	ca1	TRUE
Elf2	-0.47199	21.9545	ca1	FALSE
Elk1	-3.66282	13.9412	ca1	TRUE
Epas1	-1.1207	3.70905	ca1	FALSE
Esrra	-1.7572	12.602	ca1	FALSE
Fos	-0.42191	15.3636	ca1	FALSE
Fosb	-0.187412	16.2695	ca1	FALSE
Fosl2	-1.36449	15.9938	ca1	FALSE
Foxj2	-0.0233951	21.9939	ca1	FALSE
Foxj3	-0.633321	33.946	ca1	FALSE
Foxk1	-0.76214	15.8712	ca1	FALSE
Foxo1	-0.746253	15.2892	ca1	FALSE
Foxo4	-0.236645	18.4424	ca1	FALSE
Gabpa	-0.115198	17.6043	ca1	FALSE
Hes1	-10.6313	12.6064	ca1	TRUE
Hif1a	-0.0238147	4.38084	ca1	FALSE
Hinfp	-0.0196574	3.90162	ca1	FALSE
Hivep2	-33.0844	12.2213	ca1	TRUE
Hsf1	0	27.2238	ca1	FALSE
Hsf2	-0.129464	12.7552	ca1	FALSE
Insm1	-0.136743	16.5255	ca1	FALSE
Irf2	-0.672412	30.9985	ca1	FALSE
Jun	-0.274097	15.6918	ca1	FALSE
Junb	-6.26384	16.0244	ca1	TRUE
Jund	-1.28103	15.926	ca1	FALSE
Klf15	-0.113874	35.5434	ca1	FALSE
Klf3	-1.63328	29.1407	ca1	FALSE
Klf4	-0.471964	28.9788	ca1	FALSE
Klf5	-0.053484	30.9307	ca1	FALSE
Lhx2	-6.41056	9.50568	ca1	TRUE
Maf	-0.0511763	26.3835	ca1	FALSE
Mafb	-0.0249988	19.112	ca1	FALSE
Mafk	-0.310555	24.2653	ca1	FALSE
Mbd2	-0.678896	12.4554	ca1	FALSE
Mef2a	-4.21891	23.0355	ca1	TRUE
Mef2c	0	22.8889	ca1	FALSE
Mef2d	-0.431268	19.7488	ca1	FALSE
Meis2	-8.3226	17.4402	ca1	TRUE
Mitf	-0.962549	10.9674	ca1	FALSE
Mtf1	-0.135661	11.114	ca1	FALSE
Mxi1	-0.0320609	17.8035	ca1	FALSE
Myc	-0.130977	13.4489	ca1	FALSE
Neurod1	-5.74957	28.7315	ca1	TRUE
Neurod2	-16.9742	29.6834	ca1	TRUE
Nfat5	-2.21906	15.0922	ca1	FALSE
Nfatc3	-0.0273141	19.1492	ca1	FALSE
Nfia	-8.10876	24.7752	ca1	TRUE
Nfib	-19.0941	24.3769	ca1	TRUE
Nfic	-0.418167	32.016	ca1	FALSE
Nfya	-0.644862	12.2563	ca1	FALSE
Nfyb	-3.70838	12.0834	ca1	TRUE
Nfyc	-4.19506	12.2213	ca1	TRUE
Nr1d1	-1.86282	27.2172	ca1	FALSE
Nr2c1	-0.0929228	12.3854	ca1	FALSE
Nr2c2	-0.942989	17.1076	ca1	FALSE
Nr2f1	-4.61637	16.7356	ca1	TRUE
Nr2f2	-2.78385	26.9328	ca1	FALSE
Nr2f6	-0.27798	20.0573	ca1	FALSE
Nr3c1	-7.29931	31.4887	ca1	TRUE
Nr3c2	-4.59705	14.8625	ca1	TRUE
Nr4a1	-6.70973	18.7356	ca1	TRUE
Nr6a1	-0.29783	16.4883	ca1	FALSE
Nrf1	-0.573184	16.0069	ca1	FALSE
Onecut2	-2.72775	21.7226	ca1	FALSE
Pbx2	-0.104573	13.4292	ca1	FALSE
Pknox1	-1.08047	17.5562	ca1	FALSE
Pou2f1	-0.0269521	17.3483	ca1	FALSE
Pou2f2	-0.442896	17.0682	ca1	FALSE
Pou3f1	-9.65696	17.7159	ca1	TRUE
Pou6f1	-2.07939	10.1184	ca1	FALSE
Rara	-1.55007	32.2523	ca1	FALSE
Rarg	-0.370729	22.46	ca1	FALSE
Rela	-0.0686639	15.403	ca1	FALSE
Relb	-0.900559	13.5342	ca1	FALSE
Rfx1	-1.9964	25.2522	ca1	FALSE
Rfx3	-2.40918	21.948	ca1	FALSE
Runx2	-3.45884	18.6503	ca1	TRUE
Rxra	-0.0129501	26.5564	ca1	FALSE
Rxrb	-0.293247	12.6239	ca1	FALSE
Smad1	-0.0648372	25.5564	ca1	FALSE
Smad3	-2.79086	31.7819	ca1	FALSE
Smad4	-0.735829	24.5782	ca1	FALSE
Sox2	-0.797241	31.051	ca1	FALSE
Sox4	-0.538176	27.1647	ca1	FALSE
Sox5	-3.98538	9.80547	ca1	TRUE
Sox9	-2.1276	33.6616	ca1	FALSE
Sp1	-0.228569	35.5566	ca1	FALSE
Sp2	-0.105317	32.9438	ca1	FALSE
Sp3	-3.879	30.6681	ca1	TRUE
Sp4	-0.356237	36.0446	ca1	FALSE
Srf	-4.18945	13.5255	ca1	TRUE
Stat2	-0.098448	33.8016	ca1	FALSE
Tbp	-0.0956983	16.6043	ca1	FALSE
Tcf3	-0.841572	23.1931	ca1	FALSE
Tcf4	-74.4729	13.7574	ca1	TRUE
Tcf7l2	-1.27999	15.7203	ca1	FALSE
Tead1	-2.2907	13.7793	ca1	FALSE
Tef	-2.02413	11.9609	ca1	FALSE
Tfcp2	-0.0301054	18.3089	ca1	FALSE
Tfdp1	-0.0783571	24.6548	ca1	FALSE
Tfe3	-0.248402	8.73761	ca1	FALSE
Thap11	-0.0856644	17.6459	ca1	FALSE
Thra	-4.06883	22.716	ca1	TRUE
Thrb	-7.89387	19.681	ca1	TRUE
Ubp1	-4.84491	37.0905	ca1	TRUE
Usf1	-1.92756	10.4204	ca1	FALSE
Usf2	-0.35791	10.8252	ca1	FALSE
Yy1	-1.08056	14.5714	ca1	FALSE
Zbtb17	-0.619313	33.8738	ca1	FALSE
Zbtb18	-53.1525	19.9851	ca1	TRUE
Zbtb33	-0.0430825	17.1492	ca1	FALSE
Zbtb6	-0.237013	21.7576	ca1	FALSE
Zbtb7a	-0.634477	13.0506	ca1	FALSE
Zfx	-0.664667	23.7817	ca1	FALSE
Zkscan1	-0.286191	13.7202	ca1	FALSE
Ahr	0.0672891	3.71281	vta	FALSE
Arid3a	0.341374	17.4981	vta	FALSE
Atf2	0.0420505	8.86976	vta	FALSE
Atf4	3.3422	6.17284	vta	TRUE
Bach1	3.18815	8.81281	vta	TRUE
Bhlhe41	0.0239435	11.9903	vta	FALSE
Cbfb	2.93182	11.3685	vta	FALSE
Cdc5l	0.18987	5.82889	vta	FALSE
Cebpg	0	7.16368	vta	FALSE
Crem	0.0814244	7.07029	vta	FALSE
Cux1	4.53425	2.66275	vta	FALSE
Cux2	0.974438	6.85162	vta	FALSE
Ddit3	3.967	8.06797	vta	TRUE
E2f6	1.85453	18.785	vta	FALSE
Ebf1	1.37189	13.8513	vta	FALSE
Elf1	0.148908	13.3046	vta	FALSE
Elk3	0.985977	12.2318	vta	FALSE
Esrrg	0.355628	11.3708	vta	FALSE
Ets2	0.0375726	24.0786	vta	FALSE
Etv5	5.87847	24.0559	vta	TRUE
Etv6	0.86754	19.2019	vta	FALSE
Foxa1	6.61925	14.0609	vta	TRUE
Foxa2	0	14.1041	vta	FALSE
Foxp2	19.6345	11.6988	vta	TRUE
Fubp1	0.486652	16.5459	vta	FALSE
Hbp1	0.024363	4.98383	vta	FALSE
Hivep1	1.9623	10.5257	vta	FALSE
Hlf	0.244996	6.84251	vta	FALSE
Hltf	0.152818	12.3935	vta	FALSE
Irf1	0.267845	20.5458	vta	FALSE
Irf3	0.574623	26.1059	vta	FALSE
Irf9	0.57199	10.282	vta	FALSE
Klf6	0.299683	25.0695	vta	FALSE
Klf8	0.254624	11.7193	vta	FALSE
Mafg	0.488485	17.489	vta	FALSE
Max	0.0420505	8.16136	vta	FALSE
Maz	7.46266	30.2902	vta	TRUE
Mecp2	0.119003	8.43925	vta	FALSE
Mycn	0.0246122	6.66029	vta	FALSE
Nfatc2	0.211932	17.6689	vta	FALSE
Nfe2l1	0.290638	5.02483	vta	FALSE
Nfe2l2	0.940579	10.4004	vta	FALSE
Nfil3	0	6.96551	vta	FALSE
Nfkb1	0.0958916	10.0292	vta	FALSE
Nr1d2	0.0235825	15.5847	vta	FALSE
Nr1h2	1.02078	8.90164	vta	FALSE
Nr4a2	1.8631	13.8604	vta	FALSE
Olig2	0.269987	22.0332	vta	FALSE
Otx2	4.15387	8.32536	vta	TRUE
Pbx1	14.6141	18.4661	vta	TRUE
Pbx3	6.02935	9.2957	vta	TRUE
Pgr	0.0898546	19.1176	vta	FALSE
Pou3f2	10.4951	13.1839	vta	TRUE
Prdm5	0.597023	25.0444	vta	FALSE
Pura	0.0669472	22.7006	vta	FALSE
Rbpj	0.0685151	16.0038	vta	FALSE
Rora	1.64791	12.3366	vta	FALSE
Rreb1	7.87267	19.9718	vta	TRUE
Rxrg	0	17.2999	vta	FALSE
Sall1	1.08803	26.55	vta	FALSE
Sall4	1.64259	21.7758	vta	FALSE
Smad2	4.90254	19.457	vta	TRUE
Smarca5	0.432547	13.5575	vta	FALSE
Sox10	0.103949	20.8168	vta	FALSE
Srebf1	0.123315	11.6464	vta	FALSE
Srebf2	0.10113	16.4526	vta	FALSE
Stat1	0.787507	28.4383	vta	FALSE
Stat3	3.15891	12.0541	vta	TRUE
Stat5b	3.32707	12.6008	vta	TRUE
Stat6	0.188401	11.6373	vta	FALSE
Taf1	0.427605	18.2998	vta	FALSE
Tcf12	0.321945	19.0105	vta	FALSE
Tfcp2l1	1.66295	16.5482	vta	FALSE
Xbp1	2.33572	3.26864	vta	FALSE
Zeb1	2.72052	12.6236	vta	FALSE
Zfhx3	67.0628	7.37096	vta	TRUE
Zfp57	5.77083	6.91996	vta	TRUE

## Sheet: ED9g-i
Window_Pair	Neurod1_Lhx2	Nr3c1_Neurod1	Ctcf_Ctcf	Zfhx3_Zfhx3	Neurod2_Neurod1	Foxa1_Foxa1	Nr3c1_Neurod2	Ubp1_Neurod1	Neurod2_Egr1	Etv5_Neurod2	Neurod2_Lhx2	Foxa1_Nr2f1	Foxa1_Ctcf	Foxa1_Nr4a1	Ubp1_Neurod2	Neurod1_Neurod1	Maz_Neurod2	Neurod2_Neurod2	Pou3f2_Neurod2
chr1:3750000-3800000&chr1:4800000-4850000	0	1	1	1	0	0	1	0	1	0	0	0	0	0	0	0	1	0	0
chr1:3750000-3800000&chr1:4850000-4900000	0	1	0	0	0	0	1	1	1	0	0	0	0	0	1	0	1	0	0
chr1:4750000-4800000&chr1:4850000-4900000	0	0	0	0	0	0	0	0	0	0	0	0	0	0	0	0	0	0	0
chr1:3750000-3800000&chr1:6050000-6100000	0	1	0	0	1	0	1	1	0	1	0	0	1	1	1	1	0	1	1
chr1:3100000-3150000&chr1:6200000-6250000	0	1	1	0	1	0	1	1	1	1	0	0	1	1	1	0	1	1	1
chr1:3750000-3800000&chr1:6200000-6250000	0	1	1	0	1	0	1	1	1	1	0	0	1	1	1	1	1	1	1
chr1:6250000-6300000&chr1:6350000-6400000	0	0	1	1	0	1	0	0	0	0	0	1	1	0	0	0	0	0	0
chr1:3350000-3400000&chr1:6700000-6750000	0	0	0	0	1	0	1	0	0	1	1	0	0	1	1	0	1	1	1
chr1:3750000-3800000&chr1:6850000-6900000	0	1	0	0	0	0	1	1	0	0	0	0	0	0	1	0	1	0	0
chr1:5350000-5400000&chr1:6850000-6900000	0	1	0	0	0	0	1	1	0	0	0	0	0	0	1	0	1	0	0
chr1:7350000-7400000&chr1:7500000-7550000	0	0	0	0	1	0	0	1	1	1	0	0	0	0	1	1	1	1	1
chr1:6200000-6250000&chr1:8100000-8150000	0	0	0	0	0	0	0	1	0	0	0	0	0	0	1	0	0	0	1
chr1:5150000-5200000&chr1:8650000-8700000	0	1	0	0	1	0	1	1	0	1	1	0	0	0	1	0	1	1	0
chr1:5050000-5100000&chr1:8700000-8750000	0	0	0	0	0	0	0	0	0	0	0	0	0	0	0	0	0	0	0
chr1:5300000-5350000&chr1:8700000-8750000	0	0	0	0	0	0	0	1	0	0	0	0	0	0	1	0	0	0	0
chr1:6800000-6850000&chr1:9600000-9650000	1	1	0	0	0	0	1	1	0	0	1	1	1	1	1	0	0	0	1
chr1:6850000-6900000&chr1:9600000-9650000	0	1	0	0	0	0	1	1	0	0	0	0	0	0	1	0	1	0	0
chr1:6750000-6800000&chr1:9700000-9750000	1	1	0	0	1	0	1	1	1	1	1	0	0	0	1	1	1	1	1
chr1:6800000-6850000&chr1:9700000-9750000	1	1	0	0	0	0	1	1	0	0	1	0	1	0	1	0	0	0	1
chr1:6700000-6750000&chr1:9900000-9950000	0	1	0	1	0	0	1	1	1	1	0	1	1	0	1	0	1	0	1
chr1:7200000-7250000&chr1:9900000-9950000	0	1	1	0	0	0	1	1	1	1	0	0	0	0	1	0	1	0	1
chr1:8850000-8900000&chr1:9900000-9950000	0	0	0	0	0	0	0	0	0	0	0	0	0	0	0	0	0	0	0
chr1:8650000-8700000&chr1:10200000-10250000	0	0	0	0	0	0	0	1	0	1	0	0	0	0	1	0	1	0	0
chr1:6800000-6850000&chr1:10550000-10600000	0	0	0	0	0	0	1	0	0	0	1	0	1	0	1	0	0	0	1
chr1:6800000-6850000&chr1:10700000-10750000	1	1	0	0	0	1	0	1	0	0	0	0	0	1	0	0	0	0	0
chr1:6750000-6800000&chr1:10750000-10800000	1	1	0	0	1	0	0	0	0	0	0	0	0	0	0	1	0	0	0
chr1:6800000-6850000&chr1:10750000-10800000	1	1	0	0	0	0	0	1	0	0	0	0	1	0	0	0	0	0	0
chr1:9800000-9850000&chr1:11350000-11400000	0	0	0	0	0	0	0	0	0	0	0	1	0	0	0	0	0	0	0
chr1:9750000-9800000&chr1:11550000-11600000	0	0	0	0	0	1	0	0	0	0	0	1	1	0	0	0	0	0	0
chr1:9750000-9800000&chr1:11600000-11650000	0	0	0	0	0	0	0	0	0	0	0	0	0	0	0	0	0	0	0
chr1:7100000-7150000&chr1:11650000-11700000	0	0	0	0	0	0	0	1	0	0	0	0	0	0	1	0	0	0	1
chr1:9950000-10000000&chr1:11650000-11700000	0	0	0	0	0	0	0	1	0	0	0	0	0	0	0	0	0	0	0
chr1:9750000-9800000&chr1:11850000-11900000	1	1	0	0	0	1	0	1	0	0	0	1	1	0	0	0	0	0	0
chr1:10000000-10050000&chr1:11950000-12000000	0	1	0	0	1	0	1	1	1	0	0	0	0	0	1	1	1	1	1
chr1:9900000-9950000&chr1:12000000-12050000	0	0	0	0	0	0	0	0	0	0	0	0	0	0	0	0	0	0	0
chr1:8300000-8350000&chr1:12700000-12750000	0	1	0	0	0	1	0	0	0	0	0	1	0	1	0	0	0	0	0
chr1:9800000-9850000&chr1:12700000-12750000	0	0	0	0	0	1	0	0	0	0	0	1	1	1	0	0	0	0	0
chr1:9900000-9950000&chr1:12700000-12750000	0	0	0	0	0	0	0	0	0	0	0	1	1	0	0	0	0	0	0
chr1:9950000-10000000&chr1:12700000-12750000	0	1	0	0	0	0	0	0	0	0	0	1	0	1	0	0	0	0	0
chr1:10000000-10050000&chr1:12700000-12750000	0	1	0	0	0	0	1	0	1	1	0	0	1	0	0	0	1	0	0
chr1:8100000-8150000&chr1:12900000-12950000	0	0	0	0	0	0	0	1	0	0	0	0	0	0	1	0	0	0	1
chr1:9750000-9800000&chr1:12900000-12950000	1	1	0	0	0	0	1	1	1	0	1	0	0	0	1	0	1	0	1
chr1:9900000-9950000&chr1:12900000-12950000	0	1	0	0	0	0	1	1	1	1	0	0	0	0	1	0	1	0	1
chr1:9900000-9950000&chr1:12950000-13000000	0	1	1	0	0	0	1	1	1	1	0	0	0	0	1	0	1	0	1
chr1:9950000-10000000&chr1:12950000-13000000	0	0	0	0	1	0	0	1	1	0	0	0	0	0	1	1	0	0	1
chr1:9750000-9800000&chr1:13100000-13150000	1	1	0	0	0	1	1	1	1	0	1	1	1	0	1	0	1	0	1
chr1:9750000-9800000&chr1:13150000-13200000	0	0	1	0	0	1	0	0	0	0	0	1	1	1	0	0	0	0	0
chr1:10800000-10850000&chr1:15500000-15550000	0	1	0	0	0	0	1	1	0	0	0	0	1	0	1	0	0	0	0
chr1:13150000-13200000&chr1:15500000-15550000	0	0	0	0	0	1	0	0	0	0	0	1	1	1	0	0	0	0	0
chr1:15450000-15500000&chr1:15650000-15700000	1	1	0	0	0	0	1	0	1	1	1	0	0	0	0	0	1	0	0
chr1:15500000-15550000&chr1:15750000-15800000	0	0	0	0	0	1	0	0	0	0	0	1	1	1	0	0	0	0	0
chr1:15500000-15550000&chr1:16650000-16700000	0	0	0	0	0	1	0	0	0	0	0	1	1	1	0	0	0	0	0
chr1:15600000-15650000&chr1:16800000-16850000	0	1	0	0	1	0	1	1	1	0	0	0	0	0	1	1	1	1	1
chr1:16600000-16650000&chr1:17100000-17150000	0	0	0	0	0	0	0	0	0	0	0	1	0	0	0	0	0	0	0
chr1:15700000-15750000&chr1:17150000-17200000	0	1	0	0	0	0	1	1	0	0	0	0	0	0	1	0	0	0	0
chr1:16950000-17000000&chr1:17150000-17200000	0	1	0	1	0	0	1	1	0	0	0	1	1	0	1	0	0	0	0
chr1:12700000-12750000&chr1:17600000-17650000	0	0	0	0	0	0	0	0	0	0	0	0	0	0	0	0	0	0	0
chr1:13750000-13800000&chr1:17600000-17650000	0	0	0	0	0	0	0	0	0	0	0	0	0	0	0	0	0	0	0
chr1:15250000-15300000&chr1:17600000-17650000	0	0	0	0	0	0	0	0	1	1	0	0	0	0	0	0	1	0	0
chr1:15500000-15550000&chr1:17600000-17650000	0	0	0	0	0	0	0	0	0	0	0	0	0	0	0	0	0	0	0
chr1:15600000-15650000&chr1:17600000-17650000	0	0	0	0	0	0	0	0	1	1	0	0	0	0	0	0	1	0	0
chr1:12700000-12750000&chr1:17700000-17750000	0	1	0	0	0	0	1	0	1	1	0	1	0	0	0	0	1	0	0
chr1:12900000-12950000&chr1:17700000-17750000	0	1	0	0	1	0	1	1	1	1	0	0	0	0	1	1	1	1	1
chr1:14250000-14300000&chr1:17700000-17750000	1	1	0	0	1	0	1	1	1	1	1	0	0	0	1	1	1	1	1
chr1:15500000-15550000&chr1:17700000-17750000	0	1	0	0	0	0	1	1	0	0	0	1	0	0	1	0	0	0	0
chr1:15700000-15750000&chr1:17700000-17750000	0	1	0	0	1	0	1	1	1	1	0	0	0	0	1	1	1	1	1
chr1:14250000-14300000&chr1:17800000-17850000	1	1	0	0	1	0	1	1	1	1	1	0	1	0	1	1	1	1	1
chr1:14850000-14900000&chr1:17800000-17850000	1	1	0	0	1	0	1	1	1	1	1	0	0	0	1	1	1	1	1
chr1:15500000-15550000&chr1:17800000-17850000	0	1	0	0	0	1	1	1	0	0	0	1	0	1	1	0	0	0	0
chr1:15700000-15750000&chr1:17800000-17850000	1	1	0	0	1	0	1	1	1	1	1	1	0	1	1	1	1	1	1
chr1:15950000-16000000&chr1:17800000-17850000	1	1	0	0	1	0	1	1	1	1	1	1	0	0	1	1	1	1	1
chr1:16050000-16100000&chr1:17800000-17850000	1	1	0	0	1	0	1	1	1	1	1	0	0	1	1	1	1	1	1
chr1:17300000-17350000&chr1:17800000-17850000	0	1	0	0	0	1	1	0	0	1	0	1	0	1	0	0	1	0	1
chr1:17600000-17650000&chr1:17800000-17850000	0	0	0	0	0	0	0	0	1	1	0	0	0	0	0	0	1	0	0
chr1:15700000-15750000&chr1:17850000-17900000	0	1	0	0	1	0	1	0	1	0	0	1	0	1	0	1	1	0	1
chr1:15700000-15750000&chr1:17950000-18000000	0	1	0	0	0	0	1	0	0	0	0	0	0	0	0	0	0	0	1
chr1:13700000-13750000&chr1:18050000-18100000	0	0	1	0	0	0	0	0	1	0	0	0	1	0	0	0	1	0	0
chr1:13750000-13800000&chr1:18050000-18100000	0	0	0	0	0	0	0	0	0	0	0	0	0	0	0	0	0	0	0
chr1:14850000-14900000&chr1:18050000-18100000	0	0	0	0	0	0	0	0	1	0	0	0	0	0	0	0	1	0	0
chr1:15500000-15550000&chr1:18050000-18100000	0	0	0	0	0	0	0	0	0	0	0	0	1	0	0	0	0	0	0
chr1:15050000-15100000&chr1:18750000-18800000	0	0	0	0	0	0	0	0	1	0	0	0	0	0	0	0	0	1	0
chr1:17700000-17750000&chr1:18750000-18800000	0	0	0	0	1	0	1	0	1	1	0	0	0	0	1	0	1	1	1
chr1:17950000-18000000&chr1:18750000-18800000	0	0	0	0	0	0	1	0	0	0	0	0	0	0	0	0	0	0	1
chr1:18050000-18100000&chr1:18750000-18800000	0	0	0	0	0	0	0	0	1	0	0	0	0	0	0	0	1	0	0
chr1:17700000-17750000&chr1:20300000-20350000	0	1	0	0	1	0	1	1	1	1	0	0	0	0	1	1	1	1	1
chr1:20050000-20100000&chr1:20300000-20350000	0	0	0	0	0	0	0	0	0	1	0	0	0	0	0	0	0	0	0
chr1:17800000-17850000&chr1:20800000-20850000	0	1	0	0	0	0	1	1	0	0	0	0	1	0	1	0	1	0	0
chr1:16800000-16850000&chr1:20950000-21000000	1	1	0	0	0	0	1	1	1	1	1	0	0	0	1	0	1	0	0
chr1:18650000-18700000&chr1:21650000-21700000	0	0	0	0	0	1	0	0	0	0	0	0	0	1	0	0	0	0	0
chr1:18850000-18900000&chr1:21650000-21700000	0	0	0	0	0	0	0	0	0	0	0	0	0	0	0	0	0	0	0
chr1:18850000-18900000&chr1:22350000-22400000	0	0	0	0	0	0	0	0	0	0	0	0	0	0	0	0	0	0	0
chr1:22350000-22400000&chr1:22500000-22550000	0	0	0	0	0	0	0	0	1	1	0	0	0	0	0	0	1	0	1
chr1:23050000-23100000&chr1:23200000-23250000	0	0	0	0	0	0	1	0	0	1	0	0	0	0	1	0	1	0	0
chr1:18950000-19000000&chr1:23450000-23500000	0	0	0	1	0	0	0	1	0	0	0	0	0	0	0	0	0	0	0
chr1:20900000-20950000&chr1:23450000-23500000	1	1	1	1	1	1	1	1	1	1	1	1	1	1	1	1	1	0	1
chr1:22250000-22300000&chr1:23450000-23500000	1	1	1	0	0	0	0	1	0	0	0	1	1	0	0	1	0	0	0
chr1:21800000-21850000&chr1:23600000-23650000	0	0	0	0	0	0	0	0	0	0	0	0	0	0	0	0	0	0	0
chr1:21150000-21200000&chr1:23650000-23700000	1	0	0	0	0	0	0	1	1	0	1	0	0	0	1	0	1	0	1
chr1:21700000-21750000&chr1:23650000-23700000	1	1	0	0	1	0	1	1	1	1	1	0	0	0	1	1	1	1	1
chr1:22250000-22300000&chr1:23650000-23700000	1	1	0	0	1	0	0	1	0	0	1	0	0	0	1	1	1	0	0
chr1:18750000-18800000&chr1:23750000-23800000	0	0	0	0	0	0	0	0	1	1	0	0	0	0	1	0	1	1	0
chr1:20950000-21000000&chr1:23850000-23900000	0	0	0	0	0	0	0	0	0	0	0	0	0	0	0	0	0	0	0
chr1:20950000-21000000&chr1:24150000-24200000	0	0	0	0	0	0	0	0	0	0	0	0	0	0	0	0	0	0	0
chr1:22250000-22300000&chr1:24150000-24200000	0	0	1	0	0	0	0	1	0	0	0	0	0	0	0	0	0	0	0
chr1:22350000-22400000&chr1:24150000-24200000	0	0	0	0	0	0	0	0	0	0	0	0	0	0	0	0	0	0	0
chr1:21050000-21100000&chr1:24200000-24250000	0	0	0	0	0	0	0	0	1	1	0	0	0	0	0	0	1	0	0
chr1:19950000-20000000&chr1:24300000-24350000	0	1	1	0	1	0	1	1	1	1	0	0	0	0	1	1	1	1	1
chr1:20000000-20050000&chr1:24300000-24350000	0	1	0	0	1	0	1	1	1	1	0	0	0	0	1	1	1	1	0
chr1:20050000-20100000&chr1:24300000-24350000	0	0	0	0	0	0	0	0	0	1	0	0	0	0	0	0	0	0	0
chr1:20750000-20800000&chr1:24300000-24350000	0	1	0	0	1	0	1	1	1	1	0	0	0	0	1	1	1	1	0
chr1:21450000-21500000&chr1:24300000-24350000	1	1	1	0	1	0	0	1	0	0	1	0	0	0	0	1	0	0	1
chr1:20000000-20050000&chr1:24350000-24400000	0	1	0	0	0	0	1	1	1	1	0	0	0	0	1	0	1	0	0
chr1:20050000-20100000&chr1:24350000-24400000	0	0	0	0	0	0	0	0	0	0	0	0	0	0	0	0	0	0	0
chr1:21250000-21300000&chr1:24350000-24400000	0	0	1	0	0	0	0	0	0	0	0	0	0	0	0	0	0	0	0
chr1:21400000-21450000&chr1:24350000-24400000	0	1	1	0	0	0	1	1	1	1	0	0	1	0	1	0	1	0	0
chr1:21700000-21750000&chr1:24350000-24400000	0	1	0	0	0	0	1	1	1	1	0	0	1	0	1	0	1	0	0
chr1:21800000-21850000&chr1:24350000-24400000	0	0	0	0	0	0	0	0	0	0	0	0	0	0	0	0	0	0	0
chr1:22200000-22250000&chr1:24350000-24400000	0	1	0	0	0	0	1	1	1	1	0	0	1	0	1	0	1	0	0
chr1:22250000-22300000&chr1:24350000-24400000	0	1	1	0	0	0	0	1	0	0	0	0	0	0	0	0	0	0	0
chr1:22700000-22750000&chr1:24350000-24400000	0	1	1	0	0	0	1	1	1	1	0	0	0	0	1	0	1	0	0
chr1:21250000-21300000&chr1:24550000-24600000	0	0	0	0	0	0	0	0	0	0	0	0	1	1	0	0	0	0	0
chr1:21700000-21750000&chr1:24550000-24600000	0	0	0	0	0	1	0	0	0	1	0	1	0	0	0	0	1	0	0
chr1:22350000-22400000&chr1:24550000-24600000	0	0	0	0	0	0	0	0	0	0	0	0	0	0	0	0	0	0	0
chr1:22700000-22750000&chr1:24550000-24600000	0	0	0	0	0	0	0	0	0	1	0	0	1	1	0	0	1	0	0
chr1:20050000-20100000&chr1:24600000-24650000	0	0	0	0	0	0	0	0	0	0	0	0	0	1	0	0	0	0	0
chr1:24300000-24350000&chr1:24600000-24650000	0	0	0	0	0	0	0	1	1	1	0	0	1	0	1	0	1	0	0
chr1:24350000-24400000&chr1:24600000-24650000	0	0	0	0	0	0	0	0	0	0	0	0	1	0	0	0	0	0	0
chr1:24050000-24100000&chr1:24700000-24750000	0	0	0	0	0	0	0	1	0	0	0	0	0	0	0	0	0	0	0
chr1:24200000-24250000&chr1:24700000-24750000	0	1	0	0	1	0	0	1	0	0	0	0	0	0	0	1	1	0	1
chr1:24300000-24350000&chr1:24700000-24750000	0	1	0	0	1	0	0	1	0	0	0	0	0	0	0	1	1	0	1
chr1:24600000-24650000&chr1:24700000-24750000	0	0	0	0	0	0	0	1	0	0	0	0	0	0	0	0	0	0	0
chr1:19950000-20000000&chr1:24750000-24800000	1	0	0	0	0	0	0	0	1	0	1	0	0	0	0	0	1	0	0
chr1:20050000-20100000&chr1:24750000-24800000	0	0	0	0	0	0	0	0	0	0	0	0	0	0	0	0	0	0	0
chr1:24550000-24600000&chr1:24750000-24800000	0	0	0	0	0	0	0	0	0	0	0	0	0	0	0	0	0	0	0
chr1:24600000-24650000&chr1:24750000-24800000	0	0	0	0	0	0	0	0	0	0	0	0	0	0	0	0	0	0	0
chr1:24650000-24700000&chr1:24750000-24800000	1	0	0	0	0	0	0	0	0	0	0	0	0	0	0	0	0	0	0
chr1:21200000-21250000&chr1:25000000-25050000	0	0	0	0	0	0	0	0	0	0	0	0	0	0	0	0	0	0	0
chr1:21250000-21300000&chr1:25000000-25050000	0	0	0	0	0	0	0	0	0	0	0	0	0	0	0	0	0	0	0
chr1:23200000-23250000&chr1:25000000-25050000	0	0	0	0	0	0	0	0	0	0	0	0	0	0	0	0	0	0	0
chr1:21700000-21750000&chr1:25150000-25200000	0	1	0	0	1	1	1	1	1	1	0	1	1	1	1	1	1	1	1
chr1:24200000-24250000&chr1:25250000-25300000	1	1	0	0	0	0	1	1	0	1	1	0	0	0	1	0	0	0	1
chr1:21450000-21500000&chr1:25450000-25500000	1	1	1	1	0	0	0	1	0	0	0	0	0	0	0	1	0	0	0
chr1:21650000-21700000&chr1:25450000-25500000	0	1	0	1	0	0	0	1	0	0	0	1	1	0	0	0	0	0	0
chr1:21850000-21900000&chr1:25450000-25500000	1	1	0	1	1	0	1	1	0	1	1	0	0	0	1	1	1	0	1
chr1:21950000-22000000&chr1:25450000-25500000	0	1	1	0	0	0	0	1	0	0	0	0	0	0	0	0	0	0	0
chr1:23200000-23250000&chr1:25450000-25500000	0	1	0	0	0	0	0	1	0	0	0	0	0	0	0	0	0	0	0
chr1:24250000-24300000&chr1:25450000-25500000	0	0	0	0	0	0	0	0	0	0	0	0	0	0	0	0	0	0	0
chr1:24550000-24600000&chr1:25450000-25500000	0	0	0	0	0	0	0	0	0	0	0	1	1	0	0	0	0	0	0
chr1:20850000-20900000&chr1:25500000-25550000	0	0	0	0	0	0	1	0	1	1	0	0	1	0	1	0	1	0	0
chr1:20950000-21000000&chr1:25500000-25550000	0	0	0	0	0	0	1	0	1	1	1	0	0	1	1	0	1	0	0
chr1:20800000-20850000&chr1:25550000-25600000	0	1	0	0	0	0	0	1	0	0	0	0	0	0	0	0	0	0	0
chr1:20850000-20900000&chr1:25550000-25600000	0	1	0	0	0	0	0	1	0	0	0	0	0	0	0	0	0	0	0
chr1:20900000-20950000&chr1:25550000-25600000	1	1	0	1	1	0	1	1	0	0	0	0	0	0	0	1	0	0	1
chr1:20950000-21000000&chr1:25550000-25600000	1	1	0	0	0	0	0	1	0	0	0	0	0	0	0	0	0	0	0
chr1:21050000-21100000&chr1:25550000-25600000	0	0	0	0	0	0	0	0	0	0	0	0	0	0	0	0	0	0	0
chr1:21150000-21200000&chr1:25550000-25600000	1	0	0	0	0	0	0	1	0	0	0	0	0	0	0	0	0	0	0
chr1:21200000-21250000&chr1:25550000-25600000	0	0	0	0	0	0	0	1	0	0	0	0	0	0	0	0	0	0	0
chr1:22500000-22550000&chr1:25600000-25650000	0	1	0	0	1	0	1	1	1	0	0	0	0	0	1	1	1	1	1
chr1:23200000-23250000&chr1:25600000-25650000	0	1	0	0	0	0	1	1	0	1	0	0	0	0	1	0	1	0	0
chr1:24150000-24200000&chr1:25600000-25650000	0	0	0	0	0	0	0	1	0	1	0	0	0	0	1	0	0	0	0
chr1:20850000-20900000&chr1:25650000-25700000	0	1	0	0	0	0	1	1	1	1	0	0	1	0	1	0	1	0	0
chr1:21800000-21850000&chr1:25650000-25700000	0	1	0	0	0	0	1	0	0	0	0	0	0	0	0	0	0	0	1
chr1:22500000-22550000&chr1:25650000-25700000	1	1	0	1	1	0	1	1	1	0	1	0	0	1	1	1	1	1	1
chr1:24600000-24650000&chr1:25650000-25700000	0	0	0	0	0	1	0	1	1	1	0	1	0	1	1	0	1	0	0
chr1:25450000-25500000&chr1:25650000-25700000	1	1	0	1	1	0	1	1	0	1	1	1	1	0	1	1	1	0	1
chr1:25400000-25450000&chr1:25700000-25750000	0	0	0	1	0	0	0	1	0	1	0	1	0	0	1	0	1	0	0
chr1:24600000-24650000&chr1:25750000-25800000	0	0	0	0	0	0	0	0	0	0	0	0	0	1	0	0	0	0	0
chr1:22200000-22250000&chr1:26050000-26100000	0	1	0	1	1	0	1	0	1	1	0	0	0	0	1	0	1	1	1
chr1:22500000-22550000&chr1:26050000-26100000	0	1	0	1	1	0	1	0	1	1	0	0	0	0	1	0	1	1	1
chr1:21250000-21300000&chr1:26250000-26300000	0	0	0	0	0	0	0	1	1	0	0	0	0	0	1	0	1	0	0
chr1:22500000-22550000&chr1:26250000-26300000	0	1	0	0	1	0	1	1	1	0	0	0	0	0	1	1	1	1	1
chr1:23450000-23500000&chr1:26250000-26300000	1	1	0	0	1	0	1	1	1	1	1	0	0	0	1	1	1	0	1
chr1:23200000-23250000&chr1:27050000-27100000	0	1	0	0	0	0	1	1	0	1	0	0	0	0	1	0	1	0	0
chr1:22350000-22400000&chr1:27250000-27300000	0	0	0	0	0	0	0	0	1	1	0	0	0	0	0	0	1	0	1
chr1:23450000-23500000&chr1:27500000-27550000	0	0	0	1	0	0	0	1	0	0	0	0	0	1	0	0	0	0	0
chr1:23450000-23500000&chr1:27600000-27650000	1	1	0	0	1	1	1	1	1	1	1	0	1	1	1	1	1	0	1
chr1:23950000-24000000&chr1:27600000-27650000	1	1	0	0	1	1	1	1	1	1	1	0	0	1	1	1	1	1	1
chr1:25650000-25700000&chr1:27950000-28000000	1	1	0	0	1	0	1	1	0	0	0	0	0	0	1	1	0	0	1
chr1:30050000-30100000&chr1:30950000-31000000	0	0	0	0	0	0	0	0	0	0	0	0	0	0	0	0	0	0	0
chr1:28350000-28400000&chr1:31050000-31100000	0	0	0	0	1	0	0	1	1	0	0	0	1	0	1	1	0	1	1
chr1:26500000-26550000&chr1:31250000-31300000	0	0	0	0	0	0	1	0	1	1	0	0	0	0	1	0	1	0	0
chr1:28350000-28400000&chr1:31250000-31300000	0	1	0	0	0	0	1	1	1	1	0	0	0	0	1	0	1	0	0
chr1:30050000-30100000&chr1:31250000-31300000	0	0	0	0	0	0	0	0	0	0	0	0	0	0	0	0	0	0	0
chr1:30100000-30150000&chr1:31400000-31450000	0	0	0	0	0	0	0	0	0	0	0	0	0	0	0	0	0	0	0
chr1:29400000-29450000&chr1:31450000-31500000	0	0	0	0	1	0	0	1	1	1	0	1	0	0	1	0	1	1	1
chr1:30200000-30250000&chr1:31450000-31500000	0	0	0	1	1	0	0	0	1	1	0	0	0	0	1	0	1	1	1
chr1:30900000-30950000&chr1:32100000-32150000	0	0	0	0	0	0	0	0	0	0	0	0	1	0	0	0	0	0	0
chr1:30700000-30750000&chr1:32250000-32300000	1	1	0	0	1	0	1	1	1	1	1	0	0	0	1	1	1	1	0
chr1:28800000-28850000&chr1:32300000-32350000	1	1	0	0	1	0	1	1	0	0	1	1	1	0	0	1	0	0	0
chr1:30500000-30550000&chr1:32600000-32650000	1	0	1	1	1	0	0	1	1	0	1	0	1	1	0	1	1	0	1
chr1:28800000-28850000&chr1:32650000-32700000	0	0	0	0	1	0	0	1	0	1	0	0	0	0	1	0	1	1	1
chr1:30750000-30800000&chr1:32900000-32950000	0	1	0	1	0	0	1	1	0	1	0	0	0	0	1	0	0	0	0
chr1:30950000-31000000&chr1:32950000-33000000	0	0	0	0	0	0	0	1	0	0	0	0	0	0	0	0	0	0	0
chr1:30200000-30250000&chr1:33150000-33200000	0	0	0	1	1	0	1	0	1	1	0	0	0	0	1	0	1	1	1
chr1:32250000-32300000&chr1:33150000-33200000	0	1	0	0	1	0	1	1	1	1	0	0	0	0	1	1	1	1	1
chr1:30100000-30150000&chr1:33200000-33250000	0	0	0	0	0	0	0	1	0	0	0	0	0	0	1	0	0	0	0
chr1:30200000-30250000&chr1:33200000-33250000	0	0	0	0	1	0	1	0	1	1	0	0	0	0	0	0	1	1	1
chr1:30700000-30750000&chr1:33200000-33250000	1	1	0	0	1	0	1	1	1	1	1	0	0	0	1	1	1	1	1
chr1:32250000-32300000&chr1:33200000-33250000	0	1	0	0	1	0	1	1	1	0	0	0	0	0	1	1	1	1	1
chr1:32250000-32300000&chr1:33250000-33300000	0	1	0	0	1	0	1	1	0	0	0	0	0	0	1	1	0	0	0
chr1:30200000-30250000&chr1:33450000-33500000	0	0	0	0	1	0	1	0	1	1	1	1	0	1	1	0	1	1	1
chr1:30050000-30100000&chr1:33700000-33750000	0	1	0	0	0	0	1	1	0	0	0	1	1	1	1	0	0	0	1
chr1:30100000-30150000&chr1:33700000-33750000	0	0	1	0	0	0	0	1	0	0	0	0	0	0	1	0	0	0	0
chr1:30150000-30200000&chr1:33700000-33750000	0	1	0	1	0	0	1	1	0	0	0	1	1	1	1	0	0	0	1
chr1:30500000-30550000&chr1:33700000-33750000	0	1	1	1	1	0	1	1	1	1	0	1	1	1	1	1	1	1	1
chr1:30200000-30250000&chr1:33750000-33800000	0	0	0	0	1	0	1	0	1	1	1	0	0	0	1	0	1	1	1
chr1:30500000-30550000&chr1:33750000-33800000	1	1	1	0	1	0	1	1	1	0	1	0	1	1	1	1	1	1	1
chr1:30200000-30250000&chr1:33800000-33850000	0	0	0	0	0	0	0	0	1	1	0	0	0	0	1	0	1	0	0
chr1:33700000-33750000&chr1:33850000-33900000	0	1	1	0	1	0	1	1	1	1	0	0	0	0	1	1	1	1	1
chr1:29300000-29350000&chr1:34000000-34050000	0	0	0	0	1	0	0	1	0	0	0	0	0	0	0	1	1	0	1
chr1:30100000-30150000&chr1:34000000-34050000	0	0	1	0	0	0	0	1	0	0	0	0	0	0	1	0	0	0	0
chr1:30700000-30750000&chr1:34000000-34050000	1	1	1	1	1	0	1	1	1	1	1	0	1	0	1	1	1	1	1
chr1:29400000-29450000&chr1:34150000-34200000	0	0	0	0	1	0	0	1	0	0	0	0	0	0	1	0	1	1	1
chr1:30150000-30200000&chr1:34150000-34200000	0	1	0	0	0	0	1	1	0	0	0	0	0	0	1	0	0	0	1
chr1:30200000-30250000&chr1:34200000-34250000	0	0	0	1	0	0	1	0	0	0	0	0	0	0	1	0	0	0	0
chr1:33250000-33300000&chr1:34350000-34400000	0	1	0	0	1	1	1	1	0	0	0	1	1	1	1	1	0	0	0
chr1:30150000-30200000&chr1:34400000-34450000	0	1	0	0	0	1	1	1	0	0	0	0	1	0	1	0	0	0	1
chr1:33650000-33700000&chr1:34500000-34550000	0	0	1	0	0	0	0	0	0	0	0	0	0	0	0	0	0	0	0
chr1:33650000-33700000&chr1:34600000-34650000	0	0	1	0	0	0	0	0	0	0	0	0	0	0	0	0	0	0	0
chr1:34200000-34250000&chr1:35900000-35950000	0	1	0	0	0	0	1	1	0	0	0	0	0	0	1	0	0	0	0
chr1:34600000-34650000&chr1:35900000-35950000	0	0	0	0	0	0	0	0	0	1	0	0	0	0	0	0	1	0	1
chr1:34650000-34700000&chr1:35900000-35950000	0	1	0	0	1	0	1	1	1	1	0	0	0	0	1	1	1	1	1
chr1:35800000-35850000&chr1:35900000-35950000	1	1	0	0	1	0	1	1	0	1	1	0	0	0	1	1	0	0	0
chr1:35900000-35950000&chr1:36200000-36250000	0	0	0	0	1	0	0	1	1	1	0	0	0	0	1	1	1	1	1
chr1:36050000-36100000&chr1:36200000-36250000	0	1	0	0	0	0	1	1	1	1	0	0	0	0	1	0	1	0	0
chr1:35900000-35950000&chr1:36250000-36300000	0	1	0	0	1	0	1	0	1	1	0	0	0	0	0	1	1	1	1
chr1:36000000-36050000&chr1:36250000-36300000	0	1	0	0	1	0	1	1	0	1	0	0	0	0	1	1	1	1	0
chr1:33650000-33700000&chr1:36350000-36400000	0	1	0	0	1	0	0	1	1	0	0	0	0	0	1	1	1	0	0
chr1:34300000-34350000&chr1:36350000-36400000	0	1	0	0	1	0	1	1	0	1	0	0	0	0	0	1	0	0	0
chr1:34550000-34600000&chr1:36350000-36400000	0	1	0	0	1	0	1	1	1	0	0	1	0	0	1	1	1	1	0
chr1:35000000-35050000&chr1:36350000-36400000	0	1	0	0	0	0	1	0	0	1	0	0	0	0	0	0	1	0	1
chr1:35350000-35400000&chr1:36400000-36450000	0	1	0	0	1	0	1	1	1	1	0	0	0	0	1	0	1	1	1
chr1:33650000-33700000&chr1:36450000-36500000	0	0	1	0	0	0	0	1	0	0	0	0	0	0	0	0	0	0	0
chr1:36000000-36050000&chr1:36450000-36500000	0	0	1	0	0	0	0	1	1	1	0	0	0	0	1	0	1	0	0
chr1:36200000-36250000&chr1:36450000-36500000	0	0	0	0	0	0	0	1	1	1	0	0	0	0	1	0	1	0	0
chr1:34600000-34650000&chr1:36500000-36550000	0	0	1	0	0	0	0	0	0	1	0	0	0	0	0	0	1	0	1
chr1:35900000-35950000&chr1:36500000-36550000	0	1	0	0	1	0	1	1	1	1	0	0	0	0	1	1	1	1	1
chr1:36050000-36100000&chr1:36500000-36550000	0	1	1	0	0	0	1	1	1	1	0	0	0	0	1	0	1	0	0
chr1:36050000-36100000&chr1:36550000-36600000	0	1	1	0	0	0	1	1	1	1	0	0	1	1	1	0	1	0	0
chr1:36450000-36500000&chr1:36550000-36600000	0	0	1	0	0	0	0	1	1	1	0	1	1	0	1	0	1	0	0
chr1:34550000-34600000&chr1:36650000-36700000	1	1	1	0	1	0	1	1	1	1	1	0	1	1	1	1	1	1	0
chr1:34600000-34650000&chr1:36650000-36700000	0	0	1	0	0	0	0	0	0	1	0	0	0	0	0	0	1	0	1
chr1:34800000-34850000&chr1:36650000-36700000	0	1	1	0	1	0	1	1	1	1	1	0	0	0	1	0	1	1	1
chr1:35750000-35800000&chr1:36650000-36700000	1	1	0	0	1	0	1	1	1	1	1	0	0	0	1	1	1	1	0
chr1:35850000-35900000&chr1:36650000-36700000	1	1	0	0	1	0	1	1	0	1	1	0	1	1	1	1	1	1	0
chr1:36200000-36250000&chr1:36650000-36700000	1	1	0	0	1	0	1	1	0	1	1	0	0	0	1	1	1	1	0
chr1:34600000-34650000&chr1:36700000-36750000	0	0	1	0	0	0	0	0	0	1	0	0	0	0	0	0	1	0	1
chr1:35800000-35850000&chr1:36700000-36750000	1	1	0	0	1	0	1	1	0	1	1	0	0	0	1	1	0	0	0
chr1:35850000-35900000&chr1:36700000-36750000	0	1	0	0	1	0	1	1	1	1	0	0	1	0	1	1	1	1	0
chr1:35900000-35950000&chr1:36700000-36750000	0	1	0	0	1	0	1	1	1	1	0	0	0	0	1	1	1	1	1
chr1:36200000-36250000&chr1:36700000-36750000	0	1	0	0	1	0	1	1	1	0	0	0	0	0	1	1	1	1	0
chr1:36300000-36350000&chr1:36700000-36750000	0	1	1	0	1	0	1	1	1	1	0	0	0	0	1	1	1	1	0
chr1:33650000-33700000&chr1:36750000-36800000	1	1	1	0	1	0	0	1	1	0	0	0	0	0	1	1	1	0	0
chr1:33850000-33900000&chr1:36750000-36800000	1	1	1	0	1	0	1	1	1	1	1	0	0	0	1	1	1	1	1
chr1:34500000-34550000&chr1:36750000-36800000	0	0	1	0	0	0	0	0	1	1	0	0	0	0	0	0	1	0	0
chr1:34550000-34600000&chr1:36750000-36800000	1	1	1	1	1	0	1	1	1	1	1	1	1	1	1	1	1	1	1
chr1:34600000-34650000&chr1:36750000-36800000	0	0	1	0	0	0	0	0	0	1	0	0	0	0	0	0	1	0	1
chr1:34700000-34750000&chr1:36750000-36800000	1	1	1	0	1	0	1	1	1	1	1	1	1	1	1	1	1	1	1
chr1:36300000-36350000&chr1:36750000-36800000	1	1	1	0	1	0	1	1	1	1	1	0	0	0	1	1	1	1	1
chr1:36650000-36700000&chr1:36750000-36800000	1	1	1	0	1	0	1	1	1	1	1	0	0	0	1	1	1	1	1
chr1:33650000-33700000&chr1:36800000-36850000	0	1	0	0	1	0	0	1	1	0	0	0	1	0	1	1	1	0	0
chr1:33700000-33750000&chr1:36800000-36850000	0	1	0	1	1	0	1	1	1	1	0	1	1	1	1	1	1	1	1
chr1:36050000-36100000&chr1:36800000-36850000	0	1	0	0	0	0	1	1	1	1	0	0	1	1	1	0	1	0	0
chr1:36600000-36650000&chr1:36800000-36850000	0	0	0	0	0	0	0	1	0	1	0	0	0	0	1	0	1	0	0
chr1:36050000-36100000&chr1:36850000-36900000	0	0	0	0	0	0	0	0	0	0	0	0	0	0	0	0	0	0	0
chr1:36750000-36800000&chr1:36850000-36900000	0	0	0	1	0	0	0	0	0	1	0	0	0	0	0	0	1	0	1
chr1:35900000-35950000&chr1:36900000-36950000	0	0	0	0	0	0	0	0	1	1	0	0	0	0	0	0	1	0	0
chr1:36550000-36600000&chr1:36900000-36950000	0	0	1	0	0	0	0	0	1	1	0	0	1	0	0	0	1	0	0
chr1:36600000-36650000&chr1:36900000-36950000	0	0	0	0	0	0	0	0	0	0	0	0	0	0	0	0	0	0	0
chr1:36650000-36700000&chr1:37100000-37150000	0	0	0	0	1	0	1	1	1	1	1	0	1	1	1	0	1	1	1
chr1:33650000-33700000&chr1:37200000-37250000	0	1	1	0	0	0	0	1	0	0	0	0	0	0	0	0	0	0	0
chr1:33850000-33900000&chr1:37200000-37250000	0	1	1	0	0	0	1	1	1	1	0	0	0	0	1	0	1	0	0
chr1:35900000-35950000&chr1:37200000-37250000	0	1	0	0	0	0	1	1	1	1	0	0	0	0	1	0	1	0	0
chr1:36000000-36050000&chr1:37200000-37250000	0	1	1	0	0	0	1	1	1	1	0	0	0	0	1	0	1	0	0
chr1:36650000-36700000&chr1:37200000-37250000	0	1	1	0	0	0	1	1	1	1	0	0	0	0	1	0	1	0	0
chr1:35000000-35050000&chr1:37250000-37300000	0	1	1	0	0	0	1	0	0	1	0	0	0	0	0	0	1	0	1
chr1:35300000-35350000&chr1:37250000-37300000	0	0	0	0	0	0	0	1	1	0	0	0	0	0	1	0	1	0	0
chr1:35400000-35450000&chr1:37250000-37300000	1	1	0	0	1	0	1	1	1	1	1	0	0	0	1	1	1	1	1
chr1:35600000-35650000&chr1:37250000-37300000	1	1	1	0	1	0	1	1	1	1	1	0	0	0	1	1	1	1	0
chr1:35900000-35950000&chr1:37250000-37300000	0	1	0	0	1	0	1	1	1	1	0	0	0	0	1	1	1	1	1
chr1:36600000-36650000&chr1:37250000-37300000	0	0	0	0	0	0	0	1	0	1	0	0	0	0	1	0	1	0	0
chr1:34500000-34550000&chr1:37300000-37350000	0	0	0	0	0	0	0	0	1	1	0	1	1	0	0	0	1	0	0
chr1:34700000-34750000&chr1:37300000-37350000	0	1	0	0	1	1	1	1	1	1	0	1	1	0	1	1	1	1	1
chr1:35150000-35200000&chr1:37300000-37350000	0	1	0	0	1	0	1	1	1	1	0	0	0	0	1	1	1	1	1
chr1:35250000-35300000&chr1:37300000-37350000	0	0	0	0	0	0	0	0	0	0	0	0	0	1	0	0	0	0	1
chr1:35350000-35400000&chr1:37300000-37350000	0	1	0	0	1	0	1	1	1	1	0	0	0	0	1	0	1	1	0
chr1:35600000-35650000&chr1:37300000-37350000	1	1	0	0	1	0	1	1	1	1	1	0	1	0	1	1	1	1	0
chr1:35750000-35800000&chr1:37300000-37350000	1	1	0	0	1	0	1	1	1	1	1	0	0	1	1	1	1	1	0
chr1:35800000-35850000&chr1:37300000-37350000	1	1	0	0	1	0	1	1	0	1	1	1	0	1	1	1	0	0	0
chr1:35900000-35950000&chr1:37300000-37350000	0	1	0	0	1	0	1	1	1	1	0	1	0	0	1	1	1	1	1
chr1:36050000-36100000&chr1:37300000-37350000	0	1	0	0	0	0	1	1	1	1	0	0	1	1	1	0	1	0	0
chr1:36250000-36300000&chr1:37300000-37350000	0	1	0	0	1	0	1	1	1	1	0	1	0	0	1	1	1	1	0
chr1:36300000-36350000&chr1:37300000-37350000	0	1	0	0	1	0	1	1	1	1	0	0	1	0	1	1	1	1	0
chr1:34600000-34650000&chr1:37350000-37400000	0	0	1	0	0	0	0	0	0	1	0	0	0	0	0	0	1	0	1
chr1:34700000-34750000&chr1:37350000-37400000	0	1	1	0	1	0	1	1	1	1	0	0	1	0	1	1	1	1	1
chr1:35150000-35200000&chr1:37350000-37400000	0	1	0	0	1	0	1	1	1	1	0	0	0	0	1	1	1	1	1
chr1:35300000-35350000&chr1:37350000-37400000	0	0	0	0	0	0	0	1	1	0	0	0	0	0	1	0	1	0	0
chr1:35350000-35400000&chr1:37350000-37400000	0	1	0	0	1	0	1	1	1	1	0	0	0	0	1	0	1	1	0
chr1:35750000-35800000&chr1:37350000-37400000	1	1	0	1	1	0	1	1	1	1	1	0	0	0	1	1	1	1	0
chr1:35800000-35850000&chr1:37350000-37400000	1	1	0	0	1	0	1	1	0	1	1	0	0	0	1	1	0	0	0
chr1:35900000-35950000&chr1:37350000-37400000	0	1	0	0	1	0	1	1	1	1	0	0	0	0	1	1	1	1	1
chr1:35150000-35200000&chr1:37450000-37500000	0	1	0	0	0	0	1	0	1	1	0	0	0	0	0	0	1	0	1
chr1:35250000-35300000&chr1:37450000-37500000	0	0	0	0	0	0	0	0	0	0	0	0	0	0	0	0	0	0	0
chr1:35900000-35950000&chr1:37450000-37500000	0	1	0	0	0	0	1	0	1	1	0	0	0	0	0	0	1	0	1
chr1:36600000-36650000&chr1:37450000-37500000	0	0	0	0	0	0	0	0	0	0	0	0	0	0	0	0	0	0	0
chr1:37100000-37150000&chr1:37450000-37500000	0	0	0	0	0	0	1	0	1	1	0	0	1	0	0	0	1	0	1
chr1:33650000-33700000&chr1:37500000-37550000	0	0	1	0	0	0	0	1	0	0	0	0	0	0	0	1	0	0	0
chr1:35000000-35050000&chr1:37500000-37550000	0	1	1	0	0	0	0	0	0	0	0	0	0	0	0	0	0	0	0
chr1:35150000-35200000&chr1:37500000-37550000	0	1	0	0	1	0	0	1	1	1	0	0	0	0	1	1	1	0	0
chr1:35250000-35300000&chr1:37500000-37550000	0	0	0	0	0	0	0	0	0	0	0	0	0	0	0	0	0	0	0
chr1:35300000-35350000&chr1:37500000-37550000	0	0	0	0	0	0	0	1	0	0	0	0	0	0	0	0	0	0	0
chr1:35600000-35650000&chr1:37500000-37550000	1	1	1	0	1	0	0	1	1	1	0	0	0	0	1	1	1	0	0
chr1:35750000-35800000&chr1:37500000-37550000	1	1	0	0	1	0	0	1	1	1	0	0	0	0	1	1	1	0	0
chr1:35900000-35950000&chr1:37500000-37550000	0	0	0	0	1	0	0	1	1	1	0	0	0	0	1	1	1	0	0
chr1:35950000-36000000&chr1:37500000-37550000	0	0	0	0	1	0	0	1	1	1	0	0	0	0	1	1	1	0	0
chr1:36900000-36950000&chr1:37500000-37550000	0	0	1	0	0	0	0	0	0	0	0	0	0	0	0	0	0	0	0
chr1:37100000-37150000&chr1:37500000-37550000	0	0	0	0	1	0	0	1	1	1	0	0	1	0	1	0	1	0	0
chr1:37200000-37250000&chr1:37500000-37550000	0	1	1	0	0	0	0	1	0	0	0	0	0	0	0	0	0	0	0
chr1:35250000-35300000&chr1:37550000-37600000	0	0	0	0	0	0	0	0	0	0	0	0	0	0	0	0	0	0	1
chr1:35250000-35300000&chr1:37600000-37650000	0	0	0	0	0	0	0	0	0	0	0	0	0	1	0	0	0	0	1
chr1:35900000-35950000&chr1:37600000-37650000	1	1	0	0	1	0	1	0	1	1	1	1	0	0	0	1	1	1	1
chr1:33650000-33700000&chr1:37700000-37750000	1	1	1	0	1	0	0	1	1	0	0	0	0	0	1	1	1	0	0
chr1:35900000-35950000&chr1:37800000-37850000	1	1	0	0	0	0	1	0	1	1	1	0	0	0	0	0	1	0	1
chr1:37050000-37100000&chr1:37800000-37850000	1	1	0	0	0	0	1	0	1	1	1	0	0	0	0	0	1	0	1
chr1:37450000-37500000&chr1:37850000-37900000	0	1	1	0	0	0	1	0	1	1	0	0	0	0	0	0	1	0	1
chr1:34500000-34550000&chr1:38000000-38050000	0	0	0	0	0	0	0	0	1	1	0	0	0	0	0	0	1	0	0
chr1:35600000-35650000&chr1:38000000-38050000	1	1	0	0	1	0	1	1	0	1	1	0	0	0	1	1	1	1	0
chr1:33650000-33700000&chr1:38050000-38100000	0	1	1	0	1	0	0	1	1	0	0	0	0	0	1	1	1	0	0
chr1:34500000-34550000&chr1:38050000-38100000	0	0	1	0	0	0	0	0	1	1	0	0	0	0	0	0	1	0	0
chr1:33650000-33700000&chr1:38100000-38150000	0	0	1	0	0	0	0	0	0	0	0	0	0	0	0	0	0	0	0
chr1:33650000-33700000&chr1:38600000-38650000	0	1	1	0	0	0	0	1	0	0	0	0	0	0	0	0	0	0	0
chr1:34700000-34750000&chr1:38750000-38800000	0	1	1	0	0	0	1	1	0	1	0	1	1	0	1	0	1	0	0
chr1:34100000-34150000&chr1:38950000-39000000	0	0	0	0	0	0	0	0	0	0	0	0	0	0	0	0	0	0	0
chr1:34150000-34200000&chr1:38950000-39000000	0	1	0	0	0	0	1	0	1	1	0	0	0	0	0	0	1	0	0
chr1:35200000-35250000&chr1:38950000-39000000	0	1	0	0	0	0	1	0	1	1	0	0	0	0	0	0	1	0	0
chr1:38050000-38100000&chr1:39150000-39200000	0	1	1	0	1	0	1	1	1	1	0	0	0	0	1	1	1	1	0
chr1:38050000-38100000&chr1:39200000-39250000	0	1	1	0	0	0	1	1	1	0	0	0	1	0	1	0	1	0	0
chr1:38900000-38950000&chr1:39200000-39250000	0	1	1	0	0	0	1	1	1	0	0	0	1	0	1	0	1	0	0
chr1:38050000-38100000&chr1:39300000-39350000	1	1	1	0	1	0	1	1	1	1	1	0	1	0	1	1	1	1	0
chr1:34600000-34650000&chr1:39350000-39400000	0	0	1	0	0	0	0	0	0	0	0	0	0	0	0	0	0	0	0
chr1:35600000-35650000&chr1:39350000-39400000	0	0	1	0	0	0	0	1	1	1	0	0	0	0	1	0	1	0	0
chr1:38900000-38950000&chr1:39350000-39400000	0	0	1	0	0	0	0	1	1	1	0	0	0	0	1	0	1	0	0
chr1:38950000-39000000&chr1:39350000-39400000	0	0	1	0	0	0	0	0	0	0	0	1	1	1	0	0	0	0	0
chr1:34450000-34500000&chr1:39400000-39450000	0	0	0	0	0	0	1	0	0	1	0	0	0	0	1	0	1	0	1
chr1:34500000-34550000&chr1:39400000-39450000	0	0	0	0	0	0	0	0	0	0	0	0	0	0	0	0	0	0	0
chr1:34550000-34600000&chr1:39400000-39450000	0	1	0	0	0	0	1	1	0	1	0	0	0	0	1	0	1	0	1
chr1:38900000-38950000&chr1:39400000-39450000	0	1	0	0	0	0	1	1	0	1	0	0	0	0	1	0	1	0	1
chr1:39000000-39050000&chr1:39400000-39450000	0	1	0	0	0	0	1	1	0	1	0	0	0	0	1	0	1	0	1
chr1:39300000-39350000&chr1:39400000-39450000	0	1	0	0	0	0	1	1	0	1	0	0	0	0	1	0	1	0	1
chr1:35250000-35300000&chr1:39450000-39500000	0	0	0	0	0	0	0	0	0	0	0	0	0	0	0	0	0	0	1
chr1:39000000-39050000&chr1:39450000-39500000	0	1	1	0	1	0	1	1	1	1	0	0	0	0	1	0	1	1	1
chr1:34500000-34550000&chr1:39500000-39550000	0	0	1	0	0	0	0	0	0	0	0	0	0	0	0	0	0	0	0
chr1:35300000-35350000&chr1:39500000-39550000	0	0	0	0	0	0	0	0	0	0	0	0	0	0	0	0	0	0	0
chr1:35350000-35400000&chr1:39500000-39550000	0	0	0	0	0	0	0	0	1	1	0	0	0	0	0	0	1	0	0
chr1:35800000-35850000&chr1:39500000-39550000	0	0	0	0	0	0	0	0	0	0	0	0	0	0	0	0	0	0	0
chr1:36050000-36100000&chr1:39500000-39550000	0	0	1	0	0	0	0	0	0	0	0	0	0	0	0	0	0	0	0
chr1:36600000-36650000&chr1:39500000-39550000	0	0	0	0	0	0	0	0	0	0	0	0	0	0	0	0	0	0	0
chr1:38050000-38100000&chr1:39500000-39550000	0	0	1	0	0	0	0	0	1	1	0	0	0	0	0	0	1	0	0
chr1:38850000-38900000&chr1:39500000-39550000	0	0	1	0	0	0	0	0	0	0	0	0	0	0	0	0	0	0	0
chr1:38900000-38950000&chr1:39500000-39550000	0	0	1	0	0	0	0	0	1	1	0	0	0	0	0	0	1	0	0
chr1:38950000-39000000&chr1:39500000-39550000	0	0	1	0	0	0	0	0	0	0	0	0	1	0	0	0	0	0	0
chr1:39100000-39150000&chr1:39500000-39550000	0	0	0	0	0	0	0	0	1	1	0	0	0	0	0	0	1	0	0
chr1:39150000-39200000&chr1:39500000-39550000	0	0	1	0	0	0	0	0	1	1	0	0	0	0	0	0	1	0	0
chr1:39300000-39350000&chr1:39500000-39550000	0	0	1	0	0	0	0	0	1	1	0	0	1	0	0	0	1	0	0
chr1:35000000-35050000&chr1:39550000-39600000	0	0	1	0	0	0	0	0	0	0	0	0	0	0	0	0	0	0	0
chr1:34650000-34700000&chr1:39650000-39700000	0	1	0	0	1	0	1	1	1	1	0	0	0	0	1	1	1	1	1
chr1:36750000-36800000&chr1:39650000-39700000	1	1	1	0	1	0	1	1	1	1	1	0	0	0	1	1	1	1	1
chr1:38500000-38550000&chr1:39650000-39700000	0	0	0	0	0	0	0	0	0	0	0	0	0	0	0	0	1	0	0
chr1:38750000-38800000&chr1:39650000-39700000	0	1	1	0	0	0	1	1	0	1	0	0	0	0	1	0	1	0	0
chr1:39150000-39200000&chr1:39650000-39700000	0	1	1	0	1	0	1	1	1	1	0	0	0	0	1	1	1	1	1
chr1:39200000-39250000&chr1:39650000-39700000	0	1	1	0	0	0	1	1	1	0	0	1	1	1	1	0	1	0	0
chr1:39250000-39300000&chr1:39650000-39700000	1	1	0	0	1	0	1	1	1	1	1	0	0	0	1	1	1	1	1
chr1:39500000-39550000&chr1:39650000-39700000	0	0	1	0	0	0	0	0	1	1	0	0	0	0	0	0	1	0	0
chr1:36650000-36700000&chr1:39700000-39750000	1	1	0	0	1	0	1	1	1	1	1	0	0	0	1	1	1	1	0
chr1:36800000-36850000&chr1:39700000-39750000	0	1	0	0	1	0	1	1	1	1	0	0	0	0	1	1	1	1	1
chr1:36850000-36900000&chr1:39700000-39750000	0	0	0	0	0	0	0	0	0	1	0	0	0	0	0	0	1	0	1
chr1:37800000-37850000&chr1:39700000-39750000	1	1	0	0	0	0	1	0	1	1	1	0	0	0	0	0	1	0	1
chr1:39500000-39550000&chr1:39700000-39750000	0	0	0	0	0	0	0	0	1	1	0	0	0	0	0	0	1	0	0
chr1:36000000-36050000&chr1:39900000-39950000	0	1	1	0	1	0	1	1	1	1	0	0	1	0	1	1	1	1	1
chr1:36800000-36850000&chr1:39900000-39950000	0	1	0	1	1	1	1	1	1	1	0	1	1	1	1	1	1	1	1
chr1:36850000-36900000&chr1:39900000-39950000	0	0	0	1	0	0	0	0	0	1	0	0	0	0	0	0	1	0	1
chr1:37800000-37850000&chr1:39900000-39950000	1	1	0	0	0	0	1	0	1	1	1	1	0	0	0	0	1	0	1
chr1:38900000-38950000&chr1:39900000-39950000	1	1	1	0	1	0	1	1	1	1	1	0	1	0	1	1	1	1	1
chr1:39150000-39200000&chr1:39900000-39950000	0	1	1	0	1	0	1	1	1	1	0	1	1	1	1	1	1	1	1
chr1:39200000-39250000&chr1:39900000-39950000	0	1	1	0	0	1	1	1	1	0	0	1	1	1	1	0	1	0	0
chr1:39250000-39300000&chr1:39900000-39950000	1	1	0	1	1	0	1	1	1	1	1	1	0	1	1	1	1	1	1
chr1:39300000-39350000&chr1:39900000-39950000	1	1	1	0	1	1	1	1	1	1	1	1	1	1	1	1	1	1	1
chr1:39500000-39550000&chr1:39900000-39950000	0	0	1	0	0	0	0	0	1	1	0	0	1	0	0	0	1	0	0
chr1:39550000-39600000&chr1:39900000-39950000	0	1	1	0	0	0	1	1	1	1	0	0	1	0	1	0	1	0	0
chr1:38600000-38650000&chr1:39950000-40000000	0	0	0	0	0	0	1	0	1	1	0	0	0	0	1	0	1	0	0
chr1:38750000-38800000&chr1:39950000-40000000	0	0	0	0	0	0	1	0	0	1	0	0	0	0	1	0	1	0	0
chr1:39150000-39200000&chr1:39950000-40000000	0	1	0	0	1	0	1	1	1	1	0	0	0	0	1	0	1	1	0
chr1:39250000-39300000&chr1:39950000-40000000	0	1	0	0	1	0	1	1	1	1	1	0	0	0	1	0	1	1	1
chr1:39500000-39550000&chr1:39950000-40000000	0	0	0	0	0	0	0	0	1	1	0	0	0	0	0	0	1	0	0
chr1:35800000-35850000&chr1:40000000-40050000	1	1	0	0	1	0	1	1	0	1	1	1	0	1	1	1	0	0	0
chr1:36900000-36950000&chr1:40000000-40050000	0	0	1	0	0	0	0	0	1	1	0	0	1	0	0	0	1	0	0
chr1:37200000-37250000&chr1:40000000-40050000	0	1	1	0	0	0	1	1	1	1	0	0	1	1	1	0	1	0	0
chr1:37300000-37350000&chr1:40000000-40050000	0	1	0	0	1	1	1	1	1	1	0	1	1	1	1	1	1	1	1
chr1:37350000-37400000&chr1:40000000-40050000	0	1	1	1	1	0	1	1	1	1	0	0	1	0	1	1	1	1	1
chr1:37800000-37850000&chr1:40000000-40050000	1	1	0	0	0	0	1	0	1	1	1	1	0	0	0	0	1	0	1
chr1:39150000-39200000&chr1:40000000-40050000	0	1	1	0	1	0	1	1	1	1	0	1	1	1	1	1	1	1	1
chr1:39500000-39550000&chr1:40000000-40050000	0	0	1	0	0	0	0	0	1	1	0	0	1	0	0	0	1	0	0
chr1:35350000-35400000&chr1:40050000-40100000	0	0	0	0	0	0	0	0	0	1	0	0	0	0	0	0	1	0	0
chr1:36150000-36200000&chr1:40050000-40100000	0	0	0	0	0	0	0	0	0	1	0	0	0	0	0	0	1	0	0
chr1:36750000-36800000&chr1:40050000-40100000	0	0	0	0	0	0	0	0	0	1	0	0	0	0	0	0	1	0	0
chr1:36800000-36850000&chr1:40050000-40100000	0	0	0	0	0	0	0	0	0	1	0	0	0	0	0	0	1	0	0
chr1:37400000-37450000&chr1:40050000-40100000	0	0	0	0	0	0	0	0	0	0	0	0	0	0	0	0	0	0	0
chr1:38000000-38050000&chr1:40050000-40100000	0	0	0	0	0	0	0	0	0	1	0	0	0	0	0	0	1	0	0
chr1:38050000-38100000&chr1:40050000-40100000	0	0	0	0	0	0	0	0	0	1	0	0	0	0	0	0	1	0	0
chr1:38750000-38800000&chr1:40050000-40100000	0	0	0	0	0	0	0	0	0	0	0	0	0	0	0	0	0	0	0
chr1:39100000-39150000&chr1:40050000-40100000	0	0	0	0	0	0	0	0	0	1	0	0	0	0	0	0	1	0	0
chr1:39550000-39600000&chr1:40050000-40100000	0	0	0	0	0	0	0	0	0	0	0	0	0	0	0	0	0	0	0
chr1:38750000-38800000&chr1:40200000-40250000	0	1	0	0	0	0	1	1	0	1	0	0	0	0	1	0	1	0	0
chr1:35800000-35850000&chr1:40550000-40600000	1	1	0	0	0	0	0	1	0	0	0	0	0	0	0	1	0	0	0
chr1:35900000-35950000&chr1:40550000-40600000	0	0	0	0	1	0	0	1	0	1	0	0	0	0	1	1	1	0	0
chr1:36200000-36250000&chr1:40550000-40600000	0	0	0	0	1	0	0	1	0	1	0	0	0	0	1	1	1	0	0
chr1:36250000-36300000&chr1:40550000-40600000	0	1	0	0	1	0	0	1	0	1	0	0	0	0	1	1	1	0	0
chr1:37800000-37850000&chr1:40550000-40600000	1	1	0	0	0	0	0	0	0	0	0	0	0	0	0	0	0	0	0
chr1:38050000-38100000&chr1:40550000-40600000	0	1	1	0	1	0	0	1	0	1	0	0	0	0	1	1	1	0	0
chr1:38350000-38400000&chr1:40550000-40600000	0	1	1	0	1	0	0	1	0	1	0	0	0	0	1	1	1	0	0
chr1:38400000-38450000&chr1:40550000-40600000	1	1	0	1	1	0	0	1	0	1	0	0	1	1	1	1	1	0	0
chr1:38750000-38800000&chr1:40550000-40600000	0	1	1	0	0	0	0	1	0	0	0	0	0	0	0	0	0	0	0
chr1:38900000-38950000&chr1:40550000-40600000	1	0	1	0	1	0	0	1	0	1	0	0	0	0	1	1	1	0	0
chr1:39050000-39100000&chr1:40550000-40600000	0	1	1	0	1	0	0	1	0	1	0	0	0	0	1	1	1	0	0
chr1:39100000-39150000&chr1:40550000-40600000	0	1	0	0	1	0	0	1	0	1	0	0	0	0	1	1	1	0	0
chr1:39150000-39200000&chr1:40550000-40600000	0	1	1	0	1	0	0	1	0	1	0	0	0	0	1	1	1	0	0
chr1:39200000-39250000&chr1:40550000-40600000	0	1	1	0	0	0	0	1	0	0	0	0	1	1	0	0	0	0	0
chr1:39250000-39300000&chr1:40550000-40600000	1	0	0	1	1	0	0	1	0	1	0	0	0	0	1	1	1	0	0
chr1:39700000-39750000&chr1:40550000-40600000	0	1	0	0	1	0	0	1	0	1	0	0	0	0	1	1	1	0	0
chr1:39750000-39800000&chr1:40550000-40600000	0	1	1	0	0	0	0	1	0	0	0	0	0	0	0	0	0	0	0
chr1:40200000-40250000&chr1:40550000-40600000	1	1	0	1	1	0	0	1	0	1	0	0	0	0	1	1	1	0	0
chr1:38050000-38100000&chr1:40600000-40650000	0	1	0	0	1	0	1	1	1	1	0	0	0	0	1	1	1	1	1
chr1:38300000-38350000&chr1:40600000-40650000	0	1	0	1	1	0	1	1	1	1	0	0	0	0	1	1	1	1	1
chr1:38750000-38800000&chr1:40600000-40650000	0	1	0	0	0	0	1	1	0	1	0	0	0	0	1	0	1	0	0
chr1:38800000-38850000&chr1:40600000-40650000	0	1	0	1	1	0	1	1	1	1	0	0	0	0	1	1	1	1	1
chr1:38900000-38950000&chr1:40600000-40650000	1	1	0	0	1	0	1	1	1	0	1	0	0	0	1	1	1	1	1
chr1:35800000-35850000&chr1:40650000-40700000	0	1	0	0	0	0	0	1	0	0	0	1	0	1	0	0	0	0	0
chr1:35900000-35950000&chr1:40650000-40700000	0	1	0	0	0	0	1	1	1	1	0	1	0	0	1	0	1	0	0
chr1:38050000-38100000&chr1:40650000-40700000	0	1	1	0	0	0	1	1	1	1	0	0	1	0	1	0	1	0	0
chr1:38200000-38250000&chr1:40650000-40700000	0	0	0	0	0	0	1	0	1	1	0	0	0	0	1	0	1	0	0
chr1:38350000-38400000&chr1:40650000-40700000	0	1	1	0	0	0	1	1	1	1	0	0	1	1	1	0	1	0	0
chr1:38750000-38800000&chr1:40650000-40700000	0	0	1	0	0	0	0	0	0	0	0	1	1	0	0	0	0	0	0
chr1:38800000-38850000&chr1:40650000-40700000	0	1	1	0	0	0	1	1	1	1	0	0	1	1	1	0	1	0	0
chr1:38900000-38950000&chr1:40650000-40700000	0	1	1	0	0	0	1	1	1	1	0	0	1	0	1	0	1	0	0
chr1:39150000-39200000&chr1:40650000-40700000	0	1	1	0	0	0	1	1	1	1	0	1	1	1	1	0	1	0	0
chr1:39500000-39550000&chr1:40650000-40700000	0	0	1	0	0	0	0	0	0	0	0	0	1	0	0	0	0	0	0
chr1:39550000-39600000&chr1:40650000-40700000	0	0	1	0	0	0	0	0	0	0	0	0	1	0	0	0	0	0	0
chr1:40000000-40050000&chr1:40650000-40700000	0	1	1	0	0	1	1	1	1	1	0	1	1	1	1	0	1	0	0
chr1:37800000-37850000&chr1:40700000-40750000	0	0	0	0	0	0	1	0	1	1	1	0	0	0	0	0	1	0	1
chr1:37900000-37950000&chr1:40700000-40750000	0	0	1	0	0	0	0	0	0	0	0	0	0	0	0	0	1	0	1
chr1:38050000-38100000&chr1:40700000-40750000	0	1	1	0	1	0	1	1	1	1	0	0	0	0	1	0	1	1	0
chr1:38750000-38800000&chr1:40700000-40750000	0	0	1	0	0	0	1	0	0	1	0	0	0	0	1	0	1	0	0
chr1:38900000-38950000&chr1:40700000-40750000	0	1	1	0	1	0	1	1	1	1	1	0	0	0	1	0	1	1	1
chr1:35800000-35850000&chr1:40750000-40800000	0	0	0	0	0	0	0	1	0	0	0	0	0	0	0	0	0	0	0
chr1:36050000-36100000&chr1:40750000-40800000	0	0	1	0	0	0	0	0	0	0	0	0	0	0	0	0	0	0	0
chr1:36150000-36200000&chr1:40750000-40800000	0	0	0	0	0	0	0	0	1	1	0	0	0	0	1	0	1	0	0
chr1:36700000-36750000&chr1:40750000-40800000	0	0	1	0	0	0	0	1	1	1	0	0	0	0	1	0	1	0	0
chr1:36750000-36800000&chr1:40750000-40800000	0	0	1	0	0	0	0	1	1	1	0	0	0	0	1	0	1	0	0
chr1:36850000-36900000&chr1:40750000-40800000	0	0	0	0	0	0	0	0	0	0	0	0	0	0	0	0	0	0	0
chr1:36900000-36950000&chr1:40750000-40800000	0	0	1	0	0	0	0	0	0	0	0	0	0	0	0	0	0	0	0
chr1:38750000-38800000&chr1:40750000-40800000	0	0	1	0	0	0	0	0	0	0	0	0	0	0	0	0	0	0	0
chr1:37600000-37650000&chr1:40800000-40850000	1	1	1	0	1	1	1	1	1	1	1	0	1	0	1	1	1	1	0
chr1:37800000-37850000&chr1:40800000-40850000	1	1	0	0	0	0	1	0	1	1	1	1	0	0	0	0	1	0	1
chr1:38300000-38350000&chr1:40800000-40850000	0	1	0	0	1	0	1	1	1	1	0	0	0	1	1	1	1	1	1
chr1:36400000-36450000&chr1:40900000-40950000	0	1	1	0	0	0	1	0	0	1	0	0	0	0	0	0	0	0	0
chr1:36500000-36550000&chr1:40900000-40950000	0	1	1	0	0	0	1	0	0	1	0	0	0	0	0	0	0	0	0
chr1:36700000-36750000&chr1:40900000-40950000	0	1	1	0	0	0	1	0	0	1	0	0	0	0	0	0	0	0	0
chr1:36750000-36800000&chr1:40900000-40950000	0	1	1	1	0	0	1	0	0	1	0	0	0	0	0	0	0	0	0
chr1:36850000-36900000&chr1:40900000-40950000	0	0	0	1	0	0	0	0	0	0	0	0	0	0	0	0	0	0	0
chr1:37350000-37400000&chr1:40900000-40950000	0	1	1	1	0	0	1	0	0	1	0	0	0	0	0	0	0	0	0
chr1:37450000-37500000&chr1:40900000-40950000	0	0	1	0	0	0	0	0	0	0	0	0	0	0	0	0	0	0	0
chr1:37500000-37550000&chr1:40900000-40950000	0	1	1	0	0	0	0	0	0	0	0	0	0	0	0	0	0	0	0
chr1:37600000-37650000&chr1:40900000-40950000	0	1	1	0	0	0	1	0	0	1	0	1	1	1	0	0	0	0	0
chr1:37650000-37700000&chr1:40900000-40950000	0	1	1	0	0	0	1	0	0	1	0	1	1	1	0	0	0	0	0
chr1:37800000-37850000&chr1:40900000-40950000	0	0	0	0	0	0	0	0	0	0	0	0	0	0	0	0	0	0	0
chr1:38050000-38100000&chr1:40900000-40950000	0	1	1	0	0	0	1	0	0	1	0	0	0	0	0	0	0	0	0
chr1:38300000-38350000&chr1:40900000-40950000	0	1	0	1	0	0	1	0	0	1	0	0	0	0	0	0	0	0	0
chr1:38050000-38100000&chr1:41000000-41050000	0	1	1	0	1	0	1	1	1	1	0	0	0	0	1	1	1	1	1
chr1:38050000-38100000&chr1:41100000-41150000	0	1	0	0	0	0	1	0	0	0	0	0	1	0	0	0	0	0	1
chr1:36600000-36650000&chr1:41150000-41200000	0	0	0	0	0	0	0	0	0	0	0	0	0	0	0	0	0	0	0
chr1:36750000-36800000&chr1:41150000-41200000	0	1	1	1	0	0	1	1	1	0	0	0	0	0	1	0	1	0	1
chr1:36850000-36900000&chr1:41150000-41200000	0	0	0	1	0	0	0	0	0	0	0	0	0	0	0	0	0	0	0
chr1:36900000-36950000&chr1:41150000-41200000	0	0	1	0	0	0	0	0	0	0	0	0	0	0	0	0	0	0	0
chr1:37000000-37050000&chr1:41150000-41200000	0	0	0	0	0	0	0	0	0	0	0	0	0	0	0	0	0	0	0
chr1:37600000-37650000&chr1:41150000-41200000	0	1	1	0	0	0	1	1	1	0	0	1	1	1	1	0	1	0	1
chr1:37650000-37700000&chr1:41150000-41200000	0	1	1	0	0	0	1	1	1	0	0	1	1	1	1	0	1	0	1
chr1:37700000-37750000&chr1:41150000-41200000	0	1	1	1	0	0	1	1	1	0	0	0	0	0	1	0	1	0	1
chr1:37800000-37850000&chr1:41150000-41200000	0	0	0	0	0	0	0	0	0	0	0	0	0	0	0	0	0	0	0
chr1:36600000-36650000&chr1:41200000-41250000	0	0	0	0	0	0	0	0	0	0	0	0	0	0	0	0	0	0	0
chr1:36750000-36800000&chr1:41200000-41250000	0	0	0	0	0	0	0	0	1	1	0	0	0	0	0	0	1	0	0
chr1:36850000-36900000&chr1:41200000-41250000	0	0	0	0	0	0	0	0	0	0	0	0	0	0	0	0	0	0	0
chr1:37000000-37050000&chr1:41200000-41250000	0	0	0	0	0	0	0	0	0	0	0	0	0	0	0	0	0	0	0
chr1:38600000-38650000&chr1:41200000-41250000	0	0	0	0	0	0	0	0	0	0	0	0	0	0	0	0	0	0	0
chr1:36250000-36300000&chr1:41250000-41300000	0	1	0	0	1	0	1	0	0	1	0	0	0	0	0	1	0	1	0
chr1:36300000-36350000&chr1:41250000-41300000	0	1	0	0	1	0	1	1	1	1	0	0	0	0	1	1	1	1	0
chr1:36350000-36400000&chr1:41250000-41300000	0	1	0	0	1	0	1	1	1	0	0	0	0	0	1	1	1	1	0
chr1:36400000-36450000&chr1:41250000-41300000	0	0	0	0	1	0	0	1	1	1	0	0	0	0	1	1	1	1	1
chr1:36500000-36550000&chr1:41250000-41300000	0	1	0	0	1	0	1	1	1	0	0	0	0	0	1	1	1	1	1
chr1:36750000-36800000&chr1:41250000-41300000	1	1	0	0	1	0	1	1	1	1	1	0	0	0	1	1	1	1	1
chr1:38600000-38650000&chr1:41250000-41300000	0	1	0	0	0	0	1	1	1	1	0	0	0	0	1	0	1	0	0
chr1:40650000-40700000&chr1:41250000-41300000	0	1	0	0	0	0	1	1	1	1	0	0	0	0	1	0	1	0	0
chr1:40700000-40750000&chr1:41250000-41300000	0	1	0	0	1	0	1	1	1	1	0	0	0	0	1	0	1	1	0
chr1:40750000-40800000&chr1:41250000-41300000	0	0	0	0	0	0	0	1	1	1	0	0	0	0	1	0	1	0	0
chr1:41150000-41200000&chr1:41250000-41300000	0	1	0	0	0	0	1	1	1	0	0	0	0	0	1	0	1	0	1
chr1:36850000-36900000&chr1:41400000-41450000	0	0	0	1	0	0	0	0	0	1	0	0	0	0	0	0	1	0	1
chr1:36900000-36950000&chr1:41400000-41450000	0	0	0	0	0	0	0	0	1	1	0	0	1	0	0	0	1	0	0
chr1:36600000-36650000&chr1:41600000-41650000	0	0	0	0	0	0	0	0	0	0	0	0	0	0	0	0	0	0	0
chr1:36700000-36750000&chr1:41600000-41650000	0	1	0	0	0	0	1	0	0	0	0	0	0	0	0	0	0	0	1
chr1:36750000-36800000&chr1:41600000-41650000	0	1	0	0	0	0	1	0	0	0	0	0	0	0	0	0	0	0	1
chr1:36850000-36900000&chr1:41600000-41650000	0	0	0	0	0	0	0	0	0	0	0	0	0	0	0	0	0	0	0
chr1:36900000-36950000&chr1:41600000-41650000	0	0	0	0	0	0	0	0	0	0	0	0	0	0	0	0	0	0	0
chr1:37200000-37250000&chr1:41600000-41650000	0	0	0	0	0	0	0	0	0	0	0	0	0	0	0	0	0	0	0
chr1:37400000-37450000&chr1:41600000-41650000	0	0	0	0	0	0	0	0	0	0	0	0	0	0	0	0	0	0	0
chr1:37450000-37500000&chr1:41600000-41650000	0	0	0	0	0	0	0	0	0	0	0	0	0	0	0	0	0	0	0
chr1:37500000-37550000&chr1:41600000-41650000	0	1	0	0	0	0	0	0	0	0	0	0	0	0	0	0	0	0	0
chr1:37550000-37600000&chr1:41600000-41650000	0	1	0	0	0	0	1	0	0	0	0	0	0	0	0	0	0	0	1
chr1:37600000-37650000&chr1:41600000-41650000	0	1	0	0	0	0	1	0	0	0	0	0	0	0	0	0	0	0	1
chr1:37650000-37700000&chr1:41600000-41650000	0	1	0	0	0	0	1	0	0	0	0	0	0	0	0	0	0	0	1
chr1:37700000-37750000&chr1:41600000-41650000	0	1	0	0	0	0	1	0	0	0	0	0	0	0	0	0	0	0	1
chr1:37800000-37850000&chr1:41600000-41650000	0	0	0	0	0	0	0	0	0	0	0	0	0	0	0	0	0	0	0
chr1:39150000-39200000&chr1:41600000-41650000	0	1	0	0	0	0	1	0	0	0	0	0	0	0	0	0	0	0	1
chr1:40000000-40050000&chr1:41600000-41650000	0	1	0	0	0	0	1	0	0	0	0	0	0	0	0	0	0	0	1
chr1:40750000-40800000&chr1:41600000-41650000	0	0	0	0	0	0	0	0	0	0	0	0	0	0	0	0	0	0	0
chr1:40800000-40850000&chr1:41600000-41650000	0	1	0	0	0	0	1	0	0	0	0	0	0	0	0	0	0	0	1
chr1:41000000-41050000&chr1:41600000-41650000	0	1	0	0	0	0	1	0	0	0	0	0	0	0	0	0	0	0	1
chr1:36650000-36700000&chr1:41650000-41700000	0	0	0	0	0	0	0	1	0	1	0	0	0	0	1	0	0	0	0
chr1:36850000-36900000&chr1:41650000-41700000	0	0	0	0	0	0	0	0	0	0	0	0	0	0	0	0	0	0	0
chr1:37200000-37250000&chr1:41650000-41700000	0	0	0	0	0	0	0	0	0	0	0	0	0	0	0	0	0	0	0
chr1:37350000-37400000&chr1:41650000-41700000	0	0	0	0	0	0	0	1	0	1	0	0	0	0	1	0	0	0	0
chr1:37400000-37450000&chr1:41650000-41700000	0	0	0	0	0	0	0	0	0	0	0	0	0	0	0	0	0	0	0
chr1:37450000-37500000&chr1:41650000-41700000	0	0	0	0	0	0	0	0	0	0	0	0	0	0	0	0	0	0	0
chr1:37500000-37550000&chr1:41650000-41700000	0	0	0	0	0	0	0	1	0	0	0	0	0	0	0	0	0	0	0
chr1:37550000-37600000&chr1:41650000-41700000	0	0	0	0	0	0	0	1	0	1	0	0	0	0	1	0	0	0	0
chr1:37600000-37650000&chr1:41650000-41700000	0	0	0	0	0	0	0	1	0	1	0	0	0	1	1	0	0	0	0
chr1:37650000-37700000&chr1:41650000-41700000	0	0	0	0	0	0	0	1	0	1	0	0	0	1	1	0	0	0	0
chr1:37800000-37850000&chr1:41650000-41700000	0	0	0	0	0	0	0	0	0	0	0	0	0	0	0	0	0	0	0
chr1:39650000-39700000&chr1:41650000-41700000	0	0	0	0	0	0	0	1	0	1	0	0	0	0	1	0	0	0	0
chr1:40000000-40050000&chr1:41650000-41700000	0	0	0	0	0	0	0	1	0	1	0	0	0	1	1	0	0	0	0
chr1:40050000-40100000&chr1:41650000-41700000	0	0	0	0	0	0	0	0	0	0	0	0	0	0	0	0	0	0	0
chr1:36850000-36900000&chr1:41800000-41850000	0	0	0	0	0	0	0	0	0	0	0	0	0	0	0	0	0	0	0
chr1:37350000-37400000&chr1:41800000-41850000	0	0	0	0	0	0	0	1	0	0	0	0	0	0	1	0	1	0	0
chr1:39650000-39700000&chr1:41800000-41850000	0	0	0	0	0	0	0	1	0	0	0	0	0	0	1	0	1	0	0
chr1:39700000-39750000&chr1:41800000-41850000	0	0	0	0	0	0	0	1	0	0	0	0	0	0	1	0	1	0	0
chr1:39750000-39800000&chr1:41800000-41850000	0	0	0	0	0	0	0	0	0	0	0	0	0	0	0	0	0	0	0
chr1:39900000-39950000&chr1:41800000-41850000	0	0	0	0	0	0	0	1	0	0	0	0	0	0	1	0	1	0	0
chr1:39950000-40000000&chr1:41800000-41850000	0	0	0	0	0	0	0	0	0	0	0	0	0	0	1	0	1	0	0
chr1:40000000-40050000&chr1:41800000-41850000	0	0	0	0	0	0	0	1	0	0	0	0	0	0	1	0	1	0	0
chr1:40050000-40100000&chr1:41800000-41850000	0	0	0	0	0	0	0	0	0	0	0	0	0	0	0	0	0	0	0
chr1:40200000-40250000&chr1:41800000-41850000	0	0	0	0	0	0	0	1	0	0	0	0	0	0	1	0	1	0	0
chr1:40600000-40650000&chr1:41800000-41850000	0	0	0	0	0	0	0	1	0	0	0	0	0	0	1	0	1	0	0
chr1:40650000-40700000&chr1:41800000-41850000	0	0	0	0	0	0	0	0	0	0	0	0	0	0	0	0	0	0	0
chr1:40700000-40750000&chr1:41800000-41850000	0	0	0	0	0	0	0	0	0	0	0	0	0	0	1	0	1	0	0
chr1:40750000-40800000&chr1:41800000-41850000	0	0	0	0	0	0	0	0	0	0	0	0	0	0	0	0	0	0	0
chr1:37350000-37400000&chr1:41950000-42000000	0	1	0	1	1	0	1	1	1	1	0	0	1	0	1	1	1	1	1
chr1:37600000-37650000&chr1:41950000-42000000	1	1	0	0	1	1	1	0	1	1	1	0	1	0	0	1	1	1	1
chr1:39150000-39200000&chr1:41950000-42000000	0	1	0	0	1	0	1	1	1	1	0	1	1	1	1	1	1	1	1
chr1:39200000-39250000&chr1:41950000-42000000	0	1	0	0	0	1	1	1	1	0	0	0	1	0	1	0	1	0	0
chr1:38700000-38750000&chr1:42050000-42100000	0	1	0	0	0	0	1	0	0	1	0	0	0	0	0	0	1	0	0
chr1:40650000-40700000&chr1:42050000-42100000	0	0	0	0	0	0	0	0	0	0	0	1	0	0	0	0	0	0	0
chr1:40750000-40800000&chr1:42050000-42100000	0	0	0	0	0	0	0	0	0	0	0	0	0	0	0	0	0	0	0
chr1:40750000-40800000&chr1:42200000-42250000	0	0	0	0	0	0	0	0	0	0	0	0	0	0	0	0	0	0	0
chr1:38350000-38400000&chr1:42250000-42300000	0	0	0	0	0	0	0	1	0	1	0	0	1	1	1	0	1	0	1
chr1:38900000-38950000&chr1:42250000-42300000	0	0	0	0	0	0	0	1	0	1	0	0	1	0	1	0	1	0	1
chr1:40550000-40600000&chr1:42250000-42300000	0	0	0	0	0	0	0	1	0	0	0	0	1	1	0	0	0	0	0
chr1:40600000-40650000&chr1:42250000-42300000	0	0	0	0	0	0	0	1	0	1	0	1	0	1	1	0	1	0	1
chr1:40750000-40800000&chr1:42250000-42300000	0	0	0	0	0	0	0	0	0	0	0	0	1	0	0	0	0	0	0
chr1:40800000-40850000&chr1:42250000-42300000	0	0	0	0	0	1	0	1	0	1	0	0	1	0	1	0	1	0	1
chr1:37400000-37450000&chr1:42300000-42350000	0	0	0	0	0	0	0	1	1	0	0	0	0	0	1	0	1	0	1
chr1:38350000-38400000&chr1:42300000-42350000	0	1	0	0	1	0	1	1	1	1	0	0	1	1	1	1	1	1	1
chr1:40600000-40650000&chr1:42300000-42350000	0	1	0	1	1	0	1	1	1	0	0	1	0	1	1	1	1	1	1
chr1:40750000-40800000&chr1:42300000-42350000	0	0	0	0	0	0	0	1	1	1	0	0	1	0	1	0	1	0	0
chr1:37650000-37700000&chr1:42400000-42450000	0	1	1	0	0	0	1	1	1	1	0	0	1	0	1	0	1	0	0
chr1:38300000-38350000&chr1:42400000-42450000	0	1	0	0	0	0	1	1	1	1	0	0	0	0	1	0	1	0	0
chr1:38350000-38400000&chr1:42400000-42450000	0	1	1	0	0	0	1	1	1	1	0	0	0	0	1	0	1	0	0
chr1:38900000-38950000&chr1:42400000-42450000	0	1	1	0	0	0	1	1	1	1	0	0	0	0	1	0	1	0	0
chr1:39150000-39200000&chr1:42400000-42450000	0	1	1	0	0	0	1	1	1	1	0	0	0	0	1	0	1	0	0
chr1:39200000-39250000&chr1:42400000-42450000	0	0	1	0	0	0	0	0	0	0	0	0	1	0	0	0	0	0	0
chr1:39950000-40000000&chr1:42400000-42450000	0	0	0	0	0	0	1	0	1	1	0	0	0	0	1	0	1	0	0
chr1:40600000-40650000&chr1:42400000-42450000	0	1	0	0	0	0	1	1	1	1	0	0	0	0	1	0	1	0	0
chr1:37500000-37550000&chr1:42450000-42500000	0	0	0	0	0	0	0	1	0	0	0	0	1	0	0	0	0	0	0
chr1:37600000-37650000&chr1:42450000-42500000	0	0	0	0	0	1	0	1	0	0	0	1	1	0	1	0	0	0	0
chr1:38350000-38400000&chr1:42450000-42500000	0	0	0	0	0	0	0	1	0	0	0	0	1	1	1	0	0	0	0
chr1:38700000-38750000&chr1:42450000-42500000	0	0	0	0	0	0	0	1	0	0	0	0	0	0	1	0	0	0	0
chr1:39150000-39200000&chr1:42450000-42500000	0	0	0	0	0	0	0	1	0	0	0	1	1	1	1	0	0	0	0
chr1:39200000-39250000&chr1:42450000-42500000	0	0	0	0	0	1	0	0	0	0	0	1	1	0	0	0	0	0	0
chr1:39300000-39350000&chr1:42450000-42500000	0	0	0	0	0	1	0	1	0	0	0	1	1	0	1	0	0	0	0
chr1:41250000-41300000&chr1:42450000-42500000	0	0	0	0	0	0	0	1	0	0	0	0	0	0	1	0	0	0	0
chr1:37500000-37550000&chr1:42500000-42550000	0	1	0	0	0	0	0	0	0	0	0	0	1	0	0	0	0	0	0
chr1:37600000-37650000&chr1:42500000-42550000	0	1	0	0	0	1	1	0	0	1	0	0	1	0	0	0	0	0	0
chr1:37700000-37750000&chr1:42500000-42550000	0	1	0	0	0	0	1	0	0	1	0	0	1	0	0	0	0	0	0
chr1:37800000-37850000&chr1:42500000-42550000	0	0	0	0	0	0	0	0	0	0	0	1	0	0	0	0	0	0	0
chr1:38050000-38100000&chr1:42500000-42550000	0	1	0	0	0	0	1	0	0	1	0	0	1	0	0	0	0	0	0
chr1:38300000-38350000&chr1:42500000-42550000	0	1	0	0	0	0	1	0	0	1	0	0	0	1	0	0	0	0	0
chr1:38350000-38400000&chr1:42500000-42550000	0	1	0	0	0	0	1	0	0	1	0	0	1	1	0	0	0	0	0
chr1:37600000-37650000&chr1:42550000-42600000	1	1	1	0	1	0	1	1	1	1	1	0	1	1	1	1	1	1	1
chr1:37650000-37700000&chr1:42550000-42600000	1	1	1	0	1	0	1	1	1	1	1	0	1	1	1	1	1	1	1
chr1:37700000-37750000&chr1:42550000-42600000	1	1	1	0	1	0	1	1	1	1	1	0	0	0	1	1	1	1	1
chr1:37900000-37950000&chr1:42550000-42600000	0	0	1	0	0	0	0	0	0	0	0	0	0	0	0	0	1	0	1
chr1:38300000-38350000&chr1:42550000-42600000	1	1	0	0	1	0	1	1	1	1	1	0	0	0	1	1	1	1	1
chr1:38900000-38950000&chr1:42550000-42600000	1	1	1	0	1	0	1	1	1	0	1	0	0	0	1	1	1	1	1
chr1:40550000-40600000&chr1:42550000-42600000	1	1	1	0	1	0	0	1	0	1	0	0	0	0	1	1	1	0	0
chr1:40600000-40650000&chr1:42550000-42600000	1	1	0	0	1	0	1	1	1	0	1	0	0	0	1	1	1	1	1
chr1:40750000-40800000&chr1:42550000-42600000	0	0	1	0	0	0	0	1	1	1	0	0	0	0	1	0	1	0	0
chr1:41250000-41300000&chr1:42550000-42600000	1	1	0	0	1	0	1	1	0	0	1	0	0	0	1	1	1	1	1
chr1:37900000-37950000&chr1:42650000-42700000	0	0	1	1	0	0	0	0	0	0	0	0	1	0	0	0	0	0	0
chr1:40750000-40800000&chr1:42650000-42700000	0	0	1	0	0	0	0	1	0	0	0	0	1	0	0	0	0	0	0
chr1:37800000-37850000&chr1:42700000-42750000	1	1	0	0	0	0	1	0	1	1	1	0	0	0	0	0	1	0	1
chr1:37900000-37950000&chr1:42700000-42750000	0	0	1	1	0	0	0	0	0	0	0	0	0	0	0	0	1	0	1
chr1:38200000-38250000&chr1:42700000-42750000	0	1	0	0	1	0	1	1	1	1	0	0	0	0	1	0	1	1	1
chr1:38300000-38350000&chr1:42700000-42750000	0	1	0	1	1	0	1	1	1	1	0	0	0	0	1	1	1	1	1
chr1:38350000-38400000&chr1:42700000-42750000	0	1	1	0	1	0	1	1	1	1	0	0	0	0	1	1	1	1	1
chr1:38600000-38650000&chr1:42700000-42750000	0	1	1	0	0	0	1	1	1	1	0	0	0	0	1	0	1	0	0
chr1:38700000-38750000&chr1:42700000-42750000	0	1	0	0	1	0	1	1	1	1	0	0	0	0	1	1	1	1	1
chr1:40750000-40800000&chr1:42700000-42750000	0	0	1	0	0	0	0	1	1	1	0	0	0	0	1	0	1	0	0
chr1:41800000-41850000&chr1:42700000-42750000	0	0	0	0	0	0	0	1	0	0	0	0	0	0	1	0	1	0	0
chr1:37800000-37850000&chr1:42800000-42850000	0	0	0	0	0	0	0	0	0	0	0	0	0	0	0	0	0	0	0
chr1:38050000-38100000&chr1:42800000-42850000	0	0	0	0	0	0	0	1	0	1	0	0	0	0	1	0	1	0	1
chr1:38100000-38150000&chr1:42800000-42850000	0	0	0	0	0	0	0	0	0	0	0	0	0	0	0	0	0	0	0
chr1:38250000-38300000&chr1:42800000-42850000	0	0	0	0	0	0	0	1	0	1	0	0	0	0	1	0	1	0	1
chr1:38350000-38400000&chr1:42800000-42850000	0	0	0	0	0	0	0	1	0	1	0	0	0	0	1	0	1	0	1
chr1:38700000-38750000&chr1:42800000-42850000	0	0	0	0	0	0	0	1	0	1	0	0	0	0	1	0	1	0	1
chr1:38800000-38850000&chr1:42800000-42850000	0	0	0	0	0	0	0	1	0	1	0	0	0	0	1	0	1	0	1
chr1:38900000-38950000&chr1:42900000-42950000	1	1	1	0	1	0	1	1	1	1	1	0	0	0	1	1	1	1	1
chr1:39450000-39500000&chr1:42900000-42950000	0	1	1	0	1	0	1	1	1	1	1	0	0	0	1	0	1	1	1
chr1:41250000-41300000&chr1:43050000-43100000	0	1	0	0	1	0	1	1	1	0	0	0	0	0	1	1	1	1	0
chr1:38900000-38950000&chr1:43100000-43150000	1	1	1	0	1	0	1	1	1	1	1	0	1	0	1	1	1	1	1
chr1:39150000-39200000&chr1:43100000-43150000	1	1	1	0	1	0	1	1	1	1	1	1	1	1	1	1	1	1	1
chr1:40200000-40250000&chr1:43100000-43150000	1	1	0	0	1	0	1	1	1	1	1	1	0	1	1	1	1	1	1
chr1:38350000-38400000&chr1:43150000-43200000	0	1	0	0	1	0	1	1	1	1	0	0	0	0	1	1	1	1	1
chr1:38350000-38400000&chr1:43200000-43250000	0	1	0	0	1	0	1	1	1	1	0	0	0	0	1	1	1	1	1
chr1:43050000-43100000&chr1:43200000-43250000	0	1	0	0	1	0	1	1	1	0	0	0	0	0	1	1	1	1	1
chr1:41250000-41300000&chr1:43350000-43400000	0	0	0	0	1	0	0	0	0	0	0	0	0	0	0	1	0	1	0
chr1:41600000-41650000&chr1:43400000-43450000	0	0	0	0	0	0	0	0	0	0	0	0	0	0	0	0	0	0	0
chr1:41600000-41650000&chr1:43500000-43550000	0	1	0	0	0	0	1	0	0	0	0	0	0	0	0	0	0	0	1
chr1:41150000-41200000&chr1:43600000-43650000	0	1	1	1	0	0	1	1	1	0	0	0	0	0	1	0	1	0	1
chr1:43600000-43650000&chr1:43900000-43950000	0	0	0	0	0	0	0	1	1	1	0	0	1	0	1	0	1	0	0
chr1:40650000-40700000&chr1:44050000-44100000	0	0	0	0	0	0	1	0	1	1	0	0	0	0	1	0	1	0	0
chr1:41600000-41650000&chr1:44100000-44150000	0	0	0	0	0	0	0	0	0	0	0	0	0	0	0	0	0	0	0
chr1:42300000-42350000&chr1:44100000-44150000	0	1	0	1	0	1	1	1	1	1	0	1	1	1	1	0	1	0	0
chr1:42700000-42750000&chr1:44150000-44200000	0	1	0	0	0	0	1	1	1	0	0	0	0	0	1	0	1	0	0
chr1:40600000-40650000&chr1:45250000-45300000	0	1	0	1	1	0	1	1	1	0	0	0	0	0	1	1	1	1	1
chr1:42700000-42750000&chr1:45250000-45300000	0	1	0	1	1	0	1	1	1	1	0	0	0	0	1	1	1	1	1
chr1:42450000-42500000&chr1:45450000-45500000	0	0	0	0	0	0	0	1	0	0	0	0	0	0	1	0	0	0	0
chr1:43500000-43550000&chr1:45450000-45500000	0	1	0	0	1	0	1	1	0	1	0	0	0	0	1	1	0	1	1
chr1:41800000-41850000&chr1:46250000-46300000	0	0	0	0	0	0	0	1	0	0	0	0	0	0	0	0	0	0	0
chr1:42550000-42600000&chr1:46250000-46300000	1	1	0	0	1	0	0	1	0	0	0	0	0	0	0	1	0	0	0
chr1:42050000-42100000&chr1:46700000-46750000	0	1	0	0	0	0	0	0	0	0	0	1	0	0	0	0	0	0	0
chr1:42200000-42250000&chr1:46700000-46750000	0	0	0	1	0	0	0	1	0	0	0	0	0	0	0	0	0	0	0
chr1:42400000-42450000&chr1:46700000-46750000	0	1	0	0	0	0	0	1	0	0	0	0	1	0	0	0	0	0	0
chr1:42550000-42600000&chr1:46700000-46750000	1	1	0	0	1	0	1	1	0	0	0	0	1	1	0	1	0	0	0
chr1:41950000-42000000&chr1:46850000-46900000	0	0	0	0	0	1	0	1	1	0	0	0	1	0	1	0	1	0	0
chr1:46850000-46900000&chr1:46950000-47000000	0	0	0	0	0	1	0	1	1	0	0	0	1	1	1	0	1	0	0
chr1:42700000-42750000&chr1:47250000-47300000	0	1	0	0	0	0	1	1	0	0	0	1	1	0	1	0	1	0	0
chr1:42900000-42950000&chr1:47250000-47300000	0	1	0	0	0	0	1	1	0	0	0	0	1	1	1	0	1	0	0
chr1:43050000-43100000&chr1:47250000-47300000	0	1	0	0	0	0	1	1	0	0	0	0	1	0	1	0	1	0	0
chr1:43550000-43600000&chr1:47250000-47300000	0	0	0	0	0	0	0	0	0	0	0	0	0	1	0	0	0	0	0
chr1:42550000-42600000&chr1:47500000-47550000	0	1	0	0	0	0	1	1	0	1	0	0	0	0	1	0	0	0	1
chr1:43600000-43650000&chr1:47500000-47550000	0	1	0	1	0	0	1	1	0	1	0	0	0	0	1	0	0	0	1
chr1:46250000-46300000&chr1:47600000-47650000	1	0	0	1	0	0	0	1	0	0	0	0	0	0	0	1	0	0	0
chr1:46950000-47000000&chr1:47650000-47700000	1	1	0	0	1	0	1	1	0	1	1	0	0	0	1	1	1	1	1
chr1:46400000-46450000&chr1:48950000-49000000	0	0	0	0	0	0	0	1	0	0	0	0	0	0	0	1	0	0	0
chr1:46400000-46450000&chr1:50500000-50550000	0	1	0	0	0	0	0	0	0	0	0	0	0	0	0	0	0	0	0
chr1:46250000-46300000&chr1:50900000-50950000	0	1	0	0	1	0	0	1	0	0	0	0	0	0	0	1	0	0	0
chr1:47650000-47700000&chr1:51000000-51050000	0	0	0	0	0	0	0	1	0	0	0	0	0	0	1	0	0	0	1
chr1:48100000-48150000&chr1:51000000-51050000	0	0	0	0	0	0	0	1	0	0	0	0	0	0	1	0	0	0	1
chr1:46400000-46450000&chr1:51150000-51200000	1	1	0	0	1	0	0	1	1	0	0	0	0	0	1	1	1	0	1
chr1:46250000-46300000&chr1:51200000-51250000	0	0	0	0	1	0	0	1	0	0	0	0	0	0	0	0	0	0	0
chr1:51000000-51050000&chr1:51400000-51450000	0	0	0	1	0	0	0	0	0	0	0	0	0	0	0	0	0	0	0
chr1:46950000-47000000&chr1:51800000-51850000	1	1	0	0	1	0	1	1	0	1	1	0	0	1	1	1	1	1	1
chr1:47250000-47300000&chr1:51900000-51950000	0	0	0	0	0	1	1	0	0	0	0	1	0	1	1	0	1	0	0
chr1:51500000-51550000&chr1:52150000-52200000	0	1	0	0	0	0	1	0	1	0	0	0	0	0	0	0	0	0	0
chr1:51700000-51750000&chr1:52200000-52250000	0	0	0	0	0	0	0	0	1	1	0	0	1	0	0	0	1	0	0
chr1:48950000-49000000&chr1:52250000-52300000	0	1	0	1	1	0	0	1	0	0	0	0	0	0	1	1	1	0	1
chr1:49300000-49350000&chr1:52250000-52300000	0	1	0	0	0	0	1	1	0	0	0	0	0	0	1	0	0	0	1
chr1:50900000-50950000&chr1:52250000-52300000	0	1	1	0	1	0	1	1	1	1	0	0	0	0	1	1	1	1	1
chr1:51000000-51050000&chr1:52250000-52300000	0	0	0	1	0	0	0	1	0	0	0	0	0	0	1	0	0	0	1
chr1:51700000-51750000&chr1:52250000-52300000	0	0	0	0	1	0	1	1	1	1	0	0	1	0	1	0	1	1	1
chr1:51150000-51200000&chr1:52300000-52350000	0	1	0	0	0	0	1	1	1	1	0	0	0	0	1	0	1	0	0
chr1:47650000-47700000&chr1:52400000-52450000	0	1	0	0	1	0	1	1	0	1	0	0	0	0	1	1	1	1	0
chr1:47950000-48000000&chr1:52400000-52450000	0	1	0	0	1	0	1	1	0	1	0	0	0	0	1	1	1	1	1
chr1:48950000-49000000&chr1:52400000-52450000	0	1	0	0	1	0	0	1	0	0	0	0	0	0	1	1	1	0	1
chr1:49300000-49350000&chr1:52400000-52450000	0	1	0	0	0	0	1	1	0	0	0	0	0	0	1	0	0	0	1
chr1:50800000-50850000&chr1:52400000-52450000	0	1	0	0	1	0	1	1	0	1	0	0	0	0	1	1	1	1	1
chr1:50900000-50950000&chr1:52400000-52450000	0	1	0	0	1	0	1	1	1	1	0	0	0	0	1	1	1	1	0
chr1:48950000-49000000&chr1:52450000-52500000	0	1	0	1	1	0	0	1	0	0	0	0	0	0	1	1	1	0	1
chr1:47650000-47700000&chr1:52500000-52550000	0	1	0	0	1	0	1	1	1	1	0	0	0	0	1	1	1	1	1
chr1:48100000-48150000&chr1:52500000-52550000	0	1	0	0	1	0	1	1	1	1	0	0	1	0	1	1	1	1	1
chr1:48950000-49000000&chr1:52500000-52550000	0	1	0	0	1	0	0	1	0	0	0	0	0	0	1	1	1	0	1
chr1:51150000-51200000&chr1:52650000-52700000	1	1	0	0	1	0	1	1	1	1	1	0	0	0	1	1	1	1	0
chr1:52600000-52650000&chr1:52700000-52750000	0	1	1	0	0	0	1	0	1	0	0	0	0	0	0	0	1	0	0
chr1:50900000-50950000&chr1:52950000-53000000	0	1	1	0	1	0	1	1	1	0	0	0	0	0	1	1	1	1	1
chr1:51150000-51200000&chr1:52950000-53000000	1	1	0	0	1	0	1	1	1	1	1	0	0	0	1	1	1	1	1
chr1:51700000-51750000&chr1:52950000-53000000	0	0	0	0	1	0	1	1	1	0	0	1	1	1	1	0	1	1	1
chr1:52650000-52700000&chr1:52950000-53000000	0	1	0	0	1	0	1	1	1	0	0	0	0	0	1	1	1	1	1
chr1:52650000-52700000&chr1:53000000-53050000	0	1	0	1	1	0	1	0	0	1	0	0	0	0	0	0	0	1	0
chr1:52800000-52850000&chr1:53000000-53050000	0	1	0	0	1	0	1	0	1	1	0	0	0	0	1	0	1	1	0
chr1:51500000-51550000&chr1:53050000-53100000	0	0	0	0	0	0	0	0	0	0	0	0	0	0	0	0	0	0	0
chr1:52650000-52700000&chr1:53050000-53100000	0	0	0	0	0	0	0	1	0	0	0	0	0	0	1	0	1	0	1
chr1:52400000-52450000&chr1:53250000-53300000	0	1	0	0	1	0	1	0	1	1	0	0	0	0	0	1	1	1	0
chr1:50950000-51000000&chr1:53350000-53400000	0	0	1	0	0	0	0	0	0	0	0	0	0	0	0	0	0	0	0
chr1:51000000-51050000&chr1:53350000-53400000	0	0	0	1	0	0	0	0	0	0	0	0	0	0	0	0	0	0	0
chr1:51150000-51200000&chr1:53350000-53400000	0	0	0	0	0	0	0	1	1	1	0	0	0	0	1	0	1	0	0
chr1:50900000-50950000&chr1:53700000-53750000	0	1	1	0	0	0	1	1	1	0	0	0	0	0	1	0	1	0	1
chr1:50950000-51000000&chr1:53950000-54000000	0	1	0	0	0	0	1	0	1	0	0	0	1	1	0	0	1	0	0
chr1:51300000-51350000&chr1:53950000-54000000	0	1	0	0	1	1	1	1	1	1	0	0	1	0	1	1	1	1	1
chr1:53500000-53550000&chr1:53950000-54000000	0	1	0	0	1	0	1	0	1	1	0	0	0	1	1	0	1	1	1
chr1:49300000-49350000&chr1:54050000-54100000	0	0	0	0	0	0	0	0	0	0	0	0	0	0	0	0	0	0	0
chr1:50500000-50550000&chr1:54050000-54100000	0	0	0	0	0	0	0	0	0	0	0	0	0	0	0	0	0	0	0
chr1:51000000-51050000&chr1:54050000-54100000	0	0	0	0	0	0	0	0	0	0	0	0	0	0	0	0	0	0	0
chr1:51700000-51750000&chr1:54050000-54100000	0	0	0	0	0	0	1	0	0	0	0	0	0	1	1	0	0	0	1
chr1:51650000-51700000&chr1:54200000-54250000	0	0	0	0	1	0	1	0	1	0	0	0	0	0	1	0	1	1	1
chr1:51700000-51750000&chr1:54200000-54250000	0	0	0	0	0	1	0	0	0	0	0	0	0	1	1	0	0	1	1
chr1:51000000-51050000&chr1:54250000-54300000	0	0	0	0	0	0	0	0	0	0	0	0	0	0	0	0	0	0	0
chr1:50900000-50950000&chr1:54450000-54500000	0	1	0	0	1	0	1	1	1	0	0	0	1	0	1	1	1	1	1
chr1:52150000-52200000&chr1:54650000-54700000	1	1	0	0	1	0	1	1	0	1	1	0	0	1	1	1	1	0	1
chr1:53250000-53300000&chr1:54650000-54700000	1	1	0	0	1	0	1	1	0	1	1	0	0	0	1	1	1	0	1
chr1:53500000-53550000&chr1:54650000-54700000	0	1	0	0	1	0	1	0	0	1	1	0	0	0	1	0	1	0	1
chr1:50800000-50850000&chr1:54900000-54950000	0	1	0	0	0	0	1	0	1	1	0	0	1	1	0	0	1	0	0
chr1:50800000-50850000&chr1:54950000-55000000	0	0	0	0	0	0	0	0	0	0	0	1	0	0	0	0	0	0	0
chr1:53500000-53550000&chr1:54950000-55000000	0	0	0	0	0	0	0	0	0	0	0	0	0	0	0	0	0	0	0
chr1:53700000-53750000&chr1:54950000-55000000	0	0	0	0	0	0	0	0	0	0	0	0	0	0	0	0	0	0	0
chr1:55100000-55150000&chr1:55850000-55900000	0	1	1	0	1	0	1	1	1	1	0	0	0	0	0	0	1	0	0
chr1:54900000-54950000&chr1:56250000-56300000	0	0	0	0	0	0	0	0	0	0	0	0	0	0	0	0	0	0	0
chr1:54200000-54250000&chr1:56300000-56350000	0	0	0	1	0	0	1	0	0	1	0	1	0	1	1	0	1	0	1
chr1:52950000-53000000&chr1:56400000-56450000	0	1	0	0	1	0	1	1	1	0	0	0	0	0	1	1	1	1	1
chr1:55750000-55800000&chr1:56650000-56700000	0	1	0	0	0	1	1	0	1	0	0	0	0	0	0	0	0	0	1
chr1:55800000-55850000&chr1:56650000-56700000	1	1	0	1	1	1	1	1	0	1	1	1	1	1	1	1	1	1	1
chr1:52250000-52300000&chr1:56750000-56800000	0	1	0	0	1	0	1	1	1	1	0	0	0	0	1	1	1	1	1
chr1:53750000-53800000&chr1:56750000-56800000	0	0	0	0	0	0	0	0	1	0	0	0	0	0	0	0	1	0	0
chr1:55100000-55150000&chr1:57050000-57100000	0	1	1	0	1	0	1	1	1	1	0	0	0	0	0	1	1	0	0
chr1:56950000-57000000&chr1:57200000-57250000	0	0	1	0	0	0	0	0	1	0	0	0	1	1	0	0	1	0	1
chr1:56750000-56800000&chr1:57300000-57350000	0	1	0	0	0	0	1	0	1	1	0	0	0	0	0	0	0	0	1
chr1:56800000-56850000&chr1:57300000-57350000	0	1	0	0	0	0	1	0	1	1	0	0	0	1	0	0	0	0	1
chr1:56950000-57000000&chr1:57300000-57350000	0	1	0	0	0	0	1	0	1	1	0	0	1	1	0	0	0	0	1
chr1:52950000-53000000&chr1:57500000-57550000	0	1	0	0	1	0	1	1	1	1	0	0	0	0	1	1	1	1	1
chr1:53000000-53050000&chr1:57500000-57550000	0	1	0	1	1	0	1	0	1	1	0	0	0	0	1	0	1	1	0
chr1:53350000-53400000&chr1:57500000-57550000	0	0	0	1	0	0	0	1	1	1	0	0	0	0	1	0	1	0	0
chr1:57350000-57400000&chr1:57500000-57550000	0	1	0	1	1	0	1	1	1	1	0	0	0	0	1	1	1	1	0
chr1:54100000-54150000&chr1:57600000-57650000	0	0	0	0	0	0	1	0	1	1	1	0	0	0	1	0	1	1	1
chr1:52950000-53000000&chr1:57750000-57800000	1	0	1	0	0	0	0	1	1	1	1	0	0	0	1	0	1	0	0
chr1:53500000-53550000&chr1:57750000-57800000	0	0	0	0	0	0	0	0	1	1	1	0	0	0	1	0	1	0	0
chr1:53750000-53800000&chr1:57750000-57800000	0	0	1	0	0	0	0	0	0	0	0	0	0	0	0	0	0	0	0
chr1:52950000-53000000&chr1:57950000-58000000	0	1	1	0	0	0	1	1	1	0	0	0	0	0	1	0	1	0	1
chr1:53500000-53550000&chr1:58400000-58450000	0	0	0	0	0	0	1	0	1	0	0	0	0	1	1	0	1	0	1
chr1:58350000-58400000&chr1:58450000-58500000	0	0	0	0	0	0	0	0	0	0	0	0	0	0	0	0	0	0	0
chr1:58400000-58450000&chr1:58600000-58650000	0	1	0	0	0	1	1	1	1	0	0	1	1	0	1	0	1	0	1
chr1:58500000-58550000&chr1:58600000-58650000	1	1	0	0	1	0	1	1	1	0	1	0	1	0	1	1	1	1	1
chr1:54050000-54100000&chr1:58650000-58700000	0	0	0	0	0	0	0	0	0	0	0	0	0	0	0	0	0	0	0
chr1:55800000-55850000&chr1:58650000-58700000	0	1	0	0	0	0	1	1	1	0	0	1	0	0	1	0	0	0	0
chr1:56300000-56350000&chr1:58650000-58700000	0	0	0	0	0	0	0	0	0	0	0	0	0	0	0	0	0	0	0
chr1:54050000-54100000&chr1:58950000-59000000	0	1	0	0	0	0	1	1	0	0	0	0	0	0	1	0	0	0	1
chr1:54950000-55000000&chr1:58950000-59000000	0	0	0	0	0	0	0	0	0	0	0	0	0	0	0	0	0	0	0
chr1:55050000-55100000&chr1:58950000-59000000	0	0	1	0	1	0	0	0	1	1	0	0	0	0	1	0	1	1	0
chr1:58500000-58550000&chr1:58950000-59000000	0	1	1	0	1	0	1	1	1	0	0	0	0	0	1	1	1	1	1
chr1:58500000-58550000&chr1:59100000-59150000	0	1	1	0	1	0	0	1	1	0	0	0	0	0	0	1	1	0	0
chr1:58600000-58650000&chr1:59300000-59350000	1	0	0	0	1	0	0	1	0	1	0	0	1	1	1	1	1	0	1
chr1:55800000-55850000&chr1:59350000-59400000	1	1	0	1	1	0	1	1	0	1	1	0	0	1	1	1	1	1	1
chr1:58550000-58600000&chr1:59800000-59850000	0	1	0	0	0	0	0	0	0	0	0	0	0	0	0	0	0	0	0
chr1:56800000-56850000&chr1:59900000-59950000	0	1	0	0	0	0	1	1	1	1	0	0	0	0	1	0	1	0	0
chr1:58500000-58550000&chr1:59900000-59950000	0	1	1	0	0	0	1	1	1	1	0	0	0	0	1	0	1	0	0
chr1:58500000-58550000&chr1:59950000-60000000	0	1	0	0	1	0	1	1	1	1	0	0	0	0	1	1	1	1	1
chr1:58500000-58550000&chr1:60000000-60050000	0	1	1	0	1	0	1	1	1	1	0	0	1	0	1	1	1	1	1
chr1:55800000-55850000&chr1:60050000-60100000	1	1	1	0	1	0	1	1	1	1	1	1	1	0	1	1	1	1	1
chr1:57200000-57250000&chr1:60050000-60100000	0	0	1	0	0	0	0	0	1	0	0	1	1	0	0	0	1	0	1
chr1:56250000-56300000&chr1:60150000-60200000	0	0	0	0	0	0	0	0	0	0	0	0	0	0	0	0	0	0	0
chr1:57000000-57050000&chr1:60150000-60200000	0	1	0	0	0	0	1	0	1	1	0	0	0	0	0	0	1	0	0
chr1:57050000-57100000&chr1:60150000-60200000	0	1	1	0	0	0	1	0	1	1	0	0	0	0	0	0	1	0	0
chr1:57450000-57500000&chr1:60300000-60350000	0	0	0	0	0	0	0	1	0	0	0	0	0	0	0	0	0	0	0
chr1:57250000-57300000&chr1:60400000-60450000	0	0	1	0	0	0	0	0	0	0	0	1	1	0	0	0	0	0	0
chr1:58850000-58900000&chr1:60400000-60450000	0	0	1	0	0	0	0	0	0	0	0	1	1	0	0	0	0	0	0
chr1:57450000-57500000&chr1:60450000-60500000	0	1	0	0	1	0	1	1	0	0	0	0	0	0	1	1	0	0	1
chr1:55800000-55850000&chr1:60500000-60550000	0	1	0	0	0	0	1	1	0	0	0	0	0	1	1	0	0	0	0
chr1:55950000-56000000&chr1:60600000-60650000	1	1	0	0	1	0	1	1	1	1	1	0	0	0	1	1	1	1	1
chr1:56400000-56450000&chr1:60600000-60650000	0	1	0	0	1	0	1	1	1	1	0	0	0	0	1	1	1	1	1
chr1:57000000-57050000&chr1:60600000-60650000	1	1	0	0	1	0	1	1	1	1	1	0	0	0	1	1	1	1	0
chr1:57050000-57100000&chr1:60600000-60650000	0	1	0	0	1	0	1	1	1	1	0	0	0	0	1	1	1	1	1
chr1:57200000-57250000&chr1:60600000-60650000	0	0	0	0	0	0	0	0	1	0	0	0	0	0	0	0	1	0	1
chr1:57300000-57350000&chr1:60600000-60650000	0	1	0	0	0	0	1	0	1	1	0	0	0	0	0	0	0	0	1
chr1:57750000-57800000&chr1:60600000-60650000	1	0	0	0	0	0	0	1	1	1	1	0	0	0	1	0	1	0	0
chr1:57950000-58000000&chr1:60600000-60650000	0	1	0	0	0	0	1	1	1	0	0	0	0	0	1	0	1	0	1
chr1:56400000-56450000&chr1:60700000-60750000	0	1	0	0	1	0	1	1	0	1	0	0	0	0	1	1	0	0	0
chr1:56750000-56800000&chr1:60700000-60750000	0	1	0	0	1	0	1	1	0	1	0	0	0	0	1	1	0	0	0
chr1:57050000-57100000&chr1:60700000-60750000	0	1	0	0	1	0	1	1	0	1	0	0	0	0	1	1	0	0	0
chr1:57250000-57300000&chr1:60700000-60750000	0	1	0	0	0	0	0	0	0	0	0	0	0	0	0	0	0	0	0
chr1:57000000-57050000&chr1:60800000-60850000	1	1	0	0	1	0	1	1	1	0	0	0	0	1	1	1	1	0	1
chr1:57050000-57100000&chr1:60800000-60850000	0	1	0	0	1	0	1	1	1	0	0	0	1	0	1	1	1	0	1
chr1:58650000-58700000&chr1:60800000-60850000	0	1	0	0	0	0	0	1	0	0	0	1	0	0	0	0	0	0	0
chr1:58850000-58900000&chr1:60800000-60850000	0	1	0	0	0	1	0	1	0	0	0	1	1	1	0	0	0	0	0
chr1:56300000-56350000&chr1:61300000-61350000	0	1	0	0	0	0	1	1	0	1	0	0	0	0	1	0	1	0	1
chr1:57450000-57500000&chr1:61300000-61350000	0	1	0	0	1	0	1	1	0	0	0	0	0	0	1	1	0	0	1
chr1:57500000-57550000&chr1:61300000-61350000	0	1	0	0	1	0	1	1	1	1	0	0	0	0	1	1	1	1	1
chr1:58400000-58450000&chr1:61300000-61350000	0	1	0	0	0	0	1	1	1	0	0	0	0	0	1	0	1	0	1
chr1:58450000-58500000&chr1:61300000-61350000	0	1	0	0	0	0	1	1	1	0	0	0	0	0	1	0	0	0	1
chr1:58550000-58600000&chr1:61300000-61350000	0	1	0	0	0	0	1	0	0	1	0	0	0	0	0	0	1	0	0
chr1:58600000-58650000&chr1:61300000-61350000	1	0	0	0	1	0	0	1	0	0	1	0	0	0	1	1	1	1	1
chr1:58700000-58750000&chr1:61300000-61350000	0	1	0	0	1	0	1	1	1	0	0	0	0	0	1	1	1	1	1
chr1:58850000-58900000&chr1:61300000-61350000	0	1	0	0	0	0	1	1	1	1	0	0	0	0	1	0	1	0	1
chr1:58900000-58950000&chr1:61300000-61350000	0	1	0	0	1	0	1	1	1	1	0	0	0	0	1	1	1	1	1
chr1:59400000-59450000&chr1:61300000-61350000	0	0	0	0	1	0	0	1	1	0	0	0	0	0	1	1	1	0	0
chr1:56650000-56700000&chr1:61350000-61400000	0	0	0	1	0	0	0	0	0	0	0	0	1	0	0	0	0	0	0
chr1:56650000-56700000&chr1:61400000-61450000	0	1	0	1	1	0	1	1	0	0	0	0	1	0	1	0	1	1	1
chr1:57000000-57050000&chr1:61400000-61450000	0	1	0	0	1	0	1	1	0	0	1	0	0	0	1	0	1	1	1
chr1:57450000-57500000&chr1:61400000-61450000	0	1	0	0	1	0	1	1	0	0	0	0	0	0	1	0	0	0	1
chr1:58400000-58450000&chr1:61400000-61450000	0	0	1	0	0	0	1	0	1	0	0	0	1	0	1	0	1	0	1
chr1:58450000-58500000&chr1:61400000-61450000	0	0	0	1	0	0	1	0	1	0	0	0	0	0	1	0	0	0	1
chr1:59750000-59800000&chr1:61400000-61450000	0	0	1	0	0	0	0	0	1	1	0	0	0	0	0	0	1	0	0
chr1:57950000-58000000&chr1:61450000-61500000	0	1	0	0	0	0	1	1	1	0	0	0	0	0	1	0	1	0	1
chr1:59650000-59700000&chr1:61750000-61800000	0	1	0	0	0	0	1	1	1	1	0	0	0	0	1	0	1	0	0
chr1:59950000-60000000&chr1:61750000-61800000	1	1	0	1	1	0	1	1	1	1	1	0	0	0	1	1	0	1	1
chr1:60700000-60750000&chr1:61750000-61800000	1	1	0	0	1	0	1	1	0	1	0	0	0	0	1	1	0	0	0
chr1:59600000-59650000&chr1:62200000-62250000	1	1	0	0	0	0	1	1	1	1	1	0	1	0	1	0	1	0	0
chr1:57450000-57500000&chr1:62250000-62300000	1	0	0	0	1	0	1	1	0	0	0	0	0	0	1	0	0	0	1
chr1:60000000-60050000&chr1:62250000-62300000	1	0	0	0	1	1	1	1	1	1	1	1	1	1	1	0	1	1	0
chr1:57500000-57550000&chr1:62300000-62350000	0	1	0	0	0	0	1	0	0	0	0	1	0	1	0	0	0	0	1
chr1:60950000-61000000&chr1:62300000-62350000	0	0	0	0	0	0	0	0	0	0	0	0	1	0	0	0	0	0	0
chr1:61100000-61150000&chr1:62300000-62350000	0	0	0	0	0	0	1	0	0	0	0	0	0	0	0	0	0	0	1
chr1:57500000-57550000&chr1:62450000-62500000	0	1	0	0	1	0	1	1	1	1	0	1	0	1	1	1	1	1	0
chr1:58350000-58400000&chr1:62700000-62750000	0	0	1	0	0	0	0	1	1	1	0	0	0	0	1	0	1	0	0
chr1:58400000-58450000&chr1:62700000-62750000	0	1	1	0	0	0	1	1	1	0	0	0	1	0	1	0	1	0	1
chr1:58450000-58500000&chr1:62700000-62750000	0	1	0	0	0	0	1	1	1	0	0	0	0	0	1	0	0	0	1
chr1:58550000-58600000&chr1:62700000-62750000	0	1	1	0	0	0	1	0	0	1	0	0	0	0	0	0	1	0	0
chr1:58650000-58700000&chr1:62700000-62750000	0	1	0	0	0	0	1	1	1	0	0	0	0	0	1	0	0	0	0
chr1:58700000-58750000&chr1:62700000-62750000	0	1	1	0	1	0	1	1	1	1	0	0	0	0	1	1	1	1	0
chr1:59500000-59550000&chr1:62700000-62750000	1	1	0	0	0	0	1	1	1	0	1	0	0	0	1	0	1	0	0
chr1:59650000-59700000&chr1:62700000-62750000	0	1	1	0	0	0	1	1	1	1	0	0	1	0	1	0	1	0	0
chr1:58450000-58500000&chr1:62750000-62800000	0	1	0	0	0	0	1	1	1	0	0	0	0	0	1	0	0	0	1
chr1:60450000-60500000&chr1:62750000-62800000	0	1	0	0	1	0	1	1	1	1	0	0	0	0	1	1	1	1	0
chr1:60700000-60750000&chr1:62750000-62800000	0	1	0	0	1	0	1	1	0	1	0	0	0	0	1	1	0	0	0
chr1:60800000-60850000&chr1:62750000-62800000	0	1	0	0	1	0	1	1	1	0	0	0	0	0	1	1	1	0	1
chr1:58450000-58500000&chr1:62800000-62850000	0	1	0	1	0	0	1	1	1	0	0	0	0	0	1	0	0	0	1
chr1:58550000-58600000&chr1:62800000-62850000	0	1	0	0	0	0	1	0	0	1	0	0	0	0	0	0	1	0	0
chr1:59400000-59450000&chr1:62800000-62850000	1	1	0	1	1	0	0	1	1	0	0	0	0	0	1	1	1	0	0
chr1:60550000-60600000&chr1:62800000-62850000	1	0	0	0	1	0	1	1	1	1	1	0	0	0	1	0	1	1	0
chr1:60400000-60450000&chr1:62900000-62950000	0	1	1	0	0	0	1	1	1	1	0	0	0	0	1	0	1	0	0
chr1:62750000-62800000&chr1:62900000-62950000	0	1	0	0	1	0	1	1	1	1	0	0	0	0	1	1	1	1	1
chr1:58850000-58900000&chr1:63050000-63100000	0	0	0	0	0	0	1	0	1	1	0	0	0	0	1	0	1	0	1
chr1:59750000-59800000&chr1:63050000-63100000	0	0	0	0	0	0	0	0	1	1	0	0	0	0	0	0	1	0	0
chr1:61150000-61200000&chr1:63050000-63100000	0	0	0	0	1	0	1	0	1	1	0	0	0	0	1	0	1	1	1
chr1:61450000-61500000&chr1:63050000-63100000	0	0	0	0	1	0	1	0	0	0	0	0	0	0	1	0	0	1	1
chr1:58450000-58500000&chr1:63100000-63150000	0	0	0	0	0	0	0	0	0	0	0	0	0	0	0	0	0	0	0
chr1:58650000-58700000&chr1:63100000-63150000	0	0	0	0	0	0	0	0	0	0	0	0	0	0	0	0	0	0	0
chr1:58700000-58750000&chr1:63100000-63150000	0	0	0	0	0	0	0	0	1	1	0	0	0	0	0	0	1	0	0
chr1:58850000-58900000&chr1:63100000-63150000	0	0	0	0	0	0	0	0	0	0	0	0	0	0	0	0	0	0	0
chr1:58900000-58950000&chr1:63100000-63150000	0	0	0	0	0	0	0	0	1	1	0	0	0	0	0	0	1	0	0
chr1:59150000-59200000&chr1:63100000-63150000	0	0	0	0	0	0	0	0	0	0	0	0	0	0	0	0	0	0	0
chr1:59900000-59950000&chr1:63100000-63150000	0	0	0	0	0	0	0	0	0	0	0	0	0	0	0	0	0	0	0
chr1:60000000-60050000&chr1:63100000-63150000	0	0	0	0	0	0	0	0	1	1	0	0	0	0	0	0	1	0	0
chr1:60800000-60850000&chr1:63100000-63150000	0	0	0	0	0	0	0	0	0	0	0	0	0	0	0	0	0	0	0
chr1:61450000-61500000&chr1:63100000-63150000	0	0	0	0	0	0	0	0	1	1	0	0	0	0	0	0	1	0	0
chr1:62450000-62500000&chr1:63100000-63150000	0	0	0	0	0	0	0	0	1	1	0	0	0	0	0	0	1	0	0
chr1:58650000-58700000&chr1:63150000-63200000	0	1	0	0	0	0	1	1	1	0	0	1	0	0	1	0	0	0	0
chr1:58850000-58900000&chr1:63150000-63200000	0	1	1	0	0	1	1	1	1	1	0	1	1	1	1	0	1	0	1
chr1:58450000-58500000&chr1:63200000-63250000	0	0	0	0	0	0	0	0	0	0	0	0	0	0	0	0	0	0	0
chr1:58500000-58550000&chr1:63200000-63250000	0	1	0	0	0	0	1	1	1	0	0	0	1	0	1	0	1	0	1
chr1:58550000-58600000&chr1:63200000-63250000	0	0	0	0	0	0	0	0	0	0	0	0	1	0	0	0	0	0	0
chr1:58650000-58700000&chr1:63200000-63250000	0	0	0	0	0	0	0	0	0	0	0	1	0	0	0	0	0	0	0
chr1:58700000-58750000&chr1:63200000-63250000	0	1	0	0	0	0	1	1	1	0	0	1	1	1	1	0	1	0	1
chr1:59350000-59400000&chr1:63200000-63250000	0	1	0	0	0	0	1	1	1	0	0	0	0	1	1	0	1	0	1
chr1:59400000-59450000&chr1:63200000-63250000	0	1	0	0	0	0	0	1	0	0	0	0	0	1	0	0	0	0	0
chr1:59500000-59550000&chr1:63200000-63250000	0	0	0	0	0	0	0	0	0	0	0	0	0	0	0	0	0	0	0
chr1:59550000-59600000&chr1:63200000-63250000	0	0	0	0	0	1	0	0	0	0	0	0	1	1	0	0	0	0	0
chr1:59750000-59800000&chr1:63200000-63250000	0	0	0	0	0	0	0	0	0	0	0	1	1	0	0	0	0	0	0
chr1:59800000-59850000&chr1:63200000-63250000	0	1	0	0	0	0	0	1	0	0	0	0	0	1	0	0	0	0	0
chr1:59900000-59950000&chr1:63200000-63250000	0	0	0	0	0	0	0	0	0	0	0	0	1	0	0	0	0	0	0
chr1:59950000-60000000&chr1:63200000-63250000	0	1	0	0	0	0	1	1	1	0	0	0	0	1	1	0	1	0	1
chr1:60400000-60450000&chr1:63200000-63250000	0	0	0	0	0	0	0	0	0	0	0	1	1	0	0	0	0	0	0
chr1:61100000-61150000&chr1:63200000-63250000	0	0	0	0	0	0	1	0	1	0	0	0	0	0	1	0	1	0	1
chr1:58450000-58500000&chr1:63250000-63300000	0	0	0	1	0	0	0	0	0	0	0	0	0	0	0	0	0	0	0
chr1:58500000-58550000&chr1:63250000-63300000	0	1	0	0	0	0	1	0	0	0	0	0	0	0	0	0	0	0	0
chr1:58550000-58600000&chr1:63250000-63300000	0	0	0	0	0	0	0	0	0	0	0	0	0	0	0	0	0	0	0
chr1:58650000-58700000&chr1:63250000-63300000	0	0	0	0	0	0	0	0	0	0	0	0	0	0	0	0	0	0	0
chr1:58700000-58750000&chr1:63250000-63300000	0	1	0	0	0	0	1	0	0	0	0	0	0	0	0	0	0	0	0
chr1:58850000-58900000&chr1:63250000-63300000	0	0	0	0	0	0	0	0	0	0	0	0	0	0	0	0	0	0	0
chr1:58900000-58950000&chr1:63250000-63300000	0	1	0	0	0	0	1	0	0	0	0	0	0	0	0	0	0	0	0
chr1:59150000-59200000&chr1:63250000-63300000	0	0	0	0	0	0	0	0	0	0	0	0	0	0	0	0	0	0	0
chr1:59400000-59450000&chr1:63250000-63300000	0	1	0	1	0	0	0	0	0	0	0	0	0	0	0	0	0	0	0
chr1:59500000-59550000&chr1:63250000-63300000	0	0	0	0	0	0	0	0	0	0	0	0	0	0	0	0	0	0	0
chr1:60000000-60050000&chr1:63250000-63300000	0	1	0	0	0	0	1	0	0	0	0	0	0	0	0	0	0	0	0
chr1:61150000-61200000&chr1:63250000-63300000	0	1	0	0	0	0	1	0	0	0	0	0	0	0	0	0	0	0	0
chr1:61750000-61800000&chr1:63250000-63300000	0	1	0	1	0	0	1	0	0	0	0	0	0	0	0	0	0	0	0
chr1:58500000-58550000&chr1:63350000-63400000	0	1	0	0	0	0	1	1	0	0	0	0	0	0	1	0	1	0	0
chr1:58650000-58700000&chr1:63350000-63400000	0	0	0	0	0	0	0	0	0	0	0	0	0	0	0	0	0	0	0
chr1:58450000-58500000&chr1:63400000-63450000	0	1	0	0	0	0	1	1	1	0	0	0	0	0	1	0	0	0	1
chr1:58500000-58550000&chr1:63400000-63450000	0	1	1	0	1	0	1	1	1	1	0	0	1	0	1	1	1	1	1
chr1:58550000-58600000&chr1:63400000-63450000	0	1	1	0	0	0	1	0	0	1	0	0	1	0	0	0	1	0	0
chr1:58650000-58700000&chr1:63400000-63450000	0	1	0	0	0	0	1	1	1	0	0	1	0	0	1	0	0	0	0
chr1:58700000-58750000&chr1:63400000-63450000	0	1	1	0	1	0	1	1	1	1	0	1	1	1	1	1	1	1	1
chr1:58850000-58900000&chr1:63400000-63450000	0	1	1	0	0	1	1	1	1	1	0	1	1	1	1	0	1	0	1
chr1:59350000-59400000&chr1:63400000-63450000	0	1	0	0	1	0	1	1	1	1	0	0	0	1	1	1	1	1	1
chr1:58450000-58500000&chr1:63450000-63500000	0	0	0	0	0	0	0	0	0	0	0	0	0	0	0	0	0	0	0
chr1:58500000-58550000&chr1:63450000-63500000	0	1	0	0	0	0	1	1	1	0	0	0	0	0	1	0	1	0	0
chr1:58550000-58600000&chr1:63450000-63500000	0	0	0	0	0	0	0	0	0	0	0	0	0	0	0	0	0	0	0
chr1:58650000-58700000&chr1:63450000-63500000	0	0	0	0	0	0	0	0	0	0	0	0	0	0	0	0	0	0	0
chr1:58700000-58750000&chr1:63450000-63500000	0	1	0	0	0	0	1	1	1	0	0	0	0	0	1	0	1	0	0
chr1:58850000-58900000&chr1:63450000-63500000	0	0	0	0	0	0	0	0	0	0	0	0	0	0	0	0	0	0	0
chr1:58900000-58950000&chr1:63450000-63500000	0	1	0	0	0	0	1	1	1	0	0	0	0	0	1	0	1	0	0
chr1:59150000-59200000&chr1:63450000-63500000	0	0	0	0	0	0	0	0	0	0	0	0	0	0	0	0	0	0	0
chr1:59200000-59250000&chr1:63450000-63500000	0	1	0	0	0	0	1	1	1	0	0	0	0	0	1	0	1	0	0
chr1:59650000-59700000&chr1:63450000-63500000	0	0	0	0	0	0	0	0	0	0	0	0	0	0	0	0	0	0	0
chr1:59750000-59800000&chr1:63450000-63500000	0	0	0	0	0	0	0	0	0	0	0	0	0	0	0	0	0	0	0
chr1:59800000-59850000&chr1:63450000-63500000	0	1	0	0	0	0	0	1	0	0	0	0	0	0	0	0	0	0	0
chr1:59950000-60000000&chr1:63450000-63500000	0	1	0	0	0	0	1	1	1	0	0	0	0	0	1	0	1	0	0
chr1:60000000-60050000&chr1:63450000-63500000	0	1	0	0	0	0	1	1	1	0	0	0	0	0	1	0	1	0	0
chr1:60150000-60200000&chr1:63450000-63500000	0	0	0	0	0	0	0	0	0	0	0	0	0	0	0	0	0	0	0
chr1:60300000-60350000&chr1:63450000-63500000	0	0	0	0	0	0	0	0	0	0	0	0	0	0	0	0	0	0	0
chr1:60950000-61000000&chr1:63450000-63500000	0	0	0	0	0	0	0	0	0	0	0	0	0	0	0	0	0	0	0
chr1:61400000-61450000&chr1:63450000-63500000	0	0	0	0	0	0	1	0	1	0	0	0	0	0	1	0	1	0	0
chr1:58650000-58700000&chr1:63500000-63550000	0	0	0	0	0	0	0	0	0	0	0	0	0	0	0	0	0	0	0
chr1:58850000-58900000&chr1:63500000-63550000	0	0	0	0	0	0	0	0	0	0	0	1	0	0	0	0	0	0	0
chr1:59150000-59200000&chr1:63500000-63550000	0	0	0	0	0	0	0	0	0	0	0	1	0	0	0	0	0	0	0
chr1:60000000-60050000&chr1:63500000-63550000	0	0	0	0	0	0	0	1	1	0	0	1	0	0	1	0	0	0	1
chr1:58650000-58700000&chr1:63550000-63600000	0	0	0	0	0	0	0	0	0	0	0	0	0	0	0	0	0	0	0
chr1:58700000-58750000&chr1:63550000-63600000	0	1	0	0	0	0	1	1	0	1	0	0	0	0	1	0	1	0	0
chr1:58850000-58900000&chr1:63550000-63600000	0	0	0	0	0	0	0	0	0	0	0	1	0	1	0	0	0	0	0
chr1:58900000-58950000&chr1:63550000-63600000	0	1	0	0	0	0	1	1	0	1	0	1	0	1	1	0	1	0	0
chr1:59150000-59200000&chr1:63550000-63600000	0	0	0	0	0	0	0	0	0	0	0	1	0	1	0	0	0	0	0
chr1:59200000-59250000&chr1:63550000-63600000	0	1	0	0	0	0	1	1	0	1	0	1	0	1	1	0	1	0	0
chr1:59600000-59650000&chr1:63550000-63600000	0	0	0	0	0	0	0	0	0	0	0	0	0	0	0	0	0	0	0
chr1:59750000-59800000&chr1:63550000-63600000	0	0	0	0	0	0	0	0	0	0	0	0	0	0	0	0	0	0	0
chr1:59800000-59850000&chr1:63550000-63600000	0	1	0	0	0	0	0	1	0	0	0	0	0	0	0	0	0	0	0
chr1:60650000-60700000&chr1:63550000-63600000	0	1	0	0	0	0	0	1	0	0	0	1	0	1	0	0	0	0	0
chr1:63450000-63500000&chr1:63550000-63600000	0	0	0	0	0	0	0	0	0	0	0	0	0	0	0	0	0	0	0
chr1:58650000-58700000&chr1:63650000-63700000	0	1	0	0	0	0	1	1	1	0	0	0	0	0	1	0	0	0	0
chr1:58850000-58900000&chr1:63650000-63700000	0	1	1	0	0	0	1	1	1	1	0	1	1	0	1	0	1	0	1
chr1:59150000-59200000&chr1:63650000-63700000	0	1	0	0	0	0	1	1	0	1	0	1	1	0	1	0	1	0	0
chr1:60400000-60450000&chr1:63650000-63700000	0	1	1	0	0	0	1	1	1	1	0	0	0	0	1	0	1	0	0
chr1:60450000-60500000&chr1:63650000-63700000	0	1	1	0	1	0	1	1	0	1	0	0	0	0	1	1	1	1	0
chr1:63500000-63550000&chr1:63650000-63700000	0	0	0	1	0	0	0	1	1	0	0	0	0	0	1	0	0	0	1
chr1:58850000-58900000&chr1:63700000-63750000	0	0	0	0	0	0	0	0	0	0	0	1	0	0	0	0	0	0	0
chr1:59150000-59200000&chr1:63700000-63750000	0	0	0	0	0	0	0	0	0	0	0	1	0	0	0	0	0	0	0
chr1:59350000-59400000&chr1:63700000-63750000	0	0	0	0	0	0	0	1	0	0	0	0	0	0	1	0	1	0	0
chr1:60450000-60500000&chr1:63700000-63750000	0	0	0	0	0	0	0	1	0	0	0	0	0	0	1	0	1	0	0
chr1:60600000-60650000&chr1:63700000-63750000	0	0	0	0	0	0	0	1	0	0	0	0	0	0	1	0	1	0	0
chr1:60800000-60850000&chr1:63700000-63750000	0	0	0	0	0	0	0	1	0	0	0	1	0	0	0	0	0	0	0
chr1:63500000-63550000&chr1:63700000-63750000	0	0	0	0	0	0	0	0	0	0	0	0	0	0	0	0	0	0	0
chr1:60000000-60050000&chr1:63750000-63800000	0	1	0	0	1	0	1	1	1	1	0	0	0	0	1	0	1	1	0
chr1:59350000-59400000&chr1:63950000-64000000	1	1	0	0	1	0	1	1	1	1	1	0	0	0	1	1	1	0	1
chr1:59500000-59550000&chr1:63950000-64000000	1	1	0	0	0	0	0	1	0	0	0	0	0	0	0	0	0	0	0
chr1:59750000-59800000&chr1:63950000-64000000	0	0	0	0	0	0	0	0	0	0	0	0	0	0	0	0	0	0	0
chr1:60000000-60050000&chr1:63950000-64000000	1	1	0	0	1	0	1	1	1	1	1	1	0	1	1	1	1	0	1
chr1:60700000-60750000&chr1:63950000-64000000	1	1	0	0	0	0	0	1	0	0	0	0	0	0	0	1	0	0	0
chr1:60650000-60700000&chr1:64050000-64100000	0	0	0	0	0	0	0	0	0	0	0	0	0	1	0	0	0	0	0
chr1:59350000-59400000&chr1:64100000-64150000	0	0	0	0	0	0	0	1	1	1	0	0	0	1	1	0	1	0	0
chr1:59350000-59400000&chr1:64150000-64200000	1	1	0	1	1	0	1	0	1	1	1	0	0	0	0	0	1	1	1
chr1:59600000-59650000&chr1:64150000-64200000	0	0	1	0	0	0	1	0	1	1	1	0	0	0	1	0	1	0	0
chr1:60000000-60050000&chr1:64150000-64200000	1	1	1	0	1	0	1	0	1	1	1	0	1	1	1	0	1	1	1
chr1:60050000-60100000&chr1:64150000-64200000	1	1	1	0	1	0	1	0	1	1	1	0	0	0	0	0	1	1	1
chr1:60900000-60950000&chr1:64150000-64200000	0	0	0	1	0	0	1	0	1	0	1	0	0	0	1	0	1	1	1
chr1:63100000-63150000&chr1:64150000-64200000	0	0	0	0	0	0	0	0	1	1	0	0	0	0	0	0	1	0	0
chr1:59350000-59400000&chr1:64200000-64250000	0	1	0	0	1	0	1	0	1	1	0	0	0	0	0	1	1	1	0
chr1:60000000-60050000&chr1:64200000-64250000	0	1	1	0	1	0	1	1	1	1	0	0	1	0	1	1	1	1	0
chr1:60150000-60200000&chr1:64200000-64250000	0	1	1	0	0	0	1	0	1	1	0	0	0	0	0	0	1	0	0
chr1:60550000-60600000&chr1:64200000-64250000	1	0	0	0	1	0	1	1	1	1	1	0	0	0	1	0	1	1	0
chr1:63450000-63500000&chr1:64200000-64250000	0	1	0	0	0	0	1	1	1	0	0	0	0	0	1	0	1	0	0
chr1:63500000-63550000&chr1:64200000-64250000	0	0	0	0	0	0	0	1	1	0	0	0	0	0	1	0	0	0	1
chr1:59350000-59400000&chr1:64300000-64350000	0	1	0	1	1	0	1	0	0	0	0	0	0	0	0	1	0	0	1
chr1:59550000-59600000&chr1:64300000-64350000	1	0	0	1	0	0	0	1	0	0	0	0	0	0	0	0	0	0	0
chr1:59600000-59650000&chr1:64300000-64350000	1	1	0	0	0	0	0	1	0	0	0	0	0	0	0	0	0	0	0
chr1:59750000-59800000&chr1:64300000-64350000	0	0	0	0	0	0	0	0	0	0	0	0	0	0	0	0	0	0	0
chr1:59350000-59400000&chr1:64350000-64400000	0	1	0	0	1	0	1	1	0	1	0	0	0	1	1	1	1	1	0
chr1:59750000-59800000&chr1:64350000-64400000	0	0	0	0	0	0	0	0	1	1	0	1	1	0	0	0	1	0	0
chr1:59800000-59850000&chr1:64350000-64400000	0	1	0	0	1	0	1	1	1	1	0	0	0	1	1	1	1	0	0
chr1:60000000-60050000&chr1:64350000-64400000	0	1	0	0	1	1	1	1	1	1	0	1	1	0	1	1	1	1	0
chr1:60050000-60100000&chr1:64350000-64400000	0	1	0	0	1	0	1	1	1	1	0	1	1	0	1	1	1	1	0
chr1:60650000-60700000&chr1:64350000-64400000	0	1	0	0	1	1	1	1	0	0	0	1	0	1	1	1	1	0	0
chr1:60800000-60850000&chr1:64350000-64400000	0	1	0	0	1	1	1	1	1	0	0	1	0	0	1	1	1	0	1
chr1:63450000-63500000&chr1:64350000-64400000	0	1	0	0	0	0	1	1	1	0	0	0	0	0	1	0	1	0	0
chr1:59450000-59500000&chr1:64400000-64450000	0	0	0	0	0	0	0	0	0	0	0	0	0	0	0	0	0	0	0
chr1:60000000-60050000&chr1:64400000-64450000	0	0	1	0	0	0	0	1	1	1	0	1	1	0	1	0	1	0	0
chr1:60050000-60100000&chr1:64400000-64450000	0	0	1	0	0	0	0	1	1	1	0	0	0	0	1	0	1	0	0
chr1:60150000-60200000&chr1:64400000-64450000	0	0	1	0	0	0	0	0	0	0	0	0	0	0	0	0	0	0	0
chr1:60550000-60600000&chr1:64400000-64450000	0	0	0	0	0	0	0	0	1	1	0	0	0	0	1	0	1	0	0
chr1:60800000-60850000&chr1:64400000-64450000	0	0	0	0	0	0	0	1	0	0	0	1	1	0	0	0	0	0	0
chr1:59650000-59700000&chr1:64450000-64500000	0	1	0	0	0	0	1	1	1	1	0	0	0	0	1	0	1	0	0
chr1:59750000-59800000&chr1:64450000-64500000	0	0	0	0	0	0	0	0	1	1	0	0	0	0	0	0	1	0	0
chr1:59800000-59850000&chr1:64450000-64500000	0	1	0	0	1	0	1	1	1	1	0	0	0	0	1	1	1	0	0
chr1:60000000-60050000&chr1:64450000-64500000	0	1	0	0	1	0	1	1	1	1	0	0	0	0	1	1	1	1	0
chr1:60050000-60100000&chr1:64450000-64500000	0	1	0	0	1	0	1	0	1	1	0	0	0	0	0	1	1	1	0
chr1:60300000-60350000&chr1:64450000-64500000	0	0	0	0	0	0	0	1	0	0	0	0	0	0	1	0	1	0	0
chr1:60400000-60450000&chr1:64450000-64500000	0	1	0	0	0	0	1	1	1	1	0	0	0	0	1	0	1	0	0
chr1:60450000-60500000&chr1:64450000-64500000	0	1	0	0	1	0	1	0	1	1	0	0	0	0	0	1	1	1	0
chr1:60550000-60600000&chr1:64450000-64500000	1	0	0	0	1	0	1	1	1	0	1	0	0	0	1	0	1	1	0
chr1:60600000-60650000&chr1:64450000-64500000	0	1	0	0	1	0	1	1	1	1	0	0	0	0	1	1	1	1	0
chr1:60650000-60700000&chr1:64450000-64500000	0	1	0	0	1	0	1	1	0	0	0	0	0	0	1	1	1	0	0
chr1:60700000-60750000&chr1:64450000-64500000	0	1	0	0	1	0	1	1	0	1	0	0	0	0	1	1	0	0	0
chr1:60800000-60850000&chr1:64450000-64500000	0	1	0	0	1	0	1	1	1	0	0	0	0	0	1	1	1	0	1
chr1:60850000-60900000&chr1:64450000-64500000	0	1	0	0	1	0	1	1	1	1	0	0	0	0	1	0	1	1	0
chr1:60900000-60950000&chr1:64450000-64500000	0	1	0	0	1	0	1	1	1	0	0	0	0	0	1	0	1	1	0
chr1:60950000-61000000&chr1:64450000-64500000	0	0	0	0	0	0	0	1	0	0	0	0	0	0	1	0	0	0	1
chr1:61450000-61500000&chr1:64450000-64500000	0	1	0	0	1	0	1	1	1	0	0	0	0	0	1	1	1	1	1
chr1:61850000-61900000&chr1:64450000-64500000	1	0	0	0	0	0	0	1	0	0	1	0	0	0	1	0	0	0	1
chr1:62750000-62800000&chr1:64450000-64500000	0	1	0	0	1	0	1	1	1	0	0	0	0	0	1	1	1	1	0
chr1:62900000-62950000&chr1:64450000-64500000	0	1	0	0	1	0	1	1	1	1	0	0	0	0	1	1	1	1	1
chr1:63150000-63200000&chr1:64450000-64500000	0	1	0	0	1	0	1	1	1	1	0	0	0	0	1	1	1	1	1
chr1:60000000-60050000&chr1:64500000-64550000	0	1	1	0	0	0	1	1	1	1	0	1	1	1	1	0	1	0	1
chr1:60450000-60500000&chr1:64500000-64550000	0	1	1	0	0	0	1	1	1	1	0	0	0	0	1	0	1	0	1
chr1:60800000-60850000&chr1:64500000-64550000	0	1	0	0	0	0	0	1	0	0	0	1	1	1	0	0	0	0	0
chr1:63100000-63150000&chr1:64500000-64550000	0	0	0	0	0	0	0	0	0	0	0	0	0	0	0	0	0	0	0
chr1:63450000-63500000&chr1:64500000-64550000	0	0	0	0	0	0	0	0	0	0	0	0	0	0	0	0	0	0	0
chr1:59650000-59700000&chr1:64550000-64600000	0	1	0	0	0	1	1	1	1	1	0	1	1	1	1	0	1	0	0
chr1:59750000-59800000&chr1:64550000-64600000	0	0	0	0	0	0	0	0	1	1	0	1	1	0	0	0	1	0	0
chr1:60000000-60050000&chr1:64550000-64600000	0	1	0	0	1	1	1	1	1	1	0	1	1	1	1	1	1	1	0
chr1:60150000-60200000&chr1:64550000-64600000	0	1	0	0	0	0	1	0	1	1	0	1	1	1	0	0	1	0	0
chr1:60300000-60350000&chr1:64550000-64600000	0	0	0	0	0	0	0	1	0	0	0	0	1	0	1	0	1	0	0
chr1:60450000-60500000&chr1:64550000-64600000	0	1	0	0	1	0	1	0	0	1	0	0	1	0	0	1	1	1	0
chr1:60800000-60850000&chr1:64550000-64600000	0	1	0	0	1	1	1	1	1	0	0	1	0	1	1	1	1	0	1
chr1:62750000-62800000&chr1:64550000-64600000	0	0	0	0	1	0	0	1	1	1	0	0	0	0	1	1	1	1	0
chr1:63150000-63200000&chr1:64550000-64600000	0	0	0	0	1	1	0	1	0	1	0	1	1	1	1	1	1	1	1
chr1:63400000-63450000&chr1:64550000-64600000	0	1	0	0	1	1	1	1	1	1	0	1	1	1	1	1	1	1	1
chr1:63450000-63500000&chr1:64550000-64600000	0	1	0	0	0	0	1	1	1	0	0	0	0	0	1	0	1	0	0
chr1:60000000-60050000&chr1:64600000-64650000	0	0	1	0	1	0	1	1	1	1	0	0	1	0	1	0	1	1	1
chr1:60300000-60350000&chr1:64600000-64650000	0	0	1	0	0	0	0	0	0	0	0	0	0	0	1	0	1	0	0
chr1:60450000-60500000&chr1:64600000-64650000	0	0	1	0	1	0	1	1	1	1	0	0	0	0	1	0	1	1	1
chr1:60650000-60700000&chr1:64600000-64650000	0	0	0	0	1	0	1	1	0	0	0	0	1	0	1	0	1	0	0
chr1:60700000-60750000&chr1:64600000-64650000	0	0	0	0	1	0	1	1	0	1	0	0	0	0	1	0	0	0	0
chr1:60800000-60850000&chr1:64600000-64650000	0	0	0	0	1	0	1	1	1	0	0	0	1	0	1	0	1	0	1
chr1:63100000-63150000&chr1:64600000-64650000	0	0	0	0	0	0	0	0	1	1	0	0	0	0	0	0	1	0	0
chr1:64500000-64550000&chr1:64600000-64650000	0	0	1	0	0	0	1	0	1	1	0	0	0	0	1	0	1	0	1
chr1:59650000-59700000&chr1:64650000-64700000	0	0	1	0	0	0	0	0	0	0	0	0	1	0	0	0	0	0	0
chr1:59900000-59950000&chr1:64650000-64700000	0	0	1	0	0	0	0	0	0	0	0	0	0	0	0	0	0	0	0
chr1:59950000-60000000&chr1:64650000-64700000	0	1	0	0	0	0	1	0	1	0	0	0	0	0	0	0	1	0	0
chr1:60000000-60050000&chr1:64650000-64700000	0	1	1	0	0	0	1	0	1	0	0	0	1	0	0	0	1	0	0
chr1:60400000-60450000&chr1:64650000-64700000	0	0	1	0	0	0	0	0	0	0	0	0	0	0	0	0	0	0	0
chr1:60450000-60500000&chr1:64650000-64700000	0	1	1	0	0	0	1	0	1	0	0	0	0	0	0	0	1	0	0
chr1:60700000-60750000&chr1:64650000-64700000	0	1	0	0	0	0	0	0	0	0	0	0	0	0	0	0	0	0	0
chr1:60800000-60850000&chr1:64650000-64700000	0	1	0	0	0	0	0	0	0	0	0	0	1	0	0	0	0	0	0
chr1:62450000-62500000&chr1:64650000-64700000	0	1	0	0	0	0	1	0	1	0	0	0	1	0	0	0	1	0	0
chr1:63100000-63150000&chr1:64650000-64700000	0	0	0	0	0	0	0	0	0	0	0	0	0	0	0	0	0	0	0
chr1:64300000-64350000&chr1:64650000-64700000	0	1	0	0	0	0	0	0	0	0	0	0	0	0	0	0	0	0	0
chr1:64400000-64450000&chr1:64650000-64700000	0	0	1	0	0	0	0	0	0	0	0	0	0	0	0	0	0	0	0
chr1:64450000-64500000&chr1:64650000-64700000	0	1	0	0	0	0	1	0	1	0	0	0	0	0	0	0	1	0	0
chr1:59800000-59850000&chr1:64700000-64750000	1	1	0	1	1	0	1	1	1	1	0	0	0	1	1	0	1	0	0
chr1:60000000-60050000&chr1:64700000-64750000	1	1	1	0	1	1	1	1	1	1	1	1	1	1	1	0	1	1	1
chr1:60400000-60450000&chr1:64700000-64750000	0	0	1	0	0	0	1	0	1	1	0	1	1	0	1	0	1	0	0
chr1:60450000-60500000&chr1:64700000-64750000	1	1	1	0	1	0	1	1	0	1	1	0	1	0	1	0	1	1	1
chr1:60700000-60750000&chr1:64700000-64750000	1	1	0	0	1	0	1	1	0	1	0	0	0	0	1	0	0	0	0
chr1:61150000-61200000&chr1:64700000-64750000	1	1	1	0	1	0	1	1	1	1	1	0	1	0	1	0	1	1	1
chr1:62750000-62800000&chr1:64700000-64750000	1	1	0	0	1	0	1	1	1	1	1	0	0	0	1	0	1	1	1
chr1:64150000-64200000&chr1:64700000-64750000	0	0	1	1	0	0	1	0	1	1	1	0	1	1	1	0	1	1	1
chr1:64300000-64350000&chr1:64700000-64750000	1	1	0	1	1	0	1	1	0	0	0	0	0	0	0	0	0	0	1
chr1:59750000-59800000&chr1:64750000-64800000	0	0	0	0	0	0	0	0	0	0	0	1	1	0	0	0	0	0	0
chr1:59800000-59850000&chr1:64750000-64800000	0	1	0	0	0	0	0	1	0	0	0	0	0	1	0	0	0	0	0
chr1:60000000-60050000&chr1:64750000-64800000	0	1	0	0	0	1	1	1	0	1	0	1	1	0	1	0	0	0	0
chr1:60400000-60450000&chr1:64750000-64800000	0	0	0	0	0	0	0	0	0	0	0	1	1	0	0	0	0	0	0
chr1:60450000-60500000&chr1:64750000-64800000	0	1	0	0	0	0	1	1	0	1	0	0	1	0	1	0	0	0	0
chr1:60800000-60850000&chr1:64750000-64800000	0	1	0	0	0	1	0	1	0	0	0	0	0	0	0	0	0	0	0
chr1:60850000-60900000&chr1:64750000-64800000	0	0	0	0	0	1	1	0	0	1	0	0	1	0	1	0	0	0	0
chr1:60900000-60950000&chr1:64750000-64800000	0	0	0	0	0	0	1	0	0	1	0	0	0	0	1	0	0	0	0
chr1:61150000-61200000&chr1:64750000-64800000	0	1	0	0	0	0	1	1	0	1	0	0	1	0	1	0	0	0	0
chr1:62750000-62800000&chr1:64750000-64800000	0	1	0	0	0	0	1	1	0	1	0	0	0	0	1	0	0	0	0
chr1:64200000-64250000&chr1:64750000-64800000	0	1	0	0	0	0	1	1	0	1	0	0	1	0	1	0	0	0	0
chr1:60000000-60050000&chr1:64850000-64900000	0	1	1	0	1	1	0	1	1	0	0	1	1	1	0	1	1	0	1
chr1:60400000-60450000&chr1:64850000-64900000	0	1	1	0	0	0	0	1	0	0	0	1	1	0	0	0	0	0	0
chr1:60450000-60500000&chr1:64850000-64900000	0	1	1	0	1	0	0	0	1	0	0	0	1	0	0	1	1	0	1
chr1:60700000-60750000&chr1:64850000-64900000	0	1	0	0	0	0	0	1	0	0	0	0	0	0	0	1	0	0	0
chr1:62750000-62800000&chr1:64850000-64900000	0	0	0	0	1	0	0	1	1	0	0	0	0	0	0	1	1	0	1
chr1:60050000-60100000&chr1:64900000-64950000	0	1	1	0	1	0	1	1	1	1	0	0	0	0	1	1	1	1	0
chr1:60300000-60350000&chr1:64900000-64950000	0	0	1	0	0	0	0	1	0	0	0	0	0	0	1	0	1	0	0
chr1:60700000-60750000&chr1:64900000-64950000	0	1	0	0	1	0	1	1	0	1	0	0	0	0	1	1	0	0	0
chr1:60000000-60050000&chr1:64950000-65000000	0	1	0	0	1	1	1	1	1	1	0	1	1	0	1	1	1	1	0
chr1:60050000-60100000&chr1:64950000-65000000	0	1	0	0	1	0	1	1	1	1	0	1	1	0	1	1	1	1	0
chr1:60300000-60350000&chr1:64950000-65000000	0	0	0	0	0	0	0	1	0	0	0	0	1	0	1	0	1	0	0
chr1:60400000-60450000&chr1:64950000-65000000	0	1	0	0	0	0	1	1	1	1	0	1	1	0	1	0	1	0	0
chr1:63050000-63100000&chr1:64950000-65000000	0	0	0	0	1	0	1	0	1	1	0	0	0	0	1	0	1	1	1
chr1:63100000-63150000&chr1:64950000-65000000	0	0	0	0	0	0	0	0	1	1	0	0	0	0	0	0	1	0	0
chr1:60450000-60500000&chr1:65000000-65050000	0	1	1	0	1	0	1	1	1	1	0	0	0	0	1	1	1	1	0
chr1:60850000-60900000&chr1:65050000-65100000	0	1	1	0	1	0	1	1	1	1	0	0	1	0	1	0	1	1	1
chr1:60850000-60900000&chr1:65100000-65150000	0	0	0	0	0	0	0	0	0	0	0	1	0	0	1	0	1	0	0
chr1:60150000-60200000&chr1:65150000-65200000	0	1	1	0	0	0	1	0	1	1	0	1	1	1	0	0	1	0	0
chr1:60400000-60450000&chr1:65150000-65200000	0	1	1	0	0	0	1	1	1	1	0	1	1	0	1	0	1	0	0
chr1:60450000-60500000&chr1:65150000-65200000	1	1	1	0	1	0	1	1	1	1	1	0	1	0	1	1	1	1	0
chr1:60850000-60900000&chr1:65150000-65200000	0	1	1	0	1	1	1	1	1	1	1	1	1	1	1	0	1	1	0
chr1:62750000-62800000&chr1:65150000-65200000	1	1	0	0	1	0	1	1	1	1	1	0	0	0	1	1	1	1	0
chr1:60300000-60350000&chr1:65200000-65250000	0	0	1	0	0	0	0	0	0	0	0	0	0	0	0	0	0	0	0
chr1:63100000-63150000&chr1:65200000-65250000	0	0	0	0	0	0	0	0	0	0	0	0	0	0	0	0	0	0	0
chr1:63200000-63250000&chr1:66050000-66100000	0	0	0	0	0	0	0	0	0	0	0	0	0	0	0	0	0	0	0
chr1:63700000-63750000&chr1:66050000-66100000	0	0	0	0	0	0	0	0	0	0	0	0	0	0	0	0	0	0	0
chr1:61150000-61200000&chr1:66100000-66150000	0	0	0	0	0	0	0	0	0	0	0	0	0	0	0	0	0	0	1
chr1:61850000-61900000&chr1:66100000-66150000	0	0	0	0	0	0	0	0	0	0	0	0	0	0	0	0	0	0	0
chr1:63200000-63250000&chr1:66100000-66150000	0	0	0	0	0	0	0	0	0	0	0	0	0	0	0	0	0	0	0
chr1:63200000-63250000&chr1:66150000-66200000	0	1	0	0	0	0	1	1	1	0	0	0	1	0	1	0	1	0	1
chr1:61300000-61350000&chr1:66300000-66350000	0	1	0	0	1	0	1	1	1	1	0	0	0	0	1	1	1	0	1
chr1:61850000-61900000&chr1:66300000-66350000	1	0	0	0	0	0	0	1	0	0	0	0	0	0	0	0	0	0	0
chr1:63200000-63250000&chr1:66300000-66350000	0	1	0	0	0	0	0	1	0	0	0	0	0	1	0	0	0	0	0
chr1:62800000-62850000&chr1:66350000-66400000	1	1	0	1	1	0	1	1	1	1	1	0	0	0	1	1	1	0	0
chr1:63200000-63250000&chr1:66350000-66400000	0	1	0	0	0	0	0	1	0	0	0	0	0	1	0	0	0	0	0
chr1:63200000-63250000&chr1:66450000-66500000	0	0	0	0	0	1	0	0	0	0	0	0	1	1	0	0	0	0	0
chr1:63250000-63300000&chr1:66550000-66600000	0	1	0	0	0	0	0	0	0	0	0	0	0	0	0	0	0	0	0
chr1:63350000-63400000&chr1:66550000-66600000	0	1	0	0	0	0	0	1	0	0	0	0	0	0	0	0	0	0	0
chr1:64050000-64100000&chr1:66550000-66600000	0	0	0	0	0	0	0	0	0	0	0	0	0	0	0	0	0	0	0
chr1:63100000-63150000&chr1:66600000-66650000	0	0	0	0	0	0	0	0	1	1	0	0	0	0	0	0	1	0	0
chr1:63150000-63200000&chr1:66600000-66650000	0	1	0	0	1	1	1	1	0	1	0	1	1	1	1	1	1	1	1
chr1:63250000-63300000&chr1:66600000-66650000	0	1	0	0	0	0	1	0	0	0	0	0	0	0	0	0	0	0	0
chr1:63350000-63400000&chr1:66600000-66650000	0	1	0	0	0	0	1	1	0	0	0	0	0	1	1	0	1	0	0
chr1:63400000-63450000&chr1:66600000-66650000	0	1	0	0	1	1	1	1	1	1	0	1	1	1	1	1	1	1	1
chr1:63550000-63600000&chr1:66600000-66650000	0	1	0	0	0	0	1	1	0	1	0	1	0	1	1	0	1	0	0
chr1:63700000-63750000&chr1:66600000-66650000	0	0	0	0	0	0	0	1	0	0	0	1	0	0	1	0	1	0	0
chr1:63950000-64000000&chr1:66600000-66650000	1	1	0	0	1	0	1	1	1	1	1	1	0	1	1	1	1	0	1
chr1:64050000-64100000&chr1:66600000-66650000	0	0	0	0	0	0	0	0	1	1	0	0	0	1	0	0	1	0	0
chr1:64400000-64450000&chr1:66600000-66650000	0	0	0	0	0	0	0	1	1	1	0	1	1	0	1	0	1	0	0
chr1:61850000-61900000&chr1:66650000-66700000	0	0	0	0	0	0	0	0	0	0	0	0	0	0	0	0	0	0	0
chr1:62450000-62500000&chr1:66650000-66700000	0	1	0	0	0	0	1	1	0	1	0	1	1	0	1	0	1	0	1
chr1:63100000-63150000&chr1:66650000-66700000	0	0	0	0	0	0	0	0	0	0	0	0	0	0	0	0	0	0	0
chr1:63150000-63200000&chr1:66650000-66700000	0	1	1	0	0	0	1	1	0	1	0	1	1	0	1	0	1	0	1
chr1:63200000-63250000&chr1:66650000-66700000	0	0	0	0	0	0	0	0	0	0	0	1	1	0	0	0	0	0	0
chr1:63250000-63300000&chr1:66650000-66700000	0	0	0	0	0	0	0	0	0	0	0	0	0	0	0	0	0	0	0
chr1:63350000-63400000&chr1:66650000-66700000	0	0	0	0	0	0	0	0	0	0	0	0	0	0	0	0	0	0	0
chr1:63450000-63500000&chr1:66650000-66700000	0	0	0	0	0	0	0	0	0	0	0	0	0	0	0	0	0	0	0
chr1:63550000-63600000&chr1:66650000-66700000	0	0	0	0	0	0	0	0	0	0	0	0	0	0	0	0	0	0	0
chr1:64500000-64550000&chr1:66650000-66700000	0	0	1	0	0	0	0	0	0	0	0	0	0	0	0	0	0	0	0
chr1:63100000-63150000&chr1:66700000-66750000	0	0	0	0	0	0	0	0	1	1	0	0	0	0	0	0	1	0	0
chr1:64500000-64550000&chr1:66700000-66750000	0	0	1	0	0	0	1	0	1	1	0	0	0	0	1	0	1	0	1
chr1:61850000-61900000&chr1:66850000-66900000	1	0	0	0	0	0	0	1	0	0	1	0	0	0	1	0	0	0	1
chr1:62900000-62950000&chr1:66850000-66900000	1	1	1	0	1	0	1	1	1	1	1	1	1	1	1	1	1	1	1
chr1:64500000-64550000&chr1:66850000-66900000	0	1	1	0	0	0	1	1	1	1	0	1	1	1	1	0	1	0	1
chr1:62700000-62750000&chr1:66900000-66950000	0	1	0	0	0	0	1	1	0	0	0	0	0	0	1	0	1	0	0
chr1:63700000-63750000&chr1:66900000-66950000	0	0	0	0	0	0	0	0	0	0	0	0	0	0	0	0	0	0	0
chr1:66450000-66500000&chr1:66950000-67000000	0	0	0	0	0	1	0	0	0	0	0	0	1	1	0	0	0	0	0
chr1:66650000-66700000&chr1:67000000-67050000	0	1	1	0	0	0	1	1	0	1	0	1	1	0	1	0	1	0	1
chr1:64550000-64600000&chr1:67250000-67300000	0	0	0	0	1	0	0	0	1	1	0	1	0	0	0	1	1	1	1
chr1:66350000-66400000&chr1:67250000-67300000	1	1	0	1	1	0	1	1	1	1	1	0	0	0	1	1	1	0	0
chr1:65500000-65550000&chr1:69100000-69150000	0	0	0	1	0	0	0	0	0	0	0	0	0	0	0	0	0	0	0
chr1:66050000-66100000&chr1:69100000-69150000	0	0	0	0	0	0	0	0	0	0	0	0	0	0	0	0	0	0	0
chr1:66550000-66600000&chr1:69200000-69250000	0	0	1	0	0	0	0	0	0	0	0	0	1	0	0	0	0	0	0
chr1:66050000-66100000&chr1:69400000-69450000	0	0	0	0	0	0	0	0	0	0	0	0	0	0	0	0	0	0	0
chr1:66450000-66500000&chr1:69400000-69450000	0	0	0	0	0	1	0	0	1	1	0	0	1	1	1	0	1	0	1
chr1:66600000-66650000&chr1:69400000-69450000	0	1	0	0	1	1	1	1	0	1	0	0	0	0	1	0	1	1	1
chr1:66650000-66700000&chr1:69400000-69450000	0	0	0	0	0	0	1	0	0	1	0	1	1	0	1	0	1	0	1
chr1:66800000-66850000&chr1:69500000-69550000	0	0	0	0	0	0	0	0	0	0	0	0	0	0	0	0	0	0	0
chr1:66950000-67000000&chr1:69500000-69550000	0	0	0	0	0	0	0	0	0	0	0	1	0	1	0	0	0	0	0
chr1:67250000-67300000&chr1:69500000-69550000	0	0	0	1	0	0	0	0	0	0	0	0	0	0	0	0	0	0	0
chr1:69100000-69150000&chr1:69500000-69550000	0	0	0	1	0	0	0	0	0	0	0	0	0	0	0	0	0	0	0
chr1:67250000-67300000&chr1:69600000-69650000	0	1	0	0	0	0	1	1	0	0	0	0	0	0	1	0	0	0	0
chr1:66050000-66100000&chr1:69650000-69700000	0	0	0	0	0	0	0	0	0	0	0	0	0	0	0	0	0	0	0
chr1:66450000-66500000&chr1:69650000-69700000	0	0	0	0	0	1	0	1	1	1	0	0	1	1	1	0	1	0	1
chr1:66600000-66650000&chr1:69650000-69700000	0	1	0	0	1	1	1	1	1	1	0	0	0	0	1	1	1	1	1
chr1:66100000-66150000&chr1:69750000-69800000	0	0	0	0	0	0	0	0	0	0	0	0	0	0	0	0	0	0	0
chr1:66450000-66500000&chr1:69750000-69800000	0	0	1	0	0	0	0	0	0	0	0	0	1	1	0	0	0	0	0
chr1:69200000-69250000&chr1:69750000-69800000	0	0	1	0	0	0	0	0	0	0	0	0	1	1	0	0	0	0	0
chr1:66350000-66400000&chr1:70000000-70050000	0	0	0	0	0	0	0	1	0	0	0	0	0	0	0	0	0	0	0
chr1:66450000-66500000&chr1:70000000-70050000	0	0	0	0	0	0	0	0	0	0	0	0	0	0	0	0	0	0	0
chr1:66100000-66150000&chr1:70700000-70750000	0	0	0	0	0	0	0	0	0	0	0	0	0	0	0	0	0	0	1
chr1:66350000-66400000&chr1:70700000-70750000	1	1	0	0	1	0	1	1	1	1	1	0	0	0	1	1	1	0	0
chr1:67250000-67300000&chr1:70700000-70750000	0	1	0	0	1	0	1	0	1	1	0	0	0	0	0	1	1	1	1
chr1:69200000-69250000&chr1:70700000-70750000	0	0	1	0	0	0	0	0	0	0	0	0	1	0	0	0	1	0	1
chr1:69200000-69250000&chr1:70850000-70900000	0	0	0	0	0	0	0	0	0	0	0	0	0	0	0	0	0	0	0
chr1:66100000-66150000&chr1:70900000-70950000	0	0	0	0	0	0	0	0	0	0	0	0	0	0	0	0	0	0	0
chr1:66150000-66200000&chr1:70900000-70950000	0	0	0	0	0	0	0	1	0	0	0	0	1	0	1	0	0	0	0
chr1:66450000-66500000&chr1:70900000-70950000	0	0	0	0	0	1	0	0	0	0	0	0	1	1	0	0	0	0	0
chr1:69200000-69250000&chr1:70900000-70950000	0	0	0	0	0	1	0	0	0	0	0	0	1	1	0	0	0	0	0
chr1:67250000-67300000&chr1:70950000-71000000	0	0	0	0	0	0	0	1	0	1	0	0	0	0	1	0	1	0	0
chr1:66700000-66750000&chr1:71250000-71300000	0	0	0	0	0	0	1	0	1	1	1	0	0	0	1	0	1	1	1
chr1:69500000-69550000&chr1:71250000-71300000	0	0	0	1	0	0	0	0	0	0	0	0	0	0	0	0	0	0	0
chr1:69100000-69150000&chr1:71350000-71400000	0	0	0	0	0	0	0	0	0	0	0	0	0	0	0	0	0	0	0
chr1:69400000-69450000&chr1:71350000-71400000	0	0	0	0	0	0	0	0	0	1	0	1	0	0	0	0	1	0	1
chr1:66450000-66500000&chr1:71400000-71450000	0	0	1	0	0	0	0	1	1	1	0	0	1	0	1	0	1	0	1
chr1:67250000-67300000&chr1:71400000-71450000	1	0	0	0	1	0	0	1	1	1	1	0	0	0	1	1	1	1	1
chr1:71000000-71050000&chr1:71650000-71700000	0	0	0	0	0	0	0	0	1	1	0	0	0	0	0	0	1	0	0
chr1:69650000-69700000&chr1:71700000-71750000	0	1	0	0	1	0	1	1	1	1	0	0	0	1	1	1	1	1	1
chr1:70150000-70200000&chr1:71700000-71750000	0	1	0	0	0	0	1	1	0	0	0	0	0	0	1	0	1	0	0
chr1:71000000-71050000&chr1:71700000-71750000	0	1	0	0	1	0	1	1	1	1	0	0	0	0	1	1	1	1	1
chr1:71600000-71650000&chr1:71700000-71750000	0	1	0	0	1	0	1	1	1	1	0	0	0	1	1	1	1	1	1
chr1:70150000-70200000&chr1:72100000-72150000	0	1	0	0	0	0	1	1	0	0	0	0	0	0	1	0	1	0	0
chr1:69200000-69250000&chr1:72150000-72200000	0	0	1	1	0	0	0	0	0	0	0	0	1	0	0	0	1	0	1
chr1:70150000-70200000&chr1:72150000-72200000	0	1	0	0	0	0	1	1	0	0	0	0	0	0	1	0	1	0	0
chr1:69200000-69250000&chr1:72200000-72250000	0	0	1	1	0	1	0	0	0	0	0	1	1	0	0	0	0	0	0
chr1:69200000-69250000&chr1:72300000-72350000	0	0	1	1	0	1	0	0	0	0	0	0	1	0	0	0	0	0	0
chr1:70550000-70600000&chr1:72350000-72400000	1	0	0	0	1	0	0	1	0	1	1	0	0	0	1	1	1	1	1
chr1:69200000-69250000&chr1:72400000-72450000	0	0	0	1	0	1	0	0	0	0	0	0	1	1	0	0	1	0	1
chr1:71400000-71450000&chr1:72400000-72450000	1	1	0	0	1	0	1	1	1	1	1	0	1	0	1	1	1	1	1
chr1:70000000-70050000&chr1:72450000-72500000	0	0	0	0	0	0	0	1	1	0	0	0	0	0	1	0	1	0	1
chr1:69200000-69250000&chr1:72550000-72600000	0	0	0	1	0	0	0	0	0	0	0	0	0	0	0	0	1	0	1
chr1:69200000-69250000&chr1:72800000-72850000	0	0	1	1	0	0	0	0	0	0	0	0	1	0	0	0	0	0	0
chr1:72350000-72400000&chr1:72800000-72850000	1	1	0	0	1	0	1	1	1	1	0	0	1	0	1	1	1	0	1
chr1:69200000-69250000&chr1:72850000-72900000	0	0	1	0	0	0	0	0	0	0	0	1	1	0	0	0	0	0	0
chr1:72350000-72400000&chr1:72850000-72900000	0	1	0	0	0	0	1	1	1	1	0	1	1	0	1	0	1	0	1
chr1:72350000-72400000&chr1:73200000-73250000	0	0	0	0	1	1	0	1	0	1	1	0	0	0	1	0	1	1	0
chr1:69200000-69250000&chr1:74200000-74250000	0	0	1	0	0	1	0	0	0	0	0	0	1	1	0	0	1	0	1
chr1:69750000-69800000&chr1:74450000-74500000	0	0	1	0	0	0	0	0	0	0	0	0	0	0	0	0	0	0	0
chr1:71250000-71300000&chr1:74450000-74500000	0	0	0	1	0	0	0	0	0	1	1	0	0	0	0	0	0	0	0
chr1:71350000-71400000&chr1:74450000-74500000	0	0	0	0	0	0	0	0	0	0	0	0	0	0	0	0	0	0	0
chr1:74250000-74300000&chr1:74450000-74500000	1	0	1	0	0	0	0	0	0	1	1	0	0	0	0	0	0	0	0
chr1:74300000-74350000&chr1:74450000-74500000	0	0	1	0	0	0	0	0	0	1	1	0	0	0	0	0	0	0	0
chr1:74300000-74350000&chr1:74550000-74600000	0	0	1	0	0	0	0	0	1	0	0	0	0	0	1	0	1	0	0
chr1:71650000-71700000&chr1:74600000-74650000	0	0	0	0	0	0	0	0	1	1	0	0	0	0	0	0	1	0	0
chr1:74150000-74200000&chr1:74750000-74800000	0	1	0	0	1	0	1	1	1	1	0	0	0	0	0	1	1	0	1
chr1:70950000-71000000&chr1:74800000-74850000	0	0	0	0	0	0	0	1	0	1	0	0	0	0	1	0	1	0	0
chr1:71600000-71650000&chr1:74800000-74850000	0	1	0	0	1	0	1	1	1	1	0	1	1	1	1	1	1	1	1
chr1:71550000-71600000&chr1:74850000-74900000	0	0	0	0	1	0	0	1	1	1	1	0	0	0	1	0	1	1	0
chr1:71650000-71700000&chr1:74850000-74900000	0	0	0	0	0	0	0	0	1	1	0	0	0	0	0	0	1	0	0
chr1:74550000-74600000&chr1:75100000-75150000	0	0	1	0	0	0	0	1	1	0	0	0	0	0	1	0	1	0	0
chr1:72850000-72900000&chr1:75150000-75200000	0	1	1	0	0	0	1	1	1	1	0	1	1	0	1	0	1	0	1
chr1:74200000-74250000&chr1:75150000-75200000	0	1	1	0	1	1	1	1	1	1	0	1	1	1	1	1	1	1	0
chr1:73650000-73700000&chr1:75200000-75250000	0	0	0	0	0	0	0	0	0	0	0	0	0	0	0	0	1	0	0
chr1:74500000-74550000&chr1:75300000-75350000	0	1	0	0	0	0	1	1	1	1	0	0	0	0	1	0	1	0	0
chr1:71550000-71600000&chr1:75450000-75500000	0	0	0	0	1	0	1	1	1	1	0	0	0	0	1	0	1	1	1
chr1:70850000-70900000&chr1:75500000-75550000	0	1	0	0	1	0	1	1	1	1	0	0	0	0	0	1	1	0	1
chr1:71250000-71300000&chr1:75500000-75550000	0	1	0	1	1	0	1	1	1	1	0	0	0	0	1	0	1	1	1
chr1:71550000-71600000&chr1:75500000-75550000	0	0	0	0	1	0	1	1	1	1	0	0	0	0	1	0	1	1	0
chr1:70850000-70900000&chr1:75650000-75700000	0	1	0	0	1	0	1	1	1	1	0	0	0	0	0	1	1	0	1
chr1:71550000-71600000&chr1:75650000-75700000	0	0	0	0	1	0	1	1	1	0	0	0	0	0	1	0	1	1	1
chr1:72050000-72100000&chr1:75650000-75700000	0	1	0	0	0	0	1	0	0	1	0	0	1	1	0	0	0	0	0
chr1:73750000-73800000&chr1:75650000-75700000	0	1	0	0	0	0	1	1	0	1	0	0	0	0	1	0	1	0	0
chr1:74300000-74350000&chr1:75650000-75700000	0	1	1	0	1	0	1	1	1	1	0	0	0	0	1	0	1	1	1
chr1:74600000-74650000&chr1:75650000-75700000	0	1	0	0	1	0	1	1	1	0	0	0	0	0	1	1	1	1	1
chr1:75100000-75150000&chr1:75650000-75700000	0	1	1	0	1	0	1	1	1	1	0	0	0	0	1	1	1	1	1
chr1:71550000-71600000&chr1:75700000-75750000	0	0	0	0	0	0	1	0	1	1	0	0	0	0	1	0	1	1	1
chr1:73200000-73250000&chr1:75700000-75750000	0	0	0	0	0	1	1	0	1	1	0	1	1	1	1	0	1	1	1
chr1:73650000-73700000&chr1:75700000-75750000	0	0	0	0	0	0	0	0	0	0	0	0	0	0	0	0	1	0	0
chr1:74300000-74350000&chr1:75700000-75750000	0	0	1	0	0	0	1	0	1	1	0	0	1	1	1	0	1	1	1
chr1:74500000-74550000&chr1:75700000-75750000	0	0	0	0	0	0	1	0	1	1	0	1	0	1	1	0	1	0	0
chr1:70850000-70900000&chr1:75750000-75800000	0	1	0	0	1	0	1	1	1	1	0	0	0	0	0	1	1	0	1
chr1:71550000-71600000&chr1:75750000-75800000	0	0	0	0	1	0	1	1	1	1	0	0	0	0	1	0	1	1	0
chr1:71600000-71650000&chr1:75750000-75800000	0	1	0	0	1	1	1	1	0	1	0	0	0	1	1	1	1	1	0
chr1:71700000-71750000&chr1:75750000-75800000	0	1	0	0	1	0	1	1	1	1	0	0	0	1	1	1	1	1	1
chr1:71850000-71900000&chr1:75750000-75800000	0	1	0	0	1	0	1	1	0	1	0	1	0	1	1	1	1	1	0
chr1:72050000-72100000&chr1:75750000-75800000	0	1	0	0	0	1	1	0	0	1	0	0	0	1	0	0	0	0	0
chr1:72250000-72300000&chr1:75750000-75800000	0	1	0	0	1	0	1	1	1	1	0	1	1	0	0	1	1	0	1
chr1:72300000-72350000&chr1:75750000-75800000	0	1	0	0	0	1	1	1	0	1	0	0	1	1	1	0	1	0	0
chr1:72450000-72500000&chr1:75750000-75800000	0	1	0	0	1	0	1	1	1	1	0	0	0	0	1	1	1	1	0
chr1:72500000-72550000&chr1:75750000-75800000	0	1	0	0	1	1	1	1	1	1	0	1	1	1	1	1	1	1	0
chr1:74000000-74050000&chr1:75750000-75800000	0	1	0	0	0	0	1	1	0	0	0	0	0	1	1	0	1	0	0
chr1:74300000-74350000&chr1:75750000-75800000	0	1	0	0	1	0	1	1	1	1	0	0	1	1	1	0	1	1	0
chr1:74500000-74550000&chr1:75750000-75800000	0	1	0	0	0	0	1	1	1	1	0	1	0	1	1	0	1	0	0
chr1:74600000-74650000&chr1:75750000-75800000	0	1	0	0	1	0	1	1	0	1	0	0	0	0	1	1	1	1	0
chr1:74850000-74900000&chr1:75750000-75800000	1	1	0	0	1	0	1	1	1	1	1	0	1	0	1	1	1	1	0
chr1:70850000-70900000&chr1:75850000-75900000	0	1	0	0	1	0	1	0	1	1	0	0	0	0	0	1	1	0	1
chr1:71000000-71050000&chr1:75850000-75900000	0	1	0	0	1	0	1	1	0	1	0	0	0	0	1	1	0	1	1
chr1:71250000-71300000&chr1:75850000-75900000	0	1	0	0	1	0	1	1	0	1	0	0	0	0	1	0	1	1	1
chr1:71550000-71600000&chr1:75850000-75900000	0	0	0	0	1	0	0	1	1	0	0	0	0	0	1	0	1	1	1
chr1:71600000-71650000&chr1:75850000-75900000	0	1	0	0	1	0	1	0	0	1	0	0	0	1	0	1	1	1	1
chr1:71850000-71900000&chr1:75850000-75900000	0	0	0	0	1	0	0	0	0	0	0	0	0	0	0	1	0	1	1
chr1:72050000-72100000&chr1:75850000-75900000	0	1	0	0	0	0	1	0	0	1	0	0	0	1	0	0	0	0	0
chr1:72200000-72250000&chr1:75850000-75900000	1	1	0	0	1	0	1	1	1	1	1	0	0	1	1	1	1	0	0
chr1:74500000-74550000&chr1:75850000-75900000	0	1	0	0	0	0	1	1	1	1	0	0	0	0	1	0	1	0	0
chr1:70950000-71000000&chr1:75900000-75950000	0	0	0	0	0	0	0	0	0	1	0	0	0	1	1	0	1	0	0
chr1:71000000-71050000&chr1:75900000-75950000	0	1	0	0	1	0	1	1	0	1	0	0	0	1	1	0	1	1	1
chr1:71250000-71300000&chr1:75900000-75950000	0	0	0	0	0	0	1	0	0	1	0	0	0	0	1	0	1	1	1
chr1:71550000-71600000&chr1:75900000-75950000	0	0	0	0	0	0	1	0	1	1	0	0	0	0	1	0	1	1	1
chr1:71850000-71900000&chr1:75900000-75950000	0	1	0	0	1	0	1	1	0	1	0	1	0	1	1	0	1	1	1
chr1:72050000-72100000&chr1:75900000-75950000	0	0	0	0	0	1	1	0	0	1	0	0	1	1	0	0	0	0	0
chr1:72100000-72150000&chr1:75900000-75950000	0	1	1	0	1	1	1	1	0	1	0	0	1	1	1	0	1	1	1
chr1:74300000-74350000&chr1:75900000-75950000	0	0	1	0	0	0	1	0	1	1	0	0	1	1	1	0	1	1	1
chr1:74500000-74550000&chr1:75900000-75950000	0	0	0	0	0	0	1	0	1	1	0	1	0	1	1	0	1	0	0
chr1:74550000-74600000&chr1:75900000-75950000	0	0	1	0	0	0	0	0	1	0	0	0	1	0	1	0	1	0	0
chr1:71550000-71600000&chr1:75950000-76000000	0	0	0	0	1	0	1	1	1	0	0	0	0	0	1	0	1	1	1
chr1:71850000-71900000&chr1:75950000-76000000	0	1	0	0	1	0	1	0	0	0	0	0	0	0	0	1	0	1	1
chr1:72050000-72100000&chr1:75950000-76000000	0	1	0	0	0	0	1	0	0	1	0	0	0	0	0	0	0	0	0
chr1:72200000-72250000&chr1:75950000-76000000	1	1	0	1	1	0	1	1	1	1	1	0	0	0	1	1	1	0	0
chr1:72250000-72300000&chr1:75950000-76000000	0	1	0	1	1	0	1	0	1	1	0	0	0	0	0	1	1	0	1
chr1:72300000-72350000&chr1:75950000-76000000	0	1	0	1	0	0	1	1	0	1	0	0	0	0	1	0	1	0	0
chr1:73200000-73250000&chr1:75950000-76000000	0	0	0	0	1	0	1	1	0	0	0	0	0	0	1	0	0	1	1
chr1:74000000-74050000&chr1:75950000-76000000	0	1	0	0	0	0	1	1	0	0	0	0	0	0	1	0	1	0	0
chr1:74250000-74300000&chr1:75950000-76000000	0	1	0	0	1	0	1	1	1	1	0	0	0	0	1	1	1	1	1
chr1:74300000-74350000&chr1:75950000-76000000	0	1	0	0	1	0	1	1	1	1	0	0	0	0	1	0	1	1	1
chr1:74500000-74550000&chr1:75950000-76000000	0	1	0	0	0	0	1	1	1	1	0	0	0	0	1	0	1	0	0
chr1:71550000-71600000&chr1:76000000-76050000	0	0	0	0	0	0	1	0	1	1	0	0	0	0	1	0	1	1	0
chr1:71600000-71650000&chr1:76000000-76050000	0	1	0	0	1	0	1	0	0	1	0	0	0	0	0	0	1	1	0
chr1:71650000-71700000&chr1:76000000-76050000	0	0	0	0	0	0	0	0	1	1	0	0	0	0	0	0	1	0	0
chr1:71700000-71750000&chr1:76000000-76050000	0	1	0	0	1	0	1	0	1	1	0	0	0	0	1	0	1	1	1
chr1:71850000-71900000&chr1:76000000-76050000	0	1	0	0	1	0	1	0	0	1	0	0	0	0	0	0	1	1	0
chr1:72050000-72100000&chr1:76000000-76050000	0	0	0	0	0	0	1	0	0	1	0	0	0	0	0	0	0	0	0
chr1:72200000-72250000&chr1:76000000-76050000	0	1	0	0	1	0	1	0	1	1	1	0	0	0	1	0	1	0	0
chr1:74500000-74550000&chr1:76000000-76050000	0	0	0	0	0	0	1	0	1	1	0	0	0	0	1	0	1	0	0
chr1:71250000-71300000&chr1:76050000-76100000	0	1	0	0	1	0	1	1	1	1	1	0	0	0	1	0	1	0	0
chr1:71550000-71600000&chr1:76050000-76100000	0	0	0	0	1	0	1	1	1	1	1	0	0	0	1	0	1	0	0
chr1:71600000-71650000&chr1:76050000-76100000	1	1	0	0	1	0	1	1	1	1	1	0	0	1	1	1	1	0	0
chr1:71850000-71900000&chr1:76050000-76100000	1	1	0	0	1	0	1	1	1	1	1	0	0	0	1	1	1	0	0
chr1:74150000-74200000&chr1:76050000-76100000	1	1	0	0	0	0	0	1	0	0	0	0	0	0	0	1	0	0	0
chr1:74300000-74350000&chr1:76050000-76100000	0	1	0	0	1	0	1	1	1	1	1	0	0	0	1	0	1	0	0
chr1:74350000-74400000&chr1:76050000-76100000	1	1	0	0	1	0	1	1	1	1	1	0	0	0	1	1	1	0	0
chr1:74450000-74500000&chr1:76050000-76100000	1	0	0	0	0	0	0	0	0	0	0	0	0	0	0	0	0	0	0
chr1:74500000-74550000&chr1:76050000-76100000	0	1	0	0	0	0	0	1	0	0	0	0	0	0	0	0	0	0	0
chr1:74600000-74650000&chr1:76200000-76250000	0	1	0	0	0	0	1	0	1	0	0	0	0	0	0	0	1	0	0
chr1:71350000-71400000&chr1:76250000-76300000	0	0	0	0	0	0	0	0	0	0	0	0	0	0	0	0	0	0	0
chr1:71550000-71600000&chr1:76250000-76300000	0	0	0	0	0	0	1	0	0	1	1	0	0	0	1	0	1	0	1
chr1:71850000-71900000&chr1:76250000-76300000	1	1	0	0	0	0	1	1	0	1	1	0	0	0	1	0	1	0	1
chr1:72100000-72150000&chr1:76250000-76300000	1	1	0	0	0	0	1	1	0	1	1	0	0	0	1	0	1	0	1
chr1:73650000-73700000&chr1:76250000-76300000	0	0	0	0	0	0	0	0	0	0	0	0	0	0	0	0	0	0	0
chr1:74600000-74650000&chr1:76250000-76300000	1	1	0	0	0	0	1	1	0	1	1	0	0	0	1	0	1	0	1
chr1:74800000-74850000&chr1:76250000-76300000	1	1	0	0	0	0	1	1	0	1	1	0	0	0	1	0	1	0	1
chr1:75450000-75500000&chr1:76250000-76300000	1	1	0	0	0	0	1	1	0	1	1	0	0	0	1	0	1	0	1
chr1:71550000-71600000&chr1:76300000-76350000	0	0	0	0	0	0	0	0	0	1	0	0	0	0	1	0	1	0	0
chr1:71650000-71700000&chr1:76300000-76350000	0	0	0	0	0	0	0	0	0	0	0	0	0	0	0	0	0	0	0
chr1:71700000-71750000&chr1:76300000-76350000	0	0	0	0	0	0	0	1	0	1	0	0	0	0	1	0	1	0	0
chr1:71750000-71800000&chr1:76300000-76350000	0	0	0	0	0	0	0	1	0	1	0	0	0	0	1	0	1	0	0
chr1:71850000-71900000&chr1:76300000-76350000	0	0	0	0	0	0	0	1	0	1	0	0	0	0	1	0	1	0	0
chr1:72100000-72150000&chr1:76300000-76350000	0	0	0	0	0	0	0	1	0	1	0	0	0	0	1	0	1	0	0
chr1:73200000-73250000&chr1:76300000-76350000	0	0	0	0	0	0	0	0	0	1	0	0	0	0	1	0	1	0	0
chr1:73650000-73700000&chr1:76300000-76350000	0	0	0	0	0	0	0	0	0	0	0	0	0	0	0	0	0	0	0
chr1:73750000-73800000&chr1:76300000-76350000	0	0	0	0	0	0	0	0	0	0	0	0	0	0	0	0	0	0	0
chr1:74000000-74050000&chr1:76300000-76350000	0	0	0	0	0	0	0	0	0	0	0	0	0	0	0	0	0	0	0
chr1:74050000-74100000&chr1:76300000-76350000	0	0	0	0	0	0	0	1	0	1	0	0	0	0	1	0	1	0	0
chr1:74150000-74200000&chr1:76300000-76350000	0	0	0	0	0	0	0	1	0	0	0	0	0	0	0	0	0	0	0
chr1:74250000-74300000&chr1:76300000-76350000	0	0	0	0	0	0	0	1	0	1	0	0	0	0	1	0	1	0	0
chr1:74300000-74350000&chr1:76300000-76350000	0	0	0	0	0	0	0	0	0	1	0	0	0	0	1	0	1	0	0
chr1:72300000-72350000&chr1:76400000-76450000	0	0	0	0	0	1	1	0	0	1	0	0	1	0	1	0	1	0	0
chr1:72350000-72400000&chr1:76400000-76450000	0	1	0	0	1	1	1	1	1	1	1	0	0	0	1	0	1	1	0
chr1:72700000-72750000&chr1:76400000-76450000	0	0	0	0	0	1	1	0	1	1	0	1	1	0	1	0	1	1	1
chr1:73550000-73600000&chr1:76400000-76450000	0	0	0	0	0	0	0	0	0	1	0	0	0	0	1	0	1	0	0
chr1:74050000-74100000&chr1:76400000-76450000	0	1	0	0	1	1	1	1	1	1	0	1	0	1	1	0	1	1	0
chr1:74400000-74450000&chr1:76400000-76450000	0	1	0	0	1	0	1	1	1	1	0	0	0	0	1	0	1	1	1
chr1:74450000-74500000&chr1:76400000-76450000	0	0	0	0	0	0	0	0	0	1	1	1	1	0	0	0	0	0	0
chr1:74500000-74550000&chr1:76400000-76450000	0	0	0	0	0	0	1	0	1	1	0	1	0	1	1	0	1	0	0
chr1:74550000-74600000&chr1:76400000-76450000	0	0	0	0	0	0	0	0	1	0	0	0	1	0	1	0	1	0	0
chr1:75100000-75150000&chr1:76400000-76450000	0	1	0	0	1	0	1	1	1	1	0	1	1	1	1	0	1	1	0
chr1:72850000-72900000&chr1:76450000-76500000	0	1	1	0	0	0	1	1	1	1	0	0	0	0	1	0	1	0	1
chr1:73650000-73700000&chr1:76450000-76500000	0	0	0	0	0	0	0	0	0	0	0	0	0	0	0	0	1	0	0
chr1:74050000-74100000&chr1:76450000-76500000	1	1	0	0	1	0	1	1	1	1	1	0	1	1	1	1	1	1	1
chr1:74750000-74800000&chr1:76450000-76500000	1	1	1	0	1	0	1	1	1	0	1	0	0	0	1	1	1	1	1
chr1:75850000-75900000&chr1:76450000-76500000	1	1	0	0	1	0	1	1	1	0	1	0	0	0	1	1	1	1	1
chr1:71550000-71600000&chr1:76500000-76550000	0	0	0	0	0	0	1	0	0	0	1	0	0	0	1	0	1	0	1
chr1:72500000-72550000&chr1:76500000-76550000	1	1	0	0	0	1	1	1	0	0	1	1	1	1	1	0	1	0	1
chr1:74400000-74450000&chr1:76500000-76550000	1	1	0	0	0	0	1	1	0	0	1	0	0	0	1	0	1	0	1
chr1:74450000-74500000&chr1:76500000-76550000	0	0	0	0	0	0	0	0	0	0	0	1	1	0	0	0	0	0	0
chr1:74500000-74550000&chr1:76500000-76550000	0	0	0	0	0	0	0	0	0	0	0	1	0	1	0	0	0	0	0
chr1:75100000-75150000&chr1:76500000-76550000	1	1	0	0	0	0	1	1	0	0	1	1	1	1	1	0	1	0	1
chr1:72050000-72100000&chr1:76600000-76650000	0	0	0	0	0	1	1	0	0	1	0	0	1	0	0	0	0	0	0
chr1:72050000-72100000&chr1:76700000-76750000	0	1	0	0	0	0	1	0	0	1	0	1	0	0	0	0	0	0	0
chr1:72850000-72900000&chr1:76700000-76750000	0	1	0	0	0	0	1	1	1	1	0	0	0	0	1	0	1	0	1
chr1:73750000-73800000&chr1:76700000-76750000	0	1	0	0	0	0	1	1	0	1	0	0	0	0	1	0	1	0	0
chr1:71850000-71900000&chr1:76750000-76800000	0	0	0	0	1	0	0	1	0	0	0	0	0	0	1	1	0	1	0
chr1:72100000-72150000&chr1:76750000-76800000	0	1	0	0	1	0	1	1	0	0	0	0	0	1	1	1	1	1	0
chr1:72150000-72200000&chr1:76750000-76800000	0	0	0	0	1	0	0	1	0	0	0	0	0	0	1	1	0	1	0
chr1:72850000-72900000&chr1:76750000-76800000	0	1	0	0	0	0	1	1	1	1	0	0	0	0	1	0	1	0	1
chr1:74250000-74300000&chr1:76750000-76800000	0	1	0	0	1	0	1	1	1	1	0	0	0	0	1	1	1	1	0
chr1:72700000-72750000&chr1:76800000-76850000	0	1	0	0	1	1	1	1	0	1	0	1	1	1	1	0	1	1	1
chr1:72850000-72900000&chr1:76800000-76850000	0	1	0	0	0	0	1	1	1	1	0	1	1	0	1	0	1	0	1
chr1:73950000-74000000&chr1:76800000-76850000	0	1	0	0	1	0	1	1	0	0	0	0	0	0	1	1	1	1	1
chr1:74000000-74050000&chr1:76800000-76850000	0	1	0	0	0	0	1	1	0	0	0	0	0	1	1	0	1	0	0
chr1:75100000-75150000&chr1:76800000-76850000	0	1	0	0	1	0	1	1	1	1	0	1	1	1	1	1	1	1	1
chr1:71850000-71900000&chr1:76850000-76900000	0	1	0	0	1	0	1	1	1	1	0	0	0	0	1	1	1	1	1
chr1:72100000-72150000&chr1:76850000-76900000	0	1	0	0	1	0	1	1	1	1	0	1	0	1	1	1	1	1	1
chr1:72700000-72750000&chr1:76850000-76900000	0	1	0	0	1	0	1	1	1	1	0	1	0	1	1	0	1	1	1
chr1:72850000-72900000&chr1:76850000-76900000	0	1	0	0	0	0	1	1	1	1	0	0	0	0	1	0	1	0	1
chr1:73750000-73800000&chr1:76850000-76900000	0	1	0	0	0	0	1	1	0	1	0	0	0	0	1	0	1	0	0
chr1:73800000-73850000&chr1:76850000-76900000	0	1	0	0	0	0	1	0	1	1	0	0	0	0	0	0	1	0	0
chr1:74000000-74050000&chr1:76850000-76900000	0	1	0	0	0	0	1	1	0	0	0	0	0	0	1	0	1	0	0
chr1:74200000-74250000&chr1:76850000-76900000	0	1	0	0	1	0	1	1	1	1	0	1	0	1	1	1	1	1	1
chr1:74250000-74300000&chr1:76850000-76900000	0	1	0	0	1	0	1	1	1	1	0	0	0	0	1	1	1	1	1
chr1:74400000-74450000&chr1:76850000-76900000	0	1	0	0	1	0	1	1	1	1	0	0	0	0	1	1	1	1	1
chr1:74450000-74500000&chr1:76850000-76900000	1	0	0	0	0	0	0	0	0	1	1	0	0	0	0	0	0	0	0
chr1:72050000-72100000&chr1:76950000-77000000	0	0	0	0	0	0	0	0	0	0	0	0	0	0	0	0	0	0	0
chr1:72100000-72150000&chr1:76950000-77000000	0	0	0	0	0	0	0	0	1	1	0	0	0	0	0	0	1	0	0
chr1:72150000-72200000&chr1:76950000-77000000	0	0	0	0	0	0	0	0	1	1	0	0	0	0	0	0	1	0	0
chr1:72200000-72250000&chr1:76950000-77000000	0	0	0	0	0	0	0	0	0	0	0	0	0	0	0	0	0	0	0
chr1:74500000-74550000&chr1:76950000-77000000	0	0	0	0	0	0	0	0	0	0	0	0	0	0	0	0	0	0	0
chr1:75150000-75200000&chr1:76950000-77000000	0	0	0	0	0	0	0	0	1	1	0	0	0	0	0	0	1	0	0
chr1:72100000-72150000&chr1:77000000-77050000	1	1	0	0	1	1	1	1	0	0	1	1	1	1	1	1	1	1	1
chr1:72200000-72250000&chr1:77000000-77050000	1	1	0	0	1	1	1	1	1	1	1	1	1	1	1	1	1	0	0
chr1:72100000-72150000&chr1:77050000-77100000	0	0	1	0	0	0	0	0	1	1	0	0	1	1	0	0	1	0	0
chr1:72150000-72200000&chr1:77050000-77100000	0	0	1	0	0	0	0	0	1	1	0	0	0	0	0	0	1	0	0
chr1:72250000-72300000&chr1:77050000-77100000	0	0	1	0	0	0	0	0	0	0	0	0	0	0	0	0	0	0	0
chr1:72850000-72900000&chr1:77050000-77100000	0	0	1	0	0	0	0	0	0	0	0	0	0	0	0	0	0	0	0
chr1:74000000-74050000&chr1:77050000-77100000	0	0	0	0	0	0	0	0	0	0	0	0	0	0	0	0	0	0	0
chr1:74050000-74100000&chr1:77050000-77100000	0	0	0	0	0	0	0	0	1	1	0	0	1	1	0	0	1	0	0
chr1:74450000-74500000&chr1:77050000-77100000	0	0	1	0	0	0	0	0	0	0	0	0	0	0	0	0	0	0	0
chr1:75150000-75200000&chr1:77050000-77100000	0	0	1	0	0	0	0	0	1	1	0	0	1	1	0	0	1	0	0
chr1:72100000-72150000&chr1:77100000-77150000	0	1	0	0	1	0	1	1	0	0	0	0	0	0	1	0	1	1	0
chr1:73750000-73800000&chr1:77100000-77150000	0	0	0	0	0	0	1	0	0	1	0	0	0	0	1	0	1	0	0
chr1:73950000-74000000&chr1:77100000-77150000	0	1	0	0	1	0	1	1	0	0	0	0	0	0	1	0	1	1	0
chr1:74050000-74100000&chr1:77100000-77150000	0	1	0	0	1	0	1	1	1	1	0	0	0	0	1	0	1	1	0
chr1:74100000-74150000&chr1:77100000-77150000	0	1	0	0	1	0	1	1	0	0	0	0	0	0	1	0	1	1	0
chr1:74750000-74800000&chr1:77100000-77150000	0	1	0	0	1	0	1	1	0	0	0	0	0	0	1	0	0	1	0
chr1:72850000-72900000&chr1:77300000-77350000	0	1	0	0	0	0	1	1	1	1	0	0	0	0	1	0	1	0	1
chr1:74000000-74050000&chr1:77300000-77350000	0	1	0	0	0	0	1	1	0	0	0	0	0	0	1	0	1	0	0
chr1:74150000-74200000&chr1:77300000-77350000	1	1	0	0	1	0	1	1	1	1	0	0	0	0	0	1	1	0	1
chr1:74600000-74650000&chr1:77300000-77350000	1	1	0	0	1	0	1	1	0	0	1	0	0	0	1	1	1	1	0
chr1:74650000-74700000&chr1:77300000-77350000	1	1	0	0	1	0	1	1	1	1	1	0	0	0	1	1	1	1	1
chr1:74250000-74300000&chr1:77400000-77450000	0	1	0	0	1	0	1	1	1	1	0	0	0	0	1	1	1	1	0
chr1:74300000-74350000&chr1:77400000-77450000	0	1	0	0	1	0	1	1	1	1	0	0	0	0	1	0	1	1	0
chr1:74500000-74550000&chr1:77400000-77450000	0	1	0	0	0	0	1	1	1	1	0	0	0	0	1	0	1	0	0
chr1:75150000-75200000&chr1:77400000-77450000	0	1	0	0	1	0	1	1	1	1	0	0	0	0	1	1	1	1	0
chr1:75300000-75350000&chr1:77450000-77500000	0	1	0	0	1	0	1	1	1	1	0	0	0	0	1	1	1	1	1
chr1:75150000-75200000&chr1:77500000-77550000	1	1	1	1	1	1	1	1	1	1	1	1	1	1	1	1	1	1	1
chr1:73750000-73800000&chr1:77550000-77600000	0	1	0	0	0	0	1	1	0	1	0	0	0	0	1	0	1	0	0
chr1:74150000-74200000&chr1:77550000-77600000	0	1	0	0	1	0	1	0	1	1	0	0	0	0	0	1	1	0	1
chr1:74450000-74500000&chr1:77550000-77600000	1	0	0	0	0	0	0	0	0	1	1	0	0	0	0	0	0	0	0
chr1:74500000-74550000&chr1:77550000-77600000	0	1	0	0	0	0	1	1	1	1	0	0	0	0	1	0	1	0	0
chr1:75150000-75200000&chr1:77550000-77600000	0	1	0	0	1	0	1	1	1	1	0	0	0	0	1	1	1	1	1
chr1:72850000-72900000&chr1:77800000-77850000	0	0	0	0	0	0	0	0	0	0	0	0	0	0	0	0	0	0	0
chr1:73650000-73700000&chr1:77800000-77850000	0	0	0	0	0	0	0	0	0	0	0	0	0	0	0	0	0	0	0
chr1:73950000-74000000&chr1:77800000-77850000	0	0	0	0	0	0	0	1	1	1	0	0	0	0	1	0	1	0	0
chr1:74600000-74650000&chr1:77800000-77850000	0	0	0	0	0	0	0	1	1	1	0	0	0	0	1	0	1	0	0
chr1:72850000-72900000&chr1:77850000-77900000	0	0	0	0	0	0	0	0	0	0	0	0	0	0	0	0	0	0	0
chr1:73650000-73700000&chr1:77850000-77900000	0	0	0	0	0	0	0	0	0	0	0	0	0	0	0	0	0	0	0
chr1:74450000-74500000&chr1:77850000-77900000	0	0	0	0	0	0	0	0	0	0	0	0	0	0	0	0	0	0	0
chr1:74500000-74550000&chr1:77850000-77900000	0	0	0	0	0	0	0	0	0	0	0	0	0	0	0	0	0	0	0
chr1:74600000-74650000&chr1:77850000-77900000	1	0	0	0	0	0	0	0	1	0	1	0	0	0	0	0	0	0	1
chr1:74650000-74700000&chr1:77850000-77900000	1	0	0	0	0	0	0	0	1	0	1	0	0	0	0	0	0	0	1
chr1:75150000-75200000&chr1:77850000-77900000	1	0	0	0	0	0	0	0	1	0	1	0	0	1	0	0	0	0	1
chr1:73750000-73800000&chr1:77950000-78000000	0	0	0	0	0	0	0	0	0	0	0	0	0	0	0	0	0	0	0
chr1:74600000-74650000&chr1:77950000-78000000	0	0	0	0	0	0	0	1	0	0	0	0	0	0	1	0	0	0	1
chr1:75150000-75200000&chr1:77950000-78000000	0	0	1	0	0	0	0	1	0	0	0	0	1	0	1	0	0	0	1
chr1:75300000-75350000&chr1:78000000-78050000	1	0	0	0	1	0	0	0	1	1	1	0	0	0	1	0	1	1	1
chr1:73750000-73800000&chr1:78400000-78450000	0	1	0	0	0	0	1	1	0	1	0	0	0	0	1	0	1	0	0
chr1:75150000-75200000&chr1:78400000-78450000	0	1	0	1	1	0	1	1	1	1	0	1	0	0	1	1	1	1	1
chr1:75200000-75250000&chr1:78450000-78500000	0	1	0	0	0	0	1	1	0	0	0	0	0	0	1	0	0	0	1
chr1:78000000-78050000&chr1:78550000-78600000	0	0	0	0	0	0	0	0	1	0	0	0	0	0	1	0	1	0	0
chr1:74050000-74100000&chr1:78600000-78650000	0	1	0	0	1	0	1	1	1	1	0	0	0	0	1	1	1	1	1
chr1:75500000-75550000&chr1:78600000-78650000	0	1	0	1	1	0	1	1	1	1	0	0	0	0	1	1	1	1	1
chr1:75550000-75600000&chr1:78600000-78650000	1	1	0	1	1	0	1	1	1	1	1	0	0	0	1	1	1	1	1
chr1:73900000-73950000&chr1:78650000-78700000	0	0	1	0	0	0	0	0	1	0	0	0	1	0	0	0	1	0	0
chr1:73950000-74000000&chr1:78650000-78700000	0	0	0	0	0	0	0	0	1	0	0	0	0	0	0	0	1	0	0
chr1:75900000-75950000&chr1:78950000-79000000	0	0	0	0	0	0	1	0	0	0	0	0	0	0	1	0	0	0	0
chr1:76950000-77000000&chr1:78950000-79000000	0	0	0	0	0	0	0	0	0	0	0	0	0	0	0	0	0	0	0
chr1:74200000-74250000&chr1:79200000-79250000	0	1	0	0	1	1	1	1	1	1	0	1	1	1	1	0	1	1	1
chr1:74400000-74450000&chr1:79200000-79250000	0	1	0	0	1	0	1	1	1	1	0	0	0	0	1	0	1	1	1
chr1:74450000-74500000&chr1:79200000-79250000	0	0	0	0	0	0	0	0	0	1	1	1	1	0	0	0	0	0	0
chr1:75500000-75550000&chr1:79200000-79250000	0	1	0	0	1	1	1	1	1	1	0	1	1	1	1	0	1	1	1
chr1:75900000-75950000&chr1:79200000-79250000	0	0	0	0	0	1	1	0	0	1	0	1	1	1	1	0	1	1	1
chr1:76250000-76300000&chr1:79200000-79250000	0	0	0	0	0	0	1	0	0	1	1	0	0	0	1	0	1	0	1
chr1:76450000-76500000&chr1:79200000-79250000	0	1	0	0	1	0	1	1	1	0	1	0	1	1	1	0	1	1	1
chr1:76950000-77000000&chr1:79200000-79250000	0	0	0	0	0	0	0	0	1	1	0	0	0	0	0	0	1	0	0
chr1:77850000-77900000&chr1:79200000-79250000	0	0	0	0	0	0	0	0	1	0	1	0	0	1	0	0	0	0	1
chr1:78400000-78450000&chr1:79200000-79250000	0	1	0	0	1	0	1	1	1	1	0	1	0	0	1	0	1	1	1
chr1:78600000-78650000&chr1:79200000-79250000	0	1	0	0	1	0	1	1	1	1	0	0	0	0	1	0	1	1	1
chr1:74600000-74650000&chr1:79250000-79300000	0	1	0	0	1	0	1	1	0	1	0	0	0	0	1	1	1	1	0
chr1:75100000-75150000&chr1:79250000-79300000	0	1	0	0	1	0	1	1	1	1	0	1	1	1	1	1	1	1	0
chr1:76300000-76350000&chr1:79250000-79300000	0	0	0	0	0	0	0	1	0	1	0	0	0	0	1	0	1	0	0
chr1:76950000-77000000&chr1:79250000-79300000	0	0	0	0	0	0	0	0	1	1	0	0	0	0	0	0	1	0	0
chr1:76950000-77000000&chr1:79300000-79350000	0	0	0	0	0	0	0	0	1	1	0	0	0	0	0	0	1	0	0
chr1:76400000-76450000&chr1:79350000-79400000	0	0	0	0	0	0	1	0	0	0	0	0	0	0	0	0	0	0	1
chr1:74450000-74500000&chr1:79450000-79500000	0	0	0	1	0	0	0	0	0	0	0	0	0	0	0	0	0	0	0
chr1:76400000-76450000&chr1:79450000-79500000	0	0	0	0	0	0	0	0	0	1	1	1	0	1	0	0	1	0	1
chr1:76400000-76450000&chr1:79550000-79600000	0	1	0	0	1	1	1	1	1	1	0	0	1	1	1	0	1	1	1
chr1:75150000-75200000&chr1:79900000-79950000	0	1	0	0	1	0	1	1	1	1	0	1	0	1	1	1	1	1	0
chr1:75100000-75150000&chr1:80000000-80050000	1	1	0	0	0	0	1	1	1	1	1	1	1	1	1	0	1	0	1
chr1:79900000-79950000&chr1:80300000-80350000	0	0	0	0	0	0	0	1	1	1	0	0	0	0	1	0	1	0	0
chr1:75450000-75500000&chr1:80350000-80400000	1	1	0	0	0	0	1	0	0	0	1	0	0	0	0	0	0	0	1
chr1:75900000-75950000&chr1:80750000-80800000	0	0	1	0	0	0	0	0	1	0	0	0	1	0	0	0	1	0	0
chr1:76000000-76050000&chr1:80750000-80800000	0	0	0	0	0	0	0	0	1	0	0	0	0	0	0	0	1	0	0
chr1:76050000-76100000&chr1:80750000-80800000	0	0	0	0	0	0	0	0	0	0	0	0	0	0	0	0	0	0	0
chr1:80350000-80400000&chr1:80750000-80800000	0	0	0	0	0	0	0	0	0	0	0	0	0	0	0	0	0	0	0
chr1:76750000-76800000&chr1:80850000-80900000	1	0	0	0	1	0	0	1	1	0	1	0	0	0	1	1	1	1	1
chr1:76800000-76850000&chr1:80850000-80900000	1	1	0	0	1	0	1	1	1	0	1	0	0	1	1	1	1	1	1
chr1:79550000-79600000&chr1:80850000-80900000	1	0	0	0	1	0	0	1	1	1	1	0	0	1	1	1	1	1	1
chr1:80500000-80550000&chr1:80850000-80900000	0	0	0	0	0	0	0	0	0	1	0	0	0	1	0	0	1	0	1
chr1:76800000-76850000&chr1:81250000-81300000	0	1	0	0	1	0	1	1	0	1	0	0	1	1	1	0	1	1	1
chr1:77300000-77350000&chr1:81250000-81300000	0	1	0	0	1	0	1	1	0	1	1	0	0	0	1	0	1	1	1
chr1:77400000-77450000&chr1:81250000-81300000	0	1	0	0	1	0	1	1	0	1	0	0	0	0	1	0	1	1	1
chr1:77800000-77850000&chr1:81350000-81400000	0	0	0	0	0	0	0	0	0	0	0	0	0	0	0	0	0	0	0
chr1:79250000-79300000&chr1:81500000-81550000	0	1	0	0	1	1	0	1	0	1	0	0	0	0	1	1	1	0	0
chr1:77850000-77900000&chr1:82650000-82700000	0	0	0	0	0	0	0	0	0	0	0	0	0	0	0	0	0	0	0
chr1:78600000-78650000&chr1:82650000-82700000	1	0	0	0	0	0	0	0	0	1	1	0	0	0	0	0	0	0	0
chr1:79200000-79250000&chr1:82650000-82700000	0	0	0	0	0	0	0	0	0	1	1	0	0	0	0	0	0	0	0
chr1:79300000-79350000&chr1:82700000-82750000	0	1	0	0	1	0	1	1	1	0	0	0	0	0	1	1	1	1	1
chr1:79450000-79500000&chr1:82750000-82800000	1	0	0	1	0	0	0	0	0	1	1	0	0	0	0	0	1	0	1
chr1:77800000-77850000&chr1:82800000-82850000	0	0	0	0	0	0	0	0	0	0	0	0	0	0	0	0	0	0	0
chr1:77850000-77900000&chr1:82800000-82850000	0	0	0	0	0	0	0	0	0	0	0	0	0	0	0	0	0	0	0
chr1:79200000-79250000&chr1:82800000-82850000	0	0	0	0	0	0	0	0	1	1	0	0	1	0	1	0	1	0	0
chr1:79750000-79800000&chr1:82800000-82850000	0	0	1	0	0	0	0	0	0	0	0	0	1	0	0	0	0	0	0
chr1:78600000-78650000&chr1:82900000-82950000	1	1	0	0	1	0	1	1	1	1	1	0	0	0	1	1	1	1	1
chr1:79450000-79500000&chr1:82900000-82950000	1	0	0	0	0	0	0	0	0	1	1	0	0	0	0	0	1	0	1
chr1:82750000-82800000&chr1:82900000-82950000	1	1	0	0	1	0	1	1	1	1	1	0	0	0	1	1	1	1	1
chr1:82800000-82850000&chr1:82900000-82950000	0	0	0	0	0	0	0	1	1	1	0	0	0	0	1	0	1	0	0
chr1:79200000-79250000&chr1:82950000-83000000	0	1	0	0	1	0	1	1	0	1	0	1	1	0	1	0	1	1	1
chr1:79550000-79600000&chr1:82950000-83000000	0	0	1	1	1	0	0	1	1	1	0	1	1	0	1	1	1	1	1
chr1:78600000-78650000&chr1:83000000-83050000	0	1	0	1	1	0	1	1	1	1	0	0	0	0	1	0	1	1	1
chr1:79200000-79250000&chr1:83000000-83050000	0	0	0	0	0	0	1	0	1	1	0	1	0	0	1	0	1	1	1
chr1:79450000-79500000&chr1:83150000-83200000	0	0	0	0	0	0	0	0	0	0	0	0	0	0	0	0	0	0	0
chr1:82300000-82350000&chr1:83250000-83300000	0	1	0	0	1	0	1	1	1	1	0	0	0	1	1	1	1	1	1
chr1:81350000-81400000&chr1:83550000-83600000	0	0	0	0	0	0	0	1	0	1	0	0	0	0	1	0	0	0	0
chr1:82300000-82350000&chr1:83550000-83600000	0	1	0	1	1	0	1	1	1	1	0	0	0	1	1	1	1	1	0
chr1:79750000-79800000&chr1:83700000-83750000	0	0	1	0	0	0	0	0	0	0	0	0	1	0	0	0	0	0	0
chr1:80600000-80650000&chr1:83750000-83800000	0	1	0	0	0	0	0	0	0	0	0	0	0	0	0	1	0	0	0
chr1:80850000-80900000&chr1:83750000-83800000	1	1	0	0	1	0	1	1	0	0	0	0	0	0	0	1	0	0	1
chr1:81150000-81200000&chr1:83750000-83800000	0	1	0	0	1	0	1	1	0	0	0	0	0	0	0	1	0	0	1
chr1:83150000-83200000&chr1:83900000-83950000	0	1	0	0	0	0	1	1	1	0	0	0	0	0	1	0	1	0	0
chr1:82700000-82750000&chr1:84000000-84050000	0	1	0	0	1	0	1	1	0	0	0	0	0	0	1	1	0	0	0
chr1:83350000-83400000&chr1:84100000-84150000	1	0	0	0	0	0	0	1	0	1	1	0	0	1	1	0	0	0	1
chr1:79650000-79700000&chr1:84300000-84350000	0	0	0	0	0	0	0	1	1	1	0	1	0	0	1	0	1	0	0
chr1:79550000-79600000&chr1:84500000-84550000	0	1	0	1	1	0	1	1	1	1	0	0	0	0	1	1	1	1	1
chr1:79650000-79700000&chr1:84500000-84550000	0	0	0	0	0	0	0	1	1	1	0	0	0	0	1	0	1	0	0
chr1:81550000-81600000&chr1:84500000-84550000	0	0	0	0	0	0	0	0	0	1	0	0	0	0	0	0	1	0	0
chr1:82900000-82950000&chr1:84500000-84550000	1	1	0	0	1	0	1	1	0	1	1	0	0	0	1	1	0	1	1
chr1:83150000-83200000&chr1:84500000-84550000	0	1	0	0	0	0	1	1	1	0	0	0	0	0	1	0	1	0	0
chr1:82700000-82750000&chr1:84550000-84600000	1	1	0	1	1	0	1	1	0	1	1	0	0	0	1	1	0	1	1
chr1:84200000-84250000&chr1:84550000-84600000	0	1	0	0	0	0	1	1	0	0	0	1	0	0	1	0	1	0	1
chr1:79650000-79700000&chr1:84600000-84650000	0	0	0	0	0	0	0	1	1	1	0	1	0	1	1	0	1	0	0
chr1:83150000-83200000&chr1:84600000-84650000	0	1	0	0	0	0	1	1	1	0	0	0	0	0	1	0	1	0	0
chr1:79650000-79700000&chr1:84650000-84700000	0	0	0	0	0	0	0	0	0	0	0	0	1	0	0	0	0	0	0
chr1:82300000-82350000&chr1:84800000-84850000	1	1	0	0	0	0	1	1	1	1	1	0	0	0	1	0	1	0	1
chr1:82700000-82750000&chr1:84800000-84850000	1	1	1	0	0	0	1	1	1	1	1	0	0	0	1	0	1	0	1
chr1:84200000-84250000&chr1:84800000-84850000	0	0	0	0	0	0	0	0	0	0	0	1	1	0	0	0	0	0	0
chr1:84500000-84550000&chr1:84800000-84850000	1	1	0	0	0	0	1	1	1	1	1	0	0	0	1	0	1	0	1
chr1:84700000-84750000&chr1:84800000-84850000	1	1	0	0	0	0	0	1	0	0	0	1	1	0	0	0	0	0	0
chr1:82800000-82850000&chr1:84900000-84950000	0	0	1	0	0	0	0	0	0	0	0	0	0	0	0	0	0	0	0
chr1:80850000-80900000&chr1:85750000-85800000	1	1	0	0	1	0	1	1	1	1	1	0	0	0	1	1	1	1	1
chr1:82800000-82850000&chr1:85750000-85800000	0	0	1	0	0	0	0	1	1	1	0	0	0	0	1	0	1	0	0
chr1:82700000-82750000&chr1:85800000-85850000	0	0	0	0	0	0	0	1	0	1	0	0	0	0	1	0	1	0	1
chr1:82900000-82950000&chr1:85850000-85900000	1	1	0	0	1	0	1	1	1	1	1	1	0	0	1	1	1	1	1
chr1:82750000-82800000&chr1:85900000-85950000	0	1	1	0	1	0	1	1	1	1	0	0	0	0	1	0	1	1	1
chr1:82800000-82850000&chr1:85900000-85950000	0	0	1	0	0	0	0	0	1	1	0	0	0	0	1	0	1	0	0
chr1:82900000-82950000&chr1:85900000-85950000	0	1	0	0	1	0	1	1	0	1	1	0	0	0	1	0	1	1	1
chr1:82800000-82850000&chr1:85950000-86000000	0	0	0	0	0	0	0	1	1	1	0	0	0	0	1	0	1	0	0
chr1:81050000-81100000&chr1:86000000-86050000	0	1	0	0	0	0	1	0	1	1	0	0	0	0	0	0	1	0	1
chr1:81150000-81200000&chr1:86000000-86050000	0	1	0	0	0	0	1	0	1	1	0	0	0	0	0	0	1	0	1
chr1:81250000-81300000&chr1:86000000-86050000	0	0	1	0	0	0	1	0	1	1	0	0	0	0	0	0	1	0	1
chr1:82700000-82750000&chr1:86050000-86100000	0	1	1	0	0	0	1	0	0	1	0	0	0	0	0	0	1	0	1
chr1:82750000-82800000&chr1:86050000-86100000	0	1	1	0	0	0	1	0	0	1	0	0	0	0	0	0	1	0	1
chr1:84500000-84550000&chr1:86150000-86200000	0	0	0	0	0	0	0	1	1	1	0	0	0	0	1	0	1	0	0
chr1:84500000-84550000&chr1:86200000-86250000	0	1	0	0	1	0	1	1	1	1	0	0	0	0	1	1	1	1	1
chr1:82700000-82750000&chr1:86300000-86350000	0	0	1	0	1	0	0	1	0	1	0	0	0	0	1	1	1	0	0
chr1:84500000-84550000&chr1:86300000-86350000	0	1	0	0	1	0	0	1	0	1	0	0	0	0	1	1	1	0	0
chr1:85850000-85900000&chr1:86450000-86500000	0	1	1	0	0	0	1	1	1	1	0	0	1	0	1	0	1	0	1
chr1:85950000-86000000&chr1:86450000-86500000	0	1	0	0	0	0	1	1	1	1	0	0	0	0	1	0	1	0	1
chr1:82300000-82350000&chr1:86650000-86700000	0	1	0	0	1	0	1	1	1	1	0	0	0	0	1	1	1	1	0
chr1:82900000-82950000&chr1:86650000-86700000	1	1	0	0	1	0	1	1	1	1	1	0	0	0	1	1	1	1	1
chr1:84100000-84150000&chr1:86650000-86700000	1	0	0	0	0	0	0	1	0	1	1	0	0	0	1	0	0	0	1
chr1:84150000-84200000&chr1:86650000-86700000	0	1	0	0	1	0	1	1	1	0	0	0	0	0	1	1	1	1	1
chr1:82900000-82950000&chr1:86800000-86850000	1	1	0	0	1	0	1	0	0	1	1	0	0	0	0	1	0	1	1
chr1:83750000-83800000&chr1:86800000-86850000	0	1	0	0	1	0	1	0	0	0	0	0	0	0	0	1	0	0	1
chr1:83900000-83950000&chr1:86800000-86850000	0	1	0	0	1	0	1	0	0	0	0	0	0	0	0	1	0	1	1
chr1:84500000-84550000&chr1:86800000-86850000	0	1	0	0	1	0	1	1	0	0	0	0	0	0	1	1	0	1	1
chr1:82300000-82350000&chr1:86950000-87000000	0	1	0	0	1	0	1	1	1	1	0	0	0	1	1	1	1	1	1
chr1:82700000-82750000&chr1:86950000-87000000	0	0	0	0	1	0	0	1	0	0	0	0	1	0	1	1	1	1	1
chr1:82750000-82800000&chr1:86950000-87000000	0	1	0	0	1	0	1	1	1	1	0	0	1	0	1	1	1	1	1
chr1:82900000-82950000&chr1:86950000-87000000	1	1	0	0	1	0	1	1	0	1	1	1	0	0	1	1	1	1	1
chr1:83750000-83800000&chr1:86950000-87000000	0	1	0	0	1	0	1	1	0	0	0	1	0	1	0	1	0	0	1
chr1:84100000-84150000&chr1:86950000-87000000	1	0	0	0	0	0	0	1	0	1	1	0	0	1	1	0	0	0	1
chr1:84150000-84200000&chr1:86950000-87000000	0	1	0	0	1	0	1	1	0	0	0	1	0	1	1	1	1	1	1
chr1:84250000-84300000&chr1:86950000-87000000	0	1	0	0	0	0	1	0	1	0	0	0	1	0	0	0	1	0	1
chr1:84500000-84550000&chr1:86950000-87000000	0	1	0	0	1	0	1	1	0	0	0	0	0	0	1	1	1	1	1
chr1:82300000-82350000&chr1:87000000-87050000	0	1	0	0	0	0	1	1	0	0	0	0	0	0	1	0	0	0	0
chr1:82900000-82950000&chr1:87000000-87050000	0	1	0	0	0	0	1	1	0	0	0	0	0	0	1	0	0	0	0
chr1:84500000-84550000&chr1:87300000-87350000	0	1	0	0	1	0	1	1	1	1	0	0	0	0	1	1	1	1	1
chr1:83850000-83900000&chr1:87400000-87450000	0	0	0	0	0	0	1	0	0	1	0	1	0	0	0	0	1	0	1
chr1:84500000-84550000&chr1:87400000-87450000	0	1	0	0	0	0	1	0	0	1	0	0	0	0	0	0	1	0	1
chr1:86650000-86700000&chr1:87400000-87450000	0	1	0	0	0	0	1	0	0	1	0	0	0	0	0	0	1	0	1
chr1:83850000-83900000&chr1:87500000-87550000	0	1	0	0	1	0	1	1	1	1	0	0	1	1	1	0	1	1	1
chr1:87200000-87250000&chr1:87500000-87550000	0	1	1	0	1	0	1	1	1	1	0	0	1	1	1	1	1	1	0
chr1:83300000-83350000&chr1:87750000-87800000	0	1	0	0	0	1	1	0	0	0	0	0	1	1	0	0	1	0	1
chr1:84500000-84550000&chr1:87800000-87850000	0	1	0	0	1	0	1	1	0	1	0	0	0	0	1	1	1	1	1
chr1:84500000-84550000&chr1:87850000-87900000	0	1	0	0	1	0	1	1	1	1	0	0	0	0	1	1	1	1	1
chr1:84500000-84550000&chr1:87900000-87950000	0	1	0	0	1	0	1	1	0	1	0	0	0	0	1	1	1	1	1
chr1:83750000-83800000&chr1:88000000-88050000	0	0	0	0	0	0	0	1	0	0	0	0	0	0	0	0	0	0	0
chr1:84150000-84200000&chr1:88000000-88050000	0	0	0	0	0	0	0	1	1	0	0	0	0	0	1	0	1	0	0
chr1:84500000-84550000&chr1:88000000-88050000	0	0	0	0	0	0	0	1	1	0	0	0	0	0	1	0	1	0	0
chr1:85850000-85900000&chr1:88200000-88250000	0	1	1	0	1	0	1	1	1	1	0	0	1	0	1	1	1	1	1
chr1:86800000-86850000&chr1:88200000-88250000	0	1	0	0	1	0	1	1	1	1	0	0	0	0	1	1	1	1	0
chr1:86800000-86850000&chr1:88250000-88300000	0	1	0	0	0	0	1	1	1	1	0	1	0	0	1	0	1	0	0
chr1:86700000-86750000&chr1:88800000-88850000	0	0	0	0	0	0	0	1	0	0	0	0	1	1	0	0	0	0	0
chr1:87000000-87050000&chr1:88800000-88850000	0	1	0	0	0	0	0	1	0	0	0	1	1	0	0	0	0	0	0
chr1:84500000-84550000&chr1:88900000-88950000	1	1	0	1	1	0	1	1	1	0	1	0	0	0	1	1	1	1	1
chr1:84700000-84750000&chr1:88900000-88950000	1	1	0	0	1	1	0	1	1	0	1	0	1	1	0	1	1	0	1
chr1:86050000-86100000&chr1:88900000-88950000	0	1	1	0	0	0	1	0	0	1	0	1	1	0	0	0	1	0	1
chr1:86200000-86250000&chr1:88900000-88950000	1	1	1	0	1	1	1	1	1	1	1	1	1	1	1	1	1	1	1
chr1:86900000-86950000&chr1:88900000-88950000	1	1	1	0	1	0	1	1	1	0	1	0	1	0	1	1	1	1	1
chr1:86050000-86100000&chr1:88950000-89000000	0	1	0	0	0	0	1	0	0	1	0	0	0	0	0	0	1	0	1
chr1:84500000-84550000&chr1:89000000-89050000	0	1	0	1	1	0	1	1	1	1	0	0	0	0	1	1	1	1	1
chr1:86050000-86100000&chr1:89000000-89050000	0	1	0	0	0	0	1	0	0	1	0	0	0	0	0	0	1	0	1
chr1:86700000-86750000&chr1:89000000-89050000	0	0	0	0	0	0	0	1	1	1	0	0	0	0	1	0	1	0	0
chr1:84450000-84500000&chr1:89100000-89150000	1	1	0	0	0	0	1	1	0	0	1	0	0	0	1	0	0	0	0
chr1:86200000-86250000&chr1:89100000-89150000	1	1	0	0	0	0	1	1	0	0	1	0	0	0	1	0	0	0	0
chr1:88900000-88950000&chr1:89100000-89150000	1	1	0	0	0	0	1	1	0	0	1	0	0	0	1	0	0	0	0
chr1:85850000-85900000&chr1:89200000-89250000	0	1	1	0	1	0	1	1	1	1	0	0	1	0	1	1	1	1	1
chr1:85950000-86000000&chr1:89200000-89250000	0	0	0	0	1	0	0	0	1	1	0	0	0	0	0	1	1	1	1
chr1:86000000-86050000&chr1:89200000-89250000	0	1	1	0	0	0	1	0	1	1	0	0	0	0	0	0	1	0	1
chr1:86000000-86050000&chr1:89250000-89300000	0	1	1	0	0	0	1	0	1	1	0	0	1	0	0	0	1	0	1
chr1:85850000-85900000&chr1:89300000-89350000	0	1	0	0	1	0	1	1	1	1	0	1	0	1	1	1	1	1	1
chr1:86000000-86050000&chr1:89300000-89350000	0	1	0	0	0	0	1	0	1	1	0	0	0	0	0	0	1	0	1
chr1:89200000-89250000&chr1:89300000-89350000	0	1	0	0	1	0	1	1	1	1	0	0	0	0	1	1	1	1	1
chr1:86200000-86250000&chr1:89450000-89500000	0	1	1	0	1	0	1	1	1	1	0	1	1	0	1	1	1	1	1
chr1:88000000-88050000&chr1:89450000-89500000	0	0	1	0	0	0	0	1	1	0	0	0	0	0	1	0	1	0	0
chr1:84850000-84900000&chr1:89500000-89550000	0	0	1	0	0	0	0	0	1	1	0	1	1	0	1	0	1	0	1
chr1:86000000-86050000&chr1:89550000-89600000	0	1	1	0	0	0	1	0	1	1	0	0	1	0	0	0	1	0	1
chr1:86700000-86750000&chr1:89550000-89600000	0	0	1	0	0	0	0	1	1	1	0	0	1	1	1	0	1	0	0
chr1:87750000-87800000&chr1:89650000-89700000	1	1	0	0	1	1	1	1	1	1	1	0	1	1	1	1	1	1	1
chr1:87800000-87850000&chr1:89650000-89700000	0	1	0	0	1	0	1	1	0	1	0	0	1	0	1	1	1	1	1
chr1:88750000-88800000&chr1:89650000-89700000	1	1	0	0	1	0	1	1	1	1	1	0	1	1	1	1	1	1	1
chr1:87850000-87900000&chr1:89700000-89750000	0	0	0	0	0	0	0	0	0	0	0	0	0	0	0	0	0	0	0
chr1:87700000-87750000&chr1:89850000-89900000	1	1	0	0	1	0	1	1	1	1	1	0	0	0	1	1	1	1	1
chr1:87750000-87800000&chr1:89850000-89900000	1	1	0	0	1	0	1	1	1	1	1	0	0	0	1	1	1	1	0
chr1:89100000-89150000&chr1:90200000-90250000	0	0	0	0	0	0	0	0	0	0	0	0	0	0	0	0	0	0	0
chr1:87300000-87350000&chr1:90250000-90300000	0	1	1	0	1	0	1	0	1	1	0	0	0	0	0	1	1	1	0
chr1:88750000-88800000&chr1:90250000-90300000	1	1	1	0	1	0	1	1	1	1	1	0	0	0	1	1	1	1	0
chr1:89050000-89100000&chr1:90250000-90300000	0	1	1	0	1	0	1	1	1	1	0	0	1	0	1	1	1	1	0
chr1:89150000-89200000&chr1:90250000-90300000	1	1	1	0	1	0	1	0	1	1	1	0	0	0	0	1	1	1	1
chr1:89150000-89200000&chr1:90550000-90600000	0	0	1	0	0	0	0	0	0	1	0	0	0	0	0	0	0	0	1
chr1:86900000-86950000&chr1:90600000-90650000	0	1	0	0	0	0	1	0	0	0	0	0	0	0	0	0	1	0	0
chr1:88750000-88800000&chr1:90900000-90950000	1	1	1	0	1	0	1	1	1	1	1	0	0	0	1	1	1	1	0
chr1:88750000-88800000&chr1:91000000-91050000	1	0	1	0	0	0	0	1	1	1	1	0	0	0	1	0	1	0	0
chr1:89300000-89350000&chr1:91000000-91050000	1	0	0	0	0	0	0	1	1	1	1	0	0	0	1	0	1	0	0
chr1:89600000-89650000&chr1:91000000-91050000	0	0	1	0	0	0	0	0	1	1	1	0	1	0	1	0	1	0	0
chr1:87400000-87450000&chr1:91200000-91250000	0	0	0	0	0	0	1	0	0	1	0	1	0	0	0	0	1	0	1
chr1:89250000-89300000&chr1:91300000-91350000	0	0	0	0	1	0	1	1	1	0	0	0	0	0	1	0	1	1	0
chr1:86900000-86950000&chr1:91350000-91400000	0	0	1	0	1	0	0	1	1	0	0	0	1	0	1	1	1	1	1
chr1:86650000-86700000&chr1:91400000-91450000	0	1	0	0	1	0	1	1	1	0	0	0	0	0	1	1	1	1	0
chr1:87800000-87850000&chr1:91400000-91450000	0	0	0	0	1	0	0	1	0	1	0	0	0	0	1	1	1	1	0
chr1:86650000-86700000&chr1:91450000-91500000	0	1	1	0	1	0	1	1	1	1	0	0	0	0	1	1	1	1	0
chr1:91300000-91350000&chr1:91450000-91500000	0	0	0	0	1	0	1	1	1	1	0	0	0	0	1	0	1	1	0
chr1:87550000-87600000&chr1:91750000-91800000	0	1	0	0	0	0	1	0	0	1	0	0	0	0	0	0	0	0	0
chr1:87800000-87850000&chr1:91850000-91900000	0	1	0	0	1	0	1	1	1	1	0	0	0	0	1	1	1	1	1
chr1:87900000-87950000&chr1:91850000-91900000	0	1	0	0	1	0	1	1	1	1	0	0	0	0	1	1	1	1	1
chr1:90900000-90950000&chr1:91850000-91900000	0	1	0	0	1	0	1	1	1	1	0	0	0	0	1	1	1	1	1
chr1:87550000-87600000&chr1:91900000-91950000	1	1	1	0	1	0	1	1	1	1	1	0	1	0	1	1	1	1	1
chr1:87800000-87850000&chr1:91900000-91950000	1	1	1	0	1	0	1	1	1	1	1	0	1	0	1	1	1	1	1
chr1:91150000-91200000&chr1:91900000-91950000	1	1	1	0	1	1	1	1	1	1	0	0	1	1	1	1	1	0	0
chr1:91200000-91250000&chr1:91900000-91950000	1	1	1	0	1	1	1	1	1	1	1	0	1	1	1	0	1	1	1
chr1:91300000-91350000&chr1:91900000-91950000	0	0	0	0	1	0	1	1	1	1	1	0	0	0	1	0	1	1	1
chr1:91650000-91700000&chr1:91900000-91950000	1	1	0	0	1	0	1	1	1	1	1	0	0	0	1	1	1	1	1
chr1:87800000-87850000&chr1:92000000-92050000	0	0	0	0	0	0	0	1	1	0	0	0	1	0	1	0	1	0	1
chr1:87900000-87950000&chr1:92000000-92050000	0	0	0	0	0	0	0	1	1	0	0	1	0	0	1	0	1	0	1
chr1:88900000-88950000&chr1:92000000-92050000	0	0	0	1	0	1	0	1	1	0	0	1	1	1	1	0	1	0	1
chr1:89400000-89450000&chr1:92000000-92050000	0	0	0	0	0	1	0	0	0	0	0	1	0	1	0	0	0	0	0
chr1:89550000-89600000&chr1:92000000-92050000	0	0	0	0	0	1	0	1	1	0	0	1	1	1	1	0	1	0	1
chr1:91450000-91500000&chr1:92000000-92050000	0	0	0	0	0	0	0	1	1	0	0	1	1	0	1	0	1	0	1
chr1:91600000-91650000&chr1:92000000-92050000	0	0	0	0	0	0	0	1	1	0	0	1	0	1	1	0	1	0	1
chr1:91650000-91700000&chr1:92150000-92200000	1	1	0	0	1	0	1	1	1	1	1	0	0	0	1	1	1	0	1
chr1:87800000-87850000&chr1:92500000-92550000	0	1	1	0	1	0	1	0	1	1	0	0	0	0	1	0	1	1	1
chr1:87800000-87850000&chr1:92650000-92700000	0	1	1	0	1	0	1	1	1	1	0	0	0	0	1	1	1	1	0
chr1:89450000-89500000&chr1:92750000-92800000	1	1	0	0	0	0	1	0	0	1	1	1	1	0	0	0	1	0	1
chr1:87800000-87850000&chr1:92800000-92850000	0	1	1	0	0	0	1	1	1	1	0	0	0	0	1	0	1	0	0
chr1:87850000-87900000&chr1:92800000-92850000	0	1	1	0	0	0	1	1	1	1	0	0	0	0	1	0	1	0	0
chr1:87900000-87950000&chr1:92800000-92850000	0	1	0	0	0	0	1	1	1	1	0	0	0	0	1	0	1	0	0
chr1:87900000-87950000&chr1:92850000-92900000	0	0	0	0	0	0	0	1	0	0	0	0	0	0	1	0	0	0	1
chr1:90800000-90850000&chr1:93150000-93200000	0	0	0	0	0	0	0	0	0	0	0	0	0	0	0	0	0	0	0
chr1:91450000-91500000&chr1:93150000-93200000	0	0	0	0	0	0	0	0	1	0	0	0	0	0	0	0	1	0	0
chr1:93000000-93050000&chr1:93150000-93200000	0	0	0	0	0	0	0	0	1	0	0	0	0	0	0	0	1	0	0
chr1:93050000-93100000&chr1:93150000-93200000	0	0	0	0	0	0	0	0	1	0	0	0	0	0	0	0	1	0	0
chr1:89500000-89550000&chr1:93400000-93450000	0	0	0	0	0	1	0	0	0	0	0	0	1	0	0	0	0	0	0
chr1:90800000-90850000&chr1:93450000-93500000	1	1	0	0	1	0	1	1	0	1	1	0	0	1	1	1	1	0	0
chr1:93000000-93050000&chr1:93500000-93550000	0	1	1	0	1	0	1	1	1	1	0	0	0	0	1	1	1	1	0
chr1:89150000-89200000&chr1:93550000-93600000	1	1	0	0	1	0	1	1	1	1	1	0	0	0	1	0	1	1	1
chr1:89550000-89600000&chr1:93550000-93600000	1	1	0	0	1	0	1	1	1	1	1	1	0	1	1	0	1	1	0
chr1:92650000-92700000&chr1:93650000-93700000	0	1	1	0	1	0	1	1	1	1	0	0	1	0	1	1	1	1	1
chr1:93300000-93350000&chr1:93650000-93700000	0	1	1	0	1	0	1	1	1	1	0	0	1	0	1	1	1	1	1
chr1:93450000-93500000&chr1:93650000-93700000	0	1	1	0	1	1	1	1	1	1	0	1	1	1	1	1	1	1	1
chr1:93050000-93100000&chr1:93700000-93750000	0	0	0	0	0	0	0	0	1	0	0	0	0	0	0	0	1	0	1
chr1:93100000-93150000&chr1:93700000-93750000	0	0	1	0	0	0	0	0	1	0	0	0	0	0	0	0	1	0	1
chr1:89650000-89700000&chr1:93800000-93850000	0	1	0	0	0	0	1	1	1	1	0	1	1	1	1	0	1	0	1
chr1:93450000-93500000&chr1:93900000-93950000	0	1	1	0	1	0	1	1	1	1	0	0	1	0	1	1	1	1	0
chr1:89300000-89350000&chr1:94150000-94200000	0	1	0	0	1	0	1	1	1	1	0	0	0	0	1	1	1	1	0
chr1:90200000-90250000&chr1:94150000-94200000	0	1	0	0	0	0	1	1	0	1	0	0	0	0	1	0	1	0	0
chr1:90400000-90450000&chr1:94150000-94200000	0	1	0	0	1	0	1	0	1	1	0	0	0	0	0	1	1	1	0
chr1:90800000-90850000&chr1:94150000-94200000	1	1	0	0	1	0	1	1	0	1	1	0	0	0	1	1	1	0	0
chr1:92800000-92850000&chr1:94250000-94300000	0	0	0	0	0	0	1	0	1	1	0	0	0	0	1	0	1	0	0
chr1:93700000-93750000&chr1:94250000-94300000	0	0	0	0	0	0	0	0	1	0	0	0	0	0	0	0	1	0	1
chr1:93450000-93500000&chr1:94950000-95000000	0	0	0	0	0	0	0	0	0	1	0	0	0	0	0	0	0	0	0
chr1:93700000-93750000&chr1:94950000-95000000	0	0	0	0	0	0	0	0	0	0	0	0	0	0	0	0	0	0	0
chr1:93650000-93700000&chr1:95000000-95050000	0	1	0	0	0	0	1	1	0	0	0	0	0	0	1	0	0	0	0
chr1:93700000-93750000&chr1:95000000-95050000	0	0	0	0	0	0	0	0	0	0	0	0	0	0	0	0	0	0	0
chr1:94650000-94700000&chr1:95000000-95050000	0	1	0	0	0	0	1	1	0	0	0	0	0	0	1	0	0	0	0
chr1:93450000-93500000&chr1:95200000-95250000	1	1	0	0	1	0	1	1	1	1	1	0	0	0	1	1	1	1	1
chr1:94150000-94200000&chr1:95200000-95250000	1	1	0	0	1	0	1	0	0	0	1	0	0	0	0	1	1	1	1
chr1:91150000-91200000&chr1:95300000-95350000	0	1	1	0	1	0	1	1	1	1	0	1	1	1	1	1	1	0	0
chr1:95200000-95250000&chr1:95300000-95350000	1	1	0	0	1	0	1	1	0	1	1	0	0	0	1	1	1	1	1
chr1:94950000-95000000&chr1:95650000-95700000	0	0	0	0	0	0	0	0	0	1	0	0	0	0	0	0	0	0	0
chr1:93700000-93750000&chr1:95850000-95900000	0	0	0	0	0	0	0	0	0	0	0	0	1	0	0	0	0	0	0
chr1:93800000-93850000&chr1:95850000-95900000	0	0	0	0	0	0	0	0	0	0	0	1	1	1	0	0	0	0	0
chr1:91800000-91850000&chr1:96450000-96500000	0	0	0	0	0	0	0	0	0	0	0	0	0	0	0	0	0	0	0
chr1:93100000-93150000&chr1:96450000-96500000	0	1	0	0	0	0	1	0	0	1	0	0	0	0	0	0	0	0	1
chr1:94650000-94700000&chr1:96450000-96500000	0	1	0	0	0	0	1	0	0	1	0	0	0	0	0	0	0	0	1
chr1:95300000-95350000&chr1:96450000-96500000	0	1	0	0	0	0	1	0	0	1	0	0	0	0	0	0	0	0	1
chr1:92000000-92050000&chr1:97000000-97050000	0	0	0	0	0	0	0	0	0	0	0	0	1	1	0	0	0	0	0
chr1:94650000-94700000&chr1:97000000-97050000	0	1	0	0	0	0	1	1	0	0	0	0	1	1	1	0	0	0	1
chr1:95650000-95700000&chr1:97000000-97050000	0	0	0	0	0	0	1	0	0	0	0	0	0	0	1	0	0	0	1
chr1:96850000-96900000&chr1:97000000-97050000	0	1	1	0	0	0	1	1	0	0	0	0	0	0	1	0	0	0	1
chr1:94650000-94700000&chr1:97550000-97600000	0	0	0	0	0	0	0	1	1	0	0	1	0	0	1	0	1	0	0
chr1:92700000-92750000&chr1:97650000-97700000	0	1	0	0	1	0	1	1	1	1	0	0	0	0	1	1	1	0	1
chr1:94650000-94700000&chr1:97650000-97700000	1	1	0	1	1	0	1	1	1	1	0	0	1	0	1	1	1	0	1
chr1:92800000-92850000&chr1:97750000-97800000	0	0	1	0	0	0	0	0	0	0	0	0	1	1	0	0	0	0	0
chr1:94150000-94200000&chr1:97750000-97800000	0	1	0	0	0	0	1	1	1	1	0	0	0	0	1	0	1	0	0
chr1:93650000-93700000&chr1:97850000-97900000	0	1	0	1	1	1	0	1	0	0	0	1	1	1	0	1	0	0	1
chr1:93650000-93700000&chr1:97950000-98000000	0	1	1	1	0	0	1	0	1	1	0	0	1	0	0	0	1	0	1
chr1:93650000-93700000&chr1:98000000-98050000	0	1	1	1	1	1	1	1	1	1	0	1	1	1	1	1	1	1	1
chr1:93050000-93100000&chr1:98050000-98100000	0	1	0	0	1	0	1	1	1	1	0	0	0	0	1	1	1	1	1
chr1:93650000-93700000&chr1:98050000-98100000	0	1	0	0	1	0	1	1	1	1	0	0	0	1	1	1	1	1	1
chr1:94150000-94200000&chr1:98150000-98200000	1	1	0	0	1	0	1	1	0	1	1	0	0	0	1	1	1	1	1
chr1:98150000-98200000&chr1:98350000-98400000	1	1	0	0	1	0	1	1	0	1	1	0	0	0	1	1	1	1	1
chr1:97600000-97650000&chr1:99150000-99200000	0	1	0	0	1	0	1	1	0	1	0	0	0	0	1	1	1	1	1
chr1:97600000-97650000&chr1:99250000-99300000	0	1	0	0	1	0	1	1	0	1	0	0	0	0	1	0	1	1	1
chr1:97750000-97800000&chr1:99800000-99850000	0	0	0	0	0	1	0	0	0	0	0	0	1	1	0	0	0	0	0
chr1:97750000-97800000&chr1:100150000-100200000	0	1	0	0	0	0	1	1	1	1	0	0	0	0	1	0	1	0	0
chr1:97600000-97650000&chr1:100650000-100700000	0	1	0	0	1	0	1	0	1	1	0	0	0	0	0	1	1	0	1
chr1:97650000-97700000&chr1:100650000-100700000	0	1	0	0	0	0	0	1	0	0	0	0	0	0	0	1	0	0	0
chr1:97750000-97800000&chr1:100650000-100700000	0	1	0	0	0	0	0	1	0	0	0	1	0	1	0	0	0	0	0
chr1:98050000-98100000&chr1:100650000-100700000	0	1	0	0	1	0	1	1	1	1	0	0	0	0	0	1	1	0	1
chr1:97650000-97700000&chr1:100750000-100800000	0	1	0	1	1	0	1	1	1	1	0	0	0	0	1	1	1	0	1
chr1:97600000-97650000&chr1:101100000-101150000	0	1	0	0	1	0	1	0	0	1	0	0	0	0	0	1	1	1	1
chr1:97650000-97700000&chr1:101100000-101150000	0	1	0	1	1	0	1	1	1	1	0	0	0	0	1	1	1	0	1
chr1:99800000-99850000&chr1:101100000-101150000	1	0	0	0	0	0	0	1	0	1	1	0	0	0	1	0	0	0	1
chr1:99800000-99850000&chr1:101400000-101450000	1	0	0	0	0	0	0	1	0	1	1	0	0	0	1	0	0	0	1
chr1:97000000-97050000&chr1:101500000-101550000	0	0	0	0	0	0	1	0	0	0	0	0	1	1	1	0	0	0	1
chr1:99800000-99850000&chr1:101500000-101550000	0	0	0	0	0	1	0	0	0	1	1	1	0	1	1	0	0	0	1
chr1:97900000-97950000&chr1:101550000-101600000	0	1	0	0	0	0	1	0	0	0	0	0	0	0	0	0	0	0	1
chr1:97950000-98000000&chr1:101550000-101600000	0	0	0	0	0	0	0	0	0	0	0	0	0	0	0	0	0	0	0
chr1:99250000-99300000&chr1:101550000-101600000	0	0	0	0	0	0	1	0	0	0	0	0	0	0	0	0	0	0	1
chr1:97600000-97650000&chr1:102350000-102400000	0	1	0	0	0	0	1	0	0	0	0	0	0	0	0	0	0	0	0
chr1:97650000-97700000&chr1:102350000-102400000	0	1	0	0	0	0	0	0	0	0	0	0	1	0	0	0	0	0	0
chr1:97550000-97600000&chr1:102550000-102600000	0	0	0	0	0	0	0	1	1	0	0	0	0	0	1	0	1	0	0
chr1:97600000-97650000&chr1:102550000-102600000	0	1	0	0	1	0	1	1	0	1	0	0	0	0	1	1	1	1	1
chr1:97650000-97700000&chr1:102550000-102600000	0	1	0	0	1	0	1	1	1	1	0	0	0	0	1	1	1	0	1
chr1:97750000-97800000&chr1:102550000-102600000	0	1	0	0	0	0	1	1	1	1	0	0	0	0	1	0	1	0	0
chr1:97900000-97950000&chr1:102550000-102600000	0	1	0	0	1	0	1	1	0	1	0	0	0	0	1	1	1	1	1
chr1:98000000-98050000&chr1:102550000-102600000	0	0	0	0	1	0	0	1	1	1	0	0	0	0	1	1	1	1	1
chr1:98050000-98100000&chr1:102550000-102600000	0	1	0	0	1	0	1	1	1	1	0	0	0	0	1	1	1	1	1
chr1:101800000-101850000&chr1:102550000-102600000	0	0	0	0	0	0	0	0	1	0	0	0	0	0	0	0	1	0	1
chr1:102350000-102400000&chr1:102550000-102600000	0	1	0	0	0	0	1	0	0	0	0	0	0	0	0	0	0	0	0
chr1:97600000-97650000&chr1:102600000-102650000	0	1	0	0	1	0	1	1	0	1	0	0	0	0	1	1	1	1	1
chr1:97650000-97700000&chr1:102600000-102650000	0	1	0	1	1	0	1	1	1	1	0	0	1	0	1	1	1	0	1
chr1:98000000-98050000&chr1:102600000-102650000	0	1	0	1	1	1	1	1	1	1	0	1	1	1	1	1	1	1	1
chr1:100150000-100200000&chr1:103300000-103350000	1	0	0	0	1	0	0	0	0	0	1	0	0	0	0	1	0	1	1
chr1:101500000-101550000&chr1:103950000-104000000	0	0	0	0	0	0	0	0	0	0	0	0	1	0	0	0	0	0	1
chr1:101550000-101600000&chr1:103950000-104000000	0	0	0	0	0	0	0	0	0	0	0	0	0	0	0	0	0	0	0
chr1:101550000-101600000&chr1:104750000-104800000	0	1	0	0	0	0	1	0	0	0	0	0	0	0	0	0	0	0	1
chr1:101500000-101550000&chr1:104900000-104950000	0	0	0	0	0	1	1	0	0	1	0	1	0	1	0	0	0	0	1
chr1:102550000-102600000&chr1:104900000-104950000	0	1	0	0	0	0	1	0	0	1	0	0	0	0	0	0	0	0	1
chr1:103950000-104000000&chr1:104900000-104950000	0	0	0	1	0	0	0	0	0	0	0	0	1	0	0	0	0	0	0
chr1:101500000-101550000&chr1:105150000-105200000	0	0	0	0	1	1	0	0	0	0	0	1	0	1	1	0	0	1	1
chr1:104500000-104550000&chr1:105150000-105200000	1	1	0	0	1	0	1	1	0	0	1	0	0	0	1	1	1	0	1
chr1:103950000-104000000&chr1:105300000-105350000	0	0	0	0	0	0	0	0	0	0	0	0	0	0	0	0	0	0	1
chr1:101500000-101550000&chr1:105950000-106000000	0	0	0	0	1	0	0	0	1	0	0	0	1	0	0	0	1	1	1
chr1:103400000-103450000&chr1:106050000-106100000	1	1	0	1	1	0	1	1	1	1	1	0	0	0	1	1	1	1	1
chr1:106050000-106100000&chr1:106200000-106250000	0	0	0	0	0	0	0	1	1	0	0	0	0	0	1	0	1	0	0
chr1:106650000-106700000&chr1:107750000-107800000	0	1	0	0	0	0	1	0	1	0	0	0	0	0	0	0	0	0	0
chr1:105150000-105200000&chr1:109950000-110000000	0	0	0	0	0	1	0	1	1	0	0	0	1	1	1	0	1	0	1
chr1:111600000-111650000&chr1:113350000-113400000	0	1	0	0	0	0	1	0	0	0	0	0	1	0	0	0	0	0	0
chr1:111650000-111700000&chr1:113400000-113450000	1	0	0	1	1	0	0	0	0	1	1	0	0	0	0	1	1	1	1
chr1:113950000-114000000&chr1:115000000-115050000	0	1	0	0	0	0	0	0	0	0	0	0	0	0	0	0	0	0	0
chr1:115700000-115750000&chr1:118700000-118750000	0	0	0	0	0	0	1	0	0	0	0	1	1	1	0	0	0	0	0
chr1:115950000-116000000&chr1:119000000-119050000	0	0	0	0	0	0	0	1	1	0	0	1	0	1	1	0	1	0	1
chr1:115950000-116000000&chr1:119850000-119900000	0	0	0	0	0	1	0	1	1	0	0	0	0	1	1	0	1	0	1
chr1:119650000-119700000&chr1:120150000-120200000	0	1	0	1	1	0	1	1	0	0	0	0	0	0	1	0	1	1	0
chr1:118800000-118850000&chr1:121450000-121500000	0	1	0	0	1	1	1	1	1	1	0	1	1	1	1	1	1	1	1
chr1:118800000-118850000&chr1:121500000-121550000	1	1	0	0	1	1	1	1	1	1	1	1	1	1	1	1	1	1	1
chr1:121750000-121800000&chr1:122200000-122250000	0	0	0	0	0	0	1	0	0	0	0	0	0	0	1	0	0	0	1
chr1:122200000-122250000&chr1:122350000-122400000	0	1	0	0	0	0	1	1	0	0	0	0	0	1	1	0	0	0	1
chr1:127400000-127450000&chr1:127500000-127550000	0	0	0	0	0	0	1	0	1	0	0	0	0	0	1	0	1	0	0
chr1:127750000-127800000&chr1:127900000-127950000	1	1	0	0	1	0	1	0	1	1	1	0	0	0	0	1	1	1	1
chr1:124500000-124550000&chr1:128550000-128600000	0	0	0	0	0	0	0	0	0	0	0	0	0	1	0	0	0	0	0
chr1:128400000-128450000&chr1:128550000-128600000	0	1	0	0	0	0	1	1	1	0	0	0	0	1	1	0	1	0	0
chr1:125950000-126000000&chr1:129200000-129250000	0	0	0	1	0	0	0	0	0	0	0	0	0	1	0	0	0	0	0
chr1:125950000-126000000&chr1:130250000-130300000	0	0	0	0	0	0	0	0	0	0	0	0	0	0	0	0	0	0	1
chr1:127200000-127250000&chr1:130350000-130400000	0	0	0	0	0	0	0	0	0	0	0	0	1	0	0	0	0	0	0
chr1:127350000-127400000&chr1:130350000-130400000	0	0	0	0	0	0	0	0	0	0	0	0	0	0	0	0	0	0	0
chr1:127400000-127450000&chr1:130350000-130400000	0	0	0	0	0	0	0	0	0	0	0	0	0	0	0	0	0	0	0
chr1:129700000-129750000&chr1:130700000-130750000	0	1	0	0	1	0	1	1	1	1	0	0	0	0	1	0	1	0	1
chr1:129300000-129350000&chr1:131050000-131100000	0	1	0	0	0	0	1	1	0	1	0	0	0	1	1	0	0	0	1
chr1:129600000-129650000&chr1:131200000-131250000	0	0	0	0	1	0	0	1	0	1	0	0	0	0	1	0	1	1	1
chr1:129250000-129300000&chr1:131250000-131300000	0	1	1	0	1	0	1	1	1	1	0	0	0	0	1	1	1	1	0
chr1:129550000-129600000&chr1:131250000-131300000	0	1	0	0	1	0	1	1	1	1	0	0	0	0	1	1	1	1	0
chr1:129600000-129650000&chr1:131250000-131300000	0	1	0	0	1	0	1	1	1	1	0	0	0	0	1	1	1	1	1
chr1:127400000-127450000&chr1:131400000-131450000	0	1	0	0	0	0	1	1	1	0	0	0	0	0	1	0	1	0	0
chr1:127150000-127200000&chr1:131700000-131750000	0	0	0	0	0	0	0	0	0	0	0	0	0	0	0	0	0	0	0
chr1:127750000-127800000&chr1:131700000-131750000	0	1	1	0	0	0	1	0	1	1	0	0	0	0	0	0	0	0	0
chr1:127850000-127900000&chr1:131700000-131750000	0	0	1	0	0	0	0	0	0	0	0	0	0	0	0	0	0	0	0
chr1:129300000-129350000&chr1:131700000-131750000	0	0	0	0	0	0	0	0	0	0	0	0	0	0	0	0	0	0	0
chr1:128650000-128700000&chr1:131750000-131800000	1	1	1	0	1	0	1	1	1	1	1	1	1	0	1	1	1	1	1
chr1:129600000-129650000&chr1:131800000-131850000	0	0	0	0	0	0	0	0	1	1	0	0	0	0	0	0	1	0	0
chr1:127200000-127250000&chr1:131850000-131900000	0	1	0	0	0	0	1	1	1	1	0	1	0	0	1	0	1	0	0
chr1:127850000-127900000&chr1:131850000-131900000	0	1	0	0	0	0	1	0	1	1	0	0	0	0	0	0	1	0	0
chr1:129300000-129350000&chr1:131850000-131900000	0	1	0	0	0	0	1	1	0	1	0	0	0	0	1	0	0	0	1
chr1:129550000-129600000&chr1:131850000-131900000	0	1	0	0	1	0	1	1	0	1	0	0	0	0	1	1	1	1	1
chr1:129600000-129650000&chr1:131850000-131900000	0	0	0	0	1	0	0	1	0	1	0	0	0	0	1	1	1	1	1
chr1:130150000-130200000&chr1:131850000-131900000	1	1	0	0	0	0	1	0	0	0	1	0	0	0	0	0	0	0	1
chr1:127800000-127850000&chr1:131900000-131950000	0	0	0	0	0	0	0	0	1	0	0	0	0	0	1	0	1	0	0
chr1:127850000-127900000&chr1:131900000-131950000	0	0	1	0	0	0	1	0	1	1	0	0	0	0	0	0	1	0	0
chr1:131800000-131850000&chr1:131900000-131950000	0	0	0	0	0	0	0	0	1	1	0	0	0	0	0	0	1	0	0
chr1:128650000-128700000&chr1:132000000-132050000	1	1	1	0	1	0	1	1	1	1	1	1	1	0	1	1	1	1	1
chr1:128450000-128500000&chr1:132100000-132150000	0	1	0	0	0	0	1	0	0	1	0	0	0	0	0	0	1	0	0
chr1:128650000-128700000&chr1:132100000-132150000	1	1	1	0	1	0	1	1	1	1	1	1	1	0	1	1	1	1	1
chr1:127600000-127650000&chr1:132200000-132250000	0	1	0	0	1	0	1	1	1	1	0	0	0	0	1	1	1	1	1
chr1:128450000-128500000&chr1:132200000-132250000	0	1	0	0	0	0	1	0	0	1	0	0	0	0	0	0	1	0	0
chr1:128650000-128700000&chr1:132200000-132250000	1	1	1	0	1	0	1	1	1	1	1	0	0	0	1	1	1	1	1
chr1:127700000-127750000&chr1:132250000-132300000	0	0	0	0	0	0	0	0	0	0	0	0	0	0	0	0	0	0	0
chr1:127850000-127900000&chr1:132250000-132300000	0	0	1	0	0	0	0	0	0	0	0	0	0	0	0	0	0	0	0
chr1:128450000-128500000&chr1:132250000-132300000	0	0	0	0	0	0	0	0	0	0	0	0	0	0	0	0	0	0	0
chr1:128650000-128700000&chr1:132250000-132300000	0	0	1	0	0	0	0	0	1	0	0	0	0	0	0	0	1	0	0
chr1:130700000-130750000&chr1:132250000-132300000	0	0	1	0	0	0	0	0	0	0	0	0	1	0	0	0	0	0	0
chr1:127700000-127750000&chr1:132350000-132400000	0	0	0	0	0	0	0	1	1	0	0	0	0	1	1	0	1	0	0
chr1:128450000-128500000&chr1:132350000-132400000	0	1	0	0	0	0	1	0	0	1	0	0	0	0	0	0	1	0	0
chr1:127600000-127650000&chr1:132400000-132450000	1	1	0	0	1	0	1	1	1	1	1	0	0	0	1	1	1	1	1
chr1:127700000-127750000&chr1:132400000-132450000	0	0	0	0	0	0	0	1	1	0	0	0	0	0	1	0	1	0	0
chr1:127600000-127650000&chr1:132450000-132500000	1	0	0	0	0	0	0	0	1	1	1	0	0	0	0	0	1	0	0
chr1:131100000-131150000&chr1:132450000-132500000	1	0	1	0	0	0	0	0	1	1	1	0	0	0	0	0	1	0	0
chr1:132000000-132050000&chr1:132450000-132500000	1	0	1	0	0	0	0	0	1	1	1	0	1	1	0	0	1	0	0
chr1:132150000-132200000&chr1:132450000-132500000	0	0	0	0	0	0	0	0	0	0	0	0	0	0	0	0	0	0	0
chr1:127600000-127650000&chr1:132500000-132550000	1	1	0	0	1	0	1	1	1	1	1	0	0	0	1	1	1	1	1
chr1:128650000-128700000&chr1:132550000-132600000	1	1	0	0	1	0	1	0	1	1	1	1	1	0	0	1	1	1	1
chr1:130550000-130600000&chr1:132550000-132600000	0	1	0	0	0	0	1	0	0	1	0	0	0	0	0	0	1	0	0
chr1:130700000-130750000&chr1:132550000-132600000	0	1	0	0	1	1	1	1	1	1	0	1	1	1	1	1	1	0	1
chr1:128650000-128700000&chr1:132600000-132650000	0	0	1	0	0	0	0	0	1	0	0	0	0	0	0	0	1	0	1
chr1:130450000-130500000&chr1:132650000-132700000	1	1	0	0	0	0	1	1	1	0	1	0	0	0	1	0	1	0	0
chr1:130700000-130750000&chr1:132650000-132700000	0	1	0	0	1	0	1	1	1	1	0	1	0	1	1	1	1	0	1
chr1:131100000-131150000&chr1:132650000-132700000	1	1	0	0	1	0	1	1	1	1	1	0	0	0	1	1	1	1	1
chr1:131150000-131200000&chr1:132650000-132700000	0	1	0	0	1	0	1	1	1	1	0	1	0	1	1	1	1	1	1
chr1:131250000-131300000&chr1:132650000-132700000	0	1	0	0	1	0	1	1	1	1	0	0	0	0	1	1	1	1	1
chr1:131450000-131500000&chr1:132650000-132700000	0	1	0	0	1	0	1	1	1	1	0	1	0	1	1	1	1	1	1
chr1:129200000-129250000&chr1:132700000-132750000	0	0	1	0	0	0	0	1	0	1	0	0	1	0	1	0	1	0	1
chr1:130700000-130750000&chr1:132700000-132750000	0	1	1	0	1	0	1	1	1	1	0	0	1	0	1	1	1	0	1
chr1:130800000-130850000&chr1:132700000-132750000	1	1	0	0	1	0	1	1	1	1	1	0	0	0	1	1	1	1	0
chr1:129200000-129250000&chr1:132800000-132850000	0	0	1	1	0	1	0	1	0	1	0	1	1	1	1	0	1	0	1
chr1:129500000-129550000&chr1:132800000-132850000	1	1	0	0	1	0	1	1	1	1	1	1	0	1	1	1	1	1	1
chr1:129550000-129600000&chr1:132800000-132850000	0	1	0	0	1	0	1	1	1	1	0	0	0	0	1	1	1	1	0
chr1:129700000-129750000&chr1:132800000-132850000	0	1	0	0	1	0	1	1	1	1	0	0	0	0	1	0	1	1	1
chr1:129850000-129900000&chr1:132800000-132850000	0	1	0	1	1	0	1	1	1	1	0	0	0	0	1	1	1	1	1
chr1:130100000-130150000&chr1:132800000-132850000	0	1	0	0	1	0	1	1	1	1	0	0	0	0	1	0	1	1	1
chr1:130150000-130200000&chr1:132800000-132850000	1	1	1	1	0	0	1	0	0	0	1	0	1	0	0	0	0	0	1
chr1:131250000-131300000&chr1:132850000-132900000	0	1	1	0	1	0	1	1	1	1	0	0	0	0	1	1	1	1	0
chr1:130700000-130750000&chr1:132950000-133000000	0	1	1	0	0	0	0	1	0	0	0	1	1	0	0	0	0	0	0
chr1:129200000-129250000&chr1:133000000-133050000	0	0	1	1	0	1	0	1	0	1	0	1	1	1	1	0	1	0	1
chr1:132650000-132700000&chr1:133150000-133200000	0	1	0	0	1	0	1	1	1	1	0	1	0	1	1	1	1	1	1
chr1:132950000-133000000&chr1:133200000-133250000	0	1	1	0	0	0	1	1	0	1	0	1	1	0	1	0	1	0	1
chr1:129200000-129250000&chr1:133250000-133300000	0	0	1	0	0	0	0	0	0	0	0	1	1	0	0	0	0	0	0
chr1:129300000-129350000&chr1:133250000-133300000	0	0	0	0	0	0	0	0	0	0	0	0	0	0	0	0	0	0	0
chr1:130550000-130600000&chr1:133250000-133300000	0	0	0	0	0	0	0	0	0	0	0	0	0	0	0	0	0	0	0
chr1:133050000-133100000&chr1:133350000-133400000	1	1	1	0	1	0	1	1	1	1	1	1	1	0	1	1	1	1	1
chr1:133200000-133250000&chr1:133450000-133500000	0	1	1	0	0	0	1	1	1	1	0	0	1	0	1	0	1	0	0
chr1:131550000-131600000&chr1:133600000-133650000	0	0	1	0	1	0	1	0	1	1	1	0	0	0	1	0	1	1	1
chr1:128650000-128700000&chr1:133650000-133700000	1	1	0	0	0	0	1	1	0	0	1	0	0	0	1	0	1	0	0
chr1:129350000-129400000&chr1:133650000-133700000	0	0	0	0	0	0	0	0	0	0	0	0	0	0	0	0	0	0	0
chr1:131900000-131950000&chr1:133650000-133700000	0	0	0	0	0	0	1	0	0	0	1	0	0	0	1	0	1	0	0
chr1:130350000-130400000&chr1:133700000-133750000	0	1	1	0	0	0	1	1	0	0	0	0	0	0	1	0	0	0	0
chr1:131100000-131150000&chr1:133700000-133750000	1	1	1	0	1	0	1	1	1	1	1	0	0	0	1	1	1	1	1
chr1:131150000-131200000&chr1:133700000-133750000	0	1	1	0	1	0	1	1	1	1	0	0	1	0	1	1	1	1	0
chr1:131900000-131950000&chr1:133700000-133750000	0	1	1	0	1	0	1	1	1	0	0	0	0	0	1	0	1	1	1
chr1:131150000-131200000&chr1:133800000-133850000	0	1	0	0	0	0	1	1	1	1	0	0	0	0	1	0	1	0	0
chr1:131550000-131600000&chr1:133800000-133850000	0	1	0	0	0	0	1	1	1	1	0	0	0	0	1	0	1	0	0
chr1:131850000-131900000&chr1:133800000-133850000	0	1	0	0	0	0	1	1	1	1	0	0	0	0	1	0	1	0	0
chr1:131900000-131950000&chr1:133800000-133850000	0	0	0	0	0	0	1	0	1	1	0	0	0	0	1	0	1	0	0
chr1:129200000-129250000&chr1:133850000-133900000	0	0	1	1	0	0	0	1	0	1	0	0	1	0	1	0	1	0	1
chr1:133450000-133500000&chr1:133850000-133900000	0	1	1	0	0	0	1	1	1	1	0	0	0	0	1	0	1	0	0
chr1:129200000-129250000&chr1:133900000-133950000	0	0	1	0	0	0	0	1	0	1	0	0	1	1	1	0	1	0	1
chr1:129600000-129650000&chr1:133900000-133950000	0	1	0	0	1	0	1	1	1	1	0	0	0	0	1	1	1	1	1
chr1:130650000-130700000&chr1:133900000-133950000	0	1	1	0	1	0	1	1	1	1	0	0	0	0	1	1	1	1	1
chr1:130700000-130750000&chr1:133900000-133950000	0	1	1	0	1	0	1	1	1	1	0	0	1	1	1	1	1	0	1
chr1:130950000-131000000&chr1:133900000-133950000	0	1	0	0	1	0	1	1	1	1	0	0	0	0	1	1	1	1	1
chr1:131100000-131150000&chr1:133900000-133950000	1	1	1	0	1	0	1	1	1	1	1	0	0	0	1	1	1	1	1
chr1:131150000-131200000&chr1:133900000-133950000	0	1	1	0	1	0	1	1	1	1	0	0	1	1	1	1	1	1	1
chr1:131200000-131250000&chr1:133900000-133950000	0	0	1	0	1	0	1	1	1	1	0	0	0	0	1	0	1	1	1
chr1:131250000-131300000&chr1:133900000-133950000	0	1	1	0	1	0	1	1	1	1	0	0	0	0	1	1	1	1	1
chr1:131550000-131600000&chr1:133900000-133950000	1	1	1	0	1	0	1	1	1	1	1	0	0	0	1	1	1	1	1
chr1:131850000-131900000&chr1:133900000-133950000	0	1	0	0	1	0	1	1	1	1	0	0	0	0	1	1	1	1	1
chr1:130650000-130700000&chr1:133950000-134000000	0	0	0	0	1	0	0	1	1	1	0	0	0	0	1	1	1	1	0
chr1:131550000-131600000&chr1:133950000-134000000	1	1	0	0	1	0	1	1	1	1	1	0	0	0	1	1	1	1	1
chr1:129150000-129200000&chr1:134000000-134050000	0	0	0	0	0	0	0	1	0	0	0	0	0	0	0	0	0	0	0
chr1:129200000-129250000&chr1:134000000-134050000	0	0	1	0	0	0	0	0	0	0	0	0	1	0	0	0	0	0	0
chr1:130350000-130400000&chr1:134000000-134050000	0	0	1	0	0	0	0	0	0	0	0	0	0	0	0	0	0	0	0
chr1:130550000-130600000&chr1:134000000-134050000	0	0	0	0	0	0	0	0	0	0	0	0	0	0	0	0	0	0	0
chr1:130650000-130700000&chr1:134000000-134050000	0	0	1	0	0	0	0	1	0	1	0	0	0	0	1	0	1	0	1
chr1:130700000-130750000&chr1:134000000-134050000	0	0	1	0	0	0	0	1	0	0	0	0	1	0	0	0	0	0	0
chr1:131150000-131200000&chr1:134000000-134050000	0	0	1	0	0	0	0	1	0	1	0	0	1	0	1	0	1	0	1
chr1:131200000-131250000&chr1:134000000-134050000	0	0	1	0	0	0	0	0	0	1	0	0	0	0	1	0	1	0	1
chr1:131250000-131300000&chr1:134000000-134050000	0	0	1	0	0	0	0	1	0	1	0	0	0	0	1	0	1	0	1
chr1:131850000-131900000&chr1:134000000-134050000	0	0	0	0	0	0	0	1	0	1	0	0	0	0	1	0	1	0	1
chr1:131900000-131950000&chr1:134000000-134050000	0	0	1	0	0	0	0	0	0	1	0	0	0	0	1	0	1	0	1
chr1:133000000-133050000&chr1:134000000-134050000	0	0	1	0	0	0	0	1	0	1	0	0	1	0	1	0	1	0	1
chr1:130100000-130150000&chr1:134100000-134150000	0	1	0	0	1	0	1	1	1	1	0	0	0	0	1	0	1	1	1
chr1:131900000-131950000&chr1:134100000-134150000	0	1	1	0	1	0	1	1	1	1	0	1	1	0	1	0	1	1	1
chr1:132800000-132850000&chr1:134150000-134200000	0	1	1	1	1	0	1	1	1	1	0	0	1	0	1	1	1	1	0
chr1:132750000-132800000&chr1:134300000-134350000	0	1	0	0	0	0	1	1	1	1	0	0	0	0	1	0	1	0	1
chr1:131900000-131950000&chr1:134350000-134400000	0	1	1	0	1	0	1	1	1	1	0	1	1	0	1	0	1	1	1
chr1:131950000-132000000&chr1:134350000-134400000	0	1	1	0	0	1	1	1	0	1	0	1	1	1	1	0	1	0	0
chr1:132100000-132150000&chr1:134350000-134400000	0	0	1	0	1	1	0	1	1	1	0	0	1	1	1	1	1	1	1
chr1:133250000-133300000&chr1:134350000-134400000	0	1	1	0	0	0	1	1	0	1	0	1	1	0	1	0	1	0	0
chr1:131150000-131200000&chr1:134400000-134450000	1	1	1	0	0	1	1	1	1	1	1	1	1	1	1	0	1	0	0
chr1:134150000-134200000&chr1:134400000-134450000	1	1	1	0	0	0	1	1	1	1	1	0	1	0	1	0	1	0	0
chr1:134200000-134250000&chr1:134400000-134450000	1	1	1	0	0	0	1	1	1	1	1	1	1	1	1	0	1	0	0
chr1:132200000-132250000&chr1:134450000-134500000	0	1	1	0	1	0	1	1	1	0	0	0	0	0	1	1	1	0	0
chr1:132350000-132400000&chr1:134450000-134500000	1	1	1	0	1	0	1	1	1	0	0	0	1	1	1	1	1	0	0
chr1:133900000-133950000&chr1:134500000-134550000	0	1	1	0	1	0	1	0	1	1	0	0	0	0	1	0	1	1	1
chr1:133950000-134000000&chr1:134500000-134550000	0	1	0	0	1	0	1	0	1	1	0	0	0	0	1	0	1	1	0
chr1:131700000-131750000&chr1:134550000-134600000	0	1	1	0	0	0	1	0	1	1	0	0	1	1	0	0	0	0	0
chr1:131900000-131950000&chr1:134550000-134600000	0	1	1	0	1	0	1	1	1	1	0	1	1	0	1	0	1	1	1
chr1:131950000-132000000&chr1:134550000-134600000	0	1	1	0	0	1	1	1	0	1	0	1	1	1	1	0	1	0	0
chr1:133900000-133950000&chr1:134550000-134600000	0	1	1	0	1	0	1	1	1	1	0	0	1	1	1	1	1	1	1
chr1:133950000-134000000&chr1:134550000-134600000	0	1	0	1	1	0	1	1	1	1	0	0	0	0	1	1	1	1	0
chr1:134200000-134250000&chr1:134550000-134600000	0	1	1	0	1	0	1	1	1	1	0	1	1	1	1	1	1	1	1
chr1:130450000-130500000&chr1:134600000-134650000	0	0	1	0	0	0	0	0	0	0	0	0	1	0	0	0	0	0	0
chr1:130550000-130600000&chr1:134600000-134650000	0	0	0	0	0	0	0	0	0	0	0	0	0	0	0	0	0	0	0
chr1:131550000-131600000&chr1:134600000-134650000	0	0	1	0	0	0	0	1	1	1	0	1	1	1	1	0	1	0	1
chr1:131700000-131750000&chr1:134600000-134650000	0	0	1	0	0	0	0	0	0	0	0	0	1	1	0	0	0	0	0
chr1:131850000-131900000&chr1:134600000-134650000	0	0	0	0	0	0	0	1	1	1	0	1	0	0	1	0	1	0	1
chr1:131900000-131950000&chr1:134600000-134650000	0	0	1	0	0	0	0	0	1	1	0	1	1	0	1	0	1	0	1
chr1:134200000-134250000&chr1:134600000-134650000	0	0	1	0	0	0	0	1	1	1	0	1	1	1	1	0	1	0	1
chr1:134250000-134300000&chr1:134600000-134650000	0	0	1	0	0	0	0	1	1	1	0	1	1	1	1	0	1	0	1
chr1:132150000-132200000&chr1:134650000-134700000	0	0	0	0	0	0	0	1	1	1	0	0	0	0	1	0	1	0	0
chr1:132200000-132250000&chr1:134650000-134700000	0	1	0	0	1	0	1	1	1	1	0	1	1	1	1	1	1	1	1
chr1:132250000-132300000&chr1:134650000-134700000	0	0	0	0	0	0	0	0	1	0	0	0	1	0	0	0	1	0	0
chr1:132400000-132450000&chr1:134650000-134700000	1	1	0	0	1	0	1	1	1	1	1	0	1	0	1	1	1	1	1
chr1:132750000-132800000&chr1:134650000-134700000	0	1	0	0	1	0	1	1	0	1	0	1	1	0	1	1	1	1	1
chr1:132800000-132850000&chr1:134650000-134700000	0	1	0	0	1	1	1	1	1	1	0	1	1	1	1	1	1	1	1
chr1:134500000-134550000&chr1:134650000-134700000	0	1	0	0	1	0	1	0	0	1	0	1	1	0	0	0	1	1	1
chr1:131700000-131750000&chr1:134800000-134850000	0	0	0	0	0	0	0	0	0	0	0	0	0	0	0	0	0	0	0
chr1:131950000-132000000&chr1:134800000-134850000	0	0	0	0	0	0	0	0	0	0	0	0	0	0	0	0	0	0	0
chr1:132800000-132850000&chr1:134800000-134850000	0	1	0	0	0	0	1	1	0	1	0	0	0	0	1	0	1	0	0
chr1:133450000-133500000&chr1:134800000-134850000	0	0	0	0	0	0	0	0	0	0	0	0	0	0	0	0	0	0	0
chr1:133950000-134000000&chr1:134800000-134850000	0	1	0	0	0	0	1	1	0	1	0	0	0	0	1	0	1	0	0
chr1:134150000-134200000&chr1:134800000-134850000	0	1	0	0	0	0	1	1	0	1	0	0	0	0	1	0	1	0	0
chr1:134650000-134700000&chr1:134800000-134850000	0	1	0	0	0	0	1	1	0	1	0	0	0	0	1	0	1	0	0
chr1:130100000-130150000&chr1:134850000-134900000	0	0	0	0	0	0	0	0	0	1	1	0	0	0	1	0	1	0	1
chr1:131900000-131950000&chr1:134850000-134900000	0	0	0	0	0	0	0	0	0	1	1	0	0	0	1	0	1	0	1
chr1:132200000-132250000&chr1:134850000-134900000	1	0	0	0	0	0	0	1	0	1	1	0	0	0	1	0	1	0	1
chr1:134500000-134550000&chr1:134850000-134900000	0	0	0	0	0	0	0	0	0	1	1	0	0	0	1	0	1	0	1
chr1:134550000-134600000&chr1:134850000-134900000	1	0	0	0	0	0	0	1	0	1	1	0	0	1	1	0	1	0	1
chr1:131900000-131950000&chr1:134900000-134950000	0	0	0	0	0	0	1	0	1	1	0	0	0	0	1	0	1	1	1
chr1:132200000-132250000&chr1:134900000-134950000	0	0	0	0	1	0	1	1	1	1	0	0	0	0	1	0	1	1	1
chr1:130800000-130850000&chr1:134950000-135000000	1	0	0	1	1	0	0	1	1	1	1	0	0	0	1	1	1	1	1
chr1:131950000-132000000&chr1:134950000-135000000	0	1	1	0	0	0	1	1	0	1	0	1	1	1	1	0	1	0	0
chr1:130700000-130750000&chr1:135000000-135050000	1	1	1	0	1	0	1	1	1	1	0	0	1	0	1	1	1	0	1
chr1:130700000-130750000&chr1:135050000-135100000	1	1	0	0	0	1	0	1	0	0	0	1	1	1	0	0	0	0	0
chr1:131700000-131750000&chr1:135050000-135100000	0	0	0	0	0	0	0	0	0	0	0	0	1	1	0	0	0	0	0
chr1:131900000-131950000&chr1:135050000-135100000	0	0	0	0	0	0	1	0	0	0	1	1	1	0	1	0	1	0	1
chr1:132750000-132800000&chr1:135200000-135250000	0	1	0	0	1	0	1	1	0	1	0	0	0	0	1	1	1	1	1
chr1:132750000-132800000&chr1:135250000-135300000	0	0	1	0	0	0	0	0	0	1	0	0	0	0	0	0	1	0	0
chr1:134150000-134200000&chr1:135250000-135300000	0	0	1	0	0	0	0	0	0	1	0	0	0	0	0	0	1	0	0
chr1:130700000-130750000&chr1:135650000-135700000	0	1	1	0	1	0	1	1	1	1	0	1	1	0	1	1	1	0	1
chr1:131150000-131200000&chr1:135650000-135700000	0	1	1	0	1	0	1	1	1	1	0	1	1	0	1	1	1	1	0
chr1:130700000-130750000&chr1:135700000-135750000	0	1	1	0	1	0	1	1	1	1	0	0	1	0	1	1	1	0	1
chr1:131350000-131400000&chr1:135750000-135800000	0	1	0	0	1	0	1	1	0	1	0	0	1	0	1	1	0	1	1
chr1:131950000-132000000&chr1:135850000-135900000	0	1	1	0	0	0	1	1	0	1	0	0	1	0	1	0	1	0	0
chr1:132000000-132050000&chr1:135850000-135900000	0	1	1	0	1	0	1	1	1	1	0	0	1	0	1	1	1	1	1
chr1:132100000-132150000&chr1:135850000-135900000	0	0	1	0	1	0	0	1	1	1	0	0	1	0	1	1	1	1	1
chr1:132050000-132100000&chr1:135900000-135950000	0	1	1	0	1	0	1	1	1	1	0	0	1	1	1	1	1	1	1
chr1:131350000-131400000&chr1:135950000-136000000	0	1	0	0	1	1	1	1	0	1	0	0	0	1	1	1	1	1	1
chr1:132050000-132100000&chr1:135950000-136000000	0	1	0	0	1	1	1	1	1	1	0	1	1	1	1	1	1	1	1
chr1:132650000-132700000&chr1:135950000-136000000	0	1	0	0	1	0	1	1	1	1	0	1	0	1	1	1	1	1	1
chr1:132100000-132150000&chr1:136500000-136550000	0	0	1	0	0	0	0	0	0	1	0	0	1	1	0	0	1	0	0
chr1:131650000-131700000&chr1:136600000-136650000	0	0	0	0	0	0	0	0	0	0	0	0	0	0	0	0	0	0	0
chr1:131850000-131900000&chr1:136600000-136650000	0	1	0	0	0	0	1	0	1	1	0	0	0	0	0	0	1	0	0
chr1:131900000-131950000&chr1:136600000-136650000	0	0	0	0	0	0	1	0	1	1	0	0	0	0	0	0	1	0	0
chr1:131950000-132000000&chr1:136600000-136650000	0	0	0	0	0	0	0	0	0	0	0	0	0	1	0	0	0	0	0
chr1:132050000-132100000&chr1:136600000-136650000	0	1	0	0	0	0	1	0	1	1	0	0	0	1	0	0	1	0	0
chr1:132200000-132250000&chr1:136600000-136650000	0	1	0	0	0	0	1	0	1	1	0	0	0	0	0	0	1	0	0
chr1:132250000-132300000&chr1:136600000-136650000	0	0	0	0	0	0	0	0	0	0	0	0	0	0	0	0	0	0	0
chr1:132300000-132350000&chr1:136600000-136650000	0	1	0	0	0	0	0	0	0	0	0	0	0	0	0	0	0	0	0
chr1:132350000-132400000&chr1:136600000-136650000	0	1	0	0	0	0	1	0	1	1	0	0	0	1	0	0	1	0	0
chr1:132400000-132450000&chr1:136600000-136650000	0	1	0	0	0	0	1	0	1	1	0	0	0	0	0	0	1	0	0
chr1:132600000-132650000&chr1:136600000-136650000	0	0	0	0	0	0	0	0	0	0	0	0	0	0	0	0	0	0	0
chr1:132800000-132850000&chr1:136600000-136650000	0	1	0	0	0	0	1	0	1	1	0	0	0	1	0	0	1	0	0
chr1:132000000-132050000&chr1:136650000-136700000	0	1	0	0	1	0	1	1	1	1	0	0	0	1	1	1	1	1	1
chr1:132050000-132100000&chr1:136650000-136700000	0	1	0	0	1	0	1	1	1	1	0	0	0	1	1	1	1	1	1
chr1:132350000-132400000&chr1:136650000-136700000	1	1	0	0	1	0	1	1	1	1	1	0	0	1	1	1	1	1	1
chr1:136600000-136650000&chr1:136700000-136750000	0	1	0	0	0	0	1	0	1	1	0	0	0	0	0	0	1	0	0
chr1:131950000-132000000&chr1:136950000-137000000	0	0	0	0	0	0	0	0	0	0	0	0	0	0	0	0	0	0	0
chr1:132050000-132100000&chr1:136950000-137000000	0	0	0	0	0	0	0	0	1	0	0	0	0	0	0	0	1	0	0
chr1:132100000-132150000&chr1:136950000-137000000	0	0	0	0	0	0	0	0	1	0	0	0	0	0	0	0	1	0	0
chr1:132200000-132250000&chr1:136950000-137000000	0	0	0	0	0	0	0	0	1	0	0	0	0	0	0	0	1	0	0
chr1:132250000-132300000&chr1:136950000-137000000	0	0	0	0	0	0	0	0	0	0	0	0	0	0	0	0	0	0	0
chr1:133450000-133500000&chr1:136950000-137000000	0	0	0	0	0	0	0	0	0	0	0	0	0	0	0	0	0	0	0
chr1:134800000-134850000&chr1:136950000-137000000	0	0	0	0	0	0	0	0	0	0	0	0	0	0	0	0	0	0	0
chr1:132100000-132150000&chr1:137050000-137100000	0	1	0	0	1	0	1	1	1	1	0	1	0	0	1	1	1	1	1
chr1:132400000-132450000&chr1:137050000-137100000	1	1	0	0	1	0	1	1	1	1	1	0	0	0	1	1	1	1	0
chr1:132800000-132850000&chr1:137050000-137100000	0	1	0	0	1	0	1	1	1	1	0	1	0	0	1	1	1	1	0
chr1:135750000-135800000&chr1:137050000-137100000	0	1	0	0	1	0	1	1	0	1	0	0	0	0	1	1	1	1	0
chr1:136100000-136150000&chr1:137050000-137100000	0	1	0	0	1	0	1	1	1	1	0	1	0	0	1	1	1	1	1
chr1:136400000-136450000&chr1:137050000-137100000	0	1	0	0	1	0	1	1	1	1	0	1	0	0	1	1	1	1	1
chr1:136450000-136500000&chr1:137050000-137100000	0	1	0	0	0	0	1	0	1	1	0	0	0	0	0	0	1	0	0
chr1:132200000-132250000&chr1:137200000-137250000	0	1	1	0	0	0	1	1	1	0	0	0	0	0	1	0	1	0	0
chr1:132300000-132350000&chr1:137200000-137250000	0	1	1	0	0	0	0	1	0	0	0	0	0	0	0	0	0	0	0
chr1:132350000-132400000&chr1:137200000-137250000	0	1	1	0	0	0	1	1	1	0	0	0	1	0	1	0	1	0	0
chr1:132400000-132450000&chr1:137200000-137250000	0	1	1	0	0	0	1	1	1	0	0	0	0	0	1	0	1	0	0
chr1:136250000-136300000&chr1:137200000-137250000	0	1	1	0	0	0	1	1	1	0	0	0	1	0	1	0	1	0	0
chr1:136400000-136450000&chr1:137200000-137250000	0	1	1	0	0	0	1	1	1	0	0	0	1	0	1	0	1	0	0
chr1:136450000-136500000&chr1:137200000-137250000	0	0	0	0	0	0	0	0	0	0	0	0	0	0	0	0	0	0	0
chr1:132350000-132400000&chr1:137250000-137300000	0	1	0	0	0	0	1	1	1	1	0	1	0	0	1	0	1	0	0
chr1:134800000-134850000&chr1:137300000-137350000	0	1	0	0	0	0	1	1	0	1	0	0	0	0	1	0	1	0	0
chr1:134500000-134550000&chr1:137400000-137450000	0	0	0	0	0	0	1	0	0	1	0	0	0	0	0	0	1	0	0
chr1:134550000-134600000&chr1:137400000-137450000	0	1	0	0	0	0	1	0	0	1	0	0	0	1	0	0	1	0	0
chr1:134600000-134650000&chr1:137400000-137450000	0	0	0	0	0	0	0	0	0	0	0	0	0	1	0	0	0	0	0
chr1:134800000-134850000&chr1:137400000-137450000	0	0	0	0	0	0	0	0	0	0	0	0	0	0	0	0	0	0	0
chr1:134900000-134950000&chr1:137400000-137450000	0	0	0	0	0	0	1	0	0	1	0	0	0	0	0	0	1	0	0
chr1:135350000-135400000&chr1:137400000-137450000	0	1	0	0	0	0	1	0	0	1	0	0	0	1	0	0	1	0	0
chr1:136200000-136250000&chr1:137400000-137450000	0	1	0	0	0	0	1	0	0	1	0	0	0	0	0	0	1	0	0
chr1:134150000-134200000&chr1:137450000-137500000	0	1	0	0	1	0	1	0	0	0	0	0	0	0	0	1	1	1	1
chr1:134600000-134650000&chr1:137450000-137500000	0	0	0	0	0	0	0	1	1	1	0	1	0	1	1	0	1	0	1
chr1:135100000-135150000&chr1:137450000-137500000	0	1	0	0	1	0	1	1	1	1	0	0	0	0	1	1	1	1	1
chr1:134400000-134450000&chr1:137500000-137550000	1	1	0	0	0	0	0	1	0	0	0	0	0	1	0	0	0	0	0
chr1:135400000-135450000&chr1:137650000-137700000	1	1	0	0	1	0	1	1	1	1	1	0	0	0	1	1	1	1	1
chr1:135350000-135400000&chr1:137800000-137850000	0	0	0	1	0	0	0	1	0	0	0	0	0	0	1	0	0	0	1
chr1:134150000-134200000&chr1:137850000-137900000	0	0	0	0	0	0	0	1	1	1	0	0	0	0	1	0	1	0	0
chr1:134300000-134350000&chr1:137850000-137900000	0	0	0	0	0	0	0	0	0	0	0	0	0	0	0	0	0	0	0
chr1:135350000-135400000&chr1:137850000-137900000	0	0	0	0	0	0	0	1	1	1	0	0	0	1	1	0	1	0	0
chr1:135400000-135450000&chr1:137850000-137900000	0	0	0	0	0	0	0	1	1	1	0	0	0	0	1	0	1	0	0
chr1:136150000-136200000&chr1:137850000-137900000	0	0	0	0	0	0	0	1	1	1	0	0	0	0	1	0	1	0	0
chr1:136400000-136450000&chr1:137850000-137900000	0	0	0	0	0	0	0	1	1	1	0	0	0	1	1	0	1	0	0
chr1:134400000-134450000&chr1:137900000-137950000	0	0	0	0	0	1	0	0	0	0	0	1	1	0	0	0	0	0	0
chr1:134600000-134650000&chr1:137900000-137950000	0	0	0	0	0	1	0	0	0	0	0	1	1	1	0	0	0	0	0
chr1:133250000-133300000&chr1:138100000-138150000	0	1	0	0	0	0	0	1	0	0	0	0	0	0	0	0	0	0	0
chr1:136550000-136600000&chr1:138100000-138150000	1	1	0	0	1	0	1	1	1	1	1	0	0	0	1	1	1	0	1
chr1:136700000-136750000&chr1:138100000-138150000	1	1	0	0	1	0	1	1	1	1	1	0	0	0	1	1	1	0	1
chr1:133250000-133300000&chr1:138150000-138200000	0	1	0	0	0	0	1	1	0	1	0	0	0	0	1	0	1	0	0
chr1:133900000-133950000&chr1:138150000-138200000	0	1	0	0	1	0	1	1	1	1	0	0	0	0	1	1	1	1	1
chr1:134800000-134850000&chr1:138150000-138200000	0	1	0	0	0	0	1	1	0	1	0	0	0	0	1	0	1	0	0
chr1:135100000-135150000&chr1:138150000-138200000	0	1	0	0	1	0	1	1	1	1	0	0	0	0	1	1	1	1	0
chr1:133900000-133950000&chr1:138200000-138250000	0	0	0	0	0	0	0	1	1	1	0	0	1	1	1	0	1	0	0
chr1:134450000-134500000&chr1:138200000-138250000	0	0	0	0	0	0	0	1	0	0	0	0	1	1	0	0	0	0	0
chr1:134500000-134550000&chr1:138200000-138250000	0	0	0	0	0	0	0	0	1	1	0	1	1	0	1	0	1	0	0
chr1:134600000-134650000&chr1:138200000-138250000	0	0	0	0	0	1	0	0	0	0	0	1	1	1	0	0	0	0	0
chr1:134650000-134700000&chr1:138200000-138250000	0	0	0	0	0	1	0	1	1	1	0	0	0	1	1	0	1	0	0
chr1:134800000-134850000&chr1:138200000-138250000	0	0	0	0	0	0	0	0	0	0	0	0	0	0	0	0	0	0	0
chr1:134900000-134950000&chr1:138200000-138250000	0	0	0	0	0	0	0	0	1	1	0	1	0	0	1	0	1	0	0
chr1:135000000-135050000&chr1:138200000-138250000	0	0	0	0	0	0	0	1	1	1	0	0	1	0	1	0	1	0	0
chr1:134500000-134550000&chr1:138250000-138300000	0	1	0	0	1	0	1	0	0	1	0	0	0	0	1	0	1	1	0
chr1:135900000-135950000&chr1:138250000-138300000	0	1	0	0	1	0	1	1	1	1	0	0	0	0	1	1	1	1	1
chr1:136550000-136600000&chr1:138250000-138300000	0	1	0	0	1	0	1	1	0	0	0	0	0	0	1	1	1	1	0
chr1:135350000-135400000&chr1:138300000-138350000	1	1	0	0	1	1	1	1	1	1	1	1	1	1	1	1	1	1	1
[truncated: 43,484 more rows]

## Sheet: ED9g-ii
Window_Pair	Foxa1_Nr2f1	Ubp1_Neurod2	Ubp1_Neurod1	Neurod1_Lhx2	Foxa1_Ctcf	Nr3c1_Neurod2	Neurod2_Neurod2	Foxa1_Nr4a1	Neurod2_Lhx2	Maz_Neurod2	Neurod1_Neurod1	Ctcf_Ctcf	Zfhx3_Zfhx3	Etv5_Neurod2	Neurod2_Neurod1	Foxa1_Foxa1	Nr3c1_Neurod1	Neurod2_Egr1	Pou3f2_Neurod2
chr1:4900000-4950000&chr1:5000000-5050000	0	0	1	0	0	0	0	0	0	0	0	0	0	0	0	0	0	0	0
chr1:5050000-5100000&chr1:6200000-6250000	0	0	0	0	0	0	0	0	0	0	0	0	0	0	0	0	0	0	0
chr1:5550000-5600000&chr1:6200000-6250000	0	0	0	0	1	1	0	1	0	1	0	0	0	0	0	0	0	1	0
chr1:3400000-3450000&chr1:6400000-6450000	0	0	0	0	0	0	0	0	0	0	0	0	0	0	0	0	0	0	0
chr1:4400000-4450000&chr1:6400000-6450000	0	0	0	0	0	0	0	0	0	0	0	0	0	0	0	0	0	0	0
chr1:3200000-3250000&chr1:7050000-7100000	0	1	1	0	0	0	0	0	0	0	1	0	0	0	1	0	0	0	0
chr1:3400000-3450000&chr1:7050000-7100000	0	1	1	0	0	0	0	0	0	0	0	0	0	0	0	0	0	0	1
chr1:3900000-3950000&chr1:7050000-7100000	0	1	1	0	0	0	0	0	0	0	0	0	0	1	0	0	0	0	0
chr1:3200000-3250000&chr1:7100000-7150000	0	0	1	0	0	0	0	1	0	0	0	0	0	0	0	1	0	0	0
chr1:3900000-3950000&chr1:7100000-7150000	0	0	0	0	0	0	0	0	0	0	0	0	0	0	0	1	0	0	0
chr1:5900000-5950000&chr1:7200000-7250000	0	0	1	0	1	0	0	1	0	0	1	1	0	0	1	1	1	0	1
chr1:7050000-7100000&chr1:7200000-7250000	0	0	1	0	0	0	0	0	0	0	1	0	0	0	1	0	0	0	1
chr1:3200000-3250000&chr1:7350000-7400000	0	0	0	0	1	0	0	0	0	0	0	0	0	0	0	0	0	0	0
chr1:3200000-3250000&chr1:7500000-7550000	0	0	0	0	1	0	0	1	0	0	0	0	0	0	0	0	1	0	0
chr1:3400000-3450000&chr1:7500000-7550000	0	0	0	0	1	0	0	1	0	0	0	0	1	0	0	0	0	0	0
chr1:3900000-3950000&chr1:7500000-7550000	0	0	0	0	1	0	0	1	0	0	0	0	0	0	0	0	0	0	0
chr1:4750000-4800000&chr1:7500000-7550000	0	0	0	0	0	0	0	0	0	0	0	0	0	0	0	0	0	0	0
chr1:5000000-5050000&chr1:7500000-7550000	0	0	0	0	0	0	0	0	0	0	0	1	0	0	0	0	0	0	0
chr1:4750000-4800000&chr1:9500000-9550000	0	1	1	0	0	1	0	0	0	1	0	0	0	0	0	0	1	0	0
chr1:6200000-6250000&chr1:9500000-9550000	0	0	0	0	0	1	0	0	0	1	0	1	0	0	0	0	1	1	0
chr1:6400000-6450000&chr1:9500000-9550000	0	1	1	0	0	0	0	0	0	1	0	0	0	0	0	0	0	0	0
chr1:7100000-7150000&chr1:9500000-9550000	0	1	1	0	1	0	0	0	0	0	0	0	0	0	0	0	0	0	0
chr1:5050000-5100000&chr1:9550000-9600000	1	0	0	0	0	0	0	1	0	1	0	0	0	0	0	0	0	0	0
chr1:5050000-5100000&chr1:9600000-9650000	0	0	0	0	0	0	0	0	0	1	0	0	0	0	0	0	0	0	0
chr1:4750000-4800000&chr1:9700000-9750000	0	0	0	0	0	0	0	0	0	0	0	0	0	0	0	0	0	0	0
chr1:5000000-5050000&chr1:9700000-9750000	0	0	0	0	0	0	0	0	0	0	0	1	0	0	0	0	0	0	0
chr1:6100000-6150000&chr1:9700000-9750000	0	0	0	0	0	0	0	0	0	0	0	1	0	0	0	0	0	0	0
chr1:7350000-7400000&chr1:9700000-9750000	0	0	0	0	0	0	0	0	0	0	0	1	0	0	0	0	0	0	0
chr1:6100000-6150000&chr1:9750000-9800000	0	0	0	0	1	0	0	1	0	0	0	1	0	0	0	0	0	0	0
chr1:7350000-7400000&chr1:9900000-9950000	0	0	0	0	0	0	0	0	0	0	0	1	0	0	0	0	0	0	0
chr1:6400000-6450000&chr1:10800000-10850000	0	0	0	0	0	0	0	0	0	0	0	0	0	0	0	0	0	0	0
chr1:9250000-9300000&chr1:10800000-10850000	0	0	0	0	0	0	0	0	0	0	0	0	0	0	0	0	0	0	0
chr1:9500000-9550000&chr1:10800000-10850000	0	0	0	0	0	1	0	0	0	1	0	1	0	0	0	0	1	1	0
chr1:9250000-9300000&chr1:12450000-12500000	0	0	0	0	0	0	0	0	0	0	0	0	0	0	0	0	0	0	0
chr1:9550000-9600000&chr1:12450000-12500000	1	1	1	0	0	0	0	1	0	0	0	0	0	0	0	0	0	0	0
chr1:9250000-9300000&chr1:12850000-12900000	0	0	0	0	0	0	0	0	0	0	0	0	0	0	0	0	0	0	0
chr1:12800000-12850000&chr1:13000000-13050000	1	0	0	0	0	0	0	1	0	0	0	0	0	0	0	0	0	0	0
chr1:9250000-9300000&chr1:13150000-13200000	0	0	0	0	0	0	0	0	0	0	0	0	0	0	0	0	0	0	0
chr1:12850000-12900000&chr1:13150000-13200000	1	0	0	0	1	0	0	1	0	0	0	1	0	0	0	0	0	0	0
chr1:12850000-12900000&chr1:13200000-13250000	0	0	0	0	0	0	0	0	0	0	0	0	0	0	0	0	0	0	0
chr1:9250000-9300000&chr1:13300000-13350000	0	0	0	0	0	0	0	0	0	0	0	0	0	0	0	0	0	0	0
chr1:9250000-9300000&chr1:13350000-13400000	0	0	0	0	0	0	0	0	0	0	0	0	0	0	0	0	0	0	0
chr1:13200000-13250000&chr1:13350000-13400000	1	0	0	0	0	0	0	1	0	0	0	0	0	0	0	0	0	0	0
chr1:12950000-13000000&chr1:13650000-13700000	0	0	0	0	0	1	0	0	0	1	0	0	0	0	1	0	0	1	1
chr1:9250000-9300000&chr1:13700000-13750000	0	1	0	0	0	0	0	0	0	1	0	0	0	1	0	0	0	1	0
chr1:9600000-9650000&chr1:13700000-13750000	0	1	0	0	0	0	1	0	0	1	0	0	0	0	1	0	0	0	1
chr1:13750000-13800000&chr1:14300000-14350000	0	0	0	0	0	0	0	0	0	0	1	0	0	0	1	0	1	0	0
chr1:11100000-11150000&chr1:14750000-14800000	0	1	0	0	0	1	1	0	0	0	0	0	0	1	1	0	1	0	0
chr1:11450000-11500000&chr1:14750000-14800000	0	1	1	0	0	1	1	0	0	1	0	0	0	1	1	0	1	0	0
chr1:13650000-13700000&chr1:14750000-14800000	0	0	1	0	0	1	0	0	0	1	1	0	0	0	1	0	1	1	1
chr1:13750000-13800000&chr1:15250000-15300000	0	0	0	0	1	1	1	0	0	1	1	1	0	1	1	0	1	1	1
chr1:15250000-15300000&chr1:15400000-15450000	0	0	0	0	0	0	0	0	0	1	0	0	0	1	0	0	0	0	0
chr1:11400000-11450000&chr1:15600000-15650000	0	0	0	0	0	0	0	0	0	0	0	1	0	0	0	0	0	0	0
chr1:11650000-11700000&chr1:15600000-15650000	0	0	0	0	1	0	0	0	0	0	0	1	0	0	0	0	0	0	0
chr1:12800000-12850000&chr1:15650000-15700000	0	0	1	1	1	0	0	1	0	0	0	1	0	0	0	1	1	0	0
chr1:11650000-11700000&chr1:15800000-15850000	0	0	0	0	0	0	0	0	0	0	0	0	0	0	0	0	0	0	0
chr1:12950000-13000000&chr1:15800000-15850000	0	0	0	0	0	0	0	0	0	1	0	0	0	0	0	0	0	1	0
chr1:11400000-11450000&chr1:16050000-16100000	0	0	1	0	1	0	0	0	0	0	0	1	0	0	0	0	1	0	0
chr1:15600000-15650000&chr1:16050000-16100000	0	0	0	0	1	0	0	0	0	0	0	1	0	0	0	0	0	0	0
chr1:11450000-11500000&chr1:16100000-16150000	0	1	0	0	0	0	0	0	0	1	0	0	0	1	0	0	0	1	0
chr1:12950000-13000000&chr1:16100000-16150000	0	1	0	0	0	0	0	0	0	1	0	1	0	1	0	0	0	1	0
chr1:13300000-13350000&chr1:16100000-16150000	0	0	0	0	0	0	0	0	0	0	0	0	0	0	0	0	0	0	0
chr1:13350000-13400000&chr1:16100000-16150000	0	0	0	0	1	0	0	0	0	0	0	1	0	0	0	0	0	0	0
chr1:11400000-11450000&chr1:16300000-16350000	0	0	0	0	1	0	0	0	0	0	0	0	0	0	0	0	0	0	0
chr1:11450000-11500000&chr1:16300000-16350000	1	0	0	0	0	0	0	1	0	0	0	0	0	0	0	0	0	0	1
chr1:13350000-13400000&chr1:16350000-16400000	1	0	0	0	0	0	0	1	0	0	0	0	0	0	0	0	0	0	0
chr1:11400000-11450000&chr1:16400000-16450000	0	1	1	0	1	1	0	0	0	0	0	1	0	0	0	0	1	0	0
chr1:11450000-11500000&chr1:16400000-16450000	1	1	1	0	0	1	1	1	1	1	0	0	0	1	1	0	1	1	0
chr1:13200000-13250000&chr1:16750000-16800000	0	0	0	0	0	1	0	0	0	1	0	0	0	0	0	0	1	0	0
chr1:13300000-13350000&chr1:17150000-17200000	0	0	0	0	0	0	0	0	0	0	0	0	0	0	0	0	0	0	0
chr1:13150000-13200000&chr1:18050000-18100000	0	0	0	0	1	0	0	0	0	0	0	1	0	0	0	0	0	0	0
chr1:13200000-13250000&chr1:18050000-18100000	0	0	0	0	0	0	0	0	0	0	0	0	0	0	0	0	0	0	0
chr1:13300000-13350000&chr1:18050000-18100000	0	0	0	0	0	0	0	0	0	0	0	0	0	0	0	0	0	0	0
chr1:16400000-16450000&chr1:18050000-18100000	0	0	0	0	1	0	0	0	0	1	0	1	0	0	0	0	0	1	0
chr1:13150000-13200000&chr1:18100000-18150000	1	0	0	0	1	0	0	0	0	0	0	1	0	0	0	0	0	0	0
chr1:13200000-13250000&chr1:18100000-18150000	0	0	0	0	0	0	0	0	0	0	0	0	0	0	0	0	0	0	0
chr1:13300000-13350000&chr1:18100000-18150000	0	0	0	0	0	0	0	0	0	0	0	0	0	0	0	0	0	0	0
chr1:14900000-14950000&chr1:18100000-18150000	0	0	0	0	0	0	0	0	0	0	0	1	0	0	0	0	0	0	0
chr1:15250000-15300000&chr1:18100000-18150000	0	0	0	0	0	1	0	0	0	0	0	1	0	0	0	0	1	0	0
chr1:16300000-16350000&chr1:18100000-18150000	1	0	0	0	1	0	0	0	0	0	0	0	0	0	0	0	0	0	0
chr1:16350000-16400000&chr1:18100000-18150000	0	0	0	0	0	0	0	0	0	0	0	0	0	0	0	0	0	0	0
chr1:16500000-16550000&chr1:18100000-18150000	1	0	0	0	1	1	0	0	0	0	0	1	0	0	0	0	1	0	0
chr1:14700000-14750000&chr1:19150000-19200000	0	0	0	0	1	0	0	0	0	0	0	0	0	0	0	0	0	0	0
chr1:15600000-15650000&chr1:19150000-19200000	0	0	0	0	1	0	0	0	0	0	0	0	0	0	0	0	0	0	0
chr1:16350000-16400000&chr1:19150000-19200000	1	0	0	0	0	0	0	1	0	0	0	0	0	0	0	0	0	0	0
chr1:14700000-14750000&chr1:19550000-19600000	0	0	0	0	0	0	0	0	0	0	0	1	0	0	0	0	0	0	0
chr1:16100000-16150000&chr1:19550000-19600000	0	0	0	0	0	0	0	0	0	0	0	1	0	0	0	0	0	0	0
chr1:16350000-16400000&chr1:19550000-19600000	0	0	0	0	0	0	0	0	0	0	0	0	0	0	0	0	0	0	0
chr1:16400000-16450000&chr1:19550000-19600000	0	1	1	0	1	0	0	1	0	1	0	1	1	1	0	0	0	0	0
chr1:15650000-15700000&chr1:20100000-20150000	0	0	1	1	1	0	0	1	0	0	0	0	0	0	0	1	0	0	0
chr1:16100000-16150000&chr1:20100000-20150000	0	0	0	0	1	0	0	0	0	0	0	0	0	0	0	0	0	0	0
chr1:16500000-16550000&chr1:20450000-20500000	0	0	0	1	1	0	0	0	1	1	0	1	0	0	0	0	0	0	0
chr1:15800000-15850000&chr1:20800000-20850000	0	0	0	0	0	0	0	0	0	0	0	0	0	0	0	0	0	0	0
chr1:20450000-20500000&chr1:20850000-20900000	0	0	0	0	0	0	0	0	0	0	0	1	0	0	0	0	0	0	0
chr1:16050000-16100000&chr1:20900000-20950000	1	0	1	1	1	0	0	1	0	1	1	1	0	1	1	1	1	0	0
chr1:16100000-16150000&chr1:20900000-20950000	0	1	1	0	1	0	0	0	0	1	0	1	0	1	0	0	0	1	0
chr1:16300000-16350000&chr1:20900000-20950000	1	0	0	0	1	0	0	1	0	0	0	0	0	0	0	1	0	0	1
chr1:16350000-16400000&chr1:20900000-20950000	1	1	1	0	0	0	0	1	0	0	0	0	0	0	0	0	0	0	0
chr1:16400000-16450000&chr1:20900000-20950000	0	1	1	1	1	1	1	1	1	1	1	1	0	1	1	1	1	1	0
chr1:20800000-20850000&chr1:20900000-20950000	0	1	1	0	1	1	0	0	0	1	0	1	0	0	0	0	1	0	0
chr1:18100000-18150000&chr1:20950000-21000000	0	0	0	0	0	0	0	0	0	0	0	0	0	0	0	0	0	0	0
chr1:18100000-18150000&chr1:21050000-21100000	1	0	0	0	1	1	0	0	0	0	0	0	0	0	0	0	1	0	0
chr1:20800000-20850000&chr1:21050000-21100000	0	1	1	0	1	1	0	0	0	1	0	0	0	0	0	0	1	0	0
chr1:16400000-16450000&chr1:21150000-21200000	0	1	1	1	1	0	0	1	1	1	0	1	0	0	0	0	0	1	1
chr1:19550000-19600000&chr1:21400000-21450000	0	0	1	0	1	0	0	1	0	0	0	1	0	0	0	0	0	0	0
chr1:20450000-20500000&chr1:21450000-21500000	0	0	0	1	0	0	0	0	0	0	0	1	0	0	0	0	0	0	0
chr1:21400000-21450000&chr1:21800000-21850000	0	1	0	1	0	0	0	0	1	0	0	0	0	0	1	0	1	0	1
chr1:20100000-20150000&chr1:22650000-22700000	0	0	0	0	0	0	0	1	0	0	0	0	0	0	0	1	0	0	0
chr1:21450000-21500000&chr1:22750000-22800000	0	0	0	1	0	0	0	0	0	0	0	0	0	0	0	0	1	0	0
chr1:21950000-22000000&chr1:22750000-22800000	0	0	0	0	0	0	0	0	0	0	0	0	0	0	0	0	0	0	0
chr1:20100000-20150000&chr1:23100000-23150000	1	0	0	0	1	0	0	1	0	0	0	0	0	0	0	1	0	0	0
chr1:19550000-19600000&chr1:23250000-23300000	0	0	0	0	1	0	0	1	0	0	0	1	1	0	0	0	0	0	0
chr1:21950000-22000000&chr1:23250000-23300000	0	0	0	0	1	0	0	0	0	0	0	1	0	0	0	0	0	0	0
chr1:19150000-19200000&chr1:24000000-24050000	0	0	0	0	0	0	0	0	0	0	0	0	0	0	0	0	0	0	0
chr1:19550000-19600000&chr1:24000000-24050000	0	0	0	0	0	0	0	0	0	0	0	0	0	0	0	0	0	0	0
chr1:21950000-22000000&chr1:24000000-24050000	0	0	0	0	0	0	0	0	0	0	0	0	0	0	0	0	0	0	0
chr1:24000000-24050000&chr1:24750000-24800000	0	0	0	0	0	0	0	0	0	0	0	0	0	0	0	0	0	0	0
chr1:23350000-23400000&chr1:24900000-24950000	0	0	0	0	0	0	0	0	0	0	0	0	0	0	0	0	0	0	0
chr1:20900000-20950000&chr1:25100000-25150000	1	1	1	1	1	1	1	1	1	1	1	0	0	1	1	1	1	0	1
chr1:22750000-22800000&chr1:25100000-25150000	1	0	0	1	0	1	0	1	1	1	0	0	0	1	0	0	1	0	0
chr1:23100000-23150000&chr1:25100000-25150000	1	0	0	0	1	1	0	1	0	0	0	0	0	0	0	1	1	0	1
chr1:23900000-23950000&chr1:25400000-25450000	0	1	0	0	0	0	1	0	0	1	0	0	0	0	1	0	0	1	1
chr1:23350000-23400000&chr1:25500000-25550000	1	0	0	0	1	1	0	0	0	1	0	1	0	1	0	0	1	1	0
chr1:23800000-23850000&chr1:25700000-25750000	0	0	0	0	1	0	0	1	0	0	0	0	0	0	0	0	0	0	0
chr1:23900000-23950000&chr1:25700000-25750000	0	1	1	1	0	1	0	0	1	1	0	0	0	1	0	0	1	0	0
chr1:24000000-24050000&chr1:25700000-25750000	0	0	0	0	0	0	0	0	0	0	0	0	0	0	0	0	0	0	0
chr1:23350000-23400000&chr1:26650000-26700000	0	0	0	0	0	0	0	0	0	0	0	0	0	0	0	0	0	0	0
chr1:23750000-23800000&chr1:28350000-28400000	0	1	1	0	1	0	0	0	0	1	0	0	0	1	0	0	0	1	0
chr1:24200000-24250000&chr1:28350000-28400000	0	1	1	0	1	0	0	0	0	0	0	0	1	0	0	0	0	0	0
chr1:26650000-26700000&chr1:30650000-30700000	1	0	0	0	0	0	0	1	0	0	0	0	0	0	0	0	0	0	0
chr1:26650000-26700000&chr1:30700000-30750000	0	1	1	0	0	0	0	0	0	1	0	0	0	0	0	0	0	0	0
chr1:30650000-30700000&chr1:30850000-30900000	0	0	0	0	0	0	0	0	0	0	0	0	0	0	0	1	0	0	0
chr1:32150000-32200000&chr1:32300000-32350000	0	0	0	0	1	0	0	1	0	0	0	0	0	0	0	0	0	0	0
chr1:31100000-31150000&chr1:32550000-32600000	0	0	0	0	0	0	0	0	0	0	0	0	0	0	0	0	0	0	0
chr1:32300000-32350000&chr1:32550000-32600000	0	0	0	0	0	0	0	1	0	0	0	0	0	0	0	0	0	0	0
chr1:32400000-32450000&chr1:34100000-34150000	0	1	1	1	0	0	0	1	1	1	0	0	0	1	0	0	0	0	0
chr1:30850000-30900000&chr1:34300000-34350000	1	0	0	0	0	0	0	1	0	0	0	0	0	0	0	0	0	0	0
chr1:30850000-30900000&chr1:34350000-34400000	1	0	0	0	0	0	0	1	0	0	0	0	0	0	0	1	0	0	0
chr1:30850000-30900000&chr1:34400000-34450000	0	1	1	0	1	0	0	0	0	1	0	0	0	0	0	0	0	1	0
chr1:32400000-32450000&chr1:34400000-34450000	0	1	1	0	0	0	1	0	0	1	1	0	0	1	1	0	0	1	1
chr1:30050000-30100000&chr1:34800000-34850000	1	1	1	0	1	1	0	0	0	0	0	0	0	0	0	0	1	0	0
chr1:30750000-30800000&chr1:34850000-34900000	0	0	0	0	0	0	0	0	0	0	0	0	1	0	0	0	0	0	0
chr1:32550000-32600000&chr1:34950000-35000000	0	0	0	0	0	0	0	0	0	0	0	0	0	0	0	0	0	0	0
chr1:32550000-32600000&chr1:35000000-35050000	0	1	1	1	0	0	0	0	1	0	0	0	1	0	0	0	0	0	0
chr1:30700000-30750000&chr1:35250000-35300000	0	0	0	0	0	1	0	0	0	1	0	1	0	0	0	0	1	0	0
chr1:32550000-32600000&chr1:35250000-35300000	0	0	0	0	0	0	0	0	0	0	0	0	0	0	0	0	0	0	0
chr1:32600000-32650000&chr1:35250000-35300000	1	0	0	0	1	0	0	0	0	0	0	0	0	0	0	0	0	0	0
chr1:32600000-32650000&chr1:35500000-35550000	1	0	0	0	0	0	0	1	0	0	0	0	0	0	0	1	0	0	0
chr1:32550000-32600000&chr1:35550000-35600000	0	1	0	0	0	0	0	0	1	0	0	0	0	0	0	0	0	0	0
chr1:32550000-32600000&chr1:36400000-36450000	0	0	0	0	0	0	0	0	0	0	0	0	0	0	0	0	0	0	0
chr1:32600000-32650000&chr1:36450000-36500000	1	1	1	0	1	1	0	1	0	0	0	0	0	1	0	1	1	0	0
chr1:32150000-32200000&chr1:36500000-36550000	0	0	0	1	0	0	0	0	1	1	0	1	1	1	0	0	0	1	1
chr1:32150000-32200000&chr1:36550000-36600000	0	0	0	1	1	0	0	1	1	1	0	1	0	1	0	0	0	1	1
chr1:34000000-34050000&chr1:36900000-36950000	0	0	0	0	0	0	0	0	0	1	0	0	0	1	0	0	0	1	0
chr1:33150000-33200000&chr1:37850000-37900000	0	0	0	0	0	0	0	0	0	0	0	1	0	0	0	0	0	0	0
chr1:33950000-34000000&chr1:37900000-37950000	0	0	0	0	0	0	0	0	0	1	0	1	0	0	0	0	0	0	1
chr1:34100000-34150000&chr1:37900000-37950000	0	0	0	0	1	0	0	0	0	0	0	0	0	0	0	0	0	0	0
chr1:34300000-34350000&chr1:37900000-37950000	0	0	0	0	0	0	0	0	0	0	0	0	0	0	0	0	0	0	0
chr1:36150000-36200000&chr1:37900000-37950000	0	0	0	0	1	0	0	0	0	0	0	0	0	0	0	0	0	0	0
chr1:37250000-37300000&chr1:37900000-37950000	0	0	0	0	0	0	0	0	0	1	0	1	1	0	0	0	0	0	1
chr1:35550000-35600000&chr1:38100000-38150000	0	1	0	0	0	0	0	0	0	1	0	0	0	0	0	0	0	1	1
chr1:36500000-36550000&chr1:38100000-38150000	0	1	1	0	0	0	0	0	0	1	0	1	0	0	0	0	0	1	1
chr1:36150000-36200000&chr1:38300000-38350000	0	0	0	0	0	0	0	1	0	0	0	0	0	0	0	0	0	0	0
chr1:36200000-36250000&chr1:38400000-38450000	0	0	0	0	0	0	0	0	0	0	0	0	0	0	0	0	0	0	0
chr1:36300000-36350000&chr1:38600000-38650000	0	0	0	0	1	0	0	0	0	1	0	1	0	0	0	0	0	1	0
chr1:33850000-33900000&chr1:38800000-38850000	0	0	0	0	0	0	0	0	0	0	0	1	0	0	0	0	0	0	0
chr1:37450000-37500000&chr1:39300000-39350000	0	1	1	0	1	0	0	0	0	1	0	0	0	0	0	0	0	0	1
chr1:36500000-36550000&chr1:39350000-39400000	0	1	1	0	0	1	1	0	0	1	1	1	0	1	1	0	1	1	1
chr1:39900000-39950000&chr1:41000000-41050000	1	0	0	0	1	1	0	1	0	0	0	0	0	1	0	1	1	0	0
chr1:38950000-39000000&chr1:41350000-41400000	0	0	0	0	0	1	0	0	0	1	0	0	0	1	0	0	1	1	0
chr1:37850000-37900000&chr1:41800000-41850000	0	0	0	0	0	0	0	0	0	0	0	0	0	0	0	0	0	0	0
chr1:38950000-39000000&chr1:42000000-42050000	0	0	0	0	0	0	0	0	0	0	0	0	0	0	0	0	0	0	0
chr1:39650000-39700000&chr1:42850000-42900000	0	1	0	0	0	0	1	0	0	1	0	0	0	1	1	0	0	1	0
chr1:39900000-39950000&chr1:42950000-43000000	1	0	0	0	1	0	0	0	0	1	0	1	0	1	0	0	0	1	0
chr1:39650000-39700000&chr1:43250000-43300000	0	0	0	0	0	1	0	0	0	1	0	1	0	1	0	0	1	1	1
chr1:39400000-39450000&chr1:43400000-43450000	0	0	0	0	1	0	0	0	0	0	0	0	0	0	0	0	0	0	0
chr1:39650000-39700000&chr1:43450000-43500000	1	1	1	0	1	1	0	0	0	0	0	0	0	0	0	0	1	0	0
chr1:39950000-40000000&chr1:43450000-43500000	1	1	1	0	1	1	0	1	0	0	0	0	0	0	0	1	1	0	0
chr1:39300000-39350000&chr1:43750000-43800000	0	1	1	0	1	1	0	0	0	1	0	0	0	1	0	0	1	0	1
chr1:38800000-38850000&chr1:43800000-43850000	0	0	0	0	0	0	0	0	0	0	0	0	0	0	0	0	0	0	0
chr1:40150000-40200000&chr1:43800000-43850000	0	0	0	0	0	0	0	1	0	1	0	0	0	1	0	0	0	1	0
chr1:40200000-40250000&chr1:43800000-43850000	0	0	0	0	0	0	0	1	0	0	0	0	0	0	0	0	0	0	0
chr1:39650000-39700000&chr1:43900000-43950000	0	0	0	0	0	0	0	0	0	1	0	0	0	1	0	0	0	1	0
chr1:39300000-39350000&chr1:44000000-44050000	0	0	0	1	1	0	0	0	1	1	0	0	0	1	0	0	0	1	0
chr1:39550000-39600000&chr1:44000000-44050000	0	0	0	0	1	0	0	0	0	0	0	0	0	0	0	0	0	0	0
chr1:39650000-39700000&chr1:44000000-44050000	1	0	0	1	1	0	0	0	1	1	0	0	0	1	0	0	0	1	0
chr1:41100000-41150000&chr1:45150000-45200000	0	0	0	0	0	0	0	0	0	0	0	0	0	0	0	0	0	0	0
chr1:41100000-41150000&chr1:45750000-45800000	0	1	0	0	0	1	0	0	0	0	0	0	0	0	0	0	0	0	0
chr1:42700000-42750000&chr1:45750000-45800000	0	0	0	0	0	1	0	0	0	1	0	0	0	0	0	0	0	1	0
chr1:44100000-44150000&chr1:45750000-45800000	0	1	0	0	0	0	0	0	0	1	0	0	0	1	0	0	0	1	0
chr1:41100000-41150000&chr1:45950000-46000000	0	1	0	0	0	1	0	0	0	0	0	0	0	0	0	0	0	0	0
chr1:42650000-42700000&chr1:45950000-46000000	1	1	0	0	1	0	0	0	1	1	0	0	0	1	1	1	0	1	0
chr1:43800000-43850000&chr1:45950000-46000000	0	0	0	0	0	0	0	1	0	1	0	0	0	1	0	0	0	1	0
chr1:44000000-44050000&chr1:45950000-46000000	1	0	0	0	0	0	0	0	1	1	0	0	0	1	0	1	0	1	0
chr1:44200000-44250000&chr1:45950000-46000000	0	0	0	0	1	0	1	0	0	1	0	0	0	1	1	0	0	1	1
chr1:44300000-44350000&chr1:45950000-46000000	0	0	0	0	0	0	0	0	0	0	0	0	0	0	0	0	0	0	1
chr1:41100000-41150000&chr1:46050000-46100000	0	0	0	0	0	0	0	0	0	0	0	0	0	0	0	0	0	0	0
chr1:42650000-42700000&chr1:46400000-46450000	0	0	1	1	1	0	0	0	0	0	1	1	0	0	0	0	0	0	0
chr1:44200000-44250000&chr1:47250000-47300000	0	0	0	0	1	0	0	0	0	0	0	1	0	1	0	0	0	0	1
chr1:44300000-44350000&chr1:47250000-47300000	0	0	0	0	0	0	0	0	0	0	0	0	0	0	0	0	0	0	0
chr1:44550000-44600000&chr1:47250000-47300000	1	0	0	0	1	0	0	0	0	0	0	1	0	0	0	1	0	0	0
chr1:46000000-46050000&chr1:47250000-47300000	1	0	0	0	1	0	0	0	0	0	0	1	0	1	0	0	0	0	1
chr1:51100000-51150000&chr1:51850000-51900000	0	0	0	0	0	0	0	1	0	0	0	0	0	0	0	1	0	0	0
chr1:52200000-52250000&chr1:52500000-52550000	0	0	0	0	1	0	1	0	0	1	1	1	0	1	1	0	0	1	0
chr1:51400000-51450000&chr1:52600000-52650000	0	0	0	0	1	0	0	1	0	0	0	0	0	0	0	0	0	0	1
chr1:51400000-51450000&chr1:52650000-52700000	0	0	0	0	0	0	0	1	0	0	0	0	0	0	0	0	0	0	0
chr1:51400000-51450000&chr1:52700000-52750000	1	0	0	0	1	0	0	1	0	0	0	0	0	0	0	1	0	0	0
chr1:49750000-49800000&chr1:53300000-53350000	0	0	0	0	0	0	0	0	0	0	0	0	0	0	0	0	0	0	0
chr1:52500000-52550000&chr1:53700000-53750000	0	1	1	0	0	0	0	0	0	0	0	0	0	0	0	0	0	1	0
chr1:52600000-52650000&chr1:53700000-53750000	0	1	0	0	0	0	0	0	0	0	0	0	0	0	0	0	0	1	0
chr1:53300000-53350000&chr1:53700000-53750000	0	0	0	0	0	0	0	0	0	0	0	0	0	0	0	0	0	0	0
chr1:53350000-53400000&chr1:53700000-53750000	0	0	0	0	0	0	0	0	0	0	0	0	0	0	0	0	0	0	0
chr1:52450000-52500000&chr1:53750000-53800000	0	1	1	0	0	0	0	1	0	0	0	0	0	0	0	0	0	0	0
chr1:52500000-52550000&chr1:53750000-53800000	0	0	0	0	1	0	1	0	0	1	1	0	0	1	1	0	0	1	0
chr1:52600000-52650000&chr1:53750000-53800000	0	1	1	0	1	0	1	1	0	1	0	0	0	1	1	0	0	1	0
chr1:52950000-53000000&chr1:53750000-53800000	1	1	1	0	1	1	1	0	0	1	1	0	0	1	1	1	1	1	1
chr1:53350000-53400000&chr1:53750000-53800000	0	1	1	0	1	0	0	0	0	1	0	0	0	1	0	0	0	1	0
chr1:52600000-52650000&chr1:53800000-53850000	0	1	0	0	0	0	0	0	0	1	0	0	0	1	0	0	0	0	1
chr1:52600000-52650000&chr1:53900000-53950000	0	0	0	0	1	0	0	1	0	0	0	1	0	1	0	0	0	0	1
chr1:52750000-52800000&chr1:54000000-54050000	0	1	1	0	0	0	0	0	0	0	0	0	0	0	0	0	0	0	0
chr1:53300000-53350000&chr1:54400000-54450000	0	0	0	0	0	0	0	0	0	0	0	0	0	0	0	0	0	0	0
chr1:53350000-53400000&chr1:54400000-54450000	0	0	0	0	0	0	0	0	0	0	0	0	0	0	0	0	0	0	0
chr1:51850000-51900000&chr1:55000000-55050000	0	0	0	0	0	0	0	0	0	0	0	0	0	0	0	0	0	0	0
chr1:51700000-51750000&chr1:55100000-55150000	0	0	1	0	0	0	0	0	0	0	0	0	0	0	0	0	0	0	0
chr1:52600000-52650000&chr1:55100000-55150000	0	1	1	0	0	1	0	0	0	1	0	1	0	1	1	0	0	1	0
chr1:55050000-55100000&chr1:55200000-55250000	0	0	0	0	0	1	1	0	0	1	0	0	0	1	0	0	0	1	0
chr1:52500000-52550000&chr1:55350000-55400000	0	1	1	0	0	0	0	0	0	0	0	1	0	1	0	0	0	1	0
chr1:52600000-52650000&chr1:55350000-55400000	0	1	0	0	0	0	0	0	0	0	0	1	0	1	0	0	0	1	0
chr1:52650000-52700000&chr1:55350000-55400000	0	0	0	0	0	0	0	0	0	0	0	0	0	0	0	0	0	0	0
chr1:54250000-54300000&chr1:55350000-55400000	0	0	0	0	0	0	0	0	0	0	0	1	0	0	0	0	0	0	0
chr1:51150000-51200000&chr1:55400000-55450000	0	0	0	0	1	0	0	0	0	0	0	0	0	0	0	0	1	0	0
chr1:51550000-51600000&chr1:55400000-55450000	0	0	0	0	0	0	0	0	0	0	0	1	0	0	0	0	0	0	0
chr1:52600000-52650000&chr1:55400000-55450000	0	1	1	0	0	0	0	0	0	1	0	1	0	0	1	0	0	1	0
chr1:52650000-52700000&chr1:55400000-55450000	0	0	0	0	0	0	0	0	0	0	0	0	0	0	0	0	0	0	0
chr1:52700000-52750000&chr1:55400000-55450000	0	0	1	1	1	0	0	0	0	0	0	1	0	0	0	0	0	0	0
chr1:52950000-53000000&chr1:55400000-55450000	0	1	1	0	1	0	0	0	0	1	1	1	0	0	1	0	1	1	0
chr1:53300000-53350000&chr1:55400000-55450000	0	0	0	0	0	0	0	0	0	0	0	0	0	0	0	0	1	0	0
chr1:54000000-54050000&chr1:55400000-55450000	0	1	1	0	0	0	0	0	0	1	1	0	0	0	1	0	1	1	0
chr1:54250000-54300000&chr1:55400000-55450000	0	0	0	0	0	0	0	0	0	0	0	1	0	0	0	0	0	0	0
chr1:52600000-52650000&chr1:55550000-55600000	0	1	0	0	0	1	0	0	0	1	0	0	0	0	0	0	0	0	0
chr1:51150000-51200000&chr1:55700000-55750000	0	0	0	0	0	1	0	1	0	0	0	0	0	0	0	1	1	0	1
chr1:51300000-51350000&chr1:55700000-55750000	0	1	1	0	1	1	1	0	0	1	1	0	0	1	1	0	1	0	1
chr1:51550000-51600000&chr1:55700000-55750000	0	0	0	0	1	0	0	0	0	0	0	0	0	1	0	0	0	0	0
chr1:52600000-52650000&chr1:55700000-55750000	0	1	1	0	1	0	1	1	0	1	0	0	0	1	1	0	0	1	0
chr1:52600000-52650000&chr1:55750000-55800000	0	0	0	0	1	0	0	1	0	0	0	1	0	1	0	0	0	0	1
chr1:53350000-53400000&chr1:55750000-55800000	0	0	0	0	1	0	0	0	0	0	0	1	1	0	0	0	0	0	0
chr1:52600000-52650000&chr1:55800000-55850000	0	1	0	0	1	0	0	1	0	0	0	1	0	0	0	0	0	0	0
chr1:52750000-52800000&chr1:55800000-55850000	1	0	0	0	1	0	0	0	0	0	0	0	0	0	0	1	0	0	0
chr1:51250000-51300000&chr1:55850000-55900000	1	1	0	0	1	0	0	0	0	0	0	0	0	0	0	0	0	0	0
chr1:52600000-52650000&chr1:55850000-55900000	0	1	0	0	0	0	1	0	0	1	0	1	0	1	0	0	0	1	1
chr1:52600000-52650000&chr1:57350000-57400000	0	1	0	0	0	0	1	0	0	1	0	0	0	1	0	0	0	1	0
chr1:53300000-53350000&chr1:57350000-57400000	0	0	0	0	0	1	0	0	0	0	0	0	0	1	0	0	0	0	0
chr1:52600000-52650000&chr1:57400000-57450000	0	1	1	0	0	0	1	0	1	1	0	1	0	1	1	0	0	1	0
chr1:52700000-52750000&chr1:57400000-57450000	0	1	1	1	1	0	0	0	1	1	0	1	0	0	0	0	0	1	0
chr1:53250000-53300000&chr1:57400000-57450000	0	1	1	1	0	0	1	0	1	1	1	1	0	1	1	0	0	1	0
chr1:53300000-53350000&chr1:57400000-57450000	0	0	0	0	0	1	0	0	0	0	0	0	0	1	0	0	1	0	0
chr1:53350000-53400000&chr1:57400000-57450000	0	1	1	0	0	0	0	0	0	1	0	1	0	1	0	0	0	1	0
chr1:53700000-53750000&chr1:57400000-57450000	0	1	1	0	0	0	0	0	0	0	0	0	0	0	0	0	0	1	0
chr1:53800000-53850000&chr1:57400000-57450000	0	1	1	0	0	0	0	0	0	1	0	0	0	1	0	0	0	0	1
chr1:53900000-53950000&chr1:57400000-57450000	0	0	0	0	1	0	0	0	0	0	0	1	0	1	0	0	0	0	1
chr1:54000000-54050000&chr1:57400000-57450000	0	1	1	1	0	1	1	0	1	1	1	0	0	1	1	0	1	0	0
chr1:54250000-54300000&chr1:57400000-57450000	0	0	0	0	0	0	0	0	0	1	0	1	0	0	0	0	0	0	0
chr1:54750000-54800000&chr1:57400000-57450000	0	1	1	0	0	0	0	0	0	1	0	0	0	1	0	0	0	1	1
chr1:54800000-54850000&chr1:57400000-57450000	0	0	0	0	1	1	0	0	0	0	0	0	0	0	0	0	1	0	0
chr1:55200000-55250000&chr1:57400000-57450000	0	1	0	0	0	1	1	0	1	1	0	0	0	0	1	0	1	1	0
chr1:55350000-55400000&chr1:57400000-57450000	0	1	1	0	0	0	0	0	0	0	0	1	0	1	0	0	0	1	0
chr1:55200000-55250000&chr1:57600000-57650000	0	0	0	0	0	1	0	0	0	0	0	0	0	0	0	0	0	0	1
chr1:52700000-52750000&chr1:57650000-57700000	1	0	0	0	0	0	0	0	0	0	0	0	0	0	0	0	0	0	0
chr1:53700000-53750000&chr1:57650000-57700000	0	0	0	0	0	0	0	0	0	0	0	0	0	0	0	0	0	0	0
chr1:55200000-55250000&chr1:57750000-57800000	0	1	0	0	0	1	1	1	0	1	0	0	0	1	0	0	0	1	1
chr1:54750000-54800000&chr1:57850000-57900000	0	1	0	0	0	0	0	0	0	1	0	0	0	1	0	0	0	1	1
chr1:54850000-54900000&chr1:57850000-57900000	1	1	1	0	1	1	1	1	0	1	0	1	0	1	1	1	1	0	1
chr1:57500000-57550000&chr1:57850000-57900000	0	1	1	0	0	0	0	1	1	1	0	0	0	0	1	0	1	0	1
chr1:53300000-53350000&chr1:57900000-57950000	0	0	0	0	0	1	0	0	0	0	0	0	0	1	0	0	1	0	0
chr1:54550000-54600000&chr1:57900000-57950000	0	1	1	0	0	0	0	0	0	1	0	0	0	1	0	0	0	1	1
chr1:57500000-57550000&chr1:57900000-57950000	0	1	1	1	0	0	0	1	1	1	1	0	0	0	1	0	0	0	1
chr1:54550000-54600000&chr1:57950000-58000000	0	0	0	0	0	0	0	0	0	0	0	0	0	0	0	0	0	0	0
chr1:55700000-55750000&chr1:57950000-58000000	0	0	0	0	1	1	0	0	0	1	0	0	0	0	0	0	1	1	0
chr1:54400000-54450000&chr1:58350000-58400000	0	0	0	0	0	0	0	0	0	0	0	0	0	0	0	0	0	0	0
chr1:54750000-54800000&chr1:59100000-59150000	0	0	0	0	0	0	0	0	0	0	0	0	0	0	0	0	0	0	0
chr1:54750000-54800000&chr1:59150000-59200000	0	0	0	0	0	0	0	0	0	0	0	0	0	0	0	0	0	0	0
chr1:55700000-55750000&chr1:59200000-59250000	1	1	1	1	1	1	1	1	1	1	1	0	0	1	1	1	1	1	0
chr1:58950000-59000000&chr1:59200000-59250000	0	0	0	0	0	0	0	0	0	1	0	0	0	0	0	0	0	1	0
chr1:54750000-54800000&chr1:59450000-59500000	0	1	1	0	0	0	0	0	0	1	0	0	0	1	0	0	0	1	1
chr1:57600000-57650000&chr1:59450000-59500000	0	0	0	0	0	1	0	0	0	0	0	0	0	0	0	0	1	0	1
chr1:57750000-57800000&chr1:59450000-59500000	0	1	1	0	1	1	1	0	0	1	0	1	0	1	1	0	1	1	1
chr1:57950000-58000000&chr1:59450000-59500000	0	0	0	0	0	1	0	0	0	1	0	1	0	0	0	0	1	1	0
chr1:57950000-58000000&chr1:59550000-59600000	0	0	0	0	1	0	0	0	0	0	0	0	0	0	0	0	0	0	0
chr1:54750000-54800000&chr1:59600000-59650000	0	0	0	0	0	0	0	0	0	0	0	0	0	0	0	0	0	0	0
chr1:55400000-55450000&chr1:59600000-59650000	0	0	1	1	1	0	0	0	0	0	0	1	0	0	0	0	1	0	0
chr1:57950000-58000000&chr1:59600000-59650000	0	0	0	0	1	0	0	0	0	0	0	1	0	0	0	0	0	0	0
chr1:56950000-57000000&chr1:59750000-59800000	0	0	0	0	0	0	0	0	0	0	0	0	0	0	0	0	0	0	0
chr1:57400000-57450000&chr1:60000000-60050000	0	1	1	1	0	0	1	0	1	1	1	1	0	1	1	0	0	1	1
chr1:57950000-58000000&chr1:60000000-60050000	0	0	0	0	0	1	0	0	0	1	0	1	0	0	0	0	1	1	0
chr1:58000000-58050000&chr1:60000000-60050000	0	1	1	0	0	0	0	0	0	1	0	0	0	0	0	0	0	0	0
chr1:57400000-57450000&chr1:60150000-60200000	0	0	0	0	0	0	0	0	0	1	0	1	0	0	0	0	0	1	0
chr1:57900000-57950000&chr1:60150000-60200000	0	0	0	0	1	0	0	0	0	1	0	1	0	0	0	0	0	1	0
chr1:57950000-58000000&chr1:60150000-60200000	0	0	0	0	0	0	0	0	0	0	0	1	0	0	0	0	0	0	0
chr1:58100000-58150000&chr1:60150000-60200000	0	0	0	0	1	0	0	0	0	0	0	1	0	0	0	0	0	0	0
chr1:59650000-59700000&chr1:60550000-60600000	0	0	0	0	1	1	0	0	0	1	0	1	0	1	0	0	0	1	0
chr1:60300000-60350000&chr1:60550000-60600000	0	0	0	0	0	0	0	0	0	1	0	1	0	0	0	0	0	0	0
chr1:60400000-60450000&chr1:60550000-60600000	0	0	0	0	0	0	0	0	0	1	0	1	0	1	0	0	0	1	0
chr1:58950000-59000000&chr1:60650000-60700000	0	0	0	0	0	0	0	0	0	0	0	0	0	0	0	0	0	0	0
chr1:61350000-61400000&chr1:63650000-63700000	0	0	0	0	0	0	0	0	0	0	0	1	0	0	0	0	0	0	0
chr1:62700000-62750000&chr1:63750000-63800000	0	1	1	0	0	1	1	0	0	1	1	1	0	1	1	0	1	1	0
chr1:62700000-62750000&chr1:63850000-63900000	0	0	0	0	0	1	0	0	0	0	0	0	0	1	0	0	1	0	0
chr1:63750000-63800000&chr1:63850000-63900000	0	0	0	0	0	1	0	0	0	0	0	0	0	1	0	0	1	0	0
chr1:64050000-64100000&chr1:64300000-64350000	0	0	0	0	0	0	0	0	0	0	0	0	0	0	0	0	0	0	0
chr1:62700000-62750000&chr1:64400000-64450000	0	1	1	0	0	0	0	0	0	1	0	0	0	1	0	0	0	0	0
chr1:64750000-64800000&chr1:65100000-65150000	1	0	0	0	1	0	0	1	0	0	0	0	0	0	0	0	0	0	0
chr1:64100000-64150000&chr1:65900000-65950000	1	0	1	0	1	0	0	0	0	0	0	0	0	0	0	1	0	0	0
chr1:64750000-64800000&chr1:65900000-65950000	0	0	0	0	0	0	0	0	0	0	0	0	0	0	0	1	0	0	0
chr1:65100000-65150000&chr1:65900000-65950000	1	0	0	0	1	0	0	1	0	0	0	0	0	0	0	0	0	0	0
chr1:65150000-65200000&chr1:65900000-65950000	1	1	1	0	1	0	0	0	0	0	0	0	0	0	0	1	0	0	1
chr1:65100000-65150000&chr1:66050000-66100000	0	0	0	0	0	0	0	0	0	0	0	0	0	0	0	0	0	0	0
chr1:65150000-65200000&chr1:66150000-66200000	0	1	1	0	1	1	1	0	0	1	0	1	0	1	1	0	1	1	1
chr1:62150000-62200000&chr1:66700000-66750000	1	0	0	1	1	1	1	0	1	1	1	0	1	1	1	1	1	1	1
chr1:66350000-66400000&chr1:66700000-66750000	0	1	1	1	1	1	1	1	1	1	1	1	0	1	1	0	1	1	1
chr1:65900000-65950000&chr1:67000000-67050000	1	1	0	0	1	0	0	1	0	0	0	0	0	0	0	0	0	0	1
chr1:64300000-64350000&chr1:67150000-67200000	0	1	1	0	0	0	0	0	0	0	0	0	0	0	0	0	0	0	0
chr1:64150000-64200000&chr1:67600000-67650000	0	0	0	0	0	0	0	1	0	0	0	0	0	0	0	0	0	0	0
chr1:64400000-64450000&chr1:67600000-67650000	1	0	0	0	0	0	0	0	0	0	0	0	0	0	0	0	0	0	0
chr1:65000000-65050000&chr1:68100000-68150000	0	0	0	0	1	0	0	0	0	0	0	0	0	0	0	0	0	0	0
chr1:65000000-65050000&chr1:69200000-69250000	0	0	0	0	1	0	0	0	0	0	0	1	0	0	0	0	0	0	0
chr1:65000000-65050000&chr1:69450000-69500000	0	0	0	0	1	0	0	0	0	0	0	0	0	0	0	0	0	0	0
chr1:65100000-65150000&chr1:69650000-69700000	1	0	0	0	1	0	0	1	0	0	0	0	0	0	0	0	0	0	0
chr1:70650000-70700000&chr1:74000000-74050000	0	1	1	0	0	1	0	0	0	0	0	0	0	0	0	0	1	0	0
chr1:72800000-72850000&chr1:74350000-74400000	0	1	1	0	0	0	0	0	0	1	0	0	0	1	0	0	0	1	0
chr1:70800000-70850000&chr1:74550000-74600000	0	0	0	0	0	0	0	0	0	0	0	0	0	0	0	0	0	0	0
chr1:73150000-73200000&chr1:74650000-74700000	0	0	0	0	0	0	0	0	0	0	0	0	0	0	0	0	0	0	0
chr1:73600000-73650000&chr1:74650000-74700000	0	0	0	0	0	0	0	0	0	0	0	1	0	0	0	0	0	0	0
chr1:72800000-72850000&chr1:76600000-76650000	0	0	0	0	0	1	0	0	0	0	0	0	0	1	0	0	1	0	0
chr1:75900000-75950000&chr1:76600000-76650000	1	0	0	0	0	1	0	0	0	0	0	0	0	1	0	0	0	0	0
chr1:77150000-77200000&chr1:77400000-77450000	0	1	1	0	0	0	0	0	0	1	0	0	0	1	0	1	0	1	0
chr1:75700000-75750000&chr1:77550000-77600000	0	1	0	0	0	0	0	0	0	1	0	0	0	1	0	0	0	1	0
chr1:75700000-75750000&chr1:78300000-78350000	0	1	1	0	0	0	0	0	0	1	0	0	0	1	0	0	0	1	0
chr1:75700000-75750000&chr1:78450000-78500000	0	0	0	0	0	0	0	0	0	0	0	0	0	0	0	0	0	0	0
chr1:74350000-74400000&chr1:78500000-78550000	0	1	0	0	0	0	0	0	0	1	0	1	0	1	0	0	0	1	0
[truncated: 18,992 more rows]
