# Supplementary material for: Cell-type specialization is encoded by specific chromatin topologies
Source: Nature. 2021 Nov 17;599(7886):684–91. doi: 10.1038/s41586-021-04081-2 (PMC8612935; doi:10.1038/s41586-021-04081-2)
Supplement: Supplementary file 34 — Source Data Extended Data Fig. 10 [file 41586_2021_4081_MOESM34_ESM.xlsx]

## Sheet: legend
	description
ED10a	Contact distances (Mb) for TF-motif containing groups
ED10b-i	PGN_neurod_aggregate_plot
ED10b-ii	PGN_random_matched_to_neurod_aggregate_plot
ED10b-iii	PGN_ctcfctcf_aggregate_plot
ED10b-iv	PGN_random_matched_to_ctcfctcf_aggregate_plot
ED10b-v	DN_ctcfctcf_aggregate_plot
ED10b-vi	DN_random_matched_to_ctcfctcf_aggregate_plot
ED10b-vii	DN_foxa1_tf_aggregate_plot
ED10b-viii	DN_random_matched_to_foxa1_tf_aggregate_plot
ED10b-ix	DN_neurod_tf_aggregate_plot
ED10b-x	DN_random_matched_to_neurod_tf_aggregate_plot
ED10c	Number of contacts with TAD borders within 0, 1 or 2 contacting windows
ED10d	Number of contacts with AA, AB, BA or BB compartments in each contacting window
ED10e	n/a
ED10f-i	Number of contacts in DNs containing TF-motifsfor each TF, related to network analysis
ED10f-ii	Number of contacts in PGNs containing TF-motifsfor each TF, related to network analysis
ED10f-iii	Community assignment for DN network analysis
ED10f-iv	Community assignment for PGN network analysis
ED10g	percentage of contacts with both windows containing expressed genes, after random permutation of expressed genes
ED10h	PGN and DN differentially expressed genes in each TF-motif group
ED10i	Differential Z-Score matrix values for Chr11:65,400,000-70,400,000
ED10j	Differential Z-Score matrix values for Chr1:160,000,000-166,000,000
ED10k	Matrices are available in GEO repository, accession number: GSE94364

## Sheet: ED10a
PGN_neurod_distance_Mb	PGN_ctcfctcf_distance_Mb	DN_ctcfctcf_distance_Mb	DN_foxa1_tf_distance_Mb	DN_neurod_tf_distance_Mb
1.4	4.25	4.05	4.45	2.2
3.35	4.7	2.35	3.05	4.65
4.35	2.4	2.1	0.15	3.35
4.5	0.45	0.95	0.5	1.55
4.7	4.25	0.4	3.45	2.2
3.5	2.75	1.35	4.3	4.4
4.9	2.25	2.45	1.25	4.35
4.9	4.75	1.15	1.65	2.6
0.55	4.9	4.95	1.8	1.1
1.55	3.2	3.2	1.15	3.4
2.4	3.45	4	0.8	4.25
1.55	2.35	3.2	2.65	1.4
0.1	0.25	4.2	4.45	1.5
2.8	3.45	1.55	4.9	0.25
4.85	4.2	2.2	1.9	4.4
1.7	4.8	2.4	4.65	2.9
1.35	4.4	1.05	4.35	4.85
2.65	3.85	3.45	2.15	0.1
2.6	3.1	3.85	2.45	3.35
2	5	2.5	1.5	4.5
4.95	4.45	2.3	4.9	4.2
3.1	1	1.8	2.25	3.8
2.3	2.1	3.5	3.1	4.95
4.65	4.25	0.4	4.95	4.55
3.6	4.2	4.7	4.15	2.25
4	3.9	2.4	0.7	2.6
4.3	3.45	4.7	1.25	0.9
3.35	0.6	2.8	1.75	2.85
4.35	3.85	2.85	2.95	1.9
4.85	2.15	1.45	3.95	2.25
1.5	1.9	4.3	3.65	4.85
2.35	3.65	3.45	4.15	1.3
1.55	0.85	4.2	4.05	3.9
3.15	4.9	2.55	4.35	1.35
2.3	4.7	4.1	1.6	3.4
5	3.65	1.3	4.75	2.15
4.5	0.95	3.5	4.35	3
0.8	4.55	2.55	3.5	3.5
1.45	3.7	2.85	4.8	4
2.55	4.75	4.65	4.45	2.75
1.65	2.6	1.85	0.45	4.25
4.2	1.65	3.25	3	2.15
3.8	4	4.2	1.9	3
1.45	0.65	2.35	1.1	4.5
2.85	2	1.75	3.1	5
4.85	0.45	2.3	1.3	3.1
4.35	0.4	1.05	3.8	1.75
3.1	0.4	4.25	4.55	2.25
1.3	1.95	3	0.2	1.15
4.15	1.35	1.15	4.25	2.35
1.75	3.3	4.9	3.25	1.45
3.8	2.8	2.5	0.45	2.45
2.75	2.45	0.85	2.75	2.8
4.8	3.6	1.8	3.45	4.25
3.7	3.85	1.1	1.55	4.95
2.9	1.1	3.4	4.5	2.05
2.9	1.8	4.9	3.45	0.9
2.65	2.9	0.1	2.05	2
3.05	1.7	4.1	2.35	1.65
3.55	2.25	2.45	4.45	3.6
1.15	4.45	3.55	3	2.35
4.85	0.8	3.15	4.2	3.9
2.95	3.25	2.2	0.6	3.1
1.85	4.2	3.2	3.45	4.9
3.7	2.75	5	4.35	3.1
1.45	4.75	3.85	1.65	3.85
2.55	2.1	2.65	0.15	3
4.8	1.65	3.15	0.25	2.15
2.15	3.95	2.05	1.05	1.75
2.35	3.65	3.55	4	2.05
2.25	4.55	2.15	0.65	2.25
1.7	3.15	3.4	5	2.1
3.25	4.65	4.85	2.6	3.5
3.25	0.7	3.6	4.65	1.4
1.55	1.35	4.3	3.45	2.95
0.95	2.05	4.15	2.1	2.1
4	1.7	0.6	2.75	5
3.05	1.7	3.85	3.5	3.3
3.45	1.8	4.6	4.35	2
2.8	1.65	4.8	0.15	3.05
2.9	1.55	2.5	4.2	0.25
0.7	0.5	3.05	1.8	3.2
5	1.65	0.35	3.4	1.9
4.45	3.1	4.5	4.55	1.95
1.9	3.85	2.35	0.3	4.05
0.25	2.35	3.95	1.1	0.45
0.95	4.4	2.6	1.65	4.75
0.35	2.35	1.6	4.4	2.4
3.2	2.3	3.85	2.8	4.5
0.95	3.25	4.45	2.05	4.25
4.8	1.75	2.35	4.25	1.85
4.1	4.3	3.65	3.4	1.15
4.45	2.9	2	3.6	3.4
0.15	3	1.1	3.6	4.8
1.7	4.9	0.7	4.75	3.85
4.8	1.6	0.1	2.75	3.05
0.6	4.9	4.5	4	4.25
4.5	1.5	3.45	3.2	2.25
1.45	2.55	4	4.2	2.85
4.7	0.4	2.4	3.85	4.1
2.5	2.5	3.85	2.55	4.5
0.2	2.35	4.15	3.75	1.9
4.85	3.35	3.15	3.8	4.7
4.75	2.25	0.75	2.3	3.75
0.5	2.75	1.15	3.55	4.9
3.35	2.55	1.7	4.35	1.3
0.3	3.1	3.85	3.6	3.3
2.65	2.15	0.3	2.65	3.85
4	0.75	0.35	4	0.1
3.85	0.3	0.2	0.2	4
0.45	3.2	0.95	4.15	2.65
4	1.75	3.65	4	4.2
0.5	4.45	2.2	3.4	1.4
1.3	2.55	5	4	4.3
3.1	4.45	0.9	3.45	4.45
4.5	2.9	1.5	2.25	2.7
1.35	2.8	4.45	4.25	2.4
2.2	0.1	3.4	1	0.8
4.9	0.1	0.5	4.65	1
2.75	0.3	4.95	1.75	2
1.95	0.25	1.45	4.8	4.4
1.4	2.75	0.35	1.6	4.2
0.75	0.45	2.2	0.2	4.45
4.35	2.6	4.05	1.1	3.95
0.25	0.35	1.5	2.95	4.2
4.75	1.65	1.15	1.55	4.5
2.65	4.3	0.25	3.7	2.4
4.45	4.6	3.35	3.2	2.85
2.35	3.9	4.3	3.5	3.55
1	1.1	4.3	0.8	1.4
0.2	4.15	1.4	2.25	4.25
1.2	4.65	3	3.4	3.65
2.6	3.1	3.5	4.35	2.75
4.7	0.3	1.75	4.55	1.7
0.1	1.7	4.7	0.45	1.55
3.85	0.4	4.25	2.95	4.35
4.35	1.85	1.2	4.2	4.85
1.65	4.6	3.4	2	2.8
0.15	3.7	4.6	4.75	1.45
4.4	0.1	4.2	3.45	3.7
3.15	1.5	3.35	3.7	0.7
1.3	2.2	4.3	2.9	4
0.9	4.95	1.55	2.85	3.6
2.2	0.35	4.55	3.75	2.25
1.35	0.75	1.4	4	4.45
1.5	2.45	0.5	0.25	4.5
4.65	0.15	0.1	3.55	4.35
2.65	3.15	0.9	2.4	2.25
2	3.15	3.9	4.65	2.25
0.55	3.85	3.05	1.05	4.25
2.25	1.95	3.95	4.6	4.45
2.2	1.9	0.1	2.8	3
1.55	0.35	1.75	3.55	1.5
3.45	3.9	3.85	0.25	4.55
0.15	4.4	4.4	3.75	4.75
4.7	1.4	4.45	4.75	4.8
3.6	3.1	0.1	1.25	4.25
3.2	3.05	3.3	1.1	1.45
2.95	2.05	4.25	3.75	3.1
4.95	4.6	2.6	2.9	4.2
4.2	2.65	3.7	1	2.8
2.2	2.8	4.15	3.85	4.05
3.6	4.1	4.2	2.7	0.4
0.1	2.15	3.4	1.55	4.75
3.15	2.35	2.65	3.9	2.85
3.05	0.9	3.15	5	4.5
1.85	1.95	3.95	5	4.2
5	2.9	1	3	0.55
5	0.4	2.4	2.75	3
5	0.6	2.4	2.95	3.35
0.4	1.9	4.1	1.3	4.5
2.4	3.7	3.95	2.15	1.65
1.6	2.45	4.05	4.3	3.25
0.1	3.9	3.1	2.95	4.4
1.75	0.2	3.55	1.3	2.65
2.9	3.55	2.75	1.45	4.15
2.3	2.8	4.9	4.65	0.45
4.05	3.55	3.7	2.8	5
0.6	3.35	0.85	2.1	4.65
4.9	1.7	2.9	3.8	2.25
3.85	0.2	4.5	1.35	2.85
3.5	1	2.1	3.2	3.9
4.5	4.7	4.9	3.6	3.05
0.15	0.6	2.5	2.8	4.25
5	1.4	3.4	2.7	4.35
1.1	0.8	4.55	0.6	3.6
1.4	4.2	2.7	3.4	0.9
0.15	5	1.45	1.95	2.7
4.3	3.9	2.25	3.3	4.45
2.45	4.75	3.3	3.25	4.35
0.75	1.65	4.85	3.7	2.75
3.3	4.45	0.15	5	2.25
5	4.8	4.4	3.1	2.5
0.65	3.45	3.7	1.45	3.25
1.7	3.2	0.75	1.15	3.1
1.65	1.1	3.1	4.9	3.2
1.1	3.75	0.45	2.15	0.25
2.9	2.35	2.5	4.85	4.95
1.8	3.1	2.1	0.4	2.15
0.4	4.2	5	0.45	3.5
3.2	3.8	2.45	3.45	1.2
0.4	1.85	0.8	0.7	3.65
1.85	3.9	0.25	4.4	0.45
4.85	4.55	2.25	2.35	0.1
4.2	2.4	4.75	3	0.5
4.7	0.5	0.15	0.9	2.35
3.95	1.15	4.4	3.75	4.2
2.1	0.8	0.95	1.4	3.8
4.85	3.2	2.7	1.55	4.35
4.25	2.5	1.35	0.65	4.1
2.4	4.75	4.45	3.7	2.85
4.35	0.55	0.95	2.9	3.25
2.6	0.95	3.4	2.95	1.55
4.75	3.35	4.35	3.55	3.1
2.5	4.3	3.25	2.55	4.95
3.75	0.45	0.15	3.15	3.7
4.55	4.6	0.3	3.55	3.45
3.75	4.05	4.95	4.35	4.6
0.5	4.85	4.35	1.6	3.55
3.55	2.3	2.9	0.35	0.45
2.35	4.2	2.15	0.6	1
5	1.45	1	1.9	1.75
1.65	3.35	3.1	4.1	1.1
3.8	2.4	0.45	4.35	1.7
1.6	3.2	3.2	2	3.6
4.45	4.8	3.15	4.45	4.75
4.3	1.05	1.45	1.5	1
3.25	2.9	2.05	1.95	0.95
2.3	0.75	2.1	2.85	0.95
4.8	3.8	0.55	3.3	3.9
2.6	3.4	1.2	4.65	2.2
0.85	3.05	1.1	3.3	1.45
4.85	1	2.05	2.25	2.95
0.5	0.5	2.35	4.65	1.25
3.25	3.7	4.25	3.55	3.25
3.7	3.8	0.35	3.75	2.85
2.25	3.45	4.4	2.45	3.6
0.7	0.9	2.2	3.9	3.5
1.85	3.95	5	0.3	4.7
3.2	1.1	3.2	3.1	1.1
1.85	1.5	2.65	1.3	4.7
5	4.15	3.5	2.85	4
2.7	0.65	1.95	4.9	2.85
2.9	4.45	2.7	3.95	1.2
4.85	4.6	4.9	1.55	4.25
2.55	4.6	3.05	3.8	0.15
3.95	4.95	1.35	2.1	2.1
0.35	4.6	4.15	1.85	4.65
4.85	0.75	3.4	2.35	1.25
4	4.2	4.25	0.45	2.2
4.8	2.9	4.85	3.05	0.6
1.15	4.4	1.2	4.7	3.7
0.65	4.75	0.2	4.9	3.55
4.2	4.6	2.1	4.1	0.65
2.95	3.5	4.95	3.9	3.95
3.45	4.2	4.2	4.85	1.35
4.65	3.3	4.45	3.05	1.5
4.8	4.35	4.55	0.15	4.7
2.35	3.2	3.2	2.8	4.55
0.15	1.55	2.15	2.65	3.4
2.2	1.75	4	3.15	0.25
1.3	3.8	0.25	3.95	4.5
0.3	0.25	0.25	0.35	3.85
4.7	3	2.35	4.95	3.55
4.55	2.15	4.9	1.9	0.4
4.8	0.4	3	2.6	0.85
2.4	3.25	3.4	2.35	2.85
2.6	2.85	4.15	4.7	3.6
0.3	3.95	3.3	3.95	2.5
0.9	1.4	2.45	0.5	3.5
1.95	1.75	4.85	2.6	0.3
1.5	4.15	3.2	0.4	3.9
3.5	0.25	5	0.75	4.9
3.4	4	0.7	2.1	4.95
0.4	0.25	2.65	4.1	0.6
3.2	2.1	4	1.75	3.85
4.5	4.4	3.25	1.65	0.1
2.45	0.1	4	4.3	4.25
4.1	3.2	3.3	2.1	5
1.95	1.6	0.55	4.85	3.85
3.4	2.05	2.4	2.2	1.45
1.05	3.25	4.05	0.1	4.15
2.25	3.4	3.8	2.55	4.85
4.7	2.1	1.95	2.95	2.75
4.55	1.35	4.3	1.3	4.85
2.05	3.2	3.8	0.45	3.1
2.4	3.95	2.05	1.95	4.05
0.5	4.3	0.9	2.2	4.25
1.8	0.5	1	2.45	4.25
4.4	0.9	4.55	2	0.2
3.15	4.9	4.95	4.75	0.15
1.65	4.35	4.25	3.85	2.05
4.05	4.05	2.35	1.6	0.35
4.25	5	2.6	2.1	1.3
0.6	3.3	2.65	3	2.9
2.15	3.15	4.95	3.5	0.65
4.9	1.3	3.75	0.4	0.35
1.45	4.55	0.3	1.05	3.15
1.25	1.65	1.25	2.55	1.65
2.1	2.2	3.15	2.3	3.85
0.45	4.95	3.25	2.6	2.35
4.5	0.3	1.4	3	4.6
1.7	1.4	4.6	2.35	4.35
2.75	4.35	4.3	0.65	0.75
2.15	1.85	3.1	2.8	0.3
1.05	1	4.4	3.15	1.1
4.5	4.15	0.75	4.4	5
4.25	4.75	0.15	3.5	4.4
0.15	3.5	3.7	4.8	1.15
1.25	4.85	0.6	1.4	1.3
4.85	1.4	0.1	4.95	3.15
2.5	2.7	4.95	2.7	3.4
3.8	2.95	4.45	4.5	1.45
4.9	2.45	1.85	0.65	4.7
0.25	2.75	1.5	4.55	1.95
2.2	3.3	3.95	4.15	2.75
3.5	4.7	2.8	3.05	0.15
4.6	0.75	1.3	3.25	2.15
0.4	4.05	1.5	4.65	4.6
3.3	0.6	4.7	3.8	3.95
0.6	1.5	1.8	3.75	1.45
2.6	0.2	3.1	2.35	2.45
2.6	1.75	2.55	2.55	4.2
3.45	3.7	0.5	1.35	1.5
4.55	2.55	1.3	3.05	3.85
1.7	0.5	2.15	3.85	3.6
3.55	1.25	0.55	2.15	1.25
2.95	1.15	2.9	4.3	2.25
4	0.95	3.75	4.9	2.4
0.8	1.1	2.9	1.1	0.45
1.5	0.55	4.75	4.9	4.1
1.4	2.35	1.9	4.7	0.4
3.65	2.65	1.7	0.4	0.15
2.7	1.85	1	4.45	3.75
2.25	0.15	2.65	1.4	3.55
2	0.9	4.05	3.7	3.5
1.7	3.2	4.8	2.95	3.2
1.95	3.55	3.9	3.25	3.1
0.6	0.25	2.7	3.05	2.75
3.8	2.95	4.9	3.4	1.95
0.25	2.45	4.4	4.45	4.65
0.4	4.3	5	0.15	2.35
2.5	1.05	2.5	2.7	3.85
2.9	4.1	3.15	3.9	2.4
0.75	4.75	3.8	3.15	4.95
1.1	3.45	1.4	4.4	0.15
2.25	0.9	4.1	0.65	1.4
2.2	4.85	2.1	4.1	2.45
1	0.1	1.95	2.8	2.25
0.85	2.2	3.55	2.35	0.9
2.3	0.4	1.45	3.35	1.7
1.35	1.45	0.45	4.55	1.6
3	0.35	3.45	3.55	2.25
2.5	4.95	4.45	4.15	4.15
2.95	3.5	3.5	4.6	2.55
1.8	0.2	1.65	4.05	1.45
4.45	3.95	2.1	0.8	2.25
4.35	3	4.65	4.25	0.35
0.9	3.65	2.25	0.35	2.55
0.1	3.6	2.55	3.5	1.95
2.05	1.9	0.65	4.05	4.4
1.75	2	1.6	1.5	3.55
1.55	4.55	1.75	4.55	1.8
2.25	3.75	3.1	3.5	2.65
4.15	3.85	1.95	0.3	3.15
2.1	3.75	0.45	3.05	3.75
0.1	3.25	4.95	2.35	2.8
3.15	1.5	2.45	1.75	0.75
3.1	4.5	3.4	0.75	2.75
4.9	4.25	3.3	2.55	3.85
2.45	4.05	2.35	2.15	4.6
3.2	1.85	0.3	4.6	1.95
0.75	4.7	3.35	0.1	3.85
4.35	1.4	3.6	4.1	2.4
2.15	3.55	2.7	4.7	4.05
3.8	4	3.05	2.1	1.35
3.45	2.95	0.35	3.45	3.6
4.95	0.5	0.2	1.4	0.1
4.75	2.85	1.3	4.5	2.9
4.8	2	5	0.45	1.6
4.3	2.55	4.15	4.95	2.85
2.45	1.7	1.25	3.45	1.5
4.05	2.7	3.1	2.6	3.75
2.45	1.45	4	2.35	4.95
4.65	2.6	4.35	2.9	1.3
2.25	4.2	0.95	0.65	3.7
2.45	4.35	4.3	0.95	2.1
2.75	0.25	4.5	2.55	3.05
0.95	3.95	3.4	2.05	5
3.75	1.95	2.9	3.35	3.35
4.4	3.1	1.45	3.7	4.8
4.9	2.55	1.3	4.75	4.15
4.5	0.85	4.7	1.25	3.95
3.85	2.35	4.45	3.9	0.35
3.45	3.5	3.65	4.4	3.6
2.15	0.15	2.1	4.4	2.3
4.75	1.1	2.25	4.85	2.95
3.35	1.55	4.55	0.4	1.7
4.8	4.2	4.6	2.2	2.25
4.9	3.8	1.05	1.15	4.9
4.15	0.3	4.45	3.55	4.9
4.15	4.6	0.25	1.05	0.2
4.95	3.05	1.2	1.55	2.3
4.8	3.85	4.65	4.05	1.75
1.35	0.15	3.8	3.35	3.8
4.65	2.75	3.3	3.3	4.55
3	3.1	4.35	0.2	4.45
2.4	3	3	2.4	2.45
3.9	2.6	1.1	0.2	3.8
0.15	4.1	0.1	2.8	0.65
0.6	1.05	4.1	2.7	0.95
2.45	0.85	0.25	4.05	1.4
4.85	2.2	2.7	1.85	2.6
0.45	4.5	1.25	4.5	1.4
2.5	3.35	3.15	2.2	2.8
1.9	2.7	5	2.55	2.5
0.55	0.55	4.05	2.2	3.8
2.35	0.45	1.65	4.7	1.25
4.65	2.2	3.2	2.5	3.95
2.95	0.15	1.4	4.4	3.9
4.85	2.3	4.55	3.95	2.55
0.45	0.5	4.95	2.65	3.25
4.1	1.9	1.85	1.35	4.3
4.2	4.85	2.7	2.6	2.55
2.15	0.7	4.4	5	1.35
2.55	0.6	3.95	4.9	3.95
4.95	0.5	1.9	4.75	2.55
1.65	3.9	3.7	1.65	2.35
0.95	3.15	4.45	2.1	0.6
0.1	3.25	3.4	3	2.3
3.75	0.95	4.75	0.15	3.9
3.8	1.05	4.7	4.6	0.85
4.1	2.5	4.35	3.95	2.85
1.55	0.45	4.9	4.6	4.85
1	0.1	4.15	0.6	4.35
1.85	3.55	3.65	4.4	3.85
0.1	3.4	3.25	2.1	3.45
2.5	1.15	0.15	3.75	4.2
3.65	4.95	2.7	2.1	4.95
4.5	0.2	1.55	2.8	1.45
0.7	4.7	1.9	0.8	3.9
4.05	0.1	1.4	2.55	3.55
3.15	1.9	3.75	2.7	0.35
1.45	4.8	4.75	1.3	1.35
2.6	0.1	1.85	0.6	2.3
0.5	0.15	2.45	0.3	4.95
4.4	0.1	2.55	2.95	1.95
1.85	5	4.9	3.05	0.1
2.65	2.65	2.65	4.85	4.7
1.3	2.4	0.35	1.7	4.45
0.2	1.2	4.4	4.8	2.75
2.65	4.7	1.35	1.6	5
4.1	4.05	1.25	4.8	4.1
2.95	1.65	3.45	3.35	4.25
4.85	1.35	3.9	2.4	2.15
4.05	3.9	0.15	1.15	2.4
4.4	4.8	3.1	2.55	4
3.95	4.65	2.45	3.05	4.95
4.95	4.25	1.9	3.25	0.25
0.2	3.3	4.55	2.2	1.7
4.2	0.3	1.95	4.55	3
0.25	2.65	4.95	1.55	3.75
2.25	1.7	4.1	3.35	3.35
0.45	4.8	4.4	2.65	2
2.75	3.2	3.15	1.5	4.2
4.35	4	2.95	4.55	4.35
2.35	4.45	1.95	1	4.25
2.05	0.7	0.35	2.75	3.8
4.1	3.35	1.4	3.05	1.45
3.85	1.7	0.95	1.6	2.7
2.3	4.8	3.6	3.8	4.8
1.45	3.3	1.7	2.75	3.65
2.6	4.1	3.9	4.1	0.5
1.7	3.1	4.1	3.45	1.65
4.3	0.65	3	3.1	2.3
4.2	4.75	2.3	2.85	0.2
0.5	4.45	0.6	1.6	3.45
0.35	0.3	4.1	4.6	3.3
3.45	4.25	2.7	3.15	0.9
2.7	0.6	2.5	3.6	4.9
0.75	0.8	0.15	4.7	4.6
4	2.5	0.8	1.85	4.9
2.35	1.55	0.2	1.95	2.8
1	0.8	4.8	4.3	3.2
0.45	3.25	3.7	3.05	0.3
0.55	2.8	0.45	4.05	3
0.25	1.55	4.9	2.1	2.8
3.75	1.3	0.95	3.25	4.2
4	3.8	3.5	0.45	4.25
4.1	3.95	0.5	1.8	2.95
4.15	1.75	3.4	3.1	2.5
4	3.95	0.15	2.3	2.2
3.8	3.6	2.4	4.3	4.4
4.45	2.35	4.45	2.7	4.35
0.4	4.8	0.3	2.6	2.7
3.95	0.65	2.8	0.1	4.6
3.1	3.5	0.1	3.85	4.45
0.9	4.6	3.15	2.35	0.95
0.1	1.85	3.25	4.55	2.55
3.8	3.3	3.4	3.15	3.3
3.6	4.75	1.55	4.3	0.65
1.95	4	4.95	4.15	2.1
0.3	0.8	3.7	3.1	2.25
2.45	3.25	0.1	4.6	3.9
1.75	4.3	4.85	0.2	3.45
3.9	1.2	3.55	1.15	4.5
4.75	1.4	3.65	4.25	1.9
2.95	1.2	2.7	4.2	1.85
4.45	2.75	4	1.15	2.25
0.55	4.6	3.6	2.3	0.25
0.8	0.55	3.65	4.1	3.05
2.75	1	3.8	1	0.35
3.1	3.75	3.3	5	0.25
4.25	2.25	4.9	0.85	2.9
4.2	0.95	0.1	2	3
4.35	2.95	1	0.5	0.45
4.6	4.8	4	0.4	2.2
3.9	2.2	0.15	1.2	2.8
3.95	2.05	2.85	4.8	3.4
2.05	1.9	4.95	0.5	2.65
3.95	0.6	3.95	3.6	1.8
5	2.6	3.5	2.85	0.75
3.2	0.7	2.9	4.45	3.5
0.7	3.65	4.95	2.8	3.45
0.6	0.8	4.8	1.75	3.65
0.4	4.45	3.9	4.7	4.55
0.8	3.55	4	1	1.6
4.05	2.3	2.95	4.25	3.05
4.5	0.15	4.5	4.55	2.5
2.45	0.4	3.55	4.3	3.35
3.65	4.8	4.25	4.45	1.8
4.1	0.25	4.2	4.6	4.2
3.3	4.85	4.65	3.6	1.75
3.75	0.45	4.3	4.7	4.85
2.7	3.75	1.8	4.85	0.35
4.15	2.95	3.1	4.5	3.9
0.25	0.7	3.75	1	3.9
4.05	0.2	4.75	0.2	3.35
4.6	2.75	1.95	4.35	3.8
2	3.5	5	4.9	3.55
2.3	3.6	2.75	1.05	3.3
3.6	4.9	3	4.9	2.95
4.55	4.15	4.65	1.5	4.1
4.35	2.15	2.9	3.35	3.95
0.35	2.6	0.25	1	3.3
1.85	0.5	2.05	0.5	0.15
1.2	2.8	0.35	1.85	3.1
1.2	0.4	0.3	4.3	3.25
1.85	0.5	2.1	4.2	2.95
3.9	1.15	4.25	4.4	4.2
2.45	0.8	2.1	3.55	3.6
4.05	1.95	4.9	0.8	4.85
3.8	1.7	3.05	4.85	0.35
1.25	3.05	2.85	2.25	1.2
4.65	1.15	3.35	0.3	2.95
2.5	1.25	3.7	1.4	2.45
0.25	0.35	0.65	1.1	2.3
3.65	2.9	3.75	1.25	1.3
1.75	1.4	4.3	4.85	4.6
4.15	0.45	3.7	4.6	4.45
2.2	1.25	3.7	1.9	3.8
2.8	4.05	1.6	0.9	2.9
4.9	4.45	0.25	3.35	3.85
4.55	4.9	3.85	2.15	2.05
1.6	3.95	2.95	1.6	0.85
0.55	1.65	0.15	2.4	1.1
4	0.15	3	1.95	1.7
0.85	2.25	0.95	0.1	1.2
2.45	3.85	2.35	4.15	2.9
1.75	4.3	2.9	4.45	2.25
0.95	4.95	3.25	0.2	2.15
2.65	4.7	0.15	0.4	1.6
4.2	0.6	2.7	2.9	0.25
1.15	0.3	3.3	1.6	4.7
2.55	4.45	4.2	0.15	1.75
4.2	0.4	0.15	0.55	0.8
1.9	1.4	2.95	2.9	2.1
3.15	2.2	3.35	4.45	1.1
1.5	4.4	4.3	0.15	1.95
4.95	4.95	1.9	3.2	2.95
3.65	0.25	3.1	1.4	1.15
2.55	0.55	3.4	2.4	4.05
0.4	1.95	4.4	2.9	2.4
4.1	3.15	1.95	3.65	4.8
1.9	0.1	4.05	4.65	4.05
3.05	3.55	3.4	2.45	3.5
0.4	4.45	4.6	4.65	2.5
0.25	0.35	0.5	1.15	1.9
2.9	3.1	2.85	1.45	0.55
3.95	1.5	1.8	0.7	2.15
3.3	3	4.45	0.55	2.6
1.45	1.85	0.1	2	3.7
2.75	2.3	1.55	2.55	4.05
0.25	4.2	1.4	3.3	0.1
0.25	0.1	0.5	2.85	2
2.1	0.95	4.65	1.6	2.3
5	3.65	2.3	1.55	1.45
3.85	0.45	2.1	1.65	2.45
0.75	3	2.7	4.8	1.65
3.6	3.35	3.65	4.75	4.9
3.3	2.15	2.5	0.75	3.3
4.25	4.05	0.1	3.35	4.95
0.8	0.6	4.5	3.5	2.2
1.35	2.25	2.85	4.5	1.7
2.55	2.75	4.3	2.4	3.55
2.35	1.1	4.45	0.45	4.45
3.95	1.5	2.85	2	4.15
1.5	3.1	3.8	0.85	4.8
4.4	0.3	3.95	2.3	4.75
5	4.3	4.45	3.7	0.45
4.8	3.55	3.55	1.25	3.55
0.15	3.6	1.85	3	4.85
1.55	3.9	4.9	3.65	4.6
1.45	0.65	4.55	4.5	1.9
3.3	0.35	4.15	2.95	1.7
1.35	0.85	3.8	3	3
1.35	0.2	4.75	3.15	3.6
2.1	4.25	4.95	4.45	3.15
3.55	0.6	0.8	1.45	4.7
0.5	3.6	2.15	3.6	5
1.5	4.85	3.1	1.05	3.35
2.55	4.5	2.5	1.15	4.95
2.95	1.7	3.85	1.75	3.5
3.9	3.4	2.9	1.05	0.15
3.2	2.9	3.7	0.65	3.45
2.4	2.8	1.8	4.5	4.4
2.4	0.1	4.6	4.95	4.8
0.25	1.5	4.05	3.05	3.35
4.95	1.95	4.45	3.15	2.65
3.6	4.9	1.55	4.15	1.2
0.45	2.15	4.2	2.35	4.55
3	0.2	5	3.75	1.05
1.15	3.35	4.05	1.25	4.1
0.1	0.2	3.9	1.3	4.35
2.15	2.4	3.95	1.9	2
0.15	3.5	3.55	4	3.95
2.15	0.35	3.05	2.2	2.4
4.05	4.1	3.5	0.15	3
2.2	0.6	3.75	4.95	4.9
0.8	3.85	1.7	0.3	3.6
1.15	4.7	4.8	4.45	3.5
1.7	1	0.25	2.8	1.9
2.8	1.75	1.65	3.5	0.8
4.5	2.5	2.8	1.35	4.5
1.15	1.85	3.35	3.9	0.75
1.7	4.95	1.2	4	3
0.9	4.55	2.05	3.55	3
1.2	2.9	4.85	0.1	1.15
2.95	0.15	2	2.5	0.5
2	5	4.9	2	4.7
4.25	4.85	0.5	4.45	4.3
3.8	1.95	4.45	4.1	1.05
2.45	2.95	4.5	4	0.35
4.3	3.55	0.9	1.8	0.4
1.35	1.05	4	3.6	0.25
2.5	1.6	2.2	1.5	0.85
0.25	2.95	4.5	0.95	3
1.25	0.1	2.05	3.3	0.55
1.85	1.1	4.65	2.5	0.8
1.1	1.65	0.15	0.35	3.9
4.8	0.2	4.3	4.1
2.75	2.75	2.1	2.05
3.8	0.8	2.75	1.55
3.35	0.5	4.3	4.7
3.25	4.05	4.7	0.9
2.35	2.95	1.35	2.25
3.9	4.6	1.55	3.85
3.6	4.45	4.3	2
1.75	4.9	3	2.6
1.85	2.85	1.5	1.65
0.7	3.8	2.1	2.5
3.55	3.45	3.1	4.05
4.5	4.35	2.4	4.6
2.55	4.75	3.8	3.05
3.75	3.2	4.1	2.5
3.05	4.55	2.45	3.05
3.4	0.25	1.05	0.1
3.15	1.8	4.75	4.65
2.55	4.2	4.65	3.25
1.55	4.05	4.65	2.75
4.6	1.6	4.6	2.95
0.2	3.9	1.4	2.35
4.95	0.65	1.65	4.15
3.4	4.75	0.55	2.4
1.3	3.95	2.8	2.25
3.9	4	0.3	0.35
4.55	0.1	4.7	0.95
0.6	3.55	4.2	3.55
4.25	2.55	4.35	2.45
4.1	2.85	5	4.3
3.95	3.15	1.5	4.2
3.1	0.2	3.55	5
3.65	2.9	4.35	1.9
2.45	1.1	2.8	3.3
2.8	3.3	3.65	3.4
4.65	0.7	3.6	4.85
2.8	0.6	3.6	1.05
1.15	1.3	1.8	3.35
3.7	2.65	1.85	2.9
3.2	3.5	3.65	3.2
1.15	0.15	0.5	3.5
1.35	4.6	3.4	4.6
4.6	4.35	3.25	2.9
3.1	4	1.4	2.65
3	1.75	3.35	3.8
3.6	1.8	4.2	4.75
3	4.15	2.55	4
2	3.4	4.2	4.7
2.4	4	0.15	1.75
4.3	0.1	4.35	3.8
4.35	1.85	2	3.25
0.35	1.8	2.35	4.9
2.1	3.9	1.55	3.85
4.65	4.3	3	4.3
0.25	4.35	2.15	3.55
4.9	3.8	3.15	3.05
4.75	4.35	2.35	2.1
2.45	1.9	1.3	4.8
0.2	1.35	1.4	3.5
4.85	0.25	4.55	4.35
1.55	3.15	0.15	3.4
3.1	0.65	2.05	5
2.65	4.3	1.05	4.25
0.35	1	4.1	2.55
2.25	3.65	4.35	4.6
4.3	3.3	1.4	1.4
0.55	4.9	0.25	2.1
2.7	2.85	3.45	4.15
4.2	0.45	4.05	1.5
2.15	0.9	2.3	2.15
3.45	3.3	4.55	2.95
3.8	4.8	0.8	2.7
2.45	0.5	3.1	4.4
4.15	2.95	3.65	1.6
2.45	4.1	1.15	1.4
4.75	0.25	3.05	4.5
2.3	2.8	4.85	5
2.65	4.6	0.3	1.15
3.85	3.7	4.05	4.15
3.25	1.35	3.05	0.15
1.15	3.4	0.3	1.75
2.75	4.7	4.35	0.8
2.55	0.4	3.35	2
3.7	0.5	0.1	4.85
3.9	3.8	2	4.45
0.15	2.95	2	1.25
3.65	0.1	5	2.4
1.35	2.4	3.4	0.95
5	2.4	3.05	0.15
4.3	4	0.75	4.65
4.2	1.85	1.3	0.55
1.9	4.45	3.6	2.6
4.6	2.7	3.5	4.45
2	1.5	2	3.65
3.65	2.65	3.15	1.65
3.95	0.3	3.15	0.15
3.75	0.75	4.35	4.65
4.05	4.05	2.4	4.6
2.4	3.9	1.4	4.6
4.9	4.8	4.5	4.2
0.3	2.4	2.65	3.7
3.25	4	2.1	4.05
2.85	3.7	2.9	1.95
4.55	2.25	0.45	3.95
4.75	4.75	4.75	4.8
2.55	3.5	2.55	3.55
4.6	2.35	3.1	1.6
0.65	0.6	3.15	1.55
4.9	2	0.9	1.45
1.4	0.3	2.55	1.7
3.75	3.55	0.6	1.85
0.2	4.45	1.15	0.7
1.7	0.8	4.6	1.9
4.55	2.55	4.3	4.25
2.6	4.5	3.15	0.5
4.1	1.05	0.3	4.95
4.5	0.4	4.6	4.5
2	1.95	1.4	0.4
3	3.4	3.25	4.6
4.65	1.9	2.05	3.5
4.5	3.85	2.85	4.7
3.2		3.4	1.1
3.2		1.2	4.05
1.9		3.95	2.3
4		3.2	2.75
4.6		4.25	1.05
0.8		4	3.85
3.05		3.35	0.1
1.5		4	4.55
4.55		4	1.5
0.15		4.4	1.05
0.55		2.9	1.35
3.9		2.9	0.55
3.9		1.35	2.45
4.15		1.2	4.05
4.25		2.5	3
4.3		3	4
3.45		2.85	3.7
3.1		0.45	0.6
3.55		2.3	0.35
1.2		3.4	3.55
3.85		3.75	4.9
3.15		4.85	1.95
2.65		4.15	2.65
0.4		1.95	1.2
0.25		3.6	0.15
0.9		2.1	2.95
0.75		3.95	3.4
1.9		3.75	0.5
1.2		4.65	2.15
3.5		1.95	0.15
3.25		4.85	2.75
4.25		2.65	0.15
1.2		3.5	2.05
0.85		1.25	4.25
2.1		4.9	4.3
3.1		4	4.2
2.15		2.65	4.4
0.85		3.45	2.95
1.65		1.75	2.65
0.1		4.8	4.45
2.15		0.85	3.4
3.1		2.95	4.05
1.5		0.2	0.75
4.8		0.2	3.9
0.95		3.85	2.05
0.45		0.1	3.95
0.9		0.95	4.95
2.8		4.75	3.15
2.35		4.8	3.35
1.6		3.4	3.2
1.7		0.4	3.3
3.3		4.5	2.9
3.65		3.1	1.9
0.2		4.3	2.2
3.85		2.45	4.65
1.55		2.9	4.25
3.95		1.3	2.9
4.05		0.35	3.6
1.1		0.5	4.35
4.45		3.9	1.5
0.6		0.6	4.3
3.5		1.9	3.35
3.75		1.4	3.45
0.35		3.7	1.65
2.75		3.55	2.3
2.8		0.15	3.3
1.6		3.1	3.8
3.55		1.9	3.85
1.75		0.3	3.35
4.5		1.15	2
2.1		0.1	2.9
1.95		3.4	0.55
3.2		4.4	4.85
1.15		2.15	4.95
1.25		4.25	4.9
4.4		2.7	1.75
3.8		4.65	0.35
3.7		2.95	1.4
4.45		2.85	2.4
4.15		1	3.75
3.8		4.1	1.8
0.9		2.2	3.35
1.75		3.5	2.3
4.15		3.85	0.15
3.8		3.8	2.8
3.4		3.85	0.9
4.4		2.8	0.15
0.9		3.95	3.65
0.9		3.65	1.55
2.95		4.05	2.85
3.25		2.4	4.75
1.9		3	1.85
4.8		0.45	2.05
3.65		0.4	1.9
4.5		1.95	1.9
1.05		3.05	4.8
0.8		0.5	2.6
4.8		2.1	3.7
0.4		4.35	1.4
0.2		2.7	1.35
4.65		3.2	0.5
3		0.1	2.3
3.5		2.85	2.05
4.45		2.55	1.7
4.35		1.95	4.6
5		4.9	4.25
4.4		4.4	2.15
0.25		3.35	1.85
2.65		0.6	4.55
3.75		2.4	3.6
2.9		3.3	2.3
1.25			3.65
0.75			0.3
0.25			4.1
1.1			3.75
2.35			2.9
3.6			3.5
1.35			4.6
4.7			3.25
2.4			3.05
3.15			4.2
3.25			1
4.75			2.8
0.3			3.95
2.3			1.75
1.35			1.75
0.2			4.8
0.4			1.45
3.95			4.85
3.8			1.75
4.3			2.6
0.25			3.8
4.8			0.65
3.1			3.8
1.55			4.55
2.3			3.5
2.8			4.9
3.9			1.75
2.65			2.95
1.5			4.95
1.25			3.6
0.45			0.5
3.55			3.7
4.2			4.9
2.85			4.35
2.85			0.45
4.65			4.9
3.15			2.3
4			4.35
1.5			3.2
3.4			3.3
0.2			3.25
2.9			4.4
1.4			5
4.5			0.35
0.1			3.5
0.4			1.6
4.05			4.7
4.5			2.05
2.45			2.15
1.8			2.55
3.65			4.3
4.6			1.15
3.55			2.85
0.45			0.45
3.65			2.65
3.05			1.05
1.35			2.45
1.45			0.6
0.15			2.35
3.55			2.3
4.75			3.65
1.1			3.85
3.7			1.4
2.2			3.65
3.65			3.4
0.5			3.8
3.55			2.45
4.75			4.55
3.85			3.2
4			0.95
4.1			4.9
1			1
2.35			3.45
4.15			4.25
2.1			4.6
3.8			3
2.4			4.15
2.3			4.75
2.8			4.8
3.55			4.35
4.15			3.9
3.6			2.7
2.35			4.9
4.9			2.4
2.25			3.1
2.9			4.45
0.1			4.25
4.25			2.65
4.5			0.4
4.9			3.15
0.3			2.75
2.15			3.7
4.6			4.7
4.55			0.15
2.55			3.95
3.05			4.6
0.5			4.55
0.35			4.1
2.35			1.8
2.15			3.5
0.3			0.5
4.05			0.85
3.35			3.9
3.25			0.7
2.1			2.8
3.35			1.6
4.25			0.1
2.15			3
1.3			2
1.6			4.55
0.55			0.2
0.35			2.85
3.6			0.9
2.4			4.55
0.25			2.75
1			1.3
2.9			1.4
3.4			3.45
2.6			2.75
1.95			0.65
0.95			1.55
0.65			3.95
0.35			4.3
3.25			3.8
5			3.25
3			1.9
1.6			3.15
2.35			5
1.55			3.15
1.75			2.45
4.75			0.9
0.75			1
1.35			4.35
0.35			3.25
3			1.5
1			0.75
1.35			2.55
0.6			1.05
1.45			1.4
1.8			3.7
2.7			1
2.45			4.1
1.6			2.25
4.35			2.35
1.75			4.45
2.15			3.25
0.5			3.6
2			0.2
4.95			2.45
2.3			3.25
3.6			3.85
4.95			4.2
1.25			2.45
4.55			0.65
4.9			2.75
4.1			3.95
3.15			3.7
1.45			0.4
3.1			0.55
4.1			0.9
4.4			3.4
3.45			1.7
1.3			4.65
4.9			2.4
2.95			4.7
1.65			3.15
1.65			2.95
3.5			2.8
4.3			3.7
0.45			3.7
1.65			3.3
0.6			0.75
0.7			3.15
2.55			1.35
2.05			4.1
3.3			1.85
3.15			4.25
2.95			3.15
1.65			0.95
3.15			2.8
1.4			2.5
2.85			2.35
3.8			3.95
4.55			1.6
2.75			4.9
3.65			2.4
4.45			3.65
3.8			2.25
2.3			4.15
4.7			0.9
4.2			3.85
0.1			1.2
3.65			4.3
1.95			4.45
1.5			0.15
1.85			0.7
2.85			3.6
3.95			0.1
0.45			4.75
4.7			0.25
3.85			1.3
4.15			2.75
0.85			5
0.4			3.35
4.6			3.55
2.65			4.05
2.65			4.95
4.3			1.95
4.75			4.65
3.6			4.8
1.5			4.35
2.7			0.3
1.35			1.5
2.5			4.3
1.35			0.45
0.6			4
3			2.05
4.7			4.85
0.55			0.6
0.2			1.5
0.1			4.7
2.95			4.2
4.9			4.45
1.5			5
3.25			2.1
3.45			1.5
0.1			3.25
1.8			2.5
2.9			3.7
4.55			4.9
3.75			2.05
5			4
4.65			0.75
1.6			1.9
2.95			1.35
2.4			4.95
2.85			4.6
4			1.6
3.7			2.9
0.65			3.15
4.9			1.75
3.2			1.05
2.8			0.2
4.05			3.6
4.45			3.85
2.6			4.7
0.8			4.95
0.15			4.65
4.05			3.15
2.7			5
0.1			4.5
0.25			0.9
1.15			4.85
0.15			3.75
3.8			4.75
4.8			0.25
4.05			3.25
0.55			2.35
4.35			4.3
4.65			4.4
4.55			4.95
4.35			4.65
1.9			4.25
4.4			4.7
4.45			3.8
0.2			1.4
4.7			4.3
3.3			0.45
3.9			1.25
3.05			2.35
3.65			0.3
4.25			4.45
4.15			3.15
0.75			4.6
1.1			3.95
3.2			4.75
2.55			0.6
0.35			1.3
2.95			2.65
0.6			4.4
1.45			3.9
4.15			4.75
4.5			3.9
3.25			0.6
4.45			2.65
1.7			1.55
3.65			0.5
3.25			1.1
3.1			3.6
1.5			3.5
0.6			4.75
2.75			1.55
2.6			2.7
4.65			4.85
3.1			3.4
0.1			4.25
1.15			0.75
0.15			0.75
3.5			3.25
1.9			4.3
0.65			3.8
2.65			0.8
4.5			1.9
0.8			2.45
0.9			4.65
0.4			3.2
4.9			4.6
0.1			1.6
4.8			3.6
4.4			4.4
4.35			2.8
3.8			2.45
3.2			1.6
3.85			1.25
2.15			3
3.45			3.05
2.05			2.1
0.8			0.4
1.75			4.6
5			3.75
1.1			3.65
3.05			3.05
0.85			0.85
1.45			4.8
1.9			3.9
3.15			1.25
0.85			2.7
4.2			4.65
3.2			3.15
0.5			2.35
2.95			4.95
1.2			1.95
3.05			3.55
0.1			3.55
0.1			2.85
0.7			3.55
2.8			4.55
2.25			2.8
4.3			4.5
2.4			2.95
3.35			2.35
2.65			3.8
0.7			3.6
2			1.9
0.55			3.65
2.6			3.3
3.75			4.75
4.6			2.7
4.75			2.8
0.7			4.75
3.55			3
4.05			3.7
3.5			1.5
4.5			4.7
2.2			1.9
3.65			4.2
2.75			2.7
0.45			3.65
0.1			3.35
1.55			2.15
2.3			2.6
1.3			3.8
4.95			4.5
4.2			4.75
2.8			1.75
2.1			4
3.55			0.95
3.3			4.6
0.9			1.45
1.25			2.1
0.1			3.4
0.95			1.9
4.85			4.1
4.35			4.7
4.95			2.2
0.65			2.5
3.9			1.15
3.55			3.3
0.15			2.2
3.65			4.15
1.75			2.75
4.45			2.25
2			4.95
3.6			2.85
4.2			4.6
3.85			4.8
4.4			4.9
3.35			2.65
2.15			4.6
4.55			2.65
3.95			4.9
3.3			1.5
3.65			4.55
1.95			4.3
3.3			5
2.2			4.7
3.9			3.6
1.05			1.35
1.3			0.85
2.95			4.75
2.4			3.2
4.95			3.6
2.9			4.95
3.7			1.05
2.55			0.75
1.05			3.9
3.6			4.75
2.95			1.8
1.85			1.1
4.15			1.15
4.25			4.1
3.2			3.95
3.7			0.7
1.65			0.1
3.1			0.9
2.8			2.45
2.15			3.95
4.85			4.05
4.55			4.35
3.25			3.15
4.65			4.85
3.5			4.7
3.2			1.3
3.1			0.25
2.1			3.4
2.1			2.35
2.9			2.15
2			4.1
2.5			3.05
1.4			3.75
4.45			4.35
2.2			3.55
4.15			4.7
2.05			4.7
4.1			4.3
4.15			4.3
4.5			4.9
2.95			0.4
3.1			4.55
4.7			4.2
4.9			3.9
1.7			1
2.15			3.05
2.6			2.3
4.05			0.3
4.2			0.55
3.45			0.25
0.4			4.5
2.1			0.8
0.3			0.7
3.2			1.2
3.2			2.15
1.55			2.25
0.25			4.4
2.05			4.95
3.15			3.1
3.85			3.8
2.05			1.8
3.2			3.8
1.8			3.55
4.8			0.25
2.8			2.5
3.2			2.7
4.3			3.3
4.75			2.45
2.2			1.15
4.6			0.2
1.35			3.6
1.7			1.9
3.6			0.15
4.8			2.25
4.35			0.55
3.95			0.5
3.5			1.45
3.9			1.15
4.65			0.2
4.45			2
4.25			1.4
0.7			0.75
4.6			3.95
4.35			3.95
4.1			0.85
1.7			3.9
4.5			2.7
1.6			2.65
2.7			1.3
0.95			1.65
4.35			4
3.6			2.4
4.35			4.15
3.1			1.95
3.6			0.45
1.9			2.8
0.25			2.25
4.35			1.85
2.9			4.8
4.85			3.85
2.55			3.45
3.45			2.6
4.6			3.2
4.45			1.5
2.35			4.75
3.55			3.05
1.6			1.95
4			3.55
2.85			1.85
4.15			2.6
2.65			3.25
2.3			0.2
3.75			4.55
4.15			3.7
1.85			3.95
3.15			4.3
3.8			3.95
1.25			0.8
4.2			4.75
2.8			3.6
1.4			1.1
0.4			4
3.35			4
0.15			1.15
2.95			1.95
1.75			4.55
1.8			2.15
0.75			3.95
1.5			0.75
3.15			2.9
3.65			4.4
1.55			4.25
2.3			4.85
5			1.55
1.35			0.55
3.25			3.95
3.9			2.75
3.4			2.35
3.85			4.65
3.95			2.75
0.55			3.2
2.05			3
3			2.55
1.1			0.65
1.1			4.75
2.15			0.15
4.2			2.7
0.25			0.4
4.7			2.75
0.95			1.05
0.8			2.05
0.7			4.5
0.6			2.55
4.6			0.3
1.95			3.55
2.9			4.15
3.85			2.45
4.35			2.1
1.95			3.25
3.25			4
1.5			1.05
1.55			4.9
1.1			5
3.15			4.7
2.15			4
3.6			3.75
3.05			3.55
4.6			4.35
4.95			0.35
1.9			4.95
3.4			2.2
0.8			4.6
2.05			4.55
2.05			0.4
3.55			4.25
1.3			4.65
3.15			4.35
2.1			1.25
2.15			1.5
4.7			3.1
0.95			1.25
2.1			4.25
4.8			2.65
4.65			4.2
2.95			0.15
0.2			1.2
4.9			2.1
4.45			1.4
3.5			4.8
1.9			4.85
1.1			0.7
2.85			3.45
0.35			2.6
3.7			0.45
1.65			3
0.25			1.55
4.55			1.35
3.05			4.55
1.7			1.15
0.9			2.1
2.35			1.3
1.2			1.25
2.4			2.35
3.05			1.2
3.9			1.15
1.25			4.9
0.4			3.65
4.45			2.55
2.35			1.15
1.55			0.6
1.65			2.85
3.75			4.8
0.95			1.95
4.45			2.4
1.95			4.9
3.2			1.75
3.65			0.3
3.8			4.05
4.1			4
0.45			4.75
4.35			4.15
3.65			3.9
0.35			2
4			0.35
1.95			0.9
2.15			3.55
4.3			2.1
1.35			1.4
2.05			1.6
0.55			0.65
2.75			1.65
4.8			3.35
3.65			4.85
3.55			3.65
1.1			3.75
0.4			2.95
3.7			0.95
1.95			1.1
2.45			2.65
4.15			1.9
0.15			4.8
2.2			3
3.8			2.3
4.25			4.9
1.7			0.75
1.5			2.45
1.1			0.85
3.35			3.05
0.1			3.5
2.7			1.85
1.8			4.15
0.5			3.9
1.05			2.5
4.4			3.9
2.45			3.35
2.85			4.45
2.55			4.55
4.5			3.75
2.65			3.55
4.85			1.2
1.25			2.05
4.3			0.65
4.7			0.45
0.65			2.3
3.1			2.35
2.95			4.55
2.05			1.25
4.25			3.9
1.7			4.85
4.8			1.25
1.65			5
4.1			4
3.3			0.65
3.65			3.8
2.1			3.55
1.95			1.85
4.7			3.55
4.05			0.75
4.1			4.7
3.1			1
4.05			2.6
2.6			2.05
2.95			2.55
3.7			4.75
0.4			3
0.45			3.1
2.8			4.65
3.4			2.5
0.7			2.7
2.8			4.2
4.75			4.45
2.4			1.9
4.95			1.8
4.55			0.95
2			0.65
1.4			4.3
4.05			1.05
1.65			2.65
3.5			4.3
5			0.65
2.15			2.4
2.95			4.9
1.05			0.55
3.9			2.15
1.35			1.35
3.15			1.8
1.4			2.55
4.6			2.4
0.6			3.95
3.05			4.2
1.15			1.5
1.95			4.6
2.1			0.9
4.2			4.25
2.3			3.85
2.65			4.7
4.05			2.95
0.55			2.05
2.8			0.45
2.65			3.5
0.65			3.75
4.35			2.65
2.1			0.35
3.05
0.25
4.2
3.1
4.95
3
4.5
4.45
3.05
2.5
0.8
2
1.05
0.5
2.8
1.95
0.4
3.8
1.8
1.7
0.35
0.55
3.65
0.25
0.9
2.7
0.55
2.1
3.15
0.5
4.9
4.15
1.35
1
3.75
2.75
0.15
1.9
4.75
2.75
2.2
2.3
2.85
4.5
3.4
1.9
0.5
1.8
2.8
0.4
0.45
1.85
4.25
0.35
1.6
1.55
3.05
0.35
3.85
4.7
3.4
0.4
2.3
2.6
4.9
1.95
3.8
2.95
2.9
3.75
1.2
1.55
0.3
0.2
0.6
1.05
3.7
1.6
4.15
4.1
4.55
3.4
2.65
4.9
1.25
1.55
4.25
4.65
4.55
4.65
4.15
4.95
4.15
2.8
2.65
0.7
3.2
2.45
2.2
2.9
2.2
3.05
1.95
2.65
4.05
2.5
3.1
3.85
3.5
4.2
0.8
2.15
4.05
1
3.45
4.1
4.85
3.85
4.9
0.65
4.2
4.05
2.65
4.45
4.05
0.9
2.2
2.95
1.45
4.5
3.4
4.55
4.9
1.8
4.4
1.75
4.9
2.4
0.55
3.6
0.3
4.1
1.1
0.75
3.95
4.95
4.2
0.65
2.55
0.95
3.45
2.5
1.95
4.5
1.15
4.15
1.1
1.65
3.6
3.95
3.9
1.25
4.4
4.95
4.3
4.1
1.85
0.3
4.05
4.5
3.65
2.9
3.5
4.05
0.15
4
3.55
0.6
4.65
3.85
3.9
1.2
1.2
0.8
5
0.7
1.15
3.6
0.15
3
0.1
2.65
4.15
0.3
4.2
1.95
0.95
0.8
2.85
2.5
1.75
5
1
4.8
2.9
2.85
0.25
2
3.85
4.2
3.7
4.4
2.9
1.05
4.2
2.55
4.1
0.35
0.7
3.85
1.1
3.35
4.25
0.4
4.65
2.35
4.55
4.6
3.9
0.1
4.1
2.95
2.8
2.45
3.5
1.8
4.7
3.15
1.1
0.1
0.35
1.3
3.7
1.75
4.85
0.5
0.1
0.7
1.95
0.1
4.75
4.55
0.7
1.35
1.45
3.35
0.5
4.3
0.8
3.3
0.15
2.35
4.2
1.65
2.5
3.4
4.4
4.35
0.25
3.7
0.15
3.45
4.3
3.25
4.85
4.9
0.35
4.3
3.8
2.85
1.95
1.5
3.5
1.1
0.9
1.8
2.1
1.6
3.85
0.95
2.25
3.95
3.2
2.8
3.8
3.15
4.15
4.1
1.45
0.3
4.8
4.05
4.15
1.1
3.65
4
0.55
4
5
1.25
1.65
3.6
3.15
2
4.15
2.45
4.85
3.85
0.85
2
0.65
2.1
1.6
1.8
3.95
2.6
2.2
2.75
2.3
0.35
0.1
4.45
3.9
1.4
2.2
4.55
3.25
2.75
3.8
2.3
2.1
4.45
4.8
2.6
3.9
3.3
3.05
2.85
2.9
3.65
0.55
3.65
0.25
1.3
1.3
4.9
3.7
3.75
0.5
1.7
5
4.05
0.6
1.65
1.05
4.4
3.3
0.95
2.7
3.4
3.35
3.25
2.25
2.05
3.7
3.8
4.05
0.1
2.05
3.4
1.9
4.6
4.85
3.7
1.75
0.5
2.15
[truncated: 3,574 more rows]

## Sheet: ED10b-i
0.0614373	0.0718232	0.0830664	0.124227	0.329227	0.123117	0.0819113	0.0391684	0.0253236
0.0497412	0.0613862	0.0837553	0.124949	0.339199	0.11969	0.0837721	0.0382362	0.0133559
0.0713975	0.0792015	0.115113	0.140917	0.380646	0.143278	0.0956613	0.0620606	0.0276737
0.10741	0.129777	0.171657	0.210697	0.484474	0.197179	0.144955	0.108973	0.0632234
0.314656	0.349907	0.410727	0.487639	1.0173	0.469505	0.383197	0.322476	0.272746
0.133055	0.142406	0.177053	0.216489	0.499021	0.200785	0.144985	0.110113	0.0854369
0.100167	0.113988	0.139055	0.167712	0.400822	0.157454	0.101865	0.0628286	0.0322471
0.104585	0.111408	0.138653	0.181608	0.380583	0.149008	0.10001	0.045587	0.047723
0.0924165	0.106979	0.136856	0.154161	0.347469	0.122906	0.0899105	0.0415592	0.0454646

## Sheet: ED10b-ii
-0.00251978	0.0105916	0.0180401	-0.00170131	0.00715898	0.0123228	0.0203546	0.00453579	0.00573072
-0.0160409	-0.0152184	0.00741722	-0.00527988	-0.0156052	-0.00735739	-0.00585867	-0.0131371	-0.00658037
0.00374859	-0.00180665	0.00847145	-0.00263673	0.00629711	-0.000608248	-0.00514616	4.76218e-05	-0.00482459
0.00942468	0.00762808	0.0205271	-0.00944689	0.0181857	0.00943742	0.0190316	0.00337816	-0.00166204
-0.0136333	-0.00316466	0.0140706	-0.0141019	0.00435959	0.0057482	-0.00129914	-0.00579194	-0.000221783
-0.0178553	-0.00355322	0.00279958	-0.0141035	-0.000553507	-0.0067341	-0.00594988	-0.0111336	-0.0149198
-0.00355855	-0.000854836	-0.00687104	-0.00877241	0.00194095	-0.00400245	-0.00261566	-0.0145722	-0.00183561
-0.00208681	0.0157855	0.0153085	0.00432493	0.015113	0.0025455	0.0123194	0.00635898	0.00709119
-0.013112	0.00247328	-0.00179078	-0.0101391	-0.00301447	-0.00381577	0.00606287	-0.012151	-0.00574415

## Sheet: ED10b-iii
0.059772	0.0936677	0.0723559	0.120885	0.304438	0.0503643	0.00655714	0.00250809	-0.0163131
0.0586018	0.106078	0.0803838	0.107047	0.327614	0.0542171	0.0531029	0.0116037	-0.0169944
0.0735026	0.117272	0.0735683	0.0975189	0.3157	0.0521741	0.0426227	0.0197123	-0.029903
0.116538	0.134158	0.123729	0.166667	0.439266	0.124339	0.0683338	0.0208397	-0.00397185
0.349932	0.392256	0.397306	0.444841	0.999418	0.407998	0.306984	0.25307	0.231862
0.165381	0.172924	0.195069	0.232655	0.495478	0.158229	0.100077	0.0653883	0.0595245
0.181355	0.202281	0.174571	0.231857	0.445479	0.143119	0.0675683	0.0559368	0.0562578
0.109594	0.148769	0.129893	0.164075	0.378017	0.081885	0.0224078	-0.0103858	0.00379571
0.127956	0.176921	0.120544	0.150339	0.356025	0.0797933	0.0538057	0.00305874	0.0348823

## Sheet: ED10b-iv
0.0884137	0.0210988	0.0433067	0.0448609	0.00705431	0.0160799	-0.00853344	-0.0304213	0.0121068
-0.00761889	-0.0435948	0.00113966	-0.00801915	-0.0196994	0.00301362	-0.0132468	-0.00743765	-0.0338571
-0.00566423	-0.04972	-0.00128125	0.0186196	0.00166111	0.0467267	-0.0331153	-0.00526357	-0.00445494
-0.0250759	-0.0497956	-0.0510453	-0.0479247	-0.0179098	0.00994433	-0.0425339	-0.0508356	-0.0916286
0.0104267	-0.0134875	-0.0116878	-0.0276115	-0.000846231	0.0215367	-0.0247387	-0.0280855	-0.0524906
0.00570914	0.0175236	-0.00995126	0.00212733	0.00395442	0.0317465	-0.025394	-0.00478374	-0.0569027
0.0179181	0.0138199	0.0356097	0.0298354	0.032208	0.0539357	-0.0198107	0.0220099	-0.00104817
0.00775941	-0.0189476	-0.011889	-0.0224323	0.00611917	0.0357871	-0.0381724	-0.0414544	-0.0216948
-0.00332073	-0.0691841	-0.0675446	-0.0430256	-0.0266675	-0.0125933	-0.0656294	-0.0566874	-0.106156

## Sheet: ED10b-v
-0.047889	-0.0224513	0.0257657	0.0328025	0.16533	-0.0219885	-0.0763911	-0.0934525	-0.130216
-0.00646752	-0.019443	-0.0114403	0.0450366	0.21469	-0.0147438	-0.0536445	-0.0997391	-0.123208
0.0372732	0.0231213	0.0392918	0.115306	0.264154	0.0677525	0.0108352	-0.0324916	-0.0528329
0.0946092	0.0778689	0.15319	0.153101	0.402281	0.143334	0.0814755	0.0472489	-0.017105
0.299438	0.309821	0.366806	0.455679	0.987595	0.40228	0.315292	0.222694	0.15976
0.130196	0.126762	0.146873	0.163469	0.421806	0.109591	0.093607	0.0275508	-0.00190494
0.0805039	0.0547684	0.0691861	0.149945	0.316548	0.0479598	0.054587	-0.0221794	-0.061588
0.0904464	0.0557548	0.0584468	0.144998	0.288712	0.0668562	-0.00337423	-0.0318266	-0.0986275
0.0746632	0.0873694	0.0405146	0.117627	0.302135	0.033798	0.0370788	-0.00966534	-0.0709886

## Sheet: ED10b-vi
0.0520238	0.0193953	0.00588246	0.0361137	-0.028457	-0.00192888	-0.0357223	0.0166895	0.0529779
0.000536595	0.0168391	0.0234481	0.0331641	0.00472502	0.0211531	-0.0173855	0.0177739	0.069049
0.0202862	0.0199469	0.00295446	-0.0133146	-0.0264886	-0.0158152	-0.0599332	-0.0346751	-0.029101
-0.018939	0.0179392	-0.000274894	0.00710971	-0.0124837	-0.0176096	-0.00697058	0.00477998	0.026792
-0.019507	0.0119292	-0.0191182	-0.00570632	-0.0103539	-0.0145516	-0.00477152	0.00970924	0.0251327
-0.014709	0.00531916	-0.0437148	-0.0114563	-0.0333929	-0.0291088	-0.0336946	-0.0107735	0.0394403
0.0639779	0.0341482	0.00277732	0.0316989	0.00727634	0.0422383	0.0319589	0.00567289	0.0621517
-0.00764493	0.0182939	0.0225064	0.0232512	0.00962354	0.0124502	0.0260818	0.0359715	0.0411428
-0.0274569	-0.013934	-0.0192349	0.0072486	-0.00451095	0.00098105	-0.00786706	0.00661597	0.0226637

## Sheet: ED10b-vii
0.0429197	0.0494144	0.0723051	0.107338	0.262792	0.0774883	0.0313989	0.0571115	0.0301609
0.0574627	0.0610258	0.0723195	0.14775	0.296088	0.126266	0.0709504	0.0591179	0.0420726
0.0440907	0.0634652	0.0922041	0.151812	0.332423	0.143423	0.0931246	0.0865721	0.0726599
0.0987113	0.118768	0.159952	0.187175	0.420814	0.185548	0.131422	0.107111	0.0773725
0.293779	0.324058	0.379557	0.456372	0.974911	0.448527	0.338402	0.312888	0.25704
0.070573	0.103797	0.115259	0.179787	0.411209	0.183324	0.101692	0.088626	0.0730764
0.0628123	0.109718	0.0866665	0.142307	0.355452	0.134255	0.0806496	0.0678229	0.0465897
0.060674	0.0686372	0.059736	0.0977588	0.289762	0.0998653	0.0434726	0.0337751	0.0261909
0.0447223	0.0442597	0.0668149	0.105769	0.267826	0.0881571	0.0421294	0.0452537	0.00719831

## Sheet: ED10b-viii
0.0107093	0.0144629	0.0208063	-0.0119963	0.0188566	0.026779	0.0438838	0.0465058	-0.00740205
0.0634245	0.0240357	0.025822	0.040011	0.0185099	0.0369877	0.0580262	0.0552744	-0.0021346
0.041518	0.00151793	0.0430394	0.0233004	0.041687	0.0218904	0.0174153	0.0305696	0.00217877
0.0367659	0.0299825	0.0260496	0.0149319	0.0230294	0.0105885	0.00368192	0.0408061	0.0187465
0.027404	0.0386553	0.051824	0.0205922	0.0207654	0.00532043	0.018541	0.0284867	-0.00240325
0.0354923	0.0300947	0.0535128	0.0352001	0.0381899	-0.00136887	0.022058	0.043617	0.0351343
0.0552434	0.0147267	0.0545753	0.0369986	0.0380689	0.006516	0.0326131	0.0911199	0.0571652
0.0353214	-0.0265381	0.00705136	-0.00891461	0.0205755	0.00119514	0.017548	0.025329	-0.0123785
0.017478	-0.00627911	0.0140287	0.0108665	0.0346009	0.0155012	0.0571403	0.0477855	0.026901

[truncated: 12 more sheets: ED10b-ix, ED10b-x, ED10c, ED10d, ED10f-i, ED10f-ii, ED10f-iii, ED10f-iv, ED10g, ED10h, ED10i, ED10j]
