# Supplementary material for: Cell-type specialization is encoded by specific chromatin topologies
Source: Nature. 2021 Nov 17;599(7886):684–91. doi: 10.1038/s41586-021-04081-2 (PMC8612935; doi:10.1038/s41586-021-04081-2)
Supplement: Supplementary file 35 — Source Data Extended Data Fig. 11 [file 41586_2021_4081_MOESM35_ESM.xlsx]

## Sheet: legend
	description
ED11a	Compartment enigenvector values are available in Supplementary Table 5
ED11b	Compartment A/B classifications are available in Supplementary Table 5
ED11c	Pearson's correlation values (*100) between compartment eigenvector values
ED11d	Cmpartment A/B classifications are available in Supplementary Table 5
ED11e	Cmpartment A/B classifications are available in Supplementary Table 5
ED11f	Contiguous compartment lengths (left plot) were calculated for each cell type; percentage of genome (right plot) covered by compartment classifications can be calculated directly from Supplemental Table 5

## Sheet: ED11c
	mESCs	OLGs	CA1_PGNs_R1	CA1_PGNs_R2	VTA_DNs_R1	VTA_DNs_R2
mESCs	100	28.8041	27.6992	28.2717	35.507	30.8081
OLGs	28.8041	100	47.0138	53.1003	52.7135	48.9533
CA1_PGNs_R1	27.6992	47.0138	100	61.8092	50.3047	48.2354
CA1_PGNs_R2	28.2717	53.1003	61.8092	100	57.9756	54.7725
VTA_DNs_R1	35.507	52.7135	50.3047	57.9756	100	63.9502
VTA_DNs_R2	30.8081	48.9533	48.2354	54.7725	63.9502	100

## Sheet: ED11f
Lenght	AB	Dataset
250000	A	mESC
500000	A	mESC
500000	A	mESC
250000	A	mESC
750000	A	mESC
250000	A	mESC
500000	A	mESC
250000	A	mESC
500000	A	mESC
500000	A	mESC
250000	A	mESC
2000000	A	mESC
1500000	A	mESC
1000000	A	mESC
250000	A	mESC
250000	A	mESC
250000	A	mESC
250000	A	mESC
500000	A	mESC
2250000	A	mESC
250000	A	mESC
1250000	A	mESC
1500000	A	mESC
250000	A	mESC
9000000	A	mESC
250000	A	mESC
500000	A	mESC
1000000	A	mESC
1500000	A	mESC
1000000	A	mESC
500000	A	mESC
500000	A	mESC
750000	A	mESC
500000	A	mESC
250000	A	mESC
1500000	A	mESC
5000000	A	mESC
1500000	A	mESC
2000000	A	mESC
1000000	A	mESC
750000	A	mESC
250000	A	mESC
250000	A	mESC
500000	A	mESC
500000	A	mESC
250000	A	mESC
500000	A	mESC
250000	A	mESC
750000	A	mESC
5500000	A	mESC
500000	A	mESC
250000	A	mESC
750000	A	mESC
250000	A	mESC
250000	A	mESC
5500000	A	mESC
500000	A	mESC
1250000	A	mESC
250000	A	mESC
250000	A	mESC
4000000	A	mESC
1000000	A	mESC
500000	A	mESC
3750000	A	mESC
2000000	A	mESC
250000	A	mESC
750000	A	mESC
750000	A	mESC
1000000	A	mESC
250000	A	mESC
250000	A	mESC
500000	A	mESC
750000	A	mESC
6750000	A	mESC
1750000	A	mESC
750000	A	mESC
1500000	A	mESC
6750000	A	mESC
250000	A	mESC
500000	A	mESC
1250000	A	mESC
500000	A	mESC
500000	A	mESC
500000	A	mESC
750000	A	mESC
250000	A	mESC
250000	A	mESC
500000	A	mESC
500000	A	mESC
500000	A	mESC
250000	A	mESC
1250000	A	mESC
500000	A	mESC
250000	A	mESC
3500000	A	mESC
750000	A	mESC
1250000	A	mESC
750000	A	mESC
750000	A	mESC
250000	A	mESC
500000	A	mESC
250000	A	mESC
1500000	A	mESC
1750000	A	mESC
250000	A	mESC
250000	A	mESC
250000	A	mESC
750000	A	mESC
500000	A	mESC
1000000	A	mESC
750000	A	mESC
250000	A	mESC
1000000	A	mESC
500000	A	mESC
500000	A	mESC
250000	A	mESC
500000	A	mESC
250000	A	mESC
250000	A	mESC
500000	A	mESC
250000	A	mESC
750000	A	mESC
4250000	A	mESC
500000	A	mESC
250000	A	mESC
500000	A	mESC
1000000	A	mESC
750000	A	mESC
2250000	A	mESC
1500000	A	mESC
2250000	A	mESC
4000000	A	mESC
500000	A	mESC
10750000	A	mESC
5250000	A	mESC
500000	A	mESC
2000000	A	mESC
250000	A	mESC
2500000	A	mESC
2000000	A	mESC
250000	A	mESC
1750000	A	mESC
2000000	A	mESC
1250000	A	mESC
750000	A	mESC
2500000	A	mESC
250000	A	mESC
250000	A	mESC
1750000	A	mESC
500000	A	mESC
250000	A	mESC
250000	A	mESC
4750000	A	mESC
500000	A	mESC
1000000	A	mESC
500000	A	mESC
250000	A	mESC
250000	A	mESC
750000	A	mESC
1000000	A	mESC
500000	A	mESC
1750000	A	mESC
500000	A	mESC
3750000	A	mESC
500000	A	mESC
500000	A	mESC
250000	A	mESC
500000	A	mESC
500000	A	mESC
250000	A	mESC
250000	A	mESC
500000	A	mESC
3500000	A	mESC
750000	A	mESC
1500000	A	mESC
750000	A	mESC
2000000	A	mESC
2500000	A	mESC
1750000	A	mESC
500000	A	mESC
1500000	A	mESC
250000	A	mESC
1000000	A	mESC
750000	A	mESC
250000	A	mESC
1500000	A	mESC
2000000	A	mESC
2750000	A	mESC
7000000	A	mESC
250000	A	mESC
14250000	A	mESC
1000000	A	mESC
500000	A	mESC
250000	A	mESC
5500000	A	mESC
500000	A	mESC
250000	A	mESC
250000	A	mESC
250000	A	mESC
250000	A	mESC
500000	A	mESC
250000	A	mESC
250000	A	mESC
250000	A	mESC
500000	A	mESC
500000	A	mESC
500000	A	mESC
250000	A	mESC
5500000	A	mESC
750000	A	mESC
8750000	A	mESC
250000	A	mESC
250000	A	mESC
250000	A	mESC
250000	A	mESC
1000000	A	mESC
250000	A	mESC
250000	A	mESC
250000	A	mESC
250000	A	mESC
250000	A	mESC
500000	A	mESC
250000	A	mESC
250000	A	mESC
250000	A	mESC
750000	A	mESC
1750000	A	mESC
250000	A	mESC
500000	A	mESC
750000	A	mESC
11750000	A	mESC
1750000	A	mESC
750000	A	mESC
250000	A	mESC
250000	A	mESC
500000	A	mESC
500000	A	mESC
250000	A	mESC
250000	A	mESC
500000	A	mESC
250000	A	mESC
2750000	A	mESC
3250000	A	mESC
2000000	A	mESC
500000	A	mESC
2000000	A	mESC
250000	A	mESC
1250000	A	mESC
250000	A	mESC
750000	A	mESC
250000	A	mESC
250000	A	mESC
250000	A	mESC
250000	A	mESC
250000	A	mESC
1000000	A	mESC
250000	A	mESC
750000	A	mESC
1250000	A	mESC
1750000	A	mESC
750000	A	mESC
750000	A	mESC
500000	A	mESC
750000	A	mESC
500000	A	mESC
1500000	A	mESC
4000000	A	mESC
250000	A	mESC
250000	A	mESC
9000000	A	mESC
10750000	A	mESC
250000	A	mESC
3750000	A	mESC
1500000	A	mESC
1250000	A	mESC
750000	A	mESC
3500000	A	mESC
1000000	A	mESC
250000	A	mESC
1750000	A	mESC
250000	A	mESC
500000	A	mESC
1000000	A	mESC
750000	A	mESC
250000	A	mESC
500000	A	mESC
1250000	A	mESC
4750000	A	mESC
250000	A	mESC
500000	A	mESC
2750000	A	mESC
2000000	A	mESC
250000	A	mESC
1250000	A	mESC
1250000	A	mESC
1000000	A	mESC
250000	A	mESC
250000	A	mESC
250000	A	mESC
250000	A	mESC
250000	A	mESC
250000	A	mESC
750000	A	mESC
500000	A	mESC
250000	A	mESC
250000	A	mESC
1000000	A	mESC
750000	A	mESC
11500000	A	mESC
10500000	A	mESC
2500000	A	mESC
750000	A	mESC
3250000	A	mESC
9000000	A	mESC
3500000	A	mESC
1250000	A	mESC
250000	A	mESC
250000	A	mESC
500000	A	mESC
750000	A	mESC
500000	A	mESC
750000	A	mESC
250000	A	mESC
750000	A	mESC
2000000	A	mESC
4000000	A	mESC
500000	A	mESC
250000	A	mESC
250000	A	mESC
250000	A	mESC
500000	A	mESC
1250000	A	mESC
250000	A	mESC
250000	A	mESC
500000	A	mESC
250000	A	mESC
500000	A	mESC
250000	A	mESC
750000	A	mESC
250000	A	mESC
250000	A	mESC
250000	A	mESC
250000	A	mESC
750000	A	mESC
1250000	A	mESC
500000	A	mESC
1250000	A	mESC
250000	A	mESC
500000	A	mESC
1500000	A	mESC
1250000	A	mESC
250000	A	mESC
250000	A	mESC
1500000	A	mESC
250000	A	mESC
1250000	A	mESC
2000000	A	mESC
250000	A	mESC
10500000	A	mESC
1000000	A	mESC
250000	A	mESC
2500000	A	mESC
2000000	A	mESC
1000000	A	mESC
250000	A	mESC
250000	A	mESC
1000000	A	mESC
2250000	A	mESC
250000	A	mESC
1250000	A	mESC
2250000	A	mESC
1000000	A	mESC
250000	A	mESC
500000	A	mESC
1250000	A	mESC
1000000	A	mESC
4750000	A	mESC
1750000	A	mESC
1500000	A	mESC
1750000	A	mESC
250000	A	mESC
1000000	A	mESC
250000	A	mESC
250000	A	mESC
250000	A	mESC
750000	A	mESC
1500000	A	mESC
1250000	A	mESC
1000000	A	mESC
4250000	A	mESC
250000	A	mESC
11750000	A	mESC
1500000	A	mESC
3750000	A	mESC
500000	A	mESC
3000000	A	mESC
500000	A	mESC
500000	A	mESC
2500000	A	mESC
1000000	A	mESC
250000	A	mESC
2750000	A	mESC
500000	A	mESC
1250000	A	mESC
750000	A	mESC
750000	A	mESC
250000	A	mESC
1000000	A	mESC
1750000	A	mESC
750000	A	mESC
250000	A	mESC
250000	A	mESC
250000	A	mESC
1000000	A	mESC
750000	A	mESC
250000	A	mESC
500000	A	mESC
250000	A	mESC
500000	A	mESC
250000	A	mESC
250000	A	mESC
250000	A	mESC
250000	A	mESC
2250000	A	mESC
1500000	A	mESC
3250000	A	mESC
250000	A	mESC
1250000	A	mESC
750000	A	mESC
500000	A	mESC
250000	A	mESC
2500000	A	mESC
500000	A	mESC
5000000	A	mESC
500000	A	mESC
3500000	A	mESC
1750000	A	mESC
1750000	A	mESC
1500000	A	mESC
750000	A	mESC
3500000	A	mESC
3750000	A	mESC
3000000	A	mESC
250000	A	mESC
250000	A	mESC
3750000	A	mESC
250000	A	mESC
250000	A	mESC
500000	A	mESC
3000000	A	mESC
2500000	A	mESC
250000	A	mESC
250000	A	mESC
1000000	A	mESC
1000000	A	mESC
500000	A	mESC
2250000	A	mESC
250000	A	mESC
750000	A	mESC
500000	A	mESC
250000	A	mESC
1250000	A	mESC
250000	A	mESC
3500000	A	mESC
1250000	A	mESC
500000	A	mESC
250000	A	mESC
750000	A	mESC
750000	A	mESC
1000000	A	mESC
500000	A	mESC
750000	A	mESC
250000	A	mESC
500000	A	mESC
750000	A	mESC
500000	A	mESC
500000	A	mESC
500000	A	mESC
250000	A	mESC
250000	A	mESC
250000	A	mESC
500000	A	mESC
3250000	A	mESC
2500000	A	mESC
500000	A	mESC
250000	A	mESC
750000	A	mESC
2500000	A	mESC
2000000	A	mESC
1250000	A	mESC
1250000	A	mESC
250000	A	mESC
1000000	A	mESC
500000	A	mESC
500000	A	mESC
250000	A	mESC
500000	A	mESC
250000	A	mESC
250000	A	mESC
500000	A	mESC
250000	A	mESC
6500000	A	mESC
14250000	A	mESC
250000	A	mESC
750000	A	mESC
1000000	A	mESC
1000000	A	mESC
750000	A	mESC
1750000	A	mESC
5000000	A	mESC
1000000	A	mESC
250000	A	mESC
750000	A	mESC
1000000	A	mESC
3750000	A	mESC
250000	A	mESC
2250000	A	mESC
250000	A	mESC
250000	A	mESC
250000	A	mESC
1750000	A	mESC
250000	A	mESC
250000	A	mESC
8500000	A	mESC
1500000	A	mESC
250000	A	mESC
250000	A	mESC
250000	A	mESC
1000000	A	mESC
1750000	A	mESC
250000	A	mESC
250000	A	mESC
250000	A	mESC
250000	A	mESC
250000	A	mESC
500000	A	mESC
500000	A	mESC
2500000	A	mESC
1250000	A	mESC
1500000	A	mESC
1250000	A	mESC
2250000	A	mESC
4250000	A	mESC
250000	A	mESC
2000000	A	mESC
250000	A	mESC
750000	A	mESC
250000	A	mESC
750000	A	mESC
250000	A	mESC
2500000	A	mESC
250000	A	mESC
1750000	A	mESC
1000000	A	mESC
1000000	A	mESC
1500000	A	mESC
1750000	A	mESC
3500000	A	mESC
1000000	A	mESC
500000	A	mESC
250000	A	mESC
250000	A	mESC
250000	A	mESC
750000	A	mESC
1250000	A	mESC
500000	A	mESC
2000000	A	mESC
500000	A	mESC
250000	A	mESC
250000	A	mESC
250000	A	mESC
1250000	A	mESC
2000000	A	mESC
1000000	A	mESC
750000	A	mESC
750000	A	mESC
250000	A	mESC
2750000	A	mESC
250000	A	mESC
250000	A	mESC
500000	A	mESC
1750000	A	mESC
2000000	A	mESC
250000	A	mESC
5500000	A	mESC
2250000	A	mESC
750000	A	mESC
1250000	A	mESC
250000	A	mESC
250000	A	mESC
1250000	A	mESC
500000	A	mESC
750000	A	mESC
250000	A	mESC
2250000	A	mESC
500000	A	mESC
250000	A	mESC
1250000	A	mESC
250000	A	mESC
3250000	A	mESC
500000	A	mESC
5000000	A	mESC
500000	A	mESC
500000	A	mESC
500000	A	mESC
8500000	A	mESC
2500000	A	mESC
250000	A	mESC
1250000	A	mESC
2500000	A	mESC
2500000	A	mESC
750000	A	mESC
500000	A	mESC
250000	A	mESC
500000	A	mESC
250000	A	mESC
250000	A	mESC
250000	A	mESC
3250000	A	mESC
500000	A	mESC
750000	A	mESC
1250000	A	mESC
500000	A	mESC
3750000	A	mESC
250000	A	mESC
250000	A	mESC
250000	A	mESC
250000	A	mESC
250000	A	mESC
250000	A	mESC
750000	A	mESC
1250000	A	mESC
250000	A	mESC
1000000	A	mESC
250000	A	mESC
500000	A	mESC
2000000	A	mESC
500000	A	mESC
250000	A	mESC
250000	A	mESC
250000	A	mESC
1750000	A	mESC
250000	A	mESC
1500000	A	mESC
2250000	A	mESC
750000	A	mESC
3500000	A	mESC
750000	A	mESC
250000	A	mESC
500000	A	mESC
250000	A	mESC
1250000	A	mESC
3250000	A	mESC
1500000	A	mESC
4750000	A	mESC
2250000	A	mESC
2500000	A	mESC
500000	A	mESC
1750000	A	mESC
1250000	A	mESC
1000000	A	mESC
2000000	A	mESC
250000	A	mESC
250000	A	mESC
750000	A	mESC
250000	A	mESC
250000	A	mESC
4750000	A	mESC
500000	A	mESC
500000	A	mESC
2000000	A	mESC
2000000	A	mESC
750000	A	mESC
250000	A	mESC
250000	A	mESC
500000	A	mESC
500000	A	mESC
3500000	A	mESC
1500000	A	mESC
500000	A	mESC
1250000	A	mESC
250000	A	mESC
250000	A	mESC
1000000	A	mESC
1000000	A	mESC
250000	A	mESC
250000	A	mESC
250000	A	mESC
250000	A	mESC
250000	A	mESC
250000	A	mESC
250000	A	mESC
250000	A	mESC
250000	A	mESC
250000	A	mESC
1250000	A	mESC
500000	A	mESC
250000	A	mESC
2250000	A	mESC
250000	A	mESC
750000	A	mESC
250000	A	mESC
5750000	A	mESC
250000	A	mESC
250000	A	mESC
250000	A	mESC
3500000	A	mESC
3000000	A	mESC
2500000	A	mESC
2250000	A	mESC
5500000	A	mESC
3250000	A	mESC
1750000	A	mESC
1250000	A	mESC
250000	A	mESC
3750000	A	mESC
4250000	A	mESC
500000	A	mESC
250000	A	mESC
500000	A	mESC
1000000	A	mESC
500000	A	mESC
250000	A	mESC
250000	A	mESC
750000	A	mESC
250000	A	mESC
1500000	A	mESC
5500000	A	mESC
5750000	A	mESC
5750000	A	mESC
1250000	A	mESC
19250000	A	mESC
500000	A	mESC
500000	A	mESC
1000000	A	mESC
750000	A	mESC
1000000	A	mESC
2750000	A	mESC
1000000	A	mESC
500000	A	mESC
2500000	A	mESC
250000	A	mESC
2000000	A	mESC
500000	A	mESC
500000	A	mESC
250000	A	mESC
250000	A	mESC
250000	A	mESC
250000	A	mESC
250000	A	mESC
1500000	A	mESC
1250000	A	mESC
250000	A	mESC
250000	A	mESC
1750000	A	mESC
1500000	A	mESC
1750000	A	mESC
250000	A	mESC
250000	A	mESC
250000	A	mESC
250000	A	mESC
250000	A	mESC
250000	A	mESC
750000	A	mESC
750000	A	mESC
250000	A	mESC
250000	A	mESC
1250000	A	mESC
250000	A	mESC
250000	A	mESC
250000	A	mESC
250000	A	mESC
1750000	A	mESC
250000	A	mESC
250000	A	mESC
1000000	A	mESC
250000	A	mESC
250000	A	mESC
250000	A	mESC
500000	A	mESC
250000	A	mESC
500000	A	mESC
500000	A	mESC
500000	A	mESC
250000	A	mESC
250000	A	mESC
1000000	A	mESC
2000000	A	mESC
750000	A	mESC
250000	A	mESC
250000	A	mESC
250000	A	mESC
250000	A	mESC
250000	A	mESC
250000	A	mESC
250000	A	mESC
250000	A	mESC
500000	A	mESC
4250000	A	mESC
250000	A	mESC
5000000	A	mESC
750000	A	mESC
1750000	A	mESC
7000000	A	mESC
6000000	A	mESC
4500000	A	mESC
250000	A	mESC
6250000	A	mESC
2750000	A	mESC
250000	A	mESC
250000	A	mESC
250000	A	mESC
500000	A	mESC
1250000	A	mESC
500000	A	mESC
750000	A	mESC
2500000	A	mESC
1250000	A	mESC
2750000	A	mESC
500000	A	mESC
3750000	A	mESC
3750000	A	mESC
500000	A	mESC
250000	A	mESC
5000000	A	mESC
1250000	A	mESC
250000	A	mESC
1250000	A	mESC
750000	A	mESC
250000	A	mESC
250000	A	mESC
1750000	A	mESC
250000	A	mESC
2000000	A	mESC
250000	A	mESC
250000	A	mESC
250000	A	mESC
1250000	A	mESC
1250000	A	mESC
500000	A	mESC
250000	A	mESC
750000	A	mESC
750000	A	mESC
250000	A	mESC
500000	A	mESC
18750000	A	mESC
250000	A	mESC
500000	A	mESC
250000	A	mESC
250000	A	mESC
750000	A	mESC
3250000	A	mESC
250000	A	mESC
2250000	A	mESC
6750000	A	mESC
1000000	A	mESC
1750000	A	mESC
2000000	A	mESC
250000	A	mESC
750000	A	mESC
250000	A	mESC
250000	A	mESC
1000000	A	mESC
250000	A	mESC
500000	A	mESC
8750000	A	mESC
1000000	A	mESC
750000	A	mESC
1500000	A	mESC
3000000	A	mESC
5500000	A	mESC
3250000	A	mESC
5250000	A	mESC
250000	A	mESC
250000	A	mESC
1000000	A	mESC
500000	A	mESC
250000	A	mESC
500000	A	mESC
1500000	A	mESC
500000	A	mESC
500000	A	mESC
250000	A	mESC
250000	A	mESC
250000	A	mESC
250000	A	mESC
1500000	A	mESC
250000	A	mESC
1000000	A	mESC
250000	A	mESC
1000000	A	mESC
1500000	A	mESC
250000	A	mESC
2750000	A	mESC
2000000	A	mESC
1000000	A	mESC
500000	A	mESC
250000	A	mESC
2750000	A	mESC
500000	A	mESC
250000	A	mESC
250000	A	mESC
500000	A	mESC
250000	A	mESC
250000	A	mESC
750000	A	mESC
1000000	A	mESC
250000	A	mESC
6000000	A	mESC
500000	A	mESC
500000	A	mESC
3000000	A	mESC
2000000	A	mESC
750000	A	mESC
3000000	A	mESC
500000	A	mESC
1250000	A	mESC
250000	A	mESC
4000000	A	mESC
250000	A	mESC
250000	A	mESC
250000	A	mESC
250000	A	mESC
250000	A	mESC
750000	A	mESC
250000	A	mESC
1250000	A	mESC
250000	A	mESC
250000	A	mESC
250000	A	mESC
1500000	A	mESC
250000	A	mESC
500000	A	mESC
500000	A	mESC
250000	A	mESC
250000	A	mESC
1500000	A	mESC
2000000	A	mESC
250000	A	mESC
750000	A	mESC
250000	A	mESC
250000	A	mESC
1750000	A	mESC
500000	A	mESC
250000	A	mESC
250000	A	mESC
1000000	A	mESC
250000	A	mESC
250000	A	mESC
500000	A	mESC
500000	A	mESC
750000	A	mESC
1750000	A	mESC
250000	A	mESC
250000	A	mESC
2000000	A	mESC
250000	A	mESC
250000	A	mESC
3500000	A	mESC
500000	A	mESC
2750000	A	mESC
4000000	A	mESC
1000000	A	mESC
3000000	A	mESC
750000	A	mESC
250000	A	mESC
3250000	A	mESC
3250000	A	mESC
6250000	A	mESC
10250000	A	mESC
500000	A	mESC
4500000	A	mESC
250000	A	mESC
250000	A	mESC
750000	A	mESC
250000	A	mESC
1000000	A	mESC
250000	A	mESC
500000	A	mESC
250000	A	mESC
1250000	A	mESC
1250000	A	mESC
1750000	A	mESC
2500000	A	mESC
500000	A	mESC
1000000	A	mESC
250000	A	mESC
250000	A	mESC
500000	A	mESC
500000	A	mESC
10000000	A	mESC
500000	A	mESC
20250000	A	mESC
250000	A	mESC
1750000	A	mESC
2750000	A	mESC
1000000	A	mESC
1500000	A	mESC
250000	A	mESC
250000	A	mESC
250000	A	mESC
250000	A	mESC
250000	A	mESC
250000	A	mESC
500000	A	mESC
250000	A	mESC
2250000	A	mESC
1250000	A	mESC
750000	A	mESC
1250000	A	mESC
1250000	A	mESC
250000	A	mESC
2750000	A	mESC
2000000	A	mESC
250000	A	mESC
1500000	A	mESC
750000	A	mESC
250000	A	mESC
3250000	A	mESC
750000	A	mESC
250000	A	mESC
500000	A	mESC
250000	A	mESC
250000	A	mESC
1000000	A	mESC
250000	A	mESC
1000000	A	mESC
500000	A	mESC
500000	A	mESC
250000	A	mESC
1750000	A	mESC
250000	A	mESC
750000	A	mESC
1000000	A	mESC
500000	A	mESC
500000	A	mESC
250000	A	mESC
500000	A	mESC
750000	A	mESC
500000	A	mESC
250000	A	mESC
500000	A	mESC
1250000	A	mESC
250000	A	mESC
500000	A	mESC
250000	A	mESC
5750000	A	mESC
250000	A	mESC
500000	A	mESC
5500000	A	mESC
500000	A	mESC
1250000	A	mESC
250000	A	mESC
250000	A	mESC
250000	A	mESC
250000	A	mESC
2500000	A	mESC
4250000	A	mESC
3500000	A	mESC
2750000	A	mESC
1000000	A	mESC
500000	A	mESC
1250000	A	mESC
1750000	A	mESC
250000	A	mESC
250000	A	mESC
750000	A	mESC
250000	A	mESC
250000	A	mESC
6500000	A	mESC
5500000	A	mESC
250000	A	mESC
250000	A	mESC
750000	A	mESC
500000	A	mESC
250000	A	mESC
500000	A	mESC
4750000	A	mESC
750000	A	mESC
250000	A	mESC
8250000	A	mESC
5500000	A	mESC
2000000	A	mESC
1000000	A	mESC
250000	A	mESC
250000	A	mESC
250000	A	mESC
2500000	A	mESC
2750000	A	mESC
500000	A	mESC
500000	A	mESC
250000	A	mESC
3500000	A	mESC
250000	A	mESC
250000	A	mESC
250000	A	mESC
1000000	A	CA1_R1
500000	A	CA1_R1
500000	A	CA1_R1
250000	A	CA1_R1
750000	A	CA1_R1
750000	A	CA1_R1
500000	A	CA1_R1
250000	A	CA1_R1
250000	A	CA1_R1
250000	A	CA1_R1
250000	A	CA1_R1
2250000	A	CA1_R1
250000	A	CA1_R1
250000	A	CA1_R1
500000	A	CA1_R1
250000	A	CA1_R1
1000000	A	CA1_R1
250000	A	CA1_R1
250000	A	CA1_R1
250000	A	CA1_R1
250000	A	CA1_R1
250000	A	CA1_R1
1750000	A	CA1_R1
250000	A	CA1_R1
9250000	A	CA1_R1
250000	A	CA1_R1
250000	A	CA1_R1
500000	A	CA1_R1
250000	A	CA1_R1
1750000	A	CA1_R1
750000	A	CA1_R1
250000	A	CA1_R1
1000000	A	CA1_R1
1500000	A	CA1_R1
1000000	A	CA1_R1
250000	A	CA1_R1
1750000	A	CA1_R1
250000	A	CA1_R1
2000000	A	CA1_R1
250000	A	CA1_R1
250000	A	CA1_R1
250000	A	CA1_R1
250000	A	CA1_R1
250000	A	CA1_R1
1250000	A	CA1_R1
500000	A	CA1_R1
5000000	A	CA1_R1
750000	A	CA1_R1
250000	A	CA1_R1
250000	A	CA1_R1
1750000	A	CA1_R1
7250000	A	CA1_R1
250000	A	CA1_R1
250000	A	CA1_R1
500000	A	CA1_R1
250000	A	CA1_R1
4750000	A	CA1_R1
500000	A	CA1_R1
500000	A	CA1_R1
500000	A	CA1_R1
250000	A	CA1_R1
2500000	A	CA1_R1
6000000	A	CA1_R1
3000000	A	CA1_R1
500000	A	CA1_R1
500000	A	CA1_R1
250000	A	CA1_R1
1250000	A	CA1_R1
250000	A	CA1_R1
750000	A	CA1_R1
3000000	A	CA1_R1
5000000	A	CA1_R1
1750000	A	CA1_R1
2500000	A	CA1_R1
250000	A	CA1_R1
4250000	A	CA1_R1
750000	A	CA1_R1
250000	A	CA1_R1
250000	A	CA1_R1
750000	A	CA1_R1
1000000	A	CA1_R1
7000000	A	CA1_R1
8750000	A	CA1_R1
750000	A	CA1_R1
1000000	A	CA1_R1
1250000	A	CA1_R1
250000	A	CA1_R1
4000000	A	CA1_R1
500000	A	CA1_R1
500000	A	CA1_R1
750000	A	CA1_R1
1250000	A	CA1_R1
250000	A	CA1_R1
2750000	A	CA1_R1
750000	A	CA1_R1
2250000	A	CA1_R1
1500000	A	CA1_R1
4000000	A	CA1_R1
1000000	A	CA1_R1
250000	A	CA1_R1
500000	A	CA1_R1
500000	A	CA1_R1
1250000	A	CA1_R1
3000000	A	CA1_R1
250000	A	CA1_R1
750000	A	CA1_R1
500000	A	CA1_R1
250000	A	CA1_R1
500000	A	CA1_R1
250000	A	CA1_R1
250000	A	CA1_R1
250000	A	CA1_R1
750000	A	CA1_R1
250000	A	CA1_R1
1750000	A	CA1_R1
250000	A	CA1_R1
250000	A	CA1_R1
3250000	A	CA1_R1
250000	A	CA1_R1
3000000	A	CA1_R1
1500000	A	CA1_R1
3500000	A	CA1_R1
250000	A	CA1_R1
500000	A	CA1_R1
2250000	A	CA1_R1
250000	A	CA1_R1
2000000	A	CA1_R1
2750000	A	CA1_R1
250000	A	CA1_R1
250000	A	CA1_R1
750000	A	CA1_R1
1750000	A	CA1_R1
2000000	A	CA1_R1
750000	A	CA1_R1
1250000	A	CA1_R1
1500000	A	CA1_R1
250000	A	CA1_R1
250000	A	CA1_R1
1000000	A	CA1_R1
250000	A	CA1_R1
250000	A	CA1_R1
750000	A	CA1_R1
250000	A	CA1_R1
1000000	A	CA1_R1
500000	A	CA1_R1
250000	A	CA1_R1
250000	A	CA1_R1
250000	A	CA1_R1
250000	A	CA1_R1
2250000	A	CA1_R1
250000	A	CA1_R1
250000	A	CA1_R1
750000	A	CA1_R1
1750000	A	CA1_R1
1000000	A	CA1_R1
750000	A	CA1_R1
250000	A	CA1_R1
3000000	A	CA1_R1
250000	A	CA1_R1
250000	A	CA1_R1
250000	A	CA1_R1
1250000	A	CA1_R1
500000	A	CA1_R1
250000	A	CA1_R1
500000	A	CA1_R1
1750000	A	CA1_R1
1250000	A	CA1_R1
250000	A	CA1_R1
500000	A	CA1_R1
1500000	A	CA1_R1
250000	A	CA1_R1
500000	A	CA1_R1
500000	A	CA1_R1
250000	A	CA1_R1
250000	A	CA1_R1
250000	A	CA1_R1
500000	A	CA1_R1
7000000	A	CA1_R1
5750000	A	CA1_R1
7750000	A	CA1_R1
500000	A	CA1_R1
13750000	A	CA1_R1
750000	A	CA1_R1
250000	A	CA1_R1
250000	A	CA1_R1
16250000	A	CA1_R1
2000000	A	CA1_R1
4250000	A	CA1_R1
250000	A	CA1_R1
250000	A	CA1_R1
1250000	A	CA1_R1
250000	A	CA1_R1
750000	A	CA1_R1
4250000	A	CA1_R1
1250000	A	CA1_R1
250000	A	CA1_R1
2000000	A	CA1_R1
500000	A	CA1_R1
1000000	A	CA1_R1
1250000	A	CA1_R1
250000	A	CA1_R1
500000	A	CA1_R1
250000	A	CA1_R1
4750000	A	CA1_R1
250000	A	CA1_R1
250000	A	CA1_R1
250000	A	CA1_R1
500000	A	CA1_R1
1250000	A	CA1_R1
750000	A	CA1_R1
250000	A	CA1_R1
250000	A	CA1_R1
500000	A	CA1_R1
500000	A	CA1_R1
250000	A	CA1_R1
250000	A	CA1_R1
250000	A	CA1_R1
500000	A	CA1_R1
500000	A	CA1_R1
2000000	A	CA1_R1
3000000	A	CA1_R1
250000	A	CA1_R1
15750000	A	CA1_R1
250000	A	CA1_R1
750000	A	CA1_R1
250000	A	CA1_R1
3250000	A	CA1_R1
250000	A	CA1_R1
250000	A	CA1_R1
1250000	A	CA1_R1
1000000	A	CA1_R1
9500000	A	CA1_R1
250000	A	CA1_R1
1500000	A	CA1_R1
4000000	A	CA1_R1
1000000	A	CA1_R1
500000	A	CA1_R1
500000	A	CA1_R1
500000	A	CA1_R1
3000000	A	CA1_R1
250000	A	CA1_R1
2500000	A	CA1_R1
250000	A	CA1_R1
250000	A	CA1_R1
2250000	A	CA1_R1
1500000	A	CA1_R1
2500000	A	CA1_R1
750000	A	CA1_R1
250000	A	CA1_R1
4500000	A	CA1_R1
4000000	A	CA1_R1
8500000	A	CA1_R1
500000	A	CA1_R1
500000	A	CA1_R1
4250000	A	CA1_R1
4500000	A	CA1_R1
250000	A	CA1_R1
500000	A	CA1_R1
250000	A	CA1_R1
1000000	A	CA1_R1
500000	A	CA1_R1
250000	A	CA1_R1
1000000	A	CA1_R1
250000	A	CA1_R1
250000	A	CA1_R1
250000	A	CA1_R1
500000	A	CA1_R1
250000	A	CA1_R1
250000	A	CA1_R1
6500000	A	CA1_R1
3250000	A	CA1_R1
250000	A	CA1_R1
9500000	A	CA1_R1
250000	A	CA1_R1
250000	A	CA1_R1
250000	A	CA1_R1
250000	A	CA1_R1
250000	A	CA1_R1
6000000	A	CA1_R1
750000	A	CA1_R1
500000	A	CA1_R1
250000	A	CA1_R1
250000	A	CA1_R1
250000	A	CA1_R1
1500000	A	CA1_R1
10500000	A	CA1_R1
1000000	A	CA1_R1
250000	A	CA1_R1
1500000	A	CA1_R1
250000	A	CA1_R1
500000	A	CA1_R1
500000	A	CA1_R1
1250000	A	CA1_R1
250000	A	CA1_R1
750000	A	CA1_R1
2500000	A	CA1_R1
1250000	A	CA1_R1
750000	A	CA1_R1
750000	A	CA1_R1
5250000	A	CA1_R1
9750000	A	CA1_R1
250000	A	CA1_R1
1750000	A	CA1_R1
1000000	A	CA1_R1
8000000	A	CA1_R1
1000000	A	CA1_R1
250000	A	CA1_R1
500000	A	CA1_R1
1000000	A	CA1_R1
1500000	A	CA1_R1
750000	A	CA1_R1
750000	A	CA1_R1
250000	A	CA1_R1
2000000	A	CA1_R1
1250000	A	CA1_R1
250000	A	CA1_R1
5000000	A	CA1_R1
2000000	A	CA1_R1
250000	A	CA1_R1
1000000	A	CA1_R1
1000000	A	CA1_R1
750000	A	CA1_R1
6750000	A	CA1_R1
250000	A	CA1_R1
750000	A	CA1_R1
250000	A	CA1_R1
2000000	A	CA1_R1
2250000	A	CA1_R1
2750000	A	CA1_R1
250000	A	CA1_R1
500000	A	CA1_R1
1000000	A	CA1_R1
1000000	A	CA1_R1
1250000	A	CA1_R1
1500000	A	CA1_R1
250000	A	CA1_R1
1000000	A	CA1_R1
1500000	A	CA1_R1
3000000	A	CA1_R1
250000	A	CA1_R1
500000	A	CA1_R1
250000	A	CA1_R1
500000	A	CA1_R1
500000	A	CA1_R1
750000	A	CA1_R1
750000	A	CA1_R1
250000	A	CA1_R1
250000	A	CA1_R1
250000	A	CA1_R1
500000	A	CA1_R1
250000	A	CA1_R1
250000	A	CA1_R1
750000	A	CA1_R1
1000000	A	CA1_R1
250000	A	CA1_R1
500000	A	CA1_R1
250000	A	CA1_R1
500000	A	CA1_R1
500000	A	CA1_R1
250000	A	CA1_R1
500000	A	CA1_R1
1750000	A	CA1_R1
1250000	A	CA1_R1
2750000	A	CA1_R1
500000	A	CA1_R1
250000	A	CA1_R1
250000	A	CA1_R1
500000	A	CA1_R1
4000000	A	CA1_R1
1000000	A	CA1_R1
4000000	A	CA1_R1
1250000	A	CA1_R1
750000	A	CA1_R1
1000000	A	CA1_R1
250000	A	CA1_R1
500000	A	CA1_R1
250000	A	CA1_R1
250000	A	CA1_R1
1250000	A	CA1_R1
3750000	A	CA1_R1
250000	A	CA1_R1
7500000	A	CA1_R1
2500000	A	CA1_R1
1500000	A	CA1_R1
1750000	A	CA1_R1
8000000	A	CA1_R1
7750000	A	CA1_R1
9250000	A	CA1_R1
250000	A	CA1_R1
250000	A	CA1_R1
250000	A	CA1_R1
250000	A	CA1_R1
500000	A	CA1_R1
1000000	A	CA1_R1
500000	A	CA1_R1
250000	A	CA1_R1
1750000	A	CA1_R1
750000	A	CA1_R1
250000	A	CA1_R1
250000	A	CA1_R1
250000	A	CA1_R1
750000	A	CA1_R1
3500000	A	CA1_R1
500000	A	CA1_R1
250000	A	CA1_R1
250000	A	CA1_R1
500000	A	CA1_R1
500000	A	CA1_R1
750000	A	CA1_R1
500000	A	CA1_R1
1750000	A	CA1_R1
4250000	A	CA1_R1
750000	A	CA1_R1
1250000	A	CA1_R1
5750000	A	CA1_R1
250000	A	CA1_R1
500000	A	CA1_R1
1000000	A	CA1_R1
750000	A	CA1_R1
9250000	A	CA1_R1
2750000	A	CA1_R1
250000	A	CA1_R1
5500000	A	CA1_R1
2250000	A	CA1_R1
250000	A	CA1_R1
1500000	A	CA1_R1
250000	A	CA1_R1
16250000	A	CA1_R1
1000000	A	CA1_R1
1250000	A	CA1_R1
250000	A	CA1_R1
5000000	A	CA1_R1
1250000	A	CA1_R1
250000	A	CA1_R1
250000	A	CA1_R1
250000	A	CA1_R1
250000	A	CA1_R1
3250000	A	CA1_R1
500000	A	CA1_R1
750000	A	CA1_R1
500000	A	CA1_R1
250000	A	CA1_R1
250000	A	CA1_R1
250000	A	CA1_R1
250000	A	CA1_R1
6500000	A	CA1_R1
3750000	A	CA1_R1
500000	A	CA1_R1
1500000	A	CA1_R1
500000	A	CA1_R1
250000	A	CA1_R1
750000	A	CA1_R1
250000	A	CA1_R1
250000	A	CA1_R1
250000	A	CA1_R1
250000	A	CA1_R1
250000	A	CA1_R1
1000000	A	CA1_R1
250000	A	CA1_R1
1250000	A	CA1_R1
250000	A	CA1_R1
250000	A	CA1_R1
250000	A	CA1_R1
250000	A	CA1_R1
4500000	A	CA1_R1
1000000	A	CA1_R1
250000	A	CA1_R1
10750000	A	CA1_R1
500000	A	CA1_R1
4250000	A	CA1_R1
250000	A	CA1_R1
750000	A	CA1_R1
500000	A	CA1_R1
500000	A	CA1_R1
250000	A	CA1_R1
4250000	A	CA1_R1
250000	A	CA1_R1
2500000	A	CA1_R1
750000	A	CA1_R1
250000	A	CA1_R1
750000	A	CA1_R1
250000	A	CA1_R1
250000	A	CA1_R1
250000	A	CA1_R1
1500000	A	CA1_R1
1000000	A	CA1_R1
500000	A	CA1_R1
1750000	A	CA1_R1
250000	A	CA1_R1
3500000	A	CA1_R1
250000	A	CA1_R1
2500000	A	CA1_R1
250000	A	CA1_R1
250000	A	CA1_R1
500000	A	CA1_R1
6500000	A	CA1_R1
1500000	A	CA1_R1
1500000	A	CA1_R1
2250000	A	CA1_R1
1000000	A	CA1_R1
750000	A	CA1_R1
750000	A	CA1_R1
1000000	A	CA1_R1
250000	A	CA1_R1
250000	A	CA1_R1
500000	A	CA1_R1
250000	A	CA1_R1
1500000	A	CA1_R1
1000000	A	CA1_R1
2000000	A	CA1_R1
2250000	A	CA1_R1
750000	A	CA1_R1
1500000	A	CA1_R1
500000	A	CA1_R1
2500000	A	CA1_R1
500000	A	CA1_R1
750000	A	CA1_R1
250000	A	CA1_R1
250000	A	CA1_R1
750000	A	CA1_R1
500000	A	CA1_R1
250000	A	CA1_R1
250000	A	CA1_R1
250000	A	CA1_R1
2500000	A	CA1_R1
250000	A	CA1_R1
750000	A	CA1_R1
250000	A	CA1_R1
250000	A	CA1_R1
500000	A	CA1_R1
250000	A	CA1_R1
250000	A	CA1_R1
1750000	A	CA1_R1
250000	A	CA1_R1
2750000	A	CA1_R1
1000000	A	CA1_R1
250000	A	CA1_R1
3500000	A	CA1_R1
500000	A	CA1_R1
250000	A	CA1_R1
1000000	A	CA1_R1
1250000	A	CA1_R1
750000	A	CA1_R1
2000000	A	CA1_R1
3250000	A	CA1_R1
250000	A	CA1_R1
250000	A	CA1_R1
750000	A	CA1_R1
1500000	A	CA1_R1
500000	A	CA1_R1
250000	A	CA1_R1
2750000	A	CA1_R1
3500000	A	CA1_R1
3000000	A	CA1_R1
500000	A	CA1_R1
500000	A	CA1_R1
2500000	A	CA1_R1
500000	A	CA1_R1
500000	A	CA1_R1
2250000	A	CA1_R1
750000	A	CA1_R1
1250000	A	CA1_R1
250000	A	CA1_R1
250000	A	CA1_R1
500000	A	CA1_R1
250000	A	CA1_R1
500000	A	CA1_R1
250000	A	CA1_R1
500000	A	CA1_R1
1000000	A	CA1_R1
500000	A	CA1_R1
500000	A	CA1_R1
3750000	A	CA1_R1
750000	A	CA1_R1
500000	A	CA1_R1
8250000	A	CA1_R1
1250000	A	CA1_R1
250000	A	CA1_R1
3250000	A	CA1_R1
8250000	A	CA1_R1
1000000	A	CA1_R1
500000	A	CA1_R1
750000	A	CA1_R1
2250000	A	CA1_R1
500000	A	CA1_R1
750000	A	CA1_R1
250000	A	CA1_R1
750000	A	CA1_R1
4750000	A	CA1_R1
5000000	A	CA1_R1
2000000	A	CA1_R1
2250000	A	CA1_R1
250000	A	CA1_R1
250000	A	CA1_R1
250000	A	CA1_R1
1750000	A	CA1_R1
500000	A	CA1_R1
250000	A	CA1_R1
10750000	A	CA1_R1
4500000	A	CA1_R1
1250000	A	CA1_R1
500000	A	CA1_R1
1500000	A	CA1_R1
1250000	A	CA1_R1
250000	A	CA1_R1
1000000	A	CA1_R1
250000	A	CA1_R1
13250000	A	CA1_R1
500000	A	CA1_R1
250000	A	CA1_R1
3750000	A	CA1_R1
500000	A	CA1_R1
500000	A	CA1_R1
1250000	A	CA1_R1
250000	A	CA1_R1
3250000	A	CA1_R1
2000000	A	CA1_R1
250000	A	CA1_R1
250000	A	CA1_R1
2250000	A	CA1_R1
250000	A	CA1_R1
250000	A	CA1_R1
1750000	A	CA1_R1
250000	A	CA1_R1
250000	A	CA1_R1
500000	A	CA1_R1
750000	A	CA1_R1
250000	A	CA1_R1
1250000	A	CA1_R1
250000	A	CA1_R1
250000	A	CA1_R1
1000000	A	CA1_R1
2750000	A	CA1_R1
250000	A	CA1_R1
250000	A	CA1_R1
250000	A	CA1_R1
250000	A	CA1_R1
250000	A	CA1_R1
1250000	A	CA1_R1
1250000	A	CA1_R1
250000	A	CA1_R1
250000	A	CA1_R1
250000	A	CA1_R1
750000	A	CA1_R1
1000000	A	CA1_R1
1250000	A	CA1_R1
250000	A	CA1_R1
250000	A	CA1_R1
1000000	A	CA1_R1
500000	A	CA1_R1
250000	A	CA1_R1
2500000	A	CA1_R1
1250000	A	CA1_R1
750000	A	CA1_R1
1250000	A	CA1_R1
1500000	A	CA1_R1
250000	A	CA1_R1
500000	A	CA1_R1
250000	A	CA1_R1
250000	A	CA1_R1
250000	A	CA1_R1
500000	A	CA1_R1
750000	A	CA1_R1
250000	A	CA1_R1
250000	A	CA1_R1
500000	A	CA1_R1
250000	A	CA1_R1
250000	A	CA1_R1
1000000	A	CA1_R1
500000	A	CA1_R1
250000	A	CA1_R1
500000	A	CA1_R1
250000	A	CA1_R1
1750000	A	CA1_R1
5500000	A	CA1_R1
1500000	A	CA1_R1
1000000	A	CA1_R1
7750000	A	CA1_R1
500000	A	CA1_R1
250000	A	CA1_R1
750000	A	CA1_R1
500000	A	CA1_R1
1250000	A	CA1_R1
1250000	A	CA1_R1
250000	A	CA1_R1
500000	A	CA1_R1
250000	A	CA1_R1
250000	A	CA1_R1
250000	A	CA1_R1
500000	A	CA1_R1
750000	A	CA1_R1
250000	A	CA1_R1
1750000	A	CA1_R1
1750000	A	CA1_R1
500000	A	CA1_R1
2250000	A	CA1_R1
1000000	A	CA1_R1
500000	A	CA1_R1
250000	A	CA1_R1
1250000	A	CA1_R1
250000	A	CA1_R1
250000	A	CA1_R1
500000	A	CA1_R1
4250000	A	CA1_R1
4250000	A	CA1_R1
5500000	A	CA1_R1
750000	A	CA1_R1
5500000	A	CA1_R1
20250000	A	CA1_R1
500000	A	CA1_R1
7750000	A	CA1_R1
250000	A	CA1_R1
250000	A	CA1_R1
250000	A	CA1_R1
250000	A	CA1_R1
250000	A	CA1_R1
500000	A	CA1_R1
500000	A	CA1_R1
6000000	A	CA1_R1
500000	A	CA1_R1
6500000	A	CA1_R1
1000000	A	CA1_R1
250000	A	CA1_R1
1750000	A	CA1_R1
250000	A	CA1_R1
500000	A	CA1_R1
250000	A	CA1_R1
250000	A	CA1_R1
250000	A	CA1_R1
250000	A	CA1_R1
500000	A	CA1_R1
250000	A	CA1_R1
250000	A	CA1_R1
2250000	A	CA1_R1
250000	A	CA1_R1
2250000	A	CA1_R1
250000	A	CA1_R1
500000	A	CA1_R1
500000	A	CA1_R1
4750000	A	CA1_R1
250000	A	CA1_R1
250000	A	CA1_R1
2750000	A	CA1_R1
250000	A	CA1_R1
1000000	A	CA1_R1
250000	A	CA1_R1
500000	A	CA1_R1
250000	A	CA1_R1
250000	A	CA1_R1
250000	A	CA1_R1
1250000	A	CA1_R1
3000000	A	CA1_R1
250000	A	CA1_R1
1250000	A	CA1_R1
2500000	A	CA1_R1
2250000	A	CA1_R1
750000	A	CA1_R1
2000000	A	CA1_R1
500000	A	CA1_R1
250000	A	CA1_R1
2000000	A	CA1_R1
28250000	A	CA1_R1
6500000	A	CA1_R1
250000	A	CA1_R1
3750000	A	CA1_R1
250000	A	CA1_R1
250000	A	CA1_R1
500000	A	CA1_R1
250000	A	CA1_R1
250000	A	CA1_R1
1250000	A	CA1_R1
250000	A	CA1_R1
250000	A	CA1_R1
500000	A	CA1_R1
1000000	A	CA1_R1
500000	A	CA1_R1
250000	A	CA1_R1
750000	A	CA1_R1
2500000	A	CA1_R1
3000000	A	CA1_R1
1000000	A	CA1_R1
4000000	A	CA1_R1
250000	A	CA1_R1
250000	A	CA1_R1
500000	A	CA1_R1
5000000	A	CA1_R1
2500000	A	CA1_R1
250000	A	CA1_R1
1500000	A	CA1_R1
750000	A	CA1_R1
3500000	A	CA1_R1
3000000	A	CA1_R1
1000000	A	CA1_R1
500000	A	CA1_R1
8250000	A	CA1_R1
500000	A	CA1_R1
9750000	A	CA1_R1
250000	A	CA1_R1
500000	A	CA1_R1
250000	A	CA1_R1
750000	A	CA1_R1
2000000	A	CA1_R1
11250000	A	CA1_R1
750000	A	CA1_R1
4250000	A	CA1_R1
4500000	A	CA1_R1
250000	A	CA1_R1
10000000	A	CA1_R1
500000	A	CA1_R1
1000000	A	CA1_R1
1250000	A	CA1_R1
250000	A	CA1_R1
1500000	A	CA1_R1
1250000	A	CA1_R1
1500000	A	CA1_R1
4250000	A	CA1_R1
4250000	A	CA1_R1
500000	A	CA1_R1
750000	A	CA1_R1
4000000	A	CA1_R1
3250000	A	CA1_R1
250000	A	CA1_R1
250000	A	CA1_R1
3250000	A	CA1_R1
250000	A	CA1_R1
500000	A	CA1_R1
250000	A	CA1_R1
250000	A	CA1_R1
250000	A	CA1_R1
5000000	A	CA1_R1
250000	A	CA1_R1
4000000	A	CA1_R1
1000000	A	CA1_R1
6750000	A	CA1_R1
7750000	A	CA1_R1
7500000	A	CA1_R1
250000	A	CA1_R1
250000	A	CA1_R1
6500000	A	CA1_R1
12000000	A	CA1_R1
1250000	A	CA1_R1
13250000	A	CA1_R1
2250000	A	CA1_R1
250000	A	CA1_R1
250000	A	CA1_R1
250000	A	CA1_R1
250000	A	CA1_R1
750000	A	CA1_R1
2500000	A	CA1_R1
1000000	A	CA1_R1
3500000	A	CA1_R1
2750000	A	CA1_R1
750000	A	CA1_R1
250000	A	CA1_R1
500000	A	CA1_R1
500000	A	CA1_R1
250000	A	CA1_R1
250000	A	CA1_R1
250000	A	CA1_R1
500000	A	CA1_R1
1000000	A	CA1_R1
250000	A	CA1_R1
250000	A	CA1_R1
250000	A	CA1_R1
2500000	A	CA1_R1
250000	A	CA1_R1
250000	A	CA1_R1
250000	A	CA1_R1
750000	A	CA1_R1
250000	A	CA1_R1
250000	A	CA1_R1
500000	A	CA1_R1
1000000	A	CA1_R1
1500000	A	CA1_R1
750000	A	CA1_R1
1000000	A	CA1_R1
1250000	A	CA1_R1
2500000	A	CA1_R1
2250000	A	CA1_R1
5000000	A	CA1_R1
6250000	A	CA1_R1
7000000	A	CA1_R1
250000	A	CA1_R1
250000	A	CA1_R1
2000000	A	CA1_R1
250000	A	CA1_R1
1500000	A	CA1_R1
250000	A	CA1_R1
250000	A	CA1_R1
6000000	A	CA1_R1
500000	A	CA1_R1
750000	A	CA1_R1
250000	A	CA1_R1
9750000	A	CA1_R1
1250000	A	CA1_R1
500000	A	CA1_R1
250000	A	CA1_R1
250000	A	CA1_R1
250000	A	CA1_R1
250000	A	CA1_R1
250000	A	CA1_R1
500000	A	CA1_R1
3000000	A	CA1_R1
[truncated: 10,618 more rows]
