# Supplementary material for: Cell-type specialization is encoded by specific chromatin topologies
Source: Nature. 2021 Nov 17;599(7886):684–91. doi: 10.1038/s41586-021-04081-2 (PMC8612935; doi:10.1038/s41586-021-04081-2)
Supplement: Supplementary file 36 — Source Data Extended Data Fig. 12 [file 41586_2021_4081_MOESM36_ESM.xlsx]

## Sheet: legend
	description
ED12a	Heatmap of rlog values for each cell-type, for genes that change from B compartment in mESCs to A compartment in brain cells
ED12b	Heatmap of rlog values for each cell-type, for genes that change from A compartment in mESCs to B compartment in brain cells
ED12c	Compartment idenitity for Vmn and Olfr genes in each cell-type
ED12d	Matrices are available in GEO repository, accession number: GSE94364; Compartment enigenvector values are available in Supplementary Table 5
ED12e	Matrices are available in GEO repository, accession number: GSE94364; Compartment enigenvector values are available in Supplementary Table 5
ED12f	Top 20% of Z-Scores for contacts involving compartments A/B containing Vmn or Olfr genes in each cell-type;	Background data for compartment A/B can be found:	https://github.com/pombo-lab/WinickNg_Kukalev_Harabula_Nature_2021/tree/main/source_data/
ED12g	N/A

## Sheet: ED12a
esc_pbulk_counts_rep1	esc_pbulk_counts_rep2	esc_pbulk_counts_rep3	pyramidal_pbulk_counts_rep1	pyramidal_pbulk_counts_rep2	pyramidal_pbulk_counts_rep3	dopaVTA_pbulk_counts_rep1	dopaVTA_pbulk_counts_rep2	dopaVTA_pbulk_counts_rep3	oligos_pbulk_counts_rep1	oligos_pbulk_counts_rep2	oligos_pbulk_counts_rep3	gene	Cluster
4.63411	4.20715	3.65085	6.51802	6.52231	6.54785	4.16729	4.17419	4.75311	3.59026	4.34628	2.63199	Actr3b	1
5.24448	5.4991	5.04838	4.96119	4.5742	5.03733	4.37189	4.40478	4.30166	5.41254	2.84044	5.88936	Osgin2	1
5.29172	5.52328	5.05667	3.94498	4.3779	4.72489	4.3703	4.03231	3.69556	5.79513	5.79426	4.92482	Kif13b	1
3.85162	5.19863	5.0571	4.3227	3.80182	4.81766	5.01697	5.13287	4.75381	5.50867	3.80623	4.59944	Ift140	1
5.83587	4.95084	5.2064	5.55193	5.35282	4.83506	5.37131	5.68733	5.78545	5.84969	6.30756	3.99508	Spty2d1	1
4.17727	4.2885	4.23037	5.05904	5.23721	5.18995	4.52182	3.9376	4.03871	4.4639	4.68008	4.17568	Cryl1	1
5.14775	5.33853	5.20306	4.2427	4.64768	4.56344	4.97705	5.0691	4.85762	6.46728	6.85212	6.75732	Trp53bp2	1
5.25766	5.89137	5.0423	4.17188	3.13021	4.29204	4.0563	3.78177	4.6927	5.80217	6.3426	5.15453	Mtm1	1
5.28112	6.04444	5.19224	6.0625	6.0215	6.0157	5.83252	5.98196	4.97932	5.34238	5.56607	6.02539	Adck1	1
5.47081	5.3133	5.1748	5.75999	6.07137	5.59803	5.42092	5.41317	5.50206	4.40867	5.23889	4.83364	Acvr2a	1
4.6968	3.99663	5.42032	6.44067	6.3883	6.56442	5.12349	5.87063	5.89244	4.36732	4.57083	3.92984	Neurl1a	1
3.80482	5.26802	4.2354	3.86595	4.28489	4.45901	4.02468	4.35384	4.24812	4.35225	2.50482	4.72152	Hmbox1	1
4.1212	3.88091	4.23994	3.6638	3.34308	2.24453	3.30883	1.73798	3.38082	5.03041	6.60309	6.31295	Notch1	1
6.05865	5.35234	5.11573	6.59657	6.77742	6.76507	6.33993	6.63323	6.51682	5.48784	6.69289	5.57192	Neurl4	1
3.48531	4.5903	4.24514	4.64925	3.99133	4.42506	4.22021	4.53317	4.29604	5.26092	4.61939	3.56067	Mpv17l2	1
4.25303	4.64735	5.18704	5.37651	5.43119	5.14389	5.36708	5.20097	4.69357	5.6581	5.40371	5.60843	Telo2	1
4.74283	5.47858	5.08623	3.71486	4.15636	4.07088	3.07136	4.17755	3.69704	3.94878	3.5753	3.46324	Plagl2	1
5.00533	5.22243	5.04073	3.93129	4.12788	5.22075	4.35607	4.53664	3.37739	5.23433	5.27675	5.63009	Alkbh3	1
5.3898	4.61556	5.03076	6.41774	6.20189	6.30763	6.34372	6.26534	6.65232	5.882	5.82067	6.30509	Keap1	1
5.18905	4.69809	5.3209	3.99502	3.65114	4.00284	3.1123	3.263	3.94684	3.99938	4.20592	5.48283	Slc7a6os	1
5.70741	5.20669	5.21881	6.32895	6.33768	6.61483	5.16699	5.04553	5.24344	6.68914	6.87013	7.07096	Dusp7	1
1.80829	5.74461	5.21693	4.63302	5.02246	4.42441	3.0189	4.45185	3.41548	2.27015	4.13639	4.39595	Prss23	1
5.18723	5.05133	5.20843	5.94124	5.46602	5.32737	5.55526	5.41436	5.74571	6.12364	6.45997	5.87871	Chchd7	1
5.13252	5.14454	4.98265	6.27801	6.74685	6.71409	6.16863	5.292	6.10477	4.89328	5.36916	6.35262	Gpd1l	1
5.34553	4.73845	4.99195	4.07352	3.43443	3.77116	5.33129	5.69545	5.41429	6.00438	4.78897	4.28795	Gusb	1
4.01202	5.06992	5.037	5.95904	5.58661	5.94653	6.08868	6.49818	6.0518	6.72955	6.77632	6.69494	Specc1	1
3.96986	4.25909	4.27047	3.69051	3.58152	3.80698	3.97217	4.15096	4.65061	4.81062	2.41974	4.6679	Irf9	1
4.32183	2.97759	4.25624	5.8764	6.13452	5.98878	5.25383	5.93135	4.94887	4.26441	5.1233	4.70692	St8sia1	1
5.60425	5.77395	5.01386	5.32592	5.27473	5.45647	4.17963	4.78575	4.7944	4.94532	5.57981	4.75742	Gtdc1	1
4.17868	5.48004	5.01453	5.5645	5.58608	5.67462	3.43145	3.26537	3.75317	3.45591	2.52656	3.52699	Cdc25b	1
5.52566	5.04911	5.02399	7.02717	6.85571	6.87737	4.24117	4.72464	5.06035	3.89363	4.96376	5.10304	Arl15	1
5.0505	5.10121	5.02407	5.14962	5.05794	5.18491	4.42519	5.04982	3.77064	5.59638	5.33907	4.70039	Gps2	1
4.05536	5.09693	4.25449	4.13484	4.44127	4.04089	5.76649	5.57623	5.89031	2.45321	2.57318	4.12225	Cdc42ep3	1
4.06241	4.10997	4.26857	4.09467	4.08575	4.00251	4.72382	4.50161	3.19272	4.36917	4.58543	4.73587	Ctbs	1
5.62399	5.51134	5.39606	5.83257	5.70295	5.74254	7.1207	7.0417	7.15606	6.70244	6.72176	6.65208	Elmo1	1
4.32268	5.95305	5.06745	6.67178	6.774	6.85307	6.07143	5.87416	5.90785	4.85292	4.20534	5.41611	Akt3	1
5.55951	5.2642	5.15216	6.20799	6.09111	6.02941	6.17747	5.61992	5.92225	6.64952	7.56342	6.5186	Frmd4a	1
6.62233	7.2467	7.14062	5.80423	5.42594	5.48508	4.82637	4.87903	5.1109	5.85171	5.12115	6.45854	Ints6	1
6.76819	7.03979	7.14268	5.97678	6.04269	5.65072	5.67882	6.1311	6.19239	6.29609	5.73235	6.17845	Wdr70	1
7.41059	6.94383	7.1605	3.79473	3.82868	3.556	3.29429	4.56041	3.67723	4.20235	4.79581	4.94399	Hjurp	1
6.92794	6.89089	7.17064	4.98514	5.01705	4.70613	4.00643	4.37324	3.53833	4.71024	5.43405	5.29174	Lrwd1	1
7.02241	7.12853	7.0874	6.00024	6.38964	5.76756	5.79593	5.27399	5.75153	7.71897	7.84452	7.78588	Ankrd28	1
6.77407	6.73614	7.19016	4.71478	5.30748	5.16227	4.26223	4.23828	4.49715	5.73662	4.62195	5.82803	Gtf2e1	1
9.05732	8.91739	8.81866	4.9916	4.88005	5.24213	4.78125	5.29263	4.56186	6.05235	4.85983	5.88314	Rrm1	1
7.15582	6.5406	6.99964	5.11468	4.73001	5.4776	3.79482	3.21592	2.44875	6.77984	6.08259	5.66388	Prps2	1
6.40204	6.88291	6.81299	5.60406	5.35603	5.73212	5.25388	5.5163	4.83357	6.31246	6.72212	6.10064	Ppfibp1	1
6.37373	6.61267	6.81303	2.21553	2.36953	3.31728	3.83689	4.20297	3.09723	2.28284	4.88729	4.04925	Yes1	1
7.11288	7.13244	6.81607	5.8295	5.71115	5.53237	5.9577	5.22018	5.72995	6.3623	5.49117	6.83042	Med7	1
6.77202	6.96698	6.81806	6.14357	6.19096	6.5929	6.50215	5.83537	6.27489	6.77155	6.51531	6.99161	0610010K14Rik	1
6.94511	6.71812	6.84443	5.37813	4.90417	5.41751	5.42877	5.40793	4.82735	5.30868	5.0436	4.91297	Rpap1	1
4.4343	4.57761	3.79493	4.74512	5.02666	4.99874	6.35059	6.58583	6.67515	4.28782	5.37501	3.83805	Sgsm1	1
6.90751	6.86278	6.99276	5.1275	5.5434	5.58443	5.33059	4.9709	5.25607	5.52718	5.91587	4.62052	Cwc27	1
4.21531	5.33357	4.25043	4.66421	4.56921	4.56815	4.97709	4.99662	4.13229	5.24197	5.05666	5.33109	Rft1	1
2.6396	3.72702	3.6096	3.87358	3.93159	3.99163	5.08329	5.92447	5.84554	5.86011	6.0016	4.86977	Fbxo2	1
5.4016	5.21154	6.06539	5.90257	5.91248	5.63876	6.05923	5.73247	5.93446	5.36492	5.92822	6.04522	Nt5c2	1
4.84466	5.89248	5.20233	5.37589	5.51388	4.87911	5.52126	5.71681	5.13163	5.00139	4.58824	5.91299	Fez2	1
6.80735	6.36055	6.41734	6.02914	6.10849	5.70195	6.50976	6.56277	6.41481	5.80362	6.03294	4.77025	Ascc1	1
4.92298	5.2961	4.46293	5.89723	5.76533	5.60018	5.6428	5.07615	5.86708	5.41867	5.24125	5.10491	Hps4	1
6.98307	7.02484	7.02487	6.84962	6.83165	6.89869	6.47779	6.09081	6.07741	4.82374	5.97249	6.23719	Snd1	1
7.10309	7.1247	7.03229	5.28776	5.33873	5.13163	5.84517	5.77182	6.14315	5.19699	5.41379	5.49144	Lsm4	1
7.13192	7.1141	7.06095	4.25502	4.45335	4.90477	4.89977	4.86605	4.13359	5.03117	4.97769	6.06481	Senp1	1
6.94959	7.29049	7.12723	4.59831	4.41876	4.21441	4.52381	3.95328	4.84254	5.21899	5.22337	5.30703	Arl6ip6	1
7.23609	6.95165	7.06783	6.1748	6.37247	6.28033	5.77703	5.78259	5.46207	6.42543	6.36199	6.60134	Memo1	1
8.43878	8.71377	8.96716	1.93516	2.72499	3.80287	6.18198	4.08667	3.98449	5.34313	3.92268	2.80192	Spp1	1
3.19095	3.48316	3.64825	4.62005	5.097	5.30864	4.5178	4.42162	4.71324	5.93395	6.67831	6.86858	Hsd17b11	1
6.14135	8.01064	7.0849	3.83836	3.44835	3.09104	5.65042	5.58562	5.99295	4.24815	2.88375	3.78598	Efna5	1
7.24406	6.64225	7.01971	5.04986	4.35513	4.57502	4.15144	4.773	4.39064	3.78892	4.87877	4.37969	Polr2a	1
6.85289	6.82754	7.08493	4.59533	4.8048	5.00381	4.5209	4.94644	4.72407	3.86141	4.93946	5.30193	Atf1	1
7.05406	7.47354	7.09739	5.87599	5.84252	5.79331	5.57678	5.82581	5.83496	6.64322	6.45278	6.19829	Ehd1	1
7.05899	7.04278	7.06876	5.91805	6.10839	6.07808	4.71232	5.24363	4.63033	7.97636	6.2025	6.8575	Tjp1	1
5.53691	5.93806	5.3938	6.35355	6.04438	6.14156	7.2083	7.04282	7.00889	6.50606	6.74645	6.42201	Mrps6	1
4.6926	4.85222	5.39362	6.40801	6.57521	6.66016	5.55143	6.12715	6.12465	5.24803	4.09112	3.06794	Msra	1
5.70311	5.88739	5.39043	6.76266	6.65232	6.85379	6.05231	5.76701	5.89477	7.15916	6.65062	7.10738	Usp25	1
4.91204	5.3547	4.54437	4.09179	4.05773	3.97419	2.77324	4.47478	2.82881	5.84229	6.09118	5.71422	2310022B05Rik	1
4.90846	5.17975	4.56115	5.14058	5.08769	4.69989	3.76114	5.08171	4.47816	3.55269	3.73383	3.62178	Mthfr	1
4.38964	3.63524	4.56399	6.46898	6.64424	6.59406	6.26041	6.43825	6.43276	3.83006	4.55104	2.95762	Arhgef17	1
3.45963	3.90552	4.57249	2.95611	3.733	3.65119	3.96147	3.16919	3.40565	5.16712	5.23825	4.66323	Bmp2k	1
4.02362	4.73324	4.41286	3.71089	4.79968	5.02714	3.99474	3.53771	3.6929	5.19549	3.57009	2.37609	St5	1
4.02355	3.35053	4.7447	5.1068	5.46389	5.23688	5.99044	5.92327	5.76175	4.25888	4.46315	5.20173	Sergef	1
5.05431	5.39427	4.42476	4.49531	4.97986	5.20343	4.02868	3.75884	3.90435	4.52825	5.61443	4.89065	Ell	1
5.41681	3.64833	4.59584	4.76451	4.64793	5.19374	5.86606	6.06705	6.06876	5.5711	5.6448	6.55793	Lgals8	1
4.26974	4.62185	4.61577	4.12456	4.32178	4.448	5.18047	5.05326	5.39306	6.28815	5.69816	5.55202	P2rx4	1
4.93639	3.98068	4.62983	4.29133	4.19231	3.84839	4.64382	5.17928	5.27074	5.1729	4.32139	4.19542	Bbs9	1
3.9317	4.66075	4.63462	4.44252	4.26137	5.22532	4.49198	4.67445	4.88422	5.23922	5.28157	5.49046	Kctd18	1
5.12874	5.0991	4.63559	5.76983	5.77953	5.68613	4.96238	5.05325	5.28245	5.39549	4.94261	5.64309	Vps8	1
3.52303	3.24174	4.66316	4.80825	5.29507	5.29453	5.14543	4.41768	5.53231	4.85418	6.16039	5.1654	Irs2	1
5.423	5.14168	4.6664	5.06766	5.38499	5.2458	4.34992	4.79628	4.42242	6.26331	6.13907	5.04177	Ctns	1
5.18672	5.18651	4.6099	3.9605	4.46962	3.81545	4.88117	3.67663	4.34076	5.14396	3.72681	4.53326	Gtf3c5	1
4.4349	3.86249	4.39799	3.28457	4.29702	3.87473	4.03895	4.21632	4.50793	4.365	4.58118	4.73168	Dhrs4	1
4.21537	5.12947	4.5203	7.19489	7.06374	7.3027	5.63601	5.30037	5.48485	4.44826	5.2862	4.52565	2900026A02Rik	1
4.68943	4.9421	4.51879	4.41423	4.69888	4.26684	4.93982	5.33265	4.65142	4.17515	4.73535	4.60301	Zfp956	1
3.7968	3.52636	4.92077	5.25219	4.58824	4.85619	6.19885	5.68313	6.04858	3.56557	2.67763	3.6365	Dpysl5	1
3.92622	5.3136	4.92238	4.33343	3.49527	4.35368	4.95915	5.30988	6.01324	5.85097	5.97925	5.39818	Cd55	1
4.57464	3.96658	4.30759	4.27605	4.39309	4.90356	3.76079	2.89881	3.58443	6.1815	5.21471	6.20016	Fam53b	1
4.44732	5.14251	4.94958	6.12251	6.27852	6.34675	6.37614	5.68746	6.12183	5.56022	6.96786	5.94074	Glt8d1	1
3.30523	4.29299	4.96868	5.58316	5.57894	5.83319	4.72169	4.55526	4.57939	5.25358	3.86065	5.15419	Gramd1b	1
4.92475	4.18869	4.97141	5.46128	5.39525	5.39454	5.86561	5.44094	4.92104	5.37094	5.41475	5.05451	Fahd1	1
4.3002	4.20368	4.43094	5.5687	5.85994	5.96202	3.14628	3.63271	2.75222	5.44838	4.94339	2.50406	Slc41a1	1
4.75165	4.99803	4.85841	4.79761	4.95208	4.49163	4.61787	4.40905	4.14044	5.25124	4.41103	5.99047	Hps5	1
4.40671	3.14852	4.75176	5.79232	5.85163	5.90218	6.47089	6.55668	6.35344	2.79992	3.93371	4.35271	Pdp1	1
5.07546	3.66704	4.73903	4.8139	4.56376	5.31257	3.95982	4.99819	4.34851	3.55726	3.73628	5.05144	Tbc1d22a	1
4.53098	5.16446	4.4843	4.14393	4.34543	2.77147	6.09155	6.19511	5.92377	6.53146	6.22852	4.36845	Sh3kbp1	1
5.51192	5.10391	4.50584	5.27199	5.25095	5.16125	5.98686	5.63926	5.87467	4.70866	4.0422	5.62667	2410131K14Rik	1
5.09369	5.011	4.43943	4.2157	4.63939	4.19524	5.44736	5.70556	5.39113	8.17239	7.71047	8.01243	Fgfr2	1
4.98637	5.37978	4.51355	6.26277	6.07344	6.25358	5.28389	5.47344	5.56171	4.8222	5.70915	6.38333	Wdr60	1
4.17409	4.17626	4.28282	5.03634	4.88081	5.02085	4.64919	4.16567	4.72753	4.48925	4.70467	4.57154	Dvl2	1
4.13839	4.1861	4.37987	4.6356	4.71559	4.19462	3.76216	4.30222	4.88315	4.08898	5.18876	5.2369	Zfp810	1
4.05961	4.91332	4.68915	5.15405	4.9742	4.68887	4.8641	4.51538	5.1027	4.16462	4.73949	4.24129	Zbtb33	1
4.66854	3.91652	4.69148	4.39839	4.32728	3.87136	4.85167	4.35155	4.24839	5.62908	5.74199	4.87178	Rab30	1
5.47887	6.46238	5.31233	6.20013	6.23737	6.35586	7.53426	7.87291	7.79297	5.728	5.77504	5.81371	Camk2d	1
6.12182	5.90716	5.31395	5.51609	5.54814	5.87208	3.80294	5.31261	5.2778	5.39112	4.04769	5.07468	Ralgapa2	1
4.48544	5.33946	5.22421	5.55881	5.45745	5.89666	4.94474	5.36779	5.38629	3.73134	2.90958	4.971	Dtnb	1
5.23522	5.6395	5.31457	4.67619	4.15281	4.07204	4.82074	5.00982	4.45497	5.90265	4.78774	3.76241	Zfyve1	1
4.86619	5.25546	5.32343	5.37297	4.91135	4.88784	4.92942	4.93377	5.23867	5.09061	2.9	4.95457	Nars2	1
6.13468	5.64364	5.32773	4.19257	4.40634	4.40572	3.87243	4.22766	4.40672	2.38599	2.50567	3.512	Sars2	1
5.62839	5.03655	5.30762	5.64621	5.06646	5.25428	6.82092	6.46061	6.64654	6.85078	7.31466	7.29677	Kazn	1
5.75328	5.48768	5.3393	5.62092	5.53228	5.7177	6.45799	6.19294	5.60943	4.47075	4.66731	5.3725	Coq3	1
4.29435	3.84751	4.12637	2.18065	3.887	1.5146	6.0547	6.21051	5.99482	3.92017	2.34854	4.00174	Adarb2	1
6.02822	5.89604	5.35275	4.31917	4.8693	4.98791	4.74761	5.13067	4.28224	5.6772	5.19896	6.20562	Eaf1	1
4.72617	4.88073	5.35651	5.08076	5.53605	5.44509	5.15659	5.84515	5.3105	5.72004	5.65487	5.81081	Atg7	1
6.17363	5.52777	5.38275	4.24723	4.64206	4.71932	3.71327	4.75148	5.04824	5.31748	5.98652	4.72053	Pgpep1	1
5.01802	5.67162	5.38734	5.94803	5.95322	6.15322	4.66787	4.60615	4.85121	2.78879	5.85139	2.83585	Ttc13	1
4.59333	4.72028	4.11292	4.25668	3.55486	4.38168	3.7749	3.48975	4.16907	3.89093	2.38525	3.96905	Uevld	1
4.93237	5.19405	5.3432	2.26808	3.58386	3.50364	4.1305	3.51901	3.67596	3.36555	5.0631	4.00881	Prcp	1
5.26465	4.65534	4.15818	3.8334	4.25288	3.82648	4.6788	3.21488	4.06664	3.38925	4.1471	3.45798	Rnf31	1
5.12854	5.09466	5.26731	4.96379	4.61163	5.09369	4.56569	5.20643	4.74901	4.51116	3.79602	2.6871	Plscr3	1
6.10778	5.12688	5.2638	5.24727	5.85649	5.53318	5.07342	4.69457	4.58744	2.71743	5.07837	2.76418	Sfmbt1	1
4.9436	4.8644	4.69366	5.56323	5.72009	5.25531	5.43544	5.43956	5.72908	5.3695	4.5515	4.78154	Ctdnep1	1
5.48652	5.56848	4.3713	5.73828	6.12123	6.24668	6.9868	7.64973	7.7439	5.24305	5.85668	5.71595	Fam102b	1
5.72454	5.63718	4.71227	5.97986	5.84657	5.93148	6.24396	5.61494	5.75929	7.22538	6.48416	7.4037	Rhoq	1
4.90157	4.45497	4.59682	5.17767	5.81803	5.65815	5.65537	5.75739	5.99158	4.28967	5.36982	2.89132	Chst10	1
5.0774	5.1469	4.97658	4.58415	4.70003	4.14785	5.0326	4.46201	4.52639	8.24162	7.50785	8.23796	Rhog	1
5.53636	5.88847	4.97825	6.22328	6.35758	6.16289	6.75676	6.74341	6.51452	5.91169	5.6709	5.71124	Stim1	1
5.15666	5.46207	4.98095	3.35514	1.89142	2.52457	5.12185	5.50677	5.64538	4.75063	5.21181	4.55171	Nxn	1
3.51032	4.96458	5.23263	4.09183	4.05784	4.49639	3.7725	2.91527	4.04663	5.73322	5.86215	5.93393	Tmc7	1
4.3679	5.57684	4.18	5.19693	5.01043	4.80292	4.86411	3.89537	5.0962	3.50971	3.69279	2.54086	P4ha2	1
4.48	4.29025	4.17984	4.34698	4.77609	3.5632	3.41704	3.83406	4.96898	4.65104	5.62379	2.44087	Cntrob	1
5.61763	5.32197	5.24485	5.32732	4.94127	5.37783	4.43373	4.85874	4.85572	5.73461	2.9426	5.20967	Dclre1c	1
5.64133	5.04105	5.25278	3.28215	3.16673	3.60628	5.22886	5.03334	5.65127	5.82649	5.82596	5.18234	Decr1	1
5.52969	5.66632	5.25517	5.58959	5.73896	6.01725	5.47282	5.22645	5.49122	5.29225	5.51537	5.55822	Atg2a	1
4.69947	4.88969	5.25736	6.20087	6.04538	6.21603	4.51017	5.03743	5.26895	4.35771	4.03327	6.30063	Cenpb	1
4.34823	5.06049	4.17405	4.42682	3.96292	3.58055	4.19216	3.59756	3.94991	4.37316	5.11103	4.07967	Vps37c	1
6.28762	6.84704	6.86332	6.46837	6.63168	6.94334	6.75213	6.9529	6.81163	6.29009	5.84066	6.02366	Tbce	1
9.00843	8.69358	9.06499	5.61081	5.22623	5.6941	5.11371	5.6435	5.28534	5.35268	5.56854	6.69345	Eed	1
4.67551	2.39666	3.78078	5.37567	5.27167	5.31449	5.12135	5.67855	5.13106	4.18495	4.39052	5.76522	Parp8	1
4.06775	3.119	3.69026	4.62373	4.52754	4.87761	4.85688	5.28239	5.57769	4.79139	5.24625	5.10396	Unkl	1
6.00719	6.14441	6.08754	6.29925	6.34439	6.67849	5.79744	5.29977	5.51939	6.04479	6.15707	6.602	Sbf2	1
6.22269	6.34403	6.10634	5.31892	4.72653	5.11405	6.22335	6.02337	6.27343	5.85575	5.39555	6.53997	1110012L19Rik	1
5.9622	5.874	6.11341	6.40301	6.13079	6.38079	4.8521	5.02503	5.03223	6.53036	6.43819	5.81853	Nav2	1
5.96189	5.53808	6.11984	6.38428	6.54942	6.70398	5.49266	5.92818	6.27307	6.29919	6.79573	6.91819	Rbm22	1
6.30879	6.10031	6.12495	6.18174	5.91076	6.22254	5.57591	5.8248	5.59428	5.86697	5.4098	5.48689	Men1	1
6.54668	6.43964	6.14136	4.90949	4.07042	4.74017	4.15619	3.95582	3.8553	4.12427	2.69106	3.6487	Eif4ebp2	1
6.54101	6.61987	6.08383	4.73554	3.89495	4.28254	5.01919	5.11109	4.16723	6.188	6.33797	6.8514	Acy1	1
6.03165	5.83716	6.14547	5.8724	5.74578	6.06123	5.8145	5.26832	5.55422	6.22119	6.55564	6.49215	Lrrc28	1
5.98103	6.1461	6.19489	5.03334	5.30002	5.62414	5.48661	5.40417	5.78675	5.09319	5.31116	5.57281	Afg3l1	1
5.19019	5.84837	6.19725	6.39558	6.34088	6.29586	5.74182	6.33908	6.14656	6.34117	5.86069	6.13097	Galnt2	1
5.87414	5.99994	6.20079	5.07831	4.66178	5.1503	5.74444	5.989	5.73113	3.91832	5.65511	4.48772	Smyd3	1
6.02724	6.43815	6.20536	5.43869	5.73708	5.52745	5.40717	5.12424	5.11094	5.28603	5.0201	4.88936	Tfip11	1
6.4758	6.42232	6.21953	5.66051	6.19726	6.1848	5.7809	5.97299	6.17372	6.028	5.45557	5.70753	Tm9sf1	1
5.88944	6.18041	6.23542	7.28765	7.09339	7.01076	6.46044	6.21637	6.34519	6.01118	5.56872	6.21869	Usp45	1
3.50891	5.02664	3.94586	4.44741	4.51785	5.11347	3.0514	3.53215	3.11456	3.38113	4.1463	5.11754	Snx7	1
6.27166	6.4445	6.23631	5.59441	5.8499	6.15769	5.64485	5.34422	5.72485	5.99922	5.97362	5.83123	Ryk	1
4.77188	3.73422	3.96114	5.08877	4.82069	5.71766	5.26288	5.19291	5.56299	3.58408	2.71361	4.57448	Nefh	1
5.64235	5.48941	6.07044	5.29487	5.19051	5.5933	6.3455	6.21618	6.10022	5.10074	5.31988	4.9199	Aida	1
7.19694	6.92873	6.7814	4.42529	3.79623	4.7097	4.8003	3.99459	4.67495	2.61445	4.37892	2.66378	Ints9	1
6.47145	7.16496	6.42278	6.76954	6.7512	7.29107	4.66882	4.83594	5.45355	5.00954	5.87374	6.68828	Akap13	1
6.50104	5.94855	6.42943	5.82653	6.54745	6.26899	6.11186	5.9817	5.70087	6.76045	6.32407	6.47982	Abhd14a	1
6.47165	6.60545	6.43269	5.98692	6.38098	6.56785	6.71004	6.4805	6.6302	7.02124	7.20429	6.57583	Brox	1
7.13526	5.89608	6.44384	3.99796	3.19002	4.22967	3.87201	4.52898	3.73715	3.43249	2.4767	2.39809	Urb2	1
6.41914	6.26361	6.44772	6.80011	6.55951	6.51098	6.92137	6.81451	6.9628	6.28519	6.1603	6.26754	Mrps34	1
6.52197	6.67059	6.07257	3.76019	1.94416	2.98858	3.81733	3.73741	4.54933	5.23737	5.28041	6.09195	H2-K1	1
6.70204	6.65171	6.46927	5.27186	5.08361	5.349	5.51837	5.43619	5.76718	5.33894	5.0768	5.60604	Ubap1	1
6.55152	6.3555	6.48674	5.13512	5.07541	5.80495	5.38634	5.13017	5.10854	4.70411	3.0547	3.90905	Pcgf6	1
5.44021	6.38244	6.51184	5.47858	5.94001	5.20907	5.30362	5.34833	5.0709	4.76248	4.09963	5.11359	Tfb2m	1
6.49394	6.60932	6.40948	5.66598	6.14135	5.86358	5.80125	5.94413	5.7793	5.41396	5.42154	5.4982	Ncstn	1
4.61706	4.27282	3.88103	4.49964	5.00508	5.14043	3.3564	4.1566	3.67489	3.9255	3.5488	2.3494	Man2a1	1
6.02166	6.15574	6.26997	5.10507	5.08278	4.60714	5.62249	5.92016	5.33577	5.05353	4.13152	6.2721	Def8	1
5.97532	6.87509	6.26806	6.58813	6.67392	6.83713	5.68774	5.98616	6.19796	5.84364	6.20686	5.93034	Esyt2	1
6.28548	6.12349	6.46933	6.09927	6.11233	5.00374	5.80129	5.57933	5.72398	5.41241	6.23469	6.19933	Mtg1	1
6.52744	6.10893	6.23633	6.07855	6.47116	6.07369	6.11678	6.23184	6.27444	6.05477	5.48665	5.73618	Tubgcp5	1
6.37887	6.08831	6.23872	5.56924	5.85046	5.79879	5.97642	6.03147	5.92023	6.56665	5.68265	6.50796	Ccdc90b	1
5.83301	5.83497	6.51409	6.05526	6.2226	5.80803	6.02356	6.1268	6.61849	6.68948	6.52956	6.38254	Fbxo28	1
6.69296	6.5547	6.74929	4.64525	3.69222	4.22518	4.65981	5.05229	4.17532	4.24943	4.45634	4.32847	Rpf1	1
6.66371	6.32748	6.58688	6.27675	6.18451	5.82447	6.49643	6.35063	6.38721	6.51625	6.57859	6.60794	Pigf	1
6.35487	5.93948	6.57553	6.26402	5.90472	5.96536	5.17094	6.06136	5.95171	7.94406	7.85629	8.32814	Tm7sf3	1
6.41874	6.7218	6.60497	5.53601	5.83137	5.80237	4.66355	4.84542	4.61281	4.73957	3.11369	5.09424	Zranb1	1
6.30011	6.51426	6.53723	5.88693	5.76068	6.04667	6.08981	5.97162	6.35303	5.77175	5.66574	5.3232	Anapc7	1
7.03899	6.32375	6.53812	6.38536	6.47169	6.91225	6.44716	6.82175	5.8585	6.47584	6.52211	6.87079	Dcaf11	1
6.20283	6.12134	6.73941	6.16322	6.52547	6.27095	5.53505	5.65078	6.04281	6.365	5.88691	6.36483	Nipa2	1
6.64772	6.20021	6.54017	6.22554	6.14491	6.13036	5.00252	4.35962	5.2568	5.34833	5.35499	5.43425	Twf2	1
6.88512	7.11647	6.55956	6.04815	5.85763	6.06571	5.93031	5.91709	6.00867	6.18379	5.90262	5.77143	Rbbp5	1
6.94658	6.25557	6.55743	6.57396	6.42476	6.37764	6.41366	5.9152	6.09966	5.82639	5.90038	5.12896	Poldip2	1
6.32902	6.22512	6.52957	5.3648	5.66799	5.48461	6.3793	5.82531	5.71706	7.32722	7.65921	7.15544	Polr3e	1
6.04521	6.71298	6.56503	7.23464	7.26624	7.4132	6.55099	6.36575	6.54222	6.39927	5.84918	6.28415	Btbd10	1
5.85866	6.68945	6.56961	6.06405	6.31643	5.75745	5.11682	5.20679	4.89318	5.15933	5.77693	6.05205	Desi2	1
6.11889	6.80074	6.57216	6.24069	6.1478	5.96213	6.26888	6.77567	6.02895	6.70232	5.53884	6.06797	Asb8	1
7.05013	6.42843	6.5383	6.75253	6.60821	6.43199	6.32785	6.6218	6.69361	3.35008	4.82813	4.22596	Ncs1	1
6.9014	6.70866	6.73191	5.86251	5.68124	6.16318	5.8826	5.86857	5.81297	5.77739	6.00743	5.06991	1810030O07Rik	1
6.41207	5.85118	6.72573	5.56988	5.57883	5.80717	5.82673	5.48123	5.44674	5.97583	5.12889	6.27844	Psen1	1
6.91631	6.3716	6.6892	3.68001	4.38229	4.38971	4.52051	3.65321	4.01774	2.47598	4.29202	2.52491	Ccne2	1
6.70623	6.57921	6.51774	4.6701	4.79062	4.86535	5.40049	4.77374	4.67227	5.27842	5.85196	5.84674	Saal1	1
4.90931	6.16321	6.4026	6.61494	6.6718	6.47212	6.97125	7.023	6.75917	6.77755	6.87636	6.99721	Slc5a3	1
7.19645	6.58427	6.5245	5.83457	6.08575	5.40155	5.83398	5.394	5.38031	7.42729	7.22622	7.82226	Psph	1
5.01445	5.93305	6.59073	4.50077	5.12209	4.91131	5.43074	5.37737	5.26428	3.74264	3.92296	3.81128	Slc5a5	1
6.44482	6.30021	6.59085	6.21802	5.7194	5.71132	6.12819	6.28709	6.049	5.62013	5.45422	5.70622	Spsb3	1
6.7399	6.33067	6.59118	4.96798	4.65419	4.57458	4.46586	5.60188	5.16226	7.67215	7.67423	7.71274	Chd7	1
6.24929	6.5844	6.59996	6.80833	6.98113	6.35895	5.93645	6.26475	6.1949	5.3642	6.66847	6.68448	Alas1	1
6.28553	6.39256	6.52319	3.44987	4.13021	4.72176	3.60684	4.39569	3.67501	4.55733	4.77679	4.9239	Tinf2	1
4.3824	3.71694	3.83981	4.61161	4.08442	4.4787	4.98968	5.34362	4.88456	6.96731	6.73533	7.11056	Rnf141	1
7.00103	6.58824	6.63876	5.43422	5.94754	5.47747	5.30801	4.81774	5.45783	6.13558	5.73533	3.21107	Ercc3	1
6.47611	6.8022	6.64004	4.77125	5.23421	4.74454	4.7872	4.72827	4.75079	5.01823	5.24043	5.10311	Nfkbib	1
6.66559	6.52995	6.64051	5.2604	5.82574	5.5923	4.61434	5.02007	4.41796	4.68762	3.02252	3.88627	Arid5b	1
7.00804	6.70645	6.64785	5.24092	5.10175	5.36643	4.91423	5.28731	5.48866	5.95095	6.0641	5.22919	Dcaf4	1
6.49797	6.85368	6.66053	5.55825	5.51775	5.91736	6.45591	6.28737	6.44148	7.19632	6.99965	7.29183	Capn2	1
6.65964	6.36976	6.66772	6.29637	6.37252	6.47144	6.59937	6.55405	6.68247	6.36176	6.13781	6.45174	Mtor	1
6.07479	5.51476	6.31357	6.0069	6.17307	5.66601	6.82636	6.65859	6.41933	5.48316	6.84392	5.74348	Prkrip1	1
4.45105	4.34158	4.91807	5.93992	5.87662	6.19686	5.33729	5.45796	5.60624	6.91309	4.65678	6.37244	Ndst1	1
6.73315	6.38579	6.3907	4.75003	4.87854	4.87033	5.19471	5.77688	5.19365	5.28291	5.28839	5.3694	Prrc1	1
6.13646	6.12612	6.38687	6.86342	6.89837	6.61286	6.35621	6.51711	6.25656	6.53262	5.99199	6.84189	Cog7	1
8.33028	8.22716	8.4441	2.43411	1.8614	3.26354	3.23184	3.73057	2.0314	5.06982	4.38421	6.38837	Map3k1	1
7.53386	7.77184	7.83899	2.50876	4.18457	4.71408	5.28896	4.99917	4.62966	7.05538	7.04512	6.62589	Ctnnal1	1
8.26811	8.36128	8.40601	6.35368	6.32095	6.04495	6.85651	6.67828	6.62608	6.10045	5.66395	4.53904	Prmt7	1
8.10134	7.53993	7.86416	5.08116	5.68585	5.26313	6.11049	6.63806	6.27386	6.95813	6.61553	6.26279	Tmem97	1
8.08468	7.88951	7.94912	5.88039	5.52371	5.57615	5.40896	5.0495	5.15721	5.60875	5.65543	4.22241	Wdr3	1
4.18878	4.39588	3.31841	5.07527	4.71894	4.87478	5.38186	5.16741	4.81729	3.99952	2.51686	2.44439	Eme2	1
4.48943	3.71856	3.26405	5.64825	5.25089	5.87014	5.65318	5.94493	6.09812	4.91605	4.85899	4.72533	Prrg3	1
8.097	8.01311	7.96028	5.74013	5.49313	5.68194	5.3574	5.4645	5.70568	5.45295	4.36297	5.53868	Stk38l	1
8.09872	7.76373	8.06889	5.64945	5.10783	5.73683	6.49039	6.22846	6.3851	4.2765	5.26257	6.06392	Ctbp2	1
7.46289	7.84725	8.07432	2.2809	3.2186	2.37335	4.71705	5.17984	4.69891	2.39388	2.52772	2.4453	Ass1	1
8.37262	8.14921	8.28812	6.24103	6.32688	6.1479	6.83839	6.30721	6.63141	5.6626	5.42732	6.06304	Wdr74	1
8.25697	8.21331	8.27541	5.18957	5.24215	5.46376	4.11808	4.04842	4.92772	4.47047	4.15507	4.90262	Heatr1	1
7.49177	8.74947	8.12931	3.60481	2.84419	4.13442	3.39807	3.84502	2.62919	2.32247	2.45774	2.3745	Slc38a4	1
8.32793	8.25221	8.27384	5.52829	5.74604	5.7378	6.33467	5.94799	6.51355	5.9365	3.52531	3.44801	Dut	1
8.35458	7.99172	8.05428	5.49335	5.48379	5.23026	6.05112	6.21113	5.91668	4.085	3.37386	4.15396	Isyna1	1
7.99867	7.24577	8.13328	6.16307	6.15934	6.39182	6.16254	5.57676	5.20663	5.74202	6.67905	5.6536	Tet2	1
7.89248	7.62588	7.79709	5.76033	5.80573	5.54879	5.05076	5.23409	5.77302	5.40063	5.62645	3.32974	Msto1	1
7.67931	7.5247	7.77423	5.61864	6.34753	5.92986	5.68936	5.75199	5.98304	5.84809	6.07723	5.14776	Phrf1	1
6.85605	6.86141	6.88732	5.57109	4.86212	5.13489	5.46421	5.51879	4.97758	5.94163	5.57187	4.95536	Tma16	1
8.23378	7.82766	8.1648	6.32747	6.4636	6.16388	5.70613	5.46437	5.06536	5.54074	5.55072	5.62519	Ahctf1	1
6.69681	7.02147	6.89696	5.00601	4.89448	5.24179	5.68688	5.40665	5.6143	3.87254	3.09293	4.45938	Apoo	1
4.49654	4.38462	3.73603	5.18184	5.67317	5.76526	5.47715	5.08221	4.97094	4.18587	2.806	5.32921	Mbd5	1
6.71346	6.37977	6.92466	7.71028	7.91598	7.81653	5.73471	5.97875	5.27677	6.49407	5.8525	6.66872	Sec14l1	1
7.27275	6.34913	6.92844	3.64723	3.47841	3.76713	3.44781	3.61886	2.70978	3.48142	4.65907	3.5547	Ncapg2	1
7.27456	7.59661	7.78016	5.62375	4.21559	5.90076	5.90801	5.53683	4.93249	6.90062	7.66324	6.30641	Cwc22	1
6.86498	6.54583	6.9394	5.59674	6.07888	5.29303	5.68282	6.02693	5.95731	4.85815	4.21176	4.10241	Ints8	1
6.82957	6.45268	6.95498	5.90231	6.15567	5.40107	5.56947	5.76055	5.64957	5.57184	5.13668	5.0082	Ptdss2	1
7.10396	7.10393	6.99007	6.43949	6.41395	6.97875	6.5595	6.49962	6.48942	6.05637	5.82494	5.86253	Cpsf7	1
4.6301	6.22467	3.78063	5.52688	5.49053	5.26434	4.58106	4.31997	4.52967	5.62993	4.86647	5.84818	Jak2	1
7.57225	7.14049	7.20394	6.28801	6.28874	6.197	5.71574	6.01519	5.90526	5.72427	5.94771	6.32234	Eml4	1
7.00653	6.73935	7.21272	6.13351	6.1953	6.13212	5.73247	6.34273	5.91854	5.3059	6.06168	5.92044	Clpb	1
7.43411	6.93909	7.2522	6.76271	6.66781	7.32331	6.29349	6.44928	6.17316	6.40311	5.4059	6.28807	Dnajc13	1
6.66769	7.17586	6.95301	5.08161	5.45717	5.64519	5.32211	5.34291	5.39975	6.11229	5.63779	6.39787	Stam2	1
8.2593	8.26029	8.14234	6.17582	6.06513	5.97561	7.18052	7.14009	7.02172	3.67143	5.04049	5.86914	Ubfd1	1
8.39824	8.00964	8.32155	5.40155	5.1867	5.09901	5.77892	5.55201	6.27991	4.07375	4.76303	3.2811	Emb	1
7.68504	7.4613	7.73554	5.83288	5.6223	5.99448	5.76566	5.78154	5.89868	5.48416	5.88633	4.77817	Gga2	1
7.09399	7.65554	7.63339	6.53766	6.27998	6.42083	6.34124	6.4643	6.05657	5.61079	6.15231	6.14496	Prkci	1
3.94687	4.24132	3.36428	5.09734	5.14482	5.14452	4.57703	4.25765	4.65611	3.49737	3.67714	4.49241	B4galt4	1
7.59112	7.31796	7.65263	5.24058	5.20582	4.89638	5.20869	5.62971	5.28506	5.92962	6.59424	6.68597	Ints4	1
7.89227	7.60969	7.67113	5.47315	5.73105	5.50347	5.97811	5.66444	5.62476	5.29692	6.43004	5.76406	Tcof1	1
6.99238	6.40528	6.79939	6.21381	6.0573	6.32301	5.87233	6.28787	5.85072	5.28741	6.04564	5.90424	Glmn	1
6.89618	6.66922	6.7904	4.48992	5.13434	4.69635	5.10684	4.5323	4.42934	3.83233	4.54857	5.4674	Tdp1	1
7.71912	7.5712	7.60044	6.19554	5.72884	6.11191	6.14524	6.38032	6.6294	4.77491	4.4991	7.01006	Thumpd1	1
6.81301	6.99836	6.88902	6.36005	6.41293	6.4205	6.18698	6.37075	6.47976	6.72382	7.26415	6.39565	Nsmce1	1
6.75192	6.78327	6.33232	6.64362	6.24573	6.48461	6.63378	6.44507	6.57219	6.72032	7.26039	6.28708	Stx5a	1
5.85933	5.91002	6.34965	5.41551	5.48366	5.68739	3.4028	3.55181	4.76128	3.76041	5.1372	4.9985	Mtmr12	1
6.3975	6.65895	6.35084	6.48653	6.78779	6.76272	2.49016	4.23892	4.33495	4.77171	4.62521	5.34652	2021-09-09	1
6.02393	6.68075	6.3604	4.86498	5.53608	5.34772	6.0455	5.97734	6.20476	6.2834	5.13402	5.81145	Coq10b	1
5.10588	6.10659	6.36111	4.58364	4.79843	4.16403	4.03969	4.53436	3.67247	4.54494	4.38551	4.62819	Zfp867	1
6.2738	6.35426	6.38259	6.5799	6.44715	6.71258	6.47829	6.54277	6.94698	6.29097	6.71212	6.93189	BC003965	1
6.51849	6.35248	6.76573	5.03693	4.70695	5.10958	4.3673	4.93279	4.58405	5.38364	4.03149	5.06488	Nbn	1
7.66111	6.98831	7.58704	4.87947	4.88615	4.54129	4.76234	4.94912	5.61167	3.85424	4.03862	3.92456	Nup155	1
7.12958	7.24875	7.55211	5.59105	5.20857	5.54319	4.36502	3.93086	4.7146	4.98692	4.02479	2.96885	Tead1	1
4.68737	4.37928	3.42647	6.40466	6.4757	6.70806	4.10826	5.05791	4.74432	5.12019	2.89812	5.70552	Nin	1
8.43873	8.47349	8.52967	6.07367	5.81943	6.25834	6.42122	6.62453	6.27267	3.3719	3.49865	3.42011	Fam169a	1
8.04704	8.27689	7.68597	5.15238	4.45537	4.63444	3.55474	2.9171	2.83451	4.16234	2.71745	2.63596	Ifitm3	1
6.93116	6.65188	7.27256	3.64686	4.27599	3.92273	4.63101	4.24278	4.13944	5.08924	3.86204	3.74621	Lactb2	1
7.37999	7.23745	7.29018	5.54932	5.33839	5.19324	5.15257	5.94088	5.97413	5.19677	5.14949	5.4912	Gpn3	1
8.71833	8.69787	8.77712	3.90478	5.0046	3.8593	2.99261	3.89053	3.48047	4.32511	5.19869	3.86921	Nup98	1
6.63749	7.61086	7.34186	3.45452	4.44492	4.24054	4.79056	4.21946	4.62576	5.85623	5.25037	6.26332	Tax1bp3	1
8.10121	8.33723	7.34607	4.36495	4.97855	4.32781	5.8272	5.63639	5.60189	7.39023	6.97991	7.66803	Scd1	1
7.29502	7.06305	7.3529	4.56084	4.85324	4.76468	4.48479	4.91594	4.69082	3.80782	5.60847	2.92494	Rrp9	1
7.59083	7.56468	7.4125	6.39457	6.12077	5.92881	6.22687	6.42097	6.30825	5.77305	6.28087	6.13921	Thoc5	1
4.68005	4.29267	3.45425	5.52327	5.56221	5.08922	5.42828	5.36053	4.90919	6.18536	5.75683	5.75235	Tarsl2	1
7.24182	6.86104	7.48125	6.16252	6.27746	6.24076	5.61297	5.79617	5.3967	6.52213	7.11515	6.3394	Pcf11	1
8.49239	9.05092	8.64856	3.98312	4.32086	3.9389	3.80779	4.41785	3.56908	5.03671	4.98275	5.1237	Trp53inp1	1
7.05527	7.2793	7.48473	6.15417	6.22794	6.38527	6.06298	6.76484	6.27172	6.99064	7.23534	6.05349	Dcaf12	1
7.99797	7.61466	7.5109	5.7282	6.11885	6.12618	6.6678	6.89368	6.6097	6.3076	6.17919	5.72316	Ubap2	1
6.82955	7.19411	7.51808	6.09279	6.17999	6.22449	5.39575	5.90514	5.79479	5.49022	5.49916	5.90331	Tnfaip1	1
6.84229	6.84953	6.38695	5.36391	5.70862	5.65657	4.99487	4.96296	5.53781	5.51938	4.73034	5.76398	Tubgcp2	1
4.74883	5.95955	4.8901	3.92984	4.77308	4.17856	6.77539	6.35852	6.63849	4.96055	4.5368	4.41028	Arl4c	1
4.65416	3.77228	4.45204	4.76434	4.77022	5.30857	4.9321	5.12229	5.17015	5.44045	6.06409	4.31765	Pofut1	1
4.73963	4.57192	4.87036	6.158	6.0825	6.41505	6.82117	6.636	6.5152	4.39423	4.07008	3.03655	Sdr39u1	1
5.46802	5.66017	5.50657	5.46158	4.78667	4.77867	5.37784	4.81119	5.62997	4.97074	4.91605	5.05518	Rpp38	1
5.74908	4.98458	6.0445	6.0164	6.00525	5.96932	5.19943	5.88556	5.91287	5.28753	4.66889	4.54706	Gdap2	1
4.38075	4.25257	4.05141	5.20869	5.15652	5.29875	4.79047	4.88228	4.27943	4.17786	5.26646	4.9001	2210408I21Rik	1
5.59002	6.32607	5.51595	3.90125	4.1	3.71813	4.33051	3.42523	4.53737	5.02661	4.74013	4.88756	Mad2l2	1
5.10816	4.91074	5.51777	4.72999	4.37715	4.29343	5.12595	4.54911	4.57316	5.4047	5.05853	3.75009	Dcun1d3	1
5.67741	5.92123	5.86733	5.6339	6.05271	5.68946	6.21382	6.65879	6.33132	5.70924	5.78316	4.17441	Slc7a1	1
5.71841	5.96669	5.53527	4.03285	4.10951	3.88755	4.8741	4.97596	5.11473	4.80947	2.77975	4.61429	Tmem216	1
6.01624	5.18251	5.81762	5.58639	5.2008	5.64217	5.23515	5.42259	5.31369	6.46667	5.33081	6.48553	Yipf6	1
5.43052	5.52313	5.53609	4.79621	4.68175	4.5137	4.16404	4.34255	3.62528	5.00384	5.00396	2.65234	Bcor	1
5.87326	5.75034	6.01996	6.58789	6.7263	7.11832	6.19157	6.53196	6.51532	6.13273	6.57474	6.60416	Crebzf	1
6.1996	5.45367	5.87866	5.86547	5.41755	6.0255	6.57141	6.63223	6.28563	6.60316	6.41155	6.54267	Acadvl	1
6.07112	5.77603	5.88091	5.20054	5.32708	4.82485	5.52838	5.72648	5.37624	2.89188	4.52237	4.39666	Rps6ka2	1
6.19988	5.87861	5.88033	4.97327	4.46525	5.1553	5.54714	5.42437	5.23888	5.58528	5.47249	4.8461	Slc30a7	1
3.91629	4.32563	4.02156	6.15579	5.90449	5.74789	6.10457	5.78208	5.44244	5.16747	5.17079	3.8772	Arpc3	1
5.76378	5.04509	5.62502	5.20049	5.16769	5.07833	4.91498	5.27219	5.16178	3.81953	4.89087	5.59806	Tmem245	1
5.24065	5.54907	5.63093	5.84799	5.54329	5.86289	4.31624	4.06765	4.68557	5.63567	7.62544	6.68647	Rras2	1
6.05556	6.51749	5.76151	6.31471	6.5854	6.56366	5.72511	5.86563	5.01289	6.27709	4.28691	4.9933	Med14	1
5.24415	5.82283	5.63515	5.35617	5.18274	5.60205	5.07906	4.98515	5.50706	5.24134	4.98	5.80266	Pspc1	1
5.4659	5.92385	5.94656	5.06215	5.14932	4.85079	5.38992	5.35423	5.81635	6.61549	6.38512	6.23597	Asf1a	1
6.35104	6.00146	5.63563	4.98482	5.53573	5.35772	6.02174	5.86329	5.3588	3.7693	2.95482	2.87835	Pck2	1
5.355	6.03887	5.64669	5.79945	5.82113	5.82055	4.35848	4.53169	4.5727	4.9646	4.54621	4.77706	Tpst2	1
6.08963	5.67868	5.91853	5.90497	5.54285	5.58872	6.49943	6.16667	6.17242	5.19361	5.80305	5.95405	Gmpr2	1
6.26099	5.70798	5.95488	6.03028	5.85001	6.08859	5.3844	6.02079	5.65057	4.5201	5.89887	4.5955	Plekha5	1
5.10147	5.16677	5.75201	4.15485	3.98337	4.3736	4.4773	4.52973	5.11843	5.38758	4.38131	4.25544	Cln5	1
4.40477	4.64793	3.9993	2.80943	3.88617	3.44278	4.51916	3.91526	3.23668	6.39461	6.18379	6.42723	Mtmr10	1
6.08721	6.19172	5.833	6.11053	6.23546	6.19401	6.46674	6.2719	6.49467	4.96076	5.98494	4.70697	Ppa2	1
5.21057	5.41993	5.68396	5.39037	5.35939	5.68035	6.1357	6.05128	6.02529	6.42889	5.77344	6.15955	Hccs	1
3.84998	3.33407	4.05294	5.6318	5.7382	5.64315	5.40173	6.02509	5.90653	4.22106	3.87694	4.6672	Lysmd4	1
5.24876	5.57849	5.48353	5.34646	5.45948	5.372	6.43303	6.74515	6.67792	5.88266	6.54802	6.48481	Pdrg1	1
4.60775	5.57828	4.87562	3.96686	4.17022	3.65834	3.75924	3.35829	3.5847	5.82105	5.20453	5.41849	Limd1	1
5.22582	5.80168	5.55089	3.26786	3.66848	3.08583	5.07869	5.19518	5.42512	5.27008	4.79987	5.9095	Cux1	1
5.51161	5.51004	5.86914	4.39256	4.26623	4.51057	5.42529	6.05721	5.8573	5.17425	4.89979	4.41138	Eps8	1
6.17327	6.14187	5.81306	6.64106	6.55014	6.7926	6.01124	6.10987	5.99886	7.48149	5.76245	6.50507	Usp31	1
2.68214	4.55458	4.03312	5.18125	5.22942	5.39451	5.21017	5.91641	5.52171	2.58206	5.23708	3.65523	Lclat1	1
6.17482	6.45296	5.70723	6.05317	6.01022	6.30785	6.03714	5.65113	5.93942	6.58583	6.58817	5.89093	Lrrc8d	1
4.90498	4.2014	5.54607	6.82902	6.48957	6.51907	5.87261	5.67846	5.50454	4.74657	3.12503	4.82883	Trak1	1
5.5402	5.1485	5.5618	6.86013	7.23442	7.28011	7.19327	7.21624	7.53425	4.68754	4.40091	5.0953	Ina	1
6.09333	5.67505	5.80883	5.35549	5.0547	5.25556	4.55924	4.97526	4.33398	5.71795	5.65269	5.9335	Lin54	1
5.57399	5.58853	5.56487	4.93392	4.45178	4.26505	3.83296	2.99797	4.10231	5.22303	5.03553	4.89653	Dcp1a	1
5.38334	5.7477	5.80535	5.22649	5.83033	5.10431	5.38311	5.85258	5.40166	5.37673	3.06652	4.43079	Fbxo6	1
5.86432	6.00424	6.00492	2.25331	3.16068	2.33958	3.62943	3.54355	3.44515	5.07318	5.11407	3.46563	Ptpn13	1
5.43341	5.92746	5.56555	6.32028	6.51013	6.15978	5.94232	6.30222	6.06729	5.41727	5.42489	6.09162	Ift81	1
5.81052	5.34231	5.559	5.36565	5.50362	5.11836	4.95642	4.39575	5.20177	5.20718	5.62083	5.07469	Slc7a6	1
5.86826	5.12934	5.81491	5.66469	6.29318	6.01405	5.81374	5.61235	5.56791	5.70488	5.77862	6.26579	Cep350	1
4.84097	5.74653	5.51976	3.51456	4.1328	4.26321	4.09017	4.41956	4.66904	3.50905	4.25639	3.57764	Ofd1	1
5.37006	5.69112	5.54219	6.50057	6.45609	6.42173	5.25984	5.44673	5.25896	5.94285	5.57451	5.2219	Atf6	1
5.94855	6.42621	5.4301	5.10249	4.99391	4.69594	5.10415	4.59746	5.18535	4.25227	2.90671	4.69503	Tgfbr3	1
5.47275	5.97336	5.44429	6.57937	6.37188	6.43606	6.28926	6.26693	6.37282	5.79421	5.868	6.24739	Srek1ip1	1
5.49249	5.30649	5.44726	6.06829	5.79314	5.62826	5.67096	5.4442	5.53277	6.08085	4.99997	4.0234	Clcn7	1
5.1827	5.55056	5.45631	5.35496	5.68974	5.75678	4.42176	4.08814	4.18643	5.11062	3.92184	4.69846	Nck2	1
6.31817	6.10249	5.46016	5.39628	4.40712	5.10807	5.70509	5.30254	5.78879	4.7091	4.03403	4.4352	Bloc1s6	1
5.36104	5.53591	5.46913	4.40059	4.303	4.33016	3.90471	3.82936	4.48276	5.82898	5.68405	5.80756	Pgap2	1
6.27325	6.10219	5.86318	6.44208	6.55612	6.13459	5.49461	5.92255	5.86393	5.24137	6.26592	6.23052	Nudt9	1
6.45527	5.92374	5.84113	5.03772	4.40497	4.59876	4.84092	4.70974	3.72449	4.23085	5.09344	3.77722	Dhx29	1
5.35848	5.32568	5.86624	5.84619	5.60243	5.83339	5.51171	5.36997	5.53381	5.26897	5.49452	4.52572	Rxrb	1
5.87318	5.12312	5.92435	5.35257	6.13569	5.77593	6.29568	5.70471	6.27458	6.72874	7.57791	6.61209	Fam98a	1
5.09872	5.28191	5.5613	5.75666	5.64831	5.55633	5.41725	5.7823	5.49838	5.01486	4.6086	4.83136	Ift88	1
5.76631	5.30447	5.68776	6.43998	6.41971	6.45724	5.1245	5.47623	5.5205	7.46159	6.67567	6.75081	Pik3r2	1
6.05291	6.10273	5.99692	2.59064	2.73046	3.35645	5.86612	5.6066	5.78883	4.58448	4.8035	4.94951	Ehd4	1
5.14311	5.50275	5.42068	4.86022	4.43219	5.042	4.17781	4.6338	3.8872	3.6214	4.35109	4.59376	Zfp511	1
5.23888	5.59407	5.55618	3.71136	4.3602	3.52017	3.62106	3.20256	3.90013	4.61856	3.57056	2.36473	Taf5	1
4.60932	5.38409	5.39854	6.43996	6.51255	6.49937	6.39649	6.40086	6.62208	6.02757	6.26329	5.70606	Socs5	1
5.08891	4.87433	4.76805	4.4392	4.37232	4.38762	4.70094	4.39566	4.5611	5.37381	4.76039	5.12507	Zfp212	1
4.99799	4.88152	4.77976	6.27422	5.94664	5.48945	5.87549	5.9849	6.00074	5.07639	5.70114	5.37673	3110040N11Rik	1
4.80199	4.86125	4.80565	5.37518	5.06377	5.13257	4.22534	4.23237	4.44355	5.055	5.05618	4.27671	Zkscan6	1
4.62526	5.32049	4.334	2.69595	4.02973	3.51306	4.4892	4.67912	4.66699	3.37667	3.55907	3.44633	Rnf121	1
4.99831	4.37956	4.80658	6.00331	6.34776	6.11625	5.81055	5.87307	5.4849	4.72596	3.09545	5.78759	Pptc7	1
4.83419	4.55768	4.81322	4.92126	4.54982	4.73567	3.09444	3.57213	4.49942	3.97936	4.18498	2.43216	Ddx28	1
4.06495	5.1582	4.33263	5.76767	5.62615	5.85532	4.15262	4.61497	4.82874	3.57918	4.32647	2.626	Arntl	1
5.45052	4.7963	5.77835	4.81776	4.7788	4.4519	4.9484	4.64678	3.3531	4.16137	4.74144	4.23934	Zfp846	1
4.8289	5.152	4.31869	5.75275	5.77445	5.20178	3.93917	4.30304	3.77347	5.74181	5.35767	5.94911	Pla2g7	1
3.8562	4.91814	4.83219	4.07307	4.57673	4.65456	4.9858	5.00543	4.79968	5.55425	4.41002	5.99186	Qsox1	1
4.55269	4.01373	4.83312	5.86802	5.93113	5.83664	6.06416	5.45377	6.00397	4.98194	4.5642	4.79475	Cacfd1	1
4.18852	4.74162	4.3158	4.47182	4.9475	4.66831	4.36695	4.41928	3.22819	5.12165	5.52448	2.53533	Tyk2	1
4.43855	6.23615	4.8476	5.07357	4.93007	4.51931	5.24334	5.20608	5.25315	5.78855	5.18532	5.45415	Zc4h2	1
5.1487	4.88648	4.84956	5.37659	5.06103	5.50514	5.01528	5.61616	5.09341	4.96196	4.90803	5.60357	Ext2	1
3.61744	4.18507	4.75504	4.75698	5.24214	4.53496	4.8635	4.86742	4.53799	5.02208	5.44267	4.23773	Sdccag8	1
4.69304	5.21854	4.85624	5.94285	6.17489	5.74336	5.75347	6.19741	5.5884	3.85366	4.926	3.92224	Egfl7	1
4.81929	5.30418	4.86326	6.82243	6.42495	6.30762	6.32104	6.31913	6.12687	4.58597	6.61228	5.65289	Coq2	1
4.67082	5.18081	4.86512	6.32157	6.0936	6.17352	5.09077	4.61117	5.08288	5.85903	5.48408	5.68629	Fam126a	1
5.88529	5.78531	5.73222	6.46159	6.5755	6.82871	6.15203	6.5886	6.37644	5.64587	5.22049	6.02046	Htt	1
5.58056	4.57202	4.86765	6.28449	6.27321	6.20254	6.82404	6.69097	6.9696	4.52656	5.07877	4.60281	Dnajc27	1
4.72164	5.43581	4.83126	5.39156	5.19811	5.28205	5.44235	5.56803	5.64478	6.22871	6.37807	7.59553	Tmem159	1
5.54995	5.13455	5.60951	6.24556	6.04098	6.26915	5.92836	5.93292	6.31625	6.45491	5.80415	5.27305	Tsc1	1
4.57755	4.71022	4.86002	5.70097	5.75204	6.11536	5.88646	5.89913	5.78526	5.63903	6.53762	5.38858	Rp9	1
6.25205	6.44022	5.91712	4.83034	4.25126	4.89137	4.47481	4.78216	4.67651	4.94273	5.58105	4.39577	Eri2	1
5.00299	5.78569	5.96298	4.86717	5.45342	4.98258	6.9201	6.81464	6.72154	6.8486	6.67982	7.20443	Cdk18	1
4.68533	3.46894	4.0096	5.16184	5.02519	4.80871	5.21129	5.26599	5.93259	5.0764	4.79537	4.66195	Cnst	1
6.67495	6.4969	5.92157	6.80936	6.36715	6.82282	7.14801	6.94966	6.67873	5.38516	6.68454	5.46444	Btrc	1
5.46669	5.52295	5.68219	3.11741	4.0271	4.28478	3.9416	4.11751	3.24759	4.4464	5.38345	4.15326	Nfatc3	1
5.60545	6.22906	5.76232	5.99736	6.1142	6.10384	6.03547	5.96728	6.2661	5.17088	5.12258	5.46618	Pgs1	1
4.86903	4.73606	5.61441	6.04268	5.96169	6.13209	4.89174	4.73164	4.48941	5.57696	5.46373	5.8066	Pkd2	1
5.85689	6.18713	5.76563	5.85601	5.66947	5.65822	6.00238	5.77241	5.60182	6.32613	4.73436	4.95167	Phf23	1
5.91015	6.09048	5.56565	5.76202	5.94637	5.26788	5.22873	5.49097	6.28157	7.47361	7.16337	7.50093	Fmnl2	1
5.79494	5.42874	5.80447	5.05458	5.11508	5.23229	3.9197	5.56253	5.10863	4.61422	3.91908	3.80781	Cog2	1
4.92661	5.78247	5.57133	6.98438	6.83919	6.98132	6.57562	6.94621	6.63664	4.10308	4.77943	4.17043	Ssx2ip	1
3.55645	3.55768	4.01288	3.90269	4.34954	3.71467	4.69816	4.37521	4.26918	6.74427	7.05309	6.55969	Parvb	1
6.24285	6.37487	5.98349	5.10585	4.92184	5.23016	5.94678	5.42252	5.58531	5.9192	5.54932	5.41045	Sumf2	1
5.37377	5.79544	5.70391	3.84774	4.28655	3.47488	4.27784	4.71156	3.83444	4.4658	4.68408	3.62494	Rabl3	1
6.16255	6.34867	5.88338	4.72622	4.94109	4.70902	5.04105	5.06104	4.5059	2.80828	4.47206	5.211	Taf5l	1
4.18751	4.31472	5.72053	6.07558	5.81207	6.1892	5.60336	5.62834	5.83377	5.03225	5.2533	5.11671	Mgat4a	1
5.3158	5.17298	5.6047	5.81773	5.9096	5.50031	6.73973	6.73093	7.09686	5.98722	5.40563	5.27134	Tmem126b	1
6.33172	6.03457	5.89451	4.76361	4.66957	4.95367	5.41339	4.89539	4.78808	5.50557	5.16357	2.92632	Rpap2	1
5.61809	5.31927	5.59817	5.54552	6.06788	6.08669	5.803	5.72932	5.42163	5.82973	6.81442	5.23233	Cramp1l	1
5.68941	5.74713	5.59791	5.08351	5.39827	4.88494	3.88963	3.06032	4.32562	5.27635	5.82048	3.773	Apaf1	1
6.14328	5.90113	5.96596	6.22998	6.54403	6.36345	6.49325	6.17446	6.75805	6.24806	4.39079	5.54136	Igf1r	1
6.73425	6.20616	5.79392	5.62345	5.73578	5.91681	6.06639	5.8155	5.75609	3.17681	5.55145	5.41214	Rabggta	1
5.66812	5.79556	5.59256	6.73071	6.66988	6.75555	6.44431	6.81417	6.55787	6.11243	6.45552	6.20158	Nudt2	1
5.68597	6.17499	5.58961	6.03062	5.44481	5.54336	5.62653	5.87156	5.91149	6.57478	5.95267	5.81047	Mettl9	1
5.22018	5.49462	5.58363	5.20895	5.56484	5.28675	4.92699	4.76818	4.37143	6.18183	6.33091	6.78421	Kdm6b	1
5.06925	5.54137	5.57922	4.22089	4.83106	4.80753	4.00594	4.49743	4.74346	4.14093	4.34489	3.68162	Jmjd4	1
6.1167	5.3886	5.89304	5.11876	5.2343	5.38512	4.9265	5.11352	4.80719	4.33976	4.90346	4.77126	Taf1a	1
-0.932357	-0.932363	-0.932371	-0.755781	-0.883199	-0.889462	-0.866004	-0.852686	-0.860397	-0.791963	-0.775791	-0.78575	Iqcf1	2
-1.26953	-1.26953	-1.26898	-1.26675	-1.26617	-1.26641	-1.26551	-1.265	-1.2653	-1.26268	-1.26206	-1.26244	Rhox10	2
-1.26953	-1.26953	-1.26898	-1.26675	-1.26617	-1.26641	-1.26551	-1.265	-1.2653	-1.26268	-1.26206	-1.26244	1700029F12Rik	2
-1.26613	-1.26533	-1.26613	-1.26279	-1.26209	-1.26237	-1.26129	-1.26068	-1.26104	-1.25789	-1.25714	-1.2576	Igfals	2
-1.2177	-1.21953	-1.22187	-0.698252	-0.580534	-0.629028	0.562575	2.26216	1.53401	0.12591	0.251128	0.174018	Nms	2
-1.20772	-1.20772	-1.20687	-1.20462	-1.20384	-1.20416	-1.20297	-1.20229	-1.20268	-1.1992	-1.19837	-1.19888	Abcc6	2
-1.19944	-1.20102	-1.20102	-1.19677	-1.19571	-1.19615	-1.19452	-1.19359	-1.19413	-1.18938	-1.18826	-1.18895	Gfi1b	2
-1.18707	-1.18733	-1.18766	-0.94339	-0.876209	-0.273646	-0.800227	-0.741374	-0.775448	-0.47304	0.228659	-0.445585	Samd7	2
-1.16787	-1.17416	-1.1823	1.49068	-0.062173	1.98573	2.60005	0.231567	0.157336	3.93476	3.56348	3.76144	Ccdc13	2
-1.10856	-1.10875	-1.109	-0.325791	-0.843307	-0.868743	-0.773471	-0.719377	-0.750696	-0.472747	-0.407065	0.131751	Glrp1	2
-1.04643	-1.04748	-1.04487	-1.04344	-1.04157	-1.04234	-1.03946	-1.03782	-1.03877	-1.03035	-1.02836	-1.02958	Asgr2	2
-1.08069	-1.08086	-1.08108	-0.890905	-0.830994	-0.293648	-0.763236	-0.710753	-0.741139	0.0905651	-0.407734	-0.446977	Otog	2
-1.04981	-1.0463	-1.04981	-1.04579	-1.04394	-1.0447	-1.04185	-1.04022	-1.04116	-1.03282	-1.03085	-1.03206	Npc1l1	2
-1.15235	-1.01453	-1.04848	-0.977701	-0.924482	-0.946405	-0.864292	-0.81767	-0.844662	-0.105851	-0.548495	-0.583355	Gbgt1	2
-1.038	-1.04573	-1.04573	-1.03909	-1.03622	-1.0374	-1.03297	-1.03046	-1.03191	-1.019	-1.01595	-1.01783	Ldhc	2
-1.29174	-1.29188	-1.29204	-1.09908	-1.04759	-1.0688	-0.989359	-0.944251	-0.970367	-0.255553	-0.683819	-0.717548	Colq	2
-1.04556	-1.04556	-1.04182	-1.04147	-1.03955	-1.04034	-1.03738	-1.03569	-1.03667	-1.02802	-1.02597	-1.02723	Msx3	2
-1.29174	-1.29188	-1.29204	-1.09908	-1.04759	-1.0688	-0.989359	-0.944251	-0.970367	-0.255553	-0.683819	-0.717548	Uts2b	2
-1.45967	6.41965	-1.32356	-0.48367	-0.343677	0.747959	1.6947	-0.0627081	-0.133712	0.496445	0.645357	0.553656	Cyp1b1	2
-0.932357	-0.932363	-0.932371	-0.755781	-0.883199	-0.889462	-0.866004	-0.852686	-0.860397	-0.791963	-0.775791	-0.78575	5830411N06Rik	2
-1.55214	-1.55513	-1.55898	-0.817657	-0.693895	-0.744879	0.52843	0.662143	-0.508274	0.0488217	1.34149	2.45878	Npsr1	2
-1.08214	-1.08459	-1.08774	1.08368	-0.340497	2.88797	-0.198983	0.99749	-0.152833	2.84057	0.54349	0.461529	Atp13a5	2
-1.63385	-1.63729	-1.64172	-0.825109	-0.699888	-0.751472	-0.558264	0.686473	-0.512078	2.46692	0.184786	2.52695	Gm1979	2
-0.748834	-0.748854	-0.748881	-0.199822	-0.672461	-0.683943	-0.640938	-0.616521	-0.630658	-0.505196	-0.475548	-0.493805	Lhfpl1	2
-0.716226	-0.71627	-0.716325	0.199939	-0.610595	-0.626493	-0.566948	-0.53314	-0.552714	-0.378996	-0.337945	-0.363225	Ptx4	2
-0.656106	-0.656962	-0.658058	-0.360312	0.619687	1.38283	-0.135257	0.889189	0.819105	2.15149	0.491426	0.422247	H2-DMb1	2
-0.701063	-0.55696	-0.656822	-0.694372	-0.684979	-0.692518	-0.664282	-0.64825	-0.657532	-0.575156	-0.55569	-0.567678	Acsm4	2
-1.52059	-1.52605	-1.53311	0.556411	-0.418308	-0.475006	0.902277	-0.142074	-0.211882	2.99676	2.73286	3.43691	Hhatl	2
-0.694678	-0.524215	-0.643489	-0.683203	-0.674486	-0.682243	-0.652152	-0.634853	-0.644869	-0.555979	-0.534973	-0.547909	Hs3st6	2
-0.635797	-0.637906	-0.640613	2.86882	2.85044	2.88506	0.114697	1.29426	1.21699	0.742805	0.879992	0.795512	Slc24a4	2
-0.706459	-0.436001	-0.706504	-0.661109	-0.633869	-0.389545	-0.60306	-0.579197	-0.593013	-0.470394	-0.441418	-0.459262	Cel	2
-0.932357	-0.932363	-0.932371	-0.755781	-0.883199	-0.889462	-0.866004	-0.852686	-0.860397	-0.791963	-0.775791	-0.78575	Gfi1	2
-0.698824	-0.702306	-0.706789	1.9015	0.106535	1.11386	1.35346	3.01563	1.41211	2.86374	3.07677	3.39679	Akip1	2
-0.724261	-0.724373	-0.724515	-0.614451	-0.558833	-0.581745	0.0258265	-0.447207	0.540562	-0.225061	-0.1659	-0.202331	Clec10a	2
-0.766102	-0.766297	-0.766546	-0.613545	-0.54653	-0.574137	0.15794	-0.412029	1.01173	-0.14436	-0.0730748	-0.116972	Mgl2	2
-0.762975	-0.763004	-0.763041	-0.704071	-0.371319	-0.384524	-0.635766	-0.607686	-0.623943	-0.479658	-0.445562	-0.466559	Ppp1r3e	2
-0.583594	-0.763426	-0.753855	-0.704714	-0.641812	-0.0833666	-0.570671	-0.515566	-0.54747	0.325765	-0.197416	-0.23862	Pde6a	2
-0.745879	-0.753534	-0.753569	-0.696051	-0.664968	-0.0952908	-0.629813	-0.602583	-0.618349	-0.478433	-0.445369	-0.46573	Adam33	2
-0.748834	-0.748854	-0.748881	-0.199822	-0.672461	-0.683943	-0.640938	-0.616521	-0.630658	-0.505196	-0.475548	-0.493805	Tlr7	2
-0.74875	-0.748775	-0.748808	-0.407533	-0.376954	-0.676409	-0.629228	-0.602441	-0.61795	-0.480307	-0.44778	-0.46781	Otoa	2
-0.74875	-0.748775	-0.748808	-0.407533	-0.376954	-0.676409	-0.629228	-0.602441	-0.61795	-0.480307	-0.44778	-0.46781	Zp2	2
-0.74875	-0.748775	-0.748808	-0.407533	-0.376954	-0.676409	-0.629228	-0.602441	-0.61795	-0.480307	-0.44778	-0.46781	Lpcat2b	2
-0.746177	-0.74657	-0.747072	0.177269	0.749358	0.242648	-0.353056	-0.279115	-0.321925	0.0580046	0.939582	0.092498	Gm6588	2
-0.670622	-0.738128	-0.738176	-0.339526	-0.637681	-0.652336	-0.263717	-0.566282	-0.584325	-0.424191	-0.38635	-0.409653	Ush1c	2
-0.737601	-0.737624	-0.737654	-0.410844	-0.657302	-0.393552	-0.624044	-0.598283	-0.613197	-0.480829	-0.44955	-0.468812	Prf1	2
-0.730668	-0.73094	-0.731288	0.0891565	0.194717	-0.512223	0.314245	-0.329214	-0.367587	0.682704	0.0534435	0.00388594	Tssk4	2
-0.754248	-0.75428	-0.730385	-0.69288	-0.0273063	-0.673075	-0.62111	-0.591606	-0.608688	-0.457087	-0.421262	-0.443323	Ltb4r2	2
-0.725115	-0.725221	-0.725357	-0.617783	-0.563134	-0.585646	0.47544	-0.453451	0.0315048	-0.235172	-0.17704	-0.212838	Pgpep1l	2
-0.932357	-0.932363	-0.932371	-0.755781	-0.883199	-0.889462	-0.866004	-0.852686	-0.860397	-0.791963	-0.775791	-0.78575	Gm9999	2
-1.50871	-1.5094	-1.51029	-1.08066	-0.995266	-1.03044	-0.898684	-0.823875	-0.867187	-0.48279	0.409154	0.353217	Sardh	2
-0.60047	1.47022	0.220699	-0.467064	-0.392824	-0.423407	-0.30886	-0.243823	-0.281477	0.0527037	0.131674	0.0830437	Tigit	2
-1.43652	-1.44122	-1.4473	0.56236	2.28208	-0.450292	-0.24203	1.05187	-0.192245	0.415337	4.12689	1.73674	Cideb	2
0	0	0	0	0	0	0	0	0	0	0	0	Zfp366	2
1.02286	0.628863	0.810212	0.507683	-0.0103712	0.558903	0.0729008	0.137401	0.100057	0.431482	0.509801	0.461572	Tmc5	2
0.209923	-0.0955489	0.0468714	0.15293	0.226526	-0.24897	-0.169435	-0.124277	-0.150422	0.0816141	0.136447	0.102681	Slc2a4	2
1.29781	0.891955	0.841558	0.791113	0.220427	1.224	0.269752	1.10609	1.04864	0.708499	0.804328	0.745316	Hhat	2
0	0	0	0	0	0	0	0	0	0	0	0	Defb43	2
0	0	0	0	0	0	0	0	0	0	0	0	Prss52	2
0.0451587	0.389734	1.09996	0.63138	-0.0247774	-0.0487195	0.0815701	1.46892	1.71982	0.539518	0.639539	0.577946	1700028K03Rik	2
2.45745	2.32902	1.54676	0.0476901	0.0935502	0.0742745	0.204558	1.26923	0.247501	0.771577	0.895421	1.91137	Chrnb1	2
0	0	0	0	0	0	0	0	0	0	0	0	Olfr288	2
1.42708	0.51704	1.19429	-0.000446219	0.0224899	0.012726	1.32419	0.979034	0.155814	0.561141	0.656923	0.59794	Col2a1	2
0	0	0	0	0	0	0	0	0	0	0	0	Abhd12b	2
0.727323	1.07975	1.74056	-0.199322	-0.103882	-0.153446	0.0321932	0.137594	1.0779	3.21434	0.746134	0.667323	Acpp	2
0	0	0	0	0	0	0	0	0	0	0	0	Olfr287	2
0.32967	0.804467	1.32113	-0.0932206	-0.0559483	-0.0825811	0.0365949	0.835149	0.777587	0.435099	0.522138	0.468539	H2-DMb2	2
-0.264142	1.63239	1.73664	0.804176	0.926186	0.0290859	0.163195	1.18903	0.20419	2.41081	0.822732	0.749926	Casq1	2
0	0	0	0	0	0	0	0	0	0	0	0	Prss51	2
2.90301	2.68559	2.79485	-0.107719	-0.0335826	-0.0744348	0.107119	0.216104	0.153005	0.713002	0.845335	0.763844	Fam169b	2
2.65534	1.38359	1.86876	-0.181946	-0.102175	-0.147	0.0208934	0.116219	0.0610283	0.550842	0.666589	0.595312	Esrp2	2
1.44843	2.06754	1.32021	0.0123369	0.0451088	0.0312458	1.80802	0.243501	0.191325	0.654383	0.763808	0.696424	Insl6	2
1.20183	1.12954	1.31682	1.9037	0.31878	1.47559	0.360056	1.84049	0.389233	0.886536	1.00405	1.9681	Capn12	2
-0.660639	-0.223977	-0.677633	-0.620567	-0.5843	-0.59924	-0.203053	-0.51151	-0.529905	-0.366653	-0.328074	-0.351831	Slc26a9	2
0	0	0	0	0	0	0	0	0	0	0	0	Defb30	2
-1.15264	1.6338	2.39777	-0.325091	-0.186026	-0.243314	-0.0287461	0.0930795	0.022546	0.648525	3.37393	3.83837	Nat2	2
0	0	0	0	0	0	0	0	0	0	0	0	Aipl1	2
-1.26903	-1.27153	0.221329	0.3987	-0.485523	-0.535992	-0.34696	-0.239633	-0.301773	2.25419	2.94159	0.299778	Lpar3	2
0	0	0	0	0	0	0	0	0	0	0	0	Nmur2	2
-1.44387	-1.4449	-1.44622	-0.952856	-0.856033	-0.895919	-0.746528	-0.661708	-0.710816	1.54162	-0.171992	0.672888	Crybb1	2
-1.39583	-1.39572	-1.39583	-1.39436	-1.39413	-1.39422	-1.39386	-1.39366	-1.39378	-1.39272	-1.39247	-1.39263	Lgals7	2
-1.39583	-1.39572	-1.39583	-1.39436	-1.39413	-1.39422	-1.39386	-1.39366	-1.39378	-1.39272	-1.39247	-1.39263	Tmem95	2
-1.39455	-1.3947	-1.3947	-1.39303	-1.39277	-1.39288	-1.39247	-1.39224	-1.39237	-1.39118	-1.3909	-1.39107	Tph1	2
-1.33261	-1.33277	-1.33297	-1.11832	-1.06368	-1.08619	-1.00187	-0.954	-0.981716	-0.735734	-0.677606	-0.20076	Tlr9	2
-1.33261	-1.33277	-1.33297	-1.11832	-1.06368	-1.08619	-1.00187	-0.954	-0.981716	-0.735734	-0.677606	-0.20076	Draxin	2
-1.33267	-1.33267	-1.33239	-1.33052	-1.33014	-1.33029	-1.3297	-1.32936	-1.32955	-1.32781	-1.32739	-1.32765	1700026F02Rik	2
-1.33267	-1.33267	-1.33239	-1.33052	-1.33014	-1.33029	-1.3297	-1.32936	-1.32955	-1.32781	-1.32739	-1.32765	Saa3	2
-1.33001	-1.3296	-1.33001	-1.32742	-1.32695	-1.32715	-1.32643	-1.32602	-1.32625	-1.32415	-1.32365	-1.32396	Nppa	2
-1.29174	-1.29188	-1.29204	-1.09908	-1.04759	-1.0688	-0.989359	-0.944251	-0.970367	-0.255553	-0.683819	-0.717548	Acsm2	2
-0.799196	-0.799213	-0.637821	-0.750923	-0.496856	-0.736531	-0.698769	-0.677329	-0.689742	-0.579576	-0.553543	-0.569574	Spaca1	2
-0.947349	-0.947357	-0.947367	-0.90824	-0.891213	-0.738496	-0.871956	-0.85704	-0.865676	-0.789032	-0.77092	-0.782073	Gzmb	2
-1.03147	-1.03149	-1.03152	-0.960709	-0.934025	-0.945018	-0.903847	-0.630148	-0.894005	-0.773892	-0.745508	-0.762987	Calcb	2
-0.946617	-0.932406	-0.954791	-0.944282	-0.937844	-0.940496	-0.930562	-0.924921	-0.928187	-0.899205	-0.892356	-0.896573	Myl2	2
-0.914268	-0.952337	-0.947593	-0.894309	-0.870231	-0.88015	-0.617124	-0.821907	-0.834119	-0.725737	-0.700125	-0.715897	Spata5l1	2
-0.947349	-0.947357	-0.947367	-0.90824	-0.891213	-0.738496	-0.871956	-0.85704	-0.865676	-0.789032	-0.77092	-0.782073	Scnn1g	2
-0.947349	-0.947357	-0.947367	-0.90824	-0.891213	-0.738496	-0.871956	-0.85704	-0.865676	-0.789032	-0.77092	-0.782073	Anks4b	2
-0.947349	-0.947357	-0.947367	-0.90824	-0.891213	-0.738496	-0.871956	-0.85704	-0.865676	-0.789032	-0.77092	-0.782073	Agbl1	2
-0.947349	-0.947357	-0.947367	-0.90824	-0.891213	-0.738496	-0.871956	-0.85704	-0.865676	-0.789032	-0.77092	-0.782073	Gm10619	2
-0.947349	-0.947357	-0.947367	-0.90824	-0.891213	-0.738496	-0.871956	-0.85704	-0.865676	-0.789032	-0.77092	-0.782073	Ccm2l	2
-0.947349	-0.947357	-0.947367	-0.90824	-0.891213	-0.738496	-0.871956	-0.85704	-0.865676	-0.789032	-0.77092	-0.782073	Ppp1r1c	2
0	0	0	0	0	0	0	0	0	0	0	0	Csf2	2
0.787677	0.0139327	0.217973	0.666713	-0.0334333	0.73311	2.35579	0.168431	0.964479	0.57016	0.677148	0.611264	Rln1	2
-1.50545	-1.37844	-1.46953	-1.05804	-0.969634	-1.00605	-0.869644	-0.792195	-0.837036	-0.439077	1.31371	-0.402946	Gm6583	2
-0.677524	-0.67762	-0.677743	-0.582304	-0.0263328	-0.550811	0.0342384	0.0811554	-0.448424	-0.207349	-0.15038	-0.185462	Nupr1l	2
-0.770124	0.740288	0.472454	2.22339	1.11331	-0.133879	0.0993953	0.231842	0.155159	2.19425	6.2867	2.26992	Slc13a5	2
-0.680462	-0.680899	-0.681458	0.696237	0.840755	0.330602	-0.280575	-0.203211	-0.248002	0.149522	1.07193	0.185613	Gm17455	2
2.14224	2.82203	3.04444	-0.134633	-0.0539503	-0.102099	0.0853028	0.193165	0.130716	0.684947	0.815917	0.735265	Tmem102	2
-0.304887	-0.126052	0.764289	-0.258131	-0.192354	0.765728	0.968149	-0.0450187	-0.0822521	0.248191	0.326278	0.278192	Scube2	2
0.443176	-0.0614346	0.762683	1.54916	2.46624	1.64416	1.08372	0.299957	0.245345	0.730022	0.844556	0.774026	Gabrg3	2
0	0	0	0	0	0	0	0	0	0	0	0	Gzmg	2
0.100358	0.566512	0.749898	1.13845	1.50962	1.4605	0.218955	0.248985	0.226776	0.656162	0.764601	1.65416	Ddr2	2
0.725734	0.753834	0.728145	1.02703	0.769797	1.36445	0.187303	0.260707	0.218208	0.59538	0.68451	0.629623	Ybx2	2
0	0	0	0	0	0	0	0	0	0	0	0	Gzmd	2
0	0	0	0	0	0	0	0	0	0	0	0	Gzme	2
0	0	0	0	0	0	0	0	0	0	0	0	Ctsg	2
2.5492	3.09404	3.19002	-0.119574	-0.0385355	-0.0833243	0.106401	0.218666	0.153668	0.730519	0.866834	0.782891	Plac8	2
0.196818	0.113059	0.773968	-0.324655	-0.267421	-0.290998	-0.202691	-0.152552	-0.181581	0.0760469	0.136927	0.0994368	Boll	2
-0.319046	0.571592	0.678545	-0.30419	-0.241267	-0.267188	0.41078	-0.114979	-0.146894	0.136345	0.203278	0.16206	Lgals4	2
-0.310247	-0.310401	0.660544	-0.243408	0.401973	0.723178	0.512458	-0.0465473	-0.0815369	0.228993	0.302375	0.257186	Hhipl2	2
0	0	0	0	0	0	0	0	0	0	0	0	Mcpt8	2
-0.502711	2.53907	0.648465	1.01139	-0.167163	-0.210013	-0.0495207	0.945932	-0.0111552	0.457065	0.56771	0.499574	Cnga3	2
0	0	0	0	0	0	0	0	0	0	0	0	Mcpt4	2
-0.564408	-0.56577	0.642059	2.0109	2.53695	2.70699	0.0468779	0.151206	0.0908033	0.626877	0.753556	0.675546	Gm9899	2
0	0	0	0	0	0	0	0	0	0	0	0	Mcpt2	2
0.366306	1.3367	0.534036	0.23817	1.48063	1.00106	1.18287	1.2928	1.70504	1.84271	0.956279	0.886468	Tnnc1	2
0	0	0	0	0	0	0	0	0	0	0	0	Mcpt9	2
-0.184923	-0.185209	0.510781	0.572064	1.36639	-0.0559825	0.796619	0.897868	0.838646	0.485003	0.577214	0.52043	Gm5039	2
-0.34637	-0.120764	0.492901	0.974998	0.672056	1.59047	-0.00113183	0.0823499	0.0340165	1.35694	0.564339	0.501917	Oca2	2
-0.360543	-0.0855159	0.676739	1.71196	2.68333	2.73188	1.2053	0.319728	0.257239	0.811823	0.942877	2.01074	Calhm2	2
0	0	0	0	0	0	0	0	0	0	0	0	Mcpt1	2
0	0	0	0	0	0	0	0	0	0	0	0	4930474N05Rik	2
0	0	0	0	0	0	0	0	0	0	0	0	Actbl2	2
0	0	0	0	0	0	0	0	0	0	0	0	Rp1l1	2
0	0	0	0	0	0	0	0	0	0	0	0	Fam71b	2
0	0	0	0	0	0	0	0	0	0	0	0	Golt1a	2
0	0	0	0	0	0	0	0	0	0	0	0	Spp2	2
0.715108	0.449315	0.189422	-0.291001	-0.233359	-0.257582	-0.166854	-0.11534	-0.145165	0.119526	0.182075	0.143557	Upk3bl	2
-0.278216	-0.0128516	0.252083	1.11274	0.565571	1.42056	-0.0227078	0.0491575	0.00754963	0.376816	0.464078	0.410342	Ano5	2
-0.647031	-0.618411	0.157454	-0.593586	-0.557718	-0.572494	-0.517152	-0.485731	-0.503923	-0.34247	-0.304317	-0.327811	Col6a4	2
-1.62638	-1.63368	-1.64317	-0.526784	-0.383862	-0.442739	3.40011	3.71349	3.78602	0.473835	0.625863	0.532244	Tmem207	2
-0.435558	-0.435657	0.123663	0.111164	-0.322038	-0.346441	0.300676	0.352571	-0.233192	0.0334589	0.0964711	0.057668	Upk1b	2
0	0	0	0	0	0	0	0	0	0	0	0	Trpm8	2
0.334143	0.281598	0.293427	0.714065	-0.0879652	0.782701	-0.0125349	0.0458918	0.0120645	0.312279	0.383223	0.339535	Icam4	2
0	0	0	0	0	0	0	0	0	0	0	0	Gm3646	2
0	0	0	0	0	0	0	0	0	0	0	0	4932412D23Rik	2
0.282601	-0.187789	0.111564	0.41623	0.874344	0.467383	0.614111	0.0566869	0.0209596	0.338037	0.412965	0.366824	Igsf6	2
-0.282428	0.915241	0.109859	-0.395725	-0.337086	-0.361242	-0.270766	-0.219396	-0.249138	0.0148165	0.0771915	0.0387807	Edaradd	2
-0.00159908	0.67609	0.0979822	-0.148748	-0.0956929	-0.131299	0.741893	1.32161	1.24643	0.423013	0.514954	0.458336	Neil2	2
-0.566138	-0.566176	0.0857078	-0.175657	-0.481621	-0.497328	-0.438496	-0.405093	-0.424433	-0.252796	-0.212237	-0.237214	Lhx4	2
-0.355663	-0.357498	0.0617972	1.85223	2.03223	3.11949	1.33957	2.4076	0.346713	0.935547	2.27785	2.16909	Tmem204	2
-0.412723	0.14097	0.0487067	-0.359717	-0.304661	0.155754	-0.242392	0.322331	-0.222085	0.0257436	0.084308	0.0482438	Myo3b	2
0	0	0	0	0	0	0	0	0	0	0	0	Xkr9	2
-0.107177	0.910871	0.0165895	1.23948	0.936867	2.35722	1.55561	0.303163	1.1219	0.726555	0.839311	0.769875	Crhr2	2
-0.100779	0.877983	0.146829	1.24206	-0.00407152	-0.0296559	1.06197	1.18299	1.64079	0.682171	2.63793	0.728904	AA467197	2
0.218116	0.0666708	0.122152	0.197991	-0.190118	0.241687	-0.130631	-0.0845532	-0.111231	0.12553	0.181479	0.147025	Gm3336	2
0	0	0	0	0	0	0	0	0	0	0	0	Cma2	2
0	0	0	0	0	0	0	0	0	0	0	0	Cma1	2
-0.197654	-0.198286	0.374554	1.74523	1.36046	1.29923	0.171284	1.15946	1.09296	0.691081	0.804611	1.73595	Parvg	2
-0.877574	-0.931721	-0.931723	-0.916566	-0.908725	-0.911955	-0.899858	-0.892989	-0.896966	-0.861673	-0.853333	-0.858469	Nhlh1	2
-1.05819	-0.738036	-0.928183	-0.84088	-0.756809	-0.791442	-0.661725	-0.588076	-0.630717	-0.252282	-0.162854	1.35944	Havcr2	2
-0.871506	-0.925288	-0.926921	-0.911486	-0.903433	-0.90675	-0.894325	-0.88727	-0.891355	-0.855105	-0.846539	-0.851814	Enpp7	2
-0.918972	-0.91921	-0.919514	-0.106344	-0.004291	-0.683795	-0.576737	-0.515952	-0.551144	-0.238812	-0.165005	0.440465	P2rx1	2
-0.845353	-0.913018	-0.91302	-0.896396	-0.887597	-0.891222	-0.877646	-0.869938	-0.8744	-0.834793	-0.825433	-0.831197	Xkr7	2
-0.849481	-0.909345	-0.912865	-0.896436	-0.887693	-0.891294	-0.877804	-0.870145	-0.87458	-0.835224	-0.825924	-0.831651	Actl7b	2
-0.896202	-0.912327	-0.912336	-0.725637	-0.860365	-0.866987	-0.842184	-0.828102	-0.836255	-0.763895	-0.746795	-0.757325	Gdpd4	2
-0.910216	-0.919462	-0.905976	-0.878526	-0.860451	-0.698332	-0.840008	-0.824174	-0.833341	-0.751979	-0.732752	-0.744592	Lax1	2
-0.896449	-0.900033	-0.904648	2.0575	1.59914	-0.117155	0.0963095	2.67216	2.27093	2.02497	0.917263	3.88241	Siglech	2
-0.90368	-0.828535	-0.903684	-0.886324	-0.877033	-0.880861	-0.866526	-0.858388	-0.8631	-0.821281	-0.811399	-0.817484	Calhm1	2
-0.932357	-0.932363	-0.932371	-0.755781	-0.883199	-0.889462	-0.866004	-0.852686	-0.860397	-0.791963	-0.775791	-0.78575	Spem1	2
-0.902001	-0.902345	-0.902784	0.436205	0.118596	-0.62778	-0.506864	-0.43821	-0.477959	-0.125196	0.693344	-0.0931693	Ibsp	2
-0.77399	-0.774022	-0.774062	-0.711477	-0.0557436	-0.691965	-0.640769	-0.611701	-0.62853	-0.47917	-0.443875	-0.46561	Gm1141	2
-0.767074	-0.768583	-0.770516	-0.302736	0.868703	-0.2581	3.22825	3.18263	2.38194	0.595482	0.737061	0.649876	Otor	2
-0.813555	-0.879488	-0.766596	1.04356	-0.317326	-0.36655	1.40609	-0.0775095	2.93845	1.52069	0.52685	0.44858	Stab1	2
-0.842051	-0.842055	-0.703935	-0.819791	-0.807038	-0.812292	-0.792614	-0.781442	-0.78791	-0.730503	-0.716937	-0.725291	Asgr1	2
-0.655019	-0.706528	-0.700985	-0.352907	-0.320973	-0.633712	-0.584439	-0.556463	-0.57266	-0.42891	-0.394941	-0.415859	Prss38	2
-0.696822	-0.698357	-0.700327	2.43466	1.95492	2.42128	-0.0268823	0.0781583	0.0173429	1.68191	0.684619	0.606077	Klhl40	2
-0.682385	-0.697126	-0.697262	-0.593929	-0.538584	-0.0519333	-0.475989	0.610896	-0.455575	-0.206447	-0.147575	-0.183828	Crybb3	2
-0.824811	-0.801659	-0.695795	-0.802547	-0.789159	-0.794674	-0.774018	-0.76229	-0.76908	-0.708817	-0.694576	-0.703345	Gsg1	2
-0.682255	-0.144602	-0.688606	-0.646388	-0.618301	-0.629871	-0.586534	-0.561929	-0.576175	-0.449743	-0.419866	-0.438265	H2-Oa	2
-0.777323	-0.754871	-0.686911	-0.744884	-0.7221	-0.517749	-0.696332	-0.676373	-0.687929	-0.585371	-0.561136	-0.57606	Abca16	2
-0.872807	-0.875249	-0.777178	-0.855758	-0.84496	-0.849408	-0.832747	-0.823288	-0.828764	-0.780158	-0.768672	-0.775745	Srd5a2	2
-0.932357	-0.932363	-0.932371	-0.755781	-0.883199	-0.889462	-0.866004	-0.852686	-0.860397	-0.791963	-0.775791	-0.78575	Arhgef37	2
-0.932357	-0.932363	-0.932371	-0.755781	-0.883199	-0.889462	-0.866004	-0.852686	-0.860397	-0.791963	-0.775791	-0.78575	Slc22a12	2
-0.932357	-0.932363	-0.932371	-0.755781	-0.883199	-0.889462	-0.866004	-0.852686	-0.860397	-0.791963	-0.775791	-0.78575	Nkx6-1	2
-0.469555	-0.602115	0.368082	-0.543154	-0.501368	-0.518582	-0.454109	-0.417503	-0.438696	-0.250603	-0.206154	-0.233526	Art5	2
1.38803	1.55099	0.838398	-0.173439	-0.11516	-0.15051	-0.0181075	0.0570672	0.0135433	0.399815	0.491094	0.434884	Syne1	2
-0.493615	-0.210602	0.248822	-0.481295	-0.441126	-0.457673	-0.395694	-0.360504	-0.380878	-0.20006	-0.157331	-0.183644	Cd74	2
-1.63449	-1.64913	-1.66843	-0.138605	1.20804	-0.0732761	3.25444	2.99257	3.51954	4.60903	6.3808	1.00093	Prima1	2
0	0	0	0	0	0	0	0	0	0	0	0	Mep1a	2
-0.870057	-0.870118	-0.870196	-0.772922	-0.730416	-0.747926	-0.682342	-0.645106	0.130838	-0.475331	-0.430117	-0.45796	Hmx2	2
-0.384741	-0.991858	-0.868912	-0.818687	-0.758159	-0.783094	-0.689704	-0.636679	-0.667379	-0.394923	-0.330539	0.197629	Atp12a	2
-0.860937	-0.861518	-0.862261	-0.577181	-0.485168	0.742076	-0.381101	-0.300494	1.39692	0.067023	0.164899	0.967817	Gpr88	2
-0.856461	-0.856589	-0.856753	-0.71977	-0.6632	-0.686504	-0.599221	-0.549664	0.787374	-0.323716	-0.263542	-0.300598	Apoh	2
-0.852264	-0.852566	-0.852953	0.431597	-0.570172	-0.601514	-0.484121	0.296286	-0.456059	0.600178	-0.0326449	-0.082483	Gm21671	2
0.401773	-0.51075	-0.847008	-0.633077	-0.5428	-0.579989	-0.440698	-0.361612	-0.407401	0.845864	0.941893	0.0358611	Phox2a	2
-0.876745	-0.809536	-0.876773	-0.831808	-0.612262	-0.819372	-0.786741	-0.768214	-0.77894	-0.683743	-0.661247	-0.6751	Mos	2
-0.836937	-0.712708	-0.842575	-0.820702	-0.808085	-0.813282	-0.793816	-0.782763	-0.789162	-0.732369	-0.718949	-0.727213	1700034J05Rik	2
-0.857374	-0.857382	-0.804943	-0.65317	-0.80308	-0.810449	-0.782851	-0.767181	-0.776253	-0.695739	-0.676712	-0.688429	Prap1	2
-0.798762	-0.800985	-0.803841	1.60426	2.28491	1.35376	-0.000456793	1.78096	0.0465375	0.620064	3.20298	0.672134	Kdm8	2
-0.784504	-0.784538	-0.784582	-0.397212	-0.684228	-0.698335	-0.324236	-0.615496	-0.632866	-0.478714	-0.442287	-0.464719	Mogat1	2
-0.783972	-0.540959	-0.783988	-0.754577	-0.737162	-0.744336	-0.717466	-0.70221	-0.711043	-0.632653	-0.614128	-0.625536	Drd3	2
-0.781898	-0.782378	-0.782992	-0.538681	1.36466	-0.486616	1.56776	-0.272444	-0.31735	0.0811928	0.175372	0.117376	Piezo2	2
-0.771616	-0.568839	-0.780248	3.38186	2.36349	2.50312	1.3363	0.337376	0.265903	2.8588	1.05012	3.72647	Xylt1	2
-0.811877	-0.811919	-0.811972	-0.736365	-0.699401	-0.367864	-0.657595	-0.625213	-0.297197	-0.477573	-0.438254	-0.462467	1700022I11Rik	2
-0.891267	-0.891336	-0.891425	-0.785774	-0.741484	-0.759729	-0.691393	-0.237104	-0.259568	-0.475692	-0.42858	-0.457592	1700061I17Rik	2
-0.743018	-0.896962	-0.896998	-0.827886	-0.797374	-0.809943	-0.762864	-0.449892	-0.75161	-0.614262	-0.581805	-0.601792	Upk3b	2
-0.899876	-0.823548	-0.898302	-0.882315	-0.872851	-0.87675	-0.862148	-0.853858	-0.858658	-0.816059	-0.805993	-0.812191	Gata4	2
-0.642352	-0.51656	-0.678413	0.664007	1.12854	-0.437045	-0.303535	-0.227731	-0.271619	0.117883	0.209926	0.964992	Hrh1	2
0.898313	-0.181738	1.14033	1.27544	1.42448	1.36231	0.206959	0.303779	0.247723	1.78202	1.89958	0.790381	Phkg1	2
-1.04556	-1.04556	-1.04182	-1.04147	-1.03955	-1.04034	-1.03738	-1.03569	-1.03667	-1.02802	-1.02597	-1.02723	Cryba4	2
2.02304	0.990148	1.44078	-0.147847	-0.0827698	-0.124784	0.0325779	0.121924	0.0701951	1.48605	0.637769	0.570962	Loxl4	2
0.112231	0.0863281	-0.105886	-0.35225	-0.302809	-0.323176	0.216921	-0.20358	-0.228656	-0.00610396	0.0464873	0.0141014	Tomt	2
-0.527378	-0.527519	-0.5277	0.106171	-0.371947	-0.398254	0.299353	0.355296	0.322907	0.0112867	0.0792152	0.0373845	Itk	2
-0.523046	0.234616	-0.527565	2.02229	2.42978	1.52194	0.189426	1.36647	0.237324	2.6886	2.8956	0.874953	Pyroxd2	2
-0.500688	-0.500981	-0.501354	-0.365257	1.13022	0.77583	-0.192697	-0.121758	1.04789	0.201676	0.287812	0.234769	Gm9962	2
-0.499832	-0.499915	-0.50002	0.0183548	0.436969	0.0643906	-0.324213	-0.277994	-0.304753	-0.0672663	-0.0111458	-0.0457051	Nrl	2
-0.408012	-0.456727	-0.499628	-0.03145	-0.411106	0.0127427	-0.355682	-0.312752	0.122116	-0.117017	-0.0648897	-0.0969901	Pde4c	2
-0.492755	-0.492874	-0.493026	0.0969221	0.183746	0.754525	-0.286877	-0.234057	-0.264638	0.00677165	0.0709084	0.0314127	4930583K01Rik	2
-0.492447	0.14249	-0.474765	0.379623	0.489113	1.16826	-0.151204	-0.0741151	-0.118747	0.277362	0.370966	1.13884	Mc1r	2
-0.570356	1.22475	-0.460075	-0.458298	0.209515	-0.418625	-0.314531	-0.25543	-0.289648	0.0140353	0.0857986	0.0416065	Arsi	2
-0.448785	-0.449296	-0.449949	0.92986	0.617745	1.92233	-0.0662291	0.0177908	1.30378	0.400867	0.502887	0.440062	Slc22a8	2
-0.980751	0.175362	-0.0243471	1.05244	1.78786	0.0452276	1.40173	1.54949	0.286866	3.76178	4.00161	4.33531	Chst3	2
-0.635417	-0.502456	-0.449586	0.520459	-0.233141	-0.277071	2.34914	0.916998	1.7486	0.406812	0.520245	0.450392	Angptl7	2
-0.426011	-0.42771	-0.429888	2.54208	2.41347	0.0708541	2.6395	2.31051	2.21438	0.837312	0.972716	0.889333	Adamtsl2	2
-0.425415	-0.42557	-0.425769	0.214568	0.684827	-0.307141	0.41814	-0.144059	0.454203	0.125219	0.196933	0.152771	Mrvi1	2
-0.422532	-0.422742	-0.42301	0.655791	1.06988	0.730512	-0.168147	-0.103125	-0.140771	0.193332	0.272283	0.223665	Cd163l1	2
-0.416088	-0.416367	-0.416724	-0.302011	1.1767	0.827351	0.589463	0.691698	-0.0988552	0.266962	0.353408	0.300174	Meig1	2
1.80683	2.25243	-0.529909	-0.353779	-0.245194	-0.289925	-0.122385	-0.0272597	-0.0823343	0.406449	1.54061	0.450825	P2ry2	2
-0.434464	-0.302182	-0.415601	-0.269905	-0.183476	0.972166	1.5269	0.827727	1.25624	0.371977	0.470431	0.409802	Kif26b	2
-0.532287	-0.532387	-0.532514	0.0267213	0.464369	-0.423632	0.189396	-0.287886	-0.316349	-0.0637447	-0.0040519	-0.0408109	Fsd2	2
0.544935	-0.495157	-0.535984	-0.470655	0.0510804	-0.440739	-0.362245	-0.317679	-0.343482	-0.114485	-0.060371	-0.0936946	Wnt3a	2
-0.662016	-0.693037	-0.616164	-0.638261	-0.604885	-0.0167291	-0.567137	-0.537899	-0.554827	-0.40459	-0.369088	-0.39095	Ccdc63	2
-0.614953	-0.615018	-0.615101	-0.129146	-0.497806	-0.0851585	-0.445352	-0.404723	0.00683298	-0.219482	-0.170148	-0.200528	Alx4	2
-0.44311	-0.44322	-0.44336	0.452767	0.210388	0.520552	-0.250184	-0.19817	-0.228285	0.0389783	0.102135	0.0632429	Esr1	2
-0.608938	-0.60902	-0.609125	-0.0787012	-0.479084	0.548257	-0.421285	-0.376516	-0.402436	-0.172396	-0.118035	-0.151511	Ren1	2
0	0	0	0	0	0	0	0	0	0	0	0	Gm1604b	2
0	0	0	0	0	0	0	0	0	0	0	0	Cdh17	2
0	0	0	0	0	0	0	0	0	0	0	0	Cd5	2
0	0	0	0	0	0	0	0	0	0	0	0	Slc22a6	2
0	0	0	0	0	0	0	0	0	0	0	0	Lrrc30	2
0	0	0	0	0	0	0	0	0	0	0	0	Ankrd66	2
-0.89335	-0.894805	4.70504	-0.376696	-0.265711	-0.311431	1.50379	-0.0429614	-0.0992529	0.40033	0.518386	0.445687	Gm5662	2
0	0	0	0	0	0	0	0	0	0	0	0	Saa1	2
0	0	0	0	0	0	0	0	0	0	0	0	Dnase2b	2
0	0	0	0	0	0	0	0	0	0	0	0	Sdr16c5	2
0	0	0	0	0	0	0	0	0	0	0	0	Myod1	2
0	0	0	0	0	0	0	0	0	0	0	0	Smco2	2
0	0	0	0	0	0	0	0	0	0	0	0	4930503B20Rik	2
0	0	0	0	0	0	0	0	0	0	0	0	Gprc5d	2
0	0	0	0	0	0	0	0	0	0	0	0	Card11	2
0	0	0	0	0	0	0	0	0	0	0	0	Tbx5	2
0	0	0	0	0	0	0	0	0	0	0	0	Tmem211	2
0	0	0	0	0	0	0	0	0	0	0	0	Crybb2	2
0	0	0	0	0	0	0	0	0	0	0	0	Mepe	2
0	0	0	0	0	0	0	0	0	0	0	0	Dspp	2
0	0	0	0	0	0	0	0	0	0	0	0	Gm17660	2
0	0	0	0	0	0	0	0	0	0	0	0	Cib4	2
0	0	0	0	0	0	0	0	0	0	0	0	Actl7a	2
0	0	0	0	0	0	0	0	0	0	0	0	Ccl19	2
0	0	0	0	0	0	0	0	0	0	0	0	Inmt	2
-0.603604	-0.603755	-0.603948	-0.495109	-0.431219	0.106655	0.682395	0.296367	-0.335396	-0.047805	0.0201555	-0.0216948	Lyve1	2
-0.693276	-0.693309	-0.59821	-0.636519	-0.281697	-0.295777	-0.563683	-0.53374	-0.551076	-0.397221	-0.360864	-0.383253	Cdh23	2
-0.572091	0.179314	-0.572322	-0.490292	-0.434111	-0.457255	-0.370571	0.205686	0.177191	-0.0969587	-0.0371981	-0.0739989	L3mbtl4	2
-0.461281	-0.581124	-0.107331	0.912574	1.05503	0.995736	3.00535	2.32084	3.35226	0.805393	0.94429	0.858757	St8sia2	2
-0.70758	-0.707596	-0.251278	-0.668238	-0.643402	-0.653633	-0.615313	-0.593556	-0.606153	-0.494356	-0.467938	-0.484206	Uox	2
-0.54997	-0.550628	-0.411792	-0.317159	1.10393	0.574539	-0.100308	0.885762	1.68818	0.395289	0.503534	1.39151	Chrm2	2
-0.269102	0.919065	-0.269724	0.485364	-0.104582	-0.138973	0.709411	0.810587	1.20947	0.396419	0.485221	0.430536	Gadl1	2
-0.282412	-0.283588	-0.285094	1.39025	2.13907	1.00457	2.74406	1.88193	2.15285	0.82663	0.955707	0.876221	E230029C05Rik	2
-0.430578	-0.430775	-0.391725	0.895343	0.36044	0.980204	-0.181928	-0.118321	-0.155147	0.171687	0.248921	0.20136	Adamts13	2
-0.50243	0.276696	-0.389147	3.89731	2.7995	4.50034	0.165132	0.291778	1.38019	0.869201	1.02298	0.928282	Zdhhc23	2
-0.623371	-0.310409	-0.386915	-0.570328	-0.533475	-0.548657	-0.146072	-0.45951	-0.478202	-0.312313	-0.273112	-0.297252	Gm5464	2
0.170313	-0.0774904	-0.38684	-0.017317	-0.350341	-0.368135	-0.301489	-0.263649	-0.285557	-0.0911243	-0.0451779	-0.0734718	Meiob	2
-0.373518	-0.375056	-0.377028	1.75308	0.117189	2.1142	1.77729	2.3012	2.20578	2.66014	0.978037	0.895614	Tmem200c	2
-0.383074	-0.186492	-0.12168	-0.488473	-0.454762	-0.468649	-0.416636	-0.387104	-0.404202	-0.25246	-0.216601	-0.238683	Art1	2
-0.433187	-0.433308	-0.372841	0.153073	0.605267	0.555296	-0.233357	-0.179507	-0.210685	0.066017	0.131404	0.0911385	Sebox	2
-0.356109	-0.356359	-0.356678	1.24433	0.48562	0.838499	0.60711	-0.02334	-0.063705	0.294531	0.379186	0.327055	Adra1a	2
-0.336902	-0.337932	-0.33925	2.21998	2.24052	2.16251	0.161181	1.23403	1.69215	0.730043	0.85429	0.777778	Myo16	2
-0.405704	-0.406075	-0.336736	0.853165	0.556032	0.933975	-0.080952	1.63033	-0.0483012	0.350175	0.444339	0.386353	Ccdc81	2
-0.569591	0.136421	-0.334091	-0.523871	-0.487276	-0.502351	-0.445887	-0.413828	-0.43239	-0.267661	-0.228734	-0.252706	Fitm1	2
0.107909	-0.501274	-0.331048	-0.107104	-0.419631	-0.435893	-0.374982	-0.340399	-0.360422	-0.182721	-0.140728	-0.166587	Scnn1b	2
-0.360855	0.191771	-0.320414	0.225555	0.680242	-0.265374	-0.167392	-0.111761	0.451764	0.141882	0.209432	0.167834	Tdrd6	2
-0.287813	-0.289622	-0.291942	2.66898	2.06856	1.16399	1.38373	2.94636	1.98126	2.14295	2.31867	1.03655	Hs3st2	2
-0.285628	-0.287059	-0.288892	1.46347	1.62443	1.8905	1.28605	2.33134	2.91094	0.893022	1.02669	2.09466	Slc22a4	2
-0.0684388	-0.453542	-0.272861	-0.459032	0.52176	0.46851	-0.2368	-0.145442	-0.198335	2.50155	0.382024	0.313713	Atp13a4	2
1.20361	2.00259	2.0745	0.185361	1.49316	0.207212	1.18456	0.389952	0.333882	1.86627	0.949092	0.876679	Lrrc56	2
-0.385857	-0.163133	-0.361246	1.16406	0.837198	1.2532	0.0741422	1.10322	1.03393	1.64293	1.76003	0.655243	Glyctk	2
0.571431	-0.343197	-0.166415	-0.2806	0.357841	-0.246025	0.467004	0.547767	-0.11742	0.185386	0.256942	0.212878	P2rx5	2
-0.405857	0.532239	-0.172341	-0.24948	-0.151644	-0.20107	0.978701	0.0891578	1.59506	2.40076	1.82154	1.74295	Folr2	2
0.604589	0.843768	-0.183576	0.671001	-0.0510137	-0.0869971	2.01395	1.04384	0.104579	0.571554	0.681904	1.58715	Agtr1a	2
-0.568527	-0.568577	-0.568641	-0.133841	-0.0741188	-0.0930724	-0.421972	-0.385035	-0.406421	-0.216628	-0.171778	-0.199397	Dmp1	2
-0.662905	-0.662932	-0.567179	-0.314837	-0.581951	-0.296095	-0.545905	-0.517985	-0.53415	-0.390688	-0.356786	-0.377663	Cyp2r1	2
-0.56378	-0.555308	-0.563895	-0.128993	-0.0685252	-0.0883058	-0.417458	-0.380407	-0.401858	-0.211477	-0.166488	-0.194192	Acsm3	2
-0.238172	-0.562443	-0.562495	-0.162866	-0.112463	-0.488789	-0.429498	-0.395833	-0.415324	-0.242346	-0.20147	-0.226642	Atp1a4	2
-0.559762	-0.560027	-0.560366	-0.419925	1.05154	0.286138	-0.254704	1.04442	-0.226107	0.122895	0.205367	0.15458	Pln	2
-0.324589	-0.589742	-0.559901	-0.550013	0.182027	-0.526332	-0.464198	-0.428921	-0.449345	-0.268077	-0.225241	-0.25162	BC051019	2
-0.553097	-0.553221	-0.553379	0.0534634	0.141812	-0.428327	-0.335219	-0.282356	0.706182	-0.041331	0.0228581	-0.0166699	Mcidas	2
-0.550464	-0.55114	-0.552005	1.86642	1.43136	1.80874	-0.0977995	-0.00901899	-0.0604203	0.395763	0.503563	0.437179	Ackr2	2
-0.53571	-0.536193	-0.536811	0.841634	1.30349	1.83598	-0.145876	-0.0644446	-0.111591	0.30683	0.405707	0.344819	Spag17	2
-0.556914	-0.556964	-0.535978	-0.12189	-0.0603512	-0.081262	-0.410889	-0.373668	-0.395218	-0.203961	-0.158765	-0.186596	Hpse	2
0.353586	-0.092645	-0.0928536	1.17055	1.0582	1.01001	0.0193526	0.101583	0.053974	1.35707	0.576346	0.51486	Fgf11	2
0.22576	-0.590003	-0.415427	-0.539691	-0.500996	-0.516937	-0.457233	-0.423335	-0.442961	-0.268781	-0.227621	-0.252967	P2ry6	2
-0.400634	-0.402047	-0.403858	2.32319	1.53027	2.43913	1.18519	2.24191	0.233489	0.788835	2.07744	0.839254	Cep112	2
0.444784	-0.450441	-0.247672	-0.341447	-0.222839	0.688514	1.46809	0.0152108	-0.0449472	1.60163	0.615116	2.88112	Ccdc89	2
-0.241522	-0.242368	-0.243451	1.83389	2.21337	0.914818	1.11287	1.2313	1.16223	1.80532	0.863823	0.789675	Agt	2
0.00041435	-0.540784	-0.24324	-0.513068	-0.478738	-0.49288	-0.43991	-0.409835	-0.427247	-0.272712	-0.236194	-0.258682	Olfr543	2
-0.0999104	-0.101184	-0.232816	1.62452	1.08349	1.02656	0.787383	0.103565	0.0580243	0.462192	0.557701	0.498886	Vwa3a	2
-0.375273	1.02449	-0.231057	0.219423	0.308095	-0.285066	-0.184343	-0.127156	-0.160266	0.133582	0.203021	0.16026	Cbln3	2
-0.082478	0.0859959	-0.219381	-0.0912386	0.758903	0.711529	1.95766	1.00516	1.43202	0.550061	0.655062	0.590402	Vwce	2
-0.212121	-0.212601	-0.213216	1.40957	1.26001	1.73146	0.113895	1.06192	1.48559	0.606636	0.714257	0.647984	Dnah2	2
-0.194911	-0.173314	-0.196066	0.784164	0.0422339	1.31865	2.30978	2.27356	1.61859	0.676525	0.799098	0.723617	Kcna3	2
-0.500666	-0.551437	-0.192949	-0.384819	-0.299016	-0.334362	1.36502	1.17351	0.606519	0.215906	0.307176	0.250972	Ern2	2
-0.573047	-0.573439	-0.188471	1.0424	-0.30791	0.393952	-0.208087	0.683787	-0.175533	0.221766	0.315652	1.08583	Ednra	2
0	0	0	0	0	0	0	0	0	0	0	0	A430093F15Rik	2
0	0	0	0	0	0	0	0	0	0	0	0	Prss55	2
0	0	0	0	0	0	0	0	0	0	0	0	Pdcd1lg2	2
0	0	0	0	0	0	0	0	0	0	0	0	Dbh	2
0	0	0	0	0	0	0	0	0	0	0	0	Gzmf	2
0	0	0	0	0	0	0	0	0	0	0	0	Gzmc	2
-0.947349	-0.947357	-0.947367	-0.90824	-0.891213	-0.738496	-0.871956	-0.85704	-0.865676	-0.789032	-0.77092	-0.782073	H2-Ob	2
-0.947349	-0.947357	-0.947367	-0.90824	-0.891213	-0.738496	-0.871956	-0.85704	-0.865676	-0.789032	-0.77092	-0.782073	Adcy4	2
-0.947349	-0.947357	-0.947367	-0.90824	-0.891213	-0.738496	-0.871956	-0.85704	-0.865676	-0.789032	-0.77092	-0.782073	Sema3g	2
-0.926445	0.177469	-0.938152	2.21837	1.75668	0.0305234	1.37296	1.51873	0.2713	4.1929	3.14529	3.80784	Scd4	2
-0.927627	-0.930764	-0.9348	-0.247264	0.956822	-0.182271	2.64376	2.83	3.35616	2.66247	0.831467	0.742654	Slco2a1	2
-0.958137	-0.962617	-0.957035	-0.958057	-0.95437	-0.955889	-0.950199	-0.946968	-0.948839	-0.932239	-0.928316	-0.930732	1700092M07Rik	2
-1.04556	-1.04556	-1.04182	-1.04147	-1.03955	-1.04034	-1.03738	-1.03569	-1.03667	-1.02802	-1.02597	-1.02723	Ccdc154	2
0.253956	-0.955354	-0.957456	-0.499113	-0.380526	-0.429377	1.66747	0.880377	2.57687	0.331137	0.457279	0.3796	3930402G23Rik	2
2.7483	2.41738	2.47132	0.020467	0.0699973	0.049219	1.15739	0.294935	0.23441	0.771568	0.898503	0.820336	Siglec1	2
-0.958969	-0.958978	-0.95899	-0.91576	-0.724564	-0.90493	-0.876512	-0.860378	-0.869719	-0.786814	-0.767223	-0.779287	Trpv1	2
-1.0349	-1.0349	-1.03048	-1.03061	-1.0285	-1.02937	-1.02611	-1.02426	-1.02533	-1.01583	-1.01358	-1.01497	Defb42	2
-1.02636	-1.02386	-1.02564	-1.02257	-1.02035	-1.02126	-1.01783	-1.01588	-1.01701	-1.007	-1.00463	-1.00609	Myoz3	2
-1.02504	-1.02504	-1.01991	-1.02059	-1.01828	-1.01923	-1.01568	-1.01367	-1.01483	-1.00447	-1.00203	-1.00353	Wnt8b	2
-1.03094	-0.871625	-1.01614	-0.765242	0.0964804	-0.715411	-0.584664	-0.510429	-0.553409	1.41793	-0.0818285	-0.137336	Fam89a	2
-1.01036	-1.01038	-1.0104	-0.947963	-0.923616	-0.933646	-0.89608	-0.874751	-0.658698	-0.777505	-0.751607	-0.767555	Chrna10	2
-0.996276	-0.996291	-0.996311	-0.939303	-0.916547	-0.925921	-0.677329	-0.870874	-0.882416	-0.779982	-0.755775	-0.770682	Slc35g3	2
-0.98401	-0.99057	-0.990687	-0.986244	-0.983218	-0.984465	-0.979795	-0.977144	-0.978679	-0.965055	-0.961836	-0.963818	Pdzd9	2
-0.999865	-1.00096	-0.982704	-0.991136	-0.986529	-0.988427	-0.981318	-0.977282	-0.979619	-0.95888	-0.953979	-0.956997	4933440M02Rik	2
-0.972358	-0.979413	-0.976413	-0.97424	-0.970945	-0.972302	-0.967219	-0.964334	-0.966004	-0.951175	-0.947671	-0.949829	Capn9	2
-0.984964	-0.98498	-0.975854	-0.928108	-0.905061	-0.914555	-0.662799	-0.858807	-0.870496	-0.766758	-0.742243	-0.75734	Ltb4r1	2
-1.03147	-1.03149	-1.03152	-0.960709	-0.934025	-0.945018	-0.903847	-0.630148	-0.894005	-0.773892	-0.745508	-0.762987	Glp2r	2
-0.958963	-0.95966	-0.960552	-0.628606	0.299534	0.740437	-0.425763	-0.342375	-0.390654	0.0378196	0.139072	1.86265	Mroh2a	2
2.28373	2.43623	2.23858	1.31196	0.111051	0.0929331	0.214375	0.314336	0.256462	0.770089	0.891464	0.816721	Slc12a8	2
3.50373	1.91418	2.89578	-0.035432	0.00746587	-0.0107334	0.0786907	0.191611	0.126233	0.706454	0.843565	0.759131	Pga5	2
4.01337	2.21621	1.68307	-0.174089	-0.0577095	-0.108123	0.0806986	0.187906	0.125836	0.676704	0.80688	0.726717	Acap1	2
0.81197	0.713788	1.61552	-0.221384	-0.155586	-0.188961	-0.0639552	0.00701983	-0.0340726	0.33062	0.4168	0.36373	Rhox13	2
1.02819	1.15135	1.23936	0.785999	0.880522	0.840686	0.996154	0.357802	0.313601	0.705877	0.798575	0.741491	Gdf15	2
-0.255523	-0.183693	1.17585	-0.199917	-0.185824	-0.191883	-0.166607	0.758286	-0.130219	1.78691	0.418815	0.354191	Emilin3	2
1.19897	1.42263	1.03404	1.03256	1.14202	0.391781	1.27411	1.38208	1.78236	1.92707	1.05307	0.982729	Iqck	2
0	0	0	0	0	0	0	0	0	0	0	0	Defb47	2
0	0	0	0	0	0	0	0	0	0	0	0	Serpine3	2
0.657425	0.346262	1.38708	0.722478	0.82223	0.118513	1.37598	1.04368	0.235006	0.638635	0.734016	0.67528	Ttll9	2
0.288653	0.294717	0.860205	-0.29455	-0.234287	-0.259303	-0.165605	-0.112406	-0.143207	0.130148	0.194744	0.154966	Pm20d1	2
1.27593	2.46808	1.55999	1.16357	0.0135051	-0.00123106	0.131686	0.223368	0.170287	0.64138	0.752704	0.68415	Nfatc4	2
1.06689	1.58294	0.985277	-0.0812812	-0.0425243	-0.0688163	0.0558647	0.896082	0.0879512	0.479542	0.572079	0.515094	Fgf8	2
-0.423483	1.41695	1.36331	1.85218	0.147189	1.6109	0.262198	1.45969	0.311426	3.53838	2.99394	0.966761	Tgfbr2	2
1.20224	1.31505	2.17711	0.04536	0.859409	0.0624058	0.172863	1.10083	0.209547	0.657244	0.76304	0.69789	Cdc42bpg	2
0	0	0	0	0	0	0	0	0	0	0	0	Gzmn	2
0	0	0	0	0	0	0	0	0	0	0	0	Cldn16	2
-0.435398	-0.436731	0.900513	1.88745	2.97185	2.37738	0.142739	0.248544	1.17789	0.730946	0.859418	0.780305	Inhba	2
2.04736	2.88335	2.53959	0.0519822	0.101293	1.44819	0.213024	0.317714	0.257102	0.795032	0.92215	0.84387	Efcab11	2
-0.361696	1.69706	0.921867	-0.475426	-0.390404	-0.429726	-0.282445	-0.198823	-0.247238	0.18244	0.283977	0.22145	Alox12	2
2.23284	-0.0195386	0.938146	-0.182822	-0.0687705	-0.127693	0.0929996	0.218303	1.92272	0.789605	3.02871	4.53454	Kctd11	2
-0.205945	0.43626	1.32294	0.665101	-0.0879627	0.736747	0.0343299	0.129055	0.98395	0.56094	2.48525	0.605129	Accs	2
-0.708497	-0.709053	1.14458	-0.462218	-0.368731	-0.407243	-0.262999	-0.181101	1.49229	1.06931	0.291742	0.230505	Samd3	2
0	0	0	0	0	0	0	0	0	0	0	0	Olfr286	2
0	0	0	0	0	0	0	0	0	0	0	0	Ostn	2
-0.958969	-0.958978	-0.95899	-0.91576	-0.724564	-0.90493	-0.876512	-0.860378	-0.869719	-0.786814	-0.767223	-0.779287	Hmx3	2
-0.958969	-0.958978	-0.95899	-0.91576	-0.724564	-0.90493	-0.876512	-0.860378	-0.869719	-0.786814	-0.767223	-0.779287	D6Ertd474e	2
-0.958969	-0.958978	-0.95899	-0.91576	-0.724564	-0.90493	-0.876512	-0.860378	-0.869719	-0.786814	-0.767223	-0.779287	Olah	2
0	0	0	0	0	0	0	0	0	0	0	0	Asb12	2
0	0	0	0	0	0	0	0	0	0	0	0	Cnga2	2
0	0	0	0	0	0	0	0	0	0	0	0	Fate1	2
0	0	0	0	0	0	0	0	0	0	0	0	Gm14725	2
0	0	0	0	0	0	0	0	0	0	0	0	4930567H17Rik	2
0	0	0	0	0	0	0	0	0	0	0	0	Cypt15	2
0	0	0	0	0	0	0	0	0	0	0	0	6030498E09Rik	2
0	0	0	0	0	0	0	0	0	0	0	0	Rhox12	2
0	0	0	0	0	0	0	0	0	0	0	0	Rhox11	2
0	0	0	0	0	0	0	0	0	0	0	0	Otc	2
0	0	0	0	0	0	0	0	0	0	0	0	1700010D01Rik	2
0	0	0	0	0	0	0	0	0	0	0	0	Cyp8b1	2
0.0187645	-0.128993	-0.0186472	0.584139	0.682711	0.641226	1.22565	0.901323	0.843601	0.499651	0.590216	0.534446	Hspa12b	2
0	0	0	0	0	0	0	0	0	0	0	0	Saa2	2
0	0	0	0	0	0	0	0	0	0	0	0	Saa4	2
0	0	0	0	0	0	0	0	0	0	0	0	Slc25a54	2
0	0	0	0	0	0	0	0	0	0	0	0	Prok1	2
0	0	0	0	0	0	0	0	0	0	0	0	A630076J17Rik	2
0	0	0	0	0	0	0	0	0	0	0	0	Cym	2
0	0	0	0	0	0	0	0	0	0	0	0	Kcna10	2
0	0	0	0	0	0	0	0	0	0	0	0	Cd101	2
0	0	0	0	0	0	0	0	0	0	0	0	Vtcn1	2
0	0	0	0	0	0	0	0	0	0	0	0	Nat3	2
0	0	0	0	0	0	0	0	0	0	0	0	Tlr8	2
1.08617	-0.442269	2.0548	0.528064	-0.193419	-0.235553	-0.0777398	0.0118624	-0.0400146	0.42039	1.4887	0.46219	Adamts14	2
0.068367	2.48672	-0.0033755	0.965298	1.0845	1.0346	2.04505	1.85327	1.27501	0.868235	0.988911	0.914598	Cd274	2
-0.958969	-0.958978	-0.95899	-0.91576	-0.724564	-0.90493	-0.876512	-0.860378	-0.869719	-0.786814	-0.767223	-0.779287	Pappa2	2
-0.63611	-0.636527	-0.63706	-0.4406	0.868727	0.362553	-0.250249	-0.171997	1.09283	1.02275	0.279797	0.221286	Dnah17	2
-0.765881	-0.765887	-0.631304	-0.757605	-0.747278	-0.753804	-0.72936	-0.715481	-0.723516	-0.652202	-0.63535	-0.645727	Il25	2
-0.629393	-0.629445	-0.629511	-0.18588	-0.521277	0.157809	-0.4747	-0.438623	-0.45951	-0.274134	-0.230327	-0.257304	Rcvrn	2
0	0	0	0	0	0	0	0	0	0	0	0	Olfr523	2
0	0	0	0	0	0	0	0	0	0	0	0	Olfr522	2
0	0	0	0	0	0	0	0	0	0	0	0	4930571K23Rik	2
0	0	0	0	0	0	0	0	0	0	0	0	Chp2	2
0	0	0	0	0	0	0	0	0	0	0	0	Abca14	2
0	0	0	0	0	0	0	0	0	0	0	0	Acsm1	2
0	0	0	0	0	0	0	0	0	0	0	0	Acsm5	2
0	0	0	0	0	0	0	0	0	0	0	0	Pdilt	2
0	0	0	0	0	0	0	0	0	0	0	0	Gpr139	2
0	0	0	0	0	0	0	0	0	0	0	0	Pth	2
0	0	0	0	0	0	0	0	0	0	0	0	Ascl3	2
0	0	0	0	0	0	0	0	0	0	0	0	Olfr545	2
0	0	0	0	0	0	0	0	0	0	0	0	Olfr544	2
0	0	0	0	0	0	0	0	0	0	0	0	Art2b	2
0	0	0	0	0	0	0	0	0	0	0	0	Ccdc83	2
0	0	0	0	0	0	0	0	0	0	0	0	Olfr524	2
0	0	0	0	0	0	0	0	0	0	0	0	Bnc1	2
0	0	0	0	0	0	0	0	0	0	0	0	Ifitm6	2
0	0	0	0	0	0	0	0	0	0	0	0	Lrrc25	2
0	0	0	0	0	0	0	0	0	0	0	0	Lcn4	2
-0.947349	-0.947357	-0.947367	-0.90824	-0.891213	-0.738496	-0.871956	-0.85704	-0.865676	-0.789032	-0.77092	-0.782073	Hgd	2
-0.186796	-0.190605	-0.19551	3.67637	3.33222	3.50329	3.71672	4.03849	3.79807	2.64483	2.83123	1.48253	Supt3	3
0.113097	0.857394	0.100987	4.60895	4.99757	5.37373	5.21572	5.13214	5.49459	3.73251	2.06276	4.22823	Myrip	3
0.250636	0.24576	0.239472	4.84435	4.81958	4.93453	5.39266	5.4039	4.90708	3.78183	3.99715	4.81999	Lonrf2	3
-0.392713	-0.396878	-0.402244	2.47991	1.52328	1.97489	3.13562	3.09076	3.21376	3.94792	2.71149	4.29271	Rmdn2	3
-0.541007	1.74092	-0.561861	2.53421	3.42672	2.65252	3.48465	3.678	1.04663	6.72282	5.76997	6.20358	Megf10	3
0.258604	0.252433	0.24446	6.92544	7.25134	7.23089	4.41095	4.18141	4.36908	4.87826	5.12022	4.0222	Chrm3	3
-0.995502	-0.866349	-0.401247	7.0799	7.00574	7.11605	1.91051	0.911963	1.97773	1.50508	3.73378	4.04452	Chrm1	3
3.40364	3.3708	4.16509	5.43134	5.86912	5.46983	5.64297	4.96216	5.08595	2.41988	3.65618	2.46663	B4galnt4	3
0.217713	2.70254	0.206346	5.62288	5.47055	5.66574	4.2672	5.1643	4.97731	3.77707	3.36291	2.02726	Mctp1	3
3.03976	3.66417	3.57004	5.11171	4.90601	5.02613	4.04097	4.37309	4.11655	5.24396	2.51736	5.16946	Fbxw4	3
3.3116	4.06541	3.67311	4.77698	3.97067	3.88683	3.92585	4.25575	3.82839	4.24793	2.35335	4.33096	Srrd	3
0.272747	0.266558	0.25856	7.27696	7.13933	7.25463	4.41976	4.35066	4.07986	4.64709	4.57703	4.97991	Lrrtm1	3
0.2767	0.271836	0.265567	5.10687	4.89136	4.99686	4.90806	5.52235	4.58333	3.80058	5.36431	4.2893	Slc6a11	3
2.85402	0.948495	3.56311	4.20055	4.21325	4.64345	4.56277	4.64554	4.91852	5.41425	5.51019	5.86411	Ampd3	3
0.285134	0.280127	0.27367	5.60968	5.50632	5.33914	4.7009	5.32629	4.94302	4.76613	3.416	4.61536	Map1s	3
2.20981	1.48458	0.506377	3.64737	3.86058	3.4878	5.55485	5.55716	4.9351	3.13415	3.32411	4.53219	Olfm2	3
0.152704	0.216908	0.138073	6.5068	6.71969	6.84139	5.7746	4.96137	5.14202	4.28059	2.23773	3.96079	Nell1	3
2.61915	2.57576	3.37454	3.61377	3.64563	3.56475	5.62009	5.17799	5.62115	5.0929	4.60192	5.49882	Tmem117	3
-0.6459	-0.656316	0.731836	7.88463	7.66689	7.87601	3.03165	2.25228	3.83096	2.99698	1.8885	1.78014	Icam5	3
4.31269	2.76199	3.7007	4.42373	4.64313	4.55232	3.51968	4.0767	3.33818	2.17366	4.73523	3.33725	Cnnm2	3
-0.00157634	3.67236	0.202062	1.63208	2.27906	2.20671	4.3344	4.44669	3.89373	2.77197	3.62163	2.84326	Maml3	3
-0.0860457	-0.0911085	-0.03971	4.14048	4.63032	4.64537	4.07132	4.14103	3.72357	1.67789	4.19529	4.82422	Grid1	3
-0.10429	-0.108575	0.239094	3.37702	4.10744	3.92866	4.18234	3.72779	4.26617	4.16558	2.9794	1.62549	Pitpnm3	3
2.56084	2.67929	4.0691	5.97132	6.18871	6.1737	5.08608	5.13121	5.4795	4.50141	2.69531	4.87195	Mtus2	3
0.443868	0.439155	0.433082	5.22867	5.03191	4.33727	5.29653	5.3911	5.38354	5.03713	6.07359	4.93006	Kxd1	3
-0.644348	-0.220565	-0.658188	4.59009	4.38678	4.50623	2.27241	3.13054	4.12088	1.27748	1.44019	1.33999	Ltk	3
-0.650901	-0.659979	-0.67179	2.09189	2.93235	2.56807	4.36655	2.67548	3.25263	6.38044	5.15292	5.64117	Insc	3
-0.41608	-0.153605	-0.351175	3.12423	3.11626	1.89332	3.77572	3.77771	4.52289	6.96507	6.99936	6.87489	S1pr5	3
1.17799	0.638886	0.439498	5.35917	4.99585	5.61806	4.73349	4.75226	5.3468	5.16975	4.08402	4.35177	Dpysl4	3
0.469529	0.464355	0.457681	5.90328	5.9586	6.22746	6.40294	6.09008	6.47142	5.27996	3.60001	3.48051	Faxc	3
3.17949	4.19176	3.41981	6.2394	6.30275	6.1838	4.11962	4.71049	5.20439	4.08363	3.71796	2.5503	H2-DMa	3
-0.336215	-0.339399	-0.343494	2.77196	3.87084	3.18563	2.80559	2.31851	2.88049	1.19764	3.29411	1.25629	Msantd1	3
-0.464609	-0.472952	-0.483788	5.62935	5.60411	5.84081	5.07298	4.97048	5.31803	1.65385	1.82545	1.71978	Cacng3	3
0.503474	0.498599	0.492315	5.21131	5.28151	5.18493	6.16802	6.2988	6.45689	3.9766	5.34048	4.99117	Pomgnt2	3
0.287353	0.282353	0.275906	4.68071	4.73382	5.0176	5.05951	4.37759	4.26495	5.13911	6.10447	4.85846	Slc35f6	3
0.390639	1.13367	3.00712	8.11329	8.10059	8.25061	3.26571	2.55	3.61681	3.27685	3.47627	2.14831	Gabra5	3
0.407701	0.251297	0.242486	8.41357	8.49547	8.26284	4.58034	5.36849	4.42638	4.00308	3.61213	3.49012	2010300C02Rik	3
-1.02485	-1.03695	-0.445648	5.18672	0.525817	6.85436	3.68918	4.77214	2.86124	4.83634	1.54751	1.4418	Vtn	3
0.219939	0.214593	0.207693	5.12565	5.36362	5.47179	3.88123	4.07088	3.55806	5.75387	5.67437	5.23159	Tmem178	3
3.18027	3.22349	4.12413	4.31619	4.67242	4.19875	4.53101	4.7234	4.78694	4.2509	2.3272	2.2585	Tbc1d8	3
0.234576	0.229957	0.224005	4.65773	4.77918	4.62497	4.22955	4.53884	4.62139	4.88675	3.95138	5.15374	Ap5s1	3
0.193241	0.187533	0.236002	3.85304	4.46131	3.7257	5.66012	6.29346	6.24692	5.56789	4.0558	5.08207	Pdzrn4	3
1.08466	0.290561	0.282528	7.46995	7.68327	7.39357	5.25965	5.63449	4.925	4.67323	2.39978	3.4635	Kcnab1	3
0.729185	0.724921	0.719432	5.15708	5.75179	5.62242	5.81608	6.32658	5.60548	6.19372	4.9724	5.93623	Ggps1	3
-0.775859	-0.782751	-0.791684	4.3091	4.6959	3.66967	2.24494	1.8141	2.70954	1.23492	1.39851	4.9046	Otud7a	3
0.694374	0.689705	0.726494	4.90294	4.89155	5.14063	5.50011	5.12602	5.7743	7.07728	7.13359	7.05835	Sytl2	3
0.52564	0.520373	0.513579	7.07474	7.32765	7.38372	5.04264	4.56865	4.69032	5.73055	4.26048	5.25399	Tenm4	3
0.810027	0.47495	-0.724195	4.95497	5.38645	5.2554	0.68746	0.782683	1.85564	2.65926	3.56578	2.73408	Hs3st4	3
0.525941	0.521003	0.514638	6.44359	6.13368	6.58925	5.88658	5.82567	5.86675	3.42649	4.62024	5.01567	C2cd5	3
0.536049	0.531335	0.525261	5.9315	5.44721	5.56031	6.16714	5.75788	5.68101	5.41639	3.5943	5.36192	Coa5	3
1.60667	1.75937	0.564586	5.85301	5.69282	5.74324	3.78532	3.97591	3.67905	4.42443	2.02867	1.92391	Lmo1	3
-0.708893	-0.718742	-0.731571	6.00103	6.13708	6.01489	3.77939	4.48987	4.26175	1.53993	1.71177	1.60595	Galnt18	3
1.55165	4.15981	3.84684	3.41499	4.06584	3.08806	4.0207	3.81227	3.92042	5.39932	6.36928	6.54621	Strn	3
0.185508	0.0982206	0.594364	5.71362	5.98292	6.31507	6.28675	6.55202	6.44755	3.86154	2.20889	2.12917	Tmem150c	3
0.521499	0.516916	0.511011	5.51806	5.42328	5.16162	5.76814	5.68744	5.56655	5.07306	4.16691	5.61965	Tstd3	3
-0.0102162	-0.0139699	-0.0188012	3.36808	3.29007	3.82331	3.52834	3.87794	3.42103	3.84129	2.97427	4.24016	Nop9	3
0.629729	0.625249	0.619478	5.68012	5.51406	4.97216	5.27275	5.41758	5.02417	6.5527	5.82841	5.79371	Plgrkt	3
0.56099	0.556432	0.636672	5.28374	5.77873	5.81664	5.92793	6.10694	5.38419	5.09666	4.89692	4.4562	Kcnc1	3
3.91911	3.1465	3.28574	3.83471	4.88155	4.66351	5.81403	5.87715	5.75605	3.37721	2.41204	2.33773	Clmp	3
0.63251	-0.212448	-0.0292392	5.83359	5.77582	5.69868	5.00391	4.59378	4.89638	3.01565	1.93801	1.83258	Cacnb2	3
-0.744647	-0.7505	-0.75807	4.28224	4.10772	4.47101	3.08715	0.561301	2.63783	3.13884	1.32413	1.22534	Dnah9	3
2.86356	3.24746	3.25365	4.73604	4.71085	4.75008	4.811	4.04328	5.59702	4.36865	4.19947	4.07191	H2-Ke6	3
-0.0193941	-0.0243107	-0.0306526	4.36176	4.70969	4.86221	4.09576	4.85828	4.2925	2.94819	3.13913	3.66125	Gpr26	3
-0.0517549	1.20433	0.680806	5.93542	5.8339	5.57051	5.9201	6.04293	5.66516	1.91337	2.07378	1.96732	Syt17	3
-0.0229001	1.68758	0.614829	3.20242	3.41311	3.74493	3.35883	3.97303	3.03067	1.40222	1.55688	1.46164	1700048O20Rik	3
2.96039	3.67355	3.36413	3.93532	4.14699	4.67703	3.9335	3.57471	4.14426	3.1326	2.12268	2.03788	Vkorc1l1	3
3.16907	0.214892	0.683622	4.9407	4.55727	5.36227	3.93279	2.39982	2.31641	5.17489	4.33033	3.77999	Fbn1	3
0.701756	0.697485	0.691986	5.889	5.08536	5.23339	5.79941	5.60666	5.88759	6.09754	5.56251	5.55988	Ptrhd1	3
2.45514	2.27346	3.16172	5.72307	5.26076	5.54906	3.10223	3.26125	3.75763	6.69666	4.92909	5.78528	Hebp1	3
0.43503	0.430642	3.14774	5.41867	5.498	5.2554	4.73184	3.93061	4.72932	5.57038	5.24042	2.18407	Brdt	3
4.02304	3.19278	3.13387	3.85346	4.2748	4.36925	5.24364	4.70541	5.32811	3.96534	3.593	4.04405	9530077C05Rik	3
-0.303124	-0.310819	-0.320797	4.61385	4.73815	4.21905	5.57483	6.45101	6.05175	1.75056	3.20375	3.08215	Slc17a6	3
0.972557	2.15655	3.12053	5.69876	5.69107	5.72315	1.45191	2.49195	3.26617	5.1082	3.37752	4.82677	Ust	3
-0.504194	-0.852203	-0.864374	5.60446	5.30121	5.64679	0.675554	3.24986	3.57517	2.67506	1.54425	2.75075	Runx2	3
-0.00186894	-0.00806745	-0.0160801	5.90982	5.73022	5.78077	4.72499	5.54472	4.81115	3.12036	3.31528	3.19499	Gfra4	3
1.36716	0.541455	0.759994	7.17587	7.17629	7.41423	5.3033	4.84574	5.20845	4.36005	3.56921	2.29891	Tmem158	3
-0.107944	-0.115463	3.07532	6.83188	6.93711	6.95339	4.02424	5.2725	4.94396	1.95162	2.10499	2.00139	Trpc4	3
-0.870872	-0.880839	-0.893832	0.448859	2.16956	0.515105	3.82743	4.28459	4.46561	5.73676	5.07335	5.46118	Kcnk13	3
-0.0444188	-0.0515331	-0.0607453	6.45717	6.79562	6.49961	5.12167	4.90103	5.20985	3.79586	3.37505	2.0155	Me3	3
3.46485	2.66293	3.04359	3.89568	3.88512	4.11048	4.11798	3.38121	3.53764	3.77535	3.97868	3.85302	Axin2	3
1.06412	0.0248625	0.11454	0.621959	1.72026	1.65162	5.24804	5.16858	5.53824	4.19989	3.66511	2.85148	En2	3
1.56247	2.8321	3.04214	4.81472	4.67036	4.6965	4.2502	4.99302	5.07647	2.0236	3.36712	2.06797	Pla2g15	3
3.88268	4.02196	3.02307	4.75516	4.39734	4.60221	4.10012	3.16757	3.64997	3.33889	3.51965	5.07241	Pde3b	3
-0.307638	-0.241033	-0.318371	3.95299	3.62839	3.7509	3.03435	4.30073	4.07896	4.07663	1.59127	1.49163	Kcnj11	3
-0.0507933	-0.0576203	-0.0664568	6.02707	6.08583	5.70789	5.61535	5.4698	5.5396	1.91818	2.07745	4.574	Fam216a	3
3.72343	2.10867	3.19069	5.32532	5.13053	5.24935	4.60249	4.17756	4.47632	4.32713	2.42924	4.41141	Ppargc1b	3
-0.756748	-0.767172	-0.780767	5.95829	6.36919	6.29302	3.61271	4.13122	2.00264	3.94241	1.70606	1.59996	Frmpd4	3
0.433518	0.428489	0.422005	6.28082	6.10876	6.15129	4.95518	5.08222	5.41457	5.38888	3.54926	4.96206	Dlg2	3
3.67053	4.5703	3.82685	9.4866	9.30918	9.16266	1.70986	1.81916	1.75566	2.33167	2.46904	2.38452	Crym	3
3.47432	2.72733	3.29305	6.22522	6.41274	6.57548	5.78776	4.97917	5.26227	3.61148	3.79872	4.23542	Camkk1	3
0.38288	0.378059	0.371844	5.30649	5.60962	5.44632	4.82313	4.76148	4.30862	5.6929	5.42712	4.35961	Jakmip3	3
4.01114	3.24973	2.78418	6.54865	6.4275	6.71874	2.99974	1.77217	3.06791	3.93975	4.15485	3.42903	Cd34	3
2.42729	3.42306	1.46945	5.69197	5.67993	5.74364	6.01341	6.04296	6.41863	4.53977	4.76063	4.62422	Plekha6	3
-0.255742	-0.261631	-0.203268	3.44815	3.79187	4.678	5.14571	4.89103	4.96633	3.51245	3.05744	1.68	Ank1	3
0.586178	1.55393	1.54866	4.43927	3.93504	4.37717	4.18088	3.28074	4.00093	3.69001	3.90162	5.24553	Insm1	3
-1.22212	-1.23128	-1.24321	2.04325	2.77926	3.33004	1.45979	0.38824	0.310198	4.84931	2.52641	5.07747	Vcam1	3
0.924542	1.40998	1.57555	3.5841	2.49616	3.23904	5.80543	6.13921	5.69559	3.66769	1.97022	3.11335	Trim66	3
0.852353	0.84836	1.5923	6.447	6.33587	6.45147	5.89651	5.94965	6.05526	4.12859	5.62744	5.47716	Csmd1	3
3.41714	2.56923	1.59894	6.26308	6.27995	6.40499	5.11418	5.56866	4.96176	5.39812	4.36999	4.61686	Orai2	3
3.58305	0.890604	2.78472	5.26401	4.93448	4.73192	4.28643	4.47897	4.67124	2.08256	2.19993	4.82858	Cacna1b	3
-0.183887	-0.189224	-0.196116	4.57548	4.59677	4.9759	4.2534	4.23318	3.99063	2.85998	3.72096	1.6825	Thsd7b	3
1.08627	3.40404	1.66404	5.94499	5.61632	5.76468	3.52799	3.08945	3.99733	3.85926	3.4606	4.88019	Synpo	3
0.283724	0.613812	1.67861	2.29719	2.48555	3.21922	4.03373	4.12771	4.53253	1.39289	1.55105	1.45365	Sdk1	3
1.44136	1.16544	-0.1555	6.04639	6.1953	5.9814	3.32591	2.30111	3.98384	3.65241	3.21151	1.83169	Ephx4	3
-0.142073	-0.149624	-0.15941	5.71707	5.58977	5.63589	6.24661	6.34371	6.45047	1.90151	3.33282	1.95858	Tenm1	3
-0.171982	2.47952	0.0118009	3.71524	3.74343	3.93198	2.76884	3.45278	1.92884	1.46268	4.77725	1.52432	Fam163b	3
0.591453	1.71109	2.22193	5.00261	4.67103	5.02352	4.29231	4.93501	4.88863	3.0699	2.02183	1.91867	Fam174b	3
1.15536	4.02521	2.21354	5.83917	5.96226	6.25736	4.98602	4.75134	4.12027	3.99815	4.20963	3.50313	Xkr4	3
1.67277	3.30402	2.20249	4.86747	4.93838	5.0992	3.58872	2.64945	1.69643	6.09314	6.63095	5.93283	Igsf11	3
1.41401	1.61792	1.64439	3.47449	3.35702	2.50122	4.17866	4.48354	4.47192	4.82619	4.31233	4.47643	Ring1	3
-0.102093	-0.106045	-0.111135	3.83833	4.21784	3.32353	3.49446	3.49348	2.88546	4.36588	2.92854	2.81294	Cyb561a3	3
-0.341667	-0.346838	-0.0764298	4.19199	3.40112	4.50092	3.64875	4.11825	3.37508	1.46098	4.61206	1.52386	Ttll11	3
3.02585	2.83538	0.969556	4.2974	3.55109	3.83442	5.6474	5.42631	5.93876	6.37178	6.55905	6.87288	Rasgef1b	3
2.9334	0.868087	0.418203	4.12686	4.34759	3.47889	4.89265	4.40471	4.8404	3.12784	4.65444	3.80658	Pknox2	3
0.266568	1.01806	0.995633	3.54121	3.34893	3.5471	3.5827	3.3637	3.81691	3.48858	3.698	3.97994	Fam124a	3
0.110172	0.103413	0.0946669	6.69205	6.96692	6.76155	6.04251	5.45468	5.83642	2.10807	2.23885	4.68062	Lmo3	3
0.784889	0.62144	1.1248	6.2677	6.24694	6.16593	5.13213	5.46	5.55417	4.67822	5.52573	3.4937	Eml6	3
0.0384182	0.902992	2.91641	3.95516	3.45359	4.35826	1.01866	2.12793	2.04642	3.84976	4.07489	3.9359	Kcnab3	3
2.68667	1.64691	2.99477	8.15327	8.00258	8.07995	3.01091	3.80761	3.08127	4.37437	2.3891	2.30623	Itpka	3
0.779438	0.775125	0.883851	6.71792	6.90607	6.6181	6.02997	5.55212	6.11879	5.01643	5.01645	4.87317	Unc79	3
0.20804	0.757415	2.7972	1.6721	4.27389	2.80372	2.83854	3.27846	3.57593	3.39725	2.95659	3.47701	Ptprm	3
0.862876	1.95099	1.10463	5.56326	5.52839	5.60775	5.79468	5.27172	5.57402	4.99666	6.29962	6.05177	Ctnna2	3
-0.630575	2.40066	0.825566	1.93866	1.57618	1.50682	5.43615	5.08391	5.41837	1.34798	1.51505	1.41217	Klhdc8a	3
2.8943	3.91386	2.8675	4.22998	4.75879	4.73503	5.51659	5.57317	5.7325	4.41996	3.6787	4.1244	Ankrd50	3
-0.292719	-0.295905	-0.300002	3.09051	3.30383	3.33756	2.83696	2.35231	1.70661	3.86162	1.38979	2.52054	Smim3	3
3.12362	3.06537	2.95761	3.40625	3.6024	4.00927	3.65706	3.03098	3.27075	4.43718	4.8974	3.84218	Npm3	3
1.70901	-0.308253	0.891474	4.73418	5.01236	4.70609	3.08132	3.49489	2.50035	1.47781	1.64153	1.54071	Abcc8	3
3.62142	1.04356	0.840078	6.15445	6.48552	6.222	4.52692	4.82935	4.35241	4.08714	6.29329	5.71989	Lrrc4	3
2.4914	3.47295	2.83745	3.5189	3.35166	3.77923	4.55419	4.74719	4.96329	4.27485	5.39684	3.97135	Efcab2	3
-0.444934	-0.450148	-0.272849	2.56508	2.76748	2.41224	4.07669	3.18451	3.50015	4.98748	3.96025	1.43326	Trpm3	3
1.1337	0.753831	-0.0818804	2.69434	0.633568	2.15873	6.8199	6.64417	6.58402	1.47332	1.6469	1.54001	Baiap3	3
3.48167	2.08201	2.88674	4.63299	4.19404	4.96623	4.53341	4.26212	4.00493	4.25435	3.49023	3.95194	Eef2k	3
-0.410311	3.4935	2.18842	1.63822	2.68886	2.60669	5.53894	5.75575	5.79655	1.59565	1.76498	1.66071	Arhgap6	3
-0.258744	-0.0994485	0.0423876	6.06654	6.23212	6.2783	5.30769	4.52119	5.06572	1.7963	3.24655	1.86266	Slc6a7	3
-0.0624972	-0.0675465	-0.0740614	4.66694	4.75269	4.21074	4.39514	4.7693	4.65088	2.92855	3.11976	3.00175	Stk32c	3
1.28904	1.16369	2.15709	5.82262	6.15425	6.20121	5.53003	5.58024	5.40579	4.98994	4.98949	5.08012	2021-03-01	3
1.73358	3.0664	2.51851	5.94228	6.14242	5.7845	4.90826	4.94136	4.91237	3.42395	2.4713	4.99193	Tmem200a	3
1.45676	2.07708	1.35551	2.27683	3.45479	3.36811	2.66286	2.82696	2.7316	4.57461	5.82875	5.20154	Rftn2	3
3.077	2.6402	3.98807	5.24806	5.44344	4.80029	4.52966	4.02817	4.88358	2.36058	4.18412	4.96139	Whamm	3
3.62112	1.57052	2.50114	5.78755	5.79237	6.04011	4.47039	5.62662	5.28703	4.02468	3.65068	3.53444	Ophn1	3
-0.120245	1.21295	-0.138452	3.71812	3.24239	4.18532	2.32428	4.39294	4.27732	6.57446	7.97639	7.31956	Itpr2	3
0.624941	3.02699	0.805023	5.81399	5.87954	6.0453	6.15325	5.77234	5.69567	4.91969	4.2186	2.39722	Slc2a6	3
0.174173	-0.314799	-0.322583	5.1107	5.03251	5.18937	3.17652	2.13189	2.59666	4.23032	3.0285	3.57146	Kcnh1	3
0.789911	1.97328	0.780157	6.65152	6.80871	6.8093	5.82315	6.1446	6.09143	5.38387	2.65987	5.62495	Rgs7	3
-0.215321	-0.22116	-0.228705	4.74755	5.32683	5.40933	3.22385	3.63677	4.0237	2.89443	3.75644	2.96835	Olfml2b	3
0.414983	0.409591	0.402635	6.16482	6.20266	6.39351	4.31218	4.20814	3.09295	6.21497	5.92517	6.51708	Tnr	3
0.319666	0.314702	0.308303	5.37917	5.73625	5.51989	4.94579	4.92002	4.88426	4.78465	3.44053	5.25105	Gfm2	3
0.322076	0.316991	0.310433	5.53903	5.50543	5.56671	3.92312	4.53701	3.81969	5.45752	5.5734	5.55389	Kat6a	3
3.58785	2.91379	3.51156	4.39129	4.16261	4.07671	3.83186	4.18401	3.12579	5.04187	5.27862	5.29918	Zfp276	3
1.50961	0.250211	0.142651	3.32266	2.99082	3.80736	3.91126	4.34276	3.50964	4.48124	4.15686	2.97014	Atp8a2	3
0.448141	1.38732	0.329221	6.55394	6.45212	6.60012	4.18848	3.2347	2.20823	1.76238	1.93546	4.17829	Kcnip2	3
0.38313	0.37802	0.37143	6.04206	5.97275	6.34176	5.0694	4.97713	5.21918	3.91201	4.5356	4.9369	Grm7	3
1.92085	2.42557	1.87455	6.51217	6.748	6.75729	3.84182	4.62907	4.72863	4.36441	2.41633	4.05513	Kcnn2	3
-0.182663	-0.186693	-0.191882	3.71118	4.37753	3.84207	2.7642	3.44848	2.46787	2.68406	3.98657	2.75576	Anapc15	3
2.25553	3.28711	0.290097	5.58052	5.37116	5.3712	3.38835	3.29456	3.46355	3.10129	3.92454	1.95105	Neurl1b	3
0.0853148	0.0806625	0.0746651	4.20049	4.1869	3.53703	4.61177	5.09712	4.52724	3.6245	4.26279	4.1225	4632427E13Rik	3
0.342778	0.336778	0.329028	5.9787	5.91849	6.01463	7.25093	7.19173	7.1732	4.38019	2.41571	3.47326	Clstn2	3
-0.10717	-0.112395	-0.119138	3.60134	3.55917	3.60754	3.64471	3.13629	3.72471	4.90847	5.15715	4.82673	R3hcc1l	3
0.0972939	0.0904361	0.0815615	4.09774	4.11016	2.62531	5.18679	5.05066	4.66524	6.54552	7.18732	7.30785	Pcdh15	3
-0.0851854	2.04432	1.44261	5.5244	5.81935	6.03588	3.35935	1.3425	3.43662	5.56415	1.98937	3.77063	Zfp385b	3
2.49837	3.89902	2.46913	3.78812	3.75043	3.35319	4.77316	4.5383	4.06259	3.18577	4.91647	2.09777	Lrrc51	3
0.801982	0.797662	0.7921	6.91369	6.82896	7.07032	5.10472	5.72857	5.55744	5.03099	5.26816	5.9903	Brinp2	3
0.949134	1.34835	2.15704	4.26974	4.06237	4.27597	3.41162	4.07661	3.8274	1.68219	3.0646	1.744	Myh7	3
0.163664	0.886265	1.14424	3.5859	4.05849	3.96773	6.19543	6.31055	6.51019	4.22731	4.04001	3.90568	AI504432	3
3.63609	3.24501	2.71084	4.06168	3.68055	4.57221	5.1033	4.89266	5.2441	3.27869	2.29022	3.34912	Abhd14b	3
3.91386	3.34764	2.7018	4.81872	4.3222	4.73867	3.96298	3.96738	3.08363	4.28974	3.53095	5.25698	Zfp282	3
2.77166	2.56942	2.69881	2.9637	3.7989	3.2706	4.45295	3.53986	4.61774	3.08818	2.06928	4.68269	Tox	3
-0.140752	0.637381	-0.152328	4.36723	5.03697	4.97834	3.20044	3.61046	2.99794	4.24391	1.79776	4.01918	Hivep3	3
-0.95984	-0.965923	-0.973799	2.00171	2.20025	1.17995	4.18848	4.13925	4.27624	0.988516	1.1466	1.04925	Vit	3
3.24167	3.04122	2.57827	5.17861	5.07149	4.86418	4.92582	5.11993	4.92398	5.49918	5.4282	5.28248	Fbxl12	3
0.135742	1.62575	1.42106	4.19817	3.70432	2.63748	4.68356	3.45461	4.1892	6.55221	7.44904	7.3765	Sox6	3
1.3726	1.33578	2.58866	4.95104	4.93806	5.77738	5.83806	5.91114	5.75038	2.10504	3.45242	2.15302	Tspyl3	3
0.56922	4.34508	1.22232	3.18867	2.76031	3.30612	2.62969	3.40506	3.99029	3.9338	3.74053	2.99521	Zhx3	3
2.75238	2.48823	1.96757	4.49341	2.61744	4.14564	3.6035	4.48365	4.00779	3.12107	3.3035	4.47829	Amz1	3
0.911348	1.02599	1.19712	3.88308	3.48789	4.1015	4.35192	4.64342	3.61977	3.03427	4.82582	4.13175	Rgma	3
0.107278	0.101576	0.0942125	5.52834	5.29386	6.10631	4.57537	4.77751	5.2307	3.15751	4.96768	3.23175	Vps9d1	3
-0.979861	-0.7956	-0.994003	4.43877	3.8447	4.26228	1.43083	0.388702	2.10165	0.983362	1.14173	2.35068	Npas2	3
2.44977	2.71104	1.17946	3.03638	3.22977	3.31843	3.91736	4.10467	3.70636	2.94513	4.16066	1.83211	Prss35	3
2.24129	2.30091	2.26062	8.8818	8.72493	8.71418	8.87366	8.97657	8.93012	5.85361	4.93114	5.14133	Caly	4
5.49401	5.4219	5.00703	6.77517	6.7273	6.95488	6.80565	7.11699	7.36294	5.33124	6.55554	6.20018	Pde4d	4
1.10794	1.10429	1.0996	7.03627	7.0263	7.0277	4.78738	5.47651	5.80169	6.72443	6.43003	6.92951	Arhgef28	4
1.42601	1.42283	1.41873	8.05624	8.19054	8.10605	7.92007	8.01499	8.21785	4.43469	4.64258	4.51412	Ptprn2	4
1.4115	1.40839	1.4044	7.64216	7.40734	7.54873	7.39192	7.27767	7.32939	5.03676	5.26329	6.18582	Tub	4
1.11144	1.56461	2.50008	5.63476	5.46905	5.41684	6.65888	6.87317	6.91847	5.46582	5.54012	6.15322	Adcyap1r1	4
1.98546	2.94622	1.68808	7.51058	7.58494	7.54347	7.13934	6.76511	7.02474	4.72176	4.02969	4.80584	Nos1ap	4
1.73056	1.72804	1.72481	6.56218	6.44101	6.86794	7.00413	6.91776	6.72688	7.79627	8.13544	7.81851	Aamdc	4
1.26895	1.26555	1.73351	8.09195	8.00547	8.19395	5.98976	6.37461	5.82109	5.95254	5.64271	5.30654	Stxbp5l	4
2.28902	2.26591	2.26357	9.12246	9.08461	9.08374	7.8732	8.09755	7.96351	6.01993	5.96126	7.08758	Mapk10	4
1.32419	1.32077	1.31637	8.77754	8.70845	8.84405	6.74242	6.82294	6.49769	4.3989	5.98897	4.47881	Sv2b	4
1.78881	1.78635	1.7832	8.2508	8.1718	8.22192	6.65962	7.25298	6.67347	6.20086	7.113	6.55808	Opcml	4
3.40174	2.67318	1.84781	7.27043	7.17259	7.4239	5.70565	6.00135	5.97117	5.24238	6.09818	5.82128	Sorbs2	4
1.86055	1.8581	1.85497	9.36266	9.45592	9.5462	8.14	8.11438	8.26059	4.95902	4.3202	4.6973	Cck	4
1.04793	1.0438	1.03849	8.88265	8.88892	8.95036	4.31085	4.78061	5.32334	5.80354	5.60571	6.22003	Rbfox1	4
2.55434	2.55285	2.55095	8.53712	8.36222	8.56342	7.37351	7.25652	7.58766	8.17266	8.3442	8.57382	Hnrnpdl	4
1.74635	1.74387	1.74069	7.5096	7.45881	7.84361	7.19704	7.16214	6.86207	7.17937	6.5198	6.53734	Kcna2	4
4.10098	4.98196	4.41556	8.25921	8.13574	8.028	6.08229	6.46947	6.57337	4.67548	5.21678	6.69698	Cpne8	4
3.93787	4.82416	4.65549	6.50789	6.4841	6.08413	6.16287	6.55792	5.97346	5.53348	5.57911	6.59072	Dstyk	4
3.56914	3.12101	4.04619	4.90253	5.12138	4.75922	7.17803	6.8342	7.12547	5.1789	5.18249	5.04285	Fam184a	4
4.05131	3.79754	4.19131	6.26392	6.23043	6.32514	7.65892	7.83824	7.51907	7.53003	7.51509	7.35889	Stk39	4
3.4936	4.22945	2.15955	6.16869	6.15797	6.27911	6.53225	6.38516	5.9261	8.73629	8.63325	8.30828	Il1rap	4
4.67062	4.57692	4.24224	8.78624	8.78501	8.84049	7.76084	7.61463	7.56957	7.38685	6.93053	7.39069	Chd3	4
4.4996	4.31821	4.26459	9.43657	9.63846	9.48733	8.17268	8.31078	8.19001	8.06069	7.65002	7.67254	Dclk1	4
3.97814	4.22778	4.28532	6.65086	6.48389	6.44559	7.0897	7.22272	6.97727	4.80742	5.29816	3.12868	Nucb2	4
4.73513	4.40257	4.34659	7.59543	7.59029	7.86314	5.69144	5.57041	5.4604	5.87225	5.62656	6.08599	Camkk2	4
4.52554	3.47045	4.65671	7.06167	7.07784	7.05443	7.61162	7.78436	7.75869	8.08083	8.29298	7.0973	Efr3b	4
4.60539	4.24065	4.35864	6.60588	6.62279	6.44604	6.94545	7.09351	7.30544	6.44301	6.29262	6.53597	Fbxo44	4
3.33765	5.16536	4.37956	7.58159	7.73203	7.34219	8.01722	8.5974	8.33685	4.27519	5.27197	5.60872	Nrip3	4
4.30588	4.63137	4.46198	8.77592	8.89063	9.02807	6.89423	6.98277	7.19874	6.47759	4.56711	6.56921	Gabrb3	4
3.89374	3.6398	4.46214	5.10758	5.83394	5.49248	6.50376	6.07884	6.17408	8.05609	7.31366	7.85439	Enpp4	4
4.44763	4.59302	4.52586	6.44959	6.57315	6.17126	5.98491	5.38103	5.79183	6.57608	6.30939	6.52437	Zfand3	4
4.90442	5.63595	5.76198	7.2133	7.08267	7.27936	6.46288	6.46144	6.23353	6.59091	6.66734	6.32942	Dip2c	4
5.13009	5.22112	5.73038	6.84038	6.93458	6.88692	7.07682	7.22534	7.14448	6.37397	7.13906	6.46427	Pgrmc2	4
3.92557	3.87819	4.61074	9.54254	9.51707	9.72417	8.28336	8.55465	8.63865	9.70395	9.46752	9.47839	Anks1b	4
4.2863	4.87407	4.37017	9.22904	9.34186	9.30051	9.64826	9.55612	9.63907	7.25996	7.10498	7.40405	Rab3a	4
3.24513	1.88984	1.89417	5.51446	5.95845	5.96721	5.56525	5.02608	5.4912	5.8267	6.07362	5.92123	Zfp651	4
1.48507	1.47817	1.58936	7.31265	7.43107	7.41666	6.77606	6.26343	6.37711	6.57326	6.89268	5.69548	Cdh11	4
3.09643	3.87574	2.46573	5.24874	5.67724	5.68902	6.65536	6.92879	6.80531	4.31006	4.88887	5.99469	Spats2l	4
2.14315	2.14118	2.13865	8.67522	8.93109	8.96557	7.09954	6.86468	7.1336	7.06207	6.73055	7.47048	Frrs1l	4
1.10928	1.10547	1.10056	5.91071	5.56604	5.55138	5.64586	5.74505	5.73157	8.13942	7.99084	8.05203	Ccp110	4
1.1344	1.1308	1.12617	6.20312	6.4236	6.38253	6.9183	7.61684	7.27967	5.1535	5.89469	5.74401	Lsamp	4
3.71763	3.93523	2.64211	6.01904	5.8607	6.53439	5.99082	5.71528	6.07709	5.1479	3.95426	5.23617	Mapkbp1	4
2.88064	3.15276	2.64639	6.92644	7.10843	6.84137	5.9561	6.27009	6.14941	4.91475	2.90573	4.72046	Asphd2	4
2.13642	2.13437	2.13174	10.233	10.3217	10.4437	7.56295	7.52095	7.60342	5.06549	5.53961	5.40434	Gria1	4
1.99418	1.99194	2.08027	6.16943	6.34862	5.25773	7.35976	6.89351	6.43344	9.93208	9.84231	9.84663	Cmtm5	4
3.25091	2.96522	2.02021	7.64179	7.49404	7.66059	5.55653	5.5613	4.69335	7.1817	6.86783	6.57162	Gas7	4
3.85058	3.8962	1.95994	6.21983	6.41996	6.17792	5.8773	5.81671	5.92319	5.14442	5.5671	3.83299	Slc7a8	4
1.20588	1.2021	1.19725	9.40165	9.30744	9.36163	7.02295	7.02386	6.754	3.84283	4.03288	3.91545	Cpne6	4
2.05739	1.90595	2.81229	8.39126	7.80242	7.6003	9.61353	9.46507	9.77484	4.15757	4.33956	5.05645	Calb1	4
1.22743	2.86003	1.25005	7.13681	7.10853	7.46048	6.92851	7.37691	7.1172	4.68664	4.53286	4.77109	Robo2	4
2.39565	2.52603	1.92482	7.52159	7.48901	7.70994	8.23044	8.13716	8.3097	5.21842	6.37802	6.33111	Sez6l	4
2.61989	3.67644	2.6411	8.71855	8.76	8.90824	9.64513	9.82699	9.80668	6.35781	6.22972	4.56203	Rab3c	4
3.75503	2.7066	3.97276	5.05465	5.3772	5.42506	6.38597	5.77738	5.98545	6.38654	6.38702	6.40547	Slc25a27	4
1.95708	4.5395	1.92601	6.225	6.43328	6.44792	6.5202	6.02615	6.21796	8.51427	8.90946	8.67483	Plat	4
2.05565	3.12614	2.78035	3.83849	4.94514	4.44317	5.45239	4.86006	5.47865	7.85364	8.03255	7.23568	Gprc5b	4
2.5744	2.11306	1.67108	7.06457	7.43104	7.35446	5.88116	6.20364	5.88261	6.02651	4.90685	5.2759	Pgbd5	4
2.67046	2.66908	2.66731	7.90523	7.6669	7.52184	8.16767	8.40501	8.34008	8.33889	8.77736	8.78323	Tmem256	4
1.46612	1.46308	1.45919	8.16309	8.16513	8.21335	6.58118	6.58048	6.73971	5.06287	6.45773	5.98905	Trim9	4
1.98621	1.97527	1.9022	9.48079	9.38314	9.42859	7.49227	7.41588	7.57017	5.23324	6.28103	4.71196	Pde1a	4
2.43781	4.02942	2.46107	5.43858	6.09833	6.05737	6.47072	6.59759	6.0451	7.11034	6.53651	6.97465	2510009E07Rik	4
1.6168	1.61413	1.6107	7.10265	6.69647	6.78873	6.62589	6.88175	6.71391	6.85704	7.52542	7.57685	Knop1	4
1.58613	3.74371	1.58	7.42159	7.58211	7.33243	7.22444	7.1712	7.0824	4.81527	5.53249	6.00337	Fam155a	4
2.94068	2.27305	2.40817	5.06659	4.65859	4.76423	6.83058	7.24705	7.17369	8.65506	8.50657	8.52249	Wscd1	4
1.99073	1.62542	2.36233	6.97528	6.75774	7.20812	5.92648	6.2434	6.05091	4.92335	5.7412	5.01059	Spock2	4
2.04956	4.2464	2.43251	8.52832	8.34652	8.62932	6.51685	6.80291	6.85424	6.80348	6.0336	6.36216	Plcb1	4
1.90739	1.9051	1.90217	8.46972	8.31954	8.49589	6.82596	6.82609	6.60077	7.18723	6.48019	7.19445	Rgs7bp	4
3.56673	2.95818	2.43758	8.35965	8.42731	8.70367	5.23784	5.6533	5.03523	7.17498	7.18764	6.7264	Ryr2	4
2.06517	2.40409	1.52952	4.48346	5.66828	4.69698	8.14141	8.28819	8.0872	6.66421	7.04006	7.38791	Rcan2	4
1.30943	1.74194	1.51436	7.03941	7.22089	7.22276	6.03009	5.50071	6.21657	3.66913	5.97459	5.18637	Psd	4
1.63999	1.63734	1.63392	7.61794	7.68953	7.7374	6.79032	7.06183	7.15374	5.67066	6.66425	6.85275	Nlgn1	4
1.4963	1.49341	1.4897	6.78198	6.63157	6.68348	7.48253	7.72258	7.20953	6.65256	6.00298	6.3843	Cox20	4
1.46719	1.46416	1.48691	8.1468	8.22977	8.28324	6.21992	6.21095	6.40099	6.45707	5.51505	6.47626	Sprn	4
3.65967	3.82137	2.33849	7.04805	6.5986	7.03548	7.25672	7.09285	7.5588	6.33052	7.14039	6.3302	Atp2b4	4
2.91588	2.01935	2.45682	8.54318	8.56057	8.6423	6.89618	6.95516	6.98402	6.72	6.00922	5.86473	Rbfox3	4
1.54638	1.5436	1.54004	7.10152	6.62146	7.12086	7.17078	6.94793	6.94529	6.72168	6.54676	6.69334	Dctn5	4
4.43672	1.8045	3.96184	6.24779	6.05856	6.25576	5.88832	5.68505	5.85423	3.72114	4.83073	4.69567	Adcy3	4
3.62617	2.97938	2.91114	5.31888	5.18269	5.03072	5.49368	6.0029	5.79148	7.62753	7.54412	7.18504	Nipa1	4
5.20414	5.29101	5.52536	8.63847	8.70826	8.65769	7.35646	7.70638	7.38188	4.8985	6.04668	4.9711	Pde2a	4
4.11538	4.25595	3.8289	8.27625	8.11275	8.64611	6.81894	7.13254	7.01338	6.60784	6.68478	5.82956	Crim1	4
4.34206	4.12191	3.84119	8.60034	8.55312	8.73948	5.27108	5.45781	5.6385	6.14924	6.15265	5.86898	Hivep2	4
3.06195	4.12408	3.86524	6.39285	6.0864	6.48932	6.72002	6.75161	6.36322	8.19005	7.20164	7.2867	Slco3a1	4
3.69895	3.61807	3.43733	7.61388	7.63874	7.76611	6.37679	6.16516	6.67598	4.50548	5.33989	5.42058	Homer2	4
3.36021	3.35933	3.3582	9.81948	9.98174	10.0021	7.43325	7.74365	7.59654	9.27546	9.42687	9.51415	Sparcl1	4
3.57915	3.33818	3.33704	8.72669	9.18549	9.27074	10.0123	10.0913	10.1279	7.90961	7.40812	7.60888	Nrxn3	4
3.03439	3.26547	3.33422	5.96717	6.22437	6.50725	5.46304	5.98195	5.26777	7.3003	6.61334	7.0196	Tmcc2	4
2.57169	2.64984	2.82237	6.75382	6.6288	6.63739	6.05644	5.99754	6.25195	7.96848	7.3785	7.12804	Jund	4
0.998322	0.994582	0.989774	5.9053	6.11945	5.83646	6.59658	6.57926	6.40393	5.82905	5.68078	6.12934	Smim4	4
2.74447	3.62474	2.83263	6.75684	6.88519	7.12732	6.912	7.0862	7.10612	6.32042	4.17642	6.12896	Zbtb4	4
0.964155	0.959757	0.954096	5.5498	4.44263	4.80101	8.78244	9.04409	8.99365	6.10656	2.884	7.51532	Tmem255a	4
2.43715	0.947433	0.942014	4.84933	5.3986	4.08872	5.75389	5.32277	5.41633	8.81015	8.19851	7.80345	Dock10	4
3.64273	2.73965	2.9085	8.5386	8.71814	8.74794	8.50963	8.65915	8.63534	7.20938	7.10963	7.25327	Snap91	4
0.918861	0.914826	0.909634	6.45846	6.377	6.58711	4.98962	5.10203	5.15162	6.7214	6.98252	6.45172	Pou3f3	4
3.4936	2.93576	2.91548	7.99488	7.92458	8.09268	6.17169	5.84605	6.69359	5.13665	5.92793	5.92207	Plxna2	4
3.81555	4.22444	3.81256	7.46685	8.14222	7.66956	4.09931	5.0222	4.6723	7.55304	4.65965	5.56725	Cnr1	4
3.78068	3.9322	3.8081	9.47704	9.32493	9.52423	5.89763	6.24335	4.7238	8.91233	9.11538	9.11835	Zeb2	4
4.94311	4.84918	3.77226	6.71943	6.7441	6.3254	7.06268	6.8111	6.92295	6.7856	5.86488	6.24663	Cd99l2	4
3.8644	2.76247	3.72449	6.3342	6.196	6.12333	6.99962	7.07815	7.36158	3.83892	4.56242	4.43462	Emc9	4
3.1958	1.83278	2.05533	8.36477	8.40974	8.2616	6.63929	6.96343	6.84213	4.5716	6.54447	6.95989	Ntrk3	4
2.57685	2.57539	3.44826	8.73456	8.81505	8.9806	7.93487	8.00961	8.15611	7.16855	7.31183	6.98276	Atp2b2	4
4.60526	4.68919	3.46286	6.25428	6.33161	6.41101	5.89157	5.18884	5.88263	6.87175	7.17781	6.15301	Slc30a4	4
2.93538	2.86414	3.48029	10.2161	10.2173	10.2792	7.64328	7.86386	7.71804	6.90752	7.27525	7.06413	Grm5	4
3.46059	2.97149	3.48616	8.10891	7.93804	8.16189	7.31673	7.03466	7.40549	5.82341	6.31643	6.47426	Arhgef9	4
3.65072	3.72255	3.51107	7.03647	7.02455	7.14748	5.43123	6.14234	6.28488	5.78904	6.37209	5.17925	Dnajb5	4
3.25194	3.26069	3.51581	10.2492	10.3182	10.4245	8.99774	8.99323	9.19484	7.30891	7.44334	6.64093	Slc8a1	4
2.90407	3.4202	2.91761	5.95554	5.85729	6.02547	5.59941	5.6492	5.47736	5.56874	3.85586	4.65359	Grip1	4
4.1488	3.4198	3.52984	8.5781	8.61628	8.71871	8.03981	7.90534	8.12824	8.15185	7.92698	8.31756	Nrxn2	4
2.47436	1.84641	3.54853	6.15718	5.83503	6.58529	6.90113	6.53003	6.81232	6.78827	6.63933	7.04477	Cyth1	4
3.17718	3.71606	3.5646	5.56207	6.25187	6.03025	6.41688	6.48267	6.50399	6.07797	5.26097	6.06809	Fuom	4
2.81897	3.9252	3.65001	6.47064	6.30064	6.08722	6.2625	6.278	6.48793	5.68803	4.55832	4.43155	Hecw1	4
2.76309	1.09999	1.09568	5.91484	5.68959	5.95481	5.99028	6.47961	6.38468	5.5952	5.52527	6.22879	Ptpro	4
5.85801	3.228	3.65134	9.67235	9.68061	9.77879	4.07553	4.64998	4.71087	6.74121	5.20438	6.2592	Rasgrp1	4
3.68471	3.68401	3.68311	9.97698	9.94624	10.1103	9.24374	9.07687	9.08855	9.1089	9.03114	8.14906	Sptbn1	4
2.64575	3.15586	3.7126	8.40388	8.41182	8.71165	7.56785	7.56757	7.47428	6.88013	6.12328	6.70202	Chst1	4
2.53575	3.29438	3.54766	9.85408	9.8249	10.0778	5.53169	4.91922	5.91763	7.40874	6.25451	8.00996	Camk2a	4
3.07355	3.14272	2.92518	6.25803	6.255	6.64315	5.21115	5.25631	5.70163	5.14653	5.73378	5.42373	Ssbp4	4
0.845005	0.840209	0.83403	9.32659	9.41988	9.31151	5.50726	5.32084	6.08413	3.687	5.87914	2.73738	Neurod6	4
3.38702	2.70203	3.00174	10.2223	10.3069	10.4422	7.68101	7.56402	7.57671	6.15558	7.10909	6.46773	Grin2b	4
5.21986	5.93699	5.27586	7.87088	8.07703	8.30274	6.12508	6.35988	6.28822	6.29573	6.88617	6.38536	Ncoa1	4
5.23314	5.35587	5.25907	7.27186	7.21516	6.86131	7.75034	7.85446	7.61943	7.35299	7.686	7.53232	Trappc2	4
4.36589	4.65054	4.82711	8.32569	8.19386	8.33475	8.11176	8.22479	8.15707	7.40991	7.85767	7.20867	Amph	4
5.15602	5.24623	5.2032	6.8096	6.59311	6.75255	6.16986	6.32836	7.06047	6.74315	6.41586	5.57462	Ei24	4
4.83035	6.22286	4.84746	8.95626	8.91042	9.09156	5.63637	6.78597	6.47906	6.60976	6.46465	6.07129	Kalrn	4
4.62132	4.7345	5.15729	7.07651	6.87092	6.69365	7.28819	7.36777	7.13114	4.60157	4.79987	4.67711	Pnma2	4
4.4939	4.56719	5.13943	7.13406	6.91404	7.06188	6.84657	6.33422	6.91271	6.14373	5.45645	5.53327	Fbxl17	4
4.51782	4.72167	5.29876	7.54604	7.58816	7.6486	6.19784	6.43518	6.24861	5.13095	3.30352	4.10159	Runx1t1	4
5.06741	4.41603	4.94338	6.233	6.39152	6.29765	6.49663	6.78022	6.63595	6.50775	6.67109	6.43543	Mpdz	4
4.15099	4.32407	5.06	6.86814	6.57957	6.97175	6.04946	6.12761	5.82792	5.52789	5.57353	5.61577	Pde4a	4
4.60302	5.4526	5.02773	6.46962	6.88981	6.72838	6.75587	7.17038	7.05043	6.87366	5.24804	6.16905	Extl3	4
2.72088	5.14322	4.99583	7.52687	7.29256	7.31327	8.27467	8.30263	8.13738	7.15968	6.56034	6.90907	Enpp5	4
3.32486	5.32279	5.00757	7.04415	7.20555	7.21746	7.14932	6.95011	7.07154	7.28056	6.84924	6.90899	Mbnl1	4
3.61545	1.65142	4.66971	6.07616	6.43417	6.37311	4.97036	4.61884	3.99812	6.3932	5.36764	6.16648	Synm	4
5.62328	5.63516	5.51163	6.989	7.18597	6.9119	6.72869	6.52936	6.92816	5.55829	6.57211	6.32657	Fam98b	4
4.74546	4.73169	3.94008	6.12272	6.75852	6.64487	6.95352	7.02283	6.83817	6.2329	5.84042	6.22391	Bcl2l2	4
4.67916	4.83443	4.97326	6.61612	6.6131	6.61402	6.83438	6.66628	6.71239	6.60747	6.60999	6.26902	Phc3	4
2.28097	2.55567	3.95399	7.82343	7.86337	8.06111	7.69578	7.62156	8.00804	6.40947	6.8938	6.58759	Astn1	4
4.3208	3.09991	4.77933	5.91327	6.52494	6.43048	7.11625	7.0582	6.80363	7.23077	7.7568	7.69765	Slc6a1	4
4.20658	3.48976	4.74783	7.56817	7.56713	7.17143	7.37518	7.20219	6.87693	8.84202	8.85458	8.93094	Fez1	4
2.59635	2.62437	3.06203	7.87197	8.21082	8.03909	7.74596	7.74187	7.96843	7.99484	8.52185	8.41907	Cacnb4	4
3.38045	4.11137	3.08058	6.28274	5.86179	6.36441	5.82166	5.66953	6.02905	5.40848	6.18916	5.65795	Tmtc1	4
3.29166	4.47602	3.09735	7.01619	7.03445	7.10755	4.03789	3.22228	3.87026	6.90229	7.50884	7.05029	Nfia	4
2.75584	3.83762	3.10886	8.40859	8.38672	8.42021	8.81066	8.89332	8.85588	7.58207	6.09879	7.29964	Pak3	4
3.34859	2.76241	3.20338	8.69402	8.61254	8.54819	8.0375	7.95402	7.95892	7.71685	7.86967	7.74809	Psd3	4
3.97527	3.60033	3.20928	8.62426	8.70878	8.49615	7.7455	7.63819	7.84519	6.65902	6.54387	6.58837	Dlg4	4
4.13809	5.08115	3.28633	7.12724	7.24755	7.02688	6.84553	7.30419	6.66221	9.3095	8.91528	8.91611	Cntn2	4
4.5723	5.16544	4.76464	7.66458	7.8892	7.93821	6.70396	6.98047	6.86449	7.77981	7.51851	7.26964	Atrn	4
3.20465	2.75912	3.28713	6.24264	6.3314	6.2528	5.51193	5.11461	5.48832	5.27399	5.08658	3.75277	Mtmr1	4
3.51953	4.0173	3.88157	5.76577	5.86748	6.06669	6.82661	6.76083	6.89627	5.60897	5.49576	4.86418	Nlgn2	4
5.54837	3.06049	3.88843	7.69971	7.96324	8.10245	8.0786	7.92488	7.99939	6.62044	5.33922	5.66957	Prkca	4
4.90697	4.75823	4.6696	6.72406	6.90381	7.00753	5.61424	6.0176	6.03865	6.18275	5.7867	5.25103	Mef2a	4
4.93887	5.01562	4.67859	7.71166	7.74756	7.73635	6.97051	6.62973	6.92548	6.72872	7.2839	7.13164	Spon1	4
5.2417	4.6772	5.47113	6.78881	6.79235	6.64256	7.10858	6.99153	7.40393	6.34855	6.48546	7.13374	Extl2	4
3.85903	3.83139	4.69447	6.8065	6.92277	6.82431	7.1198	7.1995	6.92853	4.535	6.19285	4.11676	Ric3	4
5.54928	5.38552	5.38793	6.44193	6.39048	6.21821	6.9059	6.7897	6.83124	7.72642	7.4159	7.3979	Mcee	4
5.04167	2.87449	3.87744	7.68141	7.71343	7.66211	6.82666	6.80869	6.71827	6.86363	7.56456	7.01759	Arnt2	4
4.16333	4.01515	3.64411	7.50969	7.5615	7.56929	7.47359	7.56222	7.53623	6.23567	6.47249	6.75681	Ap3m2	4
3.70673	4.35992	3.35842	7.59862	7.69108	7.94476	6.1003	6.08943	6.29424	5.73644	6.34815	5.66906	Zbtb20	4
2.84093	2.82918	3.22079	2.09553	1.94708	1.43927	0.734277	1.76384	1.69307	1.26307	1.40089	1.31602	Osbpl10	5
2.40227	4.19302	2.86159	0.0943518	1.21251	0.138639	0.285838	0.407556	0.337085	2.87827	1.1103	1.01929	Tmem51	5
2.39085	2.14518	2.79218	1.38162	2.23072	2.16353	1.63944	1.75376	1.68702	1.27608	1.40707	1.3264	Klhl15	5
3.38704	3.20999	2.91111	2.04541	0.50731	2.39913	1.56431	0.642125	0.607047	1.17158	1.3134	1.22606	Zglp1	5
2.46406	1.62018	2.7548	3.41719	3.12717	2.43967	2.96934	1.06704	2.44038	1.50121	1.64933	3.32402	Actn2	5
1.46834	1.63807	0.908777	0.0553167	1.14982	0.0956624	0.247034	0.364772	0.296605	2.79001	2.99949	3.31528	Il12rb1	5
2.21293	2.86457	2.64765	1.79496	1.9427	1.88105	2.11736	0.836897	2.17596	1.28075	1.41414	1.332	Psmb9	5
2.22973	1.75718	1.18599	2.46996	2.64673	2.3375	2.27574	1.92429	2.66771	1.42245	2.68892	2.58423	Cyb5d1	5
1.90034	3.14534	2.9229	0.487903	1.40193	0.520129	2.39382	2.55322	1.60665	1.17223	1.30979	1.22508	Nuak2	5
3.93581	2.34339	2.9471	1.44607	1.58948	0.661401	1.75802	1.8927	0.804643	3.18729	1.50603	3.9979	Spin4	5
3.19756	3.59728	2.94806	3.32731	4.44687	3.83525	1.45821	2.44128	3.18606	4.80214	4.29533	3.1631	Lypd6	5
2.08785	1.60846	0.836996	1.22629	1.33198	1.28718	1.4633	2.0332	1.96119	1.10604	1.23048	2.17226	Cmtm8	5
3.38729	3.23835	2.97781	2.37849	2.79565	0.958576	2.75214	3.38838	1.99	1.54431	1.69339	2.74842	Rasa4	5
3.90759	3.56565	2.98101	3.04914	2.79954	3.15972	2.21276	2.82408	3.53073	3.93619	3.13884	1.86761	Slc16a13	5
3.33594	1.36274	2.99929	0.294429	0.35334	0.328663	1.94758	1.55558	2.36728	1.03712	1.17476	1.09	Rec8	5
3.81154	2.69254	3.36147	-0.133132	-0.0405287	-0.0906723	0.112691	0.231371	0.162659	0.772477	0.916583	0.827842	Rnaset2b	5
2.72254	3.26815	2.79624	0.816297	1.80695	0.868389	3.5387	1.09508	3.43146	5.07359	2.98667	4.25102	Relt	5
3.50824	2.96044	3.39693	0.533371	0.605966	0.575596	3.53859	1.82586	3.32017	1.28919	1.4393	1.34686	Lemd1	5
1.47727	3.18638	2.81085	1.87194	2.03189	1.50565	0.784797	1.8465	0.809837	2.46745	3.29587	2.53415	Heg1	5
3.2779	1.97964	2.81549	3.54735	2.65995	3.18401	3.11033	3.01818	2.92573	1.66848	1.81938	2.86901	Zfp398	5
3.38935	3.3976	3.90702	1.27742	2.26919	0.441992	2.12053	0.627127	0.585839	1.18255	1.33047	1.23938	Trpc2	5
2.62199	3.39661	3.27318	0.513193	0.577319	0.55043	2.48878	2.65222	2.55718	1.23395	1.37817	1.28936	Gna14	5
2.61504	3.55348	2.55261	2.67669	3.30956	3.6762	3.32574	1.45989	3.13671	4.76388	3.21968	4.85541	Pdzrn3	5
2.74891	4.09414	3.2874	2.4636	2.94434	3.47728	3.40712	2.48266	3.22145	4.1094	4.87094	4.72691	Btd	5
3.31399	3.30353	3.31448	0.457879	0.522285	1.36852	1.58597	2.25278	1.63975	1.19102	1.33435	1.24609	Irak4	5
-0.174569	1.348	3.32679	0.613134	0.726005	0.679291	4.03266	2.66354	1.99043	5.79852	5.68634	5.97846	Slc45a3	5
3.92768	3.36884	2.54399	5.0348	4.41004	4.08624	3.7142	3.50012	2.79439	1.84848	2.01108	1.91095	Aqp11	5
0.214991	2.57982	2.53596	1.39352	1.52341	2.84634	2.50798	1.80144	2.23143	1.29188	1.43306	3.10897	Shpk	5
-0.120948	0.160765	1.35356	3.55939	3.85423	2.81761	2.45668	1.69161	1.61349	1.14979	1.29759	1.20658	Zc3h12b	5
5.94233	5.95469	4.99798	0.405328	0.517522	1.50844	0.645478	0.744795	0.687302	2.66052	2.85849	1.41954	Palb2	5
3.09532	2.12081	2.62217	2.3908	2.37608	1.28249	0.539239	0.602456	0.561093	1.10824	1.24294	1.16	Ccno	5
0.112231	3.21423	3.01961	0.739178	2.18674	2.11701	2.73288	2.00465	1.92648	4.0053	3.49418	3.36565	Rasgrp3	5
2.73797	2.34873	3.00696	0.503676	1.49469	0.544962	1.66077	1.79351	2.60964	1.25868	1.40735	4.14579	Vangl2	5
1.31243	0.259512	0.787387	3.37234	4.03782	3.58879	0.374162	1.61411	0.422748	1.05631	1.20603	1.11384	Wnt9a	5
0.16435	0.913509	1.0361	1.93894	1.79017	1.72749	1.9675	2.45454	2.36414	2.18839	1.24661	1.16624	Itpripl2	5
-0.0200763	0.332802	1.00734	1.79794	2.57844	1.4016	3.74228	3.55428	3.4449	2.41807	1.37431	1.28176	Slc16a11	5
3.28586	3.06593	3.39736	0.96989	0.0859678	0.0578534	0.217325	0.33382	0.266373	0.86496	1.00641	0.919305	Hck	5
2.22279	4.41326	3.68099	1.69549	0.340135	1.79702	1.5177	0.536408	0.464742	1.10077	1.25107	1.15852	Lama1	5
1.62274	2.40058	0.230522	1.42226	2.01543	2.26577	2.19997	2.69805	2.26164	2.44361	3.26546	1.37528	Clic5	5
4.3787	4.63748	3.40193	2.70332	2.06516	0.537202	0.673475	0.753049	2.33769	1.31092	1.46804	1.37128	Polq	5
2.81577	2.1775	3.5915	3.577	3.22815	3.45684	3.44626	3.15262	3.3128	2.95251	3.12809	1.86585	Spire2	5
2.9235	3.59141	3.40978	1.87576	2.01762	2.97462	2.67378	2.82917	2.24162	3.57691	4.50364	4.80227	Ltbp1	5
3.99092	4.26749	3.41906	0.492459	2.6452	2.56459	0.664222	1.83229	0.69526	1.28543	1.439	1.34443	Hvcn1	5
2.42807	1.00452	0.460739	2.16963	2.34123	2.71158	3.18426	1.83728	2.86984	1.3262	1.46856	2.51383	Fhad1	5
3.82139	3.66932	3.43178	2.98745	1.13181	2.65503	2.11098	1.29917	3.00555	3.89155	3.06786	3.97552	Fan1	5
3.86359	4.94176	3.43725	0.386558	0.475062	1.41709	0.577723	2.38248	2.667	1.24269	1.40008	1.30316	Arhgap28	5
1.76942	-0.338612	2.51433	1.08804	2.56712	0.224214	0.337586	0.454488	0.386806	2.8348	2.3413	2.91391	Adora2b	5
0.583381	1.59523	3.47149	1.55696	2.76671	3.34779	3.79547	3.1595	3.75239	1.4647	1.61783	1.52353	Pla2g4e	5
3.83163	3.14735	3.47838	1.03903	2.01943	1.09922	3.34684	2.88474	2.26498	5.29949	5.98535	5.39633	Inppl1	5
3.62968	2.97946	3.48507	2.40652	2.25532	2.51214	1.00734	1.08151	1.03829	2.72776	3.55956	4.15238	Pdlim4	5
1.72502	1.56758	0.369908	0.596593	1.69478	0.658168	5.37969	5.08177	5.39223	2.74514	2.93941	2.81958	Ctxn3	5
3.82273	3.32809	3.508	2.19963	2.67334	3.20374	2.54476	1.27847	3.19994	2.81977	1.82524	2.88698	Phf7	5
1.30206	1.26247	1.42103	4.27441	4.05318	4.41376	0.455768	0.560878	0.489595	1.14998	1.30687	1.21025	Crlf1	5
1.52415	2.20823	2.48658	2.31055	2.92076	3.15205	2.67877	1.05714	2.74497	2.6018	2.77375	1.53885	Lrrc8c	5
3.00789	3.4023	3.64657	0.420804	1.41485	1.84094	1.57876	0.633817	0.596228	2.34522	1.32396	1.23446	Tnk1	5
3.90431	4.27907	3.68155	4.18126	4.39718	4.22626	4.26508	4.33301	4.64314	2.1116	2.22206	2.15395	Far2	5
2.68579	2.39944	3.90517	3.40117	3.84351	3.64467	3.50777	3.21309	2.78862	3.98959	3.19653	1.91971	Pla2g4b	5
4.53945	4.08317	3.90359	1.35352	0.525747	1.95277	1.68211	0.70155	1.74093	1.26772	1.42362	1.32762	Map4k1	5
-0.254337	-0.256992	1.49836	3.02741	3.36115	3.57399	2.49953	0.623456	0.579987	2.38514	2.5664	2.45449	Kcnk3	5
4.5603	3.56404	3.69661	3.06647	1.8299	2.23406	1.99722	2.1311	1.1068	2.77991	1.7551	3.47816	Elk4	5
2.22859	0.0715854	1.51262	2.34197	1.46819	1.41238	3.13168	3.12865	3.20697	1.23529	1.37787	1.29007	Ak8	5
1.73284	1.569	0.210464	2.44234	2.62554	3.06545	1.74196	3.22405	3.12244	2.4871	1.49623	1.40702	Grk4	5
4.29467	4.43327	3.80985	2.15481	1.45646	0.418378	0.552776	1.77699	0.585659	1.21608	1.37225	1.27608	Kif24	5
4.47753	3.98989	3.82808	2.57823	3.46063	3.92557	3.23165	4.02872	4.07469	3.78756	3.40128	3.29079	Larp1b	5
3.07177	3.69325	3.83895	2.74966	3.68644	4.43111	3.76863	3.55897	3.45922	4.80838	2.09888	2.00597	Homez	5
3.00293	3.54954	3.2637	3.50253	3.57678	3.18257	3.80817	3.83696	4.24422	1.83466	1.98007	1.88257	Lyrm1	5
1.29788	3.88173	2.42066	3.70225	4.10055	3.8261	2.175	3.16098	3.32618	1.77803	4.17211	3.02424	Lrrc20	5
2.46682	4.35595	3.84227	2.36142	1.24729	2.78332	2.73084	2.88885	2.79696	4.78624	5.02672	4.13283	Arrdc2	5
2.38709	1.66868	1.56051	2.45673	2.08378	2.55988	2.58889	1.91068	3.1167	1.4104	1.55062	2.56942	Lrrc27	5
3.84775	3.48671	3.86605	-0.0923737	-0.00452608	-0.0449591	0.15509	0.278725	0.207144	0.842421	0.992543	0.900097	Accsl	5
1.14519	1.13682	1.57116	2.7795	3.31103	3.35923	0.855176	1.97771	3.47046	2.63671	1.59286	4.54759	Spef1	5
1.33642	-0.857814	3.87796	0.978157	1.13319	1.98901	0.182766	0.306765	0.234973	0.872117	4.13485	0.929962	Zfp786	5
-0.165415	2.86725	0.104615	2.48243	1.55824	0.579269	3.73296	3.30549	3.81448	1.323	2.71267	3.26493	Cldn1	5
3.1858	4.18855	3.89086	1.06791	2.42751	2.35851	3.22035	2.77587	3.50602	2.91444	4.44744	1.79558	Etnk2	5
2.22637	-0.262357	1.06945	1.46541	2.48835	1.55521	4.0467	4.14116	4.68116	1.38752	1.54687	3.36017	Arhgap24	5
3.48099	3.19108	3.53293	3.73561	3.55422	3.85541	4.38095	3.78179	3.68068	3.1376	3.31581	2.06338	Clcn6	5
2.55689	3.00116	3.22704	3.03192	2.78348	2.94816	3.88924	3.78682	3.30447	2.94236	3.11814	1.85487	Khnyn	5
3.3579	3.16391	3.19995	2.52273	1.66648	1.61029	0.904823	2.47107	0.931489	3.19803	1.58015	2.6453	Arhgap10	5
4.34495	4.41296	4.02064	4.03896	4.33779	4.24966	4.39533	4.2218	3.58604	3.2629	2.28098	2.21394	Ndufaf6	5
4.53071	5.27991	4.98539	2.67806	2.86208	2.46296	3.33867	2.37838	3.41259	1.84689	3.86278	1.90961	Prkcd	5
3.98171	3.40503	4.03724	2.4167	1.99886	1.92797	0.634592	0.706771	0.664807	1.25571	1.40726	1.31394	Map3k15	5
1.95711	2.54729	2.10947	2.60648	1.71609	2.46382	1.8854	1.00428	1.94196	2.67454	3.94278	4.56493	Parp3	5
2.57604	3.94227	4.06516	2.47953	1.8514	0.960001	2.87374	1.16855	2.07843	4.14757	4.0659	2.88435	Tap1	5
2.57591	4.65196	4.06998	-0.163291	-0.0504448	-0.110236	0.113708	0.240858	0.167242	0.820576	0.974965	0.879892	Gprc5a	5
4.51703	3.43449	4.27704	1.42833	3.47052	2.2114	4.65592	4.342	4.73821	3.22968	4.41453	3.8862	Nynrin	5
4.03589	4.03761	4.13369	1.93408	3.07525	2.44879	3.49698	2.85745	3.3616	1.83429	3.18042	3.66873	Thumpd2	5
4.37063	4.81062	4.08608	2.1981	0.471393	0.433362	1.67356	0.661184	0.612711	1.25185	1.41145	2.5793	Sufu	5
3.8201	3.74059	4.31558	0.150871	0.236376	1.23434	0.342227	0.46932	0.395737	1.04878	2.48891	1.10807	Lpin3	5
0.728475	2.46032	1.66347	1.02862	1.56585	1.09311	1.27356	0.50206	1.31898	0.934936	1.05022	0.979227	Arntl2	5
1.49633	0.830463	2.01485	2.1167	1.50854	2.21603	2.9512	3.30572	2.55217	1.27837	1.41786	1.33197	Trim45	5
4.93431	4.6398	4.80576	1.73915	2.37266	2.88938	2.57443	2.20187	2.12062	1.66317	1.82567	2.94555	Alkbh4	5
2.90565	4.32799	2.37979	2.59135	3.00467	3.12374	3.21639	2.29865	3.03194	2.92061	3.09683	2.9879	Tap2	5
4.88697	4.5485	4.47607	-0.0362055	0.0629123	0.0219977	0.222334	0.355412	0.278364	0.96216	1.12375	1.02424	Ripk3	5
3.02475	1.36092	3.98581	3.84855	3.44171	3.35826	2.05644	2.69399	2.60571	3.42718	1.81396	1.71845	Paqr3	5
4.82867	3.72524	4.50963	2.23061	2.72909	1.05211	2.94069	2.75294	2.66186	1.69987	3.07468	2.96138	Dtx2	5
4.11206	4.28031	3.98353	0.709455	3.17976	1.63329	2.74326	2.91271	0.918158	1.46288	1.61951	1.52305	Rad9b	5
4.03073	4.71117	3.98314	2.30774	1.64179	2.07511	1.81705	0.887568	0.842273	1.40948	2.81047	1.47005	Plag1	5
4.8781	4.02955	4.24894	0.588084	0.677868	0.64048	3.41671	2.5217	2.79916	1.40611	1.56619	1.46761	Cnpy1	5
3.34422	3.1287	4.23454	-0.128496	-0.0320179	-0.0817846	0.126552	0.249377	0.178265	0.809379	0.958517	0.866677	Ano9	5
5.62433	4.64579	4.93638	2.69791	3.3437	3.05656	3.09756	3.53766	2.31785	3.07216	2.03503	1.93303	Suv39h2	5
4.05881	3.54839	4.21108	3.75664	2.10464	4.29214	2.73376	3.22568	2.79701	3.03121	2.02351	3.09981	Arv1	5
4.15028	3.64427	4.25374	2.12884	0.464312	1.37544	0.553652	0.625717	1.67183	1.19556	1.34972	1.25479	Gpr160	5
0.520633	-0.122898	1.62092	2.89574	1.95594	0.495902	3.33885	3.36496	2.85255	3.05191	1.36911	1.27797	Zfp783	5
3.87706	2.85714	2.06852	-0.0843349	-0.00658251	-0.0434467	0.144953	0.26233	0.194372	0.797489	0.940011	2.0838	Bcl6b	5
4.36927	5.10978	4.27361	3.05091	2.9945	2.18743	3.83312	3.02727	3.73336	4.15387	3.37166	3.2591	Ppm1m	5
4.14259	4.0099	4.15522	2.7821	2.72045	2.33174	3.18437	3.0906	2.99529	1.70835	1.86512	1.76858	Rps6ka3	5
3.87269	1.44528	2.02015	0.0431342	0.107552	1.05568	0.230854	0.345646	1.33545	0.869021	1.0084	2.11788	Mcm9	5
5.48345	6.08378	4.70415	3.37372	3.58899	1.84416	2.98896	2.24437	1.15738	1.7045	1.87279	1.76916	Amot	5
4.61224	3.2695	4.15066	2.23799	1.06256	2.33928	2.10377	1.25392	2.67979	4.25231	4.93989	2.98789	Lyn	5
3.8517	4.00207	4.0168	0.365515	0.451957	1.39709	1.64179	0.63284	0.586472	1.22087	4.1367	1.28132	Cmtm7	5
2.02204	2.27428	2.3649	1.58409	1.73771	2.77803	3.0892	1.00345	0.955179	4.5798	5.15129	3.47059	Tmem81	5
0.763867	0.397558	0.0181451	1.17785	2.12853	1.72866	3.1437	2.1328	2.04563	2.85684	1.2163	1.13115	Alk	5
2.14714	1.92097	2.09778	2.72848	2.92278	2.25243	2.52527	1.13763	2.06847	4.41219	4.08531	4.88238	P2rx7	5
5.32275	4.04928	4.51328	3.39704	3.22483	3.34553	4.23692	4.16829	4.61915	2.03151	2.15341	2.07449	Plekha7	5
1.78549	2.71003	1.967	1.39022	1.51157	1.46076	2.70582	2.60952	2.51919	1.28533	1.4199	1.33703	Itgae	5
2.52695	2.91013	2.26426	3.42592	2.98917	3.54368	2.62216	3.10944	3.01614	1.75441	3.69338	3.56872	Ankrd42	5
4.62822	4.3831	4.35943	2.91136	4.08357	3.22424	2.23575	1.44499	2.29256	4.32727	3.21464	1.90345	Pus7l	5
5.13257	5.15364	4.82859	4.07575	3.33205	3.61518	3.75333	3.12786	3.36704	2.21301	4.07662	3.9486	Nupl2	5
3.31796	4.36812	4.36401	1.82029	2.80492	1.06243	1.21619	2.3	2.21641	4.02213	4.81353	5.66796	Efs	5
5.411	4.37414	4.36564	0.3527	2.04831	0.411033	0.566618	0.655861	1.75035	2.54021	1.42526	1.32481	Fanca	5
1.48791	1.8796	2.27529	1.9295	1.31526	1.26272	0.528399	2.10264	0.549252	1.08967	3.00411	1.14056	Myh6	5
1.62047	2.35409	2.27191	2.30428	2.47125	2.63678	2.3415	2.48524	2.98442	3.1839	1.6302	1.54208	Mrs2	5
2.33688	3.12653	1.70628	1.93627	1.16045	2.01829	2.25041	2.38994	2.62808	3.02888	1.52872	1.44134	Sh2b2	5
0.874208	3.43567	0.134351	1.32544	2.25845	1.86476	2.11747	2.26645	2.79373	1.22537	1.36676	2.42231	Rhobtb1	5
4.62506	3.82146	3.94045	3.18734	1.41086	2.11779	3.92999	3.30785	3.67832	4.38981	3.30531	3.78593	Klhl25	5
4.90407	4.45256	3.24185	2.51664	1.56643	2.01442	0.690352	0.77253	0.724828	2.5681	1.49116	1.39343	Ttc23	5
2.26578	2.49346	3.09675	0.420861	0.508968	0.472341	0.611459	2.78736	1.74493	4.39471	1.42574	4.48848	2810408A11Rik	5
1.71396	2.11895	1.27561	1.86401	2.57465	2.86055	1.71704	2.68602	3.2322	1.33599	1.47567	1.38965	Tm6sf1	5
2.19613	3.79376	3.13608	2.76268	2.62667	3.3	4.17761	4.1095	3.46789	4.38373	4.31069	3.193	Map4k2	5
4.036	3.62535	3.18286	1.85419	1.14764	1.10771	3.04492	3.49206	2.24603	4.34112	5.20561	5.34131	Gna12	5
3.82575	3.25021	3.18518	1.07515	0.193911	0.163037	0.301888	0.422893	0.352835	0.974597	2.3702	1.03105	Sox13	5
4.7328	3.18831	4.3906	0.811195	0.911679	0.869877	5.35711	5.08143	4.12672	1.62642	1.79306	1.69044	Calca	5
4.59859	5.06034	4.83057	1.74344	2.7247	0.980302	3.61394	3.11415	3.2871	1.67554	1.83913	1.73839	Tmem138	5
4.7288	3.72724	4.34112	4.42212	5.3405	3.64634	2.34675	1.57422	2.40453	4.67576	3.33957	2.03418	Rgs12	5
3.94336	4.03322	4.3193	2.45852	1.83274	1.77297	2.0013	3.50806	1.10412	1.60239	2.96994	2.85757	Mgmt	5
4.64604	4.47066	4.54354	2.10334	1.47035	2.19024	3.50122	4.49208	2.48538	4.94927	5.5137	4.84233	Hacl1	5
1.74141	1.29122	1.73946	2.3941	2.76906	2.69235	2.52607	0.886605	1.76766	2.43472	1.47666	2.49935	Sh2b3	5
3.78578	3.37494	4.56302	0.00796806	0.09408	1.13502	0.236977	0.363735	0.290346	0.941667	1.09558	1.0008	Sigirr	5
4.77776	4.87319	4.57703	3.10104	3.65276	3.71499	3.50338	3.67488	2.52205	4.49451	2.25477	3.89911	Mars2	5
2.62241	1.64977	1.94871	2.36345	0.768611	2.46576	2.16749	2.64809	1.74555	2.40149	1.45835	1.37445	Pkdcc	5
2.12836	2.49518	1.94011	2.38933	1.80478	2.48867	3.21519	3.17687	3.28669	1.56331	2.86309	2.75622	Pygm	5
4.94856	4.24808	4.77122	0.0815063	0.180599	0.139651	0.310842	1.6496	0.366961	1.05185	1.2137	1.11403	Nodal	5
0.83697	0.707754	1.27767	1.87279	2.36067	1.96647	2.22138	1.84738	2.63264	3.09799	3.30116	2.53692	Btbd8	5
3.46808	4.55151	4.70781	0.378325	1.48397	1.41888	0.573293	0.655773	0.607916	2.49596	1.40386	2.56811	Nfkb2	5
4.08409	4.22804	4.39997	2.64974	2.50975	2.99469	2.22559	2.85276	3.35973	1.82543	3.17713	3.66803	Ifi30	5
4.1607	3.71623	4.39986	0.0433626	0.13	1.16546	0.262588	0.390514	0.316449	0.973772	1.1291	1.03345	Agpat2	5
-0.0186714	1.59529	2.3277	2.34659	0.739447	2.71982	4.49472	4.28076	4.26078	3.32312	1.60908	1.5108	Pygl	5
4.43617	4.39723	4.28625	3.15967	3.18727	2.90061	1.17313	4.07876	2.14796	1.6934	1.85391	1.75507	Tmem88	5
4.50077	2.9457	4.28677	1.89313	2.03945	1.18485	4.32279	3.21401	2.26868	4.01768	3.19692	4.64737	Ptgfrn	5
1.55888	1.84569	1.90621	1.15698	0.424185	0.40279	3.06383	2.69467	1.48405	1.05735	1.1895	1.10812	Acbd7	5
2.33841	1.59646	1.98668	2.79367	2.78279	2.47225	2.74002	2.55849	3.2649	1.55239	2.84215	2.73602	Il18bp	5
4.05432	4.03214	4.40937	4.64009	4.81852	4.82306	1.39407	2.92006	3.43753	1.88791	2.04524	1.94369	Pwwp2b	5
2.91726	3.88422	3.5462	0.36959	0.441463	1.33624	1.56338	1.69718	0.55447	2.34258	1.30479	1.21401	Rinl	5
2.5304	3.3032	2.51494	1.19429	1.80201	0.41625	0.507903	0.58097	1.53219	2.21508	1.23142	1.14718	Tctn1	5
1.81508	2.12807	1.46432	-0.0490801	0.0396989	1.66999	0.200259	0.328072	0.254072	5.0873	1.06601	2.27037	Adm	5
6.45444	5.98482	6.06978	4.74138	4.00433	4.76204	2.48141	3.74492	1.67368	3.31535	2.31185	2.23502	Nt5dc2	5
5.9707	5.35766	6.11651	3.9788	4.19522	4.20343	3.2713	3.09416	3.60572	2.14303	2.26309	2.18909	Zfp599	5
5.95997	5.62545	6.21591	2.82032	2.67939	3.38688	2.88368	3.04582	2.95155	2.06503	4.03481	3.29684	Raver1	5
1.37569	0.954571	-0.0179109	1.87808	2.67061	1.97751	0.443811	0.52954	1.96643	2.12519	1.15771	2.18987	Gramd1c	5
6.08424	5.84157	6.17782	3.16559	2.06596	2.47843	2.24997	2.39665	3.19255	1.87439	3.93608	1.93244	Agtrap	5
4.89948	5.58205	5.62195	3.13863	2.76706	3.00774	2.49451	2.63188	3.62313	4.26469	4.48712	4.34976	Utp14b	5
6.54063	6.28823	6.91849	2.52653	2.23142	2.96179	1.53168	3.08224	1.57393	4.57316	4.08739	4.35931	Swap70	5
4.95903	4.6969	5.23297	2.65438	2.83935	1.16771	2.70907	2.86827	3.60884	3.02172	3.20846	1.88127	Paox	5
5.00824	5.24225	5.17004	2.68634	2.54075	2.79545	1.34425	2.90361	2.81028	1.85377	3.25092	4.46612	Tceanc	5
8.30293	8.13248	8.29431	0.702288	2.75537	0.776621	0.973385	1.0856	1.02062	1.65575	1.83214	1.72352	Plk1	5
5.32436	6.22436	5.32107	0.167668	1.41771	0.234191	0.409039	0.537525	0.456704	1.17398	1.34348	1.2391	Psmb8	5
3.84031	5.37183	5.32352	2.8666	2.80396	1.92728	2.67138	2.83177	3.36155	1.77244	1.93718	3.05428	Slc25a24	5
5.14919	5.00783	5.10931	0.127003	0.232358	0.18886	0.354409	1.71185	0.411755	1.11161	1.277	1.17515	Cyp39a1	5
5.82656	5.47806	5.35046	2.7309	3.17563	2.84093	3.13695	3.80227	3.47773	1.92261	2.07384	1.9702	Cenpo	5
4.93123	5.02559	5.43561	4.13882	2.73869	4.08089	3.51756	4.23728	3.79966	2.14799	2.26252	3.3331	Plcg1	5
5.28434	4.7618	5.09499	3.24405	4.01068	2.91472	3.20168	2.52783	2.44848	4.70283	3.37771	2.09447	Ubiad1	5
5.58461	5.8808	5.49158	0.0773927	0.190513	0.143896	0.328779	0.468274	0.387511	1.10428	1.27366	1.16936	Tgm1	5
5.61484	5.92999	5.49319	1.33803	0.451697	0.41071	1.70597	0.659497	0.606019	1.27075	1.44024	1.33587	Rassf7	5
2.8461	3.42373	3.54652	-0.115853	-0.0295118	-0.0745288	0.12238	0.240033	0.171916	0.776451	0.919308	0.831336	Pkp3	5
-0.251686	-0.253784	-0.256476	2.23815	2.6407	3.02249	2.3757	0.536441	2.07972	2.25047	2.42821	2.31844	Cep85l	5
6.57385	6.24527	6.26712	1.22065	2.98833	3.16511	2.8608	3.66145	2.41818	3.20756	4.03141	2.07122	Pald1	5
5.44512	5.23501	5.33627	3.92827	3.14584	2.81154	1.3604	2.92103	2.82727	1.87621	2.03863	3.77313	Poc1a	5
-0.530816	2.09928	-0.542135	1.34469	2.03972	1.96442	2.62873	2.80553	0.626816	4.76599	3.41931	4.31176	Col11a2	5
3.53644	4.30119	3.56987	2.3375	2.815	1.99534	3.48142	3.18303	2.75253	3.57358	1.97492	4.04972	Ears2	5
-0.173561	1.19981	-0.183424	0.394883	1.99398	1.40747	3.07532	3.61796	3.34312	3.88237	1.38668	3.65039	Cux2	5
4.93125	4.35754	3.79122	2.03994	2.95821	1.36403	4.21997	4.52209	4.17866	3.74193	4.35678	2.04262	Cdr2	5
4.92708	4.56509	5.04937	2.77412	2.63531	2.87998	4.21732	3.81183	4.17599	1.99599	3.33496	2.03875	Rasgrp2	5
2.64332	2.54773	2.10008	3.58184	3.68527	3.97071	2.54983	2.19962	2.6124	1.67495	3.00345	2.89421	Kcnn1	5
1.66866	1.61996	5.7142	0.88024	-0.0567636	-0.113572	0.0992009	0.220007	0.150064	0.770807	0.917494	0.827163	Trpm1	5
5.90838	5.66516	5.73212	1.90021	2.54582	3.60665	3.59724	2.91905	1.35556	1.85936	3.91963	1.92418	Zkscan17	5
6.12051	6.06503	6.55242	3.08556	3.48212	1.86687	1.13619	2.28032	1.17909	1.74318	3.19608	1.80919	Nuf2	5
1.69111	-0.115704	-0.0709541	3.04441	2.66585	3.46777	0.459519	0.552625	2.10388	2.27708	2.45555	1.15348	Dcdc2a	5
7.61211	7.20832	7.59888	1.70086	2.41147	1.80322	1.03916	2.23526	1.08527	1.69367	1.86904	1.76105	Cenpa	5
7.07525	7.43773	7.51864	0.906929	1.02792	1.89617	1.16692	2.32216	3.15919	1.79151	1.96662	4.21808	Rnf17	5
5.92189	6.15984	5.88726	3.54961	2.96226	3.34598	2.33476	2.99833	2.39511	1.9882	2.12498	3.86153	Mtr	5
5.58777	5.26189	5.88779	1.39518	2.73941	2.21903	4.33814	1.70352	3.82471	4.79372	4.48566	4.3469	Mavs	5
6.50352	6.29593	5.92381	0.681604	0.797059	1.71661	0.929425	2.13894	3.29262	2.86778	1.75761	1.65173	Ttf2	5
7.30308	7.45646	7.48854	2.78988	3.46982	2.56482	1.41124	3.02834	2.40478	3.21714	2.15521	2.06539	Plekhf2	5
0.0617114	0.101713	-0.110245	3.54792	3.30294	2.80695	1.55069	2.2415	2.51717	1.14465	1.29161	2.39718	Ulk4	5
5.22327	5.82231	5.96595	0.076042	0.189686	0.142858	0.328541	0.468259	0.387366	1.10528	1.27493	1.17046	Cldn7	5
5.88473	6.27857	6.33511	2.64655	1.98372	2.41483	1.20111	1.30334	1.24399	3.0452	5.71768	1.86098	Folr1	5
0.55817	0.450688	2.10296	1.08671	0.318456	0.296408	2.88213	1.49719	1.94861	0.985686	2.27782	2.172	Spata1	5
5.75861	5.47708	5.97904	3.28352	2.7004	3.19756	1.55713	4.37833	2.47591	3.83236	3.43093	3.3138	Icam1	5
7.00423	7.52509	7.06788	7.56285	7.39489	7.50586	7.59642	7.67731	7.56163	8.1548	7.80222	7.84164	Slc39a7	6
6.91004	7.23075	6.93032	7.75248	7.79366	7.58326	6.92667	6.81971	6.89332	5.88699	6.1053	5.60637	Nmt2	6
6.76797	6.81211	6.93408	9.49278	9.40143	9.2839	10.1869	10.1148	10.1209	9.38482	9.2959	9.39074	Rnasek	6
6.92021	6.74905	6.95424	7.05596	6.9509	6.84089	7.40439	7.37223	7.2178	7.46497	7.43758	6.02796	Emc6	6
6.68779	7.07416	6.95487	6.7481	7.03832	6.62678	7.31205	7.3905	7.05003	7.52294	7.60156	7.25391	Tmem184c	6
7.37212	7.29473	6.99792	10.4516	10.4584	10.4379	10.2932	10.3859	10.3937	8.87038	9.05472	8.70214	Pja2	6
7.36627	6.725	7.02805	9.90563	10.0292	10.0898	7.69006	7.75017	7.6684	7.51086	7.64721	6.82248	Epha4	6
6.81801	5.90428	7.00302	9.1046	9.0709	9.21643	8.65954	8.63187	8.84491	7.13012	6.79172	6.65699	Camta1	6
7.68687	6.88599	7.02127	6.03675	5.90167	5.72701	7.69042	7.64409	7.63822	7.29721	7.71831	7.39097	Tkt	6
7.30332	6.60918	7.0441	6.44815	6.43292	6.39388	6.05285	6.45682	5.80563	7.62474	7.69293	7.53882	Pik3c2a	6
7.04949	7.13606	6.91993	6.7474	6.47288	6.7554	7.39153	7.38104	7.44727	6.49178	6.97414	6.26626	Tmem126a	6
6.95382	6.98487	7.06148	6.79945	6.89746	6.57644	6.63375	6.96358	6.7441	6.81619	5.88083	6.06461	Chd2	6
6.63984	6.64011	7.00075	6.96738	7.208	6.90447	6.67831	6.6555	6.75849	7.43757	7.30524	7.21213	Unc50	6
6.97689	6.94233	6.91407	7.57278	7.35082	7.28219	7.45828	7.14202	7.07405	7.01557	7.31327	7.27706	Trappc1	6
7.74586	7.77592	7.69021	8.92599	8.71707	8.96671	8.46089	8.53695	8.55324	8.44969	8.88121	8.85528	Pabpn1	6
7.05123	6.60757	6.87138	5.73767	5.76032	6.01185	7.61998	7.71002	7.79063	7.43499	7.29847	7.02967	Insig1	6
6.71765	7.10369	6.86848	7.27684	7.27262	7.25296	7.51094	7.4687	7.25561	9.02228	8.99837	8.74467	Pcbp4	6
7.26808	7.31127	7.25839	9.36916	9.27144	9.08393	9.72749	9.65447	9.60993	9.0801	9.2264	9.10373	Ubl5	6
6.86508	6.84458	7.27949	6.8944	6.80136	6.81975	6.9092	7.01295	6.68331	6.48886	7.10668	6.9594	Dcaf8	6
7.1094	7.5913	7.29711	8.45875	8.35566	8.09044	9.03286	8.9673	8.86596	9.07338	8.94374	9.15727	Gabarap	6
7.37471	7.28363	7.30349	9.05126	8.83454	8.72325	7.14163	6.55303	6.68054	7.58664	7.54924	7.8324	Naa38	6
7.72952	7.59394	7.71107	7.92091	7.64817	7.84571	7.89269	8.21124	7.60207	8.14125	7.91113	7.68199	Polr2j	6
7.89348	7.7852	7.69418	7.09492	7.17327	7.318	7.54866	7.58317	7.45175	8.19075	8.33814	8.42625	Echs1	6
7.5556	7.79817	7.69017	7.9023	8.12822	7.76848	9.82547	9.3911	9.2647	12.2256	12.1953	11.9385	Enpp2	6
7.82208	7.84273	7.68832	7.07777	7.09691	7.12659	7.01012	6.63674	6.97502	7.20362	7.54662	7.1247	Mrpl4	6
7.9029	7.63689	7.68582	7.07336	7.21395	6.85285	7.04953	7.2449	6.89843	7.14453	7.2656	6.92311	Pisd	6
7.67897	7.92423	7.66875	8.53827	8.63016	8.56852	8.12513	8.02787	8.28668	8.62239	8.00721	8.16376	Pak1	6
7.34729	7.20754	7.06979	8.58246	8.60783	8.64722	7.75119	7.93769	8.02655	7.36383	7.99214	7.55214	Ash1l	6
7.25354	7.92542	7.64326	6.52958	6.64353	6.52998	6.69584	6.89184	7.04709	6.39718	6.72468	6.82952	Pex19	6
6.64123	7.18304	6.88873	8.02291	8.26269	7.97236	8.09492	8.13671	8.0079	7.71906	7.92405	7.81195	Hagh	6
7.01652	6.97425	7.07563	8.0327	8.11721	8.02712	7.43917	7.67035	7.67372	7.16845	7.91385	7.25834	Mia3	6
6.51124	6.1081	6.35109	7.13466	7.0075	7.0452	7.02275	7.05451	6.93799	5.46794	6.98307	6.51049	Evi5	6
7.14699	6.80039	7.10963	6.96225	7.21672	7.22851	6.7028	6.86544	7.03161	7.03152	7.21055	7.12341	Tm9sf4	6
6.55148	6.66096	6.13531	7.03056	7.18103	7.25774	6.98618	7.3349	7.26008	9.13842	8.3572	8.22556	Dennd5a	6
6.40939	5.90812	6.15671	8.74844	8.5584	8.53374	8.37308	8.51812	8.4752	8.30518	7.90345	7.62996	Eif1b	6
6.34143	6.24178	6.18482	7.13706	7.27532	7.64535	7.92857	8.05503	7.96141	5.2093	4.64004	5.53243	Cmas	6
6.64226	6.44025	6.18976	6.8753	6.62915	6.88862	6.52215	6.88817	6.6032	6.6023	7.52941	6.69247	Zmym5	6
6.70956	7.11943	6.194	7.86446	7.70758	7.80746	7.331	7.34256	7.54481	7.62847	7.94752	7.271	Fzd3	6
6.0285	6.70864	6.20866	9.14771	8.94515	9.07154	8.01471	7.92858	8.26221	7.28501	8.04198	7.37494	Abr	6
6.52264	7.25596	6.24712	7.48092	7.41782	7.39569	6.48569	6.4715	6.35972	5.97824	6.05184	6.68893	Btbd9	6
6.39471	6.34816	6.25362	8.0345	7.94546	7.96506	8.44865	8.31884	8.29585	5.42108	6.4862	6.56655	Pfkm	6
6.14785	5.96676	6.26453	7.20843	7.13077	7.37771	7.56859	7.37523	7.40559	6.12382	6.35031	6.08012	Nomo1	6
5.78951	6.20037	6.28114	9.26792	9.45684	9.36559	9.5783	9.70629	9.61521	8.74036	8.77822	8.62641	Tspan7	6
6.79637	6.57985	6.3436	7.40677	7.31	7.35101	7.31933	6.94806	7.31778	7.44963	7.23693	7.54395	Atxn2	6
7.44283	7.68392	7.60488	6.38482	6.45208	6.51143	6.87635	6.83813	6.8086	6.88123	7.18546	6.58537	Ccdc50	6
6.33727	6.51391	6.40149	7.33539	7.1185	7.09843	7.07897	7.37614	7.27788	7.24796	7.00916	7.78412	Anapc16	6
6.71581	6.16509	6.78667	7.85678	7.89063	7.88024	7.42222	7.45458	7.56777	7.26079	7.27715	7.1305	Ubr3	6
7.14149	6.45853	7.08536	7.22285	7.24487	7.31286	6.71185	6.62613	6.48046	7.12892	6.83057	7.54802	Nf2	6
6.55476	6.32401	6.45594	7.22551	7.8062	7.11035	7.8153	7.48824	7.82014	10.304	10.3133	10.646	Sirt2	6
6.52676	7.13646	6.53528	8.51005	8.52268	8.48611	8.59919	8.61713	8.46709	8.98067	8.66947	9.11809	Gde1	6
6.70972	6.70936	6.56281	6.84359	6.89683	6.93287	6.73873	6.88542	6.82218	6.2251	6.3353	6.68882	Zmiz2	6
6.67979	7.32114	6.58544	7.34912	7.50746	7.44387	7.1788	7.03411	7.061	6.91553	6.66745	7.00658	Fgfr1op2	6
6.72087	6.38745	6.59511	7.6785	7.57074	7.79968	7.56565	7.4879	7.40636	7.48569	7.14313	7.4475	Vma21	6
12.9294	12.8849	12.893	12.7804	12.6241	12.4488	12.979	13.0677	12.9847	12.2418	12.4421	12.1231	Ppia	6
7.48474	7.5197	7.53131	7.60399	7.49792	7.56288	7.538	7.70658	7.51143	7.85975	7.77332	7.74538	Dctn4	6
7.22341	7.04725	7.25657	7.3191	7.46908	7.19894	7.50869	7.5047	7.65041	7.15222	7.33421	6.59244	Ccdc124	6
7.05536	6.99665	7.24891	7.08495	7.07693	7.06742	7.53475	7.60647	7.39642	5.46461	4.65695	5.30008	1700037H04Rik	6
7.68092	7.30924	7.24339	9.25171	9.19629	9.16151	10.0181	10.049	9.96733	7.05165	7.00146	7.27771	Tubb3	6
7.76551	7.55279	7.24033	9.30329	9.42295	9.20701	8.73601	8.76192	8.70216	8.65794	8.67118	8.65287	Oxct1	6
7.41726	6.8525	7.19678	6.96368	6.84681	6.94676	7.45631	7.43283	7.06529	8.3636	8.18321	8.26486	Ech1	6
7.44344	7.34077	7.1561	7.10196	6.94609	6.81819	7.07017	7.02145	7.17407	6.42642	7.07267	6.60794	Sdhaf2	6
7.01232	7.24443	7.13877	7.23337	7.56421	7.3167	6.63158	6.75168	6.80248	8.47938	8.69875	8.16732	Map4k4	6
7.16046	7.015	7.12731	8.78016	8.61056	8.85177	7.28054	7.07826	7.40001	8.30345	8.35637	7.48914	Klf9	6
6.44076	7.02896	6.4783	7.21321	7.01779	7.21825	7.86189	7.70018	7.9908	7.79414	7.78941	7.59739	Dhrs1	6
7.8297	7.40236	7.60077	6.9979	7.26037	6.80254	7.37083	7.52669	7.2504	10.0715	9.59224	9.22004	Dpy19l1	6
7.57341	8.11646	7.72258	9.56555	9.47807	9.67767	9.04587	9.0427	9.09134	8.67004	8.49069	8.54963	Mycbp2	6
7.09864	7.4796	7.56974	6.01463	6.37646	6.41929	6.85864	7.10413	6.79065	7.15213	6.70943	6.8869	Tmem41b	6
5.45213	6.38286	5.84289	7.01564	6.6022	6.87473	7.34247	7.29491	7.21757	7.95365	8.20798	8.17793	Ralgds	6
4.66713	6.00468	5.83621	7.94624	8.13755	8.08997	7.70163	7.76064	7.70342	9.43498	9.75816	9.3698	Jun	6
4.25984	3.7731	4.51882	8.51628	8.49421	8.44002	8.54383	8.55397	8.31725	10.7102	10.7313	10.4088	Ptprd	6
5.84651	5.87504	5.80094	7.09334	6.71448	7.06017	7.48757	7.23401	7.17538	7.18162	7.47667	6.5424	Med31	6
5.53736	5.49469	5.72045	9.45147	9.23496	9.18417	10.2484	10.11	10.1202	10.0302	10.2459	10.2188	Gm6654	6
5.73016	6.36196	5.67942	6.61746	6.57001	6.76756	6.641	7.02251	7.10657	7.76415	7.70488	7.97717	Hsd17b7	6
5.45574	5.45985	5.51157	9.78295	9.69319	9.72432	9.81174	9.84378	9.89134	9.23978	9.10857	9.65183	Slc22a17	6
5.65437	6.30487	5.40656	8.78603	8.8474	8.89467	9.18383	9.33204	9.37887	8.26361	8.17304	7.81011	Kif21a	6
4.74428	4.1846	5.38294	9.35216	9.28624	9.41537	9.68592	9.88098	9.86322	9.37514	9.89469	9.56082	Cntn1	6
4.58048	4.81437	4.71923	10.2726	10.2906	10.2438	9.28453	8.66647	8.67588	11.2453	10.8968	11.1366	Gpm6b	6
5.28988	4.66863	5.24447	9.78547	9.93578	10.0748	8.04582	7.86501	8.06054	8.16854	7.3929	8.01328	Camk2b	6
5.6255	5.59968	5.2428	9.72665	9.61655	9.88047	9.58765	9.38657	9.50287	9.08325	9.18306	8.96726	Psap	6
5.63352	6.20617	5.21054	8.45794	8.40788	8.51436	6.09271	6.37234	5.82867	8.2728	8.24975	7.79658	Mast3	6
5.69727	5.42839	4.88474	8.54534	8.69416	8.50641	8.36392	8.03159	8.56784	10.8112	11.3895	10.7218	Nfasc	6
4.79886	5.12847	4.93507	9.79455	9.56029	9.57955	10.995	11.1401	11.0738	6.24053	6.70953	5.11871	Gap43	6
4.97673	5.85677	5.10682	5.72044	6.33534	6.27793	7.4836	6.98112	6.83997	10.2226	10.0456	10.0909	Gatm	6
5.16291	4.9033	4.95577	8.21017	8.26104	8.15082	8.58088	8.51526	8.40108	8.37783	8.2818	7.78378	Ids	6
6.40932	6.22841	6.04264	6.85588	6.73258	6.90093	6.22322	6.45386	6.85511	7.09045	6.89699	6.89091	Zfp326	6
6.20743	5.86816	6.04757	7.92516	8.02527	7.60476	7.65584	7.4856	7.621	7.30477	7.72865	7.69584	Ift20	6
5.56003	4.88896	6.05372	7.44226	7.76679	7.45391	6.80075	6.37157	6.42424	8.05786	8.07274	8.24915	Tyro3	6
6.1526	6.59126	6.06137	6.68317	6.85209	6.94897	7.41047	7.25038	7.62283	7.62751	6.27544	7.75757	Tmed4	6
6.71736	6.66142	6.72215	6.60875	6.8505	6.09053	7.25076	7.72689	7.36948	7.16728	6.89921	7.09549	Timm22	6
6.9497	6.51248	6.67951	7.08933	7.14211	7.00344	6.46568	6.75494	6.67366	7.63603	7.36797	7.32038	Fbxl3	6
6.90328	6.34259	6.67718	7.45283	7.72377	7.83235	6.15683	6.30006	6.60445	6.46452	6.95017	6.55361	Dmd	6
6.63755	6.81938	6.67126	7.40733	7.33134	7.1112	7.53359	7.7501	7.7797	7.80019	7.98161	7.60367	Med21	6
6.26625	7.44664	6.66655	8.10444	8.48984	8.46995	9.5186	9.58974	9.74805	8.95289	8.96372	8.81018	Prkacb	6
7.25061	6.61775	6.65634	6.82292	6.37969	6.61148	6.78223	6.85225	6.46436	6.22829	6.82926	6.59983	Pdcd11	6
6.42302	6.84855	6.6228	7.17083	7.22898	7.32988	7.21768	7.10273	7.33736	6.38112	6.61038	6.1233	Inpp4a	6
6.12987	5.90122	6.13418	7.1689	7.2559	7.01618	8.16562	8.40089	8.22981	6.72028	7.2974	7.14898	Tm2d3	6
5.11448	4.34609	4.46989	11.3824	11.4607	11.5838	8.59479	8.79169	8.55491	8.94401	9.07184	8.93339	Prkcb	6
6.16715	5.88643	5.86007	8.50033	8.44671	8.60313	8.21704	8.22345	7.97865	7.85891	7.7715	7.70436	Mapk8ip3	6
4.72285	4.51901	4.42014	9.12977	8.9336	9.35092	8.84108	8.22791	8.14567	11.0171	11.2576	11.0928	Ptn	6
5.97837	6.1527	5.92287	9.12291	9.21079	9.18784	8.73256	8.90521	8.9368	8.3546	8.53156	8.01229	Ank2	6
7.36819	7.40426	7.55372	6.0353	6.76027	6.27896	7.34299	7.29553	7.45984	6.42999	6.92804	7.56033	Pdcl3	6
7.27991	8.05888	7.54936	6.11124	5.5294	6.34727	7.61122	7.83265	7.54465	5.83275	5.10744	5.74649	Psme1	6
7.08821	6.872	6.85173	7.25417	7.20693	7.15504	7.59086	7.77047	7.29237	6.63396	6.46113	7.08173	Klhl7	6
7.51427	7.14039	7.54035	6.80641	6.38528	6.65114	7.24946	7.56954	7.3513	7.01494	6.97248	8.1391	Hexb	6
6.47167	7.43045	7.49357	7.36565	7.66756	7.26677	8.39805	8.36388	8.47658	9.27489	9.13095	8.95893	Sccpdh	6
7.65251	7.53561	7.48258	6.33741	6.20738	6.23759	6.07406	6.35148	6.56916	6.59947	6.33604	7.03586	Smc5	6
7.30487	7.64055	7.47559	6.51044	6.81202	6.73781	6.57161	6.087	6.08359	6.90397	6.587	6.71356	Aebp2	6
7.46745	7.56948	7.45986	7.23794	7.46663	7.50342	7.58689	7.63103	7.50023	7.76579	8.04127	8.32441	Frg1	6
7.64354	7.33847	7.45905	7.19611	7.16789	7.33794	7.91341	8.14188	7.78441	6.90995	7.26057	7.23798	Tmem199	6
7.56855	7.46635	7.44884	7.7561	7.79501	7.94812	7.21398	7.07534	7.13154	7.31165	7.2001	7.70787	Zfp148	6
7.52976	6.86307	7.42921	6.02432	6.09235	6.6587	6.50631	6.30368	6.44626	7.91837	8.14411	8.06896	Arrdc3	6
6.74825	7.34174	7.40251	9.80607	9.92344	9.96428	9.02511	9.08822	9.14107	7.32881	7.91547	7.81588	Cyfip2	6
7.63977	7.15283	7.38018	8.95318	9.04267	9.16547	8.74377	8.3817	8.6242	9.31982	9.33422	9.0086	Fam168a	6
6.99431	7.15987	7.3576	7.24531	7.45013	7.47573	6.81843	7.03472	6.76435	7.00563	7.03969	7.54605	Nlk	6
7.74562	7.4647	7.58137	7.68697	7.65938	7.46633	7.99238	8.30601	8.22298	7.20668	6.946	7.68009	Cuedc2	6
7.19597	7.04076	7.34525	10.8344	10.8541	10.8959	10.8327	10.7685	10.8691	11.9217	11.6856	11.7168	Syt11	6
7.34633	7.02237	7.33549	6.34233	6.5865	6.73816	6.07938	5.95101	6.28742	6.8859	7.0629	6.97861	Asxl2	6
7.71868	7.96503	7.32572	7.59603	7.83117	7.74675	7.94915	8.0482	7.94403	7.77185	7.81907	7.71267	Chd6	6
7.7701	7.49156	7.49736	6.96972	6.76834	6.69772	7.42765	7.7187	7.62724	6.62056	5.56584	6.62127	Ccnc	6
7.03155	6.82935	6.81262	8.08679	8.09369	8.06921	7.91848	7.83466	7.83877	7.88492	7.99434	8.07071	Hnrnpl	6
7.01778	7.13614	6.7448	6.86899	7.12365	7.15	8.05366	7.66015	7.46483	7.70293	7.63596	6.36487	Coq7	6
5.53173	5.90551	6.03543	8.17316	7.8811	7.88096	7.65881	7.47895	7.54658	8.20698	8.33961	7.89839	Tmem9b	6
5.87274	5.81476	6.03268	7.75555	8.1272	7.71631	7.2648	7.48586	7.52027	6.55797	6.24687	5.79453	Wdr7	6
6.50327	6.14019	6.02986	6.61629	6.80147	6.70921	7.48448	7.06235	6.94697	7.05	7.5929	7.74635	Mdp1	6
6.19933	6.5626	6.02062	8.19003	8.35651	8.33638	7.22163	7.19663	7.53872	7.08299	7.43504	6.57337	Zmynd11	6
6.27314	6.73142	5.97933	9.20827	9.19924	9.21716	8.82907	8.73849	8.95385	7.63133	7.19865	7.76351	Gnaq	6
6.14262	6.25185	5.97407	9.1495	9.2112	9.03138	7.50874	7.82622	7.69522	7.38326	7.15033	7.37481	Nbea	6
6.97127	6.50676	6.61954	6.75099	6.85377	6.94794	7.65808	7.62917	7.58026	6.64731	5.93848	6.3638	Gbf1	6
5.97664	5.78047	5.95492	6.64618	7.16276	7.06842	7.31754	7.61482	7.64871	7.39916	7.35961	7.26173	Nme3	6
5.92265	6.53723	5.93359	6.6979	6.50396	6.74459	6.75789	6.70688	6.95959	6.74158	7.49429	7.08668	Cep170	6
6.76448	7.56251	7.34013	7.77504	7.90892	7.94207	7.95065	7.84907	7.93313	6.18072	5.89827	6.78472	Map2k4	6
5.62254	6.13936	6.08225	7.52769	7.18503	7.13091	7.06798	6.90008	7.05001	6.79051	6.87829	7.86649	Btbd1	6
8.48291	8.57564	8.56643	8.26684	8.29331	8.13668	8.2319	8.37691	8.34358	7.52055	7.53713	8.0077	Vps41	6
7.84977	7.74834	7.76022	7.98668	7.91146	7.73537	8.02536	7.90354	7.7186	8.33051	8.08334	7.9681	Cript	6
9.45218	9.40885	9.44347	7.93925	7.81808	7.86641	8.2671	8.07576	8.39598	8.23028	7.89003	7.60733	Rpl27a	6
9.69759	9.5303	9.54601	9.40842	9.31409	9.22768	9.99359	10.1765	9.86176	9.37154	9.4398	9.16339	Hspe1	6
9.0624	9.18104	9.21587	7.83248	7.8548	7.71268	7.89608	7.93241	7.8052	8.22333	7.89844	8.26298	Bub3	6
9.70906	9.51221	9.55181	8.59803	8.50523	8.27395	8.82376	8.70345	8.64325	8.46628	8.2813	8.32492	Psma1	6
9.82291	9.74785	9.72334	9.62802	9.45987	9.40613	9.83117	9.62923	9.70089	9.81226	9.98665	9.71141	Rps13	6
9.53056	9.54432	9.82956	6.36151	6.51994	6.45946	6.35903	6.31502	6.84482	6.42693	7.71558	6.61562	Twf1	6
9.84221	9.95437	9.8595	8.9708	8.94759	9.13346	8.94841	9.04415	8.94789	8.73179	8.47805	8.67524	Ppp1cb	6
9.86924	9.41259	9.92539	8.63615	8.61004	8.78475	8.31957	8.23769	8.17074	7.9617	7.47753	7.77363	Nucks1	6
10.0584	10.149	10.0052	8.18705	8.09425	8.06008	9.06256	8.90592	8.889	8.32461	8.68903	8.38676	Ddb1	6
10.1313	10.3517	10.0184	10.0622	9.87946	10.1159	10.055	10.0375	10.238	10.2492	10.1688	10.0679	Dpysl2	6
9.67368	9.63549	9.65415	7.13235	6.96962	6.84223	7.68668	7.44441	7.83777	7.09163	7.38516	7.46994	Rpl29	6
8.65611	8.52871	8.3834	8.0013	8.1865	8.15561	7.97099	7.84745	7.99693	7.91929	7.67419	7.63086	Pbrm1	6
8.69461	8.85984	8.73004	9.39069	9.28264	9.09661	9.37816	9.62134	9.36803	9.10521	9.12675	9.16948	Vps29	6
8.63021	8.2731	8.35999	7.47753	7.45446	7.61063	7.33157	7.14066	7.39571	7.49603	7.17379	7.28743	Pcm1	6
7.81899	7.97781	7.95448	7.84263	8.02968	7.77061	7.96617	7.95986	7.73527	8.23122	8.22874	8.22236	Nsa2	6
7.98807	7.93738	7.96036	6.73273	6.47281	6.6886	6.0846	6.5583	6.06841	6.34206	6.76422	5.32052	Gtf2h1	6
8.09594	7.95053	8.01317	7.48496	7.57849	7.64827	7.17437	7.46754	7.33426	7.15304	6.69461	7.12193	Sf1	6
7.969	8.23628	8.01538	9.22272	9.40168	9.08378	9.29265	9.58934	9.5328	7.91212	7.97965	7.84012	Snap47	6
8.10994	8.53907	8.37084	6.45828	6.5408	6.42539	5.93486	6.52724	6.20933	6.38741	6.71659	6.57252	Tram1	6
8.08217	8.21863	8.04401	5.83519	5.98967	5.90803	6.91086	6.68772	6.54216	8.42475	8.84211	8.48471	Gng5	6
7.71182	7.6449	7.95418	7.39805	7.38228	7.46096	6.85503	6.91405	6.96177	6.38356	6.80761	7.11176	Zmym2	6
8.22024	8.22691	8.05007	8.04794	8.12621	8.18839	5.09368	6.21533	5.80615	6.81963	6.80627	6.98076	Cyfip1	6
7.96166	7.65612	8.06192	7.30828	7.27443	7.22878	7.62827	7.47915	7.5273	8.55357	8.07147	8.04793	Enoph1	6
8.29096	8.02145	8.06325	8.45372	8.33456	8.03908	8.37146	8.45071	8.68583	7.51977	7.14499	7.15737	Mob4	6
8.36184	7.85539	8.0641	10.134	10.2921	10.3414	9.17013	9.00338	9.18529	9.20599	9.26432	9.1893	Atp2a2	6
8.13108	7.87596	8.06564	6.79661	6.95671	6.82881	6.72395	6.99957	7.04642	8.34734	8.46842	7.9952	Dip2b	6
8.07467	7.89898	8.10398	7.98663	7.74528	7.87193	8.25706	8.5809	8.04229	5.8018	6.61085	6.21555	Nipsnap1	6
7.94591	8.13537	8.11158	7.73475	7.59466	7.57948	7.66113	7.55994	7.37697	7.72674	7.76655	7.81935	Lamtor1	6
7.74361	7.48289	8.05263	7.58634	7.41947	7.4821	7.59863	7.6674	7.51991	8.77053	8.89418	8.51112	Picalm	6
9.40536	9.16778	9.38032	7.06186	6.93234	6.67425	6.96108	7.17895	7.09025	7.27032	6.97937	6.02299	Larp4	6
9.42599	9.21915	9.34731	8.89335	8.88559	8.57234	9.07073	9.15414	9.15058	9.06978	8.85739	8.52544	Eif3k	6
9.45299	9.2993	9.32417	7.23256	7.46438	7.29274	7.30221	7.07413	7.12326	7.55776	7.49542	7.73293	Gnl3	6
9.10768	9.06141	9.27766	8.40971	8.52097	8.57859	8.96336	8.66363	8.8121	10.1724	10.159	9.96538	Ubl3	6
7.77839	8.61753	8.61479	6.66473	6.85302	6.6269	8.07758	7.82625	7.94169	7.92202	7.96353	7.84985	Asah1	6
9.34262	9.31512	9.20633	7.64483	7.82915	7.80398	7.58682	7.40939	7.58678	7.43143	7.8079	7.9043	Prpf40a	6
8.60726	8.52898	8.64282	9.55863	9.45846	9.4831	8.77365	8.961	9.05878	8.77796	8.3111	8.38175	Zfr	6
8.4464	8.43232	8.65932	7.30271	7.0268	7.00875	7.40016	7.18951	7.43072	7.45017	7.3719	7.86044	Tsg101	6
8.81792	8.98823	8.67198	8.97143	9.05094	8.84479	9.12211	9.09453	8.94863	8.94342	8.52748	8.46559	1110004F10Rik	6
8.46897	8.52792	8.68382	8.03518	8.0332	7.83876	8.00933	8.22932	8.10307	8.3076	7.92725	8.00487	Ergic2	6
8.51594	8.65906	8.7054	9.98434	9.88663	9.88083	9.71322	9.73859	9.72808	10.9414	11.1244	10.8574	Lars2	6
8.46821	8.16455	8.71146	6.25314	6.78776	6.2857	6.47397	6.0273	5.7905	8.68615	8.36299	8.36911	Anln	6
7.82502	8.14078	7.76432	7.4781	7.36961	7.22269	7.79343	7.91848	7.57085	8.19181	7.26719	8.01218	Actr1a	6
8.69147	8.63902	8.65438	7.65227	7.09319	7.2029	7.46111	7.75277	7.78591	6.82648	5.72713	6.44135	Gars	6
8.31184	8.50073	8.44913	5.71879	5.73267	5.83791	6.93717	7.04118	6.73952	6.96007	7.2009	6.50338	Stt3a	6
9.33887	9.13367	9.20722	7.76093	7.71386	7.66527	7.5055	7.84259	7.72911	7.94825	7.43597	7.56897	Clns1a	6
9.11775	9.03224	9.26174	9.41555	9.36565	9.32337	9.19633	9.39766	9.2378	8.89632	9.11687	8.82264	Uqcrc2	6
12.218	11.7413	11.8624	9.98218	9.87006	9.90444	9.28199	9.29164	9.01628	8.29601	8.67124	8.23046	Ldha	6
8.21147	8.03435	8.11837	6.8736	6.62749	6.62651	6.30103	6.70837	6.45659	6.52404	7.14635	6.78271	Mphosph10	6
11.622	11.4967	11.5183	8.65198	8.55745	8.5609	8.58751	8.59388	8.65229	8.39128	7.74224	8.36428	Eif5a	6
11.0889	11.1125	11.0414	8.924	9.00035	8.82392	8.99614	8.83092	9.03963	9.45664	9.73391	9.40257	Rps14	6
10.8553	10.6187	10.9188	8.70541	8.6691	8.54913	9.30655	9.34674	9.41307	8.76813	8.14075	8.6629	Hspd1	6
10.9276	10.6998	10.8042	9.20382	9.03968	9.09345	9.58537	9.49999	9.59046	9.95895	9.684	9.97363	Eif4g2	6
10.5462	10.4812	10.4762	9.51222	9.55797	9.52922	9.24004	9.26523	9.0313	9.36629	9.40087	9.26879	Sf3b1	6
10.4534	10.4329	10.4157	9.46457	9.43539	9.29419	9.92424	9.93416	9.65843	10.1981	10.3028	9.97857	Rps20	6
10.4592	10.3942	10.3598	9.70942	9.7951	9.8118	10.7307	10.6347	10.388	12.5426	12.5134	12.2835	Scd2	6
10.3631	10.1786	10.3511	9.01479	8.94295	8.7546	8.89394	8.93143	8.98924	8.63197	8.77449	8.74352	Cct6a	6
10.173	10.0861	10.1626	10.246	10.1509	10.0336	10.2082	10.2326	10.3137	9.81871	9.97035	10.1334	Chchd2	6
10.0219	10.1954	10.1595	8.73082	8.59432	8.65464	8.89518	9.0366	9.18038	8.874	8.78702	8.94816	Uba52	6
10.16	10.0385	10.122	9.28042	9.24783	9.15832	9.98051	10.0611	9.99797	9.62642	9.93957	9.69885	Vcp	6
10.1421	9.8283	10.0888	9.00582	9.15739	9.09306	8.55123	8.77768	8.61564	8.92002	8.82798	8.82991	Hnrnpu	6
10.1324	9.80626	10.0803	9.29905	9.30829	9.38961	7.19649	7.33736	7.27517	6.01283	5.71886	6.25916	Enc1	6
10.003	9.83115	10.0753	10.7274	10.5888	10.5297	10.9083	11.0034	10.9648	10.652	10.3171	10.761	Arl6ip1	6
9.97774	9.92825	10.0279	9.32497	9.22862	9.39529	8.59545	8.93029	8.88815	9.31807	9.18622	8.96877	Rbm25	6
11.4593	11.4698	11.4468	10.177	10.0715	9.91219	10.6221	10.6651	10.5917	10.5124	10.7778	10.7712	Rpl18a	6
8.62796	8.5873	8.53449	7.46754	7.65913	7.36359	7.61013	7.19586	7.70778	7.59074	7.74165	7.83933	Slc3a2	6
7.54799	7.53223	7.88616	6.52868	6.63586	6.67662	7.10158	6.8115	7.01489	7.51155	6.66638	6.79017	Numa1	6
7.49367	8.07083	7.77392	7.40196	7.53822	7.37594	6.97873	7.05389	7.10584	6.15442	6.98266	6.839	Wdr82	6
8.46604	8.64461	8.32336	8.98546	8.90993	8.8236	8.94355	8.87812	8.9447	8.27843	9.00405	8.63585	Nisch	6
8.09652	8.41575	8.34695	9.9033	9.88207	9.83339	10.3393	10.3305	10.2677	9.35042	9.25293	9.25873	Atp6ap2	6
8.2382	7.91766	8.13193	6.8384	6.7235	7.01735	7.35273	7.34118	7.73602	6.24266	6.0231	6.05739	Hnrnpd	6
8.10078	8.16632	8.16147	6.33921	6.29421	6.44457	6.14465	6.19238	6.17905	6.77354	6.36201	6.3389	Arid2	6
8.0541	8.15974	8.35374	7.79603	7.78803	7.74915	8.13423	8.02086	8.03245	9.01151	9.26521	8.75353	Acsl3	6
8.08845	7.91474	8.15795	7.70235	7.47898	7.83097	7.07006	7.22089	6.93703	6.80058	6.28561	7.33283	Smg1	6
8.16577	8.82089	8.17385	6.53776	6.32761	6.4465	7.7669	7.53453	7.57701	6.4135	6.92509	7.13984	Psme2	6
8.0406	8.14263	8.15285	8.03286	8.07783	7.82617	7.58981	7.84612	7.68734	8.53861	6.72438	8.33632	Brd2	6
8.61562	8.45947	8.53608	7.88444	7.93228	7.78447	8.0164	8.22856	8.12193	7.17671	7.68357	7.13205	Pin1	6
8.56693	8.49853	8.48435	7.73115	7.97546	8.03102	7.73977	7.616	7.48543	7.69012	8.24005	6.69508	Far1	6
8.49362	9.01593	8.47665	8.77941	8.74435	8.89005	9.95501	9.84695	9.95744	9.11297	9.17194	9.08717	Ctsb	6
8.758	8.79641	8.76434	8.22833	8.10695	7.86	8.20955	8.46453	8.15093	8.06073	8.29629	8.58055	Snrpe	6
7.93591	8.5341	8.76744	6.77709	6.80559	7.02319	6.81924	6.87058	6.59907	7.15243	7.14268	6.8507	Ctr9	6
8.80966	8.63741	8.78962	7.81641	7.99227	7.94908	7.99848	8.1877	7.99154	7.37631	7.65984	7.51637	Luc7l	6
8.38839	8.08295	8.12974	6.32141	6.58487	6.4459	6.78114	7.02856	6.77982	6.99906	6.95633	7.15074	Nubp2	6
8.85995	9.01624	8.81169	7.81986	7.72026	7.53796	8.39348	8.37132	8.26382	7.75536	7.51542	7.53767	Cops4	6
8.94392	8.85268	8.89578	7.77688	7.96996	7.66221	8.36999	8.66263	8.35803	9.98859	10.1549	9.77743	Degs1	6
8.79268	8.91792	8.94713	7.40944	7.62087	7.70716	7.13329	7.27655	7.31992	7.46487	7.65271	7.9841	Copb1	6
9.0332	9.01235	8.98171	7.54554	7.33377	7.42469	8.10592	7.93767	7.99847	7.12426	7.47538	7.98859	Rps15a	6
9.16949	9.42423	9.0144	8.69069	8.69058	8.57727	8.8794	8.97536	8.86723	9.54498	9.58225	9.67042	Bnip3l	6
8.88097	8.84974	9.02518	9.7649	9.70311	9.66369	9.76202	9.68659	9.66941	8.76814	8.9191	9.15314	Tcf25	6
9.11575	8.76832	9.03111	6.3996	6.53084	6.57231	6.90573	6.55511	6.44857	7.55934	7.30837	7.6124	Zfp266	6
8.78721	8.72982	9.03497	7.05377	6.89534	7.11284	6.92414	7.01412	6.90223	6.32062	7.23851	6.51646	Larp4b	6
8.98089	8.66997	9.04799	7.56731	7.64101	7.72892	7.29872	7.05721	7.12718	6.96961	7.26726	7.25179	Mga	6
8.94433	9.01392	9.04836	8.07494	7.7622	7.67696	9.53385	9.58066	9.31762	9.12984	9.10677	9.22495	Fdft1	6
8.81356	8.89344	9.12218	7.19091	7.47673	7.53899	7.29354	7.20314	7.46711	7.53129	7.52462	7.13976	Gpbp1	6
9.21751	9.06197	9.12498	6.85827	7.00618	6.84053	7.23839	7.2005	7.34019	6.74871	6.45342	6.91589	Rpl31	6
9.20347	9.119	9.17264	6.85016	6.90546	6.96229	6.29359	6.74773	6.79885	6.63672	7.24848	7.03635	Hspa14	6
7.74054	7.53212	7.76674	9.46859	9.28847	9.21001	9.91174	10.0779	9.86348	9.34053	9.63481	9.59819	Ndufb4	6
4.64802	5.64061	5.0115	7.98075	8.01233	7.92999	7.48756	7.54494	7.60218	8.882	8.56868	8.99514	Bin1	6
8.89723	8.97998	8.85035	7.25847	7.13638	7.46076	6.50684	6.06392	6.14131	7.40661	7.19687	7.74806	Actn4	6
6.26332	7.13295	6.39345	5.42692	5.7798	5.48746	6.67053	6.89575	6.90912	8.64921	8.21959	8.2069	Mid1ip1	6
8.36964	8.50247	8.30926	7.5617	7.48707	7.57742	8.42717	8.48814	8.32616	8.88767	8.77497	8.51629	Txndc17	6
8.20036	8.27241	8.17601	7.28626	7.18107	7.29857	7.02522	6.7797	7.21495	7.29179	7.17765	6.88777	Orc4	6
7.6315	7.58544	7.78593	9.43898	9.33187	9.54061	9.03821	9.08869	8.85711	8.83603	8.73103	8.53583	Purb	6
7.64938	7.79246	7.79027	7.9835	8.08142	8.06541	8.00274	7.84511	7.91074	7.23101	7.40452	7.20075	Fkbp8	6
7.86842	7.85354	7.7961	7.8837	7.84179	7.92205	6.52404	6.47246	6.63618	7.18595	7.42441	7.33103	Med13l	6
8.04574	7.49422	7.80426	7.50875	7.25649	7.14962	7.39114	7.13578	7.22168	6.70846	7.74933	6.70939	Dap3	6
7.76732	7.44055	7.81723	7.24311	6.99859	7.06182	6.82562	6.88864	6.7755	6.68883	6.54786	6.16581	Gon4l	6
7.87944	7.84183	7.90384	7.94794	8.12648	7.83133	8.08131	8.07819	8.01957	7.53012	7.6181	7.96377	Snrpb2	6
7.73791	8.5736	7.82276	9.44033	9.44324	9.41135	9.84974	9.70036	9.68668	10.4331	10.1224	10.312	Pea15a	6
7.67991	7.63365	7.83104	6.15364	6.18513	6.06443	6.42944	6.65657	7.04826	6.46925	6.87644	7.13172	Snx4	6
7.61917	7.81758	7.83846	6.23055	6.23482	6.14854	7.35273	7.18471	7.1927	6.96441	6.54526	6.99229	Rnh1	6
7.4009	7.5598	7.84718	6.73179	6.64954	6.7507	7.53932	7.77141	7.63892	5.38438	7.35031	6.72309	Ipo4	6
7.71739	7.80559	7.85047	7.63762	7.52931	7.82162	7.40035	7.13582	7.18505	7.58599	7.14251	7.25353	Rsf1	6
7.66752	7.75832	7.85146	7.3092	6.85436	7.205	7.59332	7.86362	7.64788	8.20152	8.67215	7.23414	Rab9	6
7.91424	8.0107	7.88185	7.05958	7.01922	7.00709	7.43572	7.36981	7.34391	6.10468	5.57833	6.4306	Ap1b1	6
8.09188	8.09512	7.82515	8.05658	8.05553	7.9852	7.58471	7.74325	7.82034	8.3479	8.06539	8.14045	Arid4b	6
8.26572	8.0288	8.30271	6.1542	6.42528	6.13478	6.47042	6.79008	6.37656	5.99782	6.21993	5.93665	Ddx56	6
8.19242	8.04815	8.12042	7.6329	7.41061	7.62042	6.99182	7.40172	7.45323	7.22074	7.21158	6.92608	Ppp1cc	6
8.38071	8.15276	8.21506	8.66644	8.70496	8.70137	8.25249	8.29482	8.19044	8.13383	8.08029	7.93867	Nudcd3	6
8.38746	8.43507	8.25937	7.80727	7.68417	7.66534	7.89409	7.68054	7.72126	7.72334	7.66075	7.56601	Copa	6
8.13427	8.21776	8.25318	8.84602	8.78669	8.6285	9.02594	9.15545	9.18976	7.93271	8.58679	8.53487	Ndufab1	6
8.31398	8.34236	8.23387	6.5505	6.68644	6.55092	6.57085	6.66532	6.44698	6.3161	6.74583	6.60273	Ddx47	6
8.34576	7.97743	8.12649	7.47519	7.50448	7.63902	7.42721	7.11514	7.41251	6.62276	6.10319	6.61579	Cpsf2	6
8.38573	8.21194	8.2738	8.99107	8.90772	8.65848	9.93312	10.147	9.88873	8.70968	8.65889	8.93148	Higd1a	6
8.13566	8.14797	8.28524	7.80439	7.94923	7.8553	7.97713	7.91098	8.00651	7.21902	7.9683	7.46954	Ogdh	6
8.32785	8.40264	8.29149	6.9621	6.89699	6.82819	7.26257	7.18208	6.91667	7.54919	7.91065	7.68259	Pdia4	6
8.29623	8.17538	8.21347	9.25646	9.20033	8.9964	9.60776	9.88805	9.65862	9.0992	9.33015	9.16428	Nedd8	6
8.38882	8.11642	8.21203	7.65099	7.80664	7.40177	7.81167	7.71136	7.79611	7.71055	6.94919	6.72121	Cdc37	6
8.10911	8.25964	8.21095	9.28109	9.16992	9.03369	9.68279	9.56655	9.67212	9.93626	9.92766	9.75462	Spcs1	6
8.13428	8.21995	8.27326	10.0462	10.1405	9.88488	10.487	10.6073	10.5251	10.576	10.6745	10.4597	Sec62	6
7.86956	7.99074	8.19358	7.32092	7.32166	7.6121	7.47479	7.47023	7.46166	6.66245	7.05557	7.40711	Elp5	6
8.08636	7.90715	8.18336	8.65982	8.65504	8.55434	8.75962	8.90451	8.77865	8.27874	7.64328	7.83012	Etnk1	6
8.29569	7.9874	8.03849	6.68745	6.4991	6.32983	6.51147	6.5231	6.4135	7.13818	6.54692	7.23117	Scaf11	6
8.04145	7.91309	7.92755	7.98966	8.01055	8.13099	7.76831	7.5854	7.79852	7.76768	7.76265	8.14808	Nktr	6

## Sheet: ED12b
esc_pbulk_counts_rep1	esc_pbulk_counts_rep2	esc_pbulk_counts_rep3	pyramidal_pbulk_counts_rep1	pyramidal_pbulk_counts_rep2	pyramidal_pbulk_counts_rep3	dopaVTA_pbulk_counts_rep1	dopaVTA_pbulk_counts_rep2	dopaVTA_pbulk_counts_rep3	oligos_pbulk_counts_rep1	oligos_pbulk_counts_rep2	oligos_pbulk_counts_rep3	gene	Cluster
-1.54578	-1.55477	-1.56649	4.07184	2.9701	5.52398	1.18957	0.107894	0.0327436	0.699701	0.857309	0.760253	Col5a2	1
-0.135032	-0.140649	-0.147904	5.07809	5.17576	4.99832	4.31647	3.86022	3.33552	4.30633	1.8656	4.08255	BC048507	1
3.04414	2.49805	1.70736	3.796	4.55652	4.15648	2.54489	2.17971	2.10122	1.64601	3.65788	1.70688	Kcnt2	1
-0.575523	-0.415599	-0.329776	3.08967	2.58518	3.10657	1.35409	0.370739	0.30022	2.15622	3.52496	0.982897	Abcb4	1
0.807679	-0.239199	-0.249056	6.46744	6.68474	6.04778	3.36894	3.78469	3.67389	1.81638	3.92198	4.52432	Kcnv1	1
-0.261152	-0.269024	-0.203384	4.60015	4.35577	3.44191	6.31378	6.69555	6.22292	4.4297	1.98152	3.13689	Fstl5	1
-0.303423	3.55205	-0.0990574	1.26491	1.92694	1.85553	2.12699	2.66377	0.556103	3.79035	1.32235	3.12493	Col12a1	1
-0.0159909	-0.0208447	-0.0271049	4.99478	4.52412	4.66206	4.20364	4.01717	4.17306	2.94245	4.21621	3.01546	Lnpep	1
-1.38575	-1.39747	-1.41283	5.10245	4.82883	4.80565	0.249279	0.38656	1.54028	4.59569	1.17917	1.07652	Neto1	1
0.0743948	0.0691098	0.0622894	4.82466	3.94785	4.86994	4.7555	3.96522	4.01514	5.55398	3.26993	5.28244	Zkscan8	1
0.150508	0.145886	0.13993	4.55009	4.72489	4.29836	3.75165	4.36903	4.36827	4.82974	4.86728	3.75324	2610044O15Rik8	1
2.1627	0.556159	2.06172	4.06396	3.71041	3.62467	3.01495	3.84338	3.34617	4.2724	3.15878	3.65604	Zfp458	1
2.51984	1.66471	2.05525	2.52141	2.90305	1.62747	2.32315	1.96268	1.88975	1.44763	2.75031	3.668	Rel	1
0.220001	1.54849	0.460761	2.25392	2.10033	2.03211	2.63933	3.29545	3.37368	3.18183	2.72857	2.61869	Gm10767	1
0.00717975	1.51313	0.289671	3.06751	2.34239	3.05633	2.55227	3.56481	3.45637	1.27491	1.42367	1.33206	Ism1	1
-0.36558	-0.369828	-0.375302	3.52796	3.11314	3.65866	3.66016	4.39454	3.43456	1.32239	1.4812	2.63207	Vstm5	1
1.35287	1.25032	2.13895	3.29384	3.63187	3.95741	3.8722	4.18549	3.95158	3.48776	1.84681	1.7487	Metrnl	1
-0.885784	-0.892314	-0.900772	1.18735	2.29491	2.21244	4.42326	4.48826	4.36693	1.10067	2.58304	1.16247	Cdh7	1
-1.15944	-1.16954	-0.724116	1.21826	2.65734	0.214334	2.59995	1.74375	2.26974	4.96572	4.50654	5.68853	Cdh19	1
-0.993283	-1.00163	-1.01247	4.33811	4.85068	4.82768	0.41114	0.534422	1.65646	3.96269	2.65517	2.53517	Cdh12	1
2.16442	1.58091	-0.505256	0.191634	0.269531	3.3057	3.10114	0.483736	0.412245	3.71361	1.19665	3.03566	Col3a1	1
1.7046	3.02878	2.73036	3.2283	4.18413	3.34123	3.1858	4.4118	4.04748	4.13966	4.3592	4.51851	Zfp358	1
2.642	0.383374	3.01208	1.8429	2.77595	3.01236	2.99569	0.81828	2.24822	1.30236	1.44498	1.35716	Fv1	1
1.76988	2.62168	2.68532	1.67227	2.69238	2.39428	2.33542	2.79773	2.94356	1.48178	1.62445	2.64008	Zfp202	1
-0.467075	-0.470275	-0.474393	1.68367	1.32961	2.40719	3.43574	2.2215	1.56201	2.30561	2.48874	3.83375	Cfh	1
0.0290038	0.061977	2.38805	2.90133	0.580988	2.49082	2.16752	2.68463	2.85928	2.41519	3.26419	1.30822	Kcnj2	1
1.94921	-0.818825	-0.402599	0.33365	1.50207	2.3532	2.27727	0.649707	3.2771	4.2931	4.75797	5.43537	Kcnj16	1
-0.381971	-0.385534	-0.39012	2.40682	2.82285	2.5224	3.24608	4.19224	3.32524	3.11202	1.36797	1.27283	Cdh18	1
-0.462522	-0.469871	-0.479398	3.1386	3.35461	2.22904	2.89786	3.07821	4.24293	4.71035	5.56726	5.81091	Brinp3	1
0	0	0	0	0	0	0	0	0	0	0	0	Krtap19-9b	2
0	0	0	0	0	0	0	0	0	0	0	0	Gm7168	2
0	0	0	0	0	0	0	0	0	0	0	0	Krtap22-2	2
0	0	0	0	0	0	0	0	0	0	0	0	Gm10229	2
0	0	0	0	0	0	0	0	0	0	0	0	Krtap6-1	2
0	0	0	0	0	0	0	0	0	0	0	0	Gm10228	2
0	0	0	0	0	0	0	0	0	0	0	0	Krtap6-5	2
0	0	0	0	0	0	0	0	0	0	0	0	1110025L11Rik	2
0	0	0	0	0	0	0	0	0	0	0	0	Krtap20-2	2
0	0	0	0	0	0	0	0	0	0	0	0	Krtap7-1	2
0	0	0	0	0	0	0	0	0	0	0	0	Krtap11-1	2
0	0	0	0	0	0	0	0	0	0	0	0	Gpr31b	2
0	0	0	0	0	0	0	0	0	0	0	0	Tcp10b	2
0	0	0	0	0	0	0	0	0	0	0	0	Smok2a	2
0	0	0	0	0	0	0	0	0	0	0	0	Vmn2r116	2
0	0	0	0	0	0	0	0	0	0	0	0	Prl2c2	2
0	0	0	0	0	0	0	0	0	0	0	0	Smok2b	2
0	0	0	0	0	0	0	0	0	0	0	0	Krtap21-1	2
0	0	0	0	0	0	0	0	0	0	0	0	Vmn2r94	2
0	0	0	0	0	0	0	0	0	0	0	0	Vmn2r99	2
0	0	0	0	0	0	0	0	0	0	0	0	Vmn1r236	2
0	0	0	0	0	0	0	0	0	0	0	0	Olfr1366	2
0	0	0	0	0	0	0	0	0	0	0	0	Krtap19-3	2
0	0	0	0	0	0	0	0	0	0	0	0	Krtap19-5	2
0	0	0	0	0	0	0	0	0	0	0	0	Vmn2r97	2
0	0	0	0	0	0	0	0	0	0	0	0	Vmn2r98	2
0	0	0	0	0	0	0	0	0	0	0	0	Olfr381	2
0	0	0	0	0	0	0	0	0	0	0	0	Vmn2r100	2
0	0	0	0	0	0	0	0	0	0	0	0	Vmn2r101	2
0	0	0	0	0	0	0	0	0	0	0	0	Vmn2r103	2
0	0	0	0	0	0	0	0	0	0	0	0	Vmn2r95	2
0	0	0	0	0	0	0	0	0	0	0	0	Vmn1r235	2
0	0	0	0	0	0	0	0	0	0	0	0	Vmn1r237	2
0	0	0	0	0	0	0	0	0	0	0	0	Vmn2r111	2
0	0	0	0	0	0	0	0	0	0	0	0	Vmn2r112	2
0	0	0	0	0	0	0	0	0	0	0	0	Vmn2r113	2
0	0	0	0	0	0	0	0	0	0	0	0	Vmn2r114	2
0	0	0	0	0	0	0	0	0	0	0	0	Vmn2r115	2
0	0	0	0	0	0	0	0	0	0	0	0	Krtap19-4	2
0	0	0	0	0	0	0	0	0	0	0	0	Vmn2r80	2
0	0	0	0	0	0	0	0	0	0	0	0	Olfr776	2
0	0	0	0	0	0	0	0	0	0	0	0	Vmn2r82	2
-0.50269	-0.502841	0.0188202	0.947225	-0.346063	-0.373011	-0.272079	-0.214772	0.365725	0.0465102	0.116094	0.0732441	Chodl	2
0	0	0	0	0	0	0	0	0	0	0	0	Slco6d1	2
0	0	0	0	0	0	0	0	0	0	0	0	Serpinb13	2
0	0	0	0	0	0	0	0	0	0	0	0	Serpinb3a	2
0	0	0	0	0	0	0	0	0	0	0	0	Serpinb3d	2
0	0	0	0	0	0	0	0	0	0	0	0	Serpinb3b	2
0	0	0	0	0	0	0	0	0	0	0	0	Serpinb3c	2
0	0	0	0	0	0	0	0	0	0	0	0	Sp100	2
0	0	0	0	0	0	0	0	0	0	0	0	Prl2c3	2
0	0	0	0	0	0	0	0	0	0	0	0	Olfr777	2
0	0	0	0	0	0	0	0	0	0	0	0	Olfr781	2
0	0	0	0	0	0	0	0	0	0	0	0	Olfr820	2
0	0	0	0	0	0	0	0	0	0	0	0	Olfr821	2
0	0	0	0	0	0	0	0	0	0	0	0	Olfr822	2
0	0	0	0	0	0	0	0	0	0	0	0	Olfr823	2
0	0	0	0	0	0	0	0	0	0	0	0	Olfr824	2
0	0	0	0	0	0	0	0	0	0	0	0	Olfr825	2
0	0	0	0	0	0	0	0	0	0	0	0	Cfhr1	2
1.74031	0.756269	0.129523	0.435141	-0.152462	-0.186529	-0.0589316	0.0135147	-0.0284295	0.343823	0.43179	0.377619	Nlrp4f	2
2.15494	2.45374	1.30098	1.10076	1.66128	1.16912	0.46722	2.31337	0.484517	1.00321	1.12642	1.05055	Sp140	2
-1.13637	1.31888	0.148774	-0.416849	-0.290403	-0.342492	0.944634	-0.0366234	-0.100757	4.83751	0.602923	0.520096	Pdzk1ip1	2
0	0	0	0	0	0	0	0	0	0	0	0	Vmn2r83	2
0	0	0	0	0	0	0	0	0	0	0	0	Olfr763	2
0	0	0	0	0	0	0	0	0	0	0	0	Olfr765	2
0	0	0	0	0	0	0	0	0	0	0	0	Olfr1351	2
0	0	0	0	0	0	0	0	0	0	0	0	Olfr767	2
0	0	0	0	0	0	0	0	0	0	0	0	Olfr769	2
0	0	0	0	0	0	0	0	0	0	0	0	Olfr770	2
0	0	0	0	0	0	0	0	0	0	0	0	Olfr771	2
0	0	0	0	0	0	0	0	0	0	0	0	Vmn2r81	2
0	0	0	0	0	0	0	0	0	0	0	0	Olfr772	2
0	0	0	0	0	0	0	0	0	0	0	0	Olfr775	2
0	0	0	0	0	0	0	0	0	0	0	0	Olfr768	2
0	0	0	0	0	0	0	0	0	0	0	0	Gm904	2
0	0	0	0	0	0	0	0	0	0	0	0	Ifi204	2
0	0	0	0	0	0	0	0	0	0	0	0	F13b	2
0.884906	0.165461	0.665557	-0.14413	0.759302	1.16185	0.0382117	0.128551	0.0762471	0.540438	0.65013	2.30406	Zfp429	2
1.02012	0.193252	1.01156	-0.259298	-0.195707	-0.224894	-0.115575	-0.0535062	-0.089442	0.229486	0.304851	0.258441	Olfr985	2
-0.337361	-0.487891	0.352685	-0.0449514	-0.394183	-0.412703	-0.343338	-0.303954	-0.326756	-0.124388	-0.0765671	-0.106016	Snai2	2
0	0	0	0	0	0	0	0	0	0	0	0	Olfr774	2
0	0	0	0	0	0	0	0	0	0	0	0	Olfr733	2
0	0	0	0	0	0	0	0	0	0	0	0	Olfr736	2
0	0	0	0	0	0	0	0	0	0	0	0	Olfr466	2
0	0	0	0	0	0	0	0	0	0	0	0	Scgb2b24	2
0	0	0	0	0	0	0	0	0	0	0	0	Scgb2b20	2
0	0	0	0	0	0	0	0	0	0	0	0	Scgb1b19	2
0	0	0	0	0	0	0	0	0	0	0	0	Scgb2b19	2
0	0	0	0	0	0	0	0	0	0	0	0	Olfr503	2
0	0	0	0	0	0	0	0	0	0	0	0	Scgb2b3	2
0	0	0	0	0	0	0	0	0	0	0	0	Olfr504	2
0	0	0	0	0	0	0	0	0	0	0	0	Olfr507	2
0	0	0	0	0	0	0	0	0	0	0	0	Gm5938	2
0	0	0	0	0	0	0	0	0	0	0	0	Obp1a	2
0	0	0	0	0	0	0	0	0	0	0	0	Spaca5	2
0	0	0	0	0	0	0	0	0	0	0	0	Ssx9	2
0	0	0	0	0	0	0	0	0	0	0	0	Ssxb3	2
0	0	0	0	0	0	0	0	0	0	0	0	Gm14459	2
0	0	0	0	0	0	0	0	0	0	0	0	Ssxb2	2
0	0	0	0	0	0	0	0	0	0	0	0	Ssxb1	2
0	0	0	0	0	0	0	0	0	0	0	0	Ssxb9	2
0	0	0	0	0	0	0	0	0	0	0	0	Scgb1b24	2
0	0	0	0	0	0	0	0	0	0	0	0	Scgb2b26	2
0	0	0	0	0	0	0	0	0	0	0	0	Gm5592	2
0	0	0	0	0	0	0	0	0	0	0	0	Vmn2r61	2
-0.454893	-0.456383	-0.458294	2.13583	2.1177	2.04004	0.158699	0.266977	1.76345	0.760658	2.05165	1.97068	Zfp352	2
3.98641	3.52832	2.61986	-0.140733	-0.0460318	-0.0968068	0.109705	0.230335	0.160494	0.780331	0.926804	0.836605	Rasef	2
-0.678064	-0.679553	-0.441927	1.76519	1.33427	1.26605	0.97204	0.0844324	0.023874	0.561326	0.688331	2.93658	Vmn2r87	2
0	0	0	0	0	0	0	0	0	0	0	0	4932411N23Rik	2
0	0	0	0	0	0	0	0	0	0	0	0	Tgif2lx2	2
0	0	0	0	0	0	0	0	0	0	0	0	Gm44	2
0	0	0	0	0	0	0	0	0	0	0	0	Gm14743	2
0	0	0	0	0	0	0	0	0	0	0	0	Olfr502	2
0	0	0	0	0	0	0	0	0	0	0	0	Ssxb10	2
0	0	0	0	0	0	0	0	0	0	0	0	Vmn2r76	2
0	0	0	0	0	0	0	0	0	0	0	0	Vmn2r74	2
0	0	0	0	0	0	0	0	0	0	0	0	Vmn2r73	2
0	0	0	0	0	0	0	0	0	0	0	0	Vmn2r72	2
0	0	0	0	0	0	0	0	0	0	0	0	Vmn2r71	2
0	0	0	0	0	0	0	0	0	0	0	0	Vmn2r70	2
0	0	0	0	0	0	0	0	0	0	0	0	Mrgprb3	2
0	0	0	0	0	0	0	0	0	0	0	0	Mrgprb2	2
0	0	0	0	0	0	0	0	0	0	0	0	4933421I07Rik	2
0	0	0	0	0	0	0	0	0	0	0	0	Vmn2r75	2
0	0	0	0	0	0	0	0	0	0	0	0	Olfr732	2
0	0	0	0	0	0	0	0	0	0	0	0	Olfr983	2
0	0	0	0	0	0	0	0	0	0	0	0	Olfr981	2
0	0	0	0	0	0	0	0	0	0	0	0	Krtap14	2
0	0	0	0	0	0	0	0	0	0	0	0	Krtap15	2
0	0	0	0	0	0	0	0	0	0	0	0	Olfr165	2
0	0	0	0	0	0	0	0	0	0	0	0	Krtap19-1	2
0	0	0	0	0	0	0	0	0	0	0	0	Olfr806	2
0	0	0	0	0	0	0	0	0	0	0	0	Olfr734	2
0	0	0	0	0	0	0	0	0	0	0	0	Olfr1535	2
0	0	0	0	0	0	0	0	0	0	0	0	Olfr1364	2
0	0	0	0	0	0	0	0	0	0	0	0	Olfr1362	2
0	0	0	0	0	0	0	0	0	0	0	0	Olfr11	2
0	0	0	0	0	0	0	0	0	0	0	0	Olfr1361	2
0	0	0	0	0	0	0	0	0	0	0	0	Olfr1359	2
0	0	0	0	0	0	0	0	0	0	0	0	Tlr11	2
0	0	0	0	0	0	0	0	0	0	0	0	Serpinb6d	2
0	0	0	0	0	0	0	0	0	0	0	0	Cts8	2
0	0	0	0	0	0	0	0	0	0	0	0	Cts7	2
0	0	0	0	0	0	0	0	0	0	0	0	Spata31d1c	2
0	0	0	0	0	0	0	0	0	0	0	0	2310057N15Rik	2
0	0	0	0	0	0	0	0	0	0	0	0	Krtap13	2
0	0	0	0	0	0	0	0	0	0	0	0	Csnka2ip	2
0	0	0	0	0	0	0	0	0	0	0	0	Olfr166	2
0	0	0	0	0	0	0	0	0	0	0	0	Olfr980	2
0	0	0	0	0	0	0	0	0	0	0	0	Olfr979	2
0	0	0	0	0	0	0	0	0	0	0	0	Slc10a2	2
0	0	0	0	0	0	0	0	0	0	0	0	Olfr512	2
0	0	0	0	0	0	0	0	0	0	0	0	Olfr509	2
0	0	0	0	0	0	0	0	0	0	0	0	Olfr508	2
0	0	0	0	0	0	0	0	0	0	0	0	Olfr506	2
0	0	0	0	0	0	0	0	0	0	0	0	Vmn2r47	2
0	0	0	0	0	0	0	0	0	0	0	0	Olfr982	2
0	0	0	0	0	0	0	0	0	0	0	0	Vmn2r37	2
0	0	0	0	0	0	0	0	0	0	0	0	Olfr740	2
0	0	0	0	0	0	0	0	0	0	0	0	Olfr741	2
0	0	0	0	0	0	0	0	0	0	0	0	Mucl1	2
0	0	0	0	0	0	0	0	0	0	0	0	Olfr161	2
0	0	0	0	0	0	0	0	0	0	0	0	Mefv	2
0	0	0	0	0	0	0	0	0	0	0	0	A630010A05Rik	2
0	0	0	0	0	0	0	0	0	0	0	0	Olfr738	2
0	0	0	0	0	0	0	0	0	0	0	0	Olfr164	2
-0.238765	1.06011	0.962585	2.07268	0.109917	0.0911399	1.15152	1.2713	1.20146	0.777995	0.900967	2.58164	Dach2	2
0	0	0	0	0	0	0	0	0	0	0	0	Olfr826	2
0	0	0	0	0	0	0	0	0	0	0	0	Olfr788	2
0	0	0	0	0	0	0	0	0	0	0	0	4932414J04Rik	2
0	0	0	0	0	0	0	0	0	0	0	0	Olfr1026	2
0	0	0	0	0	0	0	0	0	0	0	0	Olfr1028	2
0	0	0	0	0	0	0	0	0	0	0	0	Olfr1029	2
0	0	0	0	0	0	0	0	0	0	0	0	Olfr1031	2
0	0	0	0	0	0	0	0	0	0	0	0	Olfr1032	2
0	0	0	0	0	0	0	0	0	0	0	0	Olfr1023	2
0	0	0	0	0	0	0	0	0	0	0	0	Olfr1034	2
0	0	0	0	0	0	0	0	0	0	0	0	Olfr1012	2
0	0	0	0	0	0	0	0	0	0	0	0	Olfr1008	2
0	0	0	0	0	0	0	0	0	0	0	0	Cyp2c39	2
0	0	0	0	0	0	0	0	0	0	0	0	Cyp2c67	2
0	0	0	0	0	0	0	0	0	0	0	0	Olfr357	2
0	0	0	0	0	0	0	0	0	0	0	0	Olfr358	2
0	0	0	0	0	0	0	0	0	0	0	0	Olfr360	2
0	0	0	0	0	0	0	0	0	0	0	0	Olfr361	2
0	0	0	0	0	0	0	0	0	0	0	0	Olfr1009	2
0	0	0	0	0	0	0	0	0	0	0	0	Olfr362	2
0	0	0	0	0	0	0	0	0	0	0	0	Olfr1024	2
0	0	0	0	0	0	0	0	0	0	0	0	Olfr996	2
0	0	0	0	0	0	0	0	0	0	0	0	Olfr1022	2
0	0	0	0	0	0	0	0	0	0	0	0	Olfr1020	2
0	0	0	0	0	0	0	0	0	0	0	0	Vmn1r49	2
0	0	0	0	0	0	0	0	0	0	0	0	Vmn1r30	2
0	0	0	0	0	0	0	0	0	0	0	0	A530053G22Rik	2
0	0	0	0	0	0	0	0	0	0	0	0	Vmn1r33	2
0	0	0	0	0	0	0	0	0	0	0	0	Vmn1r34	2
0	0	0	0	0	0	0	0	0	0	0	0	Vmn1r35	2
0	0	0	0	0	0	0	0	0	0	0	0	Vmn1r36	2
0	0	0	0	0	0	0	0	0	0	0	0	Vmn1r37	2
0	0	0	0	0	0	0	0	0	0	0	0	Vmn1r31	2
0	0	0	0	0	0	0	0	0	0	0	0	Olfr1124	2
0	0	0	0	0	0	0	0	0	0	0	0	Olfr1123	2
0	0	0	0	0	0	0	0	0	0	0	0	Olfr1122	2
0	0	0	0	0	0	0	0	0	0	0	0	Olfr1014	2
0	0	0	0	0	0	0	0	0	0	0	0	Olfr1015	2
0	0	0	0	0	0	0	0	0	0	0	0	Olfr1016	2
0	0	0	0	0	0	0	0	0	0	0	0	Olfr1018	2
0	0	0	0	0	0	0	0	0	0	0	0	Olfr1019	2
0	0	0	0	0	0	0	0	0	0	0	0	Olfr1013	2
0	0	0	0	0	0	0	0	0	0	0	0	Olfr998	2
0	0	0	0	0	0	0	0	0	0	0	0	Olfr1000	2
0	0	0	0	0	0	0	0	0	0	0	0	Olfr1002	2
0	0	0	0	0	0	0	0	0	0	0	0	Olfr1058	2
0	0	0	0	0	0	0	0	0	0	0	0	Olfr1057	2
0	0	0	0	0	0	0	0	0	0	0	0	Olfr1039	2
0	0	0	0	0	0	0	0	0	0	0	0	Olfr1040	2
0	0	0	0	0	0	0	0	0	0	0	0	Olfr1042	2
0	0	0	0	0	0	0	0	0	0	0	0	Olfr1043	2
0	0	0	0	0	0	0	0	0	0	0	0	Olfr1044	2
0	0	0	0	0	0	0	0	0	0	0	0	Olfr52	2
0	0	0	0	0	0	0	0	0	0	0	0	Olfr1046	2
0	0	0	0	0	0	0	0	0	0	0	0	Olfr1047	2
0	0	0	0	0	0	0	0	0	0	0	0	Olfr1048	2
0	0	0	0	0	0	0	0	0	0	0	0	Olfr1049	2
0	0	0	0	0	0	0	0	0	0	0	0	Olfr1051	2
0	0	0	0	0	0	0	0	0	0	0	0	Olfr1052	2
0	0	0	0	0	0	0	0	0	0	0	0	Olfr1054	2
0	0	0	0	0	0	0	0	0	0	0	0	Olfr1055	2
0	0	0	0	0	0	0	0	0	0	0	0	Olfr1056	2
0	0	0	0	0	0	0	0	0	0	0	0	Olfr1062	2
0	0	0	0	0	0	0	0	0	0	0	0	Olfr1086	2
0	0	0	0	0	0	0	0	0	0	0	0	Olfr1121	2
0	0	0	0	0	0	0	0	0	0	0	0	Olfr1120	2
0	0	0	0	0	0	0	0	0	0	0	0	Olfr154	2
0	0	0	0	0	0	0	0	0	0	0	0	Olfr1006	2
0	0	0	0	0	0	0	0	0	0	0	0	Olfr366	2
0	0	0	0	0	0	0	0	0	0	0	0	Olfr1036	2
0	0	0	0	0	0	0	0	0	0	0	0	Olfr1037	2
0	0	0	0	0	0	0	0	0	0	0	0	Olfr1038-ps	2
0	0	0	0	0	0	0	0	0	0	0	0	Olfr1066	2
0	0	0	0	0	0	0	0	0	0	0	0	Olfr228	2
0	0	0	0	0	0	0	0	0	0	0	0	Vmn1r29	2
0	0	0	0	0	0	0	0	0	0	0	0	Olfr1076	2
0	0	0	0	0	0	0	0	0	0	0	0	Olfr1080	2
0	0	0	0	0	0	0	0	0	0	0	0	Olfr1084	2
0	0	0	0	0	0	0	0	0	0	0	0	Olfr1065	2
0	0	0	0	0	0	0	0	0	0	0	0	Olfr1085	2
0	0	0	0	0	0	0	0	0	0	0	0	Olfr1087	2
0	0	0	0	0	0	0	0	0	0	0	0	Olfr1089	2
0	0	0	0	0	0	0	0	0	0	0	0	Olfr1115	2
0	0	0	0	0	0	0	0	0	0	0	0	Olfr1118	2
0	0	0	0	0	0	0	0	0	0	0	0	Olfr1079	2
0	0	0	0	0	0	0	0	0	0	0	0	Vmn1r28	2
0	0	0	0	0	0	0	0	0	0	0	0	Vmn1r27	2
0	0	0	0	0	0	0	0	0	0	0	0	Vmn1r26	2
0	0	0	0	0	0	0	0	0	0	0	0	Olfr794	2
0	0	0	0	0	0	0	0	0	0	0	0	Vmn2r117	2
0	0	0	0	0	0	0	0	0	0	0	0	Vmn2r118	2
0	0	0	0	0	0	0	0	0	0	0	0	Dmrt2	2
0	0	0	0	0	0	0	0	0	0	0	0	Mup3	2
0	0	0	0	0	0	0	0	0	0	0	0	Mup21	2
0	0	0	0	0	0	0	0	0	0	0	0	Gm11487	2
0	0	0	0	0	0	0	0	0	0	0	0	Gm428	2
0	0	0	0	0	0	0	0	0	0	0	0	2310002L09Rik	2
0	0	0	0	0	0	0	0	0	0	0	0	Ifnz	2
0	0	0	0	0	0	0	0	0	0	0	0	Mup20	2
0	0	0	0	0	0	0	0	0	0	0	0	Gm13277	2
0	0	0	0	0	0	0	0	0	0	0	0	Ifna7	2
0	0	0	0	0	0	0	0	0	0	0	0	Ifna11	2
0	0	0	0	0	0	0	0	0	0	0	0	Ifna6	2
0	0	0	0	0	0	0	0	0	0	0	0	Ifna1	2
0	0	0	0	0	0	0	0	0	0	0	0	Ifne	2
0	0	0	0	0	0	0	0	0	0	0	0	Olfr802	2
0	0	0	0	0	0	0	0	0	0	0	0	Olfr801	2
0	0	0	0	0	0	0	0	0	0	0	0	Olfr800	2
0	0	0	0	0	0	0	0	0	0	0	0	Olfr799	2
0	0	0	0	0	0	0	0	0	0	0	0	Olfr20	2
0	0	0	0	0	0	0	0	0	0	0	0	Olfr376	2
0	0	0	0	0	0	0	0	0	0	0	0	Olfr1	2
0	0	0	0	0	0	0	0	0	0	0	0	Olfr378	2
0	0	0	0	0	0	0	0	0	0	0	0	Olfr827	2
0	0	0	0	0	0	0	0	0	0	0	0	Olfr780	2
0	0	0	0	0	0	0	0	0	0	0	0	Olfr805	2
0	0	0	0	0	0	0	0	0	0	0	0	Olfr803	2
0	0	0	0	0	0	0	0	0	0	0	0	Skint11	2
0	0	0	0	0	0	0	0	0	0	0	0	Olfr784	2
0	0	0	0	0	0	0	0	0	0	0	0	Olfr787	2
-0.551695	1.57058	-0.463879	0.642381	-0.139211	2.7759	-0.0125788	0.0855079	1.51544	0.532719	0.65182	0.578477	Slc38a5	2
0	0	0	0	0	0	0	0	0	0	0	0	Olfr790	2
0	0	0	0	0	0	0	0	0	0	0	0	Olfr791	2
0	0	0	0	0	0	0	0	0	0	0	0	Olfr804	2
0	0	0	0	0	0	0	0	0	0	0	0	Olfr792	2
0	0	0	0	0	0	0	0	0	0	0	0	Olfr796	2
0	0	0	0	0	0	0	0	0	0	0	0	Olfr798	2
0	0	0	0	0	0	0	0	0	0	0	0	Olfr786	2
0	0	0	0	0	0	0	0	0	0	0	0	Tespa1	2
0	0	0	0	0	0	0	0	0	0	0	0	Gm13278	2
0	0	0	0	0	0	0	0	0	0	0	0	1700009N14Rik	2
0	0	0	0	0	0	0	0	0	0	0	0	Nlrp2	2
0	0	0	0	0	0	0	0	0	0	0	0	Vmn1r58	2
0	0	0	0	0	0	0	0	0	0	0	0	Vmn1r59	2
0	0	0	0	0	0	0	0	0	0	0	0	Vmn1r52	2
0	0	0	0	0	0	0	0	0	0	0	0	Vmn1r60	2
0	0	0	0	0	0	0	0	0	0	0	0	Vmn1r64	2
0	0	0	0	0	0	0	0	0	0	0	0	Vmn2r30	2
0	0	0	0	0	0	0	0	0	0	0	0	Vmn2r31	2
0	0	0	0	0	0	0	0	0	0	0	0	Vmn2r34	2
0	0	0	0	0	0	0	0	0	0	0	0	Vmn2r45	2
0	0	0	0	0	0	0	0	0	0	0	0	Vmn2r38	2
0	0	0	0	0	0	0	0	0	0	0	0	Vmn1r61	2
0	0	0	0	0	0	0	0	0	0	0	0	4933402N22Rik	2
0	0	0	0	0	0	0	0	0	0	0	0	Vmn1r50	2
0	0	0	0	0	0	0	0	0	0	0	0	Vmn1r48	2
0	0	0	0	0	0	0	0	0	0	0	0	Vmn2r16	2
0	0	0	0	0	0	0	0	0	0	0	0	Vmn2r17	2
0	0	0	0	0	0	0	0	0	0	0	0	Pira2	2
0	0	0	0	0	0	0	0	0	0	0	0	Vmn1r54	2
0	0	0	0	0	0	0	0	0	0	0	0	Vmn1r53	2
0	0	0	0	0	0	0	0	0	0	0	0	Vmn2r15	2
0	0	0	0	0	0	0	0	0	0	0	0	4921509C19Rik	2
0	0	0	0	0	0	0	0	0	0	0	0	Olfr153	2
0	0	0	0	0	0	0	0	0	0	0	0	Olfr1128	2
0	0	0	0	0	0	0	0	0	0	0	0	Olfr1130	2
0	0	0	0	0	0	0	0	0	0	0	0	Olfr1131	2
0	0	0	0	0	0	0	0	0	0	0	0	Olfr1132	2
0	0	0	0	0	0	0	0	0	0	0	0	Olfr1133	2
0	0	0	0	0	0	0	0	0	0	0	0	Stpg2	2
0	0	0	0	0	0	0	0	0	0	0	0	Cyp4a12a	2
0	0	0	0	0	0	0	0	0	0	0	0	Olfr1134	2
0	0	0	0	0	0	0	0	0	0	0	0	Olfr1137	2
0	0	0	0	0	0	0	0	0	0	0	0	Olfr1138	2
0	0	0	0	0	0	0	0	0	0	0	0	Olfr1140	2
0	0	0	0	0	0	0	0	0	0	0	0	Cst10	2
0	0	0	0	0	0	0	0	0	0	0	0	Gm14151	2
0	0	0	0	0	0	0	0	0	0	0	0	Olfr1135	2
0	0	0	0	0	0	0	0	0	0	0	0	Olfr1126	2
0	0	0	0	0	0	0	0	0	0	0	0	Cyp4a31	2
0	0	0	0	0	0	0	0	0	0	0	0	Olfr1136	2
1.87355	1.68556	2.71318	-0.162438	-0.0859504	-0.131626	0.0394512	0.136584	0.0803471	0.579449	0.697391	0.624762	Nlrp4a	2
-0.47741	-0.477966	-0.434173	0.945361	1.09232	0.57839	-0.0731133	1.40522	-0.0368328	0.40594	0.510572	1.36891	Tal1	3
-0.586997	-0.146158	-0.546841	-0.517919	-0.470734	-0.0535094	-0.417368	0.0666167	-0.399965	-0.187568	-0.137376	-0.168284	A530032D15Rik	3
-0.947349	-0.947357	-0.947367	-0.90824	-0.891213	-0.738496	-0.871956	-0.85704	-0.865676	-0.789032	-0.77092	-0.782073	Vmn1r175	3
-0.947349	-0.947357	-0.947367	-0.90824	-0.891213	-0.738496	-0.871956	-0.85704	-0.865676	-0.789032	-0.77092	-0.782073	Psg20	3
-0.947349	-0.947357	-0.947367	-0.90824	-0.891213	-0.738496	-0.871956	-0.85704	-0.865676	-0.789032	-0.77092	-0.782073	Vmn2r39	3
-0.947349	-0.947357	-0.947367	-0.90824	-0.891213	-0.738496	-0.871956	-0.85704	-0.865676	-0.789032	-0.77092	-0.782073	Vmn2r44	3
-0.947349	-0.947357	-0.947367	-0.90824	-0.891213	-0.738496	-0.871956	-0.85704	-0.865676	-0.789032	-0.77092	-0.782073	Vmn2r28	3
-0.947349	-0.947357	-0.947367	-0.90824	-0.891213	-0.738496	-0.871956	-0.85704	-0.865676	-0.789032	-0.77092	-0.782073	Cyp4a14	3
-0.947349	-0.947357	-0.947367	-0.90824	-0.891213	-0.738496	-0.871956	-0.85704	-0.865676	-0.789032	-0.77092	-0.782073	Gm13288	3
-0.947349	-0.947357	-0.947367	-0.90824	-0.891213	-0.738496	-0.871956	-0.85704	-0.865676	-0.789032	-0.77092	-0.782073	Vmn2r96	3
-0.947349	-0.947357	-0.947367	-0.90824	-0.891213	-0.738496	-0.871956	-0.85704	-0.865676	-0.789032	-0.77092	-0.782073	Olfr739	3
-0.947349	-0.947357	-0.947367	-0.90824	-0.891213	-0.738496	-0.871956	-0.85704	-0.865676	-0.789032	-0.77092	-0.782073	Olfr735	3
-0.969894	-0.969895	-0.937637	-0.957683	-0.951684	-0.954155	-0.944898	-0.939643	-0.942686	-0.915681	-0.909299	-0.913229	Nlrp9a	3
-1.00655	-1.00793	-1.00264	-1.0032	-1.00057	-1.00165	-0.997597	-0.995295	-0.996628	-0.984799	-0.982004	-0.983726	Igfl3	3
-1.00408	-1.0105	-1.0105	-1.00578	-1.00316	-1.00424	-1.00021	-0.99792	-0.999245	-0.987487	-0.984708	-0.986419	Ifna4	3
-0.932357	-0.932363	-0.932371	-0.755781	-0.883199	-0.889462	-0.866004	-0.852686	-0.860397	-0.791963	-0.775791	-0.78575	Vmn2r102	3
-1.03061	-1.03061	-1.01969	-1.02289	-1.01947	-1.02088	-1.01559	-1.01259	-1.01432	-0.998892	-0.995245	-0.997491	Vmn2r3	3
-1.4018	-1.40202	-1.4023	-1.14935	-1.08945	-1.11413	-1.0217	-0.969224	-0.999606	-0.729964	-0.104292	-0.705483	Vmn1r116	3
-1.4018	-1.40202	-1.4023	-1.14935	-1.08945	-1.11413	-1.0217	-0.969224	-0.999606	-0.729964	-0.104292	-0.705483	Gm13283	3
-1.4018	-1.40202	-1.4023	-1.14935	-1.08945	-1.11413	-1.0217	-0.969224	-0.999606	-0.729964	-0.104292	-0.705483	Gm13271	3
-1.46695	-1.42602	-1.40047	-1.04981	-0.964268	-0.999508	-0.867518	-0.792578	-0.835966	-0.450899	0.442602	0.386566	Trpv3	3
-1.39718	-1.39718	-1.3971	-1.39596	-1.39576	-1.39584	-1.39554	-1.39537	-1.39547	-1.3946	-1.39439	-1.39452	Vmn1r83	3
-1.39718	-1.39718	-1.3971	-1.39596	-1.39576	-1.39584	-1.39554	-1.39537	-1.39547	-1.3946	-1.39439	-1.39452	Olfr1082	3
-1.39718	-1.39718	-1.3971	-1.39596	-1.39576	-1.39584	-1.39554	-1.39537	-1.39547	-1.3946	-1.39439	-1.39452	Gm906	3
-1.39718	-1.39718	-1.3971	-1.39596	-1.39576	-1.39584	-1.39554	-1.39537	-1.39547	-1.3946	-1.39439	-1.39452	Gm7609	3
-1.39455	-1.3947	-1.3947	-1.39303	-1.39277	-1.39288	-1.39247	-1.39224	-1.39237	-1.39118	-1.3909	-1.39107	Gm13276	3
-1.33267	-1.33267	-1.33239	-1.33052	-1.33014	-1.33029	-1.3297	-1.32936	-1.32955	-1.32781	-1.32739	-1.32765	V1ra8	3
-0.947349	-0.947357	-0.947367	-0.90824	-0.891213	-0.738496	-0.871956	-0.85704	-0.865676	-0.789032	-0.77092	-0.782073	Ssxb8	3
-1.33267	-1.33267	-1.33239	-1.33052	-1.33014	-1.33029	-1.3297	-1.32936	-1.32955	-1.32781	-1.32739	-1.32765	Ifna5	3
-0.958969	-0.958978	-0.95899	-0.91576	-0.724564	-0.90493	-0.876512	-0.860378	-0.869719	-0.786814	-0.767223	-0.779287	Trpv1	3
-0.958969	-0.958978	-0.95899	-0.91576	-0.724564	-0.90493	-0.876512	-0.860378	-0.869719	-0.786814	-0.767223	-0.779287	Olfr365	3
0	0	0	0	0	0	0	0	0	0	0	0	Vmn1r114	3
0	0	0	0	0	0	0	0	0	0	0	0	Vmn1r128	3
0	0	0	0	0	0	0	0	0	0	0	0	Vmn1r129	3
0	0	0	0	0	0	0	0	0	0	0	0	Vmn1r125	3
0	0	0	0	0	0	0	0	0	0	0	0	Vmn1r124	3
0	0	0	0	0	0	0	0	0	0	0	0	Gm6902	3
0	0	0	0	0	0	0	0	0	0	0	0	Vmn1r126	3
0	0	0	0	0	0	0	0	0	0	0	0	Vmn1r127	3
-0.750321	-0.750675	-0.496743	0.145471	-0.465153	0.209799	-0.372548	-0.300818	0.425777	0.0262232	0.881445	0.0596854	Ikzf1	3
-0.999304	-0.999672	0.984285	-0.827688	-0.742686	-0.777702	-0.64655	-0.572085	-0.615198	-0.232573	-0.142155	-0.197835	Zscan4d	3
-1.01588	-1.01588	-1.00998	-1.01126	-1.00877	-1.0098	-1.00595	-1.00377	-1.00503	-0.993825	-0.991176	-0.992808	Sult2a4	3
-1.00731	-1.00731	-1.0006	-1.00254	-0.999861	-1.00096	-0.996832	-0.994485	-0.995844	-0.983786	-0.980936	-0.982691	Olfr984	3
-0.996276	-0.996291	-0.996311	-0.939303	-0.916547	-0.925921	-0.677329	-0.870874	-0.882416	-0.779982	-0.755775	-0.770682	Lilra6	3
-0.996276	-0.996291	-0.996311	-0.939303	-0.916547	-0.925921	-0.677329	-0.870874	-0.882416	-0.779982	-0.755775	-0.770682	Ankfn1	3
-1.00738	-1.00738	-0.990024	-0.997975	-0.993619	-0.995414	-0.988693	-0.984877	-0.987086	-0.967479	-0.962845	-0.965699	Vmn2r90	3
-0.98828	-0.966094	-0.986502	-0.977539	-0.972395	-0.974514	-0.966577	-0.962071	-0.96468	-0.941525	-0.936053	-0.939423	Ifi202b	3
-1.00619	-1.00652	-0.986027	-0.764473	-0.688617	-0.025701	0.108789	-0.536372	-0.574846	-0.233392	0.558911	-0.202391	Zpbp	3
-1.00297	-1.00297	-0.984167	-0.993242	-0.988702	-0.990572	-0.983567	-0.97959	-0.981892	-0.961456	-0.956626	-0.9596	Olfr1061	3
-0.958969	-0.958978	-0.95899	-0.91576	-0.724564	-0.90493	-0.876512	-0.860378	-0.869719	-0.786814	-0.767223	-0.779287	Gm4884	3
-0.958969	-0.958978	-0.95899	-0.91576	-0.724564	-0.90493	-0.876512	-0.860378	-0.869719	-0.786814	-0.767223	-0.779287	Gm5065	3
-0.958969	-0.958978	-0.95899	-0.91576	-0.724564	-0.90493	-0.876512	-0.860378	-0.869719	-0.786814	-0.767223	-0.779287	Mug2	3
-0.958969	-0.958978	-0.95899	-0.91576	-0.724564	-0.90493	-0.876512	-0.860378	-0.869719	-0.786814	-0.767223	-0.779287	Cyp4b1	3
-0.958969	-0.958978	-0.95899	-0.91576	-0.724564	-0.90493	-0.876512	-0.860378	-0.869719	-0.786814	-0.767223	-0.779287	Cyp4a32	3
-0.958969	-0.958978	-0.95899	-0.91576	-0.724564	-0.90493	-0.876512	-0.860378	-0.869719	-0.786814	-0.767223	-0.779287	Vmn2r5	3
-0.958969	-0.958978	-0.95899	-0.91576	-0.724564	-0.90493	-0.876512	-0.860378	-0.869719	-0.786814	-0.767223	-0.779287	Olfr1053	3
-0.958969	-0.958978	-0.95899	-0.91576	-0.724564	-0.90493	-0.876512	-0.860378	-0.869719	-0.786814	-0.767223	-0.779287	Tmprss15	3
0	0	0	0	0	0	0	0	0	0	0	0	Vmn1r122	3
-1.33001	-1.3296	-1.33001	-1.32742	-1.32695	-1.32715	-1.32643	-1.32602	-1.32625	-1.32415	-1.32365	-1.32396	Olfr380	3
-1.29174	-1.29188	-1.29204	-1.09908	-1.04759	-1.0688	-0.989359	-0.944251	-0.970367	-0.255553	-0.683819	-0.717548	Vmn2r58	3
-0.758432	-0.755557	-0.618078	-0.749756	-0.739606	-0.746342	-0.721113	-0.706788	-0.715082	-0.641477	-0.624083	-0.634794	Unc93a	3
-0.746055	-0.742964	-0.586195	-0.73626	-0.726665	-0.733983	-0.706576	-0.691015	-0.700024	-0.620067	-0.601172	-0.612807	Spata22	3
-0.354459	-0.674925	-0.550225	-0.641885	-0.618123	-0.627912	-0.591247	-0.57043	-0.582483	-0.475518	-0.450241	-0.465807	Pramel6	3
-0.671967	-0.659981	-0.0549047	-0.626341	-0.596157	-0.608591	-0.56202	-0.535578	-0.550887	-0.415021	-0.382914	-0.402686	Trim43c	3
-0.740715	-0.725836	-0.456466	-0.713754	-0.69382	-0.702032	-0.671275	-0.653812	-0.663923	-0.574192	-0.552988	-0.566046	Vmn1r32	3
-0.708746	-0.708761	-0.256898	-0.66959	-0.644895	-0.655068	-0.616965	-0.595331	-0.607857	-0.496696	-0.470427	-0.486604	Zscan4f	3
-0.748834	-0.748854	-0.748881	-0.199822	-0.672461	-0.683943	-0.640938	-0.616521	-0.630658	-0.505196	-0.475548	-0.493805	Olfr782	3
-0.74875	-0.748775	-0.748808	-0.407533	-0.376954	-0.676409	-0.629228	-0.602441	-0.61795	-0.480307	-0.44778	-0.46781	Vmn2r86	3
-0.753644	-0.753671	-0.753704	-0.6983	-0.667393	-0.102624	-0.632438	-0.605362	-0.621038	-0.481915	-0.449039	-0.469284	Vmn2r52	3
-0.876119	-0.87632	-0.876577	-0.111336	-0.636829	-0.0525588	-0.561751	-0.503598	-0.537267	0.384287	-0.167844	-0.211327	Hephl1	3
-0.869515	-0.909672	-0.909686	-0.864743	-0.65629	-0.852934	-0.821952	-0.804362	-0.814546	-0.724159	-0.702799	-0.715953	Naip1	3
-0.917714	-0.921363	-0.913356	-0.91862	-0.913749	-0.915755	-0.908239	-0.903972	-0.906443	-0.884517	-0.879335	-0.882526	Vmn2r49	3
-0.920048	-0.920055	-0.908317	-0.7356	-0.868383	-0.874909	-0.850464	-0.836585	-0.844621	-0.773305	-0.756453	-0.766831	Vmn1r47	3
-0.949542	-0.948125	-0.908246	-0.935855	-0.92892	-0.931777	-0.921078	-0.915003	-0.91852	-0.887305	-0.879929	-0.884471	Olfr510	3
-0.762975	-0.763004	-0.763041	-0.704071	-0.371319	-0.384524	-0.635766	-0.607686	-0.623943	-0.479658	-0.445562	-0.466559	Cyp2b10	3
-0.945407	-0.945417	-0.930874	-0.900415	-0.702851	-0.889224	-0.85986	-0.843188	-0.852841	-0.767175	-0.746932	-0.759398	Vmn1r51	3
-0.900556	-0.832488	-0.892846	-0.883391	-0.874069	-0.87791	-0.863527	-0.85536	-0.860088	-0.818127	-0.808212	-0.814318	Nlrp12	3
-0.939866	-0.939868	-0.891043	-0.925354	-0.917922	-0.920984	-0.909516	-0.903005	-0.906775	-0.873319	-0.865413	-0.870281	Cyp2b19	3
-0.914142	-0.914153	-0.87744	-0.869222	-0.662204	-0.857495	-0.826726	-0.809257	-0.819371	-0.729606	-0.708394	-0.721456	Olfr773	3
-0.890751	-0.851908	-0.849351	-0.873675	-0.864089	-0.868038	-0.853248	-0.84485	-0.849712	-0.806563	-0.796367	-0.802646	Dmrt3	3
-0.843994	-0.844046	-0.844112	-0.756784	-0.716723	-0.733226	0.0802273	-0.636319	-0.656638	-0.476307	-0.433693	-0.459935	Cfhr2	3
-0.880237	-0.880239	-0.783921	-0.861	-0.850434	-0.854787	-0.838484	-0.829228	-0.834587	-0.787027	-0.775789	-0.782709	Cyp2b9	3
-0.535245	-0.782068	-0.782077	-0.752503	-0.73493	-0.742169	-0.715055	-0.69966	-0.708573	-0.629469	-0.610776	-0.622288	Cyp4a12b	3
-0.77399	-0.774022	-0.774062	-0.711477	-0.0557436	-0.691965	-0.640769	-0.611701	-0.62853	-0.47917	-0.443875	-0.46561	Vmn2r4	3
-0.77399	-0.774022	-0.774062	-0.711477	-0.0557436	-0.691965	-0.640769	-0.611701	-0.62853	-0.47917	-0.443875	-0.46561	Spata31	3
-0.932357	-0.932363	-0.932371	-0.755781	-0.883199	-0.889462	-0.866004	-0.852686	-0.860397	-0.791963	-0.775791	-0.78575	Serpinb11	3
-1.32737	-1.32789	-1.32789	-1.32496	-1.32443	-1.32465	-1.32383	-1.32337	-1.32363	-1.32125	-1.32069	-1.32104	Gm13275	3
-0.753644	-0.753671	-0.753704	-0.6983	-0.667393	-0.102624	-0.632438	-0.605362	-0.621038	-0.481915	-0.449039	-0.469284	9330158H04Rik	3
-0.728061	-0.728085	-0.717885	-0.399275	-0.647942	-0.381828	-0.614386	-0.588394	-0.603442	-0.469887	-0.438327	-0.457762	Gm8765	3
-1.29174	-1.29188	-1.29204	-1.09908	-1.04759	-1.0688	-0.989359	-0.944251	-0.970367	-0.255553	-0.683819	-0.717548	Krtap8-1	3
-1.26953	-1.26953	-1.26898	-1.26675	-1.26617	-1.26641	-1.26551	-1.265	-1.2653	-1.26268	-1.26206	-1.26244	Cpa6	3
-1.22886	-1.22916	-1.22954	-0.962922	-0.893166	-0.921902	-0.159879	-0.753163	-0.788544	-0.474545	0.254049	-0.446037	Gm4788	3
-1.20772	-1.20772	-1.20687	-1.20462	-1.20384	-1.20416	-1.20297	-1.20229	-1.20268	-1.1992	-1.19837	-1.19888	Sult2a5	3
-1.20552	-1.20496	-1.20505	-1.2021	-1.20125	-1.2016	-1.20028	-1.19953	-1.19997	-1.19613	-1.19522	-1.19578	Vmn2r32	3
-1.14689	-1.14689	-1.14573	-1.14375	-1.14279	-1.14318	-1.14169	-1.14085	-1.14134	-1.13699	-1.13596	-1.13659	Pramel7	3
-1.1429	-1.14122	-1.14291	-1.13911	-1.13795	-1.13843	-1.13663	-1.13562	-1.13621	-1.13097	-1.12973	-1.1305	Vmn1r91	3
-1.0928	-1.09298	-1.09322	-0.897088	-0.26776	-0.861439	-0.767902	-0.714795	-0.745543	0.0960453	-0.408175	-0.447885	Vmn1r67	3
-1.07709	-1.07796	-1.07638	-1.07428	-1.07279	-1.07341	-1.07111	-1.0698	-1.07056	-1.06385	-1.06227	-1.06324	Olfr1030	3
-1.06848	-1.06864	-1.06885	-0.331283	-0.825622	-0.849919	-0.758913	-0.707242	-0.737158	0.0816645	-0.408917	-0.447552	Naip6	3
-1.06939	-1.0694	-1.06687	-1.06577	-1.06423	-1.06486	-1.06248	-1.06113	-1.06191	-1.05498	-1.05334	-1.05435	Gm13285	3
-1.0572	-1.0572	-1.05409	-1.05333	-1.05159	-1.05231	-1.04964	-1.04812	-1.049	-1.0412	-1.03936	-1.04049	Zscan4c	3
-1.03312	-1.03642	-1.03693	-1.03268	-1.03062	-1.03147	-1.02828	-1.02647	-1.02752	-1.01822	-1.01602	-1.01737	Tmem225	3
-1.0213	-1.03192	-1.03192	-1.0243	-1.02092	-1.02231	-1.0171	-1.01414	-1.01585	-1.00064	-0.99704	-0.999254	Scgb1b3	3
-1.0349	-1.0349	-1.03048	-1.03061	-1.0285	-1.02937	-1.02611	-1.02426	-1.02533	-1.01583	-1.01358	-1.01497	Olfr1045	3
-0.932357	-0.932363	-0.932371	-0.755781	-0.883199	-0.889462	-0.866004	-0.852686	-0.860397	-0.791963	-0.775791	-0.78575	Bcl2a1a	3
-0.932357	-0.932363	-0.932371	-0.755781	-0.883199	-0.889462	-0.866004	-0.852686	-0.860397	-0.791963	-0.775791	-0.78575	Vmn2r57	3
0.0112564	-0.672447	-0.672482	-0.624056	-0.591904	-0.605149	-0.555541	-0.527375	-0.543683	-0.398956	-0.364756	-0.385817	Olfr1033	3
-0.716226	-0.71627	-0.716325	0.199939	-0.610595	-0.626493	-0.566948	-0.53314	-0.552714	-0.378996	-0.337945	-0.363225	Vmn2r93	3
-0.74875	-0.748775	-0.748808	-0.407533	-0.376954	-0.676409	-0.629228	-0.602441	-0.61795	-0.480307	-0.44778	-0.46781	Cyp2a4	3
-0.74875	-0.748775	-0.748808	-0.407533	-0.376954	-0.676409	-0.629228	-0.602441	-0.61795	-0.480307	-0.44778	-0.46781	Cyp4a10	3
-0.74875	-0.748775	-0.748808	-0.407533	-0.376954	-0.676409	-0.629228	-0.602441	-0.61795	-0.480307	-0.44778	-0.46781	Cyp2c68	3
-0.74875	-0.748775	-0.748808	-0.407533	-0.376954	-0.676409	-0.629228	-0.602441	-0.61795	-0.480307	-0.44778	-0.46781	C130026I21Rik	3
-0.563521	-0.548108	-0.746824	-0.678026	-0.644527	-0.658327	-0.60664	-0.577293	-0.280024	-0.443492	-0.407858	-0.429801	Isl1	3
-0.735255	-0.38816	-0.728249	-0.702046	-0.680312	-0.689265	-0.655731	-0.636691	-0.647714	-0.549882	-0.526763	-0.540999	4930453H23Rik	3
-0.836495	-0.836499	-0.691457	-0.813794	-0.80071	-0.8061	-0.785911	-0.774449	-0.781085	-0.722188	-0.70827	-0.716841	Sptlc3	3
0	0	0	0	0	0	0	0	0	0	0	0	Vmn1r121	3
0	0	0	0	0	0	0	0	0	0	0	0	Olfr1129	3
0	0	0	0	0	0	0	0	0	0	0	0	Vmn1r119	3
0	0	0	0	0	0	0	0	0	0	0	0	Vmn1r73	3
0	0	0	0	0	0	0	0	0	0	0	0	Vmn1r72	3
0	0	0	0	0	0	0	0	0	0	0	0	Zscan4b	3
0	0	0	0	0	0	0	0	0	0	0	0	Vmn1r71	3
0	0	0	0	0	0	0	0	0	0	0	0	Nlrp4b	3
0	0	0	0	0	0	0	0	0	0	0	0	Vmn1r70	3
0	0	0	0	0	0	0	0	0	0	0	0	Vmn1r69	3
0	0	0	0	0	0	0	0	0	0	0	0	Vmn1r68	3
0	0	0	0	0	0	0	0	0	0	0	0	Vmn1r66	3
0	0	0	0	0	0	0	0	0	0	0	0	Scgb2b2	3
0	0	0	0	0	0	0	0	0	0	0	0	Vmn2r51	3
0	0	0	0	0	0	0	0	0	0	0	0	Vmn2r50	3
0	0	0	0	0	0	0	0	0	0	0	0	Vmn1r81	3
0	0	0	0	0	0	0	0	0	0	0	0	Psg27	3
0	0	0	0	0	0	0	0	0	0	0	0	Vmn1r82	3
0	0	0	0	0	0	0	0	0	0	0	0	2900092C05Rik	3
0	0	0	0	0	0	0	0	0	0	0	0	Psg26	3
0	0	0	0	0	0	0	0	0	0	0	0	Psg28	3
0	0	0	0	0	0	0	0	0	0	0	0	Psg18	3
0	0	0	0	0	0	0	0	0	0	0	0	Mill1	3
0	0	0	0	0	0	0	0	0	0	0	0	Ceacam12	3
0	0	0	0	0	0	0	0	0	0	0	0	Ceacam13	3
0	0	0	0	0	0	0	0	0	0	0	0	Obox3	3
0	0	0	0	0	0	0	0	0	0	0	0	Obox1	3
0	0	0	0	0	0	0	0	0	0	0	0	Obox2	3
0	0	0	0	0	0	0	0	0	0	0	0	Vmn1r74	3
0	0	0	0	0	0	0	0	0	0	0	0	Sult2a7	3
0	0	0	0	0	0	0	0	0	0	0	0	Vmn1r75	3
0	0	0	0	0	0	0	0	0	0	0	0	Vmn1r77	3
0	0	0	0	0	0	0	0	0	0	0	0	Vmn1r120	3
0	0	0	0	0	0	0	0	0	0	0	0	Nlrp9c	3
0	0	0	0	0	0	0	0	0	0	0	0	Vmn1r184	3
0	0	0	0	0	0	0	0	0	0	0	0	Cyp2b13	3
0	0	0	0	0	0	0	0	0	0	0	0	Cyp2a22	3
0	0	0	0	0	0	0	0	0	0	0	0	Vmn1r181	3
0	0	0	0	0	0	0	0	0	0	0	0	Vmn1r180	3
0	0	0	0	0	0	0	0	0	0	0	0	Nlrp5	3
0	0	0	0	0	0	0	0	0	0	0	0	Vmn1r179	3
0	0	0	0	0	0	0	0	0	0	0	0	Vmn1r177	3
0	0	0	0	0	0	0	0	0	0	0	0	Vmn1r176	3
0	0	0	0	0	0	0	0	0	0	0	0	Vmn1r174	3
0	0	0	0	0	0	0	0	0	0	0	0	Vmn1r173	3
0	0	0	0	0	0	0	0	0	0	0	0	Vmn1r172	3
0	0	0	0	0	0	0	0	0	0	0	0	Vmn1r171	3
0	0	0	0	0	0	0	0	0	0	0	0	Vmn1r170	3
0	0	0	0	0	0	0	0	0	0	0	0	Vmn1r169	3
0	0	0	0	0	0	0	0	0	0	0	0	Vmn1r168	3
0	0	0	0	0	0	0	0	0	0	0	0	Vmn1r178	3
0	0	0	0	0	0	0	0	0	0	0	0	Psg23	3
1.57943	1.91034	0.713996	1.78244	1.63823	2.29174	0.477947	0.544824	1.86467	0.995165	1.1151	1.04124	St6gal2	3
0	0	0	0	0	0	0	0	0	0	0	0	Psg25	3
0	0	0	0	0	0	0	0	0	0	0	0	Vmn1r80	3
0	0	0	0	0	0	0	0	0	0	0	0	Vmn1r79	3
0	0	0	0	0	0	0	0	0	0	0	0	Vmn1r78	3
0	0	0	0	0	0	0	0	0	0	0	0	Vmn1r76	3
0	0	0	0	0	0	0	0	0	0	0	0	Vmn1r185	3
0	0	0	0	0	0	0	0	0	0	0	0	Sult2a6	3
0	0	0	0	0	0	0	0	0	0	0	0	Sult2a1	3
1.71841	0.317648	1.65214	-0.0267019	0.747916	0.703702	0.10534	0.185953	0.13928	0.553495	0.651378	0.591101	Rassf9	3
3.22767	3.51977	2.36893	-0.142794	-0.0519626	-0.103882	0.0964676	0.211438	0.144874	0.73563	0.875231	0.789264	Pctp	3
-0.421078	-0.0771018	-0.424384	1.94355	1.0197	1.45741	1.17822	1.86564	0.224077	0.780335	2.07106	2.67244	Abca6	3
0	0	0	0	0	0	0	0	0	0	0	0	Vmn2r46	3
-1.11151	-0.465741	-1.1131	-0.750219	-0.657302	-0.695579	-0.552215	-0.470816	0.353721	-0.0996913	0.87081	0.809946	Zfp457	3
-1.02656	-1.03039	-1.03531	0.805259	-0.141341	-0.198127	2.86638	2.85858	2.94685	0.68591	3.37539	0.742245	Smco4	3
-0.611268	-0.684859	-0.685009	-0.578424	-0.520802	-0.54454	0.0849229	0.135402	0.106176	-0.175004	-0.113711	-0.151456	Tnfrsf8	3
-0.677926	-0.67821	-0.678572	-0.510019	-0.432766	-0.46459	0.376088	0.446997	1.22735	0.0308403	0.113015	0.0624114	Pex11g	3
-0.686624	-0.686751	-0.675218	-0.575405	0.683319	-0.540804	-0.450017	-0.398471	0.123674	-0.163453	-0.100864	-0.139406	Gm15319	3
-0.673955	0.686449	-0.674141	-0.586566	-0.536398	-0.557065	-0.479659	-0.43571	-0.461155	-0.235331	-0.181967	-0.214829	Serpinb7	3
-0.660965	-0.661043	-0.661142	-0.135091	-0.526928	-0.547134	0.429162	-0.428486	-0.453364	-0.232578	-0.180404	-0.212533	Vmn2r84	3
-0.647023	-0.647082	-0.647157	-0.57333	-0.122785	0.182759	-0.480844	-0.442824	-0.464836	-0.269476	-0.22331	-0.251739	Vmn2r33	3
-0.63285	-0.632898	-0.63296	0.0809887	-0.527395	-0.169521	-0.482268	-0.447314	-0.467551	-0.287945	-0.245502	-0.271638	Vmn2r43	3
-0.6005	-0.600576	-0.600674	0.456497	-0.00928628	-0.496731	-0.419932	-0.376328	-0.401574	-0.177521	-0.124575	-0.157179	Neurod4	3
-0.573874	0.0773337	-0.573964	-0.525024	-0.486192	-0.137907	-0.442275	-0.408257	-0.427952	-0.253158	-0.211852	-0.237288	Olfr57	3
-0.564577	-0.564627	-0.557606	-0.129809	-0.0694665	-0.089108	-0.418216	-0.381184	-0.402625	-0.212343	-0.167378	-0.195068	Vmn2r85	3
0	0	0	0	0	0	0	0	0	0	0	0	Vmn1r167	3
0	0	0	0	0	0	0	0	0	0	0	0	Psg21	3
0	0	0	0	0	0	0	0	0	0	0	0	Nlrp4e	3
0	0	0	0	0	0	0	0	0	0	0	0	Vmn1r123	3
0	0	0	0	0	0	0	0	0	0	0	0	Psg22	3
0	0	0	0	0	0	0	0	0	0	0	0	Vmn1r112	3
0	0	0	0	0	0	0	0	0	0	0	0	Vmn1r113	3
0	0	0	0	0	0	0	0	0	0	0	0	Vmn1r115	3
0	0	0	0	0	0	0	0	0	0	0	0	Vmn1r117	3
0	0	0	0	0	0	0	0	0	0	0	0	Gm382	3
0	0	0	0	0	0	0	0	0	0	0	0	Sult2a3	3
0	0	0	0	0	0	0	0	0	0	0	0	4921511C20Rik	3
2.22201	0.38699	1.39909	-0.280027	-0.187029	-0.226533	-0.0785726	0.00543555	-0.0432027	0.388458	0.490464	0.427648	Dmrt1	3
0	0	0	0	0	0	0	0	0	0	0	0	Cyp2g1	3
0	0	0	0	0	0	0	0	0	0	0	0	Sult2a2	3
0	0	0	0	0	0	0	0	0	0	0	0	Bsph2	3
0	0	0	0	0	0	0	0	0	0	0	0	Vmn2r56	3
0	0	0	0	0	0	0	0	0	0	0	0	Vmn2r55	3
0	0	0	0	0	0	0	0	0	0	0	0	Vmn2r54	3
0	0	0	0	0	0	0	0	0	0	0	0	Vmn2r53	3
0	0	0	0	0	0	0	0	0	0	0	0	Vmn1r84	3
0	0	0	0	0	0	0	0	0	0	0	0	Scgb1b2	3
0.616241	1.11421	1.58155	0.91045	1.02154	0.245588	1.61768	1.26455	0.343784	0.817617	0.929589	1.84813	Tcte2	3
0	0	0	0	0	0	0	0	0	0	0	0	Scgb2b7	3
-0.579647	0.700235	-0.387827	-0.516365	-0.465658	-0.486547	-0.408309	-0.363888	-0.389606	-0.161355	-0.107417	-0.140632	Nppb	3
-0.532598	-0.532762	-0.373742	0.953811	0.614917	-0.392402	-0.289457	-0.231007	-0.264848	0.0354855	0.106457	0.0627525	Slc5a7	3
0.807509	1.89115	1.88652	0.0721726	0.10354	0.0902538	1.03222	0.285568	1.55952	0.692996	0.801502	0.734684	Zfp750	3
-0.309998	-0.310901	-0.312058	-0.0155092	1.40956	1.34559	1.93628	1.73489	1.65063	1.7695	0.825498	0.751153	Vwc2	3
-0.305884	1.28017	-0.307192	0.660089	-0.0470101	0.727351	0.0678047	1.89056	1.80132	0.562214	0.670199	0.603701	Cntnap3	3
-0.298424	-0.299119	-0.300007	1.46882	0.84772	0.797687	1.48856	1.10605	1.03859	0.628743	1.74499	0.672419	4930467E23Rik	3
-0.295256	-0.295487	-0.295783	0.419992	0.517816	1.13897	0.637106	0.0174008	0.677916	0.332265	0.416119	0.364482	Ifi203	3
-0.274362	-0.274653	-0.275025	0.878698	1.3018	0.555349	0.722363	0.824281	0.0240726	0.406389	0.496735	0.4411	Cep128	3
1.47117	0.608153	2.30215	-0.332216	-0.247231	-0.291369	-0.126054	-0.0321919	-0.086535	0.395756	0.509726	0.439543	Cyp2b23	3
-0.333535	-0.230812	-0.261338	0.428282	0.941701	0.886439	-0.063613	1.2266	-0.033271	0.337028	0.424534	0.370648	Sp110	3
-0.219352	-0.220085	-0.221022	2.15023	0.941055	1.65817	1.08512	2.07487	1.1337	0.721367	0.839184	0.766632	Cyp4x1	3
0.412325	1.96971	1.61617	-0.247903	-0.165449	-0.20401	-0.0595815	0.0224209	-0.025056	0.396299	0.495869	0.434553	A630001G21Rik	3
0	0	0	0	0	0	0	0	0	0	0	0	Vmn2r48	3
1.05296	0.559862	1.44069	-0.212394	-0.150856	-0.183511	-0.0612027	0.00824035	-0.0319651	0.324856	0.409176	0.357251	Stc2	3
-0.0957806	-0.534174	-0.0185068	-0.493551	-0.457652	-0.47244	-0.41705	-0.385601	-0.403809	-0.242215	-0.204029	-0.227544	Olfr986	3
0	0	0	0	0	0	0	0	0	0	0	0	Cyp2a5	3
3.74846	4.52716	3.72633	2.5352	2.4657	3.32668	0.783633	0.860105	0.815619	1.38418	1.53996	1.44403	Ocln	4
7.43575	6.93514	7.59585	2.09916	0.709237	0.658056	0.850302	0.959698	2.01223	1.54478	1.71996	1.61208	Zfp808	4
6.43964	5.66594	6.7799	0.369589	0.488494	1.50168	0.623441	1.93691	0.667413	1.3533	1.52584	1.41959	EU599041	4
6.21326	6.10634	6.8045	0.183409	0.303293	0.2539	0.438569	0.563446	0.482471	1.21228	1.38507	1.27866	AU018091	4
7.16708	7.28163	7.08802	1.81177	3.54005	2.42076	1.18897	2.3348	2.24458	1.80518	1.97984	1.87228	Shcbp1	4
6.41745	6.35516	7.07299	0.224191	0.345727	0.295649	0.482919	0.599216	0.527459	1.25092	1.42448	1.3176	Zfp534	4
4.45152	4.17483	4.38488	2.98611	2.92858	3.60173	2.80635	2.95858	2.86998	4.08345	3.9004	2.01072	Abcb1a	4
3.24472	4.17272	4.33755	3.61209	3.06618	4.48166	4.40013	3.68983	4.12038	4.73558	3.44968	2.22057	Spopl	4
5.00726	4.60914	4.09409	2.83657	3.01494	2.20547	4.46771	4.19306	4.44931	3.79272	2.20595	3.28501	Zfp52	4
3.15287	2.17755	2.23583	2.54553	0.669485	2.66086	0.767513	1.9302	0.800351	4.00043	1.53743	4.86905	Axl	4
2.08561	3.62754	2.63196	1.44811	2.02781	2.27351	1.72655	1.8486	2.60781	1.34434	1.48484	1.39832	Cyp2s1	4
3.58722	3.85268	2.9561	2.73124	2.66914	2.28239	2.05509	1.25053	2.10911	2.81704	2.99487	3.90147	Zfp493	4
2.89662	2.26438	2.99849	1.62245	1.76622	1.70634	1.93503	2.96002	1.01941	4.50875	3.5575	3.42877	Zfp595	4
3.54064	2.39042	3.03225	2.34833	2.77309	2.69637	0.984206	1.05052	1.94943	3.26902	3.47311	1.55831	Pot1b	4
3.86446	2.81999	3.07683	3.25455	3.13943	3.06112	3.15304	2.72013	3.60542	1.70218	1.85544	1.76106	Zfp551	4
2.38238	2.49089	3.3582	2.5272	1.71278	2.98864	2.33415	2.81801	2.39439	1.47785	1.62103	1.53286	Zfp947	4
3.41407	3.79087	3.44293	3.37556	3.81512	3.18424	2.24589	3.65441	2.76561	2.99135	1.99677	3.0587	Zfp369	4
3.0736	2.76578	3.4904	1.03145	1.17087	0.164428	0.291216	0.406012	0.339548	0.929405	1.06879	0.982958	Gm13212	4
3.83294	1.50831	3.57154	0.0683852	1.21684	0.115475	0.273619	0.397724	0.325871	0.963561	1.11425	3.77158	Zfp456	4
2.41534	2.53687	3.60432	2.74287	2.93066	3.22489	2.88807	2.70138	1.19347	1.65642	3.01252	4.67394	Zfp300	4
2.00723	3.66992	3.78173	1.3417	1.47962	1.42213	0.657078	1.77211	1.69636	2.40393	1.39067	1.30087	Gulp1	4
3.86438	2.3365	3.4443	1.78956	2.54118	0.628555	1.63024	0.759453	1.68379	1.22881	1.37453	1.2848	Zfp54	4
3.81554	4.66951	4.3141	-0.0742169	0.0189288	-0.0195584	0.185755	0.315827	0.240519	0.90887	1.06681	0.96955	Gm14124	4
6.94273	6.27248	7.21874	0.354936	1.57511	0.426927	0.616173	0.723209	0.661311	1.35642	1.53056	1.42332	Rex2	4
4.6748	2.89355	4.21808	3.22403	3.42163	3.61439	2.20934	2.33646	2.74221	2.97228	1.95943	3.04104	B3gntl1	4
8.17217	8.06337	8.49365	3.54057	2.52717	2.89987	4.15406	3.94716	3.58361	4.12337	2.64387	3.63341	Mad2l1	4
6.3391	5.46062	6.48643	0.134481	0.252499	0.20388	0.385605	0.521596	0.439637	1.16702	1.3389	1.23306	Zfp600	4
5.39825	5.26682	5.56919	3.9657	3.6765	3.22599	2.93955	3.6997	3.34009	3.27065	2.27282	3.34176	Abcb1b	4
5.0683	5.94161	5.24192	3.2361	3.78461	3.70249	3.39002	4.48239	3.91593	3.40665	3.59078	4.04559	Zfp51	4
6.06467	5.03705	5.2377	1.29326	0.360113	0.314409	0.485916	0.594944	1.72905	1.22719	1.39557	1.29188	Stil	4
5.39702	2.91356	5.19089	4.12478	4.24131	2.7716	3.80463	3.77269	3.09494	3.92528	4.52514	4.6798	AW146154	4
5.41542	5.07824	5.17103	0.319567	1.49848	2.35517	0.546632	0.640689	0.586235	1.26256	1.42881	1.32643	Zfp820	4
4.2827	4.4645	4.35471	0.71105	1.72449	0.762923	0.904248	3.24477	3.36383	3.36164	1.65713	1.55849	Zfp677	4
5.10417	4.44559	5.13034	3.85156	3.81448	4.3449	2.93628	2.60587	3.00099	3.26262	2.26785	4.83916	Ninl	4
4.95838	4.19869	5.77579	1.03955	2.84363	3.2336	1.25809	2.34112	2.25667	1.80843	4.29511	5.38013	Zfp459	4
4.62892	4.21357	5.08323	2.37901	1.26673	1.22957	2.74838	2.90637	3.82003	3.6642	4.28727	3.74472	Zfp229	4
5.73363	5.26287	4.96174	0.143705	0.252827	0.2078	0.376567	0.51098	1.65101	1.13947	1.30685	1.20378	Zfp345	4
6.62449	6.07285	7.41625	0.231275	0.353727	0.30327	0.491979	0.611915	0.536871	1.26421	1.43793	1.33095	Zfp936	4
4.18935	4.38684	4.70322	3.54189	3.42903	3.15351	4.60813	4.00631	2.45879	3.18187	3.36358	2.10053	Zfp758	4
4.64773	5.18262	4.61663	2.69098	3.33551	3.04888	3.08958	1.45103	1.4013	4.36819	2.02664	4.15358	6720489N17Rik	4
3.95334	2.95094	4.41467	0.711227	2.19609	2.92907	1.87336	0.967987	0.922716	4.04228	1.62672	2.74458	Zfp953	4
4.01041	5.96389	5.61966	4.64377	4.44303	4.16963	3.61107	4.32738	4.06731	3.373	2.4123	2.33938	Zik1	4
5.94083	5.19935	6.08324	0.0836672	0.198232	0.151029	0.335774	0.475885	0.394765	1.1147	1.28482	1.18006	Depdc1a	4
5.29054	6.00075	5.89437	0.0843508	0.198577	0.15151	0.335781	0.475748	0.394711	1.11391	1.28386	1.1792	Nlrp9b	4
5.56971	5.4077	5.91658	0.960796	1.06707	2.73911	1.19087	1.28872	2.2192	3.64376	5.07148	3.72733	Gm3604	4
5.04178	5.67792	6.04475	3.15864	2.78737	3.78458	3.3158	4.13905	3.64443	4.28796	3.51171	2.26704	Zfp934	4
4.99762	5.87623	6.14618	4.08382	3.31986	3.44096	3.75345	3.10963	3.61726	2.16856	2.28792	3.95399	Ranbp17	4
7.29468	7.01561	7.54217	3.49034	2.22878	3.22661	3.54444	2.56961	1.56496	3.28548	2.25042	3.36092	Zfp97	4
4.09221	4.53372	4.69797	3.33311	3.32831	3.44395	2.9793	3.45636	3.6123	4.75188	4.06195	3.93532	3300002I08Rik	4
3.90529	4.15176	4.32442	3.11322	3.47281	3.97738	3.52625	2.40481	3.13519	3.03625	2.02757	1.93535	Zfp273	4
3.03408	2.34961	3.15217	6.138	6.71039	6.03038	7.16095	6.8758	6.90708	9.81536	9.69048	10.5865	Grb14	5
3.70623	3.86504	3.4802	4.46465	4.20588	3.47505	3.57259	3.16216	3.6433	4.26693	4.77642	4.63778	Hnrnpul1	5
6.8722	6.78557	6.54247	6.45791	6.67511	6.58484	6.52913	6.58352	6.73045	7.59893	7.69645	8.42823	Ugp2	5
7.08157	6.73772	7.12852	6.26669	6.03406	6.1067	6.6478	7.18941	7.12798	6.0321	6.12715	4.89676	Tmem47	5
6.04982	6.3022	6.5505	4.89239	4.79702	5.22473	4.34676	3.75162	3.90228	3.63386	2.771	4.62509	Papolg	5
6.57742	6.29799	6.59341	5.51325	5.64508	5.92666	6.17243	5.71219	6.10404	5.58675	5.15389	5.67358	Tbcd	5
3.46382	4.24228	3.12002	5.93452	6.39773	6.59473	6.13975	6.12361	6.66644	6.40721	4.96861	4.47904	Abca5	5
4.13928	4.67963	4.94445	3.8899	3.82321	4.22242	4.89342	4.92576	4.40311	4.00508	4.59507	2.47462	Zfp874a	5
6.2345	4.39695	5.17406	4.26649	4.13522	3.7628	4.80671	4.22585	4.68447	5.89254	4.77225	4.918	Zfp760	5
3.55773	4.64419	3.98973	5.35826	5.51674	5.186	7.10085	6.00827	5.51417	10.0503	9.65775	9.67911	Aspa	5
4.70845	3.34784	3.93887	5.72475	6.04558	6.55513	5.94348	6.00592	5.55904	7.75542	6.19818	7.49603	Insr	5
3.79362	4.24562	3.89713	5.24619	5.00497	5.03566	5.25346	5.30838	4.74868	6.36964	4.84149	6.04796	4931406C07Rik	5
4.84868	4.1787	5.25911	4.55042	4.09051	4.43647	4.00756	4.35171	4.52491	4.14326	6.09848	5.09945	Zfp442	5
5.02939	6.00837	5.3676	4.65869	5.39898	4.70308	4.94078	5.29706	5.26234	5.19155	5.90999	4.78709	Zfp37	5
4.35514	5.47597	5.39164	4.29474	4.23494	4.41106	4.72432	5.47033	5.20103	7.60515	7.6488	7.81482	Plod1	5
5.14707	4.99664	5.40044	4.00649	3.77754	3.27974	5.83403	5.79225	5.57918	4.78662	2.725	4.21621	Zfp946	5
5.26001	4.39063	5.52222	4.38706	4.23501	3.4195	3.15492	3.62769	3.78005	4.41023	4.91888	5.00902	Zfp960	5
5.31722	5.2187	4.91749	3.69133	3.53141	4.37725	5.09458	4.69113	4.58254	4.72519	2.64509	4.52759	Zfp944	5
5.00745	4.24608	4.11462	5.06311	4.97029	5.19397	4.33202	4.75808	4.40696	4.5198	4.73505	4.60202	Zfp182	5
5.94227	6.23691	5.60723	3.58848	3.77917	4.12709	3.25031	4.49961	4.84585	4.50789	4.34578	4.87503	Zfp53	5
5.37179	5.49155	5.76654	5.47924	5.35244	4.59717	5.43294	5.62606	5.62955	5.03264	5.25234	5.67531	Zfp942	5
4.19887	3.89214	4.88065	3.78322	3.83923	3.1901	4.74728	4.3922	4.98797	4.39314	5.13145	4.10012	Wwox	5
5.57732	5.90567	5.85605	4.98267	4.7079	5.31575	4.20587	3.64098	4.82629	5.19883	6.6149	6.01368	Miip	5
5.46134	5.40739	5.87438	4.96165	4.90902	5.34676	4.79009	5.07303	5.95081	5.23314	5.64587	5.50332	Zfp945	5
4.28165	4.93895	4.81578	4.88297	5.59954	4.82588	5.15952	4.93648	5.09309	4.59963	5.3213	4.32018	Pcca	5
4.18547	4.28052	4.36092	5.64772	5.0246	5.51353	5.05853	5.16697	5.35258	5.62508	5.36877	5.00604	2510039O18Rik	5
5.74922	5.59255	6.00223	5.57459	5.52008	5.80582	5.39519	5.11222	5.53796	5.61072	5.27869	4.53096	Arhgef18	5
9.12165	8.545	9.1604	8.0647	8.21581	8.17122	8.14651	8.16491	8.22081	7.77205	7.34139	7.39345	Sod2	5
5.80115	5.20767	5.98817	5.03885	4.22828	5.45753	5.50003	5.18918	5.16769	5.85676	5.26068	6.34528	AI987944	5
5.75368	5.749	6.36065	3.85538	3.91318	4.21247	2.77196	3.94234	4.36697	4.10816	4.31606	5.27252	Zfp958	5
6.18135	5.43628	6.23578	5.25869	5.34109	5.47277	5.0961	4.67125	5.09477	5.18027	5.18384	2.96645	Vps54	5
4.88125	4.61824	4.88704	4.07411	3.55047	4.0822	4.80495	4.45117	4.47609	4.45602	5.82651	3.62059	Zfp606	5
3.57324	4.06181	3.48804	4.7159	3.62428	4.66703	4.70744	4.34853	4.09249	2.36922	5.28868	4.94939	Zfp874b	5
4.13396	3.26391	4.15744	5.90489	5.1685	5.92893	5.47645	4.83667	5.4021	4.1114	2.68218	3.63819	Rundc3b	5
5.7352	6.31593	5.07377	7.44314	7.47682	7.46498	7.49629	7.67428	7.93755	7.00464	6.62931	6.97215	Mfn2	5
6.50946	6.20051	6.77149	5.49793	5.35702	5.31985	5.65755	5.32635	4.56801	5.09419	5.04333	5.73393	Med17	5
4.91026	5.27347	4.5885	4.10314	3.69578	4.22031	5.09613	5.28991	5.3811	6.60344	5.52231	4.32053	Fbxw17	5
4.12949	4.25659	4.58454	5.24387	5.21121	5.0028	6.00519	6.63485	6.35092	5.21137	5.62773	5.07801	Panx1	5
6.8186	6.64055	6.88671	6.54277	6.42154	6.42072	6.40366	6.53771	6.54819	5.69897	5.27797	5.1513	Nanp	5
6.85455	6.98564	7.01305	6.92161	7.04138	7.2049	7.45439	7.80679	7.7671	7.31212	7.6452	7.49693	Ptdss1	5
4.15026	2.01425	4.57837	3.85959	3.79137	3.7091	4.95158	4.61039	3.92297	3.41398	5.75088	5.32203	Zfp933	5
5.80169	4.87964	4.56733	4.86972	5.39744	5.68704	5.26996	4.87635	4.96824	4.29535	5.55645	4.37215	Dsel	5
7.56279	7.43877	7.13431	4.65444	4.44389	4.77322	5.40189	4.53755	5.17073	6.16143	5.92119	5.61869	Crot	5
6.27806	6.02179	6.47526	6.24308	6.27105	6.52392	6.63233	6.02114	6.39988	6.37568	4.92477	6.16669	Dcun1d5	5
6.98909	6.32135	7.17791	5.77835	5.71169	5.70039	5.43778	4.74757	5.91147	5.17675	4.78229	6.46274	Zfp263	5
6.94525	7.06352	7.31293	6.06112	6.19688	6.191	5.76599	5.95419	6.17981	5.86727	6.56191	5.95418	Gtf2h2	5
4.63987	5.60536	6.45085	6.5492	6.76231	7.32789	6.8509	6.92084	6.26966	5.8348	6.7939	4.8041	Dync2h1	5
3.81489	3.67037	1.374	4.03564	4.34817	3.91701	4.68872	5.05797	4.9444	5.43839	5.68186	5.53158	Pcdh11x	5
4.74973	4.72772	4.32637	4.5265	4.67114	4.718	4.46917	3.88202	4.65267	3.49963	4.24213	3.56777	Map2k6	5
1.32968	1.32649	1.3224	6.82279	6.79866	7.04747	7.07498	7.17846	7.10302	6.14952	5.6401	5.80007	Cers4	5
1.65104	1.64842	1.64506	6.8325	6.77263	6.76789	6.86728	6.82053	7.03078	6.91874	7.57188	7.55219	Csmd3	5
7.96414	7.79012	7.85579	8.44155	8.26937	8.20825	8.052	8.06921	7.9424	8.1063	8.16488	8.3565	Emc2	5
8.13171	7.99475	8.00925	7.75752	7.41842	7.74184	8.2051	8.16524	8.01484	7.67456	7.30416	7.64253	Nsfl1c	5
1.04581	1.04186	1.03679	5.22869	5.50206	5.60549	5.80863	6.13792	5.55007	8.06824	7.78457	7.83259	Efcab14	5
8.10785	8.1022	8.21773	7.45247	7.5024	7.50558	7.68997	7.68124	7.8391	7.34866	7.89358	7.74501	Taf1d	5
2.98898	2.96638	1.56103	5.23328	4.98861	4.52164	4.61029	5.06068	5.21689	3.38969	4.16222	4.71058	Zfp943	5
8.73043	8.77597	8.72649	8.502	8.45712	8.15846	8.58304	8.59062	8.74288	8.26915	8.45336	8.06757	Uqcrb	5
6.57996	6.41369	6.48484	5.79988	5.34629	5.796	5.58736	5.14996	5.83351	6.38768	5.63636	6.09042	Ftsj1	5
5.59224	5.36416	4.17234	5.19962	5.17806	4.91262	4.42824	4.46133	3.76337	5.11692	5.53594	5.93704	Zfp58	5
6.67541	7.20398	7.45922	5.92321	5.5595	5.60565	5.80677	5.42967	5.32229	6.21575	4.81563	5.2895	Zfp948	5
5.71202	5.19683	4.21558	5.74097	5.49427	5.60799	4.68768	5.26607	5.23751	5.95862	5.24949	6.2482	2610008E11Rik	5

## Sheet: ED12c
chrom	start	stop	gene	start_gene	end_gene	mESCs	OLGs	PGNs_R1	DNs_R1	gene_type
chr1	182150000	182200000	Vmn1r1	182157178	182158098	A	A	A	B	Vmn
chr3	64050000	64250000	Vmn2r1	64078172	64220847	A	A	B	B	Vmn
chr3	64100000	64200000	Vmn2r2	64115730	64170917	A	A	B	B	Vmn
chr3	64250000	64300000	Vmn2r3	64258961	64287426	A	B	B	B	Vmn
chr3	64350000	64450000	Vmn2r4	64388561	64415320	A	B	B	B	Vmn
chr3	64500000	64600000	Vmn2r6	64537501	64565434	B	B	B	B	Vmn
chr3	64650000	64750000	Vmn2r7	64690660	64719602	B	B	B	B	Vmn
chr4	3150000	3200000	Vmn1r2	3172083	3173003	B	B	B	B	Vmn
chr4	3150000	3200000	Vmn1r3	3184385	3185305	B	B	B	B	Vmn
chr5	108750000	108850000	Vmn2r8	108797193	108808754	A	B	A	B	Vmn
chr5	108800000	108900000	Vmn2r9	108842947	108852510	A	B	A	B	Vmn
chr5	109000000	109100000	Vmn2r11	109046873	109059452	A	B	A	B	Vmn
chr5	109050000	109100000	Vmn2r12	109085849	109097864	A	B	A	B	Vmn
chr5	109150000	109200000	Vmn2r13	109156068	109192107	A	B	A	B	Vmn
chr5	109200000	109250000	Vmn2r14	109214956	109224622	A	B	A	B	Vmn
chr5	109250000	109300000	Vmn2r15	109286269	109297556	A	B	B	B	Vmn
chr5	109300000	109400000	Vmn2r16	109330381	109364481	A	B	B	B	Vmn
chr5	109400000	109500000	Vmn2r17	109420013	109453387	A	B	B	B	Vmn
chr5	151550000	151600000	Vmn2r18	151561661	151586924	A	B	A	B	Vmn
chr6	56900000	57000000	Vmn1r4	56923914	56957608	B	B	A	A	Vmn
chr6	56950000	57000000	Vmn1r5	56985342	56986289	B	B	A	A	Vmn
chr6	57000000	57050000	Vmn1r6	57002355	57003266	B	B	B	B	Vmn
chr6	57000000	57050000	Vmn1r7	57024338	57025273	B	B	B	B	Vmn
chr6	57000000	57050000	Vmn1r8	57035913	57037125	B	B	B	B	Vmn
chr6	57050000	57100000	Vmn1r9	57070895	57071945	B	B	B	B	Vmn
chr6	57100000	57150000	Vmn1r10	57113425	57114360	B	B	B	B	Vmn
chr6	57100000	57150000	Vmn1r11	57137353	57138252	B	B	B	B	Vmn
chr6	57150000	57200000	Vmn1r12	57158920	57159843	B	B	B	B	Vmn
chr6	57200000	57250000	Vmn1r13	57209858	57210760	B	B	B	B	Vmn
chr6	57200000	57250000	Vmn1r14	57226155	57234350	B	B	B	B	Vmn
chr6	57250000	57300000	Vmn1r15	57258149	57259048	B	B	B	B	Vmn
chr6	57300000	57350000	Vmn1r16	57320739	57323635	B	B	B	B	Vmn
chr6	57350000	57400000	Vmn1r17	57360467	57361378	B	B	B	B	Vmn
chr6	57350000	57400000	Vmn1r18	57389668	57390567	B	B	B	B	Vmn
chr6	57400000	57450000	Vmn1r19	57404464	57405390	B	B	B	B	Vmn
chr6	57400000	57450000	Vmn1r20	57431691	57432602	B	B	B	B	Vmn
chr6	57800000	57850000	Vmn1r21	57843564	57844457	B	B	B	A	Vmn
chr6	57900000	57950000	Vmn1r22	57900082	57900990	B	B	B	A	Vmn
chr6	57900000	57950000	Vmn1r23	57925883	57926791	B	B	B	A	Vmn
chr6	57950000	58000000	Vmn1r24	57955641	57956531	B	B	B	A	Vmn
chr6	57950000	58000000	Vmn1r25	57978394	57979302	B	B	B	A	Vmn
chr6	58000000	58050000	Vmn1r26	58008183	58009202	A	B	B	B	Vmn
chr6	58200000	58250000	Vmn1r27	58215106	58216017	A	B	B	B	Vmn
chr6	58250000	58300000	Vmn1r28	58262307	58266660	A	B	B	B	Vmn
chr6	58300000	58350000	Vmn1r29	58307297	58308208	A	B	B	B	Vmn
chr6	58400000	58450000	Vmn1r30	58434848	58443624	A	B	B	B	Vmn
chr6	58450000	58500000	Vmn1r31	58471967	58472878	A	B	B	B	Vmn
chr6	66550000	66600000	Vmn1r32	66552183	66559708	A	B	B	B	Vmn
chr6	66600000	66650000	Vmn1r33	66611651	66612568	A	B	B	B	Vmn
chr6	66600000	66650000	Vmn1r34	66636823	66637752	A	B	B	B	Vmn
chr6	66650000	66700000	Vmn1r35	66678794	66679684	A	B	B	B	Vmn
chr6	66700000	66750000	Vmn1r36	66715972	66716889	A	B	B	B	Vmn
chr6	66700000	66750000	Vmn1r37	66731392	66732300	A	B	B	B	Vmn
chr6	66750000	66800000	Vmn1r38	66776222	66777130	A	A	B	A	Vmn
chr6	66800000	66850000	Vmn1r39	66804415	66805332	A	A	B	A	Vmn
chr6	89700000	89750000	Vmn1r40	89711261	89715135	A	A	A	A	Vmn
chr6	89700000	89750000	Vmn1r41	89740888	89747414	A	A	A	A	Vmn
chr6	89800000	89850000	Vmn1r42	89844518	89845615	A	B	B	B	Vmn
chr6	89850000	89900000	Vmn1r43	89869461	89870529	A	B	B	B	Vmn
chr6	89850000	89900000	Vmn1r44	89892144	89894206	A	B	B	B	Vmn
chr6	89900000	89950000	Vmn1r45	89931650	89940507	A	B	B	B	Vmn
chr6	89950000	90000000	Vmn1r46	89976171	89977100	A	B	B	B	Vmn
chr6	90000000	90050000	Vmn1r47	90021888	90022820	A	B	B	B	Vmn
chr6	90000000	90050000	Vmn1r48	90035933	90036841	A	B	B	B	Vmn
chr6	90050000	90100000	Vmn1r49	90072086	90073018	A	B	B	B	Vmn
chr6	90100000	90150000	Vmn1r50	90107275	90108207	A	B	B	B	Vmn
chr6	90100000	90150000	Vmn1r51	90122643	90130645	A	B	B	B	Vmn
chr6	90150000	90200000	Vmn1r52	90178716	90179645	A	B	B	B	Vmn
chr6	90200000	90250000	Vmn1r53	90223317	90224438	A	B	B	B	Vmn
chr6	90250000	90300000	Vmn1r54	90269106	90270053	A	A	B	A	Vmn
chr6	123300000	123350000	Vmn2r19	123308333	123336537	B	B	B	B	Vmn
chr6	123350000	123450000	Vmn2r20	123385262	123418061	B	B	B	B	Vmn
chr6	123600000	123700000	Vmn2r22	123609758	123650635	B	B	B	B	Vmn
chr6	123700000	123750000	Vmn2r23	123702821	123742239	B	B	B	B	Vmn
chr6	123750000	123850000	Vmn2r24	123778971	123816280	B	B	B	B	Vmn
chr6	123800000	123900000	Vmn2r25	123822814	123853190	B	B	B	B	Vmn
chr6	124000000	124100000	Vmn2r26	124024758	124062035	B	B	B	B	Vmn
chr6	124150000	124250000	Vmn2r27	124191596	124231784	B	B	B	B	Vmn
chr7	5100000	5150000	Vmn1r55	5146490	5147422	A	B	B	B	Vmn
chr7	5150000	5200000	Vmn1r56	5194916	5196747	A	B	B	B	Vmn
chr7	5200000	5250000	Vmn1r57	5220478	5221410	A	B	B	B	Vmn
chr7	5400000	5450000	Vmn1r58	5408887	5413145	A	B	B	B	Vmn
chr7	5450000	5500000	Vmn1r59	5453827	5454759	A	B	B	B	Vmn
chr7	5450000	5500000	Vmn2r28	5480456	5493851	A	B	B	B	Vmn
chr7	5500000	5550000	Vmn1r60	5544197	5545099	A	B	B	B	Vmn
chr7	5600000	5650000	Vmn1r61	5610411	5611313	A	B	B	B	Vmn
chr7	5650000	5700000	Vmn1r62	5674604	5676599	A	B	B	B	Vmn
chr7	5800000	5850000	Vmn1r63	5802345	5826229	A	B	B	B	Vmn
chr7	5850000	5900000	Vmn1r64	5883580	5884542	A	B	B	B	Vmn
chr7	6000000	6050000	Vmn1r65	6007750	6011010	A	A	B	B	Vmn
chr7	7300000	7350000	Vmn2r30	7312211	7337493	A	B	B	B	Vmn
chr7	7350000	7400000	Vmn2r31	7383985	7399627	A	B	B	B	Vmn
chr7	7450000	7500000	Vmn2r32	7463969	7479973	A	B	B	B	Vmn
chr7	7550000	7600000	Vmn2r33	7550967	7566786	A	B	B	B	Vmn
chr7	7650000	7700000	Vmn2r34	7671829	7689398	A	B	B	B	Vmn
chr7	8350000	8400000	Vmn2r44	8367460	8383238	A	B	B	B	Vmn
chr7	8450000	8500000	Vmn2r45	8471469	8488959	A	B	B	B	Vmn
chr7	9000000	9050000	Vmn2r39	9014750	9030682	A	B	B	B	Vmn
chr7	9050000	9100000	Vmn2r38	9074796	9097765	A	B	B	B	Vmn
chr7	9200000	9250000	Vmn2r37	9205549	9223653	A	B	B	B	Vmn
chr7	9750000	9800000	Vmn2r46	9754636	9770571	A	B	B	B	Vmn
chr7	9800000	9850000	Vmn2r47	9816782	9841325	A	B	B	B	Vmn
chr7	9900000	10000000	Vmn2r48	9927624	9953585	A	B	B	B	Vmn
chr7	9950000	10000000	Vmn2r49	9976245	9992139	A	B	B	B	Vmn
chr7	10000000	10100000	Vmn2r50	10037235	10053178	A	B	B	B	Vmn
chr7	10050000	10150000	Vmn2r51	10087198	10105659	A	B	B	B	Vmn
chr7	10150000	10200000	Vmn2r52	10158652	10176286	A	B	B	B	Vmn
chr7	10250000	10300000	Vmn1r66	10273828	10275351	A	B	B	B	Vmn
chr7	10400000	10450000	Vmn1r67	10446789	10447787	A	B	B	B	Vmn
chr7	10500000	10550000	Vmn1r68	10527210	10528169	A	B	B	B	Vmn
chr7	10550000	10600000	Vmn1r69	10579756	10581487	A	B	B	B	Vmn
chr7	10600000	10650000	Vmn1r70	10633587	10634483	A	B	B	B	Vmn
chr7	10700000	10750000	Vmn1r71	10747502	10749538	A	B	B	B	Vmn
chr7	11650000	11700000	Vmn1r72	11669599	11670519	A	B	B	B	Vmn
chr7	11750000	11800000	Vmn1r73	11756257	11757168	A	B	B	B	Vmn
chr7	11800000	11850000	Vmn1r74	11846775	11847689	A	B	B	B	Vmn
chr7	11850000	11900000	Vmn1r75	11880343	11881260	A	B	B	B	Vmn
chr7	11900000	11950000	Vmn1r76	11930311	11931285	A	B	B	B	Vmn
chr7	12000000	12050000	Vmn1r77	12041299	12042219	A	B	B	B	Vmn
chr7	12150000	12200000	Vmn1r78	12152464	12153405	A	B	B	B	Vmn
chr7	12150000	12200000	Vmn1r79	12176193	12177113	A	B	B	B	Vmn
chr7	12150000	12200000	Vmn1r80	12192965	12193891	A	B	B	B	Vmn
chr7	12250000	12300000	Vmn1r81	12259759	12260679	A	B	B	B	Vmn
chr7	12300000	12350000	Vmn1r82	12304805	12305719	A	B	B	B	Vmn
chr7	12300000	12350000	Vmn1r83	12320250	12322128	A	B	B	B	Vmn
chr7	12350000	12400000	Vmn1r84	12361808	12362764	A	B	B	B	Vmn
chr7	12550000	12650000	Vmn2r53	12581470	12606544	A	B	B	B	Vmn
chr7	12600000	12650000	Vmn2r54	12615233	12636134	A	B	B	B	Vmn
chr7	12650000	12700000	Vmn2r55	12651706	12684991	A	B	B	B	Vmn
chr7	12650000	12750000	Vmn2r56	12693860	12733320	A	B	B	B	Vmn
chr7	13050000	13100000	Vmn1r85	13084289	13085215	B	B	B	A	Vmn
chr7	13100000	13150000	Vmn1r86	13101997	13102947	B	B	B	A	Vmn
chr7	13100000	13150000	Vmn1r87	13131471	13132358	B	B	B	A	Vmn
chr7	13150000	13200000	Vmn1r88	13177719	13178669	B	B	B	A	Vmn
chr7	13200000	13250000	Vmn1r89	13219339	13220289	B	B	B	A	Vmn
chr7	14550000	14600000	Vmn1r90	14561242	14562171	B	B	B	B	Vmn
chr7	20100000	20150000	Vmn1r91	20101158	20102081	A	B	B	B	Vmn
chr7	20100000	20150000	Vmn1r93	20138123	20139088	A	B	B	B	Vmn
chr7	20150000	20200000	Vmn1r94	20167460	20168377	A	B	B	B	Vmn
chr7	20150000	20200000	Vmn1r95	20193710	20194633	A	B	B	B	Vmn
chr7	20750000	20800000	Vmn1r112	20771185	20772078	A	B	B	B	Vmn
chr7	20750000	20800000	Vmn1r113	20787285	20788208	A	B	B	B	Vmn
chr7	20800000	20850000	Vmn1r114	20811221	20812186	A	B	B	B	Vmn
chr7	20800000	20850000	Vmn1r115	20844098	20844985	A	B	B	B	Vmn
chr7	20850000	20900000	Vmn1r116	20872256	20873179	A	B	B	B	Vmn
chr7	20850000	20900000	Vmn1r117	20883198	20884121	A	B	B	B	Vmn
chr7	20900000	20950000	Vmn1r118	20911427	20912347	A	B	B	B	Vmn
chr7	21000000	21050000	Vmn1r119	21011532	21012455	A	B	B	B	Vmn
chr7	21050000	21100000	Vmn1r120	21052867	21053784	A	B	B	B	Vmn
chr7	21050000	21100000	Vmn1r121	21097569	21098513	A	B	B	B	Vmn
chr7	21100000	21150000	Vmn1r122	21133211	21134128	A	B	B	B	Vmn
chr7	21150000	21200000	Vmn1r123	21162185	21163108	A	B	B	B	Vmn
chr7	21250000	21300000	Vmn1r124	21259694	21260617	A	B	B	B	Vmn
chr7	21250000	21300000	Vmn1r125	21272179	21273102	A	B	B	B	Vmn
chr7	21300000	21350000	Vmn1r126	21300502	21301467	A	B	B	B	Vmn
chr7	21300000	21350000	Vmn1r127	21318944	21319861	A	B	B	B	Vmn
chr7	21300000	21400000	Vmn1r128	21349373	21350296	A	B	B	B	Vmn
chr7	21350000	21400000	Vmn1r129	21360368	21361291	A	B	B	B	Vmn
chr7	22750000	22800000	Vmn1r157	22761697	22762590	B	B	B	B	Vmn
chr7	22750000	22800000	Vmn1r158	22789859	22790782	B	B	B	B	Vmn
chr7	22800000	22850000	Vmn1r159	22842688	22843605	B	B	B	B	Vmn
chr7	22850000	22900000	Vmn1r160	22871224	22872147	B	B	B	B	Vmn
chr7	23250000	23300000	Vmn1r166	23250762	23251682	A	B	B	B	Vmn
chr7	23500000	23550000	Vmn1r167	23504642	23505589	A	B	B	B	Vmn
chr7	23500000	23550000	Vmn1r168	23540720	23541649	A	B	B	B	Vmn
chr7	23550000	23600000	Vmn1r169	23577185	23578099	A	B	B	B	Vmn
chr7	23600000	23650000	Vmn1r170	23606175	23607089	A	B	B	B	Vmn
chr7	23600000	23650000	Vmn1r171	23631988	23633568	A	B	B	B	Vmn
chr7	23650000	23700000	Vmn1r172	23658316	23660663	A	B	B	B	Vmn
chr7	23700000	23750000	Vmn1r173	23702342	23703283	A	B	B	B	Vmn
chr7	23750000	23800000	Vmn1r174	23753911	23754852	A	B	B	B	Vmn
chr7	23800000	23850000	Vmn1r175	23808286	23809200	A	B	B	B	Vmn
chr7	23800000	23850000	Vmn1r176	23834812	23835726	A	B	B	B	Vmn
chr7	23850000	23900000	Vmn1r177	23865520	23866449	A	B	B	B	Vmn
chr7	23850000	23900000	Vmn1r178	23893529	23894443	A	B	B	B	Vmn
chr7	23900000	23950000	Vmn1r179	23928386	23929357	A	B	B	B	Vmn
chr7	23950000	24000000	Vmn1r180	23952387	23953356	A	B	B	B	Vmn
chr7	23950000	24000000	Vmn1r181	23983961	23985048	A	B	B	B	Vmn
chr7	24050000	24100000	Vmn1r183	24054774	24055691	A	B	B	B	Vmn
chr7	26250000	26300000	Vmn1r184	26266831	26267775	A	B	B	B	Vmn
chr7	26600000	26650000	Vmn1r185	26611119	26612078	A	B	B	B	Vmn
chr7	41350000	41450000	Vmn2r57	41399732	41448641	A	B	B	B	Vmn
chr7	41800000	41900000	Vmn2r58	41836881	41872670	A	B	B	B	Vmn
chr7	42000000	42100000	Vmn2r59	42011792	42058981	B	B	B	B	Vmn
chr7	42100000	42200000	Vmn2r60	42116471	42195776	B	B	B	B	Vmn
chr7	42250000	42350000	Vmn2r61	42260053	42300755	A	B	B	B	Vmn
chr7	42750000	42800000	Vmn2r62	42764438	42793496	B	B	B	B	Vmn
chr7	42900000	42950000	Vmn2r63	42903251	42933789	B	B	B	B	Vmn
chr7	43000000	43050000	Vmn2r126	43018798	43048106	A	B	B	B	Vmn
chr7	84900000	85000000	Vmn2r65	84940169	84964009	B	B	B	B	Vmn
chr7	85100000	85200000	Vmn2r67	85136240	85155902	B	B	B	B	Vmn
chr7	85200000	85250000	Vmn2r68	85221518	85237704	B	B	B	B	Vmn
chr7	85400000	85450000	Vmn2r69	85406376	85415676	B	B	B	B	Vmn
chr7	85550000	85600000	Vmn2r70	85558703	85569088	A	B	B	B	Vmn
chr7	85600000	85650000	Vmn2r71	85615462	85624547	A	B	B	B	Vmn
chr7	85850000	85900000	Vmn2r73	85857547	85875938	A	B	B	B	Vmn
chr7	85950000	86000000	Vmn2r74	85951867	85961482	A	B	B	B	Vmn
chr7	86100000	86200000	Vmn2r75	86148042	86171724	A	B	B	B	Vmn
chr7	86200000	86250000	Vmn2r76	86225206	86246201	A	B	B	B	Vmn
chr7	86750000	86850000	Vmn2r77	86795141	86812032	A	B	A	B	Vmn
chr7	86900000	87000000	Vmn2r78	86915349	86955177	A	B	A	B	Vmn
chr10	79100000	79200000	Vmn2r80	79148816	79194933	A	B	B	B	Vmn
chr10	79350000	79400000	Vmn2r82	79356591	79396766	A	B	B	B	Vmn
chr10	79450000	79500000	Vmn2r83	79468958	79492154	A	B	B	B	Vmn
chr10	130350000	130400000	Vmn2r84	130385800	130394241	A	B	B	B	Vmn
chr10	130400000	130450000	Vmn2r85	130418261	130429612	A	B	B	B	Vmn
chr10	130400000	130500000	Vmn2r86	130446199	130455894	A	B	B	B	Vmn
chr10	130450000	130500000	Vmn2r87	130471821	130497379	A	B	B	B	Vmn
chr13	22050000	22100000	Vmn1r188	22087878	22088804	A	B	A	B	Vmn
chr13	22100000	22150000	Vmn1r189	22101727	22102665	A	B	A	B	Vmn
chr13	22150000	22200000	Vmn1r191	22178686	22179582	A	B	A	B	Vmn
chr13	22150000	22200000	Vmn1r192	22187146	22188048	A	B	A	B	Vmn
chr13	22200000	22250000	Vmn1r193	22218861	22219820	A	B	A	B	Vmn
chr13	22200000	22250000	Vmn1r194	22244215	22245105	A	B	A	B	Vmn
chr13	22250000	22300000	Vmn1r195	22278317	22279404	B	B	A	B	Vmn
chr13	22250000	22300000	Vmn1r196	22293193	22294098	B	B	A	B	Vmn
chr13	22300000	22350000	Vmn1r197	22327911	22328807	B	B	A	B	Vmn
chr13	22350000	22400000	Vmn1r198	22354346	22355248	B	B	A	B	Vmn
chr13	22350000	22400000	Vmn1r199	22382538	22383641	B	B	A	B	Vmn
chr13	22350000	22400000	Vmn1r200	22395029	22395967	B	B	A	B	Vmn
chr13	22400000	22450000	Vmn1r-ps103	22441272	22442243	B	B	A	B	Vmn
chr13	22450000	22500000	Vmn1r201	22474618	22475520	B	B	A	B	Vmn
chr13	22500000	22550000	Vmn1r202	22501337	22502245	B	B	A	B	Vmn
chr13	22500000	22550000	Vmn1r203	22524051	22524986	B	B	A	B	Vmn
chr13	22550000	22600000	Vmn1r204	22556201	22557109	B	B	A	B	Vmn
chr13	22550000	22600000	Vmn1r205	22591980	22592930	B	B	A	B	Vmn
chr13	22600000	22650000	Vmn1r206	22620097	22621035	B	B	A	B	Vmn
chr13	22700000	22750000	Vmn1r207-ps	22725684	22726622	B	B	A	B	Vmn
chr13	22750000	22800000	Vmn1r208	22772399	22773325	B	B	A	B	Vmn
chr13	22800000	22850000	Vmn1r209	22805580	22806518	B	B	A	B	Vmn
chr13	22800000	22850000	Vmn1r210	22827194	22828114	B	B	A	B	Vmn
chr13	22850000	22900000	Vmn1r211	22851599	22852495	B	B	A	B	Vmn
chr13	22850000	22900000	Vmn1r212	22883088	22884324	B	B	A	B	Vmn
chr13	23000000	23050000	Vmn1r213	23011249	23012403	B	B	A	B	Vmn
chr13	23000000	23050000	Vmn1r214	23034338	23035441	B	B	A	B	Vmn
chr13	23050000	23100000	Vmn1r215	23075792	23076694	B	B	A	B	Vmn
chr13	23050000	23150000	Vmn1r216	23099149	23100045	B	B	A	B	Vmn
chr13	23100000	23150000	Vmn1r217	23113834	23114730	B	B	A	B	Vmn
chr13	23100000	23150000	Vmn1r218	23136485	23137381	B	B	A	B	Vmn
chr13	23150000	23200000	Vmn1r219	23162643	23163581	B	B	A	B	Vmn
chr13	23150000	23200000	Vmn1r220	23183628	23184524	B	B	A	B	Vmn
chr13	23200000	23250000	Vmn1r221	23217373	23218311	B	B	A	B	Vmn
chr13	23200000	23250000	Vmn1r222	23232115	23233041	B	B	A	B	Vmn
chr14	51400000	51450000	Vmn2r88	51411001	51419527	A	A	A	A	Vmn
chr14	51450000	51500000	Vmn2r89	51451962	51461293	A	A	A	A	Vmn
chr17	17700000	17750000	Vmn2r90	17703941	17734167	A	B	B	B	Vmn
chr17	18000000	18100000	Vmn2r124	18049484	18074220	B	B	B	B	Vmn
chr17	18050000	18150000	Vmn2r91	18085057	18136643	B	B	B	B	Vmn
chr17	18150000	18200000	Vmn2r92	18151930	18185178	B	B	B	B	Vmn
chr17	18250000	18350000	Vmn2r93	18298281	18326441	A	B	B	B	Vmn
chr17	18400000	18500000	Vmn2r95	18424104	18452324	A	B	B	B	Vmn
chr17	18550000	18600000	Vmn2r96	18573255	18598157	A	B	B	B	Vmn
chr17	18900000	18950000	Vmn2r97	18914322	18948071	A	B	B	B	Vmn
chr17	19050000	19100000	Vmn2r98	19053493	19081311	A	B	B	B	Vmn
chr17	19350000	19400000	Vmn2r99	19362135	19394590	A	B	B	B	Vmn
chr17	19500000	19550000	Vmn2r100	19504811	19532060	A	B	B	B	Vmn
chr17	19550000	19650000	Vmn2r101	19577231	19612317	A	B	B	B	Vmn
chr17	19650000	19700000	Vmn2r102	19660399	19694748	A	B	B	B	Vmn
chr17	19750000	19850000	Vmn2r103	19773363	19812536	A	B	B	B	Vmn
chr17	20000000	20050000	Vmn2r104	20029425	20048205	B	B	B	B	Vmn
chr17	20200000	20250000	Vmn2r105	20208230	20234872	B	B	B	B	Vmn
chr17	20250000	20300000	Vmn2r106	20267547	20285430	B	B	B	B	Vmn
chr17	20300000	20400000	Vmn2r107	20345425	20375772	B	B	B	B	Vmn
chr17	20400000	20450000	Vmn1r224	20419163	20420059	B	B	B	B	Vmn
chr17	20450000	20500000	Vmn2r108	20462373	20481236	B	B	B	B	Vmn
chr17	20500000	20550000	Vmn1r225	20502299	20503195	B	B	B	B	Vmn
chr17	20500000	20600000	Vmn2r109	20540517	20564756	B	B	B	B	Vmn
chr17	20550000	20600000	Vmn2r110	20573829	20596259	B	B	B	B	Vmn
chr17	20650000	20700000	Vmn1r226	20687508	20688404	B	B	B	B	Vmn
chr17	20700000	20750000	Vmn1r227	20735206	20736126	B	B	B	B	Vmn
chr17	20750000	20800000	Vmn1r228	20776059	20777501	B	B	B	B	Vmn
chr17	20800000	20850000	Vmn1r229	20814495	20815415	B	B	B	B	Vmn
chr17	20800000	20850000	Vmn1r230	20846551	20847501	B	B	B	B	Vmn
chr17	20850000	20900000	Vmn1r231	20889716	20890651	B	B	B	B	Vmn
chr17	20900000	20950000	Vmn1r232	20913205	20914363	B	B	B	B	Vmn
chr17	20950000	21000000	Vmn1r233	20993727	20994686	B	B	B	B	Vmn
chr17	21200000	21250000	Vmn1r234	21228826	21229816	B	B	B	B	Vmn
chr17	21250000	21300000	Vmn1r235	21260427	21262863	A	B	B	B	Vmn
chr17	21250000	21300000	Vmn1r236	21286533	21287653	A	B	B	B	Vmn
chr17	21300000	21350000	Vmn1r237	21314017	21314886	A	B	B	B	Vmn
chr17	22500000	22600000	Vmn2r111	22547941	22573273	A	B	B	B	Vmn
chr17	22600000	22650000	Vmn2r112	22601148	22619133	A	B	B	B	Vmn
chr17	22900000	23000000	Vmn2r113	22943184	22958814	A	B	B	B	Vmn
chr17	23250000	23350000	Vmn2r114	23290934	23312313	A	B	B	B	Vmn
chr17	23300000	23400000	Vmn2r115	23343977	23360128	A	B	B	B	Vmn
chr17	23350000	23450000	Vmn2r116	23384803	23401864	A	B	B	B	Vmn
chr17	23450000	23500000	Vmn2r117	23459675	23479597	A	B	B	B	Vmn
chr17	55550000	55650000	Vmn2r118	55592329	55624735	A	B	B	B	Vmn
chr17	57500000	57550000	Vmn2r120	57508783	57545314	B	B	B	A	Vmn
chr18	3100000	3150000	Vmn1r238	3122492	3123412	B	B	B	A	Vmn
chr1	92450000	92500000	Olfr1416	92479681	92480619	A	A	A	A	Olfr
chr1	92450000	92500000	Olfr1415	92490818	92491753	A	A	A	A	Olfr
chr1	92500000	92550000	Olfr1414	92511048	92518515	B	A	A	A	Olfr
chr1	92550000	92600000	Olfr1413	92573125	92574206	B	A	A	A	Olfr
chr1	92550000	92600000	Olfr1412	92588332	92589297	B	A	A	A	Olfr
chr1	92550000	92600000	Olfr1411	92596521	92597492	B	A	A	A	Olfr
chr1	92600000	92650000	Olfr1410	92607839	92608807	B	A	A	A	Olfr
chr1	92600000	92650000	Olfr12	92619881	92621001	B	A	A	A	Olfr
chr1	172950000	173000000	Olfr16	172956768	172957817	B	B	B	A	Olfr
chr1	173100000	173150000	Olfr1408	173130200	173137334	B	B	B	A	Olfr
chr1	173150000	173200000	Olfr1406	173183442	173184504	B	B	B	A	Olfr
chr1	173200000	173250000	Olfr218	173203358	173204299	B	B	B	A	Olfr
chr1	173200000	173250000	Olfr1404	173215607	173216640	B	B	B	A	Olfr
chr1	173250000	173300000	Olfr418	173270147	173271137	B	A	B	A	Olfr
chr1	174000000	174050000	Olfr433	174041933	174042936	B	B	B	B	Olfr
chr1	174050000	174100000	Olfr432	174050375	174051313	B	B	B	B	Olfr
chr1	174050000	174100000	Olfr430	174069300	174070253	B	B	B	B	Olfr
chr1	174050000	174100000	Olfr429	174089038	174089980	B	B	B	B	Olfr
chr1	174050000	174150000	Olfr427	174099460	174100408	B	B	B	B	Olfr
chr1	174100000	174150000	Olfr231	174117091	174118014	B	B	B	B	Olfr
chr1	174100000	174150000	Olfr424	174136746	174137693	B	B	B	B	Olfr
chr1	174150000	174200000	Olfr420	174158722	174159767	B	B	B	B	Olfr
chr1	174350000	174400000	Olfr417	174368919	174369848	B	B	B	B	Olfr
chr1	174350000	174400000	Olfr248	174391046	174392055	B	B	B	B	Olfr
chr1	174400000	174450000	Olfr414	174430430	174431384	B	B	B	B	Olfr
chr1	174400000	174450000	Olfr220	174448625	174449602	B	B	B	B	Olfr
chr2	36350000	36400000	Olfr338	36376778	36377698	B	B	B	B	Olfr
chr2	36400000	36450000	Olfr339	36421400	36422329	B	B	B	B	Olfr
chr2	36450000	36500000	Olfr340	36452587	36453525	B	B	B	B	Olfr
chr2	36450000	36500000	Olfr341	36479187	36480128	B	B	B	B	Olfr
chr2	36500000	36550000	Olfr342	36520130	36528352	B	B	B	B	Olfr
chr2	36550000	36600000	Olfr344	36568600	36569529	B	B	B	B	Olfr
chr2	36600000	36650000	Olfr345	36640041	36640976	B	B	B	B	Olfr
chr2	36650000	36700000	Olfr346	36688004	36688933	B	B	B	B	Olfr
chr2	36700000	36750000	Olfr347	36734323	36735261	B	B	B	B	Olfr
chr2	36750000	36800000	Olfr348	36786527	36787468	B	B	B	B	Olfr
chr2	36750000	36800000	Olfr50	36793238	36794176	B	B	B	B	Olfr
chr2	36800000	36850000	Olfr3	36812149	36813090	B	B	B	B	Olfr
chr2	36850000	36900000	Olfr350	36850048	36850986	B	B	B	B	Olfr
chr2	36850000	36900000	Olfr351	36859414	36860346	B	B	B	B	Olfr
chr2	36850000	36900000	Olfr352	36869568	36870515	B	B	B	B	Olfr
chr2	36850000	36900000	Olfr353	36889911	36890846	B	B	B	B	Olfr
chr2	36900000	36950000	Olfr354	36906948	36907901	B	B	B	B	Olfr
chr2	36900000	36950000	Olfr355	36927180	36928112	B	B	B	B	Olfr
chr2	36900000	36950000	Olfr356	36937121	36938068	B	B	B	B	Olfr
chr2	36950000	37000000	Olfr357	36996812	36997738	B	B	B	B	Olfr
chr2	37000000	37050000	Olfr358	37004620	37005612	A	B	B	B	Olfr
chr2	37050000	37100000	Olfr360	37068307	37069260	A	B	B	B	Olfr
chr2	37050000	37100000	Olfr361	37084778	37085746	A	B	B	B	Olfr
chr2	37100000	37150000	Olfr362	37104695	37105648	A	B	B	B	Olfr
chr2	37150000	37250000	Olfr365	37192905	37202181	A	B	B	B	Olfr
chr2	37200000	37250000	Olfr366	37219491	37220420	A	B	B	B	Olfr
chr2	37250000	37300000	Olfr367-ps	37266951	37271387	A	A	B	A	Olfr
chr2	37300000	37350000	Olfr368	37331749	37332732	A	A	B	A	Olfr
chr2	85300000	85350000	Olfr987	85330967	85331896	B	B	B	A	Olfr
chr2	85350000	85400000	Olfr988	85352995	85353924	B	B	B	A	Olfr
chr2	85350000	85450000	Olfr992	85399602	85400531	B	B	B	A	Olfr
chr2	85400000	85450000	Olfr993	85413933	85414877	B	B	B	A	Olfr
chr2	85400000	85450000	Olfr994	85429883	85436193	B	B	B	A	Olfr
chr2	85400000	85450000	Olfr995	85438209	85439156	B	B	B	A	Olfr
chr2	85550000	85600000	Olfr996	85579215	85580282	A	B	B	B	Olfr
chr2	85550000	85600000	Olfr998	85590510	85591521	A	B	B	B	Olfr
chr2	85600000	85650000	Olfr1000	85607964	85608908	A	B	B	B	Olfr
chr2	85600000	85650000	Olfr1002	85647363	85648319	A	B	B	B	Olfr
chr2	85650000	85700000	Olfr154	85663377	85664455	A	B	B	B	Olfr
chr2	85650000	85700000	Olfr1006	85674211	85678741	A	B	B	B	Olfr
chr2	85650000	85700000	Olfr1008	85689431	85690372	A	B	B	B	Olfr
chr2	85700000	85750000	Olfr1009	85721407	85722351	A	B	B	B	Olfr
chr2	85750000	85800000	Olfr1012	85759439	85760374	A	B	B	B	Olfr
chr2	85750000	85800000	Olfr1013	85769803	85770720	A	B	B	B	Olfr
chr2	85750000	85800000	Olfr1014	85776586	85777503	A	B	B	B	Olfr
chr2	85750000	85800000	Olfr1015	85785474	85786489	A	B	B	B	Olfr
chr2	85750000	85850000	Olfr1016	85799339	85800268	A	B	B	B	Olfr
chr2	85800000	85850000	Olfr1018	85822973	85823908	A	B	B	B	Olfr
chr2	85800000	85850000	Olfr1019	85840857	85841789	A	B	B	B	Olfr
chr2	85800000	85900000	Olfr1020	85849420	85850498	A	B	B	B	Olfr
chr2	85850000	85900000	Olfr1022	85868594	85869541	A	B	B	B	Olfr
chr2	85850000	85900000	Olfr1023	85886802	85887737	A	B	B	B	Olfr
chr2	85900000	85950000	Olfr1024	85904069	85905052	A	B	B	B	Olfr
chr2	85900000	85950000	Olfr1026	85923270	85924193	A	B	B	B	Olfr
chr2	85950000	86000000	Olfr1028	85951065	85952039	A	B	B	B	Olfr
chr2	85950000	86000000	Olfr1029	85975213	85976273	A	B	B	B	Olfr
chr2	85950000	86000000	Olfr1030	85979312	85984798	A	B	B	B	Olfr
chr2	85950000	86000000	Olfr1031	85991819	85992829	A	B	B	B	Olfr
chr2	86000000	86050000	Olfr1032	86007778	86008710	A	B	B	B	Olfr
chr2	86000000	86050000	Olfr1033	86020640	86044808	A	B	B	B	Olfr
chr2	86000000	86050000	Olfr1034	86046444	86047466	A	B	B	B	Olfr
chr2	86050000	86100000	Olfr1036	86074704	86075718	A	B	B	B	Olfr
chr2	86050000	86100000	Olfr1037	86084730	86085854	A	B	B	B	Olfr
chr2	86100000	86150000	Olfr1039	86130702	86131661	A	B	B	B	Olfr
chr2	86100000	86150000	Olfr1040	86145791	86146732	A	B	B	B	Olfr
chr2	86150000	86200000	Olfr1042	86159345	86160441	A	B	B	B	Olfr
chr2	86150000	86200000	Olfr1043	86162003	86162947	A	B	B	B	Olfr
chr2	86150000	86200000	Olfr1044	86170871	86171815	A	B	B	B	Olfr
chr2	86150000	86200000	Olfr52	86181150	86182109	A	B	B	B	Olfr
chr2	86150000	86200000	Olfr1045	86197803	86198750	A	B	B	B	Olfr
chr2	86200000	86250000	Olfr1046	86215975	86217711	A	B	B	B	Olfr
chr2	86200000	86250000	Olfr1047	86228010	86228969	A	B	B	B	Olfr
chr2	86200000	86250000	Olfr1048	86235871	86236833	A	B	B	B	Olfr
chr2	86250000	86300000	Olfr1049	86254765	86255691	A	B	B	B	Olfr
chr2	86250000	86300000	Olfr1051	86275559	86276485	A	B	B	B	Olfr
chr2	86250000	86300000	Olfr1052	86297818	86298756	A	B	B	B	Olfr
chr2	86300000	86350000	Olfr1053	86314343	86315285	A	B	B	B	Olfr
chr2	86300000	86350000	Olfr1054	86332416	86333354	A	B	B	B	Olfr
chr2	86300000	86350000	Olfr1055	86346724	86347764	A	B	B	B	Olfr
chr2	86350000	86400000	Olfr1056	86355359	86356437	A	B	B	B	Olfr
chr2	86350000	86400000	Olfr1057	86374463	86375410	A	B	B	B	Olfr
chr2	86350000	86400000	Olfr1058	86385466	86386416	A	B	B	B	Olfr
chr2	86400000	86450000	Olfr1061	86413109	86414050	A	B	B	B	Olfr
chr2	86400000	86450000	Olfr1062	86422719	86423674	A	B	B	B	Olfr
chr2	86400000	86450000	Olfr1065	86445013	86446004	A	B	B	B	Olfr
chr2	86450000	86500000	Olfr1066	86455328	86456269	A	B	B	B	Olfr
chr2	86450000	86500000	Olfr228	86482799	86483740	A	B	B	B	Olfr
chr2	86500000	86550000	Olfr1076	86508461	86509402	A	B	B	B	Olfr
chr2	86500000	86550000	Olfr1079	86537966	86538913	A	B	B	B	Olfr
chr2	86550000	86600000	Olfr1080	86553181	86558138	A	B	B	B	Olfr
chr2	86550000	86600000	Olfr1082	86593885	86598809	A	B	B	B	Olfr
chr2	86600000	86650000	Olfr1084	86638765	86639718	A	B	B	B	Olfr
chr2	86650000	86700000	Olfr1085	86657515	86658456	A	B	B	B	Olfr
chr2	86650000	86700000	Olfr1086	86676399	86677339	A	B	B	B	Olfr
chr2	86650000	86700000	Olfr1087	86690032	86690973	A	B	B	B	Olfr
chr2	86700000	86750000	Olfr1089	86732675	86733610	A	B	B	B	Olfr
chr2	86750000	86800000	Olfr1090	86753795	86754736	B	B	B	B	Olfr
chr2	86750000	86800000	Olfr1093	86782545	86786791	B	B	B	B	Olfr
chr2	86800000	86850000	Olfr141	86806021	86806997	B	B	B	B	Olfr
chr2	86800000	86850000	Olfr1094	86828676	86829822	B	B	B	B	Olfr
chr2	86850000	86900000	Olfr1095	86850770	86854320	B	B	B	B	Olfr
chr2	86850000	86900000	Olfr1096-ps1	86872674	86874802	B	B	B	B	Olfr
chr2	86850000	86900000	Olfr1097	86890226	86892163	B	B	B	B	Olfr
chr2	86900000	86950000	Olfr1098	86922583	86923530	B	B	B	B	Olfr
chr2	86950000	87000000	Olfr1099	86958518	86959456	B	B	B	B	Olfr
chr2	86950000	87000000	Olfr1100	86977829	86978794	B	B	B	B	Olfr
chr2	86950000	87000000	Olfr1101	86988242	86989174	B	B	B	B	Olfr
chr2	87000000	87050000	Olfr1102	87001932	87002994	B	B	B	B	Olfr
chr2	87000000	87050000	Olfr1104	87021610	87022542	B	B	B	B	Olfr
chr2	87000000	87050000	Olfr1105	87033281	87034219	B	B	B	B	Olfr
chr2	87000000	87050000	Olfr1106	87048296	87049234	B	B	B	B	Olfr
chr2	87050000	87100000	Olfr1107	87071115	87072223	B	B	B	B	Olfr
chr2	87050000	87100000	Olfr1109	87092457	87099886	B	B	B	B	Olfr
chr2	87100000	87150000	Olfr259	87107447	87108385	B	B	B	B	Olfr
chr2	87100000	87150000	Olfr1110	87135381	87140233	B	B	B	B	Olfr
chr2	87100000	87200000	Olfr1111	87149720	87150659	B	B	B	B	Olfr
chr2	87150000	87200000	Olfr1112	87191689	87192645	B	B	B	B	Olfr
chr2	87200000	87250000	Olfr1113	87212894	87213874	B	B	B	B	Olfr
chr2	87250000	87300000	Olfr1115	87251840	87252941	A	B	B	B	Olfr
chr2	87250000	87300000	Olfr1116	87268846	87269769	A	B	B	B	Olfr
chr2	87300000	87350000	Olfr1118	87308764	87309759	A	B	B	B	Olfr
chr2	87350000	87400000	Olfr1120	87357446	87358390	A	B	B	B	Olfr
chr2	87350000	87400000	Olfr1121	87371534	87372478	A	B	B	B	Olfr
chr2	87350000	87400000	Olfr1122	87387707	87388687	A	B	B	B	Olfr
chr2	87400000	87450000	Olfr1123	87418050	87419021	A	B	B	B	Olfr
chr2	87400000	87450000	Olfr1124	87434489	87435445	A	B	B	B	Olfr
chr2	87450000	87500000	Olfr1126	87457167	87458111	A	B	B	B	Olfr
chr2	87500000	87550000	Olfr153	87532035	87532958	A	B	B	B	Olfr
chr2	87500000	87550000	Olfr1128	87544607	87545542	A	B	B	B	Olfr
chr2	87550000	87600000	Olfr1129	87575086	87576030	A	B	B	B	Olfr
chr2	87600000	87650000	Olfr1130	87606212	87608334	A	B	B	B	Olfr
chr2	87600000	87650000	Olfr1131	87628465	87629394	A	B	B	B	Olfr
chr2	87600000	87650000	Olfr1132	87634819	87635745	A	B	B	B	Olfr
chr2	87600000	87650000	Olfr1133	87645180	87646121	A	B	B	B	Olfr
chr2	87650000	87700000	Olfr1134	87655925	87658457	A	B	B	B	Olfr
chr2	87650000	87700000	Olfr1135	87671433	87672365	A	B	B	B	Olfr
chr2	87650000	87700000	Olfr1136	87692881	87693947	A	B	B	B	Olfr
chr2	87700000	87750000	Olfr1137	87710972	87711904	A	B	B	B	Olfr
chr2	87700000	87750000	Olfr1138	87737387	87738322	A	B	B	B	Olfr
chr2	87700000	87750000	Olfr1140	87746161	87747180	A	B	B	B	Olfr
chr2	87750000	87800000	Olfr1141	87753056	87753991	B	B	B	B	Olfr
chr2	87750000	87800000	Olfr152	87782536	87783486	B	B	B	B	Olfr
chr2	87800000	87850000	Olfr1143	87802391	87803335	B	B	B	B	Olfr
chr2	87800000	87850000	Olfr1145	87809822	87810799	B	B	B	B	Olfr
chr2	87800000	87850000	Olfr1148	87833041	87833985	B	B	B	B	Olfr
chr2	87850000	87900000	Olfr1151	87857177	87858103	B	B	B	B	Olfr
chr2	87850000	87900000	Olfr1152	87867993	87868925	B	B	B	B	Olfr
chr2	87850000	87900000	Olfr1153	87896177	87897133	B	B	B	B	Olfr
chr2	87900000	87950000	Olfr1154	87902742	87903674	B	B	B	B	Olfr
chr2	87900000	87950000	Olfr1155	87942682	87943626	B	B	B	B	Olfr
chr2	87900000	88000000	Olfr1156	87949190	87950265	B	B	B	B	Olfr
chr2	87950000	88000000	Olfr1157	87961952	87968257	B	B	B	B	Olfr
chr2	87950000	88000000	Olfr74	87973707	87974663	B	B	B	B	Olfr
chr2	87950000	88000000	Olfr1158	87990113	87991054	B	B	B	B	Olfr
chr2	88000000	88050000	Olfr1160	88005817	88006776	B	B	B	B	Olfr
chr2	88000000	88050000	Olfr1161	88024702	88025713	B	B	B	B	Olfr
chr2	88000000	88050000	Olfr73	88034196	88035137	B	B	B	B	Olfr
chr2	88000000	88100000	Olfr1162	88049678	88050622	B	B	B	B	Olfr
chr2	88050000	88100000	Olfr1163	88070365	88071407	B	B	B	B	Olfr
chr2	88050000	88100000	Olfr1164	88092855	88093966	B	B	B	B	Olfr
chr2	88100000	88150000	Olfr1166	88123360	88124993	B	B	B	B	Olfr
chr2	88100000	88200000	Olfr1167	88148984	88150083	B	B	B	B	Olfr
chr2	88150000	88200000	Olfr1168	88184879	88185817	B	B	B	B	Olfr
chr2	88200000	88250000	Olfr1170	88224080	88225030	B	B	B	B	Olfr
chr2	88250000	88300000	Olfr1173	88274109	88275047	B	B	B	B	Olfr
chr2	88300000	88350000	Olfr1176	88339567	88340514	B	B	B	B	Olfr
chr2	88350000	88400000	Olfr1178	88391249	88392220	B	B	B	B	Olfr
chr2	88400000	88450000	Olfr1179	88402009	88402932	B	B	B	B	Olfr
chr2	88400000	88450000	Olfr1180	88411627	88412689	B	B	B	B	Olfr
chr2	88400000	88450000	Olfr1181	88423088	88424023	B	B	B	B	Olfr
chr2	88400000	88450000	Olfr1182	88446019	88449121	B	B	B	B	Olfr
chr2	88450000	88500000	Olfr1183	88461342	88462253	B	B	B	B	Olfr
chr2	88450000	88500000	Olfr1184	88486734	88487669	B	B	B	B	Olfr
chr2	88500000	88550000	Olfr1186	88525501	88526590	B	B	B	B	Olfr
chr2	88550000	88600000	Olfr1188	88559451	88560418	B	B	B	B	Olfr
chr2	88550000	88600000	Olfr1189	88591806	88592726	B	B	B	B	Olfr
chr2	88650000	88700000	Olfr1193	88677857	88678813	B	B	B	B	Olfr
chr2	88650000	88700000	Olfr1195	88682804	88683730	B	B	B	B	Olfr
chr2	88700000	88750000	Olfr1196	88700383	88701327	B	B	B	B	Olfr
chr2	88700000	88750000	Olfr1197	88728653	88729597	B	B	B	B	Olfr
chr2	88700000	88750000	Olfr1198	88745960	88746886	B	B	B	B	Olfr
chr2	88750000	88800000	Olfr1199	88755741	88760485	B	B	B	B	Olfr
chr2	88750000	88800000	Olfr1200	88767303	88768313	B	B	B	B	Olfr
chr2	88750000	88800000	Olfr1201	88794384	88795307	B	B	B	B	Olfr
chr2	88800000	88850000	Olfr1202	88812801	88818102	B	B	B	B	Olfr
chr2	88800000	88850000	Olfr1205	88829757	88832042	B	B	B	B	Olfr
chr2	88850000	88900000	Olfr1204	88851952	88852881	B	B	B	B	Olfr
chr2	88850000	88900000	Olfr1206	88864607	88865530	B	B	B	B	Olfr
chr2	88850000	88900000	Olfr1208	88896574	88897648	B	B	B	B	Olfr
chr2	88900000	88950000	Olfr1209	88909459	88910391	B	B	B	B	Olfr
chr2	88900000	88950000	Olfr1211	88929378	88934526	B	B	B	B	Olfr
chr2	88950000	89000000	Olfr1212	88958468	88959403	B	B	B	B	Olfr
chr2	88950000	89000000	Olfr1213	88972954	88980267	B	B	B	B	Olfr
chr2	88950000	89000000	Olfr1214	88987265	88988200	B	B	B	B	Olfr
chr2	89000000	89050000	Olfr1215	89001348	89002290	B	B	B	B	Olfr
chr2	89000000	89050000	Olfr1216	89013127	89014062	B	B	B	B	Olfr
chr2	89000000	89050000	Olfr1217	89022995	89024099	B	B	B	B	Olfr
chr2	89050000	89100000	Olfr1218	89054489	89055424	B	B	B	B	Olfr
chr2	89050000	89100000	Olfr1219	89074154	89075089	B	B	B	B	Olfr
chr2	89050000	89100000	Olfr1220	89096938	89097963	B	B	B	B	Olfr
chr2	89100000	89150000	Olfr1221	89111575	89112510	B	B	B	B	Olfr
chr2	89100000	89150000	Olfr1222	89124794	89125729	B	B	B	B	Olfr
chr2	89100000	89200000	Olfr1223	89144086	89151336	B	B	B	B	Olfr
chr2	89150000	89200000	Olfr1225	89170219	89171245	B	B	B	B	Olfr
chr2	89150000	89200000	Olfr1226	89193100	89194032	B	B	B	B	Olfr
chr2	89200000	89250000	Olfr1228	89248721	89249692	B	B	B	B	Olfr
chr2	89250000	89300000	Olfr1229	89282196	89283131	B	B	B	B	Olfr
chr2	89250000	89300000	Olfr1230	89296351	89297268	B	B	B	B	Olfr
chr2	89300000	89350000	Olfr1231	89302649	89303590	B	B	B	B	Olfr
chr2	89300000	89350000	Olfr1232	89325243	89326178	B	B	B	B	Olfr
chr2	89300000	89350000	Olfr1233	89339306	89342391	B	B	B	B	Olfr
chr2	89350000	89400000	Olfr1234	89362483	89373646	B	B	B	B	Olfr
chr2	89400000	89450000	Olfr1238	89406130	89407077	B	B	B	B	Olfr
chr2	89400000	89450000	Olfr1239	89417494	89418411	B	B	B	B	Olfr
chr2	89400000	89450000	Olfr1240	89439270	89440343	B	B	B	B	Olfr
chr2	89450000	89500000	Olfr1241	89477284	89483133	B	B	B	B	Olfr
chr2	89450000	89500000	Olfr1242	89493294	89494346	B	B	B	B	Olfr
chr2	89500000	89550000	Olfr1243	89527491	89528408	B	B	B	B	Olfr
chr2	89550000	89600000	Olfr1245	89574712	89575773	B	B	B	B	Olfr
chr2	89550000	89600000	Olfr1246	89590069	89591146	B	B	B	B	Olfr
chr2	89600000	89650000	Olfr1247	89609089	89610153	B	B	B	B	Olfr
chr2	89600000	89650000	Olfr1248	89617168	89618245	B	B	B	B	Olfr
chr2	89600000	89650000	Olfr1249	89629940	89630896	B	B	B	B	Olfr
chr2	89650000	89700000	Olfr1250	89656495	89657439	B	B	B	B	Olfr
chr2	89650000	89700000	Olfr1251	89666928	89667884	B	B	B	B	Olfr
chr2	89700000	89750000	Olfr1252	89721165	89722109	B	B	B	B	Olfr
chr2	89750000	89800000	Olfr1253	89751870	89752826	B	B	B	B	Olfr
chr2	89750000	89800000	Olfr1254	89788406	89789350	B	B	B	B	Olfr
chr2	89800000	89850000	Olfr1255	89816328	89817260	B	B	B	B	Olfr
chr2	89800000	89850000	Olfr1256	89835023	89835943	B	B	B	B	Olfr
chr2	89800000	89850000	Olfr48	89844066	89844971	B	B	B	B	Olfr
chr2	89850000	89900000	Olfr1257	89880828	89881757	B	B	B	B	Olfr
chr2	89900000	89950000	Olfr1258	89921944	89930746	B	B	B	B	Olfr
chr2	89900000	89950000	Olfr1259	89943184	89944113	B	B	B	B	Olfr
chr2	89950000	90000000	Olfr1260	89977780	89978712	B	B	B	B	Olfr
chr2	89950000	90000000	Olfr1261	89993395	89994315	B	B	B	B	Olfr
chr2	90000000	90050000	Olfr1262	90002408	90003322	B	B	B	B	Olfr
chr2	90000000	90050000	Olfr1263	90014932	90015852	B	B	B	B	Olfr
chr2	90000000	90050000	Olfr1264	90021138	90022064	B	B	B	B	Olfr
chr2	90000000	90050000	Olfr1265	90036921	90037850	B	B	B	B	Olfr
chr2	90050000	90100000	Olfr140	90051414	90052322	B	B	B	B	Olfr
chr2	90100000	90150000	Olfr1269	90118667	90119596	B	B	B	B	Olfr
chr2	90100000	90150000	Olfr32	90138081	90149990	B	B	B	B	Olfr
chr2	90100000	90200000	Olfr1270	90149019	90150036	B	B	B	B	Olfr
chr2	90200000	90250000	Olfr1506	90217395	90224471	B	B	B	B	Olfr
chr2	90250000	90300000	Olfr142	90252069	90252986	B	B	B	B	Olfr
chr2	90250000	90300000	Olfr1271	90265511	90266428	B	B	B	B	Olfr
chr2	90250000	90300000	Olfr1272	90281647	90282573	B	B	B	B	Olfr
chr2	90300000	90350000	Olfr1565	90322222	90329298	B	B	B	B	Olfr
chr2	90400000	90450000	Olfr1274-ps	90400640	90401674	B	B	B	B	Olfr
chr2	111200000	111250000	Olfr1275	111230853	111233393	B	B	B	B	Olfr
chr2	111250000	111300000	Olfr1276	111257117	111258055	B	B	B	B	Olfr
chr2	111250000	111300000	Olfr1277	111269454	111270365	B	B	B	B	Olfr
chr2	111250000	111300000	Olfr1278	111292270	111293211	B	B	B	B	Olfr
chr2	111300000	111350000	Olfr1279	111306201	111307142	B	B	B	B	Olfr
chr2	111300000	111400000	Olfr1280	111313950	111374131	B	B	B	B	Olfr
chr2	111300000	111350000	Olfr1281	111328421	111329338	B	B	B	B	Olfr
chr2	111300000	111350000	Olfr1282	111335159	111336076	B	B	B	B	Olfr
chr2	111350000	111400000	Olfr1283	111368634	111369551	B	B	B	B	Olfr
chr2	111350000	111400000	Olfr1284	111379002	111379937	B	B	B	B	Olfr
chr2	111400000	111450000	Olfr1285	111408457	111409298	B	B	B	B	Olfr
chr2	111400000	111450000	Olfr1286	111420032	111420949	B	B	B	B	Olfr
chr2	111400000	111500000	Olfr1287	111449142	111450059	B	B	B	B	Olfr
chr2	111450000	111500000	Olfr1288	111478786	111479724	B	B	B	B	Olfr
chr2	111450000	111500000	Olfr1289	111483432	111484328	B	B	B	B	Olfr
chr2	111450000	111500000	Olfr1290	111489218	111493815	B	B	B	B	Olfr
chr2	111500000	111550000	Olfr1294	111537349	111538287	B	B	B	B	Olfr
chr2	111550000	111600000	Olfr1295	111564504	111565442	B	B	B	B	Olfr
chr2	111600000	111650000	Olfr1297	111621134	111622072	B	B	B	B	Olfr
chr2	111600000	111650000	Olfr1298	111645057	111645995	B	B	B	B	Olfr
chr2	111650000	111700000	Olfr1299	111661453	111665166	B	B	B	B	Olfr
chr2	111750000	111800000	Olfr1301	111754251	111755189	B	B	B	B	Olfr
chr2	111750000	111800000	Olfr1302	111780313	111781260	B	B	B	B	Olfr
chr2	111800000	111850000	Olfr1303	111813786	111814724	B	B	B	B	Olfr
chr2	111850000	111900000	Olfr1305	111872915	111873853	B	B	B	B	Olfr
chr2	111900000	111950000	Olfr1306	111911990	111912928	B	B	B	B	Olfr
chr2	111900000	111950000	Olfr1307	111944516	111945454	B	B	B	B	Olfr
chr2	111950000	112000000	Olfr1308	111960109	111961071	B	B	B	B	Olfr
chr2	111950000	112000000	Olfr1309	111983134	111984096	B	B	B	B	Olfr
chr2	112000000	112050000	Olfr1310	112008246	112009184	A	B	B	B	Olfr
chr2	112000000	112050000	Olfr1311	112020914	112021852	A	B	B	B	Olfr
chr2	112000000	112050000	Olfr1312	112042077	112043030	A	B	B	B	Olfr
chr2	112050000	112100000	Olfr1313	112071646	112072583	A	B	B	B	Olfr
chr2	112050000	112100000	Olfr1314	112091761	112092699	A	B	B	B	Olfr
chr2	112100000	112150000	Olfr1316	112129871	112130815	A	B	B	B	Olfr
chr2	112100000	112150000	Olfr1317	112141947	112142897	A	B	B	B	Olfr
chr2	112150000	112200000	Olfr1318	112155898	112157007	A	B	B	B	Olfr
chr3	97400000	97450000	Olfr1402	97410217	97411179	A	A	A	A	Olfr
chr3	106800000	106850000	Olfr266	106821607	106822557	A	A	A	B	Olfr
chr4	43650000	43750000	Olfr70	43695000	43700807	A	A	A	A	Olfr
chr4	43700000	43750000	Olfr71	43705628	43706566	A	A	A	A	Olfr
chr4	43750000	43800000	Olfr159	43770050	43771009	A	A	A	A	Olfr
chr4	43800000	43850000	Olfr156	43820335	43821433	A	A	A	A	Olfr
chr4	43800000	43850000	Olfr157	43834752	43837643	A	A	A	A	Olfr
chr4	43850000	43900000	Olfr155	43854292	43855463	A	A	A	A	Olfr
chr4	52800000	52850000	Olfr275	52825399	52826358	A	A	A	B	Olfr
chr4	52850000	52900000	Olfr273	52855558	52856511	A	A	A	B	Olfr
chr4	52900000	52950000	Olfr272	52910833	52911792	A	A	A	B	Olfr
chr4	52950000	53000000	Olfr270	52970629	52971567	A	A	A	B	Olfr
chr4	58750000	58800000	Olfr267	58784779	58785720	A	A	A	A	Olfr
chr4	118650000	118700000	Olfr62	118665519	118666466	A	A	B	A	Olfr
chr4	118650000	118700000	Olfr1342	118689152	118693034	A	A	B	A	Olfr
chr4	118700000	118750000	Olfr1341	118709409	118710347	A	A	B	A	Olfr
chr4	118700000	118750000	Olfr1340	118725722	118727196	A	A	B	A	Olfr
chr4	118700000	118750000	Olfr1339	118734531	118735478	A	A	B	A	Olfr
chr4	118750000	118800000	Olfr1338	118753189	118756958	A	A	B	A	Olfr
chr4	118750000	118800000	Olfr1337	118781636	118782586	A	A	B	A	Olfr
chr4	118800000	118850000	Olfr1335	118808855	118809862	A	A	B	A	Olfr
chr4	118800000	118850000	Olfr1333	118829485	118830438	A	A	B	A	Olfr
chr4	118850000	118900000	Olfr1331	118868783	118869736	A	A	B	A	Olfr
chr4	118850000	118900000	Olfr1330	118893085	118894032	A	A	B	A	Olfr
chr4	118900000	118950000	Olfr1329	118916524	118917465	A	A	B	A	Olfr
chr4	118900000	118950000	Olfr1328	118933899	118934840	A	A	B	A	Olfr
chr6	40500000	40550000	Olfr461	40544036	40544977	B	B	A	A	Olfr
chr6	40550000	40600000	Olfr460	40569152	40572504	B	B	A	A	Olfr
chr6	41750000	41800000	Olfr459	41771353	41772297	B	B	B	A	Olfr
chr6	42450000	42500000	Olfr458	42460076	42461017	B	B	B	A	Olfr
chr6	42450000	42500000	Olfr457	42471235	42472176	B	B	B	A	Olfr
chr6	42450000	42500000	Olfr456	42486163	42487214	B	B	B	A	Olfr
chr6	42500000	42550000	Olfr455	42538067	42539020	B	B	A	A	Olfr
chr6	42700000	42750000	Olfr453	42744039	42744992	B	B	A	A	Olfr
chr6	42750000	42800000	Olfr38	42762054	42763007	B	B	B	A	Olfr
chr6	42750000	42800000	Olfr452	42790041	42790994	B	B	B	A	Olfr
chr6	42800000	42850000	Olfr450	42817473	42818405	B	B	B	A	Olfr
chr6	42800000	42850000	Olfr449	42834416	42838882	B	B	B	A	Olfr
chr6	42850000	42900000	Olfr448	42896453	42897385	B	B	B	A	Olfr
chr6	42900000	42950000	Olfr447	42911525	42912457	B	B	B	A	Olfr
chr6	42900000	42950000	Olfr446	42927233	42928159	B	B	B	A	Olfr
chr6	42950000	43000000	Olfr444	42955500	42956432	B	B	B	A	Olfr
chr6	43100000	43150000	Olfr441	43115744	43116676	B	B	B	B	Olfr
chr6	43150000	43200000	Olfr237-ps1	43153307	43154239	B	B	B	B	Olfr
chr6	43150000	43200000	Olfr437	43167060	43167992	B	B	B	B	Olfr
chr6	43150000	43200000	Olfr13	43173988	43174920	B	B	B	B	Olfr
chr6	43200000	43250000	Olfr435	43201646	43202587	B	B	B	B	Olfr
chr6	43200000	43250000	Olfr434	43216915	43217880	B	B	B	B	Olfr
chr6	43200000	43250000	Olfr47	43235610	43236575	B	B	B	B	Olfr
chr6	116450000	116500000	Olfr211	116492669	116494540	A	A	A	B	Olfr
chr6	116500000	116550000	Olfr212	116506516	116517965	A	A	B	B	Olfr
chr6	116500000	116550000	Olfr213	116540455	116541438	A	A	B	B	Olfr
chr6	116550000	116600000	Olfr214	116556427	116557389	A	A	B	B	Olfr
chr6	116550000	116600000	Olfr215	116582012	116582944	A	A	B	B	Olfr
chr7	6400000	6450000	Olfr1344	6439902	6440867	A	A	A	B	Olfr
chr7	6450000	6500000	Olfr1336	6460226	6461455	A	A	A	B	Olfr
chr7	6450000	6500000	Olfr1346	6474112	6475053	A	A	A	B	Olfr
chr7	6450000	6500000	Olfr5	6480216	6487014	A	A	A	B	Olfr
chr7	6450000	6500000	Olfr1347	6487913	6488872	A	A	A	B	Olfr
chr7	6500000	6550000	Olfr1348	6501286	6502224	A	A	A	A	Olfr
chr7	6500000	6550000	Olfr1349	6514199	6520355	A	A	A	A	Olfr
chr7	6550000	6600000	Olfr1350	6569993	6570919	A	A	A	A	Olfr
chr7	84850000	84900000	Olfr291	84853571	84857318	B	B	B	B	Olfr
chr7	84900000	84950000	Olfr290	84915781	84916728	B	B	B	B	Olfr
chr7	86250000	86300000	Olfr310	86268730	86269811	A	B	B	B	Olfr
chr7	86300000	86350000	Olfr309	86306185	86307111	A	B	B	B	Olfr
chr7	86300000	86350000	Olfr308	86321024	86321950	A	B	B	B	Olfr
chr7	86300000	86350000	Olfr307	86335453	86336394	A	B	B	B	Olfr
chr7	86350000	86400000	Olfr305	86363376	86364335	A	B	B	B	Olfr
chr7	86350000	86400000	Olfr304	86385657	86386658	A	B	B	B	Olfr
chr7	86350000	86400000	Olfr303	86394496	86395535	A	B	B	B	Olfr
chr7	86400000	86450000	Olfr301	86403849	86413299	A	B	B	B	Olfr
chr7	86450000	86500000	Olfr299	86465413	86466405	A	B	B	B	Olfr
chr7	86450000	86500000	Olfr298	86488551	86489549	A	B	B	B	Olfr
chr7	86500000	86550000	Olfr297	86526759	86527691	B	B	A	B	Olfr
chr7	86550000	86600000	Olfr295	86585277	86586206	B	B	A	B	Olfr
chr7	86600000	86650000	Olfr294	86615636	86616643	B	B	A	B	Olfr
chr7	86650000	86700000	Olfr293	86663664	86664674	B	B	A	B	Olfr
chr7	86650000	86700000	Olfr292	86688341	86695384	B	B	A	B	Olfr
chr7	99700000	99750000	Olfr520	99735145	99736095	A	A	A	A	Olfr
chr7	99750000	99800000	Olfr521	99767164	99768130	A	A	A	A	Olfr
chr7	102450000	102500000	Olfr543	102476773	102477902	B	A	A	A	Olfr
chr7	102450000	102500000	Olfr544	102484114	102488307	B	A	A	A	Olfr
chr7	102450000	102500000	Olfr545	102493823	102494773	B	A	A	A	Olfr
chr7	102500000	102550000	Olfr547	102534749	102535688	B	B	A	B	Olfr
chr7	102550000	102600000	Olfr549	102554286	102555236	B	B	A	B	Olfr
chr7	102550000	102600000	Olfr550	102571431	102579662	B	B	A	B	Olfr
chr7	102550000	102600000	Olfr551	102587741	102588819	B	B	A	B	Olfr
chr7	102600000	102650000	Olfr552	102604356	102605309	B	B	A	B	Olfr
chr7	102600000	102650000	Olfr553	102614007	102614987	B	B	A	B	Olfr
chr7	102600000	102650000	Olfr554	102640248	102641201	B	B	A	B	Olfr
chr7	102650000	102700000	Olfr555	102658823	102659770	B	B	A	B	Olfr
chr7	102650000	102700000	Olfr556	102669901	102670923	B	B	A	B	Olfr
chr7	102650000	102700000	Olfr557	102698216	102699272	B	B	A	B	Olfr
chr7	102700000	102750000	Olfr558	102702323	102712054	B	B	A	B	Olfr
chr7	102700000	102750000	Olfr33	102713455	102714411	B	B	A	B	Olfr
chr7	102700000	102750000	Olfr559	102723532	102724488	B	B	A	B	Olfr
chr7	102750000	102800000	Olfr560	102752983	102753927	B	B	A	B	Olfr
chr7	102750000	102800000	Olfr561	102774526	102775470	B	B	A	B	Olfr
chr7	102800000	102850000	Olfr564	102803480	102804430	B	B	A	B	Olfr
chr7	102850000	102900000	Olfr566	102856321	102858765	B	B	A	B	Olfr
chr7	102850000	102900000	Olfr568	102877122	102878063	B	B	A	B	Olfr
chr7	102850000	102900000	Olfr569	102887207	102888151	B	B	A	B	Olfr
chr7	102900000	102950000	Olfr570	102900342	102901386	B	B	A	B	Olfr
chr7	102900000	102950000	Olfr571	102908869	102909837	B	B	A	B	Olfr
chr7	102900000	102950000	Olfr572	102927630	102928586	B	B	A	B	Olfr
chr7	102900000	102950000	Olfr574	102948467	102949507	B	B	A	B	Olfr
chr7	102950000	103000000	Olfr575	102954664	102955620	B	B	A	B	Olfr
chr7	102950000	103000000	Olfr576	102965102	102966040	B	B	A	B	Olfr
chr7	102950000	103000000	Olfr577	102973052	102973990	B	B	A	B	Olfr
chr7	102950000	103000000	Olfr578	102984221	102985162	B	B	A	B	Olfr
chr7	103000000	103050000	Olfr582	103041481	103042440	B	B	A	B	Olfr
chr7	103050000	103100000	Olfr583	103051300	103052259	B	B	A	B	Olfr
chr7	103050000	103100000	Olfr584	103085520	103086479	B	B	A	B	Olfr
chr7	103050000	103100000	Olfr585	103097743	103098699	B	B	A	B	Olfr
chr7	103100000	103150000	Olfr586	103121829	103122782	B	B	A	B	Olfr
chr7	103150000	103200000	Olfr589	103154792	103155745	B	B	A	B	Olfr
chr7	103150000	103200000	Olfr591	103172691	103173635	B	B	A	B	Olfr
chr7	103150000	103200000	Olfr592	103186603	103187541	B	B	A	B	Olfr
chr7	103200000	103250000	Olfr593	103211862	103212845	B	B	A	B	Olfr
chr7	103200000	103250000	Olfr594	103219720	103220655	B	B	A	B	Olfr
chr7	103300000	103350000	Olfr596	103309723	103310661	B	B	A	B	Olfr
chr7	103300000	103350000	Olfr597	103320413	103321360	B	B	A	B	Olfr
chr7	103300000	103350000	Olfr598	103328488	103329447	B	B	A	B	Olfr
chr7	103300000	103350000	Olfr599	103338012	103339061	B	B	A	B	Olfr
chr7	103300000	103350000	Olfr600	103345982	103346926	B	B	A	B	Olfr
chr7	103350000	103400000	Olfr601	103358224	103359213	B	B	A	B	Olfr
chr7	103350000	103400000	Olfr603	103383062	103384000	B	B	A	B	Olfr
chr7	103400000	103450000	Olfr605	103442140	103443150	B	B	A	B	Olfr
chr7	103450000	103500000	Olfr606	103451339	103452298	B	B	A	B	Olfr
chr7	103450000	103500000	Olfr607	103460223	103464126	B	B	A	B	Olfr
chr7	103450000	103500000	Olfr608	103470041	103470991	B	B	A	B	Olfr
chr7	103450000	103500000	Olfr609	103491917	103492876	B	B	A	B	Olfr
chr7	103500000	103550000	Olfr610	103505997	103506944	B	B	B	B	Olfr
chr7	103500000	103550000	Olfr611	103517411	103518382	B	B	B	B	Olfr
chr7	103500000	103550000	Olfr612	103538261	103539232	B	B	B	B	Olfr
chr7	103550000	103600000	Olfr613	103550368	103555504	B	B	B	B	Olfr
chr7	103550000	103600000	Olfr615	103560479	103561420	B	B	B	B	Olfr
chr7	103550000	103600000	Olfr616	103564324	103565277	B	B	B	B	Olfr
chr7	103550000	103600000	Olfr617	103584024	103584980	B	B	B	B	Olfr
chr7	103550000	103600000	Olfr618	103597318	103598274	B	B	B	B	Olfr
chr7	103600000	103650000	Olfr619	103603589	103604712	B	B	B	B	Olfr
chr7	103600000	103650000	Olfr620	103611410	103612351	B	B	B	B	Olfr
chr7	103600000	103650000	Olfr622	103639185	103640138	B	B	B	B	Olfr
chr7	103650000	103700000	Olfr623	103660244	103661318	B	B	B	B	Olfr
chr7	103650000	103700000	Olfr624	103670103	103671029	B	B	B	B	Olfr
chr7	103700000	103750000	Olfr243	103716596	103717546	B	B	B	B	Olfr
chr7	103700000	103750000	Olfr628	103731928	103732878	B	B	B	B	Olfr
chr7	103700000	103750000	Olfr629	103740201	103741322	B	B	B	B	Olfr
chr7	103750000	103800000	Olfr630	103754150	103757350	B	B	A	B	Olfr
chr7	103750000	103800000	Olfr69	103767277	103771594	B	B	A	B	Olfr
chr7	103750000	103800000	Olfr68	103777396	103778343	B	B	A	B	Olfr
chr7	103750000	103800000	Olfr67	103787212	103791830	B	B	A	B	Olfr
chr7	103850000	103900000	Olfr66	103881306	103882241	B	B	A	B	Olfr
chr7	103850000	103900000	Olfr64	103892810	103894471	B	B	A	B	Olfr
chr7	103900000	103950000	Olfr65	103906342	103907447	B	B	A	B	Olfr
chr7	103900000	103950000	Olfr631	103915062	103930666	B	B	A	B	Olfr
chr7	103900000	103950000	Olfr632	103937382	103938335	B	B	A	B	Olfr
chr7	103900000	103950000	Olfr633	103946568	103947506	B	B	A	B	Olfr
chr7	103950000	104000000	Olfr635	103979176	103980141	B	B	A	B	Olfr
chr7	104000000	104050000	Olfr638	104003259	104004224	A	B	A	B	Olfr
chr7	104000000	104050000	Olfr639	104011750	104012700	A	B	A	B	Olfr
chr7	104000000	104050000	Olfr640	104021372	104022316	A	B	A	B	Olfr
chr7	104000000	104050000	Olfr641	104039798	104040736	A	B	A	B	Olfr
chr7	104000000	104100000	Olfr642	104049408	104050352	A	B	A	B	Olfr
chr7	104050000	104100000	Olfr643	104058656	104059600	A	B	A	B	Olfr
chr7	104050000	104100000	Olfr644	104068085	104069029	A	B	A	B	Olfr
chr7	104050000	104100000	Olfr645	104084131	104085078	A	B	A	B	Olfr
chr7	104050000	104150000	Olfr646	104097316	104107219	A	B	A	B	Olfr
chr7	104150000	104200000	Olfr648	104179456	104180406	A	B	A	B	Olfr
chr7	104150000	104200000	Olfr649	104189267	104190205	A	B	A	B	Olfr
chr7	104550000	104600000	Olfr651	104552884	104553952	B	B	A	B	Olfr
chr7	104550000	104600000	Olfr652	104564152	104565212	B	B	A	B	Olfr
chr7	104550000	104600000	Olfr653	104579624	104580669	B	B	A	B	Olfr
chr7	104550000	104600000	Olfr654	104587719	104588874	B	B	A	B	Olfr
chr7	104550000	104600000	Olfr655	104596253	104597179	B	B	A	B	Olfr
chr7	104600000	104650000	Olfr656	104617657	104618646	B	B	A	B	Olfr
chr7	104600000	104650000	Olfr657	104635676	104636635	B	B	A	B	Olfr
chr7	104600000	104650000	Olfr658	104642880	104647305	B	B	A	B	Olfr
chr7	104650000	104700000	Olfr659	104670704	104671672	B	B	A	B	Olfr
chr7	104650000	104700000	Olfr661	104688017	104688976	B	B	A	B	Olfr
chr7	104700000	104750000	Olfr663	104703569	104704603	B	B	A	B	Olfr
chr7	104850000	104900000	Olfr665	104880709	104881659	A	B	A	B	Olfr
chr7	104850000	104900000	Olfr666	104892670	104893626	A	B	A	B	Olfr
chr7	104900000	104950000	Olfr667	104916314	104917294	A	B	A	B	Olfr
chr7	104900000	104950000	Olfr668	104924806	104925762	A	B	A	B	Olfr
chr7	104900000	104950000	Olfr669	104938528	104939481	A	B	A	B	Olfr
chr7	104950000	105000000	Olfr670	104959792	104960730	A	B	A	B	Olfr
chr7	104950000	105000000	Olfr671	104972476	104975995	A	B	A	B	Olfr
chr7	104950000	105000000	Olfr672	104995964	104996902	A	B	A	B	Olfr
chr7	105000000	105050000	Olfr675	105024025	105024966	B	B	A	B	Olfr
chr7	105000000	105050000	Olfr676	105031567	105036153	B	B	A	B	Olfr
chr7	105050000	105100000	Olfr677	105056248	105057186	B	B	A	B	Olfr
chr7	105050000	105100000	Olfr678	105069469	105070410	B	B	A	B	Olfr
chr7	105050000	105100000	Olfr679	105085718	105086665	B	B	A	B	Olfr
chr7	105100000	105150000	Olfr681	105121459	105122406	B	B	A	B	Olfr
chr7	105100000	105150000	Olfr683	105143350	105144309	B	B	A	B	Olfr
chr7	105150000	105200000	Olfr684	105156742	105157680	B	B	A	B	Olfr
chr7	105150000	105200000	Olfr685	105180361	105181311	B	B	A	B	Olfr
chr7	105200000	105250000	Olfr686	105203388	105204341	B	B	A	B	Olfr
chr7	105250000	105300000	Olfr688	105288095	105289060	B	B	A	B	Olfr
chr7	105300000	105350000	Olfr689	105314006	105314968	B	B	A	B	Olfr
chr7	105300000	105350000	Olfr690	105329217	105330278	B	B	A	B	Olfr
chr7	105300000	105350000	Olfr691	105336746	105337714	B	B	A	B	Olfr
chr7	105350000	105400000	Olfr692	105368328	105369317	B	B	A	B	Olfr
chr7	106650000	106700000	Olfr693	106677534	106678485	B	B	A	B	Olfr
chr7	106650000	106700000	Olfr694	106688782	106689729	B	B	A	B	Olfr
chr7	106700000	106750000	Olfr695	106713732	106716345	B	B	A	B	Olfr
chr7	106700000	106750000	Olfr697	106740905	106741956	B	B	A	B	Olfr
chr7	106750000	106800000	Olfr698	106752451	106753386	B	B	A	B	Olfr
chr7	106750000	106800000	Olfr699	106790049	106790999	B	B	A	B	Olfr
chr7	106800000	106850000	Olfr700	106805510	106806460	B	B	A	B	Olfr
chr7	106800000	106850000	Olfr701	106814129	106820709	B	B	A	B	Olfr
chr7	106800000	106850000	Olfr702	106823489	106826743	B	B	A	B	Olfr
chr7	106800000	106850000	Olfr703	106844613	106845572	B	B	A	B	Olfr
chr7	106850000	106900000	Olfr704	106864982	106865929	B	B	A	B	Olfr
chr7	106850000	106900000	Olfr705	106873293	106874243	B	B	A	B	Olfr
chr7	106850000	106900000	Olfr706	106885865	106886815	B	B	A	B	Olfr
chr7	106850000	106900000	Olfr707	106891184	106892107	B	B	A	B	Olfr
chr7	106900000	106950000	Olfr1532-ps1	106908125	106915123	B	B	A	B	Olfr
chr7	106900000	106950000	Olfr710	106944067	106948312	B	B	A	B	Olfr
chr7	106950000	107000000	Olfr6	106955984	106956934	B	B	A	B	Olfr
chr7	106950000	107000000	Olfr711	106971368	106975451	B	B	A	B	Olfr
chr7	107000000	107050000	Olfr2	107000875	107002605	B	B	A	B	Olfr
chr7	107000000	107050000	Olfr713	107036136	107037110	B	B	A	B	Olfr
chr7	107050000	107100000	Olfr714	107073830	107074783	B	B	A	B	Olfr
chr7	107050000	107100000	Olfr17	107097467	107098414	B	B	A	B	Olfr
chr7	107100000	107150000	Olfr715b	107105912	107106859	B	B	A	B	Olfr
chr7	107100000	107150000	Olfr715	107128352	107129482	B	B	A	B	Olfr
chr7	107100000	107150000	Olfr716	107147298	107148329	B	B	A	B	Olfr
chr7	107800000	107850000	Olfr467	107814586	107815506	B	B	A	B	Olfr
chr7	107800000	107850000	Olfr469	107822523	107823467	B	B	A	B	Olfr
chr7	107800000	107850000	Olfr470	107844787	107845731	B	B	A	B	Olfr
chr7	107850000	107900000	Olfr471	107861054	107862555	B	B	A	B	Olfr
chr7	107900000	107950000	Olfr472	107902719	107903651	B	B	A	B	Olfr
chr7	107900000	107950000	Olfr473	107933522	107934454	B	B	A	B	Olfr
chr7	107950000	108000000	Olfr474	107954643	107955575	B	B	A	B	Olfr
chr7	107950000	108000000	Olfr476	107967399	107968331	B	B	A	B	Olfr
chr7	107950000	108000000	Olfr477	107990367	107991299	B	B	A	B	Olfr
chr7	108000000	108050000	Olfr478	108031295	108033967	B	B	B	B	Olfr
chr7	108050000	108100000	Olfr479	108054984	108055967	B	B	B	B	Olfr
chr7	108050000	108100000	Olfr480	108065768	108066795	B	B	B	B	Olfr
chr7	108050000	108100000	Olfr481	108080796	108081734	B	B	B	B	Olfr
chr7	108050000	108100000	Olfr482	108094597	108095568	B	B	B	B	Olfr
chr7	108100000	108150000	Olfr483	108103311	108104258	B	B	B	B	Olfr
chr7	108100000	108150000	Olfr484	108124296	108125261	B	B	B	B	Olfr
chr7	108150000	108200000	Olfr485	108158918	108159871	B	B	B	B	Olfr
chr7	108150000	108200000	Olfr486	108171798	108172742	B	B	B	B	Olfr
chr7	108200000	108250000	Olfr487	108211583	108212527	B	B	B	B	Olfr
chr7	108250000	108300000	Olfr488	108255192	108256136	A	B	A	B	Olfr
chr7	108250000	108300000	Olfr490	108286180	108287124	A	B	A	B	Olfr
chr7	108300000	108350000	Olfr491	108316896	108317828	A	B	A	B	Olfr
chr7	108300000	108350000	Olfr492	108322730	108323674	A	B	A	B	Olfr
chr7	108300000	108350000	Olfr493	108346035	108346979	A	B	A	B	Olfr
chr7	108350000	108400000	Olfr494	108367492	108368436	A	B	A	B	Olfr
chr7	108350000	108400000	Olfr495	108395122	108396114	A	B	A	B	Olfr
chr7	108400000	108450000	Olfr497	108422573	108423517	A	B	A	B	Olfr
chr7	108450000	108500000	Olfr498	108465326	108466318	A	B	A	B	Olfr
chr7	108500000	108550000	Olfr502	108523004	108523948	A	B	B	B	Olfr
chr7	108500000	108550000	Olfr503	108544527	108545498	A	B	B	B	Olfr
chr7	108550000	108600000	Olfr504	108564837	108565793	A	B	B	B	Olfr
chr7	108600000	108650000	Olfr506	108612309	108613253	A	B	B	B	Olfr
chr7	108600000	108650000	Olfr507	108621814	108622764	A	B	B	B	Olfr
chr7	108600000	108650000	Olfr508	108629994	108630926	A	B	B	B	Olfr
chr7	108600000	108650000	Olfr509	108645609	108646574	A	B	B	B	Olfr
chr7	108650000	108700000	Olfr510	108666418	108668362	A	B	B	B	Olfr
chr7	108700000	108750000	Olfr512	108713355	108714335	A	B	B	B	Olfr
chr7	108750000	108800000	Olfr513	108754858	108755787	B	B	A	B	Olfr
chr7	108800000	108850000	Olfr514	108825065	108825997	B	B	A	B	Olfr
chr7	108800000	108850000	Olfr516	108845064	108846008	B	B	A	B	Olfr
chr7	108850000	108900000	Olfr517	108868208	108869152	B	B	A	B	Olfr
chr7	108850000	108900000	Olfr518	108880603	108881604	B	B	A	B	Olfr
chr7	108850000	108900000	Olfr519	108893461	108894405	B	B	A	B	Olfr
chr7	140150000	140200000	Olfr522	140162010	140162948	B	A	A	A	Olfr
chr7	140150000	140200000	Olfr523	140176104	140177057	B	A	A	A	Olfr
chr7	140200000	140250000	Olfr524	140201386	140205279	B	A	A	A	Olfr
chr7	140300000	140350000	Olfr525	140322701	140323630	B	A	A	B	Olfr
chr7	140300000	140350000	Olfr527	140335864	140336781	B	A	A	B	Olfr
chr7	140300000	140350000	Olfr60	140345052	140345987	B	A	A	B	Olfr
chr7	140350000	140400000	Olfr530	140372685	140373608	B	A	A	B	Olfr
chr7	140400000	140450000	Olfr531	140400130	140401044	B	A	A	B	Olfr
chr7	140400000	140450000	Olfr532	140418842	140419771	B	A	A	B	Olfr
chr7	140450000	140500000	Olfr533	140466203	140467165	B	A	A	B	Olfr
chr7	140450000	140500000	Olfr535	140492640	140493578	B	A	A	B	Olfr
chr7	140500000	140550000	Olfr536	140500853	140507318	B	A	A	B	Olfr
chr7	140550000	140600000	Olfr538	140574155	140575087	B	A	A	B	Olfr
chr7	140600000	140650000	Olfr46	140601340	140611124	B	A	A	B	Olfr
chr7	140600000	140650000	Olfr61	140637703	140638638	B	A	A	B	Olfr
chr7	140600000	140700000	Olfr53	140646452	140652919	B	A	A	B	Olfr
chr7	140650000	140700000	Olfr539	140667289	140668248	B	A	A	B	Olfr
chr7	140650000	140700000	Olfr45	140690884	140691919	B	A	A	B	Olfr
chr7	140700000	140750000	Olfr541	140704253	140705191	B	A	A	B	Olfr
chr8	72050000	72100000	Olfr372	72057660	72058675	A	A	B	A	Olfr
chr8	72050000	72150000	Olfr373	72099762	72100706	A	A	B	A	Olfr
chr8	72100000	72150000	Olfr374	72107040	72110509	A	A	B	A	Olfr
chr8	83500000	83550000	Olfr370	83541093	83542188	A	A	A	A	Olfr
chr8	85200000	85250000	Olfr371	85230497	85231435	A	A	A	A	Olfr
chr9	18750000	18800000	Olfr24	18754692	18755633	B	B	B	B	Olfr
chr9	18800000	18850000	Olfr828	18815354	18816292	B	B	B	B	Olfr
chr9	18850000	18900000	Olfr829	18856627	18857592	B	B	B	B	Olfr
chr9	18850000	18900000	Olfr830	18874960	18876276	B	B	B	B	Olfr
chr9	18900000	18950000	Olfr832	18944650	18945588	B	B	B	B	Olfr
chr9	18950000	19000000	Olfr834	18987990	18988928	B	B	B	B	Olfr
chr9	19000000	19050000	Olfr835	19035125	19036060	B	B	B	B	Olfr
chr9	19100000	19150000	Olfr836	19120957	19121911	B	B	B	B	Olfr
chr9	19100000	19150000	Olfr837	19136928	19137967	B	B	B	B	Olfr
chr9	19200000	19250000	Olfr843	19248357	19249463	B	B	B	B	Olfr
chr9	19300000	19350000	Olfr845	19338459	19339400	B	B	B	B	Olfr
chr9	19350000	19400000	Olfr846	19360415	19361356	B	B	B	B	Olfr
chr9	19350000	19400000	Olfr847	19374941	19375879	B	B	B	B	Olfr
chr9	19400000	19450000	Olfr849	19440915	19441853	B	B	B	B	Olfr
chr9	19450000	19500000	Olfr850	19477301	19478248	B	B	B	B	Olfr
chr9	19500000	19550000	Olfr853	19537011	19537928	B	B	B	B	Olfr
chr9	19550000	19600000	Olfr854	19566435	19567382	B	B	B	B	Olfr
chr9	19550000	19600000	Olfr855	19584511	19585502	B	B	B	B	Olfr
chr9	19700000	19750000	Olfr857	19712829	19713758	B	B	B	B	Olfr
chr9	19750000	19800000	Olfr58	19780283	19784064	B	B	B	B	Olfr
chr9	19800000	19850000	Olfr859	19808320	19809249	B	B	B	B	Olfr
chr9	19800000	19850000	Olfr860	19845623	19849747	B	B	B	B	Olfr
chr9	19850000	19900000	Olfr862	19883383	19884673	B	B	B	B	Olfr
chr9	19900000	19950000	Olfr77	19917229	19922510	B	B	B	B	Olfr
chr9	20000000	20050000	Olfr866	20026959	20028035	B	B	B	B	Olfr
chr9	20050000	20100000	Olfr867	20054466	20055461	B	B	B	B	Olfr
chr9	20050000	20150000	Olfr868	20098626	20101690	B	B	B	B	Olfr
chr9	20100000	20150000	Olfr869	20128182	20138089	B	B	B	B	Olfr
chr9	20150000	20200000	Olfr870	20170634	20171569	B	B	B	B	Olfr
chr9	20200000	20250000	Olfr871	20212207	20213353	B	B	B	B	Olfr
chr9	20250000	20300000	Olfr39	20282351	20286648	B	B	B	B	Olfr
chr9	20300000	20350000	Olfr873	20300211	20301170	B	B	B	B	Olfr
chr9	20300000	20350000	Olfr18	20313892	20336094	B	B	B	B	Olfr
chr9	37700000	37750000	Olfr160	37711348	37712280	B	B	A	B	Olfr
chr9	37700000	37750000	Olfr874	37745300	37747106	B	B	A	B	Olfr
chr9	37750000	37800000	Olfr875	37772637	37773640	B	B	B	B	Olfr
chr9	37800000	37850000	Olfr876	37803889	37804936	B	B	B	B	Olfr
chr9	37850000	37900000	Olfr877	37854820	37855755	B	B	B	B	Olfr
chr9	37850000	37900000	Olfr145	37890567	37898338	B	B	B	B	Olfr
chr9	37900000	37950000	Olfr878	37918548	37919612	B	B	B	B	Olfr
chr9	37950000	38000000	Olfr881	37992492	37993439	B	B	B	B	Olfr
chr9	38000000	38050000	Olfr883	38025808	38026737	B	B	B	B	Olfr
chr9	38000000	38050000	Olfr884	38044423	38048153	B	B	B	B	Olfr
chr9	38050000	38100000	Olfr885	38061322	38062251	B	B	B	B	Olfr
chr9	38050000	38100000	Olfr887	38084838	38085767	B	B	B	B	Olfr
chr9	38100000	38150000	Olfr888	38108688	38109632	B	B	B	B	Olfr
chr9	38100000	38150000	Olfr889	38115798	38116727	B	B	B	B	Olfr
chr9	38100000	38150000	Olfr890	38143137	38144081	B	B	B	B	Olfr
chr9	38150000	38200000	Olfr891	38179871	38180821	B	B	B	B	Olfr
chr9	38200000	38250000	Olfr893	38209052	38209993	B	B	B	B	Olfr
chr9	38200000	38250000	Olfr894	38218818	38219766	B	B	B	B	Olfr
chr9	38250000	38300000	Olfr143	38253419	38254360	B	B	B	B	Olfr
chr9	38250000	38300000	Olfr895	38268001	38269753	B	B	B	B	Olfr
chr9	38300000	38350000	Olfr25	38329492	38330559	B	B	B	B	Olfr
chr9	38300000	38400000	Olfr898	38349085	38350035	B	B	B	B	Olfr
chr9	38350000	38400000	Olfr250	38367548	38368543	B	B	B	B	Olfr
chr9	38350000	38400000	Olfr251	38377883	38378833	B	B	B	B	Olfr
chr9	38400000	38450000	Olfr147	38401711	38403829	B	B	B	B	Olfr
chr9	38400000	38450000	Olfr901	38430284	38431219	B	B	B	B	Olfr
chr9	38400000	38450000	Olfr902	38448792	38449847	B	B	B	B	Olfr
chr9	38450000	38500000	Olfr904	38464034	38467656	B	B	B	B	Olfr
chr9	38450000	38500000	Olfr905	38472749	38473681	B	B	B	B	Olfr
chr9	38450000	38500000	Olfr906	38488031	38488966	B	B	B	B	Olfr
chr9	38450000	38500000	Olfr907	38498671	38499603	B	B	B	B	Olfr
chr9	38500000	38550000	Olfr911-ps1	38523730	38524669	B	B	B	B	Olfr
chr9	38500000	38550000	Olfr910	38537882	38539829	B	B	B	B	Olfr
chr9	38550000	38600000	Olfr912	38580244	38582211	B	B	B	B	Olfr
chr9	38550000	38600000	Olfr913	38592803	38595161	B	B	B	B	Olfr
chr9	38600000	38650000	Olfr914	38606467	38607417	B	B	B	B	Olfr
chr9	38650000	38700000	Olfr916	38657458	38658390	B	B	B	B	Olfr
chr9	38650000	38700000	Olfr917	38664913	38665842	B	B	B	B	Olfr
chr9	38650000	38700000	Olfr918	38672504	38673481	B	B	B	B	Olfr
chr9	38650000	38700000	Olfr919	38697429	38698376	B	B	B	B	Olfr
chr9	38750000	38800000	Olfr920	38752796	38756863	B	B	B	B	Olfr
chr9	38750000	38800000	Olfr921	38773088	38776354	B	B	B	B	Olfr
chr9	38800000	38850000	Olfr922	38815408	38816539	B	B	B	B	Olfr
chr9	38800000	38850000	Olfr923	38827615	38828682	B	B	B	B	Olfr
chr9	38800000	38850000	Olfr924	38848116	38849042	B	B	B	B	Olfr
chr9	38850000	38900000	Olfr26	38855060	38855990	B	B	B	B	Olfr
chr9	38850000	38900000	Olfr926	38877178	38878104	B	B	B	B	Olfr
chr9	38900000	38950000	Olfr930	38930173	38931099	B	B	B	B	Olfr
chr9	38950000	39000000	Olfr933	38975678	38976604	B	B	B	B	Olfr
chr9	38950000	39000000	Olfr934	38982110	38983042	B	B	B	B	Olfr
chr9	38950000	39000000	Olfr935	38994507	38995433	B	B	B	B	Olfr
chr9	39000000	39050000	Olfr146	39018619	39019539	B	B	B	B	Olfr
chr9	39000000	39050000	Olfr936	39046614	39047549	B	B	B	B	Olfr
chr9	39050000	39100000	Olfr937	39059729	39060664	B	B	B	B	Olfr
chr9	39050000	39100000	Olfr938	39077796	39078743	B	B	B	B	Olfr
chr9	39100000	39150000	Olfr27	39128167	39145072	B	B	B	B	Olfr
chr9	39150000	39200000	Olfr943	39166310	39185124	B	B	B	B	Olfr
chr9	39200000	39250000	Olfr944	39217359	39218294	B	B	B	B	Olfr
chr9	39200000	39250000	Olfr1537	39237487	39238431	B	B	B	B	Olfr
chr9	39250000	39300000	Olfr945	39257720	39258679	B	B	B	B	Olfr
chr9	39300000	39350000	Olfr948	39318647	39319612	B	B	B	B	Olfr
chr9	39350000	39400000	Olfr951	39393793	39394737	B	B	B	B	Olfr
chr9	39400000	39450000	Olfr952	39426093	39427148	B	B	B	B	Olfr
chr9	39450000	39500000	Olfr954	39461433	39462377	B	B	B	B	Olfr
chr9	39450000	39500000	Olfr955	39469780	39470724	B	B	B	B	Olfr
chr9	39450000	39500000	Olfr44	39484204	39493988	B	B	B	B	Olfr
chr9	39500000	39550000	Olfr957	39510783	39511718	B	B	B	B	Olfr
chr9	39500000	39600000	Olfr958	39549931	39550869	B	B	B	B	Olfr
chr9	39550000	39600000	Olfr959	39572322	39573257	B	B	B	B	Olfr
chr9	39600000	39650000	Olfr148	39613569	39614501	B	B	B	B	Olfr
chr9	39600000	39650000	Olfr960	39623125	39624165	B	B	B	B	Olfr
chr9	39600000	39650000	Olfr961	39646728	39647672	B	B	B	B	Olfr
chr9	39650000	39700000	Olfr963	39669059	39669994	B	B	B	B	Olfr
chr9	39700000	39750000	Olfr149	39701832	39702767	B	B	B	B	Olfr
chr9	39700000	39750000	Olfr965	39719229	39720167	B	B	B	B	Olfr
chr9	39700000	39750000	Olfr150	39736817	39737755	B	B	B	B	Olfr
chr9	39750000	39800000	Olfr967	39750388	39751320	B	B	B	B	Olfr
chr9	39750000	39800000	Olfr968	39771772	39772798	B	B	B	B	Olfr
chr9	39750000	39800000	Olfr969	39795377	39796312	B	B	B	B	Olfr
chr9	39800000	39850000	Olfr970	39819641	39820576	B	B	B	B	Olfr
chr9	39800000	39850000	Olfr971	39839436	39840359	B	B	B	B	Olfr
chr9	39850000	39900000	Olfr972	39873277	39874221	B	B	B	B	Olfr
chr9	39900000	39950000	Olfr229	39909805	39910728	B	B	B	B	Olfr
chr9	39900000	39950000	Olfr974	39942059	39943194	B	B	B	B	Olfr
chr9	39900000	40000000	Olfr975	39949837	39950769	B	B	B	B	Olfr
chr9	39950000	40000000	Olfr976	39954257	39961044	B	B	B	B	Olfr
chr9	39950000	40000000	Olfr978	39993812	39994747	B	B	B	B	Olfr
chr9	40000000	40050000	Olfr979	40000206	40001250	A	B	B	B	Olfr
chr9	40000000	40050000	Olfr980	40005994	40007029	A	B	B	B	Olfr
chr9	40000000	40050000	Olfr981	40022395	40023327	A	B	B	B	Olfr
chr9	40050000	40100000	Olfr982	40074297	40075262	A	B	B	B	Olfr
chr9	40050000	40100000	Olfr983	40092017	40093558	A	B	B	B	Olfr
chr9	40100000	40150000	Olfr984	40100544	40101488	A	B	B	B	Olfr
chr9	40100000	40150000	Olfr985	40126924	40128039	A	B	B	B	Olfr
chr9	40150000	40200000	Olfr986	40187079	40188094	A	B	B	B	Olfr
chr10	78600000	78650000	Olfr1357	78611669	78618074	A	B	A	B	Olfr
chr10	78800000	78850000	Olfr1356	78846951	78847913	B	B	B	B	Olfr
chr10	78850000	78900000	Olfr1355	78875549	78880106	B	B	B	B	Olfr
chr10	78900000	78950000	Olfr1354	78916842	78917936	B	B	B	B	Olfr
chr10	78950000	79000000	Olfr8	78955207	78956139	B	B	B	B	Olfr
chr10	78950000	79000000	Olfr1353	78963309	78970612	B	B	B	B	Olfr
chr10	78950000	79000000	Olfr1352	78981050	78984721	B	B	B	B	Olfr
chr10	79000000	79050000	Olfr1351	79017324	79018283	A	B	B	B	Olfr
chr10	79000000	79050000	Olfr57	79034723	79035802	A	B	B	B	Olfr
chr10	128950000	129000000	Olfr9	128989914	128990852	A	B	B	B	Olfr
chr10	129000000	129050000	Olfr763	129011287	129012216	A	B	B	B	Olfr
chr10	129000000	129050000	Olfr765	129046132	129047061	A	B	B	B	Olfr
chr10	129050000	129100000	Olfr767	129079032	129079961	A	B	B	B	Olfr
chr10	129050000	129100000	Olfr768	129093034	129093972	A	B	B	B	Olfr
chr10	129100000	129150000	Olfr769	129111485	129112423	A	B	B	B	Olfr
chr10	129100000	129150000	Olfr770	129132831	129133766	A	B	B	B	Olfr
chr10	129150000	129200000	Olfr771	129160029	129160982	A	B	B	B	Olfr
chr10	129150000	129200000	Olfr772	129174051	129175054	A	B	B	B	Olfr
chr10	129150000	129200000	Olfr773	129186484	129187419	A	B	B	B	Olfr
chr10	129200000	129250000	Olfr774	129238151	129239089	A	B	B	B	Olfr
chr10	129250000	129300000	Olfr775	129250536	129251474	A	B	B	B	Olfr
chr10	129250000	129300000	Olfr776	129260963	129261901	A	B	B	B	Olfr
chr10	129250000	129300000	Olfr777	129268386	129269321	A	B	B	B	Olfr
chr10	129300000	129350000	Olfr780	129321625	129322563	A	B	B	B	Olfr
chr10	129300000	129350000	Olfr781	129332883	129333818	A	B	B	B	Olfr
chr10	129350000	129400000	Olfr782	129350565	129351509	A	B	B	B	Olfr
chr10	129350000	129400000	Olfr784	129387635	129388822	A	B	B	B	Olfr
chr10	129400000	129450000	Olfr785	129409368	129410306	A	B	B	B	Olfr
chr10	129400000	129450000	Olfr786	129436814	129437752	A	B	B	B	Olfr
chr10	129450000	129500000	Olfr787	129461940	129463616	A	B	B	B	Olfr
chr10	129450000	129500000	Olfr788	129472694	129473629	A	B	B	B	Olfr
chr10	129450000	129500000	Olfr789	129487012	129487950	A	B	B	B	Olfr
chr10	129500000	129550000	Olfr790	129500886	129501854	A	B	B	B	Olfr
chr10	129500000	129550000	Olfr791	129526229	129527167	A	B	B	B	Olfr
chr10	129500000	129550000	Olfr792	129540539	129541474	A	B	B	B	Olfr
chr10	129550000	129600000	Olfr794	129570657	129571619	A	B	B	B	Olfr
chr10	129600000	129650000	Olfr796	129607547	129608479	A	B	B	B	Olfr
chr10	129600000	129650000	Olfr798	129625124	129626059	A	B	B	B	Olfr
chr10	129600000	129650000	Olfr799	129647130	129648065	A	B	B	B	Olfr
chr10	129650000	129700000	Olfr800	129659808	129660743	A	B	B	B	Olfr
chr10	129650000	129700000	Olfr801	129669561	129670517	A	B	B	B	Olfr
chr10	129650000	129700000	Olfr802	129681799	129682737	A	B	B	B	Olfr
chr10	129650000	129700000	Olfr803	129691113	129692039	A	B	B	B	Olfr
chr10	129700000	129750000	Olfr804	129704880	129705824	A	B	B	B	Olfr
chr10	129700000	129750000	Olfr805	129722583	129723542	A	B	B	B	Olfr
chr10	129700000	129750000	Olfr806	129737974	129738915	A	B	B	B	Olfr
chr10	129750000	129800000	Olfr807	129754513	129755448	B	B	B	B	Olfr
chr10	129750000	129800000	Olfr808	129767498	129768436	B	B	B	B	Olfr
chr10	129750000	129800000	Olfr809	129775871	129776857	B	B	B	B	Olfr
chr10	129750000	129800000	Olfr810	129790649	129791587	B	B	B	B	Olfr
chr10	129800000	129850000	Olfr811	129801564	129802523	B	B	B	B	Olfr
chr10	129800000	129850000	Olfr812	129842108	129843040	B	B	B	B	Olfr
chr10	129850000	129900000	Olfr813	129856520	129857452	B	B	B	B	Olfr
chr10	129850000	129900000	Olfr814	129873823	129874755	B	B	B	B	Olfr
chr10	129900000	129950000	Olfr815	129901776	129902726	B	B	B	B	Olfr
chr10	129900000	129950000	Olfr816	129911338	129912276	B	B	B	B	Olfr
chr10	129900000	129950000	Olfr818	129945104	129946060	B	B	B	B	Olfr
chr10	129950000	130000000	Olfr819	129965736	129966698	B	B	B	B	Olfr
chr10	129950000	130000000	Olfr247	129974605	129975549	B	B	B	B	Olfr
chr10	130000000	130050000	Olfr820	130017363	130018301	A	B	B	B	Olfr
chr10	130000000	130050000	Olfr821	130033628	130034560	A	B	B	B	Olfr
chr10	130050000	130100000	Olfr822	130074412	130075350	A	B	B	B	Olfr
chr10	130100000	130150000	Olfr823	130111841	130112788	A	B	B	B	Olfr
chr10	130100000	130150000	Olfr824	130126108	130127055	A	B	B	B	Olfr
chr10	130150000	130200000	Olfr825	130162362	130163324	A	B	B	B	Olfr
chr10	130150000	130200000	Olfr826	130179937	130180878	A	B	B	B	Olfr
chr10	130200000	130250000	Olfr827	130210160	130211128	A	B	B	B	Olfr
chr11	49100000	49150000	Olfr1396	49112777	49113757	A	B	A	B	Olfr
chr11	49100000	49150000	Olfr56	49134173	49135387	A	B	A	B	Olfr
chr11	49100000	49150000	Olfr1395	49148259	49149212	A	B	A	B	Olfr
chr11	49150000	49200000	Olfr1394	49160016	49160954	A	B	A	B	Olfr
chr11	49250000	49300000	Olfr1393	49263873	49292359	B	B	B	A	Olfr
chr11	49250000	49300000	Olfr1392	49293297	49294322	B	B	B	A	Olfr
chr11	49300000	49350000	Olfr10	49317548	49318483	B	B	B	A	Olfr
chr11	49300000	49350000	Olfr1391	49327413	49328348	B	B	B	A	Olfr
chr11	49300000	49350000	Olfr1390	49340534	49341469	B	B	B	A	Olfr
chr11	49400000	49450000	Olfr1389	49430427	49431499	B	B	B	A	Olfr
chr11	49400000	49450000	Olfr1388	49443853	49444788	B	B	B	A	Olfr
chr11	49450000	49500000	Olfr1387	49459681	49460616	B	B	B	A	Olfr
chr11	49450000	49500000	Olfr1386	49470054	49471181	B	B	B	A	Olfr
chr11	49450000	49500000	Olfr1385	49494535	49495464	B	B	B	A	Olfr
chr11	49500000	49550000	Olfr1384	49513618	49514651	A	B	A	B	Olfr
chr11	49500000	49550000	Olfr1383	49523725	49524660	A	B	A	B	Olfr
chr11	49500000	49550000	Olfr1382	49535187	49536122	A	B	A	B	Olfr
chr11	49550000	49600000	Olfr1381	49551749	49552684	A	B	A	B	Olfr
chr11	49550000	49600000	Olfr1380	49563923	49564858	A	B	A	B	Olfr
chr11	50950000	51000000	Olfr1378	50969020	50969967	A	A	A	A	Olfr
chr11	50950000	51000000	Olfr1377	50984703	50985626	A	A	A	A	Olfr
chr11	51000000	51050000	Olfr51	51006974	51007897	A	A	B	A	Olfr
chr11	51000000	51050000	Olfr54	51027004	51027945	A	A	B	A	Olfr
chr11	51000000	51050000	Olfr1375	51048109	51049050	A	A	B	A	Olfr
chr11	52100000	52150000	Olfr1373	52144593	52149130	A	A	A	A	Olfr
chr11	52200000	52250000	Olfr1371	52213052	52213987	A	A	A	A	Olfr
chr11	58450000	58500000	Olfr30	58454915	58455980	A	A	A	A	Olfr
chr11	58450000	58500000	Olfr332	58489719	58492499	A	A	A	A	Olfr
chr11	58500000	58550000	Olfr331	58501598	58502572	A	A	A	A	Olfr
chr11	58500000	58550000	Olfr330	58528929	58534825	A	A	A	A	Olfr
chr11	58500000	58550000	Olfr329-ps	58542447	58543483	A	A	A	A	Olfr
chr11	58550000	58600000	Olfr328	58551305	58552237	A	A	A	A	Olfr
chr11	58550000	58600000	Olfr224	58565856	58570568	A	A	A	A	Olfr
chr11	58550000	58600000	Olfr325	58580837	58581877	A	A	A	A	Olfr
chr11	58550000	58600000	Olfr324	58597345	58598466	A	A	A	A	Olfr
chr11	58600000	58650000	Olfr323	58625073	58626044	A	A	A	A	Olfr
chr11	58650000	58700000	Olfr322	58665561	58666544	A	A	A	A	Olfr
chr11	58650000	58700000	Olfr320	58683875	58684795	A	A	A	A	Olfr
chr11	58700000	58750000	Olfr319	58701703	58702623	A	A	A	A	Olfr
chr11	58700000	58750000	Olfr318	58720069	58721094	A	A	A	A	Olfr
chr11	58700000	58750000	Olfr317	58732096	58733223	A	A	A	A	Olfr
chr11	58750000	58800000	Olfr316	58751530	58759466	A	A	A	A	Olfr
chr11	58750000	58800000	Olfr315	58778089	58779086	A	A	A	A	Olfr
chr11	58750000	58800000	Olfr314	58786139	58787269	A	A	A	A	Olfr
chr11	58800000	58850000	Olfr313	58816928	58818001	A	A	A	A	Olfr
chr11	58800000	58850000	Olfr312	58831156	58832082	A	A	A	A	Olfr
chr11	58800000	58850000	Olfr311	58841116	58842042	A	A	A	A	Olfr
chr11	59550000	59600000	Olfr222	59570782	59571738	A	A	A	A	Olfr
chr11	59550000	59600000	Olfr223	59589128	59590087	A	A	A	A	Olfr
chr11	59600000	59650000	Olfr225	59612966	59614225	A	A	A	A	Olfr
chr11	73350000	73400000	Olfr20	73350859	73354699	A	B	B	B	Olfr
chr11	73350000	73400000	Olfr376	73371246	73375704	A	B	B	B	Olfr
chr11	73350000	73400000	Olfr1	73395076	73399495	A	B	B	B	Olfr
chr11	73400000	73450000	Olfr378	73425037	73428477	A	B	B	B	Olfr
chr11	73450000	73500000	Olfr380	73453275	73454210	A	B	B	B	Olfr
chr11	73450000	73500000	Olfr381	73485887	73486822	A	B	B	B	Olfr
chr11	73500000	73550000	Olfr382	73516259	73517197	B	A	B	B	Olfr
chr11	73550000	73600000	Olfr385	73588798	73589736	B	A	B	B	Olfr
chr11	73600000	73650000	Olfr384	73602582	73603520	B	A	B	B	Olfr
chr11	73750000	73800000	Olfr389	73776387	73780589	B	A	B	B	Olfr
chr11	73750000	73800000	Olfr390	73786940	73787875	B	A	B	B	Olfr
chr11	73750000	73850000	Olfr391-ps	73798753	73802984	B	A	B	B	Olfr
chr11	73800000	73850000	Olfr392	73814142	73816877	B	A	B	B	Olfr
chr11	73800000	73850000	Olfr393	73847185	73848123	B	A	B	B	Olfr
chr11	73850000	73900000	Olfr394	73887438	73888370	B	A	B	B	Olfr
chr11	73900000	73950000	Olfr395	73906552	73907490	B	A	B	B	Olfr
chr11	73900000	73950000	Olfr23	73930360	73941225	B	A	B	B	Olfr
chr11	73950000	74000000	Olfr397	73964610	73965557	B	A	B	B	Olfr
chr11	73950000	74000000	Olfr398	73983662	73984606	B	A	B	B	Olfr
chr11	74000000	74050000	Olfr139	74044325	74045272	B	B	B	B	Olfr
chr11	74050000	74100000	Olfr399	74053776	74054778	B	B	B	B	Olfr
chr11	74100000	74150000	Olfr401	74121291	74122238	B	B	B	B	Olfr
chr11	74150000	74200000	Olfr402	74155156	74156103	B	B	B	B	Olfr
chr11	74150000	74200000	Olfr403	74195505	74196446	B	B	B	B	Olfr
chr11	74200000	74250000	Olfr43	74206198	74207289	B	B	B	B	Olfr
chr11	74250000	74300000	Olfr406	74269391	74270362	B	A	B	B	Olfr
chr11	74250000	74300000	Olfr59	74283736	74289646	B	A	B	B	Olfr
chr11	74300000	74350000	Olfr410	74334282	74335229	B	A	B	B	Olfr
chr11	74300000	74350000	Olfr411	74346624	74347672	B	A	B	B	Olfr
chr11	74350000	74400000	Olfr412	74364671	74365609	B	A	B	B	Olfr
chr11	87850000	87900000	Olfr462	87888959	87889894	A	A	A	A	Olfr
chr11	87850000	87900000	Olfr463	87892987	87893922	A	A	A	A	Olfr
chr11	87900000	87950000	Olfr464	87913920	87915003	A	A	A	A	Olfr
chr13	21050000	21100000	Olfr1370	21072349	21073299	A	A	A	A	Olfr
chr13	21100000	21150000	Olfr263	21132777	21133730	A	A	A	A	Olfr
chr13	21100000	21150000	Olfr1368	21142111	21143055	A	A	A	A	Olfr
chr13	21300000	21350000	Olfr1367	21346930	21347880	A	A	A	A	Olfr
chr13	21500000	21550000	Olfr1366	21536974	21538027	A	B	B	B	Olfr
chr13	21550000	21600000	Olfr1535	21555040	21556020	A	B	B	B	Olfr
chr13	21550000	21600000	Olfr1364	21573510	21574454	A	B	B	B	Olfr
chr13	21600000	21650000	Olfr1362	21611020	21612004	A	B	B	B	Olfr
chr13	21600000	21650000	Olfr11	21638580	21639521	A	B	B	B	Olfr
chr13	21650000	21700000	Olfr1361	21658368	21664523	A	B	B	B	Olfr
chr13	21650000	21700000	Olfr1360	21674001	21674980	A	B	B	B	Olfr
chr13	21700000	21750000	Olfr1359	21702974	21703965	A	B	B	B	Olfr
chr13	65150000	65200000	Olfr466	65152226	65153152	A	B	B	B	Olfr
chr14	14150000	14200000	Olfr720	14175130	14176080	A	B	A	A	Olfr
chr14	14300000	14350000	Olfr31	14328113	14329066	A	B	B	A	Olfr
chr14	49850000	49950000	Olfr722	49894258	49901941	A	A	A	A	Olfr
chr14	49900000	49950000	Olfr723	49928563	49929568	A	A	A	A	Olfr
chr14	49950000	50000000	Olfr724	49960091	49961096	A	A	A	A	Olfr
chr14	50000000	50050000	Olfr725	50029353	50035500	A	B	A	A	Olfr
chr14	50050000	50100000	Olfr726	50083714	50084679	A	B	A	A	Olfr
chr14	50100000	50150000	Olfr727	50126553	50127587	A	B	A	A	Olfr
chr14	50100000	50150000	Olfr728	50139702	50140637	A	B	A	A	Olfr
chr14	50100000	50150000	Olfr729	50147901	50148872	A	B	A	A	Olfr
chr14	50150000	50200000	Olfr730	50186262	50187218	A	B	A	A	Olfr
chr14	50200000	50250000	Olfr731	50237903	50238883	A	B	A	A	Olfr
chr14	50250000	50300000	Olfr732	50281228	50282271	A	B	B	B	Olfr
chr14	50250000	50300000	Olfr733	50298337	50299330	A	B	B	B	Olfr
chr14	50300000	50350000	Olfr734	50319836	50320868	A	B	B	B	Olfr
chr14	50300000	50350000	Olfr735	50345376	50346440	A	B	B	B	Olfr
chr14	50350000	50400000	Olfr736	50392758	50393696	A	B	B	B	Olfr
chr14	50400000	50450000	Olfr738	50413546	50414481	A	B	B	B	Olfr
chr14	50400000	50450000	Olfr739	50424521	50425450	A	B	B	B	Olfr
chr14	50450000	50500000	Olfr740	50453054	50455678	A	B	B	B	Olfr
chr14	50450000	50500000	Olfr741	50473057	50486395	A	B	B	B	Olfr
chr14	50500000	50550000	Olfr742	50515121	50516240	A	B	B	A	Olfr
chr14	50500000	50550000	Olfr743	50533414	50534349	A	B	B	A	Olfr
chr14	50600000	50650000	Olfr744	50618224	50619195	A	B	B	A	Olfr
chr14	50600000	50650000	Olfr745	50642195	50643369	A	B	B	A	Olfr
chr14	50650000	50700000	Olfr746	50653239	50654183	A	B	B	A	Olfr
chr14	50650000	50700000	Olfr747	50680691	50681645	A	B	B	A	Olfr
chr14	50700000	50750000	Olfr748	50710332	50711255	A	B	B	A	Olfr
chr14	50700000	50750000	Olfr749	50736219	50744324	A	B	B	A	Olfr
chr14	51050000	51100000	Olfr750	51070311	51071442	A	A	A	B	Olfr
chr14	52000000	52050000	Olfr221	52035174	52036109	A	A	A	A	Olfr
chr14	52300000	52400000	Olfr1513	52349103	52350044	A	A	B	A	Olfr
chr14	52350000	52400000	Olfr1512	52372110	52373051	A	A	B	A	Olfr
chr14	52350000	52400000	Olfr1511	52389815	52390771	A	A	B	A	Olfr
chr14	52400000	52450000	Olfr1510	52409889	52410927	A	A	B	A	Olfr
chr14	52450000	52500000	Olfr1509	52450393	52451402	A	A	B	A	Olfr
chr14	52450000	52500000	Olfr1508	52462721	52467461	A	A	B	A	Olfr
chr14	52450000	52500000	Olfr1507	52489935	52495695	A	A	B	A	Olfr
chr14	54250000	54300000	Olfr49	54281896	54282925	A	A	A	A	Olfr
chr15	98150000	98200000	Olfr288	98186011	98195542	B	A	A	A	Olfr
chr15	98200000	98250000	Olfr287	98202311	98221056	B	A	A	A	Olfr
chr15	98200000	98250000	Olfr286	98226675	98234450	B	A	A	A	Olfr
chr15	98300000	98350000	Olfr285	98312589	98313548	B	A	A	B	Olfr
chr15	98300000	98350000	Olfr284	98340022	98340939	B	A	A	B	Olfr
chr15	98350000	98400000	Olfr283	98378096	98379197	B	A	A	B	Olfr
chr15	98400000	98450000	Olfr282	98437470	98438397	B	A	A	B	Olfr
chr15	98450000	98500000	Olfr281	98456312	98457247	B	A	A	B	Olfr
chr15	98450000	98500000	Olfr279	98497474	98498406	B	A	A	B	Olfr
chr16	3550000	3600000	Olfr161	3592398	3593339	A	B	B	B	Olfr
chr16	3800000	3850000	Olfr15	3838975	3839913	A	B	A	B	Olfr
chr16	16650000	16700000	Olfr19	16673050	16673979	A	B	A	A	Olfr
chr16	19250000	19300000	Olfr164	19285794	19286741	A	B	B	B	Olfr
chr16	19400000	19450000	Olfr165	19406991	19430704	A	B	B	B	Olfr
chr16	19450000	19500000	Olfr166	19486840	19487778	A	B	B	B	Olfr
chr16	19500000	19550000	Olfr167	19514696	19515634	B	B	B	B	Olfr
chr16	19500000	19550000	Olfr168	19529980	19530918	B	B	B	B	Olfr
chr16	19550000	19600000	Olfr169	19565940	19566881	B	B	B	B	Olfr
chr16	19600000	19650000	Olfr170	19605725	19606666	B	B	B	B	Olfr
chr16	19600000	19650000	Olfr171	19624157	19625101	B	B	B	B	Olfr
chr16	58750000	58800000	Olfr172	58760152	58761240	B	B	B	B	Olfr
chr16	58750000	58800000	Olfr173	58796779	58797942	B	B	B	B	Olfr
chr16	58800000	58850000	Olfr175-ps1	58823781	58826761	B	B	B	B	Olfr
chr16	58850000	58900000	Olfr177	58869403	58873148	B	B	B	B	Olfr
chr16	58850000	58900000	Olfr178	58889259	58890218	B	B	B	B	Olfr
chr16	58900000	58950000	Olfr180	58915686	58918486	B	B	B	B	Olfr
chr16	58900000	58950000	Olfr181	58925557	58928644	B	B	B	B	Olfr
chr16	59000000	59050000	Olfr186	59026923	59027927	B	B	B	B	Olfr
chr16	59000000	59050000	Olfr187	59035780	59039749	B	B	B	B	Olfr
chr16	59050000	59100000	Olfr190	59074155	59075078	B	B	B	B	Olfr
chr16	59050000	59100000	Olfr191	59085552	59086481	B	B	B	B	Olfr
chr16	59100000	59150000	Olfr193	59109625	59110633	B	B	B	B	Olfr
chr16	59100000	59150000	Olfr194	59119148	59120068	B	B	B	B	Olfr
chr16	59100000	59150000	Olfr195	59148852	59149778	B	B	B	B	Olfr
chr16	59150000	59200000	Olfr196	59167212	59172112	B	B	B	B	Olfr
chr16	59200000	59250000	Olfr198	59201504	59202424	B	B	B	B	Olfr
chr16	59200000	59250000	Olfr199	59215685	59216611	B	B	B	B	Olfr
chr16	59250000	59300000	Olfr201	59268739	59269665	A	A	B	A	Olfr
chr16	59250000	59300000	Olfr202	59283572	59284495	A	A	B	A	Olfr
chr16	59300000	59350000	Olfr203	59303155	59304075	A	A	B	A	Olfr
chr16	59300000	59350000	Olfr204	59314488	59315405	A	A	B	A	Olfr
chr16	59300000	59350000	Olfr205	59328590	59329507	A	A	B	A	Olfr
chr16	59300000	59350000	Olfr206	59344722	59345726	A	A	B	A	Olfr
chr16	59350000	59400000	Olfr209	59361224	59362240	A	A	B	A	Olfr
chr17	33150000	33200000	Olfr55	33176416	33177363	A	B	A	A	Olfr
chr17	33150000	33250000	Olfr239	33199062	33200009	A	B	A	A	Olfr
chr17	33200000	33250000	Olfr1564	33215261	33216351	A	B	A	A	Olfr
chr17	33250000	33300000	Olfr63	33268726	33269676	A	A	B	A	Olfr
chr17	37050000	37100000	Olfr90	37085191	37086236	A	B	A	B	Olfr
chr17	37050000	37150000	Olfr91	37092845	37132991	A	B	A	B	Olfr
chr17	37100000	37150000	Olfr92	37111042	37111980	A	B	A	B	Olfr
chr17	37150000	37200000	Olfr93	37151032	37151970	A	B	A	B	Olfr
chr17	37150000	37200000	Olfr94	37196806	37197966	A	B	A	B	Olfr
chr17	37200000	37250000	Olfr95	37210913	37211851	A	B	A	B	Olfr
chr17	37200000	37250000	Olfr96	37225091	37226141	A	B	A	B	Olfr
chr17	37200000	37250000	Olfr97	37231436	37232368	A	B	A	B	Olfr
chr17	37250000	37300000	Olfr98	37262733	37263662	B	B	B	B	Olfr
chr17	37250000	37300000	Olfr99	37279501	37280418	B	B	B	B	Olfr
chr17	37250000	37350000	Olfr101	37299446	37300484	B	B	B	B	Olfr
chr17	37300000	37350000	Olfr102	37313411	37314437	B	B	B	B	Olfr
chr17	37300000	37350000	Olfr103	37336289	37337230	B	B	B	B	Olfr
chr17	37400000	37450000	Olfr107	37405477	37406509	B	B	B	B	Olfr
chr17	37400000	37450000	Olfr108	37445480	37446517	B	B	B	B	Olfr
chr17	37450000	37500000	Olfr109	37466208	37467152	B	B	B	B	Olfr
chr17	37450000	37500000	Olfr110	37492468	37499674	B	B	B	B	Olfr
chr17	37500000	37550000	Olfr111	37525753	37537652	B	B	B	B	Olfr
chr17	37550000	37600000	Olfr112	37563140	37569451	B	B	B	B	Olfr
chr17	37550000	37600000	Olfr113	37574483	37575421	B	B	B	B	Olfr
chr17	37550000	37600000	Olfr114	37589413	37590351	B	B	B	B	Olfr
chr17	37600000	37650000	Olfr115	37609785	37610779	B	B	B	B	Olfr
chr17	37600000	37650000	Olfr116	37623668	37624633	B	B	B	B	Olfr
chr17	37650000	37700000	Olfr117	37659378	37660331	B	B	B	B	Olfr
chr17	37650000	37700000	Olfr118	37672025	37672990	B	B	B	B	Olfr
chr17	37650000	37750000	Olfr119	37696685	37701720	B	B	B	B	Olfr
chr17	37700000	37750000	Olfr120	37725999	37726991	B	B	B	B	Olfr
chr17	37750000	37800000	Olfr122	37768642	37772620	B	B	B	B	Olfr
chr17	37750000	37800000	Olfr123	37795446	37796375	B	B	B	B	Olfr
chr17	37800000	37850000	Olfr124	37805069	37806190	B	B	B	B	Olfr
chr17	37800000	37850000	Olfr125	37834911	37836028	B	B	B	B	Olfr
chr17	37850000	37900000	Olfr126	37850594	37851553	B	B	B	B	Olfr
chr17	37900000	37950000	Olfr127	37903548	37904519	B	B	B	B	Olfr
chr17	37900000	37950000	Olfr128	37923568	37924494	B	B	B	B	Olfr
chr17	37950000	38000000	Olfr761	37952051	37953022	B	B	B	B	Olfr
chr17	38050000	38100000	Olfr129	38054599	38059873	B	B	B	B	Olfr
chr17	38050000	38100000	Olfr130	38067173	38068126	B	B	B	B	Olfr
chr17	38050000	38100000	Olfr131	38082032	38082976	B	B	B	B	Olfr
chr17	38100000	38150000	Olfr132	38130249	38131190	B	B	B	B	Olfr
chr17	38100000	38150000	Olfr133	38148590	38149528	B	B	B	B	Olfr
chr17	38150000	38200000	Olfr134	38175086	38176024	B	B	B	B	Olfr
chr17	38200000	38250000	Olfr135	38208247	38209185	B	B	B	B	Olfr
chr17	38250000	38300000	Olfr138	38274773	38275711	B	B	B	B	Olfr
chr17	38300000	38350000	Olfr137	38304521	38305459	B	B	B	B	Olfr
chr17	38300000	38350000	Olfr136	38335159	38336097	B	B	B	B	Olfr
chr19	11800000	11850000	Olfr1417	11828077	11829024	B	B	A	A	Olfr
chr19	11850000	11900000	Olfr1418	11854995	11855951	B	B	A	A	Olfr
chr19	11850000	11900000	Olfr1419	11870146	11871305	B	B	A	A	Olfr
chr19	11850000	11900000	Olfr1420	11896023	11896952	B	B	A	A	Olfr
chr19	12000000	12050000	Olfr1423	12035808	12036740	B	B	B	A	Olfr
chr19	12050000	12100000	Olfr1424	12058809	12059750	B	B	B	A	Olfr
chr19	12050000	12100000	Olfr1425	12073695	12074630	B	B	B	A	Olfr
chr19	12050000	12100000	Olfr1426	12087610	12091847	B	B	B	A	Olfr
chr19	12050000	12100000	Olfr1427	12098702	12099637	B	B	B	A	Olfr
chr19	12100000	12150000	Olfr1428	12108600	12115828	B	B	B	A	Olfr
chr19	12100000	12150000	Olfr76	12119721	12120674	B	B	B	A	Olfr
chr19	12200000	12250000	Olfr1431	12209568	12210506	B	B	B	A	Olfr
chr19	12200000	12250000	Olfr1432	12228519	12229562	B	B	B	A	Olfr
chr19	12200000	12250000	Olfr262	12240721	12241659	B	B	B	A	Olfr
chr19	12250000	12300000	Olfr235	12268232	12269170	B	B	B	B	Olfr
chr19	12250000	12300000	Olfr1434	12279854	12283988	B	B	B	B	Olfr
chr19	12250000	12300000	Olfr1436	12298183	12299130	B	B	B	B	Olfr
chr19	12300000	12350000	Olfr1437	12321887	12325066	B	B	B	B	Olfr
chr19	12350000	12400000	Olfr1440	12394265	12395212	B	B	B	B	Olfr
chr19	12400000	12450000	Olfr1441	12422311	12423267	B	B	B	B	Olfr
chr19	12650000	12700000	Olfr1442	12674179	12675243	B	B	A	A	Olfr
chr19	12650000	12700000	Olfr1443	12678166	12683851	B	B	A	A	Olfr
chr19	12850000	12900000	Olfr1444	12861777	12862736	B	B	B	A	Olfr
chr19	12850000	12900000	Olfr1445	12883883	12884827	B	B	B	A	Olfr
chr19	12850000	12900000	Olfr1446	12889649	12890575	B	B	B	A	Olfr
chr19	12900000	12950000	Olfr1447	12900849	12901778	B	B	B	A	Olfr
chr19	12900000	12950000	Olfr1448	12919363	12920307	B	B	B	A	Olfr
chr19	12900000	12950000	Olfr1449	12934740	12935684	B	B	B	A	Olfr
chr19	12950000	13000000	Olfr1450	12953591	12954568	B	B	B	A	Olfr
chr19	12950000	13000000	Olfr1451	12998988	12999920	B	B	B	A	Olfr
chr19	13000000	13050000	Olfr1453	13027404	13028327	B	B	B	A	Olfr
chr19	13050000	13100000	Olfr1454	13063413	13064336	B	B	B	A	Olfr
chr19	13050000	13100000	Olfr1457	13094693	13095646	B	B	B	A	Olfr
chr19	13100000	13150000	Olfr1458	13102379	13103305	B	B	B	A	Olfr
chr19	13100000	13150000	Olfr1459	13145734	13146657	B	B	B	A	Olfr
chr19	13150000	13200000	Olfr1461	13165016	13165954	B	B	B	A	Olfr
chr19	13150000	13200000	Olfr1462	13190669	13191592	B	B	B	A	Olfr
chr19	13200000	13250000	Olfr1463	13234252	13235184	B	B	B	A	Olfr
chr19	13300000	13350000	Olfr1465	13313360	13314283	B	B	B	A	Olfr
chr19	13300000	13350000	Olfr1466	13341760	13344328	B	B	B	A	Olfr
chr19	13350000	13400000	Olfr1467	13364630	13365556	B	B	B	A	Olfr
chr19	13400000	13450000	Olfr1469	13410571	13411500	B	B	B	A	Olfr
chr19	13400000	13450000	Olfr1471	13445014	13445958	B	B	B	A	Olfr
chr19	13450000	13500000	Olfr1472	13453571	13454515	B	B	B	A	Olfr
chr19	13450000	13500000	Olfr1474	13470972	13471916	B	B	B	A	Olfr
chr19	13450000	13500000	Olfr1475	13479252	13480196	B	B	B	A	Olfr
chr19	13500000	13550000	Olfr1477	13500546	13503292	B	B	B	A	Olfr
chr19	13500000	13550000	Olfr1480	13529675	13530622	B	B	B	A	Olfr
chr19	13550000	13600000	Olfr1484	13585306	13586253	B	B	B	A	Olfr
chr19	13600000	13650000	Olfr1487	13619164	13620111	B	B	B	A	Olfr
chr19	13600000	13650000	Olfr1489	13633113	13634054	B	B	B	A	Olfr
chr19	13650000	13700000	Olfr1490	13654446	13655396	B	B	B	A	Olfr
chr19	13700000	13750000	Olfr1491	13704829	13705788	B	B	B	A	Olfr
chr19	13750000	13800000	Olfr1495	13768344	13769303	B	B	B	B	Olfr
chr19	13750000	13800000	Olfr1496	13780548	13781614	B	B	B	B	Olfr
chr19	13750000	13800000	Olfr1497	13794665	13795609	B	B	B	B	Olfr
chr19	13800000	13850000	Olfr1499	13814644	13815588	B	B	B	B	Olfr
chr19	13800000	13850000	Olfr1500	13827459	13828394	B	B	B	B	Olfr
chr19	13800000	13850000	Olfr1501	13838224	13839171	B	B	B	B	Olfr
chr19	13850000	13900000	Olfr1502	13861795	13862745	B	B	B	B	Olfr
chr19	13850000	13900000	Olfr1504	13887261	13888208	B	B	B	B	Olfr
chr19	13900000	13950000	Olfr1505	13919022	13919972	B	B	B	B	Olfr

## Sheet: ED12f
Olfr_mESC_compA_ZScore	Olfr_mESC_compB_ZScore	Olfr_OLG_compA_ZScore	Olfr_OLG_compB_ZScore	Olfr_PGN_compA_ZScore	Olfr_PGN_compB_ZScore	Olfr_DN_compA_ZScore	Olfr_DN_compB_ZScore	vmn_mESC_compA_ZScore	vmn_mESC_compB_ZScore	vmn_OLG_compA_ZScore	vmn_OLG_compB_ZScore	vmn_PGN_compA_ZScore	vmn_PGN_compB_ZScore	vmn_DN_compA_ZScore	vmn_DN_compB_ZScore
0.350466	1.02025	1.06724	2.69167	1.25235	1.05486	1.82918	0.903871	1.07517	1.30047	1.47889	2.91323	1.24594	1.63205	3.84006	2.48212
0.3577	2.18186	1.07891	1.54897	0.492266	1.27154	3.01306	0.789917	1.28019	1.63759	1.35816	1.51521	1.1722	1.68616	3.21742	1.94635
0.449348	0.934018	1.32182	1.22678	1.37974	1.20237	1.58761	0.854824	1.0057	1.47046	2.55322	1.53045	1.62441	3.80585	2.54907	2.02647
0.651857	1.36007	0.782255	1.72402	0.450663	1.22175	1.60848	0.964194	1.07291	1.42231	1.60507	2.32426	1.23851	3.24299	0.810819	2.45165
1.04901	0.96791	0.980069	2.68447	1.01917	1.20645	1.50399	1.74974	1.02194	1.85715	1.21199	1.84191	1.21802	1.91395	1.16163	4.49246
1.93967	1.28842	0.879503	1.1871	1.3822	1.04076	2.60795	1.32356	1.44714	1.19762	1.77645	1.56945	2.02738	1.5082	0.952734	4.46748
0.641344	1.08596	0.913951	1.49884	0.392191	1.43806	1.51531	1.98989	2.20252	1.38029	2.05979	2.77354	1.94584	2.28602	1.12637	4.27699
0.624867	2.36305	0.89255	1.0453	1.00444	1.5605	1.24619	1.51316	2.45999	1.26525	1.2528	2.23283	1.21783	2.25941	2.08557	3.50112
0.326946	2.53833	1.31617	1.72492	1.04606	1.31607	1.29876	0.96589	2.05487	1.41868	1.65085	1.46462	1.3076	2.68047	1.38507	2.07814
0.788464	2.01374	1.44822	0.851451	0.646055	1.03477	1.46832	1.25968	2.76666	1.24472	1.78296	1.47269	1.30134	2.14737	0.63517	2.67132
0.511899	1.44751	0.847559	1.14521	1.09291	1.05088	1.67547	1.1649	2.78661	1.25959	1.33916	2.70374	2.28333	4.04319	1.07113	2.19578
0.649407	1.60129	0.808462	1.46865	1.0681	1.28626	1.85218	0.783531	3.21071	1.38494	1.51719	1.65434	2.128	1.6678	1.58966	2.86942
0.779768	0.983386	0.886234	1.46576	1.29683	2.694	1.41522	1.83471	1.72842	1.45632	0.906244	1.93194	1.2583	1.40715	0.981969	3.18463
0.442337	1.09315	1.1539	1.18484	0.410278	3.2946	1.73472	0.692313	1.89888	1.40129	1.18463	2.32099	1.92077	4.3908	1.19367	3.60999
0.452783	1.23551	1.08317	1.54477	0.479952	1.485	1.70393	1.9095	2.11734	1.5872	1.27954	2.65888	2.3169	2.76039	1.46547	2.66443
0.393513	1.01421	1.06212	2.25688	0.612178	1.66807	1.46061	0.763254	2.4136	1.2866	0.994646	2.17097	2.65273	3.43277	2.14183	3.19728
0.931631	1.75681	1.25131	1.29426	0.815228	1.4881	1.17894	1.4136	2.42937	1.43202	1.0433	1.75565	2.03651	3.26283	1.00045	3.40709
0.602533	1.08824	1.47262	0.782081	1.16751	1.02985	1.31098	1.02371	2.09166	1.18439	1.19796	1.47148	2.09332	2.01233	0.752179	3.70517
1.01792	1.01325	1.35705	1.7073	0.97088	2.1573	1.28816	0.925341	0.862547	1.45448	1.0403	1.6786	1.93876	2.35154	1.50671	3.97366
1.61391	1.52872	1.81872	0.873684	1.08903	1.71009	1.34239	0.926515	1.40291	1.20835	1.16381	1.66887	1.25075	1.65494	0.722451	3.79462
0.556683	1.06181	1.01193	1.35084	0.962977	1.95268	2.44461	1.09105	1.11041	1.36018	1.5837	1.57585	2.15725	2.07771	0.834706	4.24529
0.535699	1.35447	1.17978	1.16337	0.680058	1.60756	1.49956	1.29849	1.53126	1.9407	2.0231	2.12521	1.81081	3.36471	1.56364	2.32066
0.733956	1.56671	0.925072	1.75251	0.477586	1.46256	1.2894	1.26876	0.846503	1.53752	0.941868	1.56189	2.42624	1.79841	0.794549	2.67694
0.827914	1.21973	1.11188	1.21102	0.701271	1.08239	1.18029	0.704891	1.62126	1.18377	1.94028	1.77903	1.34081	3.39917	1.01257	3.89383
0.630515	0.93731	0.810632	1.48227	0.561252	1.4459	1.55374	2.50049	1.03804	3.08994	0.966453	2.09648	2.04349	2.24821	1.25179	3.95646
2.09934	0.947553	0.925364	1.11659	1.0872	1.56727	1.54141	1.59687	1.12375	1.98662	1.03685	1.79123	2.63423	2.5422	2.08597	3.41119
2.81169	2.33845	1.31488	1.04293	1.05483	1.16415	1.17695	1.13646	0.928768	1.18027	1.47394	2.32102	1.50282	3.23686	1.79783	3.20487
1.58617	1.95614	0.899269	1.96645	0.392388	1.57027	1.45156	0.719731	1.64577	1.42132	1.36666	2.62475	1.66986	3.32019	0.844786	4.60181
0.559671	1.47026	1.17157	2.11367	0.495243	1.30902	1.2122	1.24796	1.44111	1.76487	1.36183	2.3691	1.85468	1.65891	0.873055	4.08656
0.707859	1.38012	0.771099	0.899664	0.587479	1.45374	1.72196	2.08943	1.2985	1.41268	1.18416	1.88841	1.91395	1.87087	0.683138	3.8163
0.610255	0.905955	1.55475	0.878292	0.418598	1.05981	2.00129	0.855891	1.62637	1.21925	1.19193	2.75743	2.45807	2.21005	0.888289	3.11469
0.58623	1.94566	1.23755	2.20598	1.44194	1.34879	1.9906	0.882464	2.32281	1.83734	1.21797	2.49657	1.53128	2.35197	0.663178	1.85823
0.482786	1.68103	0.816268	1.14034	0.31402	1.71056	1.50501	0.817231	1.26431	1.23467	1.02634	1.78768	1.51176	2.45008	2.57526	1.68421
0.637385	2.20411	2.25259	0.799416	0.335951	1.62438	1.80058	1.55158	1.06581	2.20316	0.987625	1.88549	1.65439	1.91408	1.43583	3.03915
0.461264	1.7194	1.37192	0.988908	0.927485	1.34497	1.51223	1.01055	1.30298	1.66802	1.16455	2.05443	1.26144	2.09625	0.763604	2.77387
0.863858	2.09406	1.57959	1.3935	1.21543	1.55001	1.99945	1.24785	1.78069	1.61436	1.51423	1.84616	1.36805	2.68999	0.900434	3.92003
0.278177	1.12795	2.12088	0.956096	0.561851	1.91408	1.24887	1.09106	3.3491	1.67798	1.32443	2.01656	1.23824	2.36105	0.699396	3.71633
0.880822	0.950712	2.46666	1.40598	0.412757	1.5585	1.53473	1.18005	1.93352	1.58358	0.928424	2.02929	1.3923	2.22373	1.12783	2.88277
0.63847	1.65222	2.44329	0.795268	0.381257	1.42466	2.62822	1.20447	1.1045	1.68761	2.23952	2.15288	1.38634	1.47718	1.09393	3.93997
0.362789	2.07485	1.52646	0.803002	0.368627	1.33818	1.90984	0.807294	1.69386	1.39051	1.08932	1.48068	1.73098	2.20216	2.25897	3.14814
0.812196	1.32476	1.06384	1.77192	0.921554	1.32244	1.33803	0.799435	1.39867	1.91448	1.38538	2.0353	1.97356	2.01866	0.924019	2.56915
0.360973	1.71894	1.00087	1.016	0.67667	2.17511	1.21184	1.30731	1.10194	2.00759	0.975568	1.48366	2.96535	1.39473	0.823131	1.7733
0.406106	1.20358	1.0325	1.04874	0.32302	1.41117	1.83786	0.694304	0.872832	1.6341	1.13254	2.94521	2.07627	2.05997	0.914237	3.57693
0.593998	1.87082	1.12014	2.57975	1.00434	2.16086	2.39642	1.61191	1.60017	1.71264	1.62931	2.92496	1.17913	3.04657	1.05194	3.15119
0.423154	1.53076	0.90671	1.43819	0.550718	2.29651	1.93224	1.42776	0.965975	1.9187	1.20742	1.67843	1.40148	2.76442	0.93598	3.76902
1.13608	1.39942	0.790475	1.21965	0.37219	3.37009	1.39357	1.57978	1.53509	1.6415	1.10384	2.72727	1.17941	2.05077	0.911596	3.55649
1.09504	1.05302	2.04428	1.27109	0.925181	1.31985	2.37999	1.05534	1.2969	2.14049	1.18557	2.36634	1.85448	2.80374	0.740742	1.80546
0.564347	1.12129	0.842223	0.888714	0.350697	1.13517	2.41608	1.14471	0.879768	1.37956	1.21379	1.92499	1.31165	2.92251	1.14661	1.78287
0.721255	1.60601	1.69858	0.863779	0.384	2.48316	1.61229	1.35719	0.96353	1.74549	0.906736	1.58114	1.61982	3.28277	1.0052	3.53708
1.18293	1.46004	1.03979	1.41362	1.13106	1.87636	1.81278	0.837077	1.20233	1.5092	1.31423	1.71999	1.23234	1.87474	0.787787	3.42388
0.340287	2.63158	0.900213	1.7288	1.0576	1.45004	1.23124	0.751845	0.973885	1.89235	1.20034	2.0093	1.90945	1.71923	0.689521	3.42083
0.605583	2.17368	1.01479	1.99295	0.605698	2.29217	2.17172	0.995848	0.844159	1.5896	2.98008	1.76033	2.42328	2.57336	2.31988	3.558
0.764867	1.98672	1.45233	1.07712	1.69946	1.44682	2.50313	0.870052	1.27343	2.36103	2.73664	1.6074	1.83526	1.52898	1.30964	3.69587
0.323461	0.903602	0.957645	1.25692	0.947997	1.73963	1.69993	1.77554	1.15343	1.81584	1.41394	1.8758	1.15348	1.39928	1.57879	4.54351
0.432618	1.89094	1.17624	0.795275	0.434264	1.88537	1.50345	1.02939	1.72512	1.36865	1.94037	1.44797	1.48139	1.67513	2.65809	4.04437
0.350553	1.34444	0.979644	0.882559	0.535849	1.53459	1.49627	1.57869	0.969763	1.37443	2.25221	1.77789	2.08984	2.03071	0.698885	3.05789
0.632469	1.0171	1.15175	1.95435	0.397722	1.66347	1.73853	2.2248	0.864101	1.81937	1.4144	1.70873	1.59081	1.73333	0.64251	3.07195
0.319551	1.03384	0.925667	1.2231	1.31384	2.35578	1.61391	1.53006	0.906669	1.65591	2.01545	2.80589	1.48692	1.4197	1.50502	4.38357
0.501291	1.09048	0.808287	0.845332	1.43395	2.80198	1.67769	1.46197	1.2142	1.52278	1.25583	2.88765	2.74031	2.49608	0.821895	2.79823
0.399577	1.98083	1.36598	0.933323	0.733101	1.32283	1.63236	1.63882	2.11653	1.20969	1.71623	3.52411	2.77695	1.93786	1.84374	2.09791
0.744922	0.997843	0.947666	1.14914	1.46338	1.46129	1.37539	1.90456	1.42986	1.39915	1.50148	2.45758	2.04842	2.5927	1.11538	2.37035
1.13615	1.42295	1.01011	1.22828	0.811134	1.14259	2.32958	0.921925	0.899469	1.2663	2.57602	1.44604	1.16635	2.53785	0.697223	2.47858
0.389532	1.0168	1.47149	1.61489	0.994258	1.47361	1.55039	1.64959	1.29993	1.92532	0.90299	1.53475	1.90636	1.52817	1.14339	2.24308
0.472783	1.8071	1.10022	2.14922	0.643629	1.27765	1.4795	0.727748	0.978569	2.00019	0.981545	1.6764	1.47149	2.36594	0.746817	4.25123
0.483241	1.14264	2.2558	1.9429	0.587286	1.61069	1.56989	1.00715	1.18516	1.64953	1.50435	2.53084	1.32341	2.29983	0.776818	4.06778
0.416917	1.13644	1.12165	2.17095	0.726618	1.31986	1.34085	1.06226	1.31883	2.00785	1.44343	1.53096	1.5241	1.7078	1.09489	4.5466
0.324508	1.37708	0.970472	2.42994	0.852188	1.66019	1.15321	1.74713	1.71622	2.49606	0.967127	1.67295	1.45179	1.86724	1.16203	4.86816
0.355304	0.908841	1.3163	2.46283	1.27299	1.35186	2.09686	0.948375	1.27627	1.34758	1.26433	1.49988	1.27538	1.91897	1.66317	4.31686
0.381911	1.02162	1.06241	2.00175	0.594455	1.11691	1.1678	1.50317	1.72854	1.45069	1.33521	1.80564	1.17399	1.43541	0.92981	3.6571
0.308691	1.28404	1.08527	1.21324	0.874141	1.98373	1.40973	0.701085	1.53614	1.36088	1.16484	1.73248	1.78647	1.99743	0.800843	3.73447
1.66393	1.10609	1.39567	0.898569	0.336898	2.06483	1.54905	0.666284	0.920979	1.37439	1.03464	1.71307	1.95291	1.7994	0.63241	3.98651
0.625839	0.968338	1.05542	1.25939	0.543932	1.9621	1.19937	0.778563	1.13308	2.3892	0.935917	1.52739	1.82806	2.24147	1.0259	3.69227
0.338917	1.01386	1.21866	2.03183	0.569241	2.81317	1.31648	0.872622	1.54093	1.34614	1.12688	1.80443	2.40423	2.04183	0.982529	2.63575
0.323254	1.06331	0.875314	1.99133	0.962827	1.43725	1.17806	1.51601	1.59838	1.23509	1.00833	1.64917	1.65619	1.53722	0.760861	2.52064
1.24339	1.54389	2.46775	0.869812	1.09531	1.33405	1.57549	0.950098	1.6352	1.73519	1.08781	2.7226	3.64073	1.40732	0.642678	2.20544
1.47119	1.92897	1.03276	1.35083	0.601449	1.27074	1.4245	0.695683	1.12154	1.26916	1.43421	1.77056	2.33599	1.57155	1.00308	3.49325
0.809853	1.23187	0.876499	1.16339	0.372466	1.1355	1.33969	0.664362	1.80675	2.18175	1.25399	1.44	1.43044	1.50387	0.969106	3.08912
1.9686	1.4145	1.74712	1.737	0.500448	1.62688	1.4764	2.3647	0.879355	1.75282	1.36447	1.79175	1.93646	2.04172	1.10412	3.48225
0.82871	1.5023	1.11438	1.30246	0.508659	1.22752	2.28394	1.53314	2.08729	1.6978	1.57103	1.91032	1.4442	2.35917	0.761422	3.57882
1.53305	1.15444	0.989856	1.56787	1.63896	1.45667	1.632	1.48488	1.27749	1.40768	1.01248	1.94743	1.39408	1.69275	0.901647	3.4655
0.40091	1.25163	0.804403	0.852529	0.377418	1.03775	1.52871	2.36483	1.85637	1.88555	1.02662	2.3101	1.48012	1.62878	0.715765	1.77928
0.655692	1.46521	1.1957	1.12026	1.11194	1.41248	1.49278	0.960259	1.64964	2.32059	1.50303	2.5492	1.16234	1.43999	1.35046	1.83944
0.357823	2.28586	1.09912	1.37752	1.41117	1.98143	1.192	0.9185	0.872645	1.34415	1.21078	2.05794	1.18673	2.44504	2.32299	1.97065
0.45604	2.85262	0.952171	1.02774	1.01601	1.98713	1.35093	1.0974	0.990328	1.90568	1.16417	1.69005	1.66736	1.46402	0.672975	2.96439
0.921312	1.88966	0.773497	1.91737	0.782758	1.17612	1.52486	1.08185	1.15957	1.41894	1.03489	1.66469	2.30081	1.65065	1.71401	1.9628
0.36212	1.50776	0.865647	1.1315	0.635133	1.06108	1.58554	1.55481	1.3949	2.14185	2.34785	1.55461	1.75208	2.35431	1.29122	2.28327
0.661019	0.962117	0.862713	1.24125	0.533969	1.01675	1.87018	1.04322	1.90063	1.2843	1.12841	1.857	1.60221	2.2348	1.22422	3.00142
0.631432	1.6496	0.834095	1.39094	0.733599	1.06296	1.17477	1.10556	1.05961	1.48829	1.22592	1.52531	1.76787	1.73027	1.00373	2.09865
1.07472	1.3961	1.31408	0.91445	0.423937	1.76931	2.334	0.833305	0.960289	2.5408	1.19385	1.92362	1.25865	1.45608	1.20285	3.54376
0.810874	1.14063	1.20469	2.13023	0.305047	1.08878	1.34323	0.709372	1.15204	1.9878	1.08533	1.71876	1.75978	1.39264	3.90328	1.66143
0.707707	1.00167	1.03522	1.14655	0.845019	1.07532	1.45014	1.43758	1.99409	2.20047	0.968462	2.08977	1.42545	1.4897	4.09452	2.28584
0.976862	1.3006	1.28782	1.00517	0.507636	1.91146	1.53934	0.818397	1.23421	1.73886	1.2151	2.40315	1.36066	2.0403	5.7113	2.18455
0.66547	0.939133	1.90274	1.89947	1.02126	1.37449	1.33556	1.16046	0.847365	1.60288	1.1441	2.1906	1.26323	2.01693	3.51777	1.68707
1.62998	1.47396	0.767958	1.79886	0.680602	1.43945	1.35289	1.07032	1.10337	1.65687	1.19097	2.27836	1.563	3.01293	2.51961	3.50971
1.32463	1.23223	0.894295	1.07923	0.446679	1.01342	0.684875	0.766346	1.06242	1.3472	1.89587	2.54701	1.27481	1.74575	0.708505	3.71373
1.31282	2.18541	0.767558	1.91	0.299153	1.03818	1.21525	1.24249	1.24502	1.27326	1.64629	2.60683	2.42599	2.56544	0.994327	3.07709
1.29979	2.62608	0.901164	1.43882	1.00565	1.45004	0.793417	1.00685	0.938498	1.23532	1.18467	2.80368	1.76676	2.78157	0.691961	3.34734
1.06595	1.9455	1.25312	1.70206	0.640378	3.28617	0.485989	1.07815	1.22922	2.04026	1.11192	2.52813	1.33912	1.95232	1.06951	2.68656
1.10377	1.91482	2.21654	1.45602	0.459906	2.49237	0.271514	1.91904	0.867546	2.06823	1.1362	2.2645	1.16612	2.41559	0.6526	2.26411
1.17494	1.04301	1.87655	2.19598	0.646917	1.37568	1.12434	1.04736	1.08392	1.78743	0.902928	2.5771	1.77899	2.63252	1.07679	2.3
1.16818	1.68557	1.43616	1.55397	0.594578	1.14294	0.821809	1.64028	1.77095	1.862	1.3486	1.6534	1.45353	1.64809	2.08315	1.84623
1.26707	1.62844	1.51858	1.02711	0.994732	1.6241	0.35263	0.69344	1.1977	1.2773	0.990389	1.58213	1.6143	1.65588	1.47144	1.66228
1.08762	1.67855	1.27487	1.22607	0.310474	1.49032	1.12792	1.1487	0.934434	1.83178	1.18293	2.11323	1.49898	1.94521	2.02926	2.258
1.27751	2.10875	0.823358	0.833931	0.784196	1.37476	1.04797	0.74264	1.19849	1.93135	1.42836	2.05372	1.15859	2.77736	2.09096	2.22792
1.37161	2.96204	0.832177	1.68855	0.867986	1.2918	0.562203	1.1095	1.51559	1.28745	1.77304	1.46099	1.50006	3.01159	4.51449	1.93372
1.16746	1.29026	1.68035	2.00465	0.58962	1.46796	0.481817	0.714162	1.46415	1.79791	1.47889	1.51084	1.23039	3.58003	4.98131	2.2851
1.10649	2.14304	0.895244	0.834486	0.830155	1.3108	0.643787	0.956055	0.986624	-0.0597244	1.35816	1.90288	1.66692	2.70995	5.21165	1.84839
1.25271	2.60977	0.763558	1.14926	0.494109	1.05851	1.18717	1.10811	1.20904	-0.145852	2.55322	2.06098	1.22553	2.25846	3.62979	2.07369
1.30792	1.10599	0.760605	1.1034	0.361694	1.05425	1.0429	1.18851	1.85199	0.217894	1.60507	1.43923	1.20416	1.62964	1.05795	1.34453
1.7961	1.48255	0.904721	0.783807	0.708225	1.16984	0.695048	1.12885	3.0579	-0.401195	1.21199	1.34791	1.22956	1.54487	0.892126	2.85852
1.60843	1.85117	1.18412	1.23061	0.490643	2.38558	0.41429	1.22212	1.79935	-0.340043	1.77645	2.31785	1.41015	2.56038	0.858172	2.63585
1.35079	1.40743	1.11185	1.5406	1.66311	2.57374	0.563483	0.662991	1.62395	-0.327106	2.05979	1.37851	1.17946	2.15728	1.88872	2.54236
1.08301	1.48542	1.36391	0.990095	1.54028	2.05738	1.09685	0.657922	2.99996	-0.0557085	1.2528	2.84968	1.32536	2.0537	2.23435	4.34927
1.83131	1.86368	0.875284	1.12368	1.81145	2.92164	0.906235	1.19794	2.19211	-0.113414	1.65085	2.22267	1.59407	2.15151	1.24622	3.66948
2.49396	1.38743	1.25776	1.071	0.84932	1.61848	1.41522	1.07136	1.51557	-0.493414	1.78296	1.58506	1.95016	1.58276	0.944864	3.63475
1.5395	0.996023	1.31505	1.28777	1.68577	1.89666	0.746039	0.821273	2.30023	-0.300918	1.33916	1.16293	1.76685	2.26907	1.82324	2.58408
1.86954	1.33332	1.15068	0.856975	1.8005	1.39382	0.817629	1.15723	1.21273	-0.199371	1.51719	1.4306	1.16392	1.66674	1.27212	3.34956
1.15405	1.28866	0.848495	1.30598	1.04801	1.156	0.492981	0.950931	1.49178	-0.0743088	0.906244	1.77645	1.08597	2.86886	1.1078	3.50678
2.46546	1.75862	1.04702	0.859289	1.00036	2.2958	1.54034	1.66569	1.29357	-0.171025	1.18463	1.4434	1.04015	1.40547	1.25415	2.95172
2.32804	1.32346	0.770301	2.07777	1.53277	1.12408	1.35274	0.701387	2.09641	-0.459619	1.27954	2.83699	1.07516	1.94474	0.960485	3.6928
1.62058	2.01296	1.1321	1.57312	0.698973	1.69963	1.31929	1.39123	1.66811	0.868378	0.994646	3.30118	1.43112	1.40073	1.3699	3.1591
1.33992	1.26216	0.874905	1.48605	0.531037	1.16196	0.870178	1.82455	1.76971	-0.379735	1.0433	2.4642	1.22728	1.80137	1.09045	2.9026
1.19654	1.06758	1.10492	1.04155	0.40914	1.4744	1.29235	1.13942	1.74509	-0.388275	1.19796	2.86542	1.67158	1.58144	1.47412	2.3348
1.53972	1.68008	1.02015	0.986322	0.760477	1.98481	0.662283	1.36709	1.47366	-0.312546	1.0403	1.78493	1.47327	2.51645	1.1443	1.99426
1.19106	1.49193	1.76046	1.1335	0.330712	1.51453	1.6939	1.32166	1.19811	-0.47397	1.16381	2.45064	1.31256	2.90474	1.40169	2.55491
1.17462	2.09049	1.51071	0.783401	0.748793	1.82323	0.965515	0.797969	1.59932	0.344014	1.5837	1.79531	2.59876	2.226	0.916442	2.51727
1.45652	1.05513	0.833027	1.94089	0.90498	1.36151	0.377893	0.750737	1.26803	-0.312551	2.0231	1.81573	2.69449	1.54495	0.96792	3.50517
1.12196	1.06501	1.13823	1.09595	0.826357	1.57359	1.53349	1.01971	1.30938	-0.539635	0.941868	2.00438	1.45979	1.81856	1.04571	3.13227
1.23642	1.01483	0.822014	0.840025	0.551317	1.7362	1.43362	1.60965	1.45026	-0.167239	1.94028	1.9039	2.0052	1.57424	1.77659	2.76492
1.37169	1.99645	0.767489	1.07643	1.84428	1.24653	1.04908	2.59457	1.55471	-0.476516	0.966453	2.00217	1.36664	2.05452	1.32314	2.70805
3.07795	1.23971	0.872668	1.23653	0.378623	1.90746	2.44235	1.42393	2.45922	-0.0504614	1.03685	1.689	1.07447	2.43766	1.38262	3.95763
1.43215	2.16823	1.11162	1.13231	0.454498	1.30465	1.69462	1.27063	1.72467	-0.266788	1.47394	1.95183	1.15026	2.38062	1.54918	4.6219
1.28131	1.82336	0.978853	1.0332	0.408478	1.03176	0.546793	0.679646	1.4217	0.116514	1.36666	2.15844	1.16805	1.54034	1.21935	1.93869
2.03079	1.99428	0.95941	1.51171	0.62414	1.21218	0.464915	1.70381	1.71765	-0.131972	1.36183	1.39437	1.12631	2.00824	2.01038	3.27987
1.04716	1.74783	1.04187	1.14268	0.322305	1.74905	0.977922	0.908142	1.41839	0.388024	1.18416	2.53581	2.2734	2.82762	1.85205	4.32644
1.17606	1.02107	1.11376	0.858401	0.505978	1.26194	0.999923	1.25252	1.50023	0.376547	1.19193	2.14574	1.63131	3.80585	1.25867	4.62672
1.34009	1.59095	1.11855	0.934098	0.804437	2.60232	0.865405	1.10641	1.7169	0.670705	1.21797	3.56468	1.10699	2.05185	2.11299	3.89531
2.04789	1.38006	0.824845	1.29472	1.08505	1.51493	0.905202	0.941476	1.32621	0.782813	1.02634	2.49468	1.35577	1.8025	1.04131	4.53921
1.47997	1.14992	0.832147	2.00583	0.324705	1.14123	0.515753	0.888967	1.92034	-0.469742	0.987625	2.64536	1.7521	1.77081	1.16907	4.84146
1.62185	1.79319	0.787311	1.67433	0.773502	1.45091	0.569196	0.958785	1.90956	-0.0641498	1.16455	1.26438	1.7906	3.14358	1.20192	4.52062
1.20371	2.20609	0.81495	1.33295	0.70582	2.32875	0.882398	1.0378	1.28604	-0.377868	1.51423	1.42555	1.01661	3.16971	1.29634	2.74621
1.03849	2.27509	1.05236	3.13159	0.944312	1.4015	0.86543	0.736068	1.67185	-0.339109	1.32443	2.79304	1.71433	3.17645	2.93215	2.84233
1.16778	2.65176	1.07804	1.87956	0.845742	2.8525	0.710085	1.71736	1.20348	0.415773	0.928424	1.17994	1.72484	2.93954	0.794079	4.42532
1.89298	2.57166	0.849765	1.85037	0.462198	1.94001	0.230358	2.94182	2.69123	-0.268076	2.23952	2.0921	1.04893	2.50422	1.64668	4.17035
1.45192	1.8298	0.81258	1.54173	0.92184	1.42945	0.470765	1.23942	2.31034	-0.343712	1.08932	3.33422	1.04151	1.43395	1.90026	4.02272
1.402	1.78852	0.866107	2.04654	0.734986	2.80555	0.354521	1.83747	1.50333	-0.339482	1.38538	1.40185	1.83893	2.73438	0.972077	4.46748
1.45893	1.65399	1.25882	2.46451	0.606503	2.62642	1.03448	0.755056	1.5643	-0.45739	0.975568	1.10857	2.54731	3.20942	1.22717	2.87424
1.1009	1.91531	1.85443	2.22215	1.27376	1.42966	0.52799	0.814286	1.30388	-0.0345592	1.13254	2.16628	1.0601	2.83246	1.07485	3.25946
2.00596	1.28479	1.84903	1.95287	0.465514	1.94835	0.298481	2.30714	2.9044	-0.46425	1.62931	1.32482	1.76735	2.13913	0.943628	4.31682
1.11292	1.98373	0.874213	1.4813	0.725915	2.73222	0.436527	0.707431	1.22656	-0.00917534	1.20742	1.32052	2.02247	1.81529	0.765087	4.61912
2.19031	2.18134	0.976	1.48484	0.880617	1.85467	0.487967	0.615284	1.36822	0.149367	1.10384	1.19657	1.90286	2.32645	0.914483	4.99975
2.34829	1.37665	0.890358	2.54701	1.62383	2.62289	0.262759	0.653059	1.43101	0.18076	1.18557	1.84859	1.12563	2.65824	0.910675	4.07462
1.37063	1.64179	0.843298	2.11797	0.742248	2.59988	0.2712	0.651208	2.20626	-0.0053175	1.21379	1.08071	1.12341	1.80969	1.11108	3.02455
1.61467	1.68103	0.903725	1.72606	1.1082	1.68395	0.349422	0.868323	1.59431	0.17537	0.906736	2.4942	2.11145	2.75208	2.1905	2.46474
1.98107	2.48988	1.66567	2.01924	1.00352	1.32788	0.561159	0.730601	1.42194	0.385131	1.31423	1.13292	1.16222	3.34104	0.942	5.15235
1.07764	1.23394	1.45236	2.3057	0.98269	1.95605	0.293454	1.20976	1.31249	0.0950313	1.20034	1.37256	2.04685	1.91638	1.03246	4.82732
1.39351	1.61125	1.63514	2.18403	1.09719	2.25838	0.879218	0.661149	1.47519	0.571394	2.98008	1.14164	1.36356	2.40172	0.938211	4.42983
1.46847	1.83057	1.54054	1.65769	1.1091	2.22191	0.206337	0.731682	1.48423	-0.232331	2.73664	1.32913	1.20993	1.5848	0.841047	3.68084
1.3423	2.24398	2.81469	1.36908	0.917824	1.54365	0.493788	0.74996	1.36331	0.396481	1.41394	1.27046	2.94416	1.70556	0.84376	4.02762
1.56083	1.45851	1.40624	2.24567	1.50387	3.04358	0.406968	1.28259	1.8134	-0.503241	1.94037	2.64683	1.74186	2.03836	1.1557	4.76248
2.10073	1.73795	1.30454	1.2792	1.34169	1.95293	0.905321	0.694356	1.80604	-0.466271	2.25221	3.01236	2.26336	2.99659	1.46535	3.98384
1.39273	1.08325	2.50537	1.40361	1.99432	1.54209	1.1851	0.776256	1.46865	-0.444919	1.4144	2.35406	2.49751	2.12083	1.16928	2.41562
1.26632	1.40501	1.70721	1.27638	2.31357	1.61866	0.427282	0.735315	1.2974	-0.184409	2.01545	2.7445	1.37444	1.99057	1.54458	1.58126
1.44562	1.70805	1.16206	1.34357	1.93581	1.61829	0.922152	0.617081	1.22257	0.652922	1.25583	3.67135	1.3363	2.29839	0.734723	1.46899
1.84851	1.29612	1.27002	1.30953	1.88193	1.8192	0.473127	1.06862	1.90227	0.400899	1.71623	2.64285	1.67114	2.86676	0.806205	2.687
1.60912	1.41057	1.26972	1.54338	0.993457	1.48818	0.914368	1.18236	1.25743	0.161791	1.50148	2.20988	2.02229	2.67135	0.921331	4.14982
1.05813	1.89079	1.50871	1.27412	0.979889	2.0998	0.267361	0.820419	1.81842	0.0220597	2.57602	1.89347	1.89126	2.31178	0.824803	2.70524
2.36827	1.25022	1.14835	1.51751	1.0736	1.90159	0.371238	2.04481	1.74734	-0.491322	0.90299	2.02936	2.36036	1.75505	0.972485	1.38039
1.22363	1.2543	1.04889	1.49104	1.61619	1.99043	0.337859	0.816576	1.52005	-0.0316034	0.981545	1.24867	1.05226	1.76094	1.01042	2.29957
1.7607	1.0525	1.48277	1.4186	1.31212	1.77829	1.03358	0.704942	1.23431	0.841951	1.50435	1.35495	1.94784	2.23346	0.861537	2.38491
1.73214	1.29191	1.20589	1.80633	1.90186	2.10939	0.255794	0.800312	1.18886	-0.011997	1.44343	2.50219	1.58025	1.59812	0.765043	3.75302
1.21273	1.37804	1.65457	1.7946	2.17643	1.72442	0.667403	0.666858	2.26378	-0.525706	0.967127	3.78569	1.78227	1.54789	1.83234	4.62582
1.23265	1.39253	1.82174	2.13062	1.63408	1.28185	0.429995	1.54858	1.74914	0.102181	1.26433	1.85829	1.01324	2.05528	0.81236	4.19975
1.34154	1.82076	2.32512	2.13808	1.5082	1.40992	0.481263	0.595456	1.82386	-0.486811	1.33521	2.38288	1.20311	2.13541	1.34103	3.97602
1.02506	1.14171	2.08855	1.77698	0.965023	2.33538	0.719221	0.614335	3.12463	-0.184587	1.16484	2.54321	1.29257	2.53073	1.50309	3.05289
1.1061	1.49726	1.80102	1.90014	1.40199	1.95207	0.71047	2.88591	3.1247	-0.397614	1.03464	1.46113	1.0214	1.76883	1.30611	3.56835
1.16576	1.67908	1.60222	1.7277	1.91581	1.77491	0.774813	0.64878	2.27324	-0.368864	0.935917	1.16677	1.01059	1.52924	0.761774	3.02911
1.1437	1.74649	2.38728	2.66133	1.20532	2.34268	1.08427	0.645567	2.83043	-0.327567	1.12688	1.81605	1.26936	2.22343	1.29488	1.55073
2.06874	1.71102	2.54729	2.51152	1.64118	2.57484	0.438299	2.19617	1.5433	-0.477586	1.00833	1.4472	1.04785	1.76943	1.16403	2.13649
1.477	1.55169	1.48721	2.80271	1.18702	3.33575	0.198251	0.613416	2.38086	-0.251786	1.08781	1.33983	1.11224	2.80458	1.42208	1.66387
1.13644	1.94139	1.78649	2.69106	1.08633	1.99536	0.779463	0.868209	1.65998	-0.295228	1.43421	2.01518	1.32128	2.2086	0.919135	2.4846
1.60595	1.5162	1.06424	1.94931	1.0935	1.50828	0.47479	0.945554	2.00985	0.0388339	1.25399	2.01138	1.19178	2.74595	1.44475	3.63787
1.10854	1.08566	1.13184	1.98928	1.92739	2.21748	0.421986	0.713192	1.45078	0.235898	1.36447	1.64991	1.23527	1.74961	1.80101	2.76336
1.44614	1.41764	1.06205	1.76507	1.70434	2.98718	0.2831	1.20282	1.21245	-0.322567	1.57103	2.55067	1.07884	1.66133	2.97411	4.75185
1.53097	1.20846	1.31428	1.62664	0.976576	2.98509	0.228555	1.10933	1.38528	-0.523071	1.01248	1.22382	1.03586	1.51131	1.07252	3.31932
1.48983	1.75076	1.43795	1.52168	1.22485	3.7504	0.203372	1.65264	1.28949	0.190202	1.02662	1.35829	1.00789	1.72727	0.743569	4.41619
1.59337	1.69734	1.10133	1.41973	1.71749	1.74575	0.496067	1.99444	1.71961	0.081731	1.50303	2.53108	1.87008	1.45151	1.04695	2.38434
1.45772	1.33305	1.06698	1.33687	0.945419	1.78931	0.475781	1.57099	1.35826	0.182486	1.21078	2.09702	1.56638	1.49954	1.11377	1.6919
1.16894	1.10027	1.55909	1.28057	0.934023	2.03217	0.642284	2.23789	1.52389	-0.429085	1.16417	1.74581	2.30046	1.48791	1.76585	1.72471
1.34025	1.54051	1.69487	2.14743	1.09533	3.13364	0.326156	2.56939	2.75875	-0.0610075	1.03489	2.43865	1.90002	1.82196	0.78399	1.70211
2.08895	1.2049	1.47904	2.4185	1.09511	3.5917	0.204393	1.79596	2.65861	-0.345703	2.34785	1.97825	1.19024	1.47016	0.751586	1.78794
1.21353	0.881955	1.16345	2.48369	1.81088	2.99817	0.308812	0.624953	1.58001	-0.517287	1.12841	2.31891	1.18561	2.93393	0.94653	2.17422
2.05067	1.53658	1.58543	2.62545	1.47321	1.6698	0.504149	0.70891	1.64987	0.0279154	1.22592	1.44348	1.0578	1.82814	1.12075	1.57882
1.15191	1.62848	2.59957	1.88121	2.22197	1.65378	1.21795	1.67838	1.82365	-0.447907	1.19385	2.04498	1.227	1.85441	0.86064	3.16431
2.18417	1.08092	1.40704	1.78675	1.29132	1.51453	0.504607	1.70181	1.23666	-0.162544	1.08533	1.08109	1.09406	1.6143	1.183	2.82433
1.26072	1.14404	1.41485	2.27318	1.42015	3.93815	0.923837	2.22738	1.31205	-0.407526	0.968462	1.528	1.32071	1.48842	1.28013	2.19948
1.56481	0.968722	1.4739	1.80247	1.17745	1.98618	1.05473	1.58977	2.06183	-0.159473	1.2151	1.11296	1.54278	1.75649	0.847841	3.28006
1.43029	1.17084	1.03705	1.36999	0.909212	4.55791	0.351525	1.02294	1.67842	-0.507943	1.1441	1.61001	1.51926	1.47656	0.839018	1.75032
1.51761	1.93207	1.64576	2.20101	1.5643	2.12978	0.211109	0.953655	1.34615	0.457519	1.19097	1.15388	1.88009	2.00074	1.18705	3.81676
1.37662	0.949303	1.86439	2.46932	1.08918	2.31925	0.498824	1.74063	1.40043	-0.307043	1.89587	1.30594	1.08332	2.68133	1.07854	1.71108
2.27911	0.997689	1.0636	2.34101	1.17336	1.97105	0.609798	2.18224	2.15998	-0.13957	1.64629	1.90933	1.51935	2.80555	1.36169	1.39983
1.39098	1.03903	1.33721	2.24664	0.977964	2.63801	1.04761	1.1417	1.50474	0.00120112	1.18467	2.37488	1.74383	1.44931	0.757938	1.38485
1.61238	1.22359	1.67018	1.95543	1.86152	1.32352	0.633543	0.902079	1.35235	-0.460915	1.11192	1.69627	2.084	1.7707	1.00443	1.45858
1.55237	0.983926	1.11898	1.8088	1.04647	2.03039	0.950471	0.890632	2.03095	-0.134736	1.1362	1.67433	1.30586	1.8324	1.20518	2.11725
1.33831	1.36227	1.48854	1.70322	2.76089	2.57532	0.67612	0.835309	2.72523	0.0415356	0.902928	1.90477	1.07434	2.92168	1.1884	2.29334
1.04287	1.51921	1.2269	2.129	1.31935	1.88735	0.407015	1.49851	1.36909	-0.387193	1.3486	1.89371	1.45154	1.77844	1.14728	1.57302
1.08762	1.05319	2.4106	1.66297	1.05573	1.91986	0.649895	1.21284	1.72839	-0.464754	0.990389	1.34443	1.07241	1.8591	1.18749	1.77784
1.38643	1.14581	1.57594	1.3328	1.48074	1.56675	0.392973	1.39424	1.37666	-0.548551	1.18293	1.32397	1.42185	3.39798	0.761532	1.52229
1.45373	0.881382	1.40157	1.30107	1.07645	2.09004	0.501344	0.67512	1.86734	0.409515	1.42836	1.57513	1.55973	1.80608	1.42921	1.51244
1.73298	1.12382	1.36583	1.70798	1.26309	3.77382	0.533417	1.59943	1.84256	0.186501	1.77304	1.63034	1.35989	2.17178	1.11586	1.5282
1.04983	1.56506	2.37328	2.12458	1.00045	1.59885	0.241484	0.823252	1.71615	0.0485117	1.21615	1.10705	1.48186	2.70408	1.90871	1.52611
1.06046	0.956661	1.09055	2.57585	1.07829	2.26903	0.435231	3.2698	2.54583	-0.504876	1.13963	1.6777	1.00909	2.3579	0.994556	1.43538
1.10607	0.83482	1.98886	2.91389	1.23466	1.41777	0.396887	1.53096	2.26364	-0.0934497	1.35803	1.26802	2.66624	2.95453	1.27499	1.5337
1.19986	0.917306	1.29831	1.65792	1.31926	2.16986	0.611696	2.05338	1.52134	-0.17306	1.46082	1.17234	2.71376	3.63669	1.02773	1.33555
1.71785	1.02672	1.58497	1.72376	0.972554	1.48619	0.649227	1.73655	1.48182	-0.351254	1.26218	1.41681	1.20007	3.33957	1.03547	1.3382
1.16076	0.882282	1.41169	2.16776	0.993685	1.43952	0.225741	0.601532	2.78341	-0.413025	1.45323	1.90505	1.0154	2.83606	1.58089	1.39285
1.12434	1.13899	1.8597	1.30113	1.57799	1.69807	0.601106	1.37751	2.26131	-0.0922559	1.25652	1.91206	1.55029	1.40168	1.8966	1.65944
1.53519	0.991155	1.67217	1.32014	1.17319	1.70864	1.02762	1.10233	0.950049	0.211341	1.72576	3.48791	1.49848	1.58747	1.45918	0.982365
1.45969	2.19353	1.27969	1.63385	0.895413	1.3988	0.571983	2.03513	1.54274	0.244773	1.91873	1.72382	1.14985	1.39985	1.47636	1.17472
1.42493	2.04357	1.16638	1.84154	2.0047	1.50154	0.254407	0.648587	0.936481	-0.545845	1.54233	1.99328	1.08815	1.4364	1.84628	1.81833
1.31608	1.54759	1.21744	1.3651	1.22519	2.53026	0.263831	1.55082	1.42762	-0.287834	1.2409	2.66716	1.43522	0.847258	1.80454	1.03927
1.2089	1.24189	1.3155	1.35286	1.4778	1.34433	1.09874	1.50518	1.33534	-0.417252	2.14916	1.68626	1.64199	0.898781	1.79141	1.89487
1.02716	1.16347	1.65318	2.08501	1.72673	1.2759	0.808533	2.70041	1.1932	-0.483816	1.70526	1.33848	1.33679	0.877706	1.61664	1.55959
1.37532	0.861	1.10876	2.304	1.42966	1.57258	0.450019	1.85597	2.52021	-0.551078	1.1485	1.2236	1.53781	0.851807	1.01104	1.49153
1.28705	1.03214	1.30434	2.67104	0.99409	1.73664	0.262786	1.23031	2.11026	-0.48091	1.20581	1.35774	1.04398	0.90851	1.33163	1.19262
1.67706	1.187	1.26731	3.64711	1.04295	2.16809	0.347827	0.854404	2.43711	1.49493	1.36495	1.57787	1.65465	1.15772	1.0451	2.30665
1.21975	1.4083	1.13529	2.03669	1.737	1.68087	0.264222	1.78831	0.884822	0.261096	1.57991	1.34934	1.81822	1.63737	1.30494	1.14505
1.27415	1.03394	1.13111	3.24765	1.62289	1.69819	0.736794	1.33287	1.16214	0.297333	2.2675	2.04254	2.54639	2.22586	1.30692	1.01787
1.31094	0.961291	1.04072	3.18765	1.54038	1.41768	0.225606	1.85807	1.91336	0.276006	1.41222	1.6149	2.32098	1.65648	0.80725	1.43188
1.09287	1.13545	1.33356	3.47198	1.40789	1.37784	0.789087	1.1308	1.07542	1.35748	1.34342	2.94414	2.26064	2.64517	1.21018	1.45067
1.18911	1.89863	1.41307	1.82661	1.63397	2.38127	1.36469	1.3555	2.52177	0.911994	1.21378	3.04561	1.3913	1.41706	0.857046	1.01013
0.997086	1.2402	1.26589	2.13942	1.12065	1.66465	1.08144	0.706233	1.09518	1.24263	1.63024	2.16149	1.48038	2.45081	1.14377	1.86517
1.25576	1.42417	1.1982	2.20987	1.62298	2.14569	0.50958	2.39369	0.919215	1.05164	1.53927	3.44321	1.31844	3.25611	1.06734	1.82109
1.51478	1.80814	2.02795	1.36305	1.67335	1.57813	0.20909	0.916461	1.07239	0.414478	1.90518	2.04367	1.41758	2.60538	0.89085	1.12097
1.05139	1.43957	2.23984	1.55253	1.49783	1.6858	0.713432	1.43132	1.20943	1.17	1.1416	3.13299	1.33759	3.11714	1.79237	1.63225
1.28257	2.18468	2.52575	2.03153	1.28978	1.56079	0.432166	1.03488	0.929758	0.272862	1.1914	2.8967	1.16275	1.38579	1.13946	0.953778
1.44488	1.77263	2.20412	1.51762	1.5052	1.49177	0.553503	1.29746	0.908221	0.296598	1.15483	1.91411	1.1546	2.70261	1.44654	1.43726
1.37661	2.65322	1.30449	1.344	1.59593	2.15955	1.1018	0.843385	1.72323	1.86614	1.63221	1.70224	1.88177	2.36562	0.998206	1.91609
1.07588	1.91862	1.55822	1.35729	2.15305	1.87251	0.583802	1.4521	1.0449	1.51354	1.37191	2.45475	1.35685	2.65567	1.51072	2.54299
1.15447	1.59474	1.63419	1.35316	1.32225	1.30729	0.25384	1.81105	0.912655	0.560595	1.89903	2.73641	1.16579	3.18937	1.5975	2.87337
0.873962	1.29111	1.95944	1.638	0.958975	1.32858	0.216228	1.46433	1.25262	0.419151	1.20226	2.88726	1.34705	3.12851	0.955194	1.51233
1.21826	1.13922	1.3871	1.56109	1.27124	1.61208	0.549358	1.13828	1.46498	1.07847	1.46135	2.03851	1.52921	2.90642	0.839927	1.31093
1.90228	1.07283	1.40841	1.37566	1.65929	1.36097	0.483595	1.28158	1.24304	0.18328	1.34514	1.18254	1.81023	3.51886	0.79291	1.46128
1.26383	0.896427	2.04635	1.34824	1.28119	1.73821	1.25613	0.896961	1.44227	0.48982	1.34041	1.6518	1.75796	2.7758	0.817485	1.07675
1.02218	2.60994	1.9155	2.2755	1.37667	2.23835	0.210745	0.624227	1.55153	0.619345	1.56789	2.79129	1.3242	1.05811	1.94212	0.970923
1.18163	1.40898	1.87853	1.12495	1.45122	1.62701	2.05952	1.19359	1.98782	0.899018	1.437	2.23128	1.12271	0.729631	0.85426	1.48789
1.13705	2.42755	1.54161	0.833079	1.49507	1.40289	1.61551	2.03386	1.35658	0.370247	1.24707	2.00003	1.14588	2.90963	0.859138	1.57537
1.78759	1.40346	2.0481	1.33438	1.11681	1.60649	1.27113	0.960101	0.980647	0.643696	1.759	2.20386	1.3287	3.63211	1.61703	1.10641
1.8588	1.66064	2.48937	0.915752	2.07861	1.41136	0.988114	0.644123	1.04277	0.465449	1.35573	3.01793	1.26096	0.68488	0.961315	1.93449
0.995709	1.64091	2.29384	0.749464	1.13557	1.84142	1.3905	1.12358	2.08095	0.311585	1.44935	2.41803	1.16959	1.14551	1.55916	1.23214
1.85689	3.09615	2.25235	0.725297	1.19409	1.63182	0.86225	0.787295	1.28073	0.206594	1.78936	3.62991	1.10374	1.85066	1.21606	1.11754
1.44033	3.28282	2.24909	0.677819	1.20281	1.21625	0.872204	1.2424	1.18085	0.34113	2.4381	1.24301	1.62012	1.13478	1.60004	1.77588
1.38446	1.40839	2.14258	0.69406	1.50804	1.44758	1.55418	1.39661	1.39806	0.184057	1.47959	1.99157	1.29699	1.16586	0.812422	1.00465
1.21159	1.9275	1.71588	0.718294	1.21075	1.8341	0.974862	0.602249	1.46948	0.493443	1.66383	2.43785	1.61716	0.858434	2.52497	0.98579
0.853385	2.89409	1.09968	0.699151	1.3848	2.06737	0.760637	1.26414	1.14942	0.30465	1.26283	1.58162	1.63595	0.76271	1.36456	1.07087
1.06398	2.43434	1.15125	0.801873	0.992716	1.03258	1.2996	0.915108	1.26996	0.673699	1.50318	2.6657	1.77429	0.886117	1.46381	1.79207
1.23926	3.22137	1.36331	1.34351	1.20693	1.17794	1.16439	0.701899	1.18868	0.333402	1.53949	1.54021	1.46179	0.70793	0.813474	0.959195
0.984492	1.39351	1.27484	1.8657	0.976286	2.16436	1.34239	1.06314	2.12872	0.514601	1.44112	2.01642	1.1197	0.707964	0.810422	1.09587
1.68016	3.07764	1.47551	1.83766	1.10216	1.14231	0.775007	1.00289	2.01287	0.38515	1.40501	1.65314	1.23799	1.40137	1.59496	1.06559
1.41966	2.37712	1.03256	1.60905	1.29798	1.67546	1.16913	1.54772	2.14076	1.08772	1.13581	1.50049	1.26212	1.2086	1.11692	1.27503
0.88586	1.99379	1.11228	1.94382	1.0054	1.32338	0.86627	1.27932	1.49975	0.606726	1.90009	1.57205	1.11097	0.901043	1.70887	1.27732
0.9116	2.52259	1.60843	2.25895	0.911192	1.19041	0.899881	0.806908	0.918405	1.25242	1.23846	1.31611	1.63784	0.695364	2.21151	1.29428
0.86986	2.66061	1.46158	0.687975	0.980589	2.37292	1.83994	1.34064	1.2404	0.263448	1.56981	2.47859	1.25859	1.23504	0.832275	0.903507
1.11997	2.27178	1.2428	0.783452	0.922776	1.47561	1.02987	1.0152	1.20038	1.84389	1.45282	1.77789	1.13448	1.1182	0.745402	1.89049
1.01556	1.42566	1.04211	1.20653	1.14739	2.6533	0.914807	0.907107	1.12701	1.29425	1.64761	1.47647	1.71799	0.735015	0.761339	2.48589
1.13484	2.09143	1.05214	1.42936	0.774178	1.18143	0.681576	1.25287	1.82556	1.01406	1.52181	1.38725	1.1238	0.699008	1.43624	1.63536
1.28251	2.15598	1.61421	1.19932	0.648769	1.04662	1.39002	0.720725	1.32689	0.557185	1.51307	1.20161	1.16323	1.45334	2.35753	0.934247
1.98443	1.46088	1.60639	0.987869	0.628499	2.06587	1.27786	0.813969	2.59459	1.46382	2.0029	1.38453	2.00914	1.86275	1.48544	1.74351
1.36474	1.72489	1.32097	0.701774	0.653198	1.40345	0.97114	0.683959	2.51462	0.38847	1.90069	1.52092	1.87728	1.23803	0.924229	2.53097
1.69178	1.65956	1.12713	1.72827	1.18786	1.55299	2.19121	1.4566	2.00918	0.332743	1.22907	1.51045	1.12907	1.04064	0.745945	2.27525
1.83314	1.09847	1.37707	0.662859	1.65351	1.27677	0.742064	0.806424	2.18626	0.221919	1.21788	1.66297	1.11971	0.845132	0.843156	2.39137
1.05879	1.56916	0.89527	1.48863	0.974958	1.03644	1.38131	0.765713	1.44175	0.795615	1.2279	1.7788	2.07988	2.55704	1.01177	2.75457
0.978142	0.961205	0.924365	1.10592	0.749361	2.16874	0.996825	0.76606	1.10088	0.638189	1.73239	1.60835	1.46127	1.95571	1.43956	2.20695
1.70611	1.25518	1.17229	0.844649	1.20892	2.00087	0.765719	2.34149	2.38363	0.934539	1.15293	1.56699	2.65096	1.43114	0.747354	1.19134
1.5651	1.00674	1.00325	1.72878	1.05139	1.06869	0.909073	2.25354	1.36179	0.736429	1.86513	2.44506	1.60215	0.762877	0.921227	1.99656
1.63759	1.91892	1.45759	1.39095	0.699487	1.04027	0.834096	3.37933	1.16802	0.557615	1.8783	1.91082	2.08368	0.812515	1.22067	1.13406
1.14511	1.03381	1.20963	0.856201	0.874149	1.51228	1.13125	3.53267	1.24784	1.1174	1.25671	1.18399	2.41142	1.37922	2.01317	1.02784
1.37166	1.43295	1.18336	0.879792	1.36933	2.20685	1.47027	1.53031	1.0848	1.09858	1.54533	1.90061	2.11575	0.945931	1.20489	2.19096
1.07254	0.945656	1.21919	1.0345	0.65841	1.63196	1.57764	2.42474	0.919398	0.55408	1.90909	1.49099	2.94578	1.06454	1.01331	1.61845
2.04872	1.51795	1.62318	0.733453	0.918018	1.92463	2.0998	1.97143	1.01907	1.13266	1.59811	1.25963	1.49674	1.06935	0.900514	1.17343
2.26161	1.02656	0.823938	2.24599	0.748957	2.51934	1.59604	1.62711	1.10857	0.862467	1.46918	1.29977	1.74977	1.28378	1.05771	1.49617
1.37526	2.03632	1.13461	0.669263	1.54548	1.84816	1.75612	1.60203	0.938672	1.01358	2.48106	1.60712	1.11157	1.25085	0.846486	1.17625
1.24915	1.51623	1.07404	0.763905	0.632753	2.05739	1.99147	2.24223	1.00084	1.02627	1.84171	1.32342	1.9924	0.654654	1.08659	0.92533
1.25886	1.31252	1.07164	0.686348	0.847971	1.99234	0.982161	1.57236	1.23085	1.09757	1.16835	1.2234	2.30517	1.36007	0.926652	1.25712
1.29075	1.11177	1.75963	0.700074	1.06877	1.70008	0.924678	2.04026	1.29284	0.791158	0.795977	2.21247	1.64191	0.662791	0.750654	2.41835
1.16858	2.49008	1.13992	0.850827	1.6233	1.95564	1.24743	2.30699	1.29008	0.768764	1.04386	1.66849	1.25223	2.46861	0.907325	2.15955
1.10831	1.33122	1.24344	1.0687	1.29199	2.31365	1.93643	2.04037	2.0835	0.763571	0.781657	1.34261	1.111	1.00155	0.936342	1.87884
1.5471	1.35164	2.00359	0.701983	1.09801	1.96986	2.24952	1.76303	2.54715	0.586292	1.01466	1.28129	1.6314	1.03001	0.794162	2.07793
1.87799	1.16012	1.86057	0.729245	1.50074	1.27529	2.41838	2.00297	1.76669	0.69045	0.995922	1.23035	1.54044	1.23895	0.970568	1.49218
1.05916	0.897778	1.05273	0.786774	0.979174	1.16286	2.14805	1.78954	1.42266	0.538224	0.942788	1.2149	1.1948	0.764179	1.32936	1.89633
1.26965	1.16516	0.90018	0.66292	0.655936	1.14858	1.5693	2.89938	2.10755	0.699136	0.94403	1.66489	1.18136	0.770813	0.75365	1.89029
1.25188	1.22443	1.05159	2.06649	0.897635	1.8261	1.16979	2.73327	0.964331	1.52675	0.573303	2.02852	1.66405	0.847771	1.10032	2.25893
1.07838	1.17803	1.33318	1.14958	0.708856	1.18818	2.54284	2.39942	1.17465	1.5401	0.856202	1.47922	1.2142	0.842069	2.5723	1.57837
1.36117	1.38663	1.00346	1.72155	1.92471	1.17654	2.25146	1.61048	1.30282	1.19411	1.02244	1.68086	1.53867	1.09353	1.37388	1.34772
0.966399	1.17963	1.74351	0.666427	1.01883	2.57589	1.32717	1.53216	1.29195	0.346082	0.907171	2.75857	1.54209	1.66308	1.03455	1.74711
0.880168	1.37353	1.35052	0.97261	0.641361	1.11947	0.666809	1.58163	2.32439	0.163555	0.579914	3.34929	1.5607	0.88773	1.0934	3.47537
1.3555	1.63378	1.10737	1.48754	1.07767	2.82774	0.855383	2.01389	0.946288	0.220292	0.758218	2.65622	1.53642	1.60299	1.26925	3.45463
1.26788	2.37353	1.02946	1.19502	1.3685	1.52088	1.39771	1.65511	0.951647	0.936177	0.81544	1.63145	1.13855	0.84402	2.21442	2.96967
1.37007	2.36151	1.93175	0.75288	1.22346	1.97903	1.22901	2.03008	2.25668	1.10514	0.528378	1.42324	2.13014	0.699858	1.84705	2.35424
1.27216	1.9681	0.966017	0.731315	0.640301	1.76343	1.68054	1.57205	1.33867	1.1037	1.06605	1.19073	1.63557	0.797391	1.91202	1.39471
0.954293	2.94478	1.49825	0.879864	1.18765	1.36118	1.70363	2.59572	2.26523	0.844487	0.671169	1.44111	2.13875	1.46449	2.49746	1.00511
1.76678	2.43085	1.03897	1.43847	1.09065	1.67074	0.745012	1.67577	1.09903	0.867209	0.573024	1.45324	1.29889	1.61497	1.96013	1.03544
1.11115	1.79771	1.21098	1.16008	0.686028	1.14247	0.75762	1.62238	0.977368	2.02836	0.566401	1.53569	1.67343	1.20626	1.73317	0.907707
2.0501	1.09793	0.833241	1.30861	0.80816	1.69193	0.725606	2.37318	0.920218	0.660304	0.534406	1.42436	2.08173	1.28751	2.0051	1.35773
1.38854	2.24943	0.874684	1.82299	0.810865	1.53453	0.935804	1.66731	0.998705	0.204421	0.921068	1.59436	2.18382	3.19318	1.4536	0.93219
1.1948	2.13755	0.970164	1.92394	0.728191	1.46021	0.740123	1.68284	1.25855	0.767237	0.538946	1.40245	1.22385	4.32196	1.02422	1.59636
0.959224	1.92498	1.52517	2.87674	0.879114	1.29955	1.26328	1.701	1.03909	0.981261	1.1307	2.14778	1.67376	1.92908	1.60776	2.31268
1.01454	1.68966	1.43351	2.79555	1.04142	1.10348	0.719585	2.48851	1.07452	0.595102	0.700925	2.27055	1.35591	1.92215	1.19127	2.57937
0.878134	1.07149	0.885782	2.64147	0.959416	1.42438	1.77163	2.32948	0.92688	1.00523	1.22111	1.48928	1.64219	1.58104	1.20922	3.38358
0.882537	0.840787	1.05029	2.4978	1.40298	1.8406	0.947602	1.77532	0.893558	0.307655	1.3266	1.32043	1.9024	1.99203	1.60538	2.32076
1.4913	1.16572	0.995419	2.87796	0.706643	1.58829	0.966896	1.53196	0.916689	0.652151	1.12361	1.21102	1.13913	1.1226	1.04126	2.8684
0.964945	1.04416	1.38528	2.15619	1.13513	1.29025	1.47586	2.19389	1.20937	0.452259	0.582025	1.35485	1.43294	1.37616	1.60871	1.09977
1.01082	1.38952	0.871603	1.17817	0.822382	1.90501	1.52546	1.86163	0.93907	0.366648	0.643417	2.15822	1.58233	0.824902	1.19547	1.41985
1.74248	0.923159	1.01722	0.99042	0.734082	1.2044	0.65697	2.22665	1.12457	1.00177	0.664995	1.78371	1.5886	0.930401	1.29066	2.58179
2.51889	1.55551	1.21408	0.78498	0.810722	1.39508	1.12735	1.94598	0.925465	0.274713	1.6877	2.35415	1.77751	0.876231	1.50862	2.96168
2.30572	1.4316	1.38847	1.5392	0.791342	1.54412	0.915767	1.88488	0.978814	0.556528	0.586205	1.76236	1.96779	0.927287	1.45956	2.55255
2.1505	1.20942	1.49012	0.769235	1.22134	1.21322	1.11048	1.57572	1.16418	0.457269	1.17918	1.6618	1.5603	1.27223	1.05013	2.67493
2.7724	1.91934	0.967692	0.82508	1.20999	1.27945	0.87255	1.89641	0.925994	0.610203	0.984072	1.39055	1.58201	1.82869	1.10425	2.89443
1.39492	1.46315	1.02675	0.983362	0.86811	1.53814	1.00497	1.87271	0.966323	0.881797	1.06904	2.29523	2.13306	1.75854	2.02675	3.61426
2.0609	0.934056	1.86529	1.16439	0.920666	1.18958	0.761654	1.91328	1.79855	0.31981	1.71922	1.59471	2.10531	0.728415	1.1612	2.9647
1.52467	1.31702	1.13189	0.642739	2.04079	1.22975	0.872104	1.67363	2.04786	0.670098	0.807642	1.32904	1.17538	2.15256	1.33271	2.77409
1.52176	1.0322	1.86165	0.806977	2.12113	1.36744	0.680827	1.984	0.984061	0.168449	1.18974	1.89251	2.25279	3.91375	1.64569	2.90787
1.63426	1.78223	1.20269	1.19214	1.39721	1.60261	0.839642	1.92099	2.15432	0.208621	0.96501	2.35048	1.92959	5.31291	2.09748	2.20826
2.30497	0.834614	0.900147	1.00435	0.946304	1.16039	0.914974	1.9408	0.891806	0.691127	0.866328	2.24276	2.11437	3.56007	1.41896	2.21544
2.48007	1.38911	1.59034	1.21924	1.54654	1.20871	1.40063	1.5266	1.23566	1.41138	1.66139	2.81248	1.96954	2.46403	1.23608	1.67291
1.15537	1.23299	1.41012	0.866266	1.22044	2.02335	1.22921	2.06472	1.55603	1.27421	0.971997	2.23814	1.46788	2.31435	1.04944	2.92945
2.70768	1.10777	1.71701	1.23857	1.09365	1.31825	0.815362	1.89612	1.63963	1.83423	0.959835	1.68468	1.14779	1.93882	1.65162	1.82587
2.03265	1.2974	1.28672	0.801849	2.85179	2.42365	0.730251	2.08584	0.904246	0.441477	0.665917	1.82906	1.12179	2.48922	0.946431	1.40566
1.27467	1.22365	1.69381	0.782136	1.75209	1.06885	0.882454	2.10816	1.6029	0.288057	1.05683	1.42772	2.3151	2.04765	1.23793	1.31386
1.2079	1.63064	1.76143	0.738774	1.79136	1.25832	0.680179	2.98615	2.38331	0.546793	0.553987	1.44336	1.80431	1.829	1.14561	2.43367
1.36046	1.86299	1.82399	0.955331	1.45545	1.13757	0.968578	3.09695	0.901675	0.340147	0.951101	1.5892	1.46642	1.70866	0.995386	2.20412
1.6221	1.95089	0.960809	0.727585	1.37986	1.3088	0.840082	2.76975	0.987583	0.282511	0.749291	1.93071	1.55206	1.60958	1.07869	1.59382
1.01543	1.07709	1.09702	0.797803	1.49084	1.2673	0.934478	1.65216	0.980449	0.484712	1.86909	1.84526	1.82038	0.765775	1.49769	0.902152
1.26975	1.05547	1.03844	0.713865	1.94442	2.10498	0.794804	1.54568	1.16877	0.323603	1.58305	1.66252	1.22881	1.03962	2.07086	1.28161
1.41494	1.18131	1.08428	1.58027	0.817022	1.199	0.886578	1.50828	1.35891	0.352471	1.4254	1.97587	1.12947	1.42533	0.952203	1
0.943225	1.08884	1.24767	2.35493	0.683481	1.19962	0.76351	1.90368	1.373	0.51685	1.186	1.95058	2.09674	0.928688	1.46759	0.831247
1.63028	0.901654	1.01617	1.196	0.700965	1.24849	1.23239	1.61594	1.13988	0.27699	0.727594	1.50641	1.64188	3.10715	1.65709	1.14847
1.25071	1.34073	1.31249	1.26062	1.12872	1.40503	0.863648	2.08953	1.17772	0.791674	0.84029	1.60397	1.20769	2.43584	1.72653	2.39314
1.25404	0.77222	0.8301	2.20233	1.15345	1.32447	0.689478	2.36768	1.23404	0.953747	0.563723	1.93777	1.50126	1.56575	1.21387	2.51084
1.16404	2.61911	1.06351	1.66867	1.42458	1.31376	1.09571	1.55667	1.05659	1.51474	1.09782	2.15172	1.43664	1.44247	1.90367	1.45218
1.57022	1.29	1.19851	1.44516	1.2129	1.19911	0.663447	1.69392	1.6938	0.170613	0.971702	1.63895	1.6948	1.52564	1.14523	0.883471
1.06735	0.926126	1.81047	1.47934	0.77467	2.12334	0.88045	1.79858	1.95839	1.20971	0.878678	1.86157	1.1044	1.67786	1.68734	1.30057
1.41584	2.5965	0.932494	1.66911	0.816851	2.02005	0.99622	1.74314	2.38115	1.47026	0.743767	1.87316	1.83068	1.2115	2.51974	1.02636
2.03705	0.877948	1.73389	1.51429	1.26154	1.41052	0.673988	2.12101	1.51029	1.50018	0.650666	2.29427	1.4898	1.36095	1.54075	1.35864
1.92426	0.943752	1.54179	1.63218	1.12975	2.01939	0.959031	1.88977	1.03724	1.74862	0.559412	1.397	1.75681	1.90148	1.04214	1.10564
1.9231	0.751996	1.83324	1.88033	1.34743	1.04309	1.01032	1.99843	2.09867	0.857645	1.16314	1.83665	1.25168	1.44745	1.63059	1.61217
1.0161	2.63144	1.46214	0.672201	0.650961	1.14931	1.04259	2.32567	1.15024	1.24436	0.71473	1.87954	2.43223	1.47388	1.0718	1.44901
1.12392	2.21719	0.882461	1.51618	1.28373	1.96515	1.03929	1.57513	1.61741	1.14567	0.504499	1.77295	2.20656	1.4345	1.56421	1.08815
1.1501	1.25114	1.94128	0.936554	0.898894	1.06264	1.32599	2.12486	2.07078	1.46869	1.33115	1.67111	1.49255	1.92211	1.77662	0.995348
1.40641	1.61609	1.55606	1.4569	1.05098	1.42818	1.2664	1.49678	1.26472	2.09768	0.533122	1.46307	1.22956	1.57459	1.32164	1.77846
0.93016	1.21109	1.19476	1.75952	0.996622	1.47171	0.986285	2.5402	1.56409	1.24698	0.561923	1.51304	1.41015	1.43281	1.09424	1.82808
1.7146	0.92949	1.68919	0.95143	0.877864	1.43742	1.20177	2.68551	2.65235	0.795031	1.00884	1.47737	1.17946	1.57601	1.13181	2.09223
1.55084	0.82829	1.23483	1.18756	1.44952	1.10158	1.249	1.9488	0.986349	1.14803	0.613557	2.55716	1.32536	1.74616	1.04185	1.66423
1.32663	1.33653	1.48113	1.74336	0.866353	1.16768	0.45696	1.97596	1.91636	0.957018	0.716894	2.2548	1.59407	1.716	1.09166	1.38596
1.3424	1.2849	2.57239	1.59533	0.99752	1.20911	0.561548	1.51597	1.58346	1.01721	1.15421	1.76519	1.95016	1.48686	2.04201	1.82491
2.22849	1.19283	1.39488	1.10199	0.792564	1.05947	1.25822	1.65413	2.17836	1.04668	1.28143	2.18719	1.76685	1.42005	1.85237	1.00755
2.34735	1.72062	1.12046	0.912126	1.18364	2.57471	0.439995	1.50578	1.74689	1.64019	1.7868	1.75874	1.16392	1.76831	1.04148	1.24892
2.03621	1.02664	1.35133	0.751713	1.19348	2.20054	0.707663	1.87597	1.89129	0.838441	2.01087	1.54688	1.08597	1.20204	1.10361	1.86989
1.8518	1.04949	0.895575	0.751395	0.68701	1.37768	0.534583	1.82909	1.21816	0.776253	1.15539	1.82581	1.04015	1.70765	1.74297	1.5032
2.3337	0.887778	1.69958	1.04122	0.768727	1.54591	0.492008	1.92239	1.1499	0.937438	1.39046	2.46339	1.07516	1.75114	1.27182	1.27968
2.63992	2.62375	0.896025	1.78288	0.963552	1.16097	0.615726	1.51931	1.05185	1.18891	2.12905	2.72104	1.43112	2.3758	1.84827	2.40251
2.16167	1.15909	0.811126	2.01141	0.931714	2.20319	0.459264	1.53446	1.11205	2.10826	1.01203	1.9005	1.22728	1.47316	1.88259	1.4769
1.17374	1.7083	0.890304	1.68383	1.43525	1.28976	0.699414	1.65714	0.998665	1.41057	2.29026	1.75094	1.67158	1.38532	1.95445	2.05875
1.33605	2.64875	1.58981	2.21985	1.1927	1.50394	1.55153	1.7863	1.1065	0.977736	1.17254	1.49373	1.47327	1.77378	1.3916	2.24895
0.885863	0.885335	0.988777	1.54279	1.17572	1.16445	1.61393	1.59943	1.74715	1.03513	1.62911	1.71545	1.31256	1.26906	1.19495	2.74955
1.02443	1.17214	1.90955	1.09705	1.2645	1.18517	0.823938	1.95948	1.14688	1.2066	1.24462	1.60444	2.59876	2.87149	1.24922	1.14086
2.30936	1.90189	1.80657	0.973583	1.30977	1.85656	0.418193	1.59364	1.53019	1.3342	0.914514	1.84292	2.69449	2.13834	1.49864	1.20793
1.16895	1.17781	0.772251	0.781315	1.4887	1.13709	0.84831	1.56428	2.00997	1.10767	0.925307	1.64368	1.45979	1.70172	1.28356	0.841646
1.87789	0.94013	1.0001	0.871839	1.17746	1.87999	0.481629	1.92842	1.58961	1.44746	1.46911	1.51626	2.0052	1.6991	1.03681	1.29621
0.971718	1.14902	2.25816	1.25558	0.929949	1.21335	0.694484	1.73986	1.93426	0.712642	0.990557	1.7461	1.36664	1.2856	1.39999	1.08469
1.16589	0.938058	1.72985	0.652603	0.937383	1.46125	0.4745	2.20914	2.72293	0.965521	1.04398	2.3637	1.07447	2.34759	1.36703	2.25526
1.05637	0.76012	1.72884	2.57729	1.09937	1.66362	0.989016	1.40813	1.9455	1.05204	0.965707	2.17455	1.15026	2.72766	1.01747	2.6633
0.882866	1.79062	1.3823	0.679017	1.32343	1.13759	0.565365	1.50275	1.17897	0.911735	0.936789	2.29873	1.16805	1.47729	1.47187	0.794715
1.15468	1.02431	1.92318	0.679231	0.62653	1.17817	1.1885	1.6125	1.60058	1.29335	1.21589	1.73601	1.12631	1.47413	1.20267	1.25131
1.02268	1.44806	3.21203	1.74691	0.702164	1.06054	1.40006	1.32469	1.26784	0.706655	1.1643	1.94202	2.2734	1.2471	0.958553	2.40898
1.1662	1.36336	2.87482	1.42741	1.39393	1.34738	0.73441	1.35676	2.15992	0.844262	0.90142	1.6189	1.63131	1.23356	1.60246	3.73794
0.902053	1.17786	1.01195	1.11175	1.59734	2.70103	0.378607	1.65682	2.07148	1.64825	0.955383	1.52853	1.10699	1.87134	1.42838	1.89965
1.43306	0.861177	1.96615	0.646998	1.16915	1.07567	0.41829	1.33411	1.80032	1.4663	1.09525	1.53362	1.35577	1.83177	1.3077	1.5833
0.989556	1.4258	0.797136	0.645207	0.677416	1.6943	0.790845	1.46029	1.42503	1.00668	1.16636	2.02728	1.7521	2.23795	1.22749	0.885727
1.22257	0.915386	0.840366	0.976975	1.12451	1.2519	1.26335	1.78897	1.44261	1.14196	0.939344	2.07072	1.7906	1.42007	1.06322	1.56259
1.64905	1.64151	0.883716	1.26665	1.03082	1.1194	0.416426	1.90026	1.12062	0.737493	1.83866	1.50205	1.01661	2.08467	1.02389	0.776635
1.94411	1.31889	1.21866	0.664508	0.718881	2.2197	0.423617	1.49631	1.27837	1.4008	0.969999	1.44918	1.71433	2.102	2.15529	1.21027
1.77185	0.747206	1.70165	0.766931	1.26024	1.77273	1.3979	1.3006	1.70011	0.941901	1.44485	1.66333	1.72484	1.9757	2.23827	1.35089
1.73162	1.33945	1.69205	1.27929	0.805806	1.4494	0.781242	2.284	1.49671	1.33086	1.93362	2.19067	1.04893	2.34588	1.33979	1.20277
1.17814	1.65468	0.969136	1.04643	0.640669	1.49798	0.549651	1.33432	1.0843	1.18744	1.32382	1.5173	1.04151	2.10894	1.33974	2.36596
1.44049	1.1608	1.32636	0.834759	2.01161	1.16307	1.21777	1.73883	1.65003	0.83697	1.53695	2.30059	1.83893	2.20928	1.67648	0.804832
1.51913	1.59768	2.99223	1.28347	1.07449	1.49784	0.533499	1.38381	1.28464	1.1304	0.97451	2.18901	2.54731	2.33875	1.43458	1.80525
1.40343	1.9703	2.34469	0.863121	0.765537	1.24586	0.617022	1.34734	2.51278	0.791193	0.990809	1.77881	1.0601	1.58378	1.42158	1.1054
0.949568	0.910112	1.74233	0.805293	1.22952	1.06837	0.864613	2.41756	1.94418	0.991511	0.940888	1.93278	1.76735	2.21303	1.6055	1.3382
1.24253	0.961658	1.68726	0.834115	1.71183	2.02803	0.735981	1.60339	1.76174	0.893253	0.979691	1.57166	2.02247	1.21062	1.1989	1.9375
1.07322	0.735364	0.731112	1.02902	0.57664	2.01626	0.443615	1.80896	2.94609	1.57672	1.43233	1.55507	1.90286	1.48227	0.98188	0.88051
0.863575	0.899888	0.917864	0.723572	0.569185	1.81372	1.15261	1.62925	1.74654	1.24909	0.94726	1.7219	1.12563	1.1889	1.14859	1.16118
0.896397	0.892846	0.944569	0.639555	0.757909	1.94027	1.64497	1.34485	2.19756	1.03655	1.10536	1.87329	1.12341	1.82095	1.77329	1.1014
0.844369	1.07128	1.05907	0.731512	1.12929	1.64067	0.622928	2.15078	1.37711	1.04702	1.61507	1.64549	2.11145	1.75601	1.12307	0.800414
1.229	0.744017	1.18487	0.870039	1.04047	1.77892	0.76108	1.69789	1.93271	1.62081	1.14275	1.57836	1.16222	1.756	1.42987	1.53028
1.9827	0.741972	1.02173	1.91542	1.17453	1.70222	0.589574	2.31457	1.14138	0.803496	1.14268	1.55024	2.04685	1.42367	1.05493	1.11208
1.68775	0.898517	0.956354	2.06253	0.901311	2.27168	1.16147	2.10923	2.83855	1.19103	1.07936	1.61924	1.36356	1.8864	1.29393	1.15322
3.04443	1.46487	0.989662	0.757655	0.605549	2.10993	1.75198	1.53083	1.72997	1.59393	1.24906	1.51659	1.20993	2.23466	1.52673	1.59828
1.22905	0.784932	1.01222	1.1986	0.783275	1.51102	0.386071	2.45439	1.52696	1.37034	1.27221	2.54876	2.94416	1.31135	1.94738	0.865124
1.54361	0.905561	1.96803	1.12416	1.50257	2.63527	1.38589	1.69795	1.03921	1.00533	1.25336	1.57555	1.74186	1.80306	2.40609	1.40167
1.35692	1.30194	2.26614	1.18447	2.18307	2.22094	1.17001	1.45117	2.12143	1.98715	1.85792	1.5415	2.26336	2.16933	1.59149	2.00933
1.06909	1.62283	0.978342	1.55703	0.715918	1.51982	0.712015	1.67181	2.74039	2.92003	1.34411	1.95647	2.49751	2.63205	1.07881	1.71033
1.41017	1.41892	1.04843	2.05226	0.573663	1.95671	0.443647	2.32202	2.44943	2.68284	1.18657	1.53199	1.37444	2.58351	1.36724	1.68957
0.879355	0.788722	1.81296	2.22091	2.24981	2.41077	1.06404	2.22024	1.91494	1.80071	1.35145	2.08189	1.3363	2.3398	1.62363	1.20607
2.21621	1.65975	2.72765	0.737485	1.40894	1.38914	0.925625	2.53571	1.33921	0.737518	1.15279	2.02179	1.67114	2.74069	1.10966	1.15961
1.74119	1.65344	1.62263	1.11528	0.732161	2.06901	0.657453	2.23278	1.26786	1.65084	1.09625	1.40079	2.02229	2.44911	1.03042	1.06465
1.24203	0.859884	1.12979	1.20133	1.91954	1.44293	0.797461	1.2854	1.24527	1.57393	1.21926	1.45958	1.89126	1.39083	1.88376	1.08406
0.877604	1.21724	1.61029	1.03156	1.94183	1.02813	0.443547	1.34698	1.39475	1.10172	1.53271	2.23403	2.36036	2.17315	2.36835	1.41368
1.5163	0.842812	0.729967	1.94405	0.613929	1.68563	0.63267	1.50433	1.02631	1.00034	1.35779	2.14565	1.05226	2.38441	2.46993	2.02966
1.19763	1.57113	1.39977	1.07234	0.643625	1.21467	0.475	1.29202	1.48718	0.849744	1.51894	2.94811	1.94784	1.44756	2.36343	1.4736
1.40262	0.874507	1.25013	1.1095	0.705711	1.93539	0.787266	1.45053	0.985478	0.946415	1.09847	2.13036	1.58025	1.34037	1.49663	1.69574
1.04174	0.899362	0.919268	1.28685	0.953763	1.33763	0.637985	1.71435	1.17082	0.767183	1.22835	2.05425	1.78227	1.32358	0.956394	2.79301
1.10069	1.0283	0.75864	1.48045	1.64703	1.4047	0.570685	1.9771	1.20106	0.719097	0.942966	2.84021	1.01324	1.21458	1.71947	0.996186
1.1723	1.26942	0.791922	0.756621	0.812515	1.76217	0.380665	1.65228	1.24801	1.54066	1.00794	2.00001	1.20311	1.23707	1.21028	2.26172
0.859485	1.2219	1.55733	1.06438	1.38516	2.47123	0.746255	1.42153	1.07973	1.48283	1.05406	2.65995	1.29257	2.68483	2.31512	1.22919
1.12462	1.26348	1.40803	0.795335	0.669308	1.46978	1.17243	1.43427	1.22752	1.17943	1.09847	1.80811	1.0214	2.13799	0.881055	1.841
0.846563	0.8718	1.62744	0.675971	1.07034	1.63812	0.568142	1.65959	1.17258	0.73589	0.909696	1.75048	1.01059	2.5035	0.885039	1.36079
0.918423	1.14696	1.27645	0.764909	0.976707	1.20454	0.824505	1.32672	1.47037	1.33999	1.24319	2.72516	1.26936	1.42284	1.96739	1.51659
1.18975	1.13378	0.773919	0.729236	1.01092	1.2295	0.615076	1.65343	1.38135	1.14233	1.85335	2.67444	1.04785	1.42524	1.20613	1.19823
0.976019	1.19025	1.30586	1.4641	0.569382	2.25094	0.670678	1.84411	1.00767	0.863262	1.54345	3.08124	1.11224	2.66101	1.11173	1.97771
1.81877	0.963106	0.735863	1.33894	0.733327	1.21536	0.394702	2.75796	1.39612	0.715265	0.952512	2.03832	1.32128	1.81994	1.6145	1.04439
1.12207	1.30071	1.03199	2.89441	0.701729	1.98921	1.14502	2.03457	1.52165	0.990879	2.04038	1.55731	1.19178	2.09885	1.97659	2.03235
0.855563	1.22968	1.73231	2.00315	0.587022	1.6621	0.410764	1.43732	1.79558	0.723726	1.05734	1.99313	1.23527	1.70733	1.48704	1.91393
1.10362	1.08203	1.06699	1.53056	1.40825	1.41663	0.915121	2.06449	1.01988	1.17237	1.03527	1.82708	1.07884	2.04197	2.4676	1.05151
1.49316	1.23033	1.18147	1.02957	1.18463	1.78461	0.782038	2.45906	1.14554	1.35577	1.50099	1.68219	1.03586	1.73002	0.789267	1.43343
1.70314	0.714408	1.00676	0.776596	0.632569	1.27683	0.803857	2.2798	1.21548	0.883965	2.32005	1.79254	1.00789	1.78727	1.20495	0.790963
1.34652	1.17448	1.35412	1.53205	0.635183	1.71939	0.421496	2.15129	1.42622	2.36533	1.26749	2.73568	1.87008	1.53215	0.898656	1.47057
2.09627	0.853619	2.39462	0.823268	0.987724	2.0112	0.698919	1.61883	2.45072	1.05216	2.30607	2.52996	1.56638	1.42439	0.901653	1.87458
1.91744	1.28951	1.67506	1.28442	0.600929	1.16652	0.984572	1.65782	2.08402	2.33761	2.33539	2.13784	2.30046	1.80873	2.3114	1.1616
1.1052	0.984674	1.35029	0.668626	0.763457	1.04041	0.397789	1.75872	1.04825	0.747125	1.0238	2.38395	1.90002	1.21691	2.46774	2.10242
1.59322	0.832134	1.48077	1.1098	1.41233	1.6382	0.738782	1.82664	1.29077	0.774053	1.42194	2.23796	1.19024	2.14183	1.72675	1.0733
1.37508	0.704448	1.57128	2.05227	0.760646	1.33083	0.724372	1.65604	1.20601	1.4661	1.34375	1.3976	1.18561	1.39795	1.87439	1.02557
0.908442	1.31673	2.80511	1.02501	1.28117	1.32654	1.03929	1.80866	1.05969	1.61914	1.35189	1.4569	1.0578	1.19691	1.12289	1.19021
0.872668	1.40728	2.14459	1.28221	0.761947	1.6671	0.381873	1.98674	0.981875	0.858561	1.01586	2.60706	1.227	1.52903	1.16909	0.834255
1.02952	0.857134	1.02032	0.851749	0.571397	1.06005	0.433434	2.8928	0.979383	0.919931	1.31159	2.88503	1.09406	1.24923	0.753046	1.21094
0.988507	1.54484	1.18518	0.860273	0.944475	1.2882	0.645386	1.71064	1.02443	1.22886	0.927683	2.22125	1.32071	1.32912	1.09047	1.117
0.93073	1.74936	2.14983	1.0907	0.869743	1.4975	0.595141	2.70041	1.03296	0.943022	1.36376	1.80224	1.54278	1.60486	0.844363	2.30011
2.07238	0.798516	0.848934	1.15759	0.784926	1.40724	0.537315	3.15024	1.95359	0.973251	1.79287	1.684	1.51926	1.48119	0.888472	0.832557
2.82499	1.55528	0.921709	0.827885	0.733417	1.05052	0.418041	2.34785	1.40166	0.978079	1.48683	2.30483	1.88009	1.45182	0.775102	0.96052
1.99578	2.1663	1.01396	0.730095	1.2629	2.044	0.554883	3.33323	1.05842	1.30158	0.935137	3.22543	1.08332	1.60777	1.31162	1.86574
1.53142	0.629765	1.11967	1.45169	0.929279	1.37923	0.861249	2.2582	1.22811	1.5704	1.80027	1.93273	1.51935	1.30996	1.22259	1.74261
2.57199	0.790935	1.40104	0.994319	0.926194	1.10342	0.8807	2.45551	1.50107	1.00951	1.72806	1.83723	1.74383	1.39719	0.834415	1.05988
1.04866	1.63584	1.53333	1.40796	1.07895	1.27462	0.598457	1.71228	1.75008	1.2802	0.907435	2.45331	2.084	1.73245	1.19887	2.38972
0.970539	1.06725	1.17679	0.880388	1.76995	1.11197	0.434312	2.22628	1.08458	1.11388	1.17036	3.07265	1.30586	1.98806	1.14979	2.35963
1.08789	1.42039	0.882101	1.65681	1.21391	1.0376	0.654117	2.71353	2.11818	1.61701	1.14132	2.59011	1.07434	1.86484	1.58098	0.977164
0.874151	0.900722	1.12471	0.722129	2.14249	1.12542	0.470484	1.70892	1.07257	1.57199	1.77009	2.50417	1.45154	1.39538	1.45969	1.27207
1.11435	1.0663	1.66187	0.707531	1.12212	1.45489	0.517347	2.8392	1.54171	1.14785	2.18815	1.94034	1.07241	1.66556	0.97682	1.34379
1.29033	1.10471	1.7864	0.840209	0.727139	1.25158	0.471613	2.23471	1.47518	0.928526	1.67661	1.70701	1.42185	1.50611	0.888282	1.22875
1.50822	1.37511	1.1253	1.02504	0.953183	1.13946	0.743133	2.25687	0.931957	1.01224	1.99306	1.79869	1.55973	2.83204	1.34034	0.853771
0.894953	1.06198	1.21781	0.841034	1.29538	1.12838	0.548182	1.61046	0.748426	0.997701	2.29042	1.41842	1.35989	1.67636	1.71236	1.60344
1.23256	0.83696	1.68524	0.831182	1.06702	1.19021	0.617716	2.39863	0.704749	1.36991	2.24012	1.42658	1.48186	2.44699	0.823894	2.07172
1.65894	1.37071	0.912366	1.2653	1.13981	1.01603	0.935805	2.71653	0.737204	0.961916	1.37859	2.08053	1.00909	2.53807	1.14046	1.27706
1.29372	2.34359	1.31462	1.18193	1.63373	1.55529	0.707275	1.67355	1.40632	1.04029	1.16855	1.36697	2.66624	2.88491	0.982822	2.3762
1.07171	0.686168	1.28338	0.988458	1.57942	2.23821	0.982571	1.8868	0.680224	0.965154	1.34133	1.87456	2.71376	2.45466	1.42874	1.58846
1.04279	1.05345	0.995629	1.45199	1.50221	1.28307	1.04239	2.07322	0.668218	1.63336	1.45581	1.45915	1.20007	2.27349	1.43201	1.96609
0.96767	0.872101	1.41332	0.836128	1.59396	1.13916	0.78848	3.32292	0.647909	1.78459	1.38035	1.15847	1.0154	1.87657	1.02658	2.05577
1.13524	1.63016	1.5521	0.847984	1.13079	1.00798	1.2548	3.29087	0.854952	1.24028	1.23026	1.06716	1.55029	1.48483	1.15912	1.62571
2.132	0.722534	1.46302	0.942967	2.62345	1.77664	0.920706	1.66992	0.55782	1.37031	1.62076	1.20197	1.49848	1.57298	1.09308	0.959689
1.13286	0.903621	1.79185	1.57579	1.43141	1.39879	0.708637	1.52278	0.852079	1.21887	1.60051	1.74326	1.14985	2.3951	0.986646	2.23262
1.84645	0.69765	0.932357	1.02753	0.84907	1.19467	0.374439	2.90938	0.673031	1.02856	1.7054	1.40852	1.08815	1.62352	1.26759	1.24032
1.41926	0.670579	1.03124	1.69153	1.6526	1.46782	0.605437	3.08699	0.654687	1.36	0.949854	2.69099	1.43522	1.86613	1.33261	1.11531
1.16369	0.66364	0.916625	1.53043	1.70295	1.4864	1.59534	1.64617	1.0335	1.15822	1.37746	1.1081	1.64199	0.890455	1.00971	1.65832
0.883015	0.846654	0.966652	0.786526	1.28811	2.5887	0.175527	1.3826	0.95344	1.27961	1.18209	1.86665	1.33679	1.34116	1.68082	1.07608
0.985997	0.814325	1.52171	1.52431	2.14099	1.49666	0.490188	1.59205	1.20792	1.98815	1.62486	1.654	1.53781	0.798148	1.60738	1.74244
1.66759	1.14027	1.03872	2.78869	1.60515	1.15797	1.13112	2.0627	0.783606	1.74353	1.04138	1.2228	1.04398	1.73941	1.00226	1.8446
0.946837	1.19167	2.19488	1.454	1.39411	1.15425	1.26239	2.18588	0.634646	1.39601	0.948807	1.34671	1.65465	0.934101	1.68912	1.15147
1.70214	0.935434	1.70121	0.875371	1.66998	1.22703	0.358782	2.29588	0.951046	1.24491	0.97901	1.04989	1.81822	0.830733	1.15346	1.34999
0.846172	0.911372	3.24875	0.655615	1.01875	1.83063	0.645405	1.7696	1.16215	1.40652	1.20746	1.51436	2.54639	1.39631	0.977674	1.48216
1.82438	0.873826	2.24913	1.46562	2.17975	1.59607	1.12329	2.21496	0.775419	2.25209	0.94592	1.71917	2.32098	1.21953	0.824066	1.10808
0.958515	0.99265	2.04607	0.72698	1.51578	1.0759	1.12875	1.60768	0.596678	1.91602	2.37889	1.27732	2.26064	3.0822	0.930142	2.39027
1.02479	0.760776	1.85114	0.895968	2.62121	1.15277	0.203732	2.31994	1.30659	1.28236	1.16786	1.63999	1.3913	0.759359	0.925977	2.61772
1.33562	0.774582	1.14544	0.68337	1.27272	1.32873	0.499103	1.80882	1.72106	0.973669	1.48363	1.68745	1.48038	1.18469	0.818636	0.937404
0.972556	1.04721	1.07992	1.28761	1.44555	1.19245	0.900788	1.38064	1.32619	0.9164	1.09638	1.22253	2.42468	1.08213	0.769181	2.51397
1.53928	0.992065	1.88902	1.12463	1.21069	1.34181	1.10653	1.75004	0.560821	1.02613	1.28541	1.35443	2.5002	0.867013	0.968578	1.98069
1.55158	1.08981	1.33774	1.60545	2.11828	1.02515	0.475081	1.53922	0.646655	1.80984	1.37585	1.60993	1.58605	0.762513	0.762681	2.04686
1.03256	0.68553	1.53031	1.4698	1.82925	1.08065	0.260938	1.31962	1.3304	1.27573	1.71558	1.23923	1.98739	0.921074	0.893678	1.59254
2.35435	1.22415	2.27128	1.24669	1.65073	1.29915	0.565644	1.72129	1.08034	1.79083	1.15813	1.20352	3.03794	1.42326	1.20062	1.24649
1.69864	1.48758	2.15202	2.1348	1.98371	1.30252	0.355592	1.29085	1.13804	1.51909	1.64473	1.62093	1.42846	1.96129	1.00334	1.19467
2.40409	0.961458	2.7816	2.36185	1.05097	1.22586	0.466083	1.30831	1.51415	0.92068	1.74009	1.54664	2.03524	1.05026	1.28399	1.16255
1.33058	0.62811	1.95046	1.20121	0.865814	1.49591	0.683843	1.62361	0.96481	1.01076	1.70739	1.044	4.25397	0.807929	0.825169	2.10155
1.14143	0.673097	2.18305	1.44492	0.790648	1.04782	0.243476	1.70093	0.859487	1.04783	1.93882	1.05727	1.8233	1.30257	1.24156	1.22052
0.917314	1.13135	2.11228	1.96312	0.945662	1.32611	0.406581	1.86035	1.76257	1.46129	1.06268	1.83469	2.91747	0.999665	0.847349	1.04331
1.7341	0.911441	2.20977	1.18328	0.932305	1.09298	0.952508	1.32572	1.0771	1.17564	1.41303	2.70738	2.54576	1.52474	0.976955	1.03621
0.903823	0.910018	1.03298	1.30026	1.00501	2.03994	0.331823	1.60192	1.11348	1.18822	1.18345	1.69824	2.52899	1.83645	0.934135	1.12263
0.967232	1.14407	1.47144	1.16418	0.775419	2.2434	0.282266	2.10571	0.544688	0.867351	1.37219	1.59091	1.45936	0.866759	1.1229	1.21669
1.25821	1.65914	1.50487	1.15991	1.33594	1.0606	0.534944	2.03702	0.617493	0.990637	1.30908	1.51195	1.14372	0.828398	0.96591	1.19366
1.51297	1.04616	0.885188	1.67941	1.15075	1.16523	0.687906	1.61772	0.728795	0.89052	1.457	1.70084	1.73519	0.878121	0.95244	1.02621
1.48253	1.373	1.7844	1.33185	0.75355	1.39588	0.832137	1.36314	1.00943	1.0023	2.29235	1.12821	1.58642	0.799687	1.05124	0.93019
1.71015	1.43129	1.14107	1.68418	0.835961	3.35488	1.19723	1.85417	0.941225	1.91226	1.65821	1.03852	1.1181	1.78195	1.65487	1.82633
1.28916	0.71918	1.09436	1.5915	1.65861	1.66101	1.04379	1.3782	0.672769	1.08968	1.21413	1.40129	1.45202	2.99215	1.03811	1.51071
1.60918	0.890046	1.08984	1.49832	0.740539	2.4584	0.439316	2.41639	0.920801	0.904317	1.57491	1.69335	1.33371	2.01515	1.16738	0.987198
1.35663	1.61628	1.96658	1.36907	0.857616	1.98335	1.44043	1.48572	0.691504	1.26706	1.4858	1.15587	1.30081	3.20339	1.49282	1.12209
1.25279	1.72746	1.66094	1.32537	1.18619	2.03259	2.84112	1.63896	0.538649	1.0831	1.04366	2.14005	1.14064	0.950131	1.41885	1.50706
1.54724	0.952494	0.890967	1.36403	1.03259	1.66983	1.5515	1.53413	0.672589	2.40577	2.45038	2.01355	1.56596	1.02622	1.50756	1.54435
1.21663	0.831397	1.25398	1.7611	0.808516	2.82757	0.856578	1.4163	1.04371	2.2552	1.54479	2.65623	1.62385	0.920828	1.42767	1.81548
2.27086	0.781452	1.53698	1.81886	1.07094	1.36779	0.811932	2.09328	2.16703	2.08942	1.22086	1.08973	1.12173	1.8011	2.18878	2.71796
1.30712	0.766716	1.04782	1.70492	0.801491	1.94544	0.526993	2.69098	1.58421	1.65173	1.61113	1.25338	1.5725	0.849101	2.18789	2.73551
1.64371	1.0096	0.939304	1.6927	0.980215	2.7584	1.08859	1.32613	1.87306	1.22082	1.60384	1.28627	1.57024	0.937505	1.78218	1.13252
1.69872	0.625937	1.49614	1.27641	0.742508	1.49459	0.542807	1.8552	1.46713	2.19439	1.5154	2.29284	1.43119	0.835005	1.3719	2.19321
1.71092	0.683891	2.08055	2.06923	3.22265	1.87685	0.658572	2.33856	1.0395	1.71122	2.315	2.70602	1.19085	1.59135	1.03263	1.66276
1.21844	1.08276	1.8852	1.28702	0.69026	2.48436	0.266891	1.81078	0.584481	1.3705	1.03009	1.74408	1.11683	1.78102	0.893205	1.61431
1.63302	1.29239	0.896025	1.26978	0.875079	2.07382	0.826054	1.26933	0.723453	1.79752	1.41517	2.22355	1.92181	0.802798	1.31715	1.08526
2.22325	1.52816	2.64775	1.14981	1.05066	2.00502	0.528243	1.43809	0.713891	1.10437	1.24344	1.54408	1.13803	2.48408	1.14001	1.2423
2.67244	1.28423	3.09381	1.59719	1.28067	2.31289	0.367083	1.83433	0.698211	1.13838	2.01466	3.19883	2.16167	1.41552	1.45494	1.1975
1.80212	1.19435	2.40689	1.97399	1.74577	1.60674	0.674483	1.36685	0.619055	1.33135	1.15318	1.27972	1.30708	3.19022	2.43563	1.48413
2.46808	1.35154	2.40705	1.44607	1.42556	1.65634	0.299342	1.6641	1.2313	1.57522	1.17698	1.26993	1.24037	2.8098	1.23229	1.88471
1.54939	0.960137	0.982358	1.28458	1.20838	1.58049	0.442124	2.47518	1.59368	0.90698	2.42023	1.99916	1.87788	1.94001	2.12115	0.958409
2.84965	1.22335	1.40371	2.40651	1.31179	2.27727	0.552146	1.51143	0.70541	2.09655	1.85508	1.28647	1.12882	1.88236	2.28545	0.960663
1.41994	1.09008	0.997705	1.30448	1.25228	3.35084	0.945864	2.00915	1.29298	1.20444	2.37745	1.59499	1.30576	2.37509	1.50273	1.74539
1.21526	1.41761	1.45644	1.47268	1.33855	1.57088	1.59583	2.40393	1.85303	0.903334	1.07455	1.66839	1.31592	1.17291	1.47877	1.60315
1.31266	1.01822	1.17271	1.15011	1.44146	1.39954	1.38893	1.37587	1.98997	1.67247	2.06032	1.7418	2.04145	1.2356	2.09599	2.0285
1.66216	1.29887	1.05225	1.41056	1.06516	1.33294	0.718739	2.73689	1.23816	2.252	1.76521	1.2607	2.728	1.59149	1.13337	1.84704
1.95119	1.02369	1.05732	1.34603	0.84005	3.32685	0.199479	2.43801	0.999817	1.00413	1.27448	1.21889	1.29737	1.24528	1.30173	1.12464
1.33393	1.84974	1.30381	1.19321	1.4685	4.48792	0.412932	2.33076	1.05789	1.17832	1.57807	1.33143	1.69926	0.963165	1.68518	0.972521
1.57069	2.34121	0.924933	2.04406	1.76019	4.06074	0.477866	1.59942	0.564602	0.91947	1.67795	1.01147	1.69314	0.961893	1.09426	1.10406
1.42498	3.00732	1.03656	2.4972	0.973052	1.41807	0.271957	1.44674	0.758486	1.70282	1.51976	1.44593	1.35591	0.82825	0.936052	2.10977
1.49864	3.58502	1.0808	1.62704	1.54034	1.38556	0.957404	1.93017	0.772933	1.15432	1.41429	1.30555	2.35655	1.18925	0.900387	0.94352
2.12729	2.82029	1.13024	2.20762	1.1895	2.2102	0.23734	1.49599	1.96443	1.29454	1.14274	2.38696	2.11017	1.48738	1.16464	1.1613
1.78174	2.46497	1.38633	1.17806	1.25373	1.79028	0.445005	1.79657	1.21448	1.28209	1.10445	1.44077	1.20448	1.23846	1.18788	1.02741
1.75735	0.902444	1.30855	1.7681	1.61571	1.88994	0.281648	2.3322	2.6866	2.04694	1.26048	1.96373	2.68465	0.908008	1.08422	1.27582
1.39189	1.00485	1.43641	1.79416	1.35084	1.34063	0.315853	1.89253	1.06574	1.42359	1.34032	1.21965	1.18147	1.35172	0.901211	1.15445
1.22525	1.14302	1.13876	1.38696	1.59408	1.32445	0.559836	1.25599	0.914109	1.03108	1.30722	1.47197	1.39662	0.977176	1.00838	1.04657
1.19224	1.58534	1.05174	1.46931	1.13994	1.38115	0.249176	1.18236	0.674017	1.1768	1.15051	1.28753	1.54076	1.05635	2.08211	1.83623
1.51983	0.941096	1.13555	1.4758	2.02149	1.34925	0.368042	1.39	0.571127	1.28817	1.13522	1.01591	1.61365	1.89409	1.61156	1.13861
2.48523	1.73909	1.2457	1.95976	1.02603	1.50823	0.289868	1.44479	1.74491	2.30855	1.1688	1.10722	1.77653	2.17467	1.1806	1.87004
1.26049	1.0222	1.7912	2.7052	1.02989	1.53925	1.05103	1.55208	1.37	1.50717	1.54162	1.28087	1.12941	0.968188	1.23208	1.36258
1.92646	0.912234	0.963597	2.16057	0.908604	2.13171	0.616585	1.79757	1.66215	1.2416	1.11033	1.62086	2.215	0.930268	1.3398	0.934607
2.4527	1.03004	2.08256	2.51663	1.06708	1.52209	0.728053	2.60556	0.566871	0.896919	1.25139	1.1615	1.52103	1.211	1.29127	1.71763
1.6982	1.31416	1.3159	3.03792	2.03855	1.63895	0.477774	1.99757	1.47514	0.830614	1.53967	1.17298	1.42895	0.953287	1.58461	1.18137
2.4331	1.82002	1.39979	1.55859	1.26074	1.29593	0.411628	2.4798	0.927288	1.43422	1.32182	1.12166	1.59549	0.826646	1.24578	1.09209
1.70882	1.46413	0.965442	2.26456	1.40156	2.17145	0.501152	2.76764	1.14517	0.93991	1.17828	1.13462	1.53438	2.36143	1.29602	1.04355
1.84641	1.99844	1.00227	2.36042	1.86342	1.37683	0.744202	3.05217	0.809721	1.6471	1.07059	1.53168	1.10301	1.67376	1.41321	1.6074
1.80358	1.44997	1.45599	2.48074	1.81882	1.50744	0.690533	3.14919	1.10076	1.36238	1.42688	1.63083	1.10436	1.37728	2.15409	1.25432
1.36852	1.8155	1.62333	2.08092	0.835206	2.07761	0.445502	2.70817	1.0062	1.35685	1.11948	1.59123	1.31838	1.41754	2.0324	1.35953
1.32338	1.27085	1.17927	1.60747	1.23389	1.93483	0.547588	2.50524	0.974026	0.876107	1.04094	1.44762	1.5519	1.51269	1.10501	1.8303
2.60739	1.48076	1.23921	1.11843	0.992712	2.7074	0.673988	1.97811	1.08407	1.10586	1.90743	1.03855	1.31496	1.86323	1.1096	2.09046
1.89543	1.85439	1.43514	1.57201	1.06643	1.51621	0.835837	2.96723	1.24338	0.992519	2.0442	1.13791	1.28828	0.967369	1.06178	1.12916
2.53754	2.39893	1.01464	1.17786	1.47725	1.5494	0.800116	3.68386	1.54029	1.06433	2.1562	1.51314	2.0772	0.769649	0.991475	2.18712
1.34479	0.992859	1.13507	1.93039	3.29369	1.44509	0.827616	3.34578	1.25656	1.02262	3.09245	2.61297	1.26298	1.05409	1.08514	0.941483
2.23126	1.72807	0.936604	1.14487	1.45542	1.47548	1.32707	3.85195	1.22712	0.871202	2.17426	2.0025	2.02404	1.33341	1.71659	1.00317
1.74201	1.04685	1.38434	1.77808	1.28648	1.62676	1.72785	3.42104	1.78937	0.904732	1.62812	1.61509	1.20911	1.07241	1.33266	1.13919
1.44666	2.46383	1.98537	2.33796	1.27238	2.16807	0.447977	3.14519	1.8433	0.829765	1.40893	1.08993	2.15637	1.88452	1.32454	1.20054
2.24234	2.40049	1.41465	1.81467	1.41914	1.65515	0.266006	3.49902	1.24141	1.18735	1.66993	1.91188	2.32273	1.54174	0.981733	1.02812
1.2113	2.39526	2.53046	1.42902	1.00836	1.5933	0.400843	3.96211	2.33384	1.17213	1.78624	1.85259	2.12799	1.60817	1.7374	2.18952
1.48157	1.36662	2.03975	1.78778	1.20578	1.66874	0.326973	3.57139	1.6616	0.94122	1.78982	1.53998	1.94773	1.55139	1.22256	1.72198
1.83269	1.67957	2.89764	1.92877	1.34497	1.83185	0.514169	3.53383	1.28486	1.33451	1.64022	1.86658	1.30955	1.77165	1.18587	1.58244
2.62007	1.63649	1.81042	1.64263	1.80494	1.73046	0.385346	3.58399	1.41181	1.05205	1.10428	1.31089	1.36777	3.44502	0.874559	1.82163
1.62851	2.02813	1.36591	1.45218	1.18207	2.29413	0.33548	2.9025	2.36103	0.86704	2.01233	1.50289	1.60182	4.03764	1.36881	1.17168
1.95155	0.998195	2.02416	1.18496	0.896939	1.52719	0.391994	4.26691	1.57032	1.03493	1.18771	1.92554	1.68324	2.89729	1.2349	1.59306
1.19453	1.47807	1.66939	1.23905	1.07536	1.88089	0.502241	2.65935	1.3028	0.821448	1.15037	1.61908	1.52392	1.44994	1.69472	2.04708
1.52399	1.84435	1.56673	1.38962	2.25433	1.35455	0.498396	2.64891	1.08529	1.16661	2.36401	1.23718	1.90723	3.31959	1.37599	0.98919
1.32674	1.66527	1.57451	2.1611	1.95096	2.21568	0.420386	1.30958	1.63303	1.01068	2.31006	2.50542	1.30551	2.21577	1.42961	1.48383
1.19333	1.68372	1.56679	1.52852	0.995707	2.69819	0.293429	1.52519	1.18657	1.41692	1.96223	2.82187	1.15864	3.27166	2.06079	1.32737
1.29746	1.2737	1.73226	1.70878	0.850126	1.43604	0.186603	2.17461	1.37708	1.40412	1.75806	2.90496	1.85245	2.34015	1.02441	1.74886
1.27175	1.71596	2.04921	2.55777	0.873769	2.08435	0.23623	1.18349	1.84108	1.28591	1.11027	3.04496	1.14167	2.04278	0.907069	2.57697
1.26519	1.46098	2.03031	1.70909	1.3091	2.00376	0.4355	1.16385	1.54873	1.40863	1.2313	1.99572	2.12517	0.949393	1.86699	1.42332
1.44715	1.36725	2.27236	1.16388	0.975646	1.79336	0.40383	1.45269	1.08328	1.45731	1.13967	2.06019	1.16658	3.62176	1.04879	1.36887
1.42323	1.39631	1.93161	1.19038	0.978127	1.33788	0.491649	1.28934	1.09685	0.966692	1.62773	1.42926	2.19659	1.09561	1.11675	1.64425
1.40448	1.71441	1.62116	1.86802	0.976445	1.68522	2.11949	1.78987	1.16126	0.927447	1.54004	2.32315	2.24764	3.25407	1.13175	1.05434
2.05897	0.921853	1.34102	1.36637	1.37143	1.78939	1.75583	1.49627	1.19787	1.07463	1.59896	2.42901	1.19861	3.20011	0.893269	1.18771
2.13828	1.2116	1.65047	1.51501	1.39356	2.37512	1.49172	1.5739	1.45683	1.70024	2.02874	1.31921	1.27451	2.72208	1.42103	1.28004
1.19983	1.73225	1.3983	1.1338	1.03105	1.96459	2.15818	1.09073	2.04137	0.881173	1.80375	1.29421	1.28849	2.75433	0.888368	0.995226
1.1855	1.177	1.5702	2.03904	1.43387	2.45473	2.00252	1.13601	1.51914	0.973082	2.17359	1.59157	1.2117	3.03001	0.937073	1.81235
2.00208	1.59735	1.90978	1.13057	1.81168	1.89481	1.69117	1.07206	1.93223	0.868572	1.67121	2.22007	1.24019	2.14309	1.04207	1.21807
1.47536	1.34432	1.40879	1.31375	1.78067	2.964	1.56768	1.20133	1.39964	0.984035	1.80371	1.65288	1.1058	1.68987	0.912498	0.982153
1.56824	1.45726	1.45626	1.49607	1.79144	1.80691	1.58691	1.48387	1.60003	1.09527	1.88084	1.55148	1.27107	0.782213	1.64783	2.04725
1.67953	0.917392	1.42354	1.29414	1.57322	2.73732	1.92698	1.07708	1.10194	1.05639	1.87819	2.68803	1.16248	0.802952	1.23935	2.00738
2.23957	1.15804	1.99893	1.23703	0.920592	2.72297	2.02993	1.08084	1.28202	0.946274	1.10086	2.15537	1.39031	0.828165	1.58453	2.35661
1.20384	3.45168	1.39067	1.11879	1.0981	3.62458	1.74004	2.2646	1.22174	0.895172	2.08307	1.57127	1.23465	0.983534	1.04775	2.55833
1.70321	1.9885	1.60886	1.37304	1.3397	1.63067	1.65312	1.31502	1.50455	1.30034	1.71455	1.25654	1.03767	0.96897	1.34758	1.68931
1.55622	1.94728	1.33299	2.101	1.5453	1.87736	2.61793	1.96083	1.17389	0.827105	1.19511	1.27349	1.32672	1.06095	1.18908	1.65948
1.59019	1.47552	1.54646	1.30682	0.989935	2.15051	1.87871	1.56736	1.72551	0.877166	1.40887	1.83038	1.6616	1.57257	1.16682	2.63043
1.35044	1.7777	1.68696	1.89467	1.62583	1.43308	1.70973	1.24722	1.16084	1.20246	1.32174	1.82958	1.13396	1.82429	1.14202	1.64994
1.5564	0.921982	1.52127	1.26489	1.45017	1.35394	1.42687	2.1765	1.49849	1.08274	1.36114	1.69095	0.891372	2.83851	1.63786	1.66479
1.188	0.975046	2.02025	2.57054	1.31712	2.24344	1.83514	1.33498	1.75517	1.06801	1.76242	1.27031	1.07816	1.73806	1.40168	2.1412
1.62789	1.53984	1.32364	2.19326	2.05808	1.61058	2.17269	2.19173	2.08931	0.991146	1.04932	1.70241	0.99324	0.610655	0.919348	1.87238
1.54026	1.08545	2.31875	1.20082	2.18939	1.49622	1.96653	1.4584	1.35263	1.08414	1.07633	1.96588	1.9264	1.93467	2.13874	1.65586
1.33559	1.58101	2.03835	1.33579	1.03416	1.50227	1.39992	1.07843	1.30425	1.3088	1.12162	1.87451	1.02294	1.75877	1.26955	2.32522
1.40765	1.69609	1.70427	1.18564	0.93909	1.59843	1.9877	1.86606	1.18184	1.76884	2.18178	1.36582	0.929567	1.33614	1.28905	3.27895
1.20278	1.55719	1.56988	1.79589	0.85675	1.3368	1.76209	1.26082	1.68866	0.864819	1.53427	2.14614	0.987792	1.19401	1.20065	2.24432
1.81256	1.44008	1.51705	1.81644	0.876948	1.37272	1.83927	1.27776	1.45668	0.927433	1.18763	2.27423	1.54779	0.682991	1.73003	2.11648
1.55324	2.06044	1.65721	1.36111	1.92265	1.39901	1.8357	1.04799	1.59207	1.36278	1.25291	1.53575	1.05674	1.41085	1.18072	1.95679
1.72604	1.55751	1.4757	1.25408	0.851144	3.6238	1.49561	2.0437	1.76302	1.66576	1.88191	1.47133	1.38942	1.93182	2.08762	1.94437
1.82595	1.14461	2.11124	1.43692	0.876235	2.67253	1.61716	1.3876	1.81487	0.936594	1.47889	1.58792	1.93051	0.891338	1.70945	1.96871
1.194	0.973853	2.59001	1.54293	1.44383	2.32879	2.43253	1.0763	1.1627	2.00614	1.35816	1.41296	1.31042	0.668716	1.47011	3.19273
1.66089	1.10295	1.59003	1.33243	0.936331	0.944405	2.34897	1.85445	1.2313	1.58835	2.55322	1.47256	1.52032	0.733121	1.05109	3.48587
2.77945	1.29383	2.77751	1.40531	1.23758	1.25225	1.5078	1.08185	1.71128	1.8059	1.60507	2.24619	0.986913	1.33095	1.22106	2.52201
2.09125	1.12986	1.60844	1.37286	1.94612	0.854054	2.07312	3.03213	1.17721	2.02859	1.21199	1.27857	1.01973	1.29436	1.47188	2.98172
2.6784	2.20609	1.42595	1.31435	1.85994	0.963311	1.78595	1.12948	1.43022	2.15634	1.77645	2.51578	1.69097	0.996696	1.4929	3.38763
2.66236	2.50459	1.87982	1.22316	1.42935	0.984095	1.58588	1.55539	1.15631	2.31394	2.05979	2.66901	0.912133	1.5276	1.31464	2.15364
1.34429	1.67129	2.45036	1.91614	0.892105	1.13998	2.0879	1.15545	1.34698	1.9446	1.2528	1.46398	1.71086	0.940715	1.12766	2.87543
2.30163	1.60676	1.41166	2.01927	1.24717	1.78782	2.38434	1.29779	1.11999	1.47905	1.65085	1.53347	1.12054	1.03876	2.09615	2.09614
2.37712	2.03397	2.51336	1.45402	1.07806	1.50613	2.39434	2.65331	1.39483	1.84612	1.78296	1.44516	1.38629	1.2945	1.36081	1.69523
2.17802	1.38954	1.66235	1.64988	2.38212	0.711306	1.81836	2.41794	1.2394	2.77777	1.33916	2.21068	1.31314	1.56388	1.38111	3.29127
2.29922	1.46601	1.64085	1.33259	1.26133	0.846818	1.46814	2.03545	1.37324	1.97554	1.51719	1.39324	2.51429	1.04136	1.22398	2.01911
2.24003	1.65502	2.08128	1.17694	0.996695	0.790584	1.47311	2.82603	1.42321	2.59284	0.906244	1.79116	1.36648	1.31928	1.90894	1.45888
1.27143	0.995006	1.45424	4.22357	1.14647	1.25018	2.06097	1.94975	1.23913	1.38957	1.18463	2.45462	1.35383	1.29618	1.16011	2.08981
1.34049	1.49085	1.75973	2.61769	0.988378	1.14558	2.57566	1.48882	1.29884	1.96987	1.27954	2.52262	1.12835	0.991617	1.49949	2.86981
1.39258	1.11383	1.56297	3.11008	0.835541	0.851309	1.75862	2.87161	1.13718	1.48035	0.994646	2.38506	0.979434	0.92822	1.13236	2.92934
1.43889	1.76901	2.72509	3.01559	1.01662	0.822964	2.83327	1.52244	1.85199	2.01073	1.0433	3.30181	0.958764	1.22807	2.40695	2.85043
1.62908	1.20565	1.86535	3.14935	1.4012	1.05609	2.23004	1.17909	2.74685	1.23774	1.19796	2.59641	0.960328	1.1925	1.02454	2.06279
1.63073	1.33176	1.49537	3.19982	1.40716	1.99934	2.17569	1.76239	2.56337	1.60503	1.0403	1.59091	1.10648	1.59804	1.55924	1.82648
2.09061	2.19933	1.83213	1.66792	1.09996	0.738821	1.89813	1.7597	2.10035	1.17735	1.16381	2.19968	1.77973	0.857271	1.04581	2.80911
1.24569	2.68276	3.03381	1.52807	1.37152	1.00122	1.69861	3.13204	1.68126	0.938418	1.5837	2.53456	1.72247	1.12895	1.09133	2.47104
1.74466	1.07236	1.73367	1.53587	2.1506	0.768586	2.6728	1.25857	2.57563	0.999942	2.0231	2.90212	1.35526	1.16113	1.19123	2.14443
3.02678	1.26258	1.93346	1.6678	1.13226	2.0228	1.47841	2.49546	1.90159	0.881005	0.941868	1.93439	1.57482	1.17892	1.13464	2.68656
1.89116	1.37991	1.39612	1.62895	1.62347	0.955628	2.05119	2.9104	1.95296	1.12952	1.94028	1.35621	1.17912	1.53687	1.11254	2.92558
1.36049	1.72822	1.84094	1.31152	1.13166	1.3913	2.18853	2.34184	1.13758	0.966669	0.966453	1.41379	1.27284	1.70202	1.08179	2.07829
1.37986	1.54403	1.44729	1.29786	1.50811	1.73236	2.5841	3.09178	1.78302	0.922854	1.03685	1.62125	0.894812	1.2244	1.08091	1.93847
1.41019	1.41924	1.44102	1.76872	1.70842	2.10022	1.57722	1.54624	1.25302	1.13836	1.47394	1.33585	1.61259	1.11073	1.48961	2.92747
2.30178	2.54156	1.50237	1.67498	1.58697	1.75234	1.97613	1.41961	1.11641	1.26066	1.36666	3.40818	1.03774	1.17688	1.20899	2.3118
2.07598	2.94333	1.75251	1.32162	1.04149	0.855211	2.07267	1.52226	1.08269	1.54883	1.36183	1.51794	1.28358	1.63426	1.35847	1.71457
2.01531	1.85638	1.5638	1.76929	1.00521	1.45458	2.00651	1.17546	1.53703	1.26778	1.18416	1.85505	1.61037	0.971485	1.47491	2.11533
1.66323	1.9838	1.39911	1.75511	1.30658	0.818448	1.87983	1.5077	1.69363	1.08411	1.19193	2.58967	1.9467	1.55316	1.0753	2.22011
1.87577	1.39817	2.00553	1.36882	1.13939	0.963182	3.49355	1.16007	2.98506	0.917637	1.21797	2.68954	2.0745	0.593146	1.17296	3.39082
1.32148	1.78729	1.0041	1.47524	1.5275	1.07724	3.06024	1.79636	1.38177	0.994313	1.02634	2.32402	2.1222	0.561005	2.15833	1.80826
1.57264	1.67503	1.72954	1.36397	1.21651	0.862187	1.9948	1.08472	1.58341	1.01631	0.987625	1.55128	0.960712	0.999498	1.66196	2.40812
1.86916	1.9722	1.17636	1.32749	1.18765	0.956794	2.60026	1.96641	1.26077	1.72539	1.16455	2.64432	1.26292	0.754068	1.5411	4.70478
1.25166	1.22642	2.58202	1.8689	1.69935	1.34367	2.26584	1.53351	1.20313	1.01527	1.51423	1.58796	1.01908	1.44245	1.62176	2.19453
1.76136	2.47466	1.23413	2.14245	0.899496	1.32662	2.6005	1.50265	1.20832	1.69714	1.32443	1.92487	1.42139	1.71231	1.26276	2.67013
1.21577	1.76356	1.05165	2.69643	1.66915	1.20403	1.63903	1.13907	1.09448	2.20738	0.928424	2.49157	1.34107	1.18229	1.5796	2.98277
1.50676	1.50278	1.22159	1.70404	1.1066	0.932163	2.149	1.24549	1.3216	2.46478	2.23952	1.67641	1.48039	0.989539	1.08349	3.22731
1.27967	1.6741	1.28076	3.36873	0.847124	0.946148	1.69771	1.34712	1.5432	1.00016	1.08932	1.97464	2.15132	0.670817	1.84092	2.33932
1.18238	1.18537	1.46476	2.27134	1.47175	1.67273	1.89758	1.50789	1.69668	1.33503	1.38538	2.28242	1.07082	1.64865	1.27193	3.23514
1.40321	1.98301	1.21631	2.56143	1.57716	1.12313	1.55114	1.09467	1.26215	1.80905	0.975568	2.59954	1.0305	0.609115	2.05941	1.92242
1.30782	2.24398	2.23937	1.20421	1.50896	0.785427	1.41709	1.33857	1.18712	0.965092	1.13254	1.84669	1.5024	0.700491	1.5624	1.90197
1.65703	2.85398	1.16446	1.27915	2.11609	2.60899	2.07782	1.58194	1.35776	2.08003	1.62931	1.62782	1.41084	0.909866	1.27759	3.1541
2.63587	1.68846	1.07247	2.08977	1.65939	2.33452	2.4179	1.14601	1.10249	0.880369	1.20742	2.04566	1.64504	0.618216	1.29646	3.0973
1.4418	1.12402	1.0389	1.49424	1.2703	1.33952	1.98059	1.41922	1.16212	0.871081	1.10384	2.19273	1.11378	1.9674	1.18122	2.08165
1.88102	1.63241	1.51058	1.88103	0.973703	0.904532	2.35746	1.03338	1.39703	1.07887	1.18557	1.98055	1.08351	1.39044	1.59029	2.95208
1.40144	2.37477	1.00027	1.89147	1.19084	1.92571	3.61596	1.38497	1.85899	1.79779	1.21379	1.7288	1.77643	1.63338	1.14729	2.34287
2.0192	2.08467	1.02864	1.70546	1.60274	1.09711	2.84489	1.51086	1.65262	1.39187	0.906736	1.34418	1.71221	1.76389	1.2969	3.34089
1.48061	1.80627	1.0872	1.23777	1.30739	1.47045	2.65104	1.17411	1.57716	1.36826	1.31423	1.88947	1.93902	1.14057	1.52787	2.34147
2.29012	1.27735	1.35293	1.21169	0.943346	2.03455	1.79182	1.33976	1.98519	1.46589	1.20034	1.55411	1.17519	0.629806	1.85065	3.58741
2.63937	1.76187	1.30758	2.72225	1.01242	1.4074	1.73042	1.45588	2.06241	1.05221	2.98008	1.65039	1.23426	0.810013	1.25637	1.59771
1.4398	2.03455	1.45637	1.21882	0.936154	0.965605	1.64092	1.18788	1.57474	0.979451	2.73664	1.49206	1.0528	0.700506	1.1704	2.15271
1.33474	1.92521	1.44823	1.75323	1.617	0.950002	2.06301	1.04234	1.66038	1.03845	1.41394	1.41973	0.915749	1.75084	1.35166	1.75666
1.471	1.38061	1.39501	1.73032	0.949472	1.98054	1.50577	1.94961	1.15621	0.96353	1.94037	2.25791	1.36475	1.88392	2.84309	2.30233
1.8838	2.25506	1.5121	1.5918	0.947874	1.0503	2.4238	1.94628	1.13238	1.99481	2.25221	1.85416	0.984188	1.46166	1.63009	3.14087
2.48844	1.11186	2.1379	2.02669	0.956302	1.64664	1.76451	1.42826	1.68906	1.65518	1.4144	2.08531	1.17773	0.994094	1.07202	3.06162
2.26308	1.93275	1.14974	1.69546	1.67591	1.18102	1.52938	2.81661	1.32105	1.24961	2.01545	1.98205	1.92231	1.3325	1.79873	1.50029
1.73881	1.13035	1.46732	1.46955	0.894754	1.10423	1.82347	2.64853	2.05082	0.901512	1.25583	2.01905	1.15063	0.939935	2.52277	1.86859
1.31129	2.29137	1.14453	1.33786	0.956575	2.16327	1.87592	2.01234	1.63474	2.51919	1.71623	1.29732	1.37694	0.881475	2.45164	1.64111
2.40682	1.44508	1.79355	1.52708	1.88017	0.813584	1.73434	1.57363	1.23737	1.74816	1.50148	1.97511	1.02091	2.0217	1.4323	2.27338
1.54401	1.17881	1.83903	1.98788	1.26072	1.73353	1.48329	1.72539	1.56406	1.98311	2.57602	1.70406	1.32284	1.57019	2.25301	2.68904
1.89132	1.13263	1.60035	1.56086	0.922673	0.941065	1.50704	1.75951	1.81164	1.35374	0.90299	1.81487	1.27324	0.965168	1.47863	2.66776
1.43054	2.81978	2.06913	1.9353	1.06862	1.22998	1.8679	1.05254	0.875505	2.515	0.981545	1.39471	0.908126	0.761341	1.17638	2.77339
1.85576	1.95432	1.74169	1.47683	0.891716	0.765459	2.79826	1.19529	1.21881	1.28629	1.50435	1.4566	1.55515	0.931209	1.8788	3.44361
1.58188	1.2747	1.5395	2.65083	1.14792	0.751122	1.50552	1.10971	3.25166	1.13831	1.44343	1.51919	1.14147	2.02127	1.11536	2.13478
2.45999	1.25082	2.35524	1.61894	1.06188	0.900956	1.51148	2.34143	2.47539	1.40495	0.967127	1.25406	1.06666	1.85221	1.34406	1.84278
2.16825	1.14576	1.46582	1.58389	0.708291	0.862547	2.08907	1.97923	1.93352	1.87827	1.26433	1.57379	1.0837	0.965662	1.4424	1.724
1.66998	1.17527	1.22894	1.73691	1.19048	1.07505	1.91959	1.20012	2.48678	3.10333	1.33521	1.49929	1.07031	0.996503	1.54479	2.03695
1.63403	1.265	1.00571	1.43196	0.995626	1.7572	1.89889	1.34228	1.50068	1.36095	1.16484	2.0722	1.10703	0.925875	1.24773	2.39533
1.53328	1.53954	1.20388	2.04352	1.28193	0.807797	1.54523	2.03328	1.2544	1.19847	1.03464	1.26418	0.902323	0.756398	1.37802	1.61848
2.17492	1.30854	1.63658	2.28448	0.96589	1.28057	1.64767	2.26513	1.19031	1.38388	0.935917	1.611	1.09609	0.945188	1.57172	1.78496
1.41762	1.3342	1.77837	2.61045	0.910766	1.38028	1.64994	1.19283	1.20069	0.916183	1.12688	2.35408	1.6007	0.752488	1.66312	1.47291
1.33698	1.51614	1.20643	2.71212	0.725652	0.784858	1.87258	1.33443	1.70679	1.82746	1.00833	1.47477	1.16673	0.840625	1.34577	1.95029
2.26005	1.67519	1.01002	3.24947	1.238	0.743133	2.41928	1.3338	1.12203	0.893534	1.08781	2.26221	2.01164	0.7035	1.30897	1.55941
2.0553	1.366	1.09999	2.01466	0.823731	1.59579	1.65919	2.20912	1.33334	1.0387	1.43421	1.42949	1.2632	0.765083	2.05121	1.74771
1.43893	1.39828	1.04875	1.48389	0.867671	0.867193	1.4472	1.73422	1.06502	0.978415	1.25399	2.84775	1.33912	1.28332	1.97455	1.43353
1.93041	2.22381	1.46247	1.28021	1.47468	1.06671	1.51231	1.49387	0.886449	1.15504	1.36447	1.4018	1.26974	0.562777	1.09583	1.52634
2.28921	2.42802	1.27999	1.55181	1.14603	1.64203	1.41172	1.38858	1.36647	1.07629	1.57103	1.77154	2.03801	2.42066	1.05793	1.82137
1.65371	1.4616	0.510753	1.20397	0.911385	1.2634	1.65962	1.36075	1.05221	1.1523	1.01248	1.92915	2.00784	1.72489	1.02886	1.47958
1.31211	1.70538	0.704116	1.38512	1.1489	0.69577	2.52224	1.35824	1.04847	1.66938	1.02662	1.62679	1.22835	2.26155	1.31917	1.63802
1.9401	2.04458	0.93984	1.5666	1.57114	1.42778	1.64336	2.9437	1.83555	1.16254	1.50303	1.57412	2.08053	1.28222	1.50225	1.90344
1.40231	1.35779	0.839381	1.96892	0.862807	0.83547	1.41521	2.08291	0.842391	1.44668	1.21078	1.56741	1.64869	0.680069	1.4533	1.63626
1.44978	2.64109	0.876001	2.12375	0.856324	1.30677	0.700473	1.46087	1.3241	1.2077	1.16417	1.7335	1.99644	0.63924	1.362	1.97358
1.6555	1.83398	0.665049	1.39159	2.48521	1.57677	0.471114	1.77408	1.30661	1.03968	1.03489	1.56613	1.20276	0.906158	2.143	1.5596
1.3584	1.90849	0.505864	2.16599	1.42834	1.65358	0.48811	1.06284	2.14404	1.28065	2.34785	1.39585	1.0282	1.07215	2.1719	1.68943
1.32429	2.30014	0.704902	1.53238	0.807273	0.84144	1.25992	1.46316	1.06938	1.02746	1.12841	1.56314	1.04579	0.609328	2.25689	1.92232
1.91766	1.98103	1.45902	1.2668	0.952045	0.712765	0.456877	2.14207	1.89817	1.4654	1.22592	1.50149	1.27959	1.11516	1.46528	2.28376
1.74377	1.17155	1.47801	2.34632	1.49772	1.33375	0.45367	1.31738	1.72245	1.08634	1.19385	1.42966	1.07238	1.28919	1.54763	1.62335
1.812	1.18603	0.804857	2.13728	1.29183	1.10452	0.369373	2.14176	1.2957	0.921671	1.08533	2.01559	0.928635	1.3383	1.11138	2.32554
2.05147	1.69026	0.884199	1.43726	1.12764	0.756086	0.690137	2.1121	1.04653	1.34881	0.968462	2.70176	1.01146	0.784963	1.05863	3.37089
1.35205	1.09298	1.13388	2.24079	1.12299	0.737016	0.670974	1.20705	0.816696	2.59364	1.2151	2.65826	1.83957	1.02208	1.64149	2.54236
1.49747	1.89154	0.617169	1.71697	1.93828	1.36935	1.21325	1.61271	3.21603	1.80299	1.1441	2.59	1.63525	0.600747	1.67786	2.83877
1.47765	1.10556	0.613246	1.86491	2.20142	0.984285	0.840388	1.03731	1.34707	0.976657	1.19097	1.74704	1.48678	1.05628	1.15603	1.50641
1.73297	1.95446	0.981694	2.65001	1.75879	1.30122	0.410462	1.422	2.10764	2.64469	1.89587	1.54281	1.40993	0.62569	1.9284	2.54671
1.34798	1.64056	0.976357	1.97185	1.24999	1.02217	0.379544	0.807885	0.839125	1.49003	1.64629	1.52393	1.2916	1.13584	1.71637	2.27336
1.49682	1.0679	1.10994	2.34538	1.38581	0.746755	0.761595	0.949152	1.20367	0.900597	1.18467	1.38993	1.31848	1.58302	1.39938	1.60941
1.43779	1.13906	0.778933	1.24605	0.73391	0.758402	0.57813	0.99186	1.25995	0.92129	1.11192	1.76288	1.39995	0.795232	1.55459	1.8499
1.57174	1.20471	1.08738	2.18089	0.899416	1.01063	0.37686	1.68719	1.12703	1.82233	1.1362	1.90153	2.06894	0.81711	1.08399	2.48956
2.03126	1.77026	0.513506	1.76736	1.51253	0.911017	1.03225	1.34976	2.14276	1.12211	0.902928	2.28528	2.07969	0.747396	1.60808	2.50952
1.68709	1.20992	1.1886	2.57373	0.784867	0.838629	0.351307	2.91227	1.95594	1.47266	1.3486	3.14716	1.70237	0.659814	1.72351	2.47173
1.37082	2.07778	0.859236	2.53404	0.708289	1.00098	0.729736	0.996683	2.85407	1.01683	0.990389	2.99715	1.94425	0.652076	1.20135	2.64844
1.34586	1.7669	1.0578	2.26774	0.791688	0.87417	1.29309	2.00188	2.07082	1.02664	1.18293	1.56738	0.96417	1.39099	1.4393	2.49079
1.67963	1.40251	0.872359	1.64774	0.713152	1.35653	0.560886	1.78775	1.28454	1.44555	1.42836	1.94717	1.57177	0.872112	1.20273	2.29815
1.30829	1.49109	0.602497	1.82211	1.29442	1.48261	0.994453	2.11002	1.19868	1.79879	1.77304	2.66318	1.02705	1.56827	2.10864	1.4524
1.33648	1.16543	1.15581	1.62911	1.15958	1.74127	1.70086	0.949658	0.981511	1.49945	1.11122	2.71115	1.03857	2.00891	2.36526	1.64378
2.04327	2.50785	0.8597	1.72723	1.78386	2.12775	1.14824	1.87159	0.787662	1.31391	0.774664	1.45586	1.4639	1.41992	1.32308	2.06143
1.90704	1.79435	1.77537	1.41793	0.718359	1.0312	0.662908	1.10556	1.03945	1.94712	0.794974	1.51781	1.90515	1.17952	1.33979	3.36345
2.3182	1.31603	1.10809	1.89345	1.11406	1.51852	0.789215	1.55581	1.28216	1.30748	1.59136	1.91196	2.16128	1.06218	1.33974	3.56236
1.67376	1.32683	0.555361	1.22649	1.09247	1.07651	0.687441	1.0116	1.18505	2.21541	1.66242	2.76216	1.48738	0.734073	1.67648	3.11196
1.38766	1.22098	1.56719	1.19264	1.56868	0.714336	1.07166	2.17011	0.865031	1.57659	1.19992	1.32246	1.04193	0.978801	1.43458	1.26294
1.57626	1.34715	0.538642	1.82468	1.48356	0.826626	0.731647	3.27981	1.18929	1.51306	1.53399	2.00912	1.16372	0.697604	1.42158	2.86797
1.64738	1.31897	1.23823	2.66186	0.934737	1.31679	0.380954	1.41075	0.995504	1.72528	1.16434	2.07815	0.990307	0.994421	1.6055	3.86694
2.39881	1.49314	0.99811	1.93057	0.877957	1.30535	0.341174	1.35959	1.3914	1.34216	1.28622	1.48538	1.06081	1.22616	1.1989	2.76837
2.79785	1.6758	0.636367	2.37598	1.04338	1.28159	0.680221	1.85885	0.956907	2.2591	1.11092	1.39969	1.06931	0.608529	0.98188	2.697
1.72878	1.72918	1.02412	2.0296	0.806021	0.737597	0.581632	1.28852	0.983082	2.33875	0.81665	1.79021	1.31193	0.715485	1.14859	2.30429
1.49738	1.58578	1.14998	2.52988	0.969551	1.12279	1.47398	2.67536	1.93847	2.11382	1.9094	2.65194	1.11089	1.08658	1.77329	1.79274
2.34068	1.50423	0.765196	1.69043	0.934148	1.57897	0.569553	1.3998	1.28643	1.78095	1.44538	1.51976	1.74213	2.33318	1.12307	1.96994
1.87146	1.48357	0.719938	1.84817	0.817394	0.801892	0.542866	0.744725	0.910844	1.38966	1.04198	2.19696	1.07502	1.44035	1.42987	3.65134
1.38277	1.7684	0.854688	2.47557	1.24844	0.973411	1.74962	0.91424	0.916367	1.82801	0.830931	1.54213	0.925895	1.49721	1.05493	3.76042
1.57455	2.15237	0.536738	1.76716	0.838501	1.12154	0.897766	1.55829	0.944593	0.879935	1.94788	1.9886	0.994174	1.50153	1.29393	2.83007
1.81358	2.42738	0.902138	1.33425	1.80304	0.877547	0.622449	0.962418	1.15667	1.76138	1.46252	1.78134	0.958315	0.669058	1.52673	2.19578
2.26365	1.87261	1.56529	1.28804	0.758189	0.849551	0.509682	1.86253	1.89224	1.65602	1.42269	1.70549	1.50628	1.78777	1.94738	1.44892
1.64905	1.3713	1.10242	1.75863	1.39787	1.93693	0.782881	1.42278	2.05171	2.18516	0.835747	1.69467	1.0654	1.35251	2.40609	1.21821
1.72714	1.61765	0.609156	1.35813	0.853184	0.77465	0.71559	1.46524	1.80611	1.02342	0.80314	1.81689	0.882722	0.779781	1.59149	2.92058
1.68954	1.46343	1.57893	1.87574	0.965537	0.796725	0.922161	0.820957	1.08705	0.874354	0.996764	2.10524	1.32103	1.24423	1.07881	3.10268
1.67699	2.07804	1.57556	1.28984	0.699062	0.999352	0.854098	1.30688	0.875244	1.41933	1.00791	1.89508	1.78093	1.76514	1.36724	3.17122
1.76734	1.65527	0.842097	1.20482	0.892091	0.772146	1.58211	1.29415	1.41522	1.41046	1.19766	2.05203	1.21371	0.723079	1.62363	2.39971
1.74712	1.92885	0.913875	1.62572	1.22103	0.790728	0.874894	1.25163	0.89659	0.984384	0.777501	2.24814	1.45228	0.680711	1.10966	1.17575
1.99329	2.50542	2.49401	1.62336	1.64326	1.4218	1.23791	1.32683	1.33483	1.34611	0.749947	2.6636	1.07454	1.39113	1.03042	3.19568
[truncated: 52,030 more rows]
